# Supplementary material for: IgG1-b12–HIV-gp120 Interface in Solution: A Computational Study
Source: J Chem Inf Model. 2021 Dec 31;62(2):359–71. doi: 10.1021/acs.jcim.1c01143 (PMC8790758; doi:10.1021/acs.jcim.1c01143)
Supplement: Supplementary file 2 — ci1c01143_si_002.zip [file ci1c01143_si_002.zip]

Archive with 17 entries (15 files):
- GP120_B12_pdbs/InitialSnapshot_cMD.pdb
- GP120_B12_pdbs/InitialSnapshots_QMMM/
- GP120_B12_pdbs/InitialSnapshots_QMMM/snap_01.pdb
- GP120_B12_pdbs/InitialSnapshots_QMMM/snap_02.pdb
- GP120_B12_pdbs/InitialSnapshots_QMMM/snap_03.pdb
- GP120_B12_pdbs/InitialSnapshots_QMMM/snap_04.pdb
- GP120_B12_pdbs/InitialSnapshots_QMMM/snap_05.pdb
- GP120_B12_pdbs/InitialSnapshots_QMMM/snap_06.pdb
- GP120_B12_pdbs/InitialSnapshots_QMMM/snap_07.pdb
- GP120_B12_pdbs/InitialSnapshots_QMMM/snap_08.pdb
- GP120_B12_pdbs/InitialSnapshots_QMMM/snap_09.pdb
- GP120_B12_pdbs/InitialSnapshots_QMMM/snap_10.pdb
- GP120_B12_pdbs/InitialSnapshots_QMMM/snap_11.pdb
- GP120_B12_pdbs/InitialSnapshots_QMMM/snap_12.pdb
- GP120_B12_pdbs/MINIMA_2D/
- GP120_B12_pdbs/MINIMA_2D/minimum_2D_BS_BE.pdb
- GP120_B12_pdbs/MINIMA_2D/minimum_2D_RMSD_BE.pdb
