# Supplementary material for: IgG1-b12–HIV-gp120 Interface in Solution: A Computational Study
Source: J Chem Inf Model. 2021 Dec 31;62(2):359–71. doi: 10.1021/acs.jcim.1c01143 (PMC8790758; doi:10.1021/acs.jcim.1c01143)
Supplement: Supplementary file 2 — ci1c01143_si_002.zip [file ci1c01143_si_002.zip › GP120_B12_pdbs/InitialSnapshot_cMD.pdb]

ATOM      1  N   GLU     1      78.031  90.832  83.644  1.00  0.00           N  
ATOM      2  H1  GLU     1      77.866  91.826  83.579  1.00  0.00           H  
ATOM      3  H2  GLU     1      77.571  90.375  82.869  1.00  0.00           H  
ATOM      4  H3  GLU     1      79.005  90.597  83.772  1.00  0.00           H  
ATOM      5  CA  GLU     1      77.347  90.332  84.854  1.00  0.00           C  
ATOM      6  HA  GLU     1      76.610  89.582  84.569  1.00  0.00           H  
ATOM      7  CB  GLU     1      78.342  89.694  85.836  1.00  0.00           C  
ATOM      8  HB2 GLU     1      79.106  90.431  86.083  1.00  0.00           H  
ATOM      9  HB3 GLU     1      77.804  89.412  86.741  1.00  0.00           H  
ATOM     10  CG  GLU     1      79.010  88.448  85.228  1.00  0.00           C  
ATOM     11  HG2 GLU     1      78.207  87.821  84.841  1.00  0.00           H  
ATOM     12  HG3 GLU     1      79.643  88.777  84.404  1.00  0.00           H  
ATOM     13  CD  GLU     1      79.850  87.644  86.227  1.00  0.00           C  
ATOM     14  OE1 GLU     1      80.290  88.230  87.242  1.00  0.00           O  
ATOM     15  OE2 GLU     1      80.052  86.443  85.946  1.00  0.00           O  
ATOM     16  C   GLU     1      76.518  91.428  85.536  1.00  0.00           C  
ATOM     17  O   GLU     1      75.439  91.132  86.049  1.00  0.00           O  
ATOM     18  N   VAL     2      77.026  92.671  85.548  1.00  0.00           N  
ATOM     19  H   VAL     2      77.937  92.780  85.126  1.00  0.00           H  
ATOM     20  CA  VAL     2      76.432  93.825  86.223  1.00  0.00           C  
ATOM     21  HA  VAL     2      76.134  93.630  87.253  1.00  0.00           H  
ATOM     22  CB  VAL     2      77.457  94.987  86.215  1.00  0.00           C  
ATOM     23  HB  VAL     2      78.425  94.579  86.505  1.00  0.00           H  
ATOM     24  CG1 VAL     2      77.579  95.668  84.840  1.00  0.00           C  
ATOM     25 HG11 VAL     2      76.611  96.077  84.549  1.00  0.00           H  
ATOM     26 HG12 VAL     2      78.311  96.474  84.897  1.00  0.00           H  
ATOM     27 HG13 VAL     2      77.901  94.936  84.099  1.00  0.00           H  
ATOM     28  CG2 VAL     2      77.143  96.050  87.279  1.00  0.00           C  
ATOM     29 HG21 VAL     2      77.161  95.592  88.268  1.00  0.00           H  
ATOM     30 HG22 VAL     2      77.890  96.843  87.233  1.00  0.00           H  
ATOM     31 HG23 VAL     2      76.155  96.471  87.092  1.00  0.00           H  
ATOM     32  C   VAL     2      75.064  94.213  85.626  1.00  0.00           C  
ATOM     33  O   VAL     2      74.775  93.926  84.463  1.00  0.00           O  
ATOM     34  N   VAL     3      74.243  94.884  86.448  1.00  0.00           N  
ATOM     35  H   VAL     3      74.563  94.971  87.402  1.00  0.00           H  
ATOM     36  CA  VAL     3      72.914  95.390  86.114  1.00  0.00           C  
ATOM     37  HA  VAL     3      72.617  95.143  85.095  1.00  0.00           H  
ATOM     38  CB  VAL     3      71.863  94.806  87.092  1.00  0.00           C  
ATOM     39  HB  VAL     3      71.828  93.730  86.920  1.00  0.00           H  
ATOM     40  CG1 VAL     3      72.165  95.079  88.578  1.00  0.00           C  
ATOM     41 HG11 VAL     3      72.200  96.155  88.751  1.00  0.00           H  
ATOM     42 HG12 VAL     3      71.383  94.638  89.195  1.00  0.00           H  
ATOM     43 HG13 VAL     3      73.127  94.638  88.841  1.00  0.00           H  
ATOM     44  CG2 VAL     3      70.449  95.331  86.783  1.00  0.00           C  
ATOM     45 HG21 VAL     3      70.170  95.048  85.768  1.00  0.00           H  
ATOM     46 HG22 VAL     3      69.739  94.900  87.489  1.00  0.00           H  
ATOM     47 HG23 VAL     3      70.437  96.417  86.873  1.00  0.00           H  
ATOM     48  C   VAL     3      72.917  96.925  86.085  1.00  0.00           C  
ATOM     49  O   VAL     3      73.497  97.571  86.959  1.00  0.00           O  
ATOM     50  N   LEU     4      72.217  97.491  85.090  1.00  0.00           N  
ATOM     51  H   LEU     4      72.035  96.909  84.285  1.00  0.00           H  
ATOM     52  CA  LEU     4      71.834  98.900  85.028  1.00  0.00           C  
ATOM     53  HA  LEU     4      71.505  99.225  86.015  1.00  0.00           H  
ATOM     54  CB  LEU     4      73.011  99.795  84.581  1.00  0.00           C  
ATOM     55  HB2 LEU     4      72.603 100.806  84.576  1.00  0.00           H  
ATOM     56  HB3 LEU     4      73.762  99.710  85.366  1.00  0.00           H  
ATOM     57  CG  LEU     4      73.663  99.496  83.210  1.00  0.00           C  
ATOM     58  HG  LEU     4      73.711  98.413  83.096  1.00  0.00           H  
ATOM     59  CD1 LEU     4      72.889 100.102  82.027  1.00  0.00           C  
ATOM     60 HD11 LEU     4      72.842 101.185  82.140  1.00  0.00           H  
ATOM     61 HD12 LEU     4      73.398  99.856  81.095  1.00  0.00           H  
ATOM     62 HD13 LEU     4      71.878  99.695  82.007  1.00  0.00           H  
ATOM     63  CD2 LEU     4      75.091 100.067  83.201  1.00  0.00           C  
ATOM     64 HD21 LEU     4      75.674  99.601  83.995  1.00  0.00           H  
ATOM     65 HD22 LEU     4      75.559  99.861  82.238  1.00  0.00           H  
ATOM     66 HD23 LEU     4      75.053 101.144  83.363  1.00  0.00           H  
ATOM     67  C   LEU     4      70.578  99.071  84.164  1.00  0.00           C  
ATOM     68  O   LEU     4      70.256  98.220  83.334  1.00  0.00           O  
ATOM     69  N   VAL     5      69.869 100.186  84.383  1.00  0.00           N  
ATOM     70  H   VAL     5      70.221 100.805  85.100  1.00  0.00           H  
ATOM     71  CA  VAL     5      68.568 100.486  83.785  1.00  0.00           C  
ATOM     72  HA  VAL     5      68.213  99.717  83.099  1.00  0.00           H  
ATOM     73  CB  VAL     5      67.514 100.673  84.909  1.00  0.00           C  
ATOM     74  HB  VAL     5      66.551 100.902  84.453  1.00  0.00           H  
ATOM     75  CG1 VAL     5      67.387  99.397  85.760  1.00  0.00           C  
ATOM     76 HG11 VAL     5      68.350  99.167  86.217  1.00  0.00           H  
ATOM     77 HG12 VAL     5      66.643  99.553  86.541  1.00  0.00           H  
ATOM     78 HG13 VAL     5      67.079  98.566  85.126  1.00  0.00           H  
ATOM     79  CG2 VAL     5      67.790 101.880  85.823  1.00  0.00           C  
ATOM     80 HG21 VAL     5      67.795 102.793  85.228  1.00  0.00           H  
ATOM     81 HG22 VAL     5      67.012 101.946  86.583  1.00  0.00           H  
ATOM     82 HG23 VAL     5      68.760 101.757  86.306  1.00  0.00           H  
ATOM     83  C   VAL     5      68.696 101.664  82.800  1.00  0.00           C  
ATOM     84  O   VAL     5      69.773 101.890  82.246  1.00  0.00           O  
ATOM     85  N   ASN     6      67.585 102.378  82.550  1.00  0.00           N  
ATOM     86  H   ASN     6      66.756 102.048  83.022  1.00  0.00           H  
ATOM     87  CA  ASN     6      67.435 103.411  81.525  1.00  0.00           C  
ATOM     88  HA  ASN     6      66.393 103.727  81.473  1.00  0.00           H  
ATOM     89  CB  ASN     6      68.308 104.642  81.853  1.00  0.00           C  
ATOM     90  HB2 ASN     6      68.308 104.777  82.935  1.00  0.00           H  
ATOM     91  HB3 ASN     6      69.321 104.423  81.514  1.00  0.00           H  
ATOM     92  CG  ASN     6      67.843 105.948  81.196  1.00  0.00           C  
ATOM     93  OD1 ASN     6      66.786 106.021  80.571  1.00  0.00           O  
ATOM     94  ND2 ASN     6      68.648 107.003  81.349  1.00  0.00           N  
ATOM     95 HD21 ASN     6      68.395 107.891  80.939  1.00  0.00           H  
ATOM     96 HD22 ASN     6      69.506 106.908  81.874  1.00  0.00           H  
ATOM     97  C   ASN     6      67.592 102.851  80.097  1.00  0.00           C  
ATOM     98  O   ASN     6      67.996 103.567  79.181  1.00  0.00           O  
ATOM     99  N   VAL     7      67.257 101.563  79.921  1.00  0.00           N  
ATOM    100  H   VAL     7      67.152 101.015  80.763  1.00  0.00           H  
ATOM    101  CA  VAL     7      67.158 100.883  78.637  1.00  0.00           C  
ATOM    102  HA  VAL     7      66.741 101.522  77.858  1.00  0.00           H  
ATOM    103  CB  VAL     7      68.540 100.366  78.166  1.00  0.00           C  
ATOM    104  HB  VAL     7      69.174 101.242  78.029  1.00  0.00           H  
ATOM    105  CG1 VAL     7      69.225  99.383  79.135  1.00  0.00           C  
ATOM    106 HG11 VAL     7      68.592  98.507  79.272  1.00  0.00           H  
ATOM    107 HG12 VAL     7      70.186  99.075  78.722  1.00  0.00           H  
ATOM    108 HG13 VAL     7      69.383  99.871  80.097  1.00  0.00           H  
ATOM    109  CG2 VAL     7      68.424  99.710  76.780  1.00  0.00           C  
ATOM    110 HG21 VAL     7      68.056 100.442  76.061  1.00  0.00           H  
ATOM    111 HG22 VAL     7      69.404  99.352  76.464  1.00  0.00           H  
ATOM    112 HG23 VAL     7      67.731  98.871  76.832  1.00  0.00           H  
ATOM    113  C   VAL     7      66.089  99.790  78.757  1.00  0.00           C  
ATOM    114  O   VAL     7      66.155  98.932  79.639  1.00  0.00           O  
ATOM    115  N   THR     8      65.104  99.842  77.852  1.00  0.00           N  
ATOM    116  H   THR     8      65.097 100.641  77.234  1.00  0.00           H  
ATOM    117  CA  THR     8      64.012  98.879  77.751  1.00  0.00           C  
ATOM    118  HA  THR     8      63.971  98.245  78.636  1.00  0.00           H  
ATOM    119  CB  THR     8      62.667  99.621  77.613  1.00  0.00           C  
ATOM    120  HB  THR     8      62.722 100.236  76.715  1.00  0.00           H  
ATOM    121  CG2 THR     8      61.460  98.677  77.514  1.00  0.00           C  
ATOM    122 HG21 THR     8      61.405  98.062  78.412  1.00  0.00           H  
ATOM    123 HG22 THR     8      60.546  99.264  77.419  1.00  0.00           H  
ATOM    124 HG23 THR     8      61.571  98.035  76.641  1.00  0.00           H  
ATOM    125  OG1 THR     8      62.473 100.469  78.728  1.00  0.00           O  
ATOM    126  HG1 THR     8      61.635 100.929  78.638  1.00  0.00           H  
ATOM    127  C   THR     8      64.288  97.937  76.576  1.00  0.00           C  
ATOM    128  O   THR     8      64.835  98.352  75.552  1.00  0.00           O  
ATOM    129  N   GLU     9      63.875  96.674  76.728  1.00  0.00           N  
ATOM    130  H   GLU     9      63.518  96.411  77.635  1.00  0.00           H  
ATOM    131  CA  GLU     9      63.966  95.650  75.699  1.00  0.00           C  
ATOM    132  HA  GLU     9      63.947  96.107  74.709  1.00  0.00           H  
ATOM    133  CB  GLU     9      65.288  94.874  75.858  1.00  0.00           C  
ATOM    134  HB2 GLU     9      66.089  95.611  75.916  1.00  0.00           H  
ATOM    135  HB3 GLU     9      65.229  94.327  76.799  1.00  0.00           H  
ATOM    136  CG  GLU     9      65.579  93.890  74.710  1.00  0.00           C  
ATOM    137  HG2 GLU     9      66.281  93.157  75.108  1.00  0.00           H  
ATOM    138  HG3 GLU     9      64.637  93.397  74.469  1.00  0.00           H  
ATOM    139  CD  GLU     9      66.164  94.521  73.441  1.00  0.00           C  
ATOM    140  OE1 GLU     9      66.041  95.754  73.268  1.00  0.00           O  
ATOM    141  OE2 GLU     9      66.729  93.738  72.646  1.00  0.00           O  
ATOM    142  C   GLU     9      62.746  94.734  75.796  1.00  0.00           C  
ATOM    143  O   GLU     9      62.333  94.361  76.895  1.00  0.00           O  
ATOM    144  N   ASN    10      62.193  94.360  74.635  1.00  0.00           N  
ATOM    145  H   ASN    10      62.483  94.848  73.800  1.00  0.00           H  
ATOM    146  CA  ASN    10      61.118  93.383  74.526  1.00  0.00           C  
ATOM    147  HA  ASN    10      60.392  93.546  75.322  1.00  0.00           H  
ATOM    148  CB  ASN    10      60.399  93.513  73.170  1.00  0.00           C  
ATOM    149  HB2 ASN    10      59.748  92.646  73.055  1.00  0.00           H  
ATOM    150  HB3 ASN    10      59.794  94.419  73.209  1.00  0.00           H  
ATOM    151  CG  ASN    10      61.326  93.595  71.950  1.00  0.00           C  
ATOM    152  OD1 ASN    10      62.273  92.822  71.818  1.00  0.00           O  
ATOM    153  ND2 ASN    10      61.052  94.537  71.043  1.00  0.00           N  
ATOM    154 HD21 ASN    10      61.635  94.629  70.223  1.00  0.00           H  
ATOM    155 HD22 ASN    10      60.264  95.153  71.181  1.00  0.00           H  
ATOM    156  C   ASN    10      61.630  91.960  74.783  1.00  0.00           C  
ATOM    157  O   ASN    10      62.794  91.639  74.543  1.00  0.00           O  
ATOM    158  N   PHE    11      60.721  91.106  75.263  1.00  0.00           N  
ATOM    159  H   PHE    11      59.816  91.499  75.480  1.00  0.00           H  
ATOM    160  CA  PHE    11      60.938  89.688  75.521  1.00  0.00           C  
ATOM    161  HA  PHE    11      61.818  89.348  74.975  1.00  0.00           H  
ATOM    162  CB  PHE    11      61.160  89.429  77.024  1.00  0.00           C  
ATOM    163  HB2 PHE    11      60.419  89.967  77.615  1.00  0.00           H  
ATOM    164  HB3 PHE    11      61.049  88.358  77.192  1.00  0.00           H  
ATOM    165  CG  PHE    11      62.523  89.817  77.577  1.00  0.00           C  
ATOM    166  CD1 PHE    11      62.822  91.162  77.866  1.00  0.00           C  
ATOM    167  HD1 PHE    11      62.069  91.930  77.692  1.00  0.00           H  
ATOM    168  CE1 PHE    11      64.084  91.517  78.376  1.00  0.00           C  
ATOM    169  HE1 PHE    11      64.316  92.563  78.574  1.00  0.00           H  
ATOM    170  CZ  PHE    11      65.046  90.523  78.630  1.00  0.00           C  
ATOM    171  HZ  PHE    11      66.024  90.796  79.027  1.00  0.00           H  
ATOM    172  CE2 PHE    11      64.744  89.175  78.371  1.00  0.00           C  
ATOM    173  HE2 PHE    11      65.483  88.401  78.580  1.00  0.00           H  
ATOM    174  CD2 PHE    11      63.488  88.824  77.842  1.00  0.00           C  
ATOM    175  HD2 PHE    11      63.257  87.779  77.635  1.00  0.00           H  
ATOM    176  C   PHE    11      59.719  88.914  75.019  1.00  0.00           C  
ATOM    177  O   PHE    11      58.597  89.421  75.034  1.00  0.00           O  
ATOM    178  N   ASN    12      59.956  87.665  74.601  1.00  0.00           N  
ATOM    179  H   ASN    12      60.919  87.408  74.439  1.00  0.00           H  
ATOM    180  CA  ASN    12      58.923  86.683  74.315  1.00  0.00           C  
ATOM    181  HA  ASN    12      58.134  86.753  75.063  1.00  0.00           H  
ATOM    182  CB  ASN    12      58.306  86.928  72.923  1.00  0.00           C  
ATOM    183  HB2 ASN    12      58.056  87.985  72.832  1.00  0.00           H  
ATOM    184  HB3 ASN    12      59.057  86.667  72.177  1.00  0.00           H  
ATOM    185  CG  ASN    12      57.043  86.101  72.657  1.00  0.00           C  
ATOM    186  OD1 ASN    12      56.689  85.199  73.416  1.00  0.00           O  
ATOM    187  ND2 ASN    12      56.344  86.423  71.566  1.00  0.00           N  
ATOM    188 HD21 ASN    12      55.503  85.912  71.340  1.00  0.00           H  
ATOM    189 HD22 ASN    12      56.660  87.176  70.972  1.00  0.00           H  
ATOM    190  C   ASN    12      59.580  85.309  74.428  1.00  0.00           C  
ATOM    191  O   ASN    12      60.323  84.895  73.540  1.00  0.00           O  
ATOM    192  N   TRP    13      59.305  84.619  75.541  1.00  0.00           N  
ATOM    193  H   TRP    13      58.695  85.067  76.210  1.00  0.00           H  
ATOM    194  CA  TRP    13      59.884  83.324  75.890  1.00  0.00           C  
ATOM    195  HA  TRP    13      60.958  83.318  75.706  1.00  0.00           H  
ATOM    196  CB  TRP    13      59.641  83.069  77.384  1.00  0.00           C  
ATOM    197  HB2 TRP    13      60.205  82.168  77.626  1.00  0.00           H  
ATOM    198  HB3 TRP    13      60.021  83.904  77.973  1.00  0.00           H  
ATOM    199  CG  TRP    13      58.228  82.828  77.841  1.00  0.00           C  
ATOM    200  CD1 TRP    13      57.118  83.715  77.646  1.00  0.00           C  
ATOM    201  HD1 TRP    13      57.315  84.621  77.073  1.00  0.00           H  
ATOM    202  NE1 TRP    13      55.905  83.177  78.294  1.00  0.00           N  
ATOM    203  HE1 TRP    13      55.001  83.627  78.300  1.00  0.00           H  
ATOM    204  CE2 TRP    13      56.225  81.887  78.937  1.00  0.00           C  
ATOM    205  CZ2 TRP    13      55.461  80.984  79.686  1.00  0.00           C  
ATOM    206  HZ2 TRP    13      54.420  81.256  79.862  1.00  0.00           H  
ATOM    207  CH2 TRP    13      56.055  79.804  80.162  1.00  0.00           C  
ATOM    208  HH2 TRP    13      55.469  79.088  80.738  1.00  0.00           H  
ATOM    209  CZ3 TRP    13      57.411  79.526  79.905  1.00  0.00           C  
ATOM    210  HZ3 TRP    13      57.867  78.606  80.272  1.00  0.00           H  
ATOM    211  CE3 TRP    13      58.218  80.417  79.173  1.00  0.00           C  
ATOM    212  HE3 TRP    13      59.259  80.123  79.036  1.00  0.00           H  
ATOM    213  CD2 TRP    13      57.686  81.618  78.662  1.00  0.00           C  
ATOM    214  C   TRP    13      59.359  82.157  75.038  1.00  0.00           C  
ATOM    215  O   TRP    13      59.831  81.032  75.198  1.00  0.00           O  
ATOM    216  N   CYX    14      58.388  82.420  74.151  1.00  0.00           N  
ATOM    217  H   CYX    14      58.088  83.383  74.091  1.00  0.00           H  
ATOM    218  CA  CYX    14      57.721  81.435  73.311  1.00  0.00           C  
ATOM    219  HA  CYX    14      57.903  80.422  73.670  1.00  0.00           H  
ATOM    220  CB  CYX    14      56.219  81.714  73.376  1.00  0.00           C  
ATOM    221  HB2 CYX    14      56.009  82.683  72.922  1.00  0.00           H  
ATOM    222  HB3 CYX    14      55.681  80.936  72.835  1.00  0.00           H  
ATOM    223  SG  CYX    14      55.587  81.762  75.073  1.00  0.00           S  
ATOM    224  C   CYX    14      58.238  81.510  71.872  1.00  0.00           C  
ATOM    225  O   CYX    14      58.424  80.470  71.241  1.00  0.00           O  
ATOM    226  N   LYS    15      58.503  82.731  71.378  1.00  0.00           N  
ATOM    227  H   LYS    15      58.199  83.526  71.921  1.00  0.00           H  
ATOM    228  CA  LYS    15      59.157  82.978  70.095  1.00  0.00           C  
ATOM    229  HA  LYS    15      58.815  82.266  69.344  1.00  0.00           H  
ATOM    230  CB  LYS    15      58.797  84.400  69.625  1.00  0.00           C  
ATOM    231  HB2 LYS    15      57.824  84.645  70.050  1.00  0.00           H  
ATOM    232  HB3 LYS    15      59.551  85.076  70.030  1.00  0.00           H  
ATOM    233  CG  LYS    15      58.741  84.552  68.096  1.00  0.00           C  
ATOM    234  HG2 LYS    15      58.759  85.615  67.857  1.00  0.00           H  
ATOM    235  HG3 LYS    15      59.622  84.070  67.672  1.00  0.00           H  
ATOM    236  CD  LYS    15      57.472  83.914  67.502  1.00  0.00           C  
ATOM    237  HD2 LYS    15      57.535  82.836  67.648  1.00  0.00           H  
ATOM    238  HD3 LYS    15      56.611  84.304  68.045  1.00  0.00           H  
ATOM    239  CE  LYS    15      57.314  84.218  66.009  1.00  0.00           C  
ATOM    240  HE2 LYS    15      56.318  83.900  65.703  1.00  0.00           H  
ATOM    241  HE3 LYS    15      57.410  85.295  65.871  1.00  0.00           H  
ATOM    242  NZ  LYS    15      58.323  83.527  65.189  1.00  0.00           N  
ATOM    243  HZ1 LYS    15      58.234  82.529  65.316  1.00  0.00           H  
ATOM    244  HZ2 LYS    15      58.180  83.756  64.216  1.00  0.00           H  
ATOM    245  HZ3 LYS    15      59.247  83.822  65.472  1.00  0.00           H  
ATOM    246  C   LYS    15      60.683  82.810  70.204  1.00  0.00           C  
ATOM    247  O   LYS    15      61.338  82.573  69.190  1.00  0.00           O  
ATOM    248  N   ASN    16      61.229  82.918  71.428  1.00  0.00           N  
ATOM    249  H   ASN    16      60.589  83.194  72.159  1.00  0.00           H  
ATOM    250  CA  ASN    16      62.645  82.784  71.761  1.00  0.00           C  
ATOM    251  HA  ASN    16      63.189  82.412  70.893  1.00  0.00           H  
ATOM    252  CB  ASN    16      63.250  84.142  72.177  1.00  0.00           C  
ATOM    253  HB2 ASN    16      62.832  84.404  73.149  1.00  0.00           H  
ATOM    254  HB3 ASN    16      64.329  84.019  72.268  1.00  0.00           H  
ATOM    255  CG  ASN    16      62.968  85.287  71.198  1.00  0.00           C  
ATOM    256  OD1 ASN    16      63.064  85.118  69.983  1.00  0.00           O  
ATOM    257  ND2 ASN    16      62.625  86.465  71.728  1.00  0.00           N  
ATOM    258 HD21 ASN    16      62.430  87.250  71.123  1.00  0.00           H  
ATOM    259 HD22 ASN    16      62.563  86.565  72.731  1.00  0.00           H  
ATOM    260  C   ASN    16      62.827  81.697  72.832  1.00  0.00           C  
ATOM    261  O   ASN    16      63.565  81.892  73.801  1.00  0.00           O  
ATOM    262  N   ASP    17      62.139  80.554  72.662  1.00  0.00           N  
ATOM    263  H   ASP    17      61.456  80.521  71.919  1.00  0.00           H  
ATOM    264  CA  ASP    17      62.290  79.382  73.515  1.00  0.00           C  
ATOM    265  HA  ASP    17      62.118  79.650  74.557  1.00  0.00           H  
ATOM    266  CB  ASP    17      61.266  78.310  73.108  1.00  0.00           C  
ATOM    267  HB2 ASP    17      60.269  78.744  73.186  1.00  0.00           H  
ATOM    268  HB3 ASP    17      61.471  78.056  72.068  1.00  0.00           H  
ATOM    269  CG  ASP    17      61.340  77.043  73.967  1.00  0.00           C  
ATOM    270  OD1 ASP    17      61.713  77.160  75.156  1.00  0.00           O  
ATOM    271  OD2 ASP    17      61.003  75.971  73.418  1.00  0.00           O  
ATOM    272  C   ASP    17      63.726  78.864  73.391  1.00  0.00           C  
ATOM    273  O   ASP    17      64.163  78.507  72.295  1.00  0.00           O  
ATOM    274  N   MET    18      64.454  78.859  74.517  1.00  0.00           N  
ATOM    275  H   MET    18      63.993  79.132  75.373  1.00  0.00           H  
ATOM    276  CA  MET    18      65.899  78.653  74.544  1.00  0.00           C  
ATOM    277  HA  MET    18      66.291  78.618  73.528  1.00  0.00           H  
ATOM    278  CB  MET    18      66.579  79.810  75.293  1.00  0.00           C  
ATOM    279  HB2 MET    18      67.646  79.751  75.080  1.00  0.00           H  
ATOM    280  HB3 MET    18      66.179  80.739  74.887  1.00  0.00           H  
ATOM    281  CG  MET    18      66.359  79.779  76.809  1.00  0.00           C  
ATOM    282  HG2 MET    18      65.290  79.656  76.982  1.00  0.00           H  
ATOM    283  HG3 MET    18      66.892  78.912  77.199  1.00  0.00           H  
ATOM    284  SD  MET    18      66.934  81.267  77.667  1.00  0.00           S  
ATOM    285  CE  MET    18      68.722  81.165  77.395  1.00  0.00           C  
ATOM    286  HE1 MET    18      68.929  81.176  76.325  1.00  0.00           H  
ATOM    287  HE2 MET    18      69.211  82.017  77.868  1.00  0.00           H  
ATOM    288  HE3 MET    18      69.104  80.241  77.829  1.00  0.00           H  
ATOM    289  C   MET    18      66.317  77.268  75.056  1.00  0.00           C  
ATOM    290  O   MET    18      67.517  77.006  75.109  1.00  0.00           O  
ATOM    291  N   VAL    19      65.368  76.371  75.379  1.00  0.00           N  
ATOM    292  H   VAL    19      64.448  76.701  75.633  1.00  0.00           H  
ATOM    293  CA  VAL    19      65.650  74.935  75.500  1.00  0.00           C  
ATOM    294  HA  VAL    19      66.650  74.722  75.879  1.00  0.00           H  
ATOM    295  CB  VAL    19      64.617  74.213  76.397  1.00  0.00           C  
ATOM    296  HB  VAL    19      65.002  73.218  76.620  1.00  0.00           H  
ATOM    297  CG1 VAL    19      64.354  74.966  77.710  1.00  0.00           C  
ATOM    298 HG11 VAL    19      63.969  75.961  77.488  1.00  0.00           H  
ATOM    299 HG12 VAL    19      63.622  74.418  78.303  1.00  0.00           H  
ATOM    300 HG13 VAL    19      65.284  75.054  78.272  1.00  0.00           H  
ATOM    301  CG2 VAL    19      63.283  73.915  75.702  1.00  0.00           C  
ATOM    302 HG21 VAL    19      63.458  73.275  74.837  1.00  0.00           H  
ATOM    303 HG22 VAL    19      62.615  73.408  76.399  1.00  0.00           H  
ATOM    304 HG23 VAL    19      62.826  74.849  75.376  1.00  0.00           H  
ATOM    305  C   VAL    19      65.762  74.284  74.110  1.00  0.00           C  
ATOM    306  O   VAL    19      66.280  73.173  73.996  1.00  0.00           O  
ATOM    307  N   GLU    20      65.296  74.988  73.064  1.00  0.00           N  
ATOM    308  H   GLU    20      64.788  75.828  73.301  1.00  0.00           H  
ATOM    309  CA  GLU    20      65.400  74.616  71.658  1.00  0.00           C  
ATOM    310  HA  GLU    20      65.135  73.570  71.506  1.00  0.00           H  
ATOM    311  CB  GLU    20      64.408  75.496  70.867  1.00  0.00           C  
ATOM    312  HB2 GLU    20      63.637  75.826  71.563  1.00  0.00           H  
ATOM    313  HB3 GLU    20      64.960  76.361  70.500  1.00  0.00           H  
ATOM    314  CG  GLU    20      63.751  74.768  69.683  1.00  0.00           C  
ATOM    315  HG2 GLU    20      63.388  75.534  68.998  1.00  0.00           H  
ATOM    316  HG3 GLU    20      64.530  74.183  69.194  1.00  0.00           H  
ATOM    317  CD  GLU    20      62.589  73.843  70.079  1.00  0.00           C  
ATOM    318  OE1 GLU    20      62.513  73.438  71.261  1.00  0.00           O  
ATOM    319  OE2 GLU    20      61.780  73.551  69.171  1.00  0.00           O  
ATOM    320  C   GLU    20      66.841  74.753  71.116  1.00  0.00           C  
ATOM    321  O   GLU    20      67.089  74.420  69.958  1.00  0.00           O  
ATOM    322  N   GLN    21      67.778  75.231  71.953  1.00  0.00           N  
ATOM    323  H   GLN    21      67.410  75.622  72.808  1.00  0.00           H  
ATOM    324  CA  GLN    21      69.205  75.384  71.679  1.00  0.00           C  
ATOM    325  HA  GLN    21      69.492  74.747  70.842  1.00  0.00           H  
ATOM    326  CB  GLN    21      69.527  76.850  71.317  1.00  0.00           C  
ATOM    327  HB2 GLN    21      70.593  76.894  71.093  1.00  0.00           H  
ATOM    328  HB3 GLN    21      68.957  77.087  70.418  1.00  0.00           H  
ATOM    329  CG  GLN    21      69.192  77.871  72.421  1.00  0.00           C  
ATOM    330  HG2 GLN    21      68.157  77.700  72.715  1.00  0.00           H  
ATOM    331  HG3 GLN    21      69.846  77.688  73.274  1.00  0.00           H  
ATOM    332  CD  GLN    21      69.344  79.336  71.992  1.00  0.00           C  
ATOM    333  OE1 GLN    21      68.591  80.189  72.457  1.00  0.00           O  
ATOM    334  NE2 GLN    21      70.291  79.645  71.100  1.00  0.00           N  
ATOM    335 HE21 GLN    21      70.408  80.604  70.804  1.00  0.00           H  
ATOM    336 HE22 GLN    21      70.885  78.919  70.726  1.00  0.00           H  
ATOM    337  C   GLN    21      70.045  74.797  72.834  1.00  0.00           C  
ATOM    338  O   GLN    21      71.147  75.272  73.110  1.00  0.00           O  
ATOM    339  N   MET    22      69.513  73.755  73.499  1.00  0.00           N  
ATOM    340  H   MET    22      68.564  73.528  73.238  1.00  0.00           H  
ATOM    341  CA  MET    22      70.131  73.004  74.598  1.00  0.00           C  
ATOM    342  HA  MET    22      71.197  73.228  74.650  1.00  0.00           H  
ATOM    343  CB  MET    22      69.479  73.395  75.940  1.00  0.00           C  
ATOM    344  HB2 MET    22      68.412  73.190  75.861  1.00  0.00           H  
ATOM    345  HB3 MET    22      69.914  72.764  76.715  1.00  0.00           H  
ATOM    346  CG  MET    22      69.690  74.868  76.304  1.00  0.00           C  
ATOM    347  HG2 MET    22      70.752  74.996  76.516  1.00  0.00           H  
ATOM    348  HG3 MET    22      69.423  75.455  75.426  1.00  0.00           H  
ATOM    349  SD  MET    22      68.723  75.448  77.727  1.00  0.00           S  
ATOM    350  CE  MET    22      69.643  74.662  79.067  1.00  0.00           C  
ATOM    351  HE1 MET    22      70.674  75.016  79.057  1.00  0.00           H  
ATOM    352  HE2 MET    22      69.182  74.915  80.022  1.00  0.00           H  
ATOM    353  HE3 MET    22      69.629  73.581  78.932  1.00  0.00           H  
ATOM    354  C   MET    22      70.052  71.485  74.326  1.00  0.00           C  
ATOM    355  O   MET    22      69.981  70.683  75.258  1.00  0.00           O  
ATOM    356  N   HIE    23      70.027  71.100  73.039  1.00  0.00           N  
ATOM    357  H   HIE    23      70.094  71.853  72.369  1.00  0.00           H  
ATOM    358  CA  HIE    23      69.759  69.752  72.541  1.00  0.00           C  
ATOM    359  HA  HIE    23      69.181  69.182  73.268  1.00  0.00           H  
ATOM    360  CB  HIE    23      68.945  69.855  71.237  1.00  0.00           C  
ATOM    361  HB2 HIE    23      68.815  68.860  70.810  1.00  0.00           H  
ATOM    362  HB3 HIE    23      67.968  70.292  71.444  1.00  0.00           H  
ATOM    363  CG  HIE    23      69.580  70.707  70.162  1.00  0.00           C  
ATOM    364  ND1 HIE    23      69.505  72.216  70.085  1.00  0.00           N  
ATOM    365  CE1 HIE    23      70.251  72.598  68.905  1.00  0.00           C  
ATOM    366  HE1 HIE    23      70.325  73.656  68.655  1.00  0.00           H  
ATOM    367  NE2 HIE    23      70.788  71.424  68.243  1.00  0.00           N  
ATOM    368  HE2 HIE    23      71.347  71.395  67.402  1.00  0.00           H  
ATOM    369  CD2 HIE    23      70.367  70.229  69.033  1.00  0.00           C  
ATOM    370  HD2 HIE    23      70.664  69.231  68.711  1.00  0.00           H  
ATOM    371  C   HIE    23      71.024  68.875  72.417  1.00  0.00           C  
ATOM    372  O   HIE    23      71.103  68.031  71.523  1.00  0.00           O  
ATOM    373  N   GLU    24      72.004  69.051  73.319  1.00  0.00           N  
ATOM    374  H   GLU    24      71.954  69.866  73.913  1.00  0.00           H  
ATOM    375  CA  GLU    24      73.165  68.167  73.449  1.00  0.00           C  
ATOM    376  HA  GLU    24      73.610  67.994  72.469  1.00  0.00           H  
ATOM    377  CB  GLU    24      74.224  68.804  74.365  1.00  0.00           C  
ATOM    378  HB2 GLU    24      73.758  68.997  75.331  1.00  0.00           H  
ATOM    379  HB3 GLU    24      75.034  68.085  74.490  1.00  0.00           H  
ATOM    380  CG  GLU    24      74.788  70.118  73.796  1.00  0.00           C  
ATOM    381  HG2 GLU    24      75.095  69.918  72.769  1.00  0.00           H  
ATOM    382  HG3 GLU    24      73.974  70.843  73.797  1.00  0.00           H  
ATOM    383  CD  GLU    24      75.977  70.684  74.584  1.00  0.00           C  
ATOM    384  OE1 GLU    24      76.362  70.082  75.612  1.00  0.00           O  
ATOM    385  OE2 GLU    24      76.491  71.731  74.133  1.00  0.00           O  
ATOM    386  C   GLU    24      72.756  66.784  73.986  1.00  0.00           C  
ATOM    387  O   GLU    24      71.684  66.631  74.577  1.00  0.00           O  
ATOM    388  N   ASP    25      73.631  65.784  73.790  1.00  0.00           N  
ATOM    389  H   ASP    25      74.457  65.992  73.247  1.00  0.00           H  
ATOM    390  CA  ASP    25      73.417  64.403  74.227  1.00  0.00           C  
ATOM    391  HA  ASP    25      72.446  64.056  73.874  1.00  0.00           H  
ATOM    392  CB  ASP    25      74.509  63.468  73.666  1.00  0.00           C  
ATOM    393  HB2 ASP    25      74.211  62.460  73.952  1.00  0.00           H  
ATOM    394  HB3 ASP    25      74.448  63.571  72.583  1.00  0.00           H  
ATOM    395  CG  ASP    25      75.955  63.724  74.124  1.00  0.00           C  
ATOM    396  OD1 ASP    25      76.218  64.741  74.802  1.00  0.00           O  
ATOM    397  OD2 ASP    25      76.795  62.864  73.778  1.00  0.00           O  
ATOM    398  C   ASP    25      73.331  64.289  75.755  1.00  0.00           C  
ATOM    399  O   ASP    25      73.808  65.159  76.485  1.00  0.00           O  
ATOM    400  N   ILE    26      72.732  63.190  76.232  1.00  0.00           N  
ATOM    401  H   ILE    26      72.300  62.567  75.565  1.00  0.00           H  
ATOM    402  CA  ILE    26      72.568  62.903  77.655  1.00  0.00           C  
ATOM    403  HA  ILE    26      72.222  63.761  78.231  1.00  0.00           H  
ATOM    404  CB  ILE    26      71.570  61.733  77.823  1.00  0.00           C  
ATOM    405  HB  ILE    26      70.658  61.989  77.284  1.00  0.00           H  
ATOM    406  CG2 ILE    26      72.128  60.401  77.284  1.00  0.00           C  
ATOM    407 HG21 ILE    26      73.040  60.144  77.823  1.00  0.00           H  
ATOM    408 HG22 ILE    26      71.389  59.613  77.426  1.00  0.00           H  
ATOM    409 HG23 ILE    26      72.350  60.503  76.222  1.00  0.00           H  
ATOM    410  CG1 ILE    26      71.153  61.604  79.303  1.00  0.00           C  
ATOM    411 HG12 ILE    26      71.997  61.179  79.846  1.00  0.00           H  
ATOM    412 HG13 ILE    26      70.950  62.608  79.676  1.00  0.00           H  
ATOM    413  CD1 ILE    26      69.919  60.725  79.510  1.00  0.00           C  
ATOM    414 HD11 ILE    26      70.121  59.721  79.138  1.00  0.00           H  
ATOM    415 HD12 ILE    26      69.681  60.677  80.573  1.00  0.00           H  
ATOM    416 HD13 ILE    26      69.075  61.150  78.967  1.00  0.00           H  
ATOM    417  C   ILE    26      73.915  62.639  78.357  1.00  0.00           C  
ATOM    418  O   ILE    26      74.020  62.857  79.562  1.00  0.00           O  
ATOM    419  N   CYX    27      74.947  62.207  77.617  1.00  0.00           N  
ATOM    420  H   CYX    27      74.764  61.992  76.647  1.00  0.00           H  
ATOM    421  CA  CYX    27      76.270  61.904  78.156  1.00  0.00           C  
ATOM    422  HA  CYX    27      76.190  61.399  79.119  1.00  0.00           H  
ATOM    423  CB  CYX    27      76.992  60.974  77.174  1.00  0.00           C  
ATOM    424  HB2 CYX    27      77.008  61.431  76.185  1.00  0.00           H  
ATOM    425  HB3 CYX    27      78.015  60.809  77.514  1.00  0.00           H  
ATOM    426  SG  CYX    27      76.264  59.315  77.148  1.00  0.00           S  
ATOM    427  C   CYX    27      77.097  63.154  78.515  1.00  0.00           C  
ATOM    428  O   CYX    27      78.218  62.999  79.001  1.00  0.00           O  
ATOM    429  N   SER    28      76.549  64.368  78.325  1.00  0.00           N  
ATOM    430  H   SER    28      75.723  64.407  77.746  1.00  0.00           H  
ATOM    431  CA  SER    28      77.120  65.627  78.806  1.00  0.00           C  
ATOM    432  HA  SER    28      78.105  65.454  79.240  1.00  0.00           H  
ATOM    433  CB  SER    28      77.266  66.607  77.633  1.00  0.00           C  
ATOM    434  HB2 SER    28      77.852  67.460  77.975  1.00  0.00           H  
ATOM    435  HB3 SER    28      77.800  66.098  76.831  1.00  0.00           H  
ATOM    436  OG  SER    28      76.016  67.056  77.155  1.00  0.00           O  
ATOM    437  HG  SER    28      76.152  67.664  76.425  1.00  0.00           H  
ATOM    438  C   SER    28      76.307  66.236  79.965  1.00  0.00           C  
ATOM    439  O   SER    28      76.834  67.091  80.675  1.00  0.00           O  
ATOM    440  N   LEU    29      75.056  65.788  80.177  1.00  0.00           N  
ATOM    441  H   LEU    29      74.655  65.202  79.459  1.00  0.00           H  
ATOM    442  CA  LEU    29      74.221  66.146  81.329  1.00  0.00           C  
ATOM    443  HA  LEU    29      74.387  67.188  81.604  1.00  0.00           H  
ATOM    444  CB  LEU    29      72.730  65.961  80.972  1.00  0.00           C  
ATOM    445  HB2 LEU    29      72.700  65.097  80.308  1.00  0.00           H  
ATOM    446  HB3 LEU    29      72.175  65.738  81.883  1.00  0.00           H  
ATOM    447  CG  LEU    29      72.091  67.175  80.265  1.00  0.00           C  
ATOM    448  HG  LEU    29      72.240  68.039  80.913  1.00  0.00           H  
ATOM    449  CD1 LEU    29      72.675  67.471  78.876  1.00  0.00           C  
ATOM    450 HD11 LEU    29      72.526  66.608  78.227  1.00  0.00           H  
ATOM    451 HD12 LEU    29      72.173  68.338  78.447  1.00  0.00           H  
ATOM    452 HD13 LEU    29      73.742  67.678  78.966  1.00  0.00           H  
ATOM    453  CD2 LEU    29      70.578  66.939  80.137  1.00  0.00           C  
ATOM    454 HD21 LEU    29      70.143  66.821  81.129  1.00  0.00           H  
ATOM    455 HD22 LEU    29      70.118  67.792  79.638  1.00  0.00           H  
ATOM    456 HD23 LEU    29      70.399  66.037  79.552  1.00  0.00           H  
ATOM    457  C   LEU    29      74.586  65.329  82.586  1.00  0.00           C  
ATOM    458  O   LEU    29      74.002  65.557  83.647  1.00  0.00           O  
ATOM    459  N   TRP    30      75.544  64.395  82.475  1.00  0.00           N  
ATOM    460  H   TRP    30      75.962  64.287  81.562  1.00  0.00           H  
ATOM    461  CA  TRP    30      75.991  63.518  83.547  1.00  0.00           C  
ATOM    462  HA  TRP    30      75.817  63.989  84.514  1.00  0.00           H  
ATOM    463  CB  TRP    30      75.211  62.196  83.497  1.00  0.00           C  
ATOM    464  HB2 TRP    30      75.317  61.822  82.479  1.00  0.00           H  
ATOM    465  HB3 TRP    30      75.599  61.457  84.198  1.00  0.00           H  
ATOM    466  CG  TRP    30      73.740  62.307  83.762  1.00  0.00           C  
ATOM    467  CD1 TRP    30      72.743  62.536  82.759  1.00  0.00           C  
ATOM    468  HD1 TRP    30      73.090  62.560  81.726  1.00  0.00           H  
ATOM    469  NE1 TRP    30      71.413  62.695  83.378  1.00  0.00           N  
ATOM    470  HE1 TRP    30      70.555  62.874  82.876  1.00  0.00           H  
ATOM    471  CE2 TRP    30      71.537  62.563  84.843  1.00  0.00           C  
ATOM    472  CZ2 TRP    30      70.607  62.652  85.886  1.00  0.00           C  
ATOM    473  HZ2 TRP    30      69.584  62.900  85.605  1.00  0.00           H  
ATOM    474  CH2 TRP    30      71.025  62.424  87.207  1.00  0.00           C  
ATOM    475  HH2 TRP    30      70.309  62.474  88.027  1.00  0.00           H  
ATOM    476  CZ3 TRP    30      72.371  62.128  87.494  1.00  0.00           C  
ATOM    477  HZ3 TRP    30      72.688  61.928  88.518  1.00  0.00           H  
ATOM    478  CE3 TRP    30      73.345  62.080  86.480  1.00  0.00           C  
ATOM    479  HE3 TRP    30      74.363  61.858  86.801  1.00  0.00           H  
ATOM    480  CD2 TRP    30      72.995  62.291  85.132  1.00  0.00           C  
ATOM    481  C   TRP    30      77.491  63.277  83.391  1.00  0.00           C  
ATOM    482  O   TRP    30      77.951  62.870  82.323  1.00  0.00           O  
ATOM    483  N   ASP    31      78.233  63.515  84.481  1.00  0.00           N  
ATOM    484  H   ASP    31      77.755  63.918  85.274  1.00  0.00           H  
ATOM    485  CA  ASP    31      79.672  63.294  84.580  1.00  0.00           C  
ATOM    486  HA  ASP    31      80.052  62.930  83.625  1.00  0.00           H  
ATOM    487  CB  ASP    31      80.408  64.599  84.937  1.00  0.00           C  
ATOM    488  HB2 ASP    31      80.055  64.867  85.933  1.00  0.00           H  
ATOM    489  HB3 ASP    31      81.474  64.373  84.979  1.00  0.00           H  
ATOM    490  CG  ASP    31      80.171  65.774  83.976  1.00  0.00           C  
ATOM    491  OD1 ASP    31      79.742  65.535  82.825  1.00  0.00           O  
ATOM    492  OD2 ASP    31      80.454  66.911  84.412  1.00  0.00           O  
ATOM    493  C   ASP    31      79.947  62.205  85.617  1.00  0.00           C  
ATOM    494  O   ASP    31      79.285  62.148  86.655  1.00  0.00           O  
ATOM    495  N   GLN    32      80.944  61.357  85.328  1.00  0.00           N  
ATOM    496  H   GLN    32      81.392  61.452  84.427  1.00  0.00           H  
ATOM    497  CA  GLN    32      81.357  60.260  86.192  1.00  0.00           C  
ATOM    498  HA  GLN    32      80.495  59.667  86.498  1.00  0.00           H  
ATOM    499  CB  GLN    32      82.325  59.354  85.415  1.00  0.00           C  
ATOM    500  HB2 GLN    32      81.813  59.041  84.505  1.00  0.00           H  
ATOM    501  HB3 GLN    32      83.193  59.959  85.153  1.00  0.00           H  
ATOM    502  CG  GLN    32      82.784  58.112  86.198  1.00  0.00           C  
ATOM    503  HG2 GLN    32      83.391  58.439  87.042  1.00  0.00           H  
ATOM    504  HG3 GLN    32      81.904  57.585  86.566  1.00  0.00           H  
ATOM    505  CD  GLN    32      83.614  57.143  85.343  1.00  0.00           C  
ATOM    506  OE1 GLN    32      83.654  57.237  84.117  1.00  0.00           O  
ATOM    507  NE2 GLN    32      84.288  56.193  85.993  1.00  0.00           N  
ATOM    508 HE21 GLN    32      84.849  55.532  85.475  1.00  0.00           H  
ATOM    509 HE22 GLN    32      84.235  56.140  87.000  1.00  0.00           H  
ATOM    510  C   GLN    32      81.962  60.821  87.484  1.00  0.00           C  
ATOM    511  O   GLN    32      82.815  61.707  87.436  1.00  0.00           O  
ATOM    512  N   SER    33      81.489  60.311  88.629  1.00  0.00           N  
ATOM    513  H   SER    33      80.790  59.586  88.555  1.00  0.00           H  
ATOM    514  CA  SER    33      81.856  60.784  89.959  1.00  0.00           C  
ATOM    515  HA  SER    33      82.029  61.860  89.943  1.00  0.00           H  
ATOM    516  CB  SER    33      80.717  60.485  90.941  1.00  0.00           C  
ATOM    517  HB2 SER    33      80.982  60.910  91.909  1.00  0.00           H  
ATOM    518  HB3 SER    33      79.813  60.966  90.569  1.00  0.00           H  
ATOM    519  OG  SER    33      80.488  59.098  91.083  1.00  0.00           O  
ATOM    520  HG  SER    33      79.770  58.954  91.704  1.00  0.00           H  
ATOM    521  C   SER    33      83.177  60.169  90.434  1.00  0.00           C  
ATOM    522  O   SER    33      83.462  59.004  90.154  1.00  0.00           O  
ATOM    523  N   LEU    34      83.954  60.967  91.183  1.00  0.00           N  
ATOM    524  H   LEU    34      83.682  61.939  91.221  1.00  0.00           H  
ATOM    525  CA  LEU    34      85.204  60.571  91.833  1.00  0.00           C  
ATOM    526  HA  LEU    34      85.373  59.506  91.675  1.00  0.00           H  
ATOM    527  CB  LEU    34      86.410  61.354  91.258  1.00  0.00           C  
ATOM    528  HB2 LEU    34      86.018  62.368  91.337  1.00  0.00           H  
ATOM    529  HB3 LEU    34      87.267  61.243  91.923  1.00  0.00           H  
ATOM    530  CG  LEU    34      86.851  61.084  89.799  1.00  0.00           C  
ATOM    531  HG  LEU    34      87.774  61.637  89.622  1.00  0.00           H  
ATOM    532  CD1 LEU    34      87.085  59.591  89.513  1.00  0.00           C  
ATOM    533 HD11 LEU    34      86.163  59.038  89.689  1.00  0.00           H  
ATOM    534 HD12 LEU    34      87.392  59.463  88.475  1.00  0.00           H  
ATOM    535 HD13 LEU    34      87.867  59.212  90.172  1.00  0.00           H  
ATOM    536  CD2 LEU    34      85.919  61.688  88.741  1.00  0.00           C  
ATOM    537 HD21 LEU    34      85.877  62.770  88.868  1.00  0.00           H  
ATOM    538 HD22 LEU    34      86.298  61.454  87.746  1.00  0.00           H  
ATOM    539 HD23 LEU    34      84.919  61.270  88.856  1.00  0.00           H  
ATOM    540  C   LEU    34      85.103  60.701  93.369  1.00  0.00           C  
ATOM    541  O   LEU    34      86.130  60.661  94.048  1.00  0.00           O  
ATOM    542  N   LYS    35      83.883  60.830  93.928  1.00  0.00           N  
ATOM    543  H   LYS    35      83.091  60.954  93.314  1.00  0.00           H  
ATOM    544  CA  LYS    35      83.643  60.793  95.371  1.00  0.00           C  
ATOM    545  HA  LYS    35      84.197  61.596  95.857  1.00  0.00           H  
ATOM    546  CB  LYS    35      82.145  60.974  95.675  1.00  0.00           C  
ATOM    547  HB2 LYS    35      81.595  60.416  94.918  1.00  0.00           H  
ATOM    548  HB3 LYS    35      81.961  60.534  96.655  1.00  0.00           H  
ATOM    549  CG  LYS    35      81.676  62.435  95.675  1.00  0.00           C  
ATOM    550  HG2 LYS    35      82.270  63.007  96.388  1.00  0.00           H  
ATOM    551  HG3 LYS    35      81.802  62.857  94.678  1.00  0.00           H  
ATOM    552  CD  LYS    35      80.191  62.500  96.075  1.00  0.00           C  
ATOM    553  HD2 LYS    35      79.605  62.140  95.230  1.00  0.00           H  
ATOM    554  HD3 LYS    35      80.048  61.834  96.926  1.00  0.00           H  
ATOM    555  CE  LYS    35      79.732  63.912  96.450  1.00  0.00           C  
ATOM    556  HE2 LYS    35      78.700  63.847  96.795  1.00  0.00           H  
ATOM    557  HE3 LYS    35      80.365  64.264  97.265  1.00  0.00           H  
ATOM    558  NZ  LYS    35      79.814  64.855  95.323  1.00  0.00           N  
ATOM    559  HZ1 LYS    35      79.227  64.530  94.568  1.00  0.00           H  
ATOM    560  HZ2 LYS    35      79.501  65.767  95.624  1.00  0.00           H  
ATOM    561  HZ3 LYS    35      80.770  64.916  95.004  1.00  0.00           H  
ATOM    562  C   LYS    35      84.097  59.435  95.937  1.00  0.00           C  
ATOM    563  O   LYS    35      83.717  58.407  95.383  1.00  0.00           O  
ATOM    564  N   PRO    36      84.865  59.391  97.041  1.00  0.00           N  
ATOM    565  CD  PRO    36      85.655  60.559  97.628  1.00  0.00           C  
ATOM    566  HD2 PRO    36      84.950  61.190  98.169  1.00  0.00           H  
ATOM    567  HD3 PRO    36      86.078  61.119  96.794  1.00  0.00           H  
ATOM    568  CG  PRO    36      86.785  59.938  98.583  1.00  0.00           C  
ATOM    569  HG2 PRO    36      86.757  60.443  99.548  1.00  0.00           H  
ATOM    570  HG3 PRO    36      87.763  60.086  98.125  1.00  0.00           H  
ATOM    571  CB  PRO    36      86.452  58.379  98.729  1.00  0.00           C  
ATOM    572  HB2 PRO    36      86.132  58.179  99.752  1.00  0.00           H  
ATOM    573  HB3 PRO    36      87.313  57.755  98.489  1.00  0.00           H  
ATOM    574  CA  PRO    36      85.248  58.069  97.709  1.00  0.00           C  
ATOM    575  HA  PRO    36      85.603  57.378  96.945  1.00  0.00           H  
ATOM    576  C   PRO    36      84.042  57.456  98.431  1.00  0.00           C  
ATOM    577  O   PRO    36      83.444  58.092  99.300  1.00  0.00           O  
ATOM    578  N   CYX    37      83.724  56.201  98.083  1.00  0.00           N  
ATOM    579  H   CYX    37      84.199  55.836  97.270  1.00  0.00           H  
ATOM    580  CA  CYX    37      82.753  55.341  98.765  1.00  0.00           C  
ATOM    581  HA  CYX    37      81.812  55.866  98.926  1.00  0.00           H  
ATOM    582  CB  CYX    37      82.487  54.118  97.869  1.00  0.00           C  
ATOM    583  HB2 CYX    37      82.104  54.450  96.904  1.00  0.00           H  
ATOM    584  HB3 CYX    37      83.416  53.567  97.720  1.00  0.00           H  
ATOM    585  SG  CYX    37      81.291  52.907  98.474  1.00  0.00           S  
ATOM    586  C   CYX    37      83.274  54.878 100.135  1.00  0.00           C  
ATOM    587  O   CYX    37      82.494  54.385 100.950  1.00  0.00           O  
ATOM    588  N   VAL    38      84.586  55.041 100.370  1.00  0.00           N  
ATOM    589  H   VAL    38      85.073  55.529  99.632  1.00  0.00           H  
ATOM    590  CA  VAL    38      85.373  54.441 101.437  1.00  0.00           C  
ATOM    591  HA  VAL    38      86.432  54.643 101.275  1.00  0.00           H  
ATOM    592  CB  VAL    38      84.978  54.969 102.837  1.00  0.00           C  
ATOM    593  HB  VAL    38      83.944  54.693 103.042  1.00  0.00           H  
ATOM    594  CG1 VAL    38      85.892  54.365 103.916  1.00  0.00           C  
ATOM    595 HG11 VAL    38      86.927  54.641 103.712  1.00  0.00           H  
ATOM    596 HG12 VAL    38      85.601  54.747 104.895  1.00  0.00           H  
ATOM    597 HG13 VAL    38      85.797  53.279 103.907  1.00  0.00           H  
ATOM    598  CG2 VAL    38      85.066  56.505 102.904  1.00  0.00           C  
ATOM    599 HG21 VAL    38      84.391  56.941 102.167  1.00  0.00           H  
ATOM    600 HG22 VAL    38      84.782  56.843 103.901  1.00  0.00           H  
ATOM    601 HG23 VAL    38      86.088  56.821 102.691  1.00  0.00           H  
ATOM    602  C   VAL    38      85.368  52.915 101.288  1.00  0.00           C  
ATOM    603  O   VAL    38      84.430  52.231 101.699  1.00  0.00           O  
ATOM    604  N   LYS    39      86.460  52.410 100.702  1.00  0.00           N  
ATOM    605  H   LYS    39      87.068  53.083 100.257  1.00  0.00           H  
ATOM    606  CA  LYS    39      86.790  50.996 100.583  1.00  0.00           C  
ATOM    607  HA  LYS    39      86.374  50.454 101.432  1.00  0.00           H  
ATOM    608  CB  LYS    39      86.214  50.395  99.284  1.00  0.00           C  
ATOM    609  HB2 LYS    39      86.311  49.312  99.365  1.00  0.00           H  
ATOM    610  HB3 LYS    39      85.158  50.664  99.251  1.00  0.00           H  
ATOM    611  CG  LYS    39      86.907  50.877  97.995  1.00  0.00           C  
ATOM    612  HG2 LYS    39      86.784  51.957  97.915  1.00  0.00           H  
ATOM    613  HG3 LYS    39      87.968  50.636  98.058  1.00  0.00           H  
ATOM    614  CD  LYS    39      86.302  50.201  96.757  1.00  0.00           C  
ATOM    615  HD2 LYS    39      86.341  49.119  96.883  1.00  0.00           H  
ATOM    616  HD3 LYS    39      85.265  50.517  96.646  1.00  0.00           H  
ATOM    617  CE  LYS    39      87.092  50.597  95.508  1.00  0.00           C  
ATOM    618  HE2 LYS    39      87.053  51.681  95.405  1.00  0.00           H  
ATOM    619  HE3 LYS    39      88.127  50.282  95.641  1.00  0.00           H  
ATOM    620  NZ  LYS    39      86.540  49.969  94.295  1.00  0.00           N  
ATOM    621  HZ1 LYS    39      85.581  50.261  94.171  1.00  0.00           H  
ATOM    622  HZ2 LYS    39      87.084  50.251  93.492  1.00  0.00           H  
ATOM    623  HZ3 LYS    39      86.577  48.964  94.390  1.00  0.00           H  
ATOM    624  C   LYS    39      88.310  50.826 100.672  1.00  0.00           C  
ATOM    625  O   LYS    39      89.064  51.771 100.425  1.00  0.00           O  
ATOM    626  N   LEU    40      88.757  49.605 100.993  1.00  0.00           N  
ATOM    627  H   LEU    40      88.092  48.906 101.292  1.00  0.00           H  
ATOM    628  CA  LEU    40      90.168  49.252 100.979  1.00  0.00           C  
ATOM    629  HA  LEU    40      90.737  50.023 101.499  1.00  0.00           H  
ATOM    630  CB  LEU    40      90.421  47.901 101.674  1.00  0.00           C  
ATOM    631  HB2 LEU    40      89.707  47.207 101.231  1.00  0.00           H  
ATOM    632  HB3 LEU    40      91.435  47.583 101.430  1.00  0.00           H  
ATOM    633  CG  LEU    40      90.241  47.915 103.210  1.00  0.00           C  
ATOM    634  HG  LEU    40      90.692  48.835 103.583  1.00  0.00           H  
ATOM    635  CD1 LEU    40      88.770  47.847 103.657  1.00  0.00           C  
ATOM    636 HD11 LEU    40      88.319  46.927 103.285  1.00  0.00           H  
ATOM    637 HD12 LEU    40      88.720  47.861 104.746  1.00  0.00           H  
ATOM    638 HD13 LEU    40      88.229  48.705 103.258  1.00  0.00           H  
ATOM    639  CD2 LEU    40      90.997  46.725 103.822  1.00  0.00           C  
ATOM    640 HD21 LEU    40      92.057  46.803 103.579  1.00  0.00           H  
ATOM    641 HD22 LEU    40      90.872  46.732 104.905  1.00  0.00           H  
ATOM    642 HD23 LEU    40      90.600  45.794 103.417  1.00  0.00           H  
ATOM    643  C   LEU    40      90.630  49.217  99.520  1.00  0.00           C  
ATOM    644  O   LEU    40      90.092  48.455  98.714  1.00  0.00           O  
ATOM    645  N   THR    41      91.622  50.057  99.194  1.00  0.00           N  
ATOM    646  H   THR    41      91.967  50.672  99.918  1.00  0.00           H  
ATOM    647  CA  THR    41      92.167  50.199  97.850  1.00  0.00           C  
ATOM    648  HA  THR    41      92.233  49.231  97.353  1.00  0.00           H  
ATOM    649  CB  THR    41      91.270  51.131  97.001  1.00  0.00           C  
ATOM    650  HB  THR    41      90.261  50.722  97.043  1.00  0.00           H  
ATOM    651  CG2 THR    41      91.248  52.597  97.463  1.00  0.00           C  
ATOM    652 HG21 THR    41      92.257  53.007  97.421  1.00  0.00           H  
ATOM    653 HG22 THR    41      90.594  53.175  96.810  1.00  0.00           H  
ATOM    654 HG23 THR    41      90.878  52.650  98.487  1.00  0.00           H  
ATOM    655  OG1 THR    41      91.711  51.105  95.659  1.00  0.00           O  
ATOM    656  HG1 THR    41      91.157  51.682  95.129  1.00  0.00           H  
ATOM    657  C   THR    41      93.621  50.699  97.923  1.00  0.00           C  
ATOM    658  O   THR    41      93.922  51.566  98.745  1.00  0.00           O  
ATOM    659  N   PRO    42      94.522  50.208  97.051  1.00  0.00           N  
ATOM    660  CD  PRO    42      94.349  48.963  96.182  1.00  0.00           C  
ATOM    661  HD2 PRO    42      93.582  49.189  95.442  1.00  0.00           H  
ATOM    662  HD3 PRO    42      94.001  48.160  96.832  1.00  0.00           H  
ATOM    663  CG  PRO    42      95.770  48.638  95.516  1.00  0.00           C  
ATOM    664  HG2 PRO    42      95.651  48.568  94.435  1.00  0.00           H  
ATOM    665  HG3 PRO    42      96.137  47.688  95.903  1.00  0.00           H  
ATOM    666  CB  PRO    42      96.752  49.837  95.919  1.00  0.00           C  
ATOM    667  HB2 PRO    42      97.037  50.353  95.002  1.00  0.00           H  
ATOM    668  HB3 PRO    42      97.649  49.502  96.440  1.00  0.00           H  
ATOM    669  CA  PRO    42      95.907  50.826  96.863  1.00  0.00           C  
ATOM    670  HA  PRO    42      96.393  50.925  97.834  1.00  0.00           H  
ATOM    671  C   PRO    42      95.776  52.206  96.216  1.00  0.00           C  
ATOM    672  O   PRO    42      94.914  52.412  95.360  1.00  0.00           O  
ATOM    673  N   LEU    43      96.661  53.131  96.609  1.00  0.00           N  
ATOM    674  H   LEU    43      97.224  52.929  97.423  1.00  0.00           H  
ATOM    675  CA  LEU    43      96.813  54.431  95.970  1.00  0.00           C  
ATOM    676  HA  LEU    43      95.923  54.646  95.379  1.00  0.00           H  
ATOM    677  CB  LEU    43      97.000  55.557  97.007  1.00  0.00           C  
ATOM    678  HB2 LEU    43      97.820  55.150  97.599  1.00  0.00           H  
ATOM    679  HB3 LEU    43      97.329  56.469  96.510  1.00  0.00           H  
ATOM    680  CG  LEU    43      95.804  55.879  97.936  1.00  0.00           C  
ATOM    681  HG  LEU    43      96.052  56.778  98.500  1.00  0.00           H  
ATOM    682  CD1 LEU    43      94.494  56.105  97.163  1.00  0.00           C  
ATOM    683 HD11 LEU    43      94.245  55.206  96.599  1.00  0.00           H  
ATOM    684 HD12 LEU    43      93.691  56.327  97.865  1.00  0.00           H  
ATOM    685 HD13 LEU    43      94.617  56.942  96.476  1.00  0.00           H  
ATOM    686  CD2 LEU    43      95.583  54.844  99.050  1.00  0.00           C  
ATOM    687 HD21 LEU    43      96.473  54.790  99.678  1.00  0.00           H  
ATOM    688 HD22 LEU    43      94.728  55.140  99.657  1.00  0.00           H  
ATOM    689 HD23 LEU    43      95.392  53.867  98.606  1.00  0.00           H  
ATOM    690  C   LEU    43      98.000  54.354  95.007  1.00  0.00           C  
ATOM    691  O   LEU    43      99.069  53.859  95.371  1.00  0.00           O  
ATOM    692  N   CYX    44      97.797  54.851  93.779  1.00  0.00           N  
ATOM    693  H   CYX    44      96.890  55.249  93.581  1.00  0.00           H  
ATOM    694  CA  CYX    44      98.778  54.800  92.703  1.00  0.00           C  
ATOM    695  HA  CYX    44      99.788  54.896  93.103  1.00  0.00           H  
ATOM    696  CB  CYX    44      98.663  53.449  91.980  1.00  0.00           C  
ATOM    697  HB2 CYX    44      98.814  52.640  92.695  1.00  0.00           H  
ATOM    698  HB3 CYX    44      97.673  53.359  91.533  1.00  0.00           H  
ATOM    699  SG  CYX    44      99.914  53.306  90.676  1.00  0.00           S  
ATOM    700  C   CYX    44      98.561  55.975  91.747  1.00  0.00           C  
ATOM    701  O   CYX    44      97.429  56.265  91.354  1.00  0.00           O  
ATOM    702  N   VAL    45      99.667  56.632  91.368  1.00  0.00           N  
ATOM    703  H   VAL    45     100.537  56.351  91.798  1.00  0.00           H  
ATOM    704  CA  VAL    45      99.683  57.767  90.452  1.00  0.00           C  
ATOM    705  HA  VAL    45      98.867  58.458  90.663  1.00  0.00           H  
ATOM    706  CB  VAL    45     101.023  58.531  90.575  1.00  0.00           C  
ATOM    707  HB  VAL    45     101.834  57.837  90.355  1.00  0.00           H  
ATOM    708  CG1 VAL    45     101.093  59.725  89.607  1.00  0.00           C  
ATOM    709 HG11 VAL    45     100.283  60.420  89.827  1.00  0.00           H  
ATOM    710 HG12 VAL    45     102.050  60.234  89.726  1.00  0.00           H  
ATOM    711 HG13 VAL    45     100.997  59.368  88.582  1.00  0.00           H  
ATOM    712  CG2 VAL    45     101.246  59.051  92.008  1.00  0.00           C  
ATOM    713 HG21 VAL    45     101.263  58.210  92.702  1.00  0.00           H  
ATOM    714 HG22 VAL    45     102.196  59.583  92.058  1.00  0.00           H  
ATOM    715 HG23 VAL    45     100.437  59.729  92.279  1.00  0.00           H  
ATOM    716  C   VAL    45      99.418  57.275  89.022  1.00  0.00           C  
ATOM    717  O   VAL    45      99.967  56.258  88.596  1.00  0.00           O  
ATOM    718  N   GLY    46      98.589  58.025  88.283  1.00  0.00           N  
ATOM    719  H   GLY    46      98.179  58.838  88.721  1.00  0.00           H  
ATOM    720  CA  GLY    46      98.246  57.741  86.898  1.00  0.00           C  
ATOM    721  HA2 GLY    46      99.167  57.628  86.326  1.00  0.00           H  
ATOM    722  HA3 GLY    46      97.680  56.810  86.862  1.00  0.00           H  
ATOM    723  C   GLY    46      97.407  58.859  86.276  1.00  0.00           C  
ATOM    724  O   GLY    46      96.901  59.738  86.976  1.00  0.00           O  
ATOM    725  N   ALA    47      97.263  58.807  84.943  1.00  0.00           N  
ATOM    726  H   ALA    47      97.766  58.087  84.444  1.00  0.00           H  
ATOM    727  CA  ALA    47      96.465  59.757  84.171  1.00  0.00           C  
ATOM    728  HA  ALA    47      96.736  60.776  84.449  1.00  0.00           H  
ATOM    729  CB  ALA    47      96.764  59.560  82.681  1.00  0.00           C  
ATOM    730  HB1 ALA    47      96.489  58.547  82.386  1.00  0.00           H  
ATOM    731  HB2 ALA    47      96.188  60.278  82.096  1.00  0.00           H  
ATOM    732  HB3 ALA    47      97.828  59.715  82.500  1.00  0.00           H  
ATOM    733  C   ALA    47      94.963  59.592  84.447  1.00  0.00           C  
ATOM    734  O   ALA    47      94.244  60.589  84.492  1.00  0.00           O  
ATOM    735  N   GLY    48      94.511  58.347  84.669  1.00  0.00           N  
ATOM    736  H   GLY    48      95.158  57.592  84.492  1.00  0.00           H  
ATOM    737  CA  GLY    48      93.174  58.014  85.139  1.00  0.00           C  
ATOM    738  HA2 GLY    48      92.478  58.793  84.826  1.00  0.00           H  
ATOM    739  HA3 GLY    48      92.869  57.060  84.709  1.00  0.00           H  
ATOM    740  C   GLY    48      93.145  57.904  86.665  1.00  0.00           C  
ATOM    741  O   GLY    48      93.833  58.652  87.362  1.00  0.00           O  
ATOM    742  N   SER    49      92.350  56.947  87.164  1.00  0.00           N  
ATOM    743  H   SER    49      91.751  56.467  86.508  1.00  0.00           H  
ATOM    744  CA  SER    49      92.231  56.616  88.580  1.00  0.00           C  
ATOM    745  HA  SER    49      93.046  57.068  89.145  1.00  0.00           H  
ATOM    746  CB  SER    49      90.901  57.158  89.120  1.00  0.00           C  
ATOM    747  HB2 SER    49      90.823  58.216  88.868  1.00  0.00           H  
ATOM    748  HB3 SER    49      90.082  56.612  88.652  1.00  0.00           H  
ATOM    749  OG  SER    49      90.831  57.002  90.521  1.00  0.00           O  
ATOM    750  HG  SER    49      89.994  57.346  90.840  1.00  0.00           H  
ATOM    751  C   SER    49      92.373  55.102  88.783  1.00  0.00           C  
ATOM    752  O   SER    49      91.977  54.314  87.922  1.00  0.00           O  
ATOM    753  N   CYX    50      92.929  54.708  89.939  1.00  0.00           N  
ATOM    754  H   CYX    50      93.245  55.434  90.566  1.00  0.00           H  
ATOM    755  CA  CYX    50      93.155  53.315  90.321  1.00  0.00           C  
ATOM    756  HA  CYX    50      93.715  52.781  89.553  1.00  0.00           H  
ATOM    757  CB  CYX    50      93.979  53.318  91.617  1.00  0.00           C  
ATOM    758  HB2 CYX    50      94.880  53.914  91.474  1.00  0.00           H  
ATOM    759  HB3 CYX    50      93.385  53.746  92.425  1.00  0.00           H  
ATOM    760  SG  CYX    50      94.441  51.636  92.113  1.00  0.00           S  
ATOM    761  C   CYX    50      91.835  52.541  90.499  1.00  0.00           C  
ATOM    762  O   CYX    50      91.796  51.333  90.267  1.00  0.00           O  
ATOM    763  N   ASN    51      90.760  53.246  90.883  1.00  0.00           N  
ATOM    764  H   ASN    51      90.915  54.232  91.036  1.00  0.00           H  
ATOM    765  CA  ASN    51      89.424  52.710  91.125  1.00  0.00           C  
ATOM    766  HA  ASN    51      89.182  51.957  90.375  1.00  0.00           H  
ATOM    767  CB  ASN    51      89.364  52.054  92.519  1.00  0.00           C  
ATOM    768  HB2 ASN    51      88.368  51.635  92.662  1.00  0.00           H  
ATOM    769  HB3 ASN    51      90.103  51.253  92.555  1.00  0.00           H  
ATOM    770  CG  ASN    51      89.651  53.038  93.660  1.00  0.00           C  
ATOM    771  OD1 ASN    51      90.796  53.427  93.882  1.00  0.00           O  
ATOM    772  ND2 ASN    51      88.608  53.445  94.388  1.00  0.00           N  
ATOM    773 HD21 ASN    51      88.750  54.093  95.150  1.00  0.00           H  
ATOM    774 HD22 ASN    51      87.682  53.103  94.174  1.00  0.00           H  
ATOM    775  C   ASN    51      88.388  53.837  91.017  1.00  0.00           C  
ATOM    776  O   ASN    51      88.736  55.015  91.113  1.00  0.00           O  
ATOM    777  N   THR    52      87.106  53.470  90.868  1.00  0.00           N  
ATOM    778  H   THR    52      86.918  52.520  90.583  1.00  0.00           H  
ATOM    779  CA  THR    52      85.987  54.408  90.934  1.00  0.00           C  
ATOM    780  HA  THR    52      86.343  55.360  91.328  1.00  0.00           H  
ATOM    781  CB  THR    52      85.365  54.651  89.544  1.00  0.00           C  
ATOM    782  HB  THR    52      85.033  53.692  89.146  1.00  0.00           H  
ATOM    783  CG2 THR    52      84.173  55.618  89.609  1.00  0.00           C  
ATOM    784 HG21 THR    52      84.504  56.578  90.006  1.00  0.00           H  
ATOM    785 HG22 THR    52      83.765  55.761  88.608  1.00  0.00           H  
ATOM    786 HG23 THR    52      83.403  55.203  90.259  1.00  0.00           H  
ATOM    787  OG1 THR    52      86.335  55.211  88.680  1.00  0.00           O  
ATOM    788  HG1 THR    52      85.945  55.361  87.816  1.00  0.00           H  
ATOM    789  C   THR    52      84.985  53.952  92.000  1.00  0.00           C  
ATOM    790  O   THR    52      84.785  52.758  92.233  1.00  0.00           O  
ATOM    791  N   SER    53      84.387  54.954  92.655  1.00  0.00           N  
ATOM    792  H   SER    53      84.544  55.870  92.259  1.00  0.00           H  
ATOM    793  CA  SER    53      83.576  54.853  93.859  1.00  0.00           C  
ATOM    794  HA  SER    53      83.011  53.921  93.882  1.00  0.00           H  
ATOM    795  CB  SER    53      84.537  54.873  95.055  1.00  0.00           C  
ATOM    796  HB2 SER    53      85.188  55.742  94.952  1.00  0.00           H  
ATOM    797  HB3 SER    53      83.944  54.969  95.964  1.00  0.00           H  
ATOM    798  OG  SER    53      85.324  53.701  95.128  1.00  0.00           O  
ATOM    799  HG  SER    53      85.909  53.755  95.888  1.00  0.00           H  
ATOM    800  C   SER    53      82.583  56.033  93.911  1.00  0.00           C  
ATOM    801  O   SER    53      82.632  56.916  93.050  1.00  0.00           O  
ATOM    802  N   VAL    54      81.681  56.057  94.914  1.00  0.00           N  
ATOM    803  H   VAL    54      81.551  55.197  95.428  1.00  0.00           H  
ATOM    804  CA  VAL    54      80.686  57.123  95.077  1.00  0.00           C  
ATOM    805  HA  VAL    54      81.016  58.158  94.989  1.00  0.00           H  
ATOM    806  CB  VAL    54      79.506  56.896  94.102  1.00  0.00           C  
ATOM    807  HB  VAL    54      79.935  56.840  93.101  1.00  0.00           H  
ATOM    808  CG1 VAL    54      78.668  55.631  94.373  1.00  0.00           C  
ATOM    809 HG11 VAL    54      78.239  55.686  95.373  1.00  0.00           H  
ATOM    810 HG12 VAL    54      77.867  55.561  93.637  1.00  0.00           H  
ATOM    811 HG13 VAL    54      79.306  54.750  94.300  1.00  0.00           H  
ATOM    812  CG2 VAL    54      78.663  58.172  93.962  1.00  0.00           C  
ATOM    813 HG21 VAL    54      79.286  58.980  93.578  1.00  0.00           H  
ATOM    814 HG22 VAL    54      77.839  57.990  93.272  1.00  0.00           H  
ATOM    815 HG23 VAL    54      78.265  58.454  94.937  1.00  0.00           H  
ATOM    816  C   VAL    54      80.372  57.448  96.563  1.00  0.00           C  
ATOM    817  O   VAL    54      81.249  58.005  97.220  1.00  0.00           O  
ATOM    818  N   ILE    55      79.154  57.200  97.086  1.00  0.00           N  
ATOM    819  H   ILE    55      78.535  56.629  96.529  1.00  0.00           H  
ATOM    820  CA  ILE    55      78.630  57.789  98.328  1.00  0.00           C  
ATOM    821  HA  ILE    55      79.331  58.452  98.836  1.00  0.00           H  
ATOM    822  CB  ILE    55      77.299  58.547  98.063  1.00  0.00           C  
ATOM    823  HB  ILE    55      76.732  58.612  98.992  1.00  0.00           H  
ATOM    824  CG2 ILE    55      77.595  59.965  97.542  1.00  0.00           C  
ATOM    825 HG21 ILE    55      78.162  59.900  96.613  1.00  0.00           H  
ATOM    826 HG22 ILE    55      76.657  60.489  97.359  1.00  0.00           H  
ATOM    827 HG23 ILE    55      78.177  60.511  98.284  1.00  0.00           H  
ATOM    828  CG1 ILE    55      76.301  57.796  97.141  1.00  0.00           C  
ATOM    829 HG12 ILE    55      76.627  57.955  96.113  1.00  0.00           H  
ATOM    830 HG13 ILE    55      76.371  56.736  97.384  1.00  0.00           H  
ATOM    831  CD1 ILE    55      74.848  58.260  97.293  1.00  0.00           C  
ATOM    832 HD11 ILE    55      74.777  59.320  97.050  1.00  0.00           H  
ATOM    833 HD12 ILE    55      74.211  57.689  96.617  1.00  0.00           H  
ATOM    834 HD13 ILE    55      74.521  58.101  98.320  1.00  0.00           H  
ATOM    835  C   ILE    55      78.458  56.790  99.489  1.00  0.00           C  
ATOM    836  O   ILE    55      78.977  57.046 100.575  1.00  0.00           O  
ATOM    837  N   THR    56      77.700  55.700  99.288  1.00  0.00           N  
ATOM    838  H   THR    56      77.410  55.526  98.336  1.00  0.00           H  
ATOM    839  CA  THR    56      77.177  54.824 100.347  1.00  0.00           C  
ATOM    840  HA  THR    56      76.905  55.367 101.252  1.00  0.00           H  
ATOM    841  CB  THR    56      75.926  54.081  99.822  1.00  0.00           C  
ATOM    842  HB  THR    56      75.677  53.298 100.538  1.00  0.00           H  
ATOM    843  CG2 THR    56      74.720  55.011  99.641  1.00  0.00           C  
ATOM    844 HG21 THR    56      74.969  55.794  98.925  1.00  0.00           H  
ATOM    845 HG22 THR    56      73.871  54.437  99.271  1.00  0.00           H  
ATOM    846 HG23 THR    56      74.463  55.464 100.599  1.00  0.00           H  
ATOM    847  OG1 THR    56      76.209  53.430  98.603  1.00  0.00           O  
ATOM    848  HG1 THR    56      75.423  52.975  98.293  1.00  0.00           H  
ATOM    849  C   THR    56      78.246  53.860 100.895  1.00  0.00           C  
ATOM    850  O   THR    56      79.423  53.985 100.569  1.00  0.00           O  
ATOM    851  N   GLN    57      77.839  52.923 101.768  1.00  0.00           N  
ATOM    852  H   GLN    57      76.878  52.961 102.075  1.00  0.00           H  
ATOM    853  CA  GLN    57      78.718  51.917 102.363  1.00  0.00           C  
ATOM    854  HA  GLN    57      79.671  52.363 102.648  1.00  0.00           H  
ATOM    855  CB  GLN    57      78.046  51.346 103.623  1.00  0.00           C  
ATOM    856  HB2 GLN    57      77.834  52.177 104.296  1.00  0.00           H  
ATOM    857  HB3 GLN    57      77.110  50.876 103.321  1.00  0.00           H  
ATOM    858  CG  GLN    57      78.928  50.313 104.346  1.00  0.00           C  
ATOM    859  HG2 GLN    57      79.030  49.438 103.704  1.00  0.00           H  
ATOM    860  HG3 GLN    57      79.909  50.760 104.509  1.00  0.00           H  
ATOM    861  CD  GLN    57      78.363  49.864 105.699  1.00  0.00           C  
ATOM    862  OE1 GLN    57      77.252  50.223 106.086  1.00  0.00           O  
ATOM    863  NE2 GLN    57      79.141  49.061 106.429  1.00  0.00           N  
ATOM    864 HE21 GLN    57      78.820  48.734 107.329  1.00  0.00           H  
ATOM    865 HE22 GLN    57      80.047  48.785 106.078  1.00  0.00           H  
ATOM    866  C   GLN    57      79.072  50.825 101.343  1.00  0.00           C  
ATOM    867  O   GLN    57      80.254  50.545 101.143  1.00  0.00           O  
ATOM    868  N   ALA    58      78.058  50.253 100.671  1.00  0.00           N  
ATOM    869  H   ALA    58      77.123  50.393 101.026  1.00  0.00           H  
ATOM    870  CA  ALA    58      78.232  49.408  99.492  1.00  0.00           C  
ATOM    871  HA  ALA    58      79.037  48.688  99.641  1.00  0.00           H  
ATOM    872  CB  ALA    58      76.935  48.641  99.214  1.00  0.00           C  
ATOM    873  HB1 ALA    58      76.121  49.348  99.053  1.00  0.00           H  
ATOM    874  HB2 ALA    58      77.061  48.024  98.324  1.00  0.00           H  
ATOM    875  HB3 ALA    58      76.699  48.004 100.066  1.00  0.00           H  
ATOM    876  C   ALA    58      78.630  50.283  98.298  1.00  0.00           C  
ATOM    877  O   ALA    58      78.204  51.435  98.217  1.00  0.00           O  
ATOM    878  N   CYX    59      79.448  49.747  97.378  1.00  0.00           N  
ATOM    879  H   CYX    59      79.675  48.765  97.438  1.00  0.00           H  
ATOM    880  CA  CYX    59      80.095  50.545  96.340  1.00  0.00           C  
ATOM    881  HA  CYX    59      79.724  51.569  96.371  1.00  0.00           H  
ATOM    882  CB  CYX    59      81.616  50.567  96.562  1.00  0.00           C  
ATOM    883  HB2 CYX    59      82.026  49.575  96.371  1.00  0.00           H  
ATOM    884  HB3 CYX    59      82.073  51.286  95.881  1.00  0.00           H  
ATOM    885  SG  CYX    59      82.163  51.089  98.210  1.00  0.00           S  
ATOM    886  C   CYX    59      79.744  50.033  94.937  1.00  0.00           C  
ATOM    887  O   CYX    59      80.275  49.002  94.521  1.00  0.00           O  
ATOM    888  N   PRO    60      78.920  50.773  94.168  1.00  0.00           N  
ATOM    889  CD  PRO    60      77.958  51.853  94.663  1.00  0.00           C  
ATOM    890  HD2 PRO    60      78.562  52.678  95.042  1.00  0.00           H  
ATOM    891  HD3 PRO    60      77.378  51.423  95.479  1.00  0.00           H  
ATOM    892  CG  PRO    60      77.040  52.282  93.419  1.00  0.00           C  
ATOM    893  HG2 PRO    60      77.037  53.369  93.333  1.00  0.00           H  
ATOM    894  HG3 PRO    60      76.022  51.929  93.585  1.00  0.00           H  
ATOM    895  CB  PRO    60      77.680  51.594  92.122  1.00  0.00           C  
ATOM    896  HB2 PRO    60      78.119  52.382  91.510  1.00  0.00           H  
ATOM    897  HB3 PRO    60      76.955  51.036  91.530  1.00  0.00           H  
ATOM    898  CA  PRO    60      78.833  50.606  92.649  1.00  0.00           C  
ATOM    899  HA  PRO    60      78.570  49.575  92.412  1.00  0.00           H  
ATOM    900  C   PRO    60      80.186  50.946  92.015  1.00  0.00           C  
ATOM    901  O   PRO    60      80.898  51.824  92.510  1.00  0.00           O  
ATOM    902  N   LYS    61      80.531  50.252  90.920  1.00  0.00           N  
ATOM    903  H   LYS    61      79.894  49.546  90.580  1.00  0.00           H  
ATOM    904  CA  LYS    61      81.827  50.392  90.260  1.00  0.00           C  
ATOM    905  HA  LYS    61      82.633  50.339  90.992  1.00  0.00           H  
ATOM    906  CB  LYS    61      82.009  49.248  89.244  1.00  0.00           C  
ATOM    907  HB2 LYS    61      81.531  48.366  89.670  1.00  0.00           H  
ATOM    908  HB3 LYS    61      81.483  49.543  88.336  1.00  0.00           H  
ATOM    909  CG  LYS    61      83.476  48.923  88.904  1.00  0.00           C  
ATOM    910  HG2 LYS    61      84.031  48.962  89.841  1.00  0.00           H  
ATOM    911  HG3 LYS    61      83.490  47.904  88.517  1.00  0.00           H  
ATOM    912  CD  LYS    61      84.129  49.868  87.882  1.00  0.00           C  
ATOM    913  HD2 LYS    61      83.568  49.801  86.950  1.00  0.00           H  
ATOM    914  HD3 LYS    61      84.067  50.885  88.270  1.00  0.00           H  
ATOM    915  CE  LYS    61      85.596  49.509  87.622  1.00  0.00           C  
ATOM    916  HE2 LYS    61      86.030  50.294  87.003  1.00  0.00           H  
ATOM    917  HE3 LYS    61      86.111  49.478  88.582  1.00  0.00           H  
ATOM    918  NZ  LYS    61      85.745  48.210  86.943  1.00  0.00           N  
ATOM    919  HZ1 LYS    61      85.269  48.239  86.053  1.00  0.00           H  
ATOM    920  HZ2 LYS    61      86.726  48.018  86.794  1.00  0.00           H  
ATOM    921  HZ3 LYS    61      85.343  47.482  87.517  1.00  0.00           H  
ATOM    922  C   LYS    61      81.955  51.785  89.631  1.00  0.00           C  
ATOM    923  O   LYS    61      82.967  52.445  89.850  1.00  0.00           O  
ATOM    924  N   VAL    62      80.910  52.255  88.928  1.00  0.00           N  
ATOM    925  H   VAL    62      80.192  51.591  88.676  1.00  0.00           H  
ATOM    926  CA  VAL    62      80.804  53.619  88.412  1.00  0.00           C  
ATOM    927  HA  VAL    62      81.436  54.324  88.951  1.00  0.00           H  
ATOM    928  CB  VAL    62      81.134  53.713  86.902  1.00  0.00           C  
ATOM    929  HB  VAL    62      81.066  54.760  86.605  1.00  0.00           H  
ATOM    930  CG1 VAL    62      82.538  53.180  86.578  1.00  0.00           C  
ATOM    931 HG11 VAL    62      82.607  52.133  86.874  1.00  0.00           H  
ATOM    932 HG12 VAL    62      82.722  53.267  85.507  1.00  0.00           H  
ATOM    933 HG13 VAL    62      83.282  53.761  87.123  1.00  0.00           H  
ATOM    934  CG2 VAL    62      80.092  53.019  86.006  1.00  0.00           C  
ATOM    935 HG21 VAL    62      79.117  53.481  86.158  1.00  0.00           H  
ATOM    936 HG22 VAL    62      80.384  53.123  84.961  1.00  0.00           H  
ATOM    937 HG23 VAL    62      80.037  51.962  86.264  1.00  0.00           H  
ATOM    938  C   VAL    62      79.421  54.192  88.733  1.00  0.00           C  
ATOM    939  O   VAL    62      78.430  53.463  88.814  1.00  0.00           O  
ATOM    940  N   SER    63      79.381  55.520  88.894  1.00  0.00           N  
ATOM    941  H   SER    63      80.264  56.003  88.811  1.00  0.00           H  
ATOM    942  CA  SER    63      78.192  56.303  89.212  1.00  0.00           C  
ATOM    943  HA  SER    63      77.307  55.828  88.788  1.00  0.00           H  
ATOM    944  CB  SER    63      78.018  56.395  90.732  1.00  0.00           C  
ATOM    945  HB2 SER    63      78.927  56.813  91.165  1.00  0.00           H  
ATOM    946  HB3 SER    63      77.177  57.053  90.950  1.00  0.00           H  
ATOM    947  OG  SER    63      77.775  55.122  91.287  1.00  0.00           O  
ATOM    948  HG  SER    63      77.669  55.202  92.238  1.00  0.00           H  
ATOM    949  C   SER    63      78.309  57.700  88.600  1.00  0.00           C  
ATOM    950  O   SER    63      79.362  58.073  88.079  1.00  0.00           O  
ATOM    951  N   PHE    64      77.207  58.461  88.655  1.00  0.00           N  
ATOM    952  H   PHE    64      76.415  58.105  89.170  1.00  0.00           H  
ATOM    953  CA  PHE    64      77.066  59.737  87.966  1.00  0.00           C  
ATOM    954  HA  PHE    64      78.049  60.171  87.782  1.00  0.00           H  
ATOM    955  CB  PHE    64      76.358  59.535  86.618  1.00  0.00           C  
ATOM    956  HB2 PHE    64      75.341  59.163  86.744  1.00  0.00           H  
ATOM    957  HB3 PHE    64      76.332  60.498  86.108  1.00  0.00           H  
ATOM    958  CG  PHE    64      77.062  58.568  85.684  1.00  0.00           C  
ATOM    959  CD1 PHE    64      78.061  59.036  84.810  1.00  0.00           C  
ATOM    960  HD1 PHE    64      78.284  60.102  84.763  1.00  0.00           H  
ATOM    961  CE1 PHE    64      78.771  58.133  83.999  1.00  0.00           C  
ATOM    962  HE1 PHE    64      79.545  58.498  83.323  1.00  0.00           H  
ATOM    963  CZ  PHE    64      78.483  56.759  84.060  1.00  0.00           C  
ATOM    964  HZ  PHE    64      79.039  56.056  83.440  1.00  0.00           H  
ATOM    965  CE2 PHE    64      77.477  56.292  84.922  1.00  0.00           C  
ATOM    966  HE2 PHE    64      77.254  55.226  84.966  1.00  0.00           H  
ATOM    967  CD2 PHE    64      76.759  57.193  85.726  1.00  0.00           C  
ATOM    968  HD2 PHE    64      75.968  56.828  86.381  1.00  0.00           H  
ATOM    969  C   PHE    64      76.309  60.744  88.830  1.00  0.00           C  
ATOM    970  O   PHE    64      75.302  60.409  89.457  1.00  0.00           O  
ATOM    971  N   GLU    65      76.800  61.990  88.810  1.00  0.00           N  
ATOM    972  H   GLU    65      77.677  62.122  88.327  1.00  0.00           H  
ATOM    973  CA  GLU    65      76.180  63.145  89.445  1.00  0.00           C  
ATOM    974  HA  GLU    65      75.384  62.817  90.113  1.00  0.00           H  
ATOM    975  CB  GLU    65      77.217  63.926  90.264  1.00  0.00           C  
ATOM    976  HB2 GLU    65      78.076  64.119  89.621  1.00  0.00           H  
ATOM    977  HB3 GLU    65      76.766  64.873  90.561  1.00  0.00           H  
ATOM    978  CG  GLU    65      77.676  63.163  91.516  1.00  0.00           C  
ATOM    979  HG2 GLU    65      76.832  63.081  92.200  1.00  0.00           H  
ATOM    980  HG3 GLU    65      77.987  62.167  91.202  1.00  0.00           H  
ATOM    981  CD  GLU    65      78.840  63.861  92.224  1.00  0.00           C  
ATOM    982  OE1 GLU    65      78.796  65.106  92.333  1.00  0.00           O  
ATOM    983  OE2 GLU    65      79.758  63.131  92.657  1.00  0.00           O  
ATOM    984  C   GLU    65      75.571  64.054  88.371  1.00  0.00           C  
ATOM    985  O   GLU    65      76.173  64.222  87.308  1.00  0.00           O  
ATOM    986  N   PRO    66      74.412  64.683  88.639  1.00  0.00           N  
ATOM    987  CD  PRO    66      73.519  64.464  89.861  1.00  0.00           C  
ATOM    988  HD2 PRO    66      74.052  64.856  90.728  1.00  0.00           H  
ATOM    989  HD3 PRO    66      73.382  63.389  89.975  1.00  0.00           H  
ATOM    990  CG  PRO    66      72.137  65.232  89.589  1.00  0.00           C  
ATOM    991  HG2 PRO    66      71.974  65.965  90.379  1.00  0.00           H  
ATOM    992  HG3 PRO    66      71.320  64.510  89.589  1.00  0.00           H  
ATOM    993  CB  PRO    66      72.277  65.935  88.159  1.00  0.00           C  
ATOM    994  HB2 PRO    66      72.108  66.999  88.328  1.00  0.00           H  
ATOM    995  HB3 PRO    66      71.583  65.574  87.400  1.00  0.00           H  
ATOM    996  CA  PRO    66      73.791  65.692  87.677  1.00  0.00           C  
ATOM    997  HA  PRO    66      73.829  65.307  86.658  1.00  0.00           H  
ATOM    998  C   PRO    66      74.586  66.996  87.758  1.00  0.00           C  
ATOM    999  O   PRO    66      74.707  67.579  88.836  1.00  0.00           O  
ATOM   1000  N   ILE    67      75.081  67.461  86.606  1.00  0.00           N  
ATOM   1001  H   ILE    67      75.238  66.792  85.866  1.00  0.00           H  
ATOM   1002  CA  ILE    67      75.511  68.841  86.395  1.00  0.00           C  
ATOM   1003  HA  ILE    67      75.963  69.274  87.288  1.00  0.00           H  
ATOM   1004  CB  ILE    67      76.513  68.946  85.202  1.00  0.00           C  
ATOM   1005  HB  ILE    67      77.515  68.854  85.622  1.00  0.00           H  
ATOM   1006  CG2 ILE    67      76.317  67.882  84.102  1.00  0.00           C  
ATOM   1007 HG21 ILE    67      75.316  67.974  83.682  1.00  0.00           H  
ATOM   1008 HG22 ILE    67      77.056  68.032  83.315  1.00  0.00           H  
ATOM   1009 HG23 ILE    67      76.441  66.888  84.531  1.00  0.00           H  
ATOM   1010  CG1 ILE    67      76.560  70.320  84.487  1.00  0.00           C  
ATOM   1011 HG12 ILE    67      77.232  70.207  83.637  1.00  0.00           H  
ATOM   1012 HG13 ILE    67      75.551  70.520  84.127  1.00  0.00           H  
ATOM   1013  CD1 ILE    67      77.031  71.487  85.357  1.00  0.00           C  
ATOM   1014 HD11 ILE    67      78.041  71.288  85.717  1.00  0.00           H  
ATOM   1015 HD12 ILE    67      77.030  72.404  84.768  1.00  0.00           H  
ATOM   1016 HD13 ILE    67      76.359  71.601  86.207  1.00  0.00           H  
ATOM   1017  C   ILE    67      74.219  69.664  86.232  1.00  0.00           C  
ATOM   1018  O   ILE    67      73.464  69.382  85.301  1.00  0.00           O  
ATOM   1019  N   PRO    68      73.936  70.658  87.105  1.00  0.00           N  
ATOM   1020  CD  PRO    68      74.703  70.994  88.388  1.00  0.00           C  
ATOM   1021  HD2 PRO    68      75.708  71.295  88.093  1.00  0.00           H  
ATOM   1022  HD3 PRO    68      74.757  70.081  88.980  1.00  0.00           H  
ATOM   1023  CG  PRO    68      73.906  72.164  89.140  1.00  0.00           C  
ATOM   1024  HG2 PRO    68      74.586  72.994  89.332  1.00  0.00           H  
ATOM   1025  HG3 PRO    68      73.521  71.784  90.086  1.00  0.00           H  
ATOM   1026  CB  PRO    68      72.710  72.601  88.171  1.00  0.00           C  
ATOM   1027  HB2 PRO    68      72.892  73.602  87.779  1.00  0.00           H  
ATOM   1028  HB3 PRO    68      71.755  72.585  88.696  1.00  0.00           H  
ATOM   1029  CA  PRO    68      72.692  71.539  86.967  1.00  0.00           C  
ATOM   1030  HA  PRO    68      71.808  70.913  87.088  1.00  0.00           H  
ATOM   1031  C   PRO    68      72.646  72.226  85.604  1.00  0.00           C  
ATOM   1032  O   PRO    68      73.658  72.735  85.121  1.00  0.00           O  
ATOM   1033  N   ILE    69      71.457  72.205  84.994  1.00  0.00           N  
ATOM   1034  H   ILE    69      70.692  71.781  85.498  1.00  0.00           H  
ATOM   1035  CA  ILE    69      71.224  72.643  83.626  1.00  0.00           C  
ATOM   1036  HA  ILE    69      72.040  72.323  82.978  1.00  0.00           H  
ATOM   1037  CB  ILE    69      69.893  72.026  83.123  1.00  0.00           C  
ATOM   1038  HB  ILE    69      69.240  71.893  83.985  1.00  0.00           H  
ATOM   1039  CG2 ILE    69      69.189  72.904  82.078  1.00  0.00           C  
ATOM   1040 HG21 ILE    69      69.842  73.037  81.215  1.00  0.00           H  
ATOM   1041 HG22 ILE    69      68.264  72.423  81.762  1.00  0.00           H  
ATOM   1042 HG23 ILE    69      68.962  73.877  82.514  1.00  0.00           H  
ATOM   1043  CG1 ILE    69      70.075  70.634  82.473  1.00  0.00           C  
ATOM   1044 HG12 ILE    69      69.077  70.201  82.411  1.00  0.00           H  
ATOM   1045 HG13 ILE    69      70.453  70.821  81.468  1.00  0.00           H  
ATOM   1046  CD1 ILE    69      71.008  69.662  83.195  1.00  0.00           C  
ATOM   1047 HD11 ILE    69      70.631  69.474  84.200  1.00  0.00           H  
ATOM   1048 HD12 ILE    69      71.053  68.723  82.643  1.00  0.00           H  
ATOM   1049 HD13 ILE    69      72.007  70.095  83.257  1.00  0.00           H  
ATOM   1050  C   ILE    69      71.273  74.172  83.565  1.00  0.00           C  
ATOM   1051  O   ILE    69      70.628  74.863  84.350  1.00  0.00           O  
ATOM   1052  N   HIE    70      72.023  74.678  82.581  1.00  0.00           N  
ATOM   1053  H   HIE    70      72.609  74.031  82.073  1.00  0.00           H  
ATOM   1054  CA  HIE    70      72.087  76.087  82.229  1.00  0.00           C  
ATOM   1055  HA  HIE    70      71.088  76.521  82.275  1.00  0.00           H  
ATOM   1056  CB  HIE    70      73.001  76.854  83.198  1.00  0.00           C  
ATOM   1057  HB2 HIE    70      72.964  77.901  82.896  1.00  0.00           H  
ATOM   1058  HB3 HIE    70      72.697  76.766  84.241  1.00  0.00           H  
ATOM   1059  CG  HIE    70      74.451  76.437  83.134  1.00  0.00           C  
ATOM   1060  ND1 HIE    70      75.075  75.249  83.833  1.00  0.00           N  
ATOM   1061  CE1 HIE    70      76.461  75.214  83.403  1.00  0.00           C  
ATOM   1062  HE1 HIE    70      77.109  74.428  83.791  1.00  0.00           H  
ATOM   1063  NE2 HIE    70      76.732  76.302  82.481  1.00  0.00           N  
ATOM   1064  HE2 HIE    70      77.608  76.518  82.027  1.00  0.00           H  
ATOM   1065  CD2 HIE    70      75.464  77.073  82.308  1.00  0.00           C  
ATOM   1066  HD2 HIE    70      75.439  77.940  81.648  1.00  0.00           H  
ATOM   1067  C   HIE    70      72.587  76.224  80.788  1.00  0.00           C  
ATOM   1068  O   HIE    70      73.325  75.371  80.289  1.00  0.00           O  
ATOM   1069  N   TYR    71      72.202  77.331  80.144  1.00  0.00           N  
ATOM   1070  H   TYR    71      71.503  77.906  80.592  1.00  0.00           H  
ATOM   1071  CA  TYR    71      72.688  77.733  78.834  1.00  0.00           C  
ATOM   1072  HA  TYR    71      73.237  76.916  78.366  1.00  0.00           H  
ATOM   1073  CB  TYR    71      71.497  78.099  77.940  1.00  0.00           C  
ATOM   1074  HB2 TYR    71      70.919  77.184  77.809  1.00  0.00           H  
ATOM   1075  HB3 TYR    71      70.898  78.833  78.478  1.00  0.00           H  
ATOM   1076  CG  TYR    71      71.877  78.655  76.581  1.00  0.00           C  
ATOM   1077  CD1 TYR    71      72.180  77.784  75.516  1.00  0.00           C  
ATOM   1078  HD1 TYR    71      72.144  76.706  75.670  1.00  0.00           H  
ATOM   1079  CE1 TYR    71      72.529  78.303  74.257  1.00  0.00           C  
ATOM   1080  HE1 TYR    71      72.759  77.627  73.433  1.00  0.00           H  
ATOM   1081  CZ  TYR    71      72.585  79.703  74.060  1.00  0.00           C  
ATOM   1082  OH  TYR    71      72.906  80.212  72.837  1.00  0.00           O  
ATOM   1083  HH  TYR    71      73.075  79.532  72.180  1.00  0.00           H  
ATOM   1084  CE2 TYR    71      72.303  80.575  75.137  1.00  0.00           C  
ATOM   1085  HE2 TYR    71      72.366  81.654  74.999  1.00  0.00           H  
ATOM   1086  CD2 TYR    71      71.942  80.047  76.386  1.00  0.00           C  
ATOM   1087  HD2 TYR    71      71.710  80.717  77.214  1.00  0.00           H  
ATOM   1088  C   TYR    71      73.647  78.910  78.991  1.00  0.00           C  
ATOM   1089  O   TYR    71      73.318  79.879  79.672  1.00  0.00           O  
ATOM   1090  N   CYX    72      74.797  78.836  78.309  1.00  0.00           N  
ATOM   1091  H   CYX    72      75.073  77.932  77.952  1.00  0.00           H  
ATOM   1092  CA  CYX    72      75.696  79.964  78.102  1.00  0.00           C  
ATOM   1093  HA  CYX    72      75.361  80.812  78.699  1.00  0.00           H  
ATOM   1094  CB  CYX    72      77.126  79.608  78.517  1.00  0.00           C  
ATOM   1095  HB2 CYX    72      77.465  78.742  77.949  1.00  0.00           H  
ATOM   1096  HB3 CYX    72      77.784  80.454  78.317  1.00  0.00           H  
ATOM   1097  SG  CYX    72      77.379  79.185  80.263  1.00  0.00           S  
ATOM   1098  C   CYX    72      75.645  80.395  76.636  1.00  0.00           C  
ATOM   1099  O   CYX    72      75.576  79.553  75.738  1.00  0.00           O  
ATOM   1100  N   ALA    73      75.713  81.712  76.406  1.00  0.00           N  
ATOM   1101  H   ALA    73      75.692  82.331  77.204  1.00  0.00           H  
ATOM   1102  CA  ALA    73      75.785  82.301  75.079  1.00  0.00           C  
ATOM   1103  HA  ALA    73      75.031  81.860  74.427  1.00  0.00           H  
ATOM   1104  CB  ALA    73      75.539  83.809  75.161  1.00  0.00           C  
ATOM   1105  HB1 ALA    73      76.292  84.266  75.803  1.00  0.00           H  
ATOM   1106  HB2 ALA    73      75.602  84.243  74.163  1.00  0.00           H  
ATOM   1107  HB3 ALA    73      74.548  83.994  75.575  1.00  0.00           H  
ATOM   1108  C   ALA    73      77.161  82.027  74.451  1.00  0.00           C  
ATOM   1109  O   ALA    73      78.177  82.273  75.104  1.00  0.00           O  
ATOM   1110  N   PRO    74      77.215  81.582  73.181  1.00  0.00           N  
ATOM   1111  CD  PRO    74      76.029  81.036  72.390  1.00  0.00           C  
ATOM   1112  HD2 PRO    74      75.349  81.869  72.215  1.00  0.00           H  
ATOM   1113  HD3 PRO    74      75.539  80.293  73.018  1.00  0.00           H  
ATOM   1114  CG  PRO    74      76.594  80.409  71.031  1.00  0.00           C  
ATOM   1115  HG2 PRO    74      76.063  80.847  70.186  1.00  0.00           H  
ATOM   1116  HG3 PRO    74      76.435  79.331  71.040  1.00  0.00           H  
ATOM   1117  CB  PRO    74      78.155  80.755  70.983  1.00  0.00           C  
ATOM   1118  HB2 PRO    74      78.347  81.436  70.154  1.00  0.00           H  
ATOM   1119  HB3 PRO    74      78.759  79.856  70.862  1.00  0.00           H  
ATOM   1120  CA  PRO    74      78.515  81.475  72.377  1.00  0.00           C  
ATOM   1121  HA  PRO    74      79.215  80.852  72.933  1.00  0.00           H  
ATOM   1122  C   PRO    74      79.141  82.855  72.134  1.00  0.00           C  
ATOM   1123  O   PRO    74      78.533  83.886  72.427  1.00  0.00           O  
ATOM   1124  N   ALA    75      80.356  82.863  71.567  1.00  0.00           N  
ATOM   1125  H   ALA    75      80.840  81.982  71.463  1.00  0.00           H  
ATOM   1126  CA  ALA    75      81.041  84.081  71.151  1.00  0.00           C  
ATOM   1127  HA  ALA    75      81.109  84.772  71.991  1.00  0.00           H  
ATOM   1128  CB  ALA    75      82.458  83.741  70.682  1.00  0.00           C  
ATOM   1129  HB1 ALA    75      82.407  83.057  69.835  1.00  0.00           H  
ATOM   1130  HB2 ALA    75      82.970  84.655  70.380  1.00  0.00           H  
ATOM   1131  HB3 ALA    75      83.008  83.269  71.497  1.00  0.00           H  
ATOM   1132  C   ALA    75      80.245  84.792  70.049  1.00  0.00           C  
ATOM   1133  O   ALA    75      79.695  84.145  69.156  1.00  0.00           O  
ATOM   1134  N   GLY    76      80.186  86.129  70.132  1.00  0.00           N  
ATOM   1135  H   GLY    76      80.760  86.584  70.828  1.00  0.00           H  
ATOM   1136  CA  GLY    76      79.344  86.961  69.278  1.00  0.00           C  
ATOM   1137  HA2 GLY    76      79.760  87.969  69.276  1.00  0.00           H  
ATOM   1138  HA3 GLY    76      79.381  86.551  68.269  1.00  0.00           H  
ATOM   1139  C   GLY    76      77.880  87.025  69.739  1.00  0.00           C  
ATOM   1140  O   GLY    76      77.041  87.513  68.982  1.00  0.00           O  
ATOM   1141  N   PHE    77      77.578  86.550  70.960  1.00  0.00           N  
ATOM   1142  H   PHE    77      78.328  86.096  71.461  1.00  0.00           H  
ATOM   1143  CA  PHE    77      76.254  86.588  71.579  1.00  0.00           C  
ATOM   1144  HA  PHE    77      75.679  87.415  71.162  1.00  0.00           H  
ATOM   1145  CB  PHE    77      75.489  85.276  71.320  1.00  0.00           C  
ATOM   1146  HB2 PHE    77      76.017  84.450  71.796  1.00  0.00           H  
ATOM   1147  HB3 PHE    77      74.487  85.356  71.740  1.00  0.00           H  
ATOM   1148  CG  PHE    77      75.319  84.899  69.861  1.00  0.00           C  
ATOM   1149  CD1 PHE    77      74.248  85.423  69.112  1.00  0.00           C  
ATOM   1150  HD1 PHE    77      73.534  86.098  69.584  1.00  0.00           H  
ATOM   1151  CE1 PHE    77      74.099  85.077  67.758  1.00  0.00           C  
ATOM   1152  HE1 PHE    77      73.267  85.481  67.182  1.00  0.00           H  
ATOM   1153  CZ  PHE    77      75.022  84.211  67.147  1.00  0.00           C  
ATOM   1154  HZ  PHE    77      74.910  83.949  66.095  1.00  0.00           H  
ATOM   1155  CE2 PHE    77      76.090  83.683  67.893  1.00  0.00           C  
ATOM   1156  HE2 PHE    77      76.805  83.010  67.419  1.00  0.00           H  
ATOM   1157  CD2 PHE    77      76.236  84.022  69.249  1.00  0.00           C  
ATOM   1158  HD2 PHE    77      77.060  83.606  69.829  1.00  0.00           H  
ATOM   1159  C   PHE    77      76.362  86.853  73.087  1.00  0.00           C  
ATOM   1160  O   PHE    77      77.408  86.637  73.701  1.00  0.00           O  
ATOM   1161  N   ALA    78      75.242  87.295  73.675  1.00  0.00           N  
ATOM   1162  H   ALA    78      74.469  87.494  73.056  1.00  0.00           H  
ATOM   1163  CA  ALA    78      75.065  87.539  75.103  1.00  0.00           C  
ATOM   1164  HA  ALA    78      75.667  86.842  75.686  1.00  0.00           H  
ATOM   1165  CB  ALA    78      75.497  88.967  75.448  1.00  0.00           C  
ATOM   1166  HB1 ALA    78      74.897  89.676  74.878  1.00  0.00           H  
ATOM   1167  HB2 ALA    78      75.353  89.143  76.514  1.00  0.00           H  
ATOM   1168  HB3 ALA    78      76.550  89.099  75.198  1.00  0.00           H  
ATOM   1169  C   ALA    78      73.601  87.317  75.492  1.00  0.00           C  
ATOM   1170  O   ALA    78      72.701  87.492  74.669  1.00  0.00           O  
ATOM   1171  N   ILE    79      73.372  86.947  76.761  1.00  0.00           N  
ATOM   1172  H   ILE    79      74.171  86.774  77.354  1.00  0.00           H  
ATOM   1173  CA  ILE    79      72.040  86.705  77.306  1.00  0.00           C  
ATOM   1174  HA  ILE    79      71.302  86.612  76.509  1.00  0.00           H  
ATOM   1175  CB  ILE    79      71.991  85.442  78.205  1.00  0.00           C  
ATOM   1176  HB  ILE    79      72.432  85.659  79.178  1.00  0.00           H  
ATOM   1177  CG2 ILE    79      70.519  85.033  78.389  1.00  0.00           C  
ATOM   1178 HG21 ILE    79      70.078  84.815  77.416  1.00  0.00           H  
ATOM   1179 HG22 ILE    79      70.464  84.145  79.019  1.00  0.00           H  
ATOM   1180 HG23 ILE    79      69.971  85.848  78.862  1.00  0.00           H  
ATOM   1181  CG1 ILE    79      72.827  84.263  77.662  1.00  0.00           C  
ATOM   1182 HG12 ILE    79      72.435  84.015  76.676  1.00  0.00           H  
ATOM   1183 HG13 ILE    79      73.855  84.612  77.567  1.00  0.00           H  
ATOM   1184  CD1 ILE    79      72.791  83.020  78.552  1.00  0.00           C  
ATOM   1185 HD11 ILE    79      71.763  82.671  78.648  1.00  0.00           H  
ATOM   1186 HD12 ILE    79      73.401  82.235  78.105  1.00  0.00           H  
ATOM   1187 HD13 ILE    79      73.183  83.267  79.538  1.00  0.00           H  
ATOM   1188  C   ILE    79      71.582  87.952  78.073  1.00  0.00           C  
ATOM   1189  O   ILE    79      72.248  88.388  79.012  1.00  0.00           O  
ATOM   1190  N   LEU    80      70.420  88.491  77.691  1.00  0.00           N  
ATOM   1191  H   LEU    80      70.036  88.184  76.809  1.00  0.00           H  
ATOM   1192  CA  LEU    80      69.698  89.509  78.442  1.00  0.00           C  
ATOM   1193  HA  LEU    80      70.406  90.152  78.965  1.00  0.00           H  
ATOM   1194  CB  LEU    80      68.849  90.377  77.500  1.00  0.00           C  
ATOM   1195  HB2 LEU    80      68.084  89.709  77.106  1.00  0.00           H  
ATOM   1196  HB3 LEU    80      68.376  91.164  78.088  1.00  0.00           H  
ATOM   1197  CG  LEU    80      69.631  91.009  76.331  1.00  0.00           C  
ATOM   1198  HG  LEU    80      70.054  90.224  75.704  1.00  0.00           H  
ATOM   1199  CD1 LEU    80      68.675  91.869  75.497  1.00  0.00           C  
ATOM   1200 HD11 LEU    80      68.252  92.655  76.123  1.00  0.00           H  
ATOM   1201 HD12 LEU    80      69.221  92.320  74.668  1.00  0.00           H  
ATOM   1202 HD13 LEU    80      67.872  91.245  75.106  1.00  0.00           H  
ATOM   1203  CD2 LEU    80      70.820  91.866  76.796  1.00  0.00           C  
ATOM   1204 HD21 LEU    80      71.516  91.247  77.362  1.00  0.00           H  
ATOM   1205 HD22 LEU    80      71.330  92.283  75.927  1.00  0.00           H  
ATOM   1206 HD23 LEU    80      70.459  92.677  77.428  1.00  0.00           H  
ATOM   1207  C   LEU    80      68.812  88.824  79.483  1.00  0.00           C  
ATOM   1208  O   LEU    80      68.218  87.786  79.194  1.00  0.00           O  
ATOM   1209  N   LYS    81      68.707  89.423  80.676  1.00  0.00           N  
ATOM   1210  H   LYS    81      69.210  90.290  80.804  1.00  0.00           H  
ATOM   1211  CA  LYS    81      67.970  88.878  81.808  1.00  0.00           C  
ATOM   1212  HA  LYS    81      67.346  88.045  81.484  1.00  0.00           H  
ATOM   1213  CB  LYS    81      68.955  88.369  82.873  1.00  0.00           C  
ATOM   1214  HB2 LYS    81      69.626  87.650  82.403  1.00  0.00           H  
ATOM   1215  HB3 LYS    81      69.533  89.218  83.239  1.00  0.00           H  
ATOM   1216  CG  LYS    81      68.228  87.698  84.051  1.00  0.00           C  
ATOM   1217  HG2 LYS    81      67.491  88.396  84.449  1.00  0.00           H  
ATOM   1218  HG3 LYS    81      67.722  86.805  83.685  1.00  0.00           H  
ATOM   1219  CD  LYS    81      69.216  87.308  85.161  1.00  0.00           C  
ATOM   1220  HD2 LYS    81      70.014  86.714  84.715  1.00  0.00           H  
ATOM   1221  HD3 LYS    81      69.635  88.222  85.582  1.00  0.00           H  
ATOM   1222  CE  LYS    81      68.536  86.498  86.272  1.00  0.00           C  
ATOM   1223  HE2 LYS    81      68.046  85.640  85.812  1.00  0.00           H  
ATOM   1224  HE3 LYS    81      69.310  86.150  86.957  1.00  0.00           H  
ATOM   1225  NZ  LYS    81      67.542  87.289  87.016  1.00  0.00           N  
ATOM   1226  HZ1 LYS    81      66.825  87.611  86.382  1.00  0.00           H  
ATOM   1227  HZ2 LYS    81      67.124  86.715  87.734  1.00  0.00           H  
ATOM   1228  HZ3 LYS    81      67.996  88.084  87.443  1.00  0.00           H  
ATOM   1229  C   LYS    81      67.041  89.956  82.359  1.00  0.00           C  
ATOM   1230  O   LYS    81      67.503  90.949  82.921  1.00  0.00           O  
ATOM   1231  N   CYX    82      65.729  89.722  82.225  1.00  0.00           N  
ATOM   1232  H   CYX    82      65.448  88.941  81.650  1.00  0.00           H  
ATOM   1233  CA  CYX    82      64.693  90.561  82.801  1.00  0.00           C  
ATOM   1234  HA  CYX    82      64.931  91.615  82.659  1.00  0.00           H  
ATOM   1235  CB  CYX    82      63.363  90.261  82.102  1.00  0.00           C  
ATOM   1236  HB2 CYX    82      63.426  90.560  81.056  1.00  0.00           H  
ATOM   1237  HB3 CYX    82      63.153  89.193  82.162  1.00  0.00           H  
ATOM   1238  SG  CYX    82      61.937  91.133  82.793  1.00  0.00           S  
ATOM   1239  C   CYX    82      64.629  90.315  84.313  1.00  0.00           C  
ATOM   1240  O   CYX    82      64.236  89.238  84.759  1.00  0.00           O  
ATOM   1241  N   ASN    83      65.028  91.329  85.092  1.00  0.00           N  
ATOM   1242  H   ASN    83      65.392  92.147  84.623  1.00  0.00           H  
ATOM   1243  CA  ASN    83      65.082  91.286  86.552  1.00  0.00           C  
ATOM   1244  HA  ASN    83      65.187  90.258  86.900  1.00  0.00           H  
ATOM   1245  CB  ASN    83      66.297  92.094  87.034  1.00  0.00           C  
ATOM   1246  HB2 ASN    83      66.176  93.118  86.680  1.00  0.00           H  
ATOM   1247  HB3 ASN    83      66.308  92.086  88.124  1.00  0.00           H  
ATOM   1248  CG  ASN    83      67.639  91.556  86.527  1.00  0.00           C  
ATOM   1249  OD1 ASN    83      67.786  90.374  86.225  1.00  0.00           O  
ATOM   1250  ND2 ASN    83      68.636  92.436  86.442  1.00  0.00           N  
ATOM   1251 HD21 ASN    83      69.543  92.137  86.114  1.00  0.00           H  
ATOM   1252 HD22 ASN    83      68.480  93.398  86.706  1.00  0.00           H  
ATOM   1253  C   ASN    83      63.773  91.747  87.220  1.00  0.00           C  
ATOM   1254  O   ASN    83      63.729  91.843  88.448  1.00  0.00           O  
ATOM   1255  N   ASN    84      62.709  92.002  86.439  1.00  0.00           N  
ATOM   1256  H   ASN    84      62.859  92.063  85.442  1.00  0.00           H  
ATOM   1257  CA  ASN    84      61.366  92.246  86.952  1.00  0.00           C  
ATOM   1258  HA  ASN    84      61.387  93.010  87.729  1.00  0.00           H  
ATOM   1259  CB  ASN    84      60.470  92.738  85.803  1.00  0.00           C  
ATOM   1260  HB2 ASN    84      60.952  93.607  85.354  1.00  0.00           H  
ATOM   1261  HB3 ASN    84      60.408  91.937  85.067  1.00  0.00           H  
ATOM   1262  CG  ASN    84      59.050  93.128  86.222  1.00  0.00           C  
ATOM   1263  OD1 ASN    84      58.752  93.315  87.401  1.00  0.00           O  
ATOM   1264  ND2 ASN    84      58.160  93.254  85.233  1.00  0.00           N  
ATOM   1265 HD21 ASN    84      57.206  93.509  85.446  1.00  0.00           H  
ATOM   1266 HD22 ASN    84      58.445  93.093  84.278  1.00  0.00           H  
ATOM   1267  C   ASN    84      60.838  90.949  87.581  1.00  0.00           C  
ATOM   1268  O   ASN    84      60.774  89.916  86.912  1.00  0.00           O  
ATOM   1269  N   LYS    85      60.485  91.015  88.874  1.00  0.00           N  
ATOM   1270  H   LYS    85      60.517  91.918  89.325  1.00  0.00           H  
ATOM   1271  CA  LYS    85      60.109  89.853  89.676  1.00  0.00           C  
ATOM   1272  HA  LYS    85      60.813  89.040  89.500  1.00  0.00           H  
ATOM   1273  CB  LYS    85      60.127  90.204  91.174  1.00  0.00           C  
ATOM   1274  HB2 LYS    85      59.404  91.004  91.332  1.00  0.00           H  
ATOM   1275  HB3 LYS    85      59.812  89.316  91.722  1.00  0.00           H  
ATOM   1276  CG  LYS    85      61.507  90.655  91.679  1.00  0.00           C  
ATOM   1277  HG2 LYS    85      62.234  89.866  91.487  1.00  0.00           H  
ATOM   1278  HG3 LYS    85      61.804  91.559  91.148  1.00  0.00           H  
ATOM   1279  CD  LYS    85      61.451  90.942  93.184  1.00  0.00           C  
ATOM   1280  HD2 LYS    85      60.656  91.662  93.377  1.00  0.00           H  
ATOM   1281  HD3 LYS    85      61.237  90.014  93.713  1.00  0.00           H  
ATOM   1282  CE  LYS    85      62.783  91.511  93.673  1.00  0.00           C  
ATOM   1283  HE2 LYS    85      63.561  90.765  93.510  1.00  0.00           H  
ATOM   1284  HE3 LYS    85      63.012  92.407  93.096  1.00  0.00           H  
ATOM   1285  NZ  LYS    85      62.723  91.852  95.104  1.00  0.00           N  
ATOM   1286  HZ1 LYS    85      62.511  91.022  95.639  1.00  0.00           H  
ATOM   1287  HZ2 LYS    85      63.614  92.225  95.399  1.00  0.00           H  
ATOM   1288  HZ3 LYS    85      62.002  92.543  95.255  1.00  0.00           H  
ATOM   1289  C   LYS    85      58.726  89.337  89.269  1.00  0.00           C  
ATOM   1290  O   LYS    85      58.594  88.162  88.925  1.00  0.00           O  
ATOM   1291  N   THR    86      57.718  90.223  89.285  1.00  0.00           N  
ATOM   1292  H   THR    86      57.897  91.118  89.717  1.00  0.00           H  
ATOM   1293  CA  THR    86      56.368  89.940  88.815  1.00  0.00           C  
ATOM   1294  HA  THR    86      56.112  88.886  88.926  1.00  0.00           H  
ATOM   1295  CB  THR    86      55.328  90.784  89.582  1.00  0.00           C  
ATOM   1296  HB  THR    86      54.355  90.650  89.109  1.00  0.00           H  
ATOM   1297  CG2 THR    86      55.243  90.360  91.054  1.00  0.00           C  
ATOM   1298 HG21 THR    86      56.216  90.494  91.528  1.00  0.00           H  
ATOM   1299 HG22 THR    86      54.502  90.973  91.567  1.00  0.00           H  
ATOM   1300 HG23 THR    86      54.951  89.312  91.114  1.00  0.00           H  
ATOM   1301  OG1 THR    86      55.603  92.171  89.511  1.00  0.00           O  
ATOM   1302  HG1 THR    86      54.934  92.655  90.000  1.00  0.00           H  
ATOM   1303  C   THR    86      56.343  90.166  87.301  1.00  0.00           C  
ATOM   1304  O   THR    86      56.313  91.301  86.825  1.00  0.00           O  
ATOM   1305  N   PHE    87      56.385  89.056  86.555  1.00  0.00           N  
ATOM   1306  H   PHE    87      56.382  88.176  87.050  1.00  0.00           H  
ATOM   1307  CA  PHE    87      56.509  89.032  85.102  1.00  0.00           C  
ATOM   1308  HA  PHE    87      55.982  89.876  84.657  1.00  0.00           H  
ATOM   1309  CB  PHE    87      58.003  89.132  84.729  1.00  0.00           C  
ATOM   1310  HB2 PHE    87      58.484  89.945  85.274  1.00  0.00           H  
ATOM   1311  HB3 PHE    87      58.456  88.184  85.019  1.00  0.00           H  
ATOM   1312  CG  PHE    87      58.332  89.340  83.257  1.00  0.00           C  
ATOM   1313  CD1 PHE    87      57.650  90.315  82.500  1.00  0.00           C  
ATOM   1314  HD1 PHE    87      56.862  90.905  82.967  1.00  0.00           H  
ATOM   1315  CE1 PHE    87      57.982  90.528  81.151  1.00  0.00           C  
ATOM   1316  HE1 PHE    87      57.442  91.274  80.568  1.00  0.00           H  
ATOM   1317  CZ  PHE    87      59.009  89.780  80.554  1.00  0.00           C  
ATOM   1318  HZ  PHE    87      59.264  89.944  79.507  1.00  0.00           H  
ATOM   1319  CE2 PHE    87      59.708  88.820  81.306  1.00  0.00           C  
ATOM   1320  HE2 PHE    87      60.514  88.248  80.845  1.00  0.00           H  
ATOM   1321  CD2 PHE    87      59.368  88.597  82.653  1.00  0.00           C  
ATOM   1322  HD2 PHE    87      59.906  87.848  83.234  1.00  0.00           H  
ATOM   1323  C   PHE    87      55.845  87.765  84.546  1.00  0.00           C  
ATOM   1324  O   PHE    87      55.561  86.824  85.290  1.00  0.00           O  
ATOM   1325  N   ASN    88      55.595  87.757  83.230  1.00  0.00           N  
ATOM   1326  H   ASN    88      55.833  88.595  82.719  1.00  0.00           H  
ATOM   1327  CA  ASN    88      54.896  86.688  82.521  1.00  0.00           C  
ATOM   1328  HA  ASN    88      54.740  85.827  83.170  1.00  0.00           H  
ATOM   1329  CB  ASN    88      53.521  87.225  82.077  1.00  0.00           C  
ATOM   1330  HB2 ASN    88      53.100  87.801  82.901  1.00  0.00           H  
ATOM   1331  HB3 ASN    88      53.668  87.878  81.216  1.00  0.00           H  
ATOM   1332  CG  ASN    88      52.530  86.125  81.693  1.00  0.00           C  
ATOM   1333  OD1 ASN    88      52.614  85.007  82.195  1.00  0.00           O  
ATOM   1334  ND2 ASN    88      51.592  86.448  80.795  1.00  0.00           N  
ATOM   1335 HD21 ASN    88      50.914  85.757  80.507  1.00  0.00           H  
ATOM   1336 HD22 ASN    88      51.567  87.381  80.409  1.00  0.00           H  
ATOM   1337  C   ASN    88      55.739  86.109  81.366  1.00  0.00           C  
ATOM   1338  O   ASN    88      55.243  85.287  80.595  1.00  0.00           O  
ATOM   1339  N   GLY    89      57.013  86.523  81.257  1.00  0.00           N  
ATOM   1340  H   GLY    89      57.319  87.212  81.929  1.00  0.00           H  
ATOM   1341  CA  GLY    89      57.969  86.059  80.258  1.00  0.00           C  
ATOM   1342  HA2 GLY    89      58.969  86.235  80.655  1.00  0.00           H  
ATOM   1343  HA3 GLY    89      57.813  84.988  80.128  1.00  0.00           H  
ATOM   1344  C   GLY    89      57.845  86.750  78.895  1.00  0.00           C  
ATOM   1345  O   GLY    89      58.736  86.581  78.063  1.00  0.00           O  
ATOM   1346  N   THR    90      56.773  87.529  78.676  1.00  0.00           N  
ATOM   1347  H   THR    90      56.093  87.574  79.421  1.00  0.00           H  
ATOM   1348  CA  THR    90      56.461  88.190  77.414  1.00  0.00           C  
ATOM   1349  HA  THR    90      57.342  88.286  76.779  1.00  0.00           H  
ATOM   1350  CB  THR    90      55.389  87.380  76.652  1.00  0.00           C  
ATOM   1351  HB  THR    90      55.728  86.345  76.611  1.00  0.00           H  
ATOM   1352  CG2 THR    90      54.000  87.439  77.307  1.00  0.00           C  
ATOM   1353 HG21 THR    90      53.661  88.474  77.348  1.00  0.00           H  
ATOM   1354 HG22 THR    90      53.296  86.849  76.720  1.00  0.00           H  
ATOM   1355 HG23 THR    90      54.057  87.036  78.318  1.00  0.00           H  
ATOM   1356  OG1 THR    90      55.284  87.848  75.322  1.00  0.00           O  
ATOM   1357  HG1 THR    90      54.616  87.340  74.856  1.00  0.00           H  
ATOM   1358  C   THR    90      56.083  89.661  77.649  1.00  0.00           C  
ATOM   1359  O   THR    90      55.698  90.046  78.755  1.00  0.00           O  
ATOM   1360  N   GLY    91      56.205  90.476  76.592  1.00  0.00           N  
ATOM   1361  H   GLY    91      56.420  90.046  75.704  1.00  0.00           H  
ATOM   1362  CA  GLY    91      56.050  91.923  76.638  1.00  0.00           C  
ATOM   1363  HA2 GLY    91      55.754  92.273  75.649  1.00  0.00           H  
ATOM   1364  HA3 GLY    91      55.269  92.167  77.358  1.00  0.00           H  
ATOM   1365  C   GLY    91      57.350  92.631  77.051  1.00  0.00           C  
ATOM   1366  O   GLY    91      58.396  91.990  77.170  1.00  0.00           O  
ATOM   1367  N   PRO    92      57.298  93.959  77.264  1.00  0.00           N  
ATOM   1368  CD  PRO    92      56.041  94.820  77.140  1.00  0.00           C  
ATOM   1369  HD2 PRO    92      55.304  94.422  77.837  1.00  0.00           H  
ATOM   1370  HD3 PRO    92      55.672  94.711  76.120  1.00  0.00           H  
ATOM   1371  CG  PRO    92      56.458  96.331  77.481  1.00  0.00           C  
ATOM   1372  HG2 PRO    92      55.989  96.631  78.418  1.00  0.00           H  
ATOM   1373  HG3 PRO    92      56.120  96.987  76.679  1.00  0.00           H  
ATOM   1374  CB  PRO    92      58.054  96.346  77.596  1.00  0.00           C  
ATOM   1375  HB2 PRO    92      58.345  96.840  78.523  1.00  0.00           H  
ATOM   1376  HB3 PRO    92      58.517  96.858  76.752  1.00  0.00           H  
ATOM   1377  CA  PRO    92      58.520  94.807  77.627  1.00  0.00           C  
ATOM   1378  HA  PRO    92      59.292  94.638  76.876  1.00  0.00           H  
ATOM   1379  C   PRO    92      59.068  94.447  79.010  1.00  0.00           C  
ATOM   1380  O   PRO    92      58.356  93.895  79.851  1.00  0.00           O  
ATOM   1381  N   CYX    93      60.334  94.816  79.241  1.00  0.00           N  
ATOM   1382  H   CYX    93      60.884  95.109  78.446  1.00  0.00           H  
ATOM   1383  CA  CYX    93      60.984  94.742  80.540  1.00  0.00           C  
ATOM   1384  HA  CYX    93      60.255  94.919  81.331  1.00  0.00           H  
ATOM   1385  CB  CYX    93      61.602  93.355  80.745  1.00  0.00           C  
ATOM   1386  HB2 CYX    93      60.840  92.591  80.594  1.00  0.00           H  
ATOM   1387  HB3 CYX    93      62.411  93.208  80.029  1.00  0.00           H  
ATOM   1388  SG  CYX    93      62.287  93.102  82.400  1.00  0.00           S  
ATOM   1389  C   CYX    93      62.013  95.868  80.638  1.00  0.00           C  
ATOM   1390  O   CYX    93      62.919  95.961  79.809  1.00  0.00           O  
ATOM   1391  N   THR    94      61.840  96.730  81.649  1.00  0.00           N  
ATOM   1392  H   THR    94      61.081  96.541  82.288  1.00  0.00           H  
ATOM   1393  CA  THR    94      62.624  97.948  81.845  1.00  0.00           C  
ATOM   1394  HA  THR    94      62.987  98.368  80.907  1.00  0.00           H  
ATOM   1395  CB  THR    94      61.769  99.013  82.565  1.00  0.00           C  
ATOM   1396  HB  THR    94      62.389  99.898  82.710  1.00  0.00           H  
ATOM   1397  CG2 THR    94      60.510  99.394  81.774  1.00  0.00           C  
ATOM   1398 HG21 THR    94      59.890  98.510  81.629  1.00  0.00           H  
ATOM   1399 HG22 THR    94      59.947 100.146  82.327  1.00  0.00           H  
ATOM   1400 HG23 THR    94      60.798  99.798  80.803  1.00  0.00           H  
ATOM   1401  OG1 THR    94      61.392  98.584  83.860  1.00  0.00           O  
ATOM   1402  HG1 THR    94      60.863  99.265  84.281  1.00  0.00           H  
ATOM   1403  C   THR    94      63.918  97.674  82.623  1.00  0.00           C  
ATOM   1404  O   THR    94      64.932  98.312  82.341  1.00  0.00           O  
ATOM   1405  N   ASN    95      63.886  96.733  83.582  1.00  0.00           N  
ATOM   1406  H   ASN    95      62.990  96.322  83.802  1.00  0.00           H  
ATOM   1407  CA  ASN    95      65.043  96.328  84.368  1.00  0.00           C  
ATOM   1408  HA  ASN    95      65.787  97.125  84.383  1.00  0.00           H  
ATOM   1409  CB  ASN    95      64.607  96.036  85.814  1.00  0.00           C  
ATOM   1410  HB2 ASN    95      64.024  96.886  86.167  1.00  0.00           H  
ATOM   1411  HB3 ASN    95      63.980  95.144  85.806  1.00  0.00           H  
ATOM   1412  CG  ASN    95      65.773  95.806  86.783  1.00  0.00           C  
ATOM   1413  OD1 ASN    95      66.946  95.928  86.428  1.00  0.00           O  
ATOM   1414  ND2 ASN    95      65.444  95.464  88.031  1.00  0.00           N  
ATOM   1415 HD21 ASN    95      66.170  95.299  88.714  1.00  0.00           H  
ATOM   1416 HD22 ASN    95      64.471  95.371  88.286  1.00  0.00           H  
ATOM   1417  C   ASN    95      65.688  95.124  83.684  1.00  0.00           C  
ATOM   1418  O   ASN    95      65.110  94.038  83.671  1.00  0.00           O  
ATOM   1419  N   VAL    96      66.879  95.336  83.108  1.00  0.00           N  
ATOM   1420  H   VAL    96      67.271  96.264  83.187  1.00  0.00           H  
ATOM   1421  CA  VAL    96      67.590  94.351  82.297  1.00  0.00           C  
ATOM   1422  HA  VAL    96      67.253  93.341  82.529  1.00  0.00           H  
ATOM   1423  CB  VAL    96      67.365  94.614  80.784  1.00  0.00           C  
ATOM   1424  HB  VAL    96      67.756  95.604  80.548  1.00  0.00           H  
ATOM   1425  CG1 VAL    96      68.068  93.562  79.907  1.00  0.00           C  
ATOM   1426 HG11 VAL    96      67.677  92.572  80.143  1.00  0.00           H  
ATOM   1427 HG12 VAL    96      67.885  93.784  78.856  1.00  0.00           H  
ATOM   1428 HG13 VAL    96      69.141  93.584  80.101  1.00  0.00           H  
ATOM   1429  CG2 VAL    96      65.872  94.624  80.406  1.00  0.00           C  
ATOM   1430 HG21 VAL    96      65.361  95.409  80.964  1.00  0.00           H  
ATOM   1431 HG22 VAL    96      65.769  94.812  79.337  1.00  0.00           H  
ATOM   1432 HG23 VAL    96      65.429  93.658  80.649  1.00  0.00           H  
ATOM   1433  C   VAL    96      69.073  94.357  82.689  1.00  0.00           C  
ATOM   1434  O   VAL    96      69.639  95.410  82.982  1.00  0.00           O  
ATOM   1435  N   SER    97      69.699  93.172  82.663  1.00  0.00           N  
ATOM   1436  H   SER    97      69.124  92.358  82.501  1.00  0.00           H  
ATOM   1437  CA  SER    97      71.123  92.974  82.913  1.00  0.00           C  
ATOM   1438  HA  SER    97      71.653  93.921  82.804  1.00  0.00           H  
ATOM   1439  CB  SER    97      71.349  92.447  84.335  1.00  0.00           C  
ATOM   1440  HB2 SER    97      72.420  92.463  84.537  1.00  0.00           H  
ATOM   1441  HB3 SER    97      70.839  93.114  85.030  1.00  0.00           H  
ATOM   1442  OG  SER    97      70.858  91.132  84.499  1.00  0.00           O  
ATOM   1443  HG  SER    97      71.019  90.841  85.399  1.00  0.00           H  
ATOM   1444  C   SER    97      71.715  92.023  81.874  1.00  0.00           C  
ATOM   1445  O   SER    97      71.007  91.195  81.304  1.00  0.00           O  
ATOM   1446  N   THR    98      73.031  92.138  81.660  1.00  0.00           N  
ATOM   1447  H   THR    98      73.515  92.920  82.079  1.00  0.00           H  
ATOM   1448  CA  THR    98      73.783  91.250  80.785  1.00  0.00           C  
ATOM   1449  HA  THR    98      73.104  90.701  80.132  1.00  0.00           H  
ATOM   1450  CB  THR    98      74.754  92.064  79.912  1.00  0.00           C  
ATOM   1451  HB  THR    98      75.430  92.609  80.571  1.00  0.00           H  
ATOM   1452  CG2 THR    98      75.570  91.168  78.972  1.00  0.00           C  
ATOM   1453 HG21 THR    98      74.895  90.623  78.312  1.00  0.00           H  
ATOM   1454 HG22 THR    98      76.242  91.784  78.375  1.00  0.00           H  
ATOM   1455 HG23 THR    98      76.154  90.460  79.560  1.00  0.00           H  
ATOM   1456  OG1 THR    98      74.026  92.988  79.125  1.00  0.00           O  
ATOM   1457  HG1 THR    98      74.634  93.494  78.581  1.00  0.00           H  
ATOM   1458  C   THR    98      74.492  90.196  81.637  1.00  0.00           C  
ATOM   1459  O   THR    98      75.135  90.528  82.632  1.00  0.00           O  
ATOM   1460  N   VAL    99      74.386  88.934  81.205  1.00  0.00           N  
ATOM   1461  H   VAL    99      73.715  88.785  80.465  1.00  0.00           H  
ATOM   1462  CA  VAL    99      75.088  87.773  81.747  1.00  0.00           C  
ATOM   1463  HA  VAL    99      76.050  88.026  82.193  1.00  0.00           H  
ATOM   1464  CB  VAL    99      74.239  87.014  82.798  1.00  0.00           C  
ATOM   1465  HB  VAL    99      74.791  86.123  83.096  1.00  0.00           H  
ATOM   1466  CG1 VAL    99      73.939  87.870  84.040  1.00  0.00           C  
ATOM   1467 HG11 VAL    99      73.387  88.762  83.743  1.00  0.00           H  
ATOM   1468 HG12 VAL    99      73.342  87.292  84.745  1.00  0.00           H  
ATOM   1469 HG13 VAL    99      74.876  88.164  84.514  1.00  0.00           H  
ATOM   1470  CG2 VAL    99      72.924  86.444  82.238  1.00  0.00           C  
ATOM   1471 HG21 VAL    99      73.145  85.743  81.433  1.00  0.00           H  
ATOM   1472 HG22 VAL    99      72.385  85.927  83.031  1.00  0.00           H  
ATOM   1473 HG23 VAL    99      72.310  87.258  81.852  1.00  0.00           H  
ATOM   1474  C   VAL    99      75.480  86.866  80.574  1.00  0.00           C  
ATOM   1475  O   VAL    99      74.776  86.811  79.565  1.00  0.00           O  
ATOM   1476  N   GLN   100      76.600  86.143  80.712  1.00  0.00           N  
ATOM   1477  H   GLN   100      77.203  86.318  81.503  1.00  0.00           H  
ATOM   1478  CA  GLN   100      77.042  85.183  79.704  1.00  0.00           C  
ATOM   1479  HA  GLN   100      76.707  85.496  78.715  1.00  0.00           H  
ATOM   1480  CB  GLN   100      78.579  85.102  79.699  1.00  0.00           C  
ATOM   1481  HB2 GLN   100      78.969  86.099  79.906  1.00  0.00           H  
ATOM   1482  HB3 GLN   100      78.883  84.421  80.494  1.00  0.00           H  
ATOM   1483  CG  GLN   100      79.139  84.601  78.351  1.00  0.00           C  
ATOM   1484  HG2 GLN   100      78.329  84.147  77.780  1.00  0.00           H  
ATOM   1485  HG3 GLN   100      79.532  85.459  77.805  1.00  0.00           H  
ATOM   1486  CD  GLN   100      80.258  83.572  78.514  1.00  0.00           C  
ATOM   1487  OE1 GLN   100      81.420  83.868  78.244  1.00  0.00           O  
ATOM   1488  NE2 GLN   100      79.914  82.362  78.964  1.00  0.00           N  
ATOM   1489 HE21 GLN   100      80.622  81.652  79.086  1.00  0.00           H  
ATOM   1490 HE22 GLN   100      78.948  82.163  79.180  1.00  0.00           H  
ATOM   1491  C   GLN   100      76.394  83.801  79.900  1.00  0.00           C  
ATOM   1492  O   GLN   100      76.474  82.980  78.992  1.00  0.00           O  
ATOM   1493  N   CYX   101      75.753  83.539  81.054  1.00  0.00           N  
ATOM   1494  H   CYX   101      75.733  84.277  81.743  1.00  0.00           H  
ATOM   1495  CA  CYX   101      75.116  82.265  81.384  1.00  0.00           C  
ATOM   1496  HA  CYX   101      74.778  81.775  80.471  1.00  0.00           H  
ATOM   1497  CB  CYX   101      76.107  81.335  82.102  1.00  0.00           C  
ATOM   1498  HB2 CYX   101      76.398  81.778  83.054  1.00  0.00           H  
ATOM   1499  HB3 CYX   101      75.635  80.369  82.280  1.00  0.00           H  
ATOM   1500  SG  CYX   101      77.670  80.945  81.259  1.00  0.00           S  
ATOM   1501  C   CYX   101      73.889  82.487  82.278  1.00  0.00           C  
ATOM   1502  O   CYX   101      73.886  83.377  83.130  1.00  0.00           O  
ATOM   1503  N   THR   102      72.871  81.630  82.107  1.00  0.00           N  
ATOM   1504  H   THR   102      72.892  81.049  81.281  1.00  0.00           H  
ATOM   1505  CA  THR   102      71.707  81.540  82.989  1.00  0.00           C  
ATOM   1506  HA  THR   102      71.377  82.523  83.325  1.00  0.00           H  
ATOM   1507  CB  THR   102      70.525  80.837  82.283  1.00  0.00           C  
ATOM   1508  HB  THR   102      69.657  80.906  82.939  1.00  0.00           H  
ATOM   1509  CG2 THR   102      70.188  81.459  80.922  1.00  0.00           C  
ATOM   1510 HG21 THR   102      71.055  81.390  80.265  1.00  0.00           H  
ATOM   1511 HG22 THR   102      69.351  80.924  80.475  1.00  0.00           H  
ATOM   1512 HG23 THR   102      69.918  82.506  81.057  1.00  0.00           H  
ATOM   1513  OG1 THR   102      70.779  79.458  82.108  1.00  0.00           O  
ATOM   1514  HG1 THR   102      70.031  79.048  81.668  1.00  0.00           H  
ATOM   1515  C   THR   102      72.089  80.819  84.293  1.00  0.00           C  
ATOM   1516  O   THR   102      73.113  80.135  84.354  1.00  0.00           O  
ATOM   1517  N   HIE   103      71.251  80.957  85.331  1.00  0.00           N  
ATOM   1518  H   HIE   103      70.503  81.632  85.264  1.00  0.00           H  
ATOM   1519  CA  HIE   103      71.450  80.267  86.604  1.00  0.00           C  
ATOM   1520  HA  HIE   103      72.512  80.257  86.851  1.00  0.00           H  
ATOM   1521  CB  HIE   103      70.690  80.971  87.736  1.00  0.00           C  
ATOM   1522  HB2 HIE   103      70.993  80.624  88.724  1.00  0.00           H  
ATOM   1523  HB3 HIE   103      70.932  82.029  87.633  1.00  0.00           H  
ATOM   1524  CG  HIE   103      69.186  80.865  87.684  1.00  0.00           C  
ATOM   1525  ND1 HIE   103      68.269  81.606  86.734  1.00  0.00           N  
ATOM   1526  CE1 HIE   103      66.919  81.259  87.125  1.00  0.00           C  
ATOM   1527  HE1 HIE   103      66.088  81.688  86.565  1.00  0.00           H  
ATOM   1528  NE2 HIE   103      66.936  80.351  88.256  1.00  0.00           N  
ATOM   1529  HE2 HIE   103      66.141  79.951  88.733  1.00  0.00           H  
ATOM   1530  CD2 HIE   103      68.362  80.098  88.610  1.00  0.00           C  
ATOM   1531  HD2 HIE   103      68.608  79.434  89.439  1.00  0.00           H  
ATOM   1532  C   HIE   103      71.091  78.778  86.492  1.00  0.00           C  
ATOM   1533  O   HIE   103      70.315  78.376  85.622  1.00  0.00           O  
ATOM   1534  N   GLY   104      71.672  77.969  87.391  1.00  0.00           N  
ATOM   1535  H   GLY   104      72.252  78.403  88.095  1.00  0.00           H  
ATOM   1536  CA  GLY   104      71.522  76.520  87.416  1.00  0.00           C  
ATOM   1537  HA2 GLY   104      71.804  76.127  86.439  1.00  0.00           H  
ATOM   1538  HA3 GLY   104      72.191  76.117  88.176  1.00  0.00           H  
ATOM   1539  C   GLY   104      70.090  76.087  87.733  1.00  0.00           C  
ATOM   1540  O   GLY   104      69.377  76.759  88.480  1.00  0.00           O  
ATOM   1541  N   ILE   105      69.693  74.949  87.148  1.00  0.00           N  
ATOM   1542  H   ILE   105      70.364  74.500  86.541  1.00  0.00           H  
ATOM   1543  CA  ILE   105      68.359  74.368  87.254  1.00  0.00           C  
ATOM   1544  HA  ILE   105      67.751  74.897  87.988  1.00  0.00           H  
ATOM   1545  CB  ILE   105      67.634  74.373  85.883  1.00  0.00           C  
ATOM   1546  HB  ILE   105      68.253  73.851  85.153  1.00  0.00           H  
ATOM   1547  CG2 ILE   105      66.264  73.670  85.992  1.00  0.00           C  
ATOM   1548 HG21 ILE   105      65.644  74.192  86.721  1.00  0.00           H  
ATOM   1549 HG22 ILE   105      65.770  73.683  85.020  1.00  0.00           H  
ATOM   1550 HG23 ILE   105      66.409  72.638  86.311  1.00  0.00           H  
ATOM   1551  CG1 ILE   105      67.481  75.821  85.357  1.00  0.00           C  
ATOM   1552 HG12 ILE   105      66.873  76.356  86.086  1.00  0.00           H  
ATOM   1553 HG13 ILE   105      68.482  76.252  85.334  1.00  0.00           H  
ATOM   1554  CD1 ILE   105      66.840  75.943  83.970  1.00  0.00           C  
ATOM   1555 HD11 ILE   105      65.839  75.512  83.993  1.00  0.00           H  
ATOM   1556 HD12 ILE   105      66.777  76.994  83.690  1.00  0.00           H  
ATOM   1557 HD13 ILE   105      67.448  75.409  83.240  1.00  0.00           H  
ATOM   1558  C   ILE   105      68.533  72.968  87.843  1.00  0.00           C  
ATOM   1559  O   ILE   105      69.223  72.125  87.268  1.00  0.00           O  
ATOM   1560  N   ARG   106      67.889  72.744  88.995  1.00  0.00           N  
ATOM   1561  H   ARG   106      67.328  73.499  89.362  1.00  0.00           H  
ATOM   1562  CA  ARG   106      67.980  71.515  89.767  1.00  0.00           C  
ATOM   1563  HA  ARG   106      68.237  70.677  89.118  1.00  0.00           H  
ATOM   1564  CB  ARG   106      69.079  71.665  90.836  1.00  0.00           C  
ATOM   1565  HB2 ARG   106      69.992  72.001  90.345  1.00  0.00           H  
ATOM   1566  HB3 ARG   106      68.757  72.416  91.557  1.00  0.00           H  
ATOM   1567  CG  ARG   106      69.348  70.340  91.564  1.00  0.00           C  
ATOM   1568  HG2 ARG   106      68.410  69.979  91.986  1.00  0.00           H  
ATOM   1569  HG3 ARG   106      69.723  69.616  90.840  1.00  0.00           H  
ATOM   1570  CD  ARG   106      70.378  70.520  92.688  1.00  0.00           C  
ATOM   1571  HD2 ARG   106      71.224  71.055  92.256  1.00  0.00           H  
ATOM   1572  HD3 ARG   106      69.906  71.142  93.449  1.00  0.00           H  
ATOM   1573  NE  ARG   106      70.878  69.281  93.330  1.00  0.00           N  
ATOM   1574  HE  ARG   106      71.753  69.474  93.796  1.00  0.00           H  
ATOM   1575  CZ  ARG   106      70.381  68.024  93.384  1.00  0.00           C  
ATOM   1576  NH1 ARG   106      69.264  67.621  92.759  1.00  0.00           N  
ATOM   1577 HH11 ARG   106      68.736  68.278  92.202  1.00  0.00           H  
ATOM   1578 HH12 ARG   106      68.957  66.663  92.848  1.00  0.00           H  
ATOM   1579  NH2 ARG   106      71.048  67.119  94.111  1.00  0.00           N  
ATOM   1580 HH21 ARG   106      71.893  67.388  94.595  1.00  0.00           H  
ATOM   1581 HH22 ARG   106      70.704  66.172  94.172  1.00  0.00           H  
ATOM   1582  C   ARG   106      66.606  71.231  90.395  1.00  0.00           C  
ATOM   1583  O   ARG   106      66.039  72.133  91.013  1.00  0.00           O  
ATOM   1584  N   PRO   107      66.076  69.996  90.294  1.00  0.00           N  
ATOM   1585  CD  PRO   107      64.804  69.592  91.038  1.00  0.00           C  
ATOM   1586  HD2 PRO   107      63.982  70.159  90.602  1.00  0.00           H  
ATOM   1587  HD3 PRO   107      64.934  69.883  92.080  1.00  0.00           H  
ATOM   1588  CG  PRO   107      64.620  68.008  90.864  1.00  0.00           C  
ATOM   1589  HG2 PRO   107      63.710  67.810  90.298  1.00  0.00           H  
ATOM   1590  HG3 PRO   107      64.546  67.542  91.847  1.00  0.00           H  
ATOM   1591  CB  PRO   107      65.918  67.490  90.083  1.00  0.00           C  
ATOM   1592  HB2 PRO   107      65.624  66.879  89.229  1.00  0.00           H  
ATOM   1593  HB3 PRO   107      66.558  66.905  90.744  1.00  0.00           H  
ATOM   1594  CA  PRO   107      66.700  68.791  89.577  1.00  0.00           C  
ATOM   1595  HA  PRO   107      67.745  68.722  89.881  1.00  0.00           H  
ATOM   1596  C   PRO   107      66.620  68.910  88.051  1.00  0.00           C  
ATOM   1597  O   PRO   107      65.872  69.729  87.514  1.00  0.00           O  
ATOM   1598  N   VAL   108      67.409  68.068  87.369  1.00  0.00           N  
ATOM   1599  H   VAL   108      68.003  67.461  87.915  1.00  0.00           H  
ATOM   1600  CA  VAL   108      67.580  68.082  85.915  1.00  0.00           C  
ATOM   1601  HA  VAL   108      67.495  69.079  85.483  1.00  0.00           H  
ATOM   1602  CB  VAL   108      68.959  67.494  85.532  1.00  0.00           C  
ATOM   1603  HB  VAL   108      69.134  67.681  84.472  1.00  0.00           H  
ATOM   1604  CG1 VAL   108      70.090  68.135  86.360  1.00  0.00           C  
ATOM   1605 HG11 VAL   108      69.916  67.948  87.420  1.00  0.00           H  
ATOM   1606 HG12 VAL   108      71.046  67.701  86.067  1.00  0.00           H  
ATOM   1607 HG13 VAL   108      70.109  69.210  86.179  1.00  0.00           H  
ATOM   1608  CG2 VAL   108      69.055  65.965  85.657  1.00  0.00           C  
ATOM   1609 HG21 VAL   108      68.319  65.499  85.002  1.00  0.00           H  
ATOM   1610 HG22 VAL   108      70.054  65.638  85.369  1.00  0.00           H  
ATOM   1611 HG23 VAL   108      68.860  65.671  86.688  1.00  0.00           H  
ATOM   1612  C   VAL   108      66.405  67.415  85.170  1.00  0.00           C  
ATOM   1613  O   VAL   108      66.269  67.624  83.965  1.00  0.00           O  
ATOM   1614  N   VAL   109      65.543  66.670  85.884  1.00  0.00           N  
ATOM   1615  H   VAL   109      65.894  66.311  86.760  1.00  0.00           H  
ATOM   1616  CA  VAL   109      64.212  66.248  85.444  1.00  0.00           C  
ATOM   1617  HA  VAL   109      63.792  66.911  84.688  1.00  0.00           H  
ATOM   1618  CB  VAL   109      64.165  64.786  84.907  1.00  0.00           C  
ATOM   1619  HB  VAL   109      63.257  64.690  84.311  1.00  0.00           H  
ATOM   1620  CG1 VAL   109      65.384  64.396  84.051  1.00  0.00           C  
ATOM   1621 HG11 VAL   109      66.292  64.492  84.646  1.00  0.00           H  
ATOM   1622 HG12 VAL   109      65.278  63.365  83.715  1.00  0.00           H  
ATOM   1623 HG13 VAL   109      65.447  65.055  83.185  1.00  0.00           H  
ATOM   1624  CG2 VAL   109      63.968  63.711  85.990  1.00  0.00           C  
ATOM   1625 HG21 VAL   109      63.026  63.886  86.510  1.00  0.00           H  
ATOM   1626 HG22 VAL   109      63.948  62.725  85.525  1.00  0.00           H  
ATOM   1627 HG23 VAL   109      64.791  63.759  86.704  1.00  0.00           H  
ATOM   1628  C   VAL   109      63.248  66.497  86.614  1.00  0.00           C  
ATOM   1629  O   VAL   109      63.615  66.277  87.770  1.00  0.00           O  
ATOM   1630  N   SER   110      62.026  66.968  86.322  1.00  0.00           N  
ATOM   1631  H   SER   110      61.824  67.191  85.358  1.00  0.00           H  
ATOM   1632  CA  SER   110      61.009  67.262  87.329  1.00  0.00           C  
ATOM   1633  HA  SER   110      60.924  66.437  88.036  1.00  0.00           H  
ATOM   1634  CB  SER   110      61.411  68.533  88.102  1.00  0.00           C  
ATOM   1635  HB2 SER   110      62.476  68.485  88.330  1.00  0.00           H  
ATOM   1636  HB3 SER   110      61.213  69.404  87.477  1.00  0.00           H  
ATOM   1637  OG  SER   110      60.679  68.639  89.300  1.00  0.00           O  
ATOM   1638  HG  SER   110      60.943  69.435  89.767  1.00  0.00           H  
ATOM   1639  C   SER   110      59.644  67.373  86.628  1.00  0.00           C  
ATOM   1640  O   SER   110      59.139  68.470  86.387  1.00  0.00           O  
ATOM   1641  N   SER   111      59.097  66.214  86.232  1.00  0.00           N  
ATOM   1642  H   SER   111      59.451  65.372  86.663  1.00  0.00           H  
ATOM   1643  CA  SER   111      58.095  66.084  85.177  1.00  0.00           C  
ATOM   1644  HA  SER   111      58.369  66.690  84.313  1.00  0.00           H  
ATOM   1645  CB  SER   111      58.017  64.614  84.741  1.00  0.00           C  
ATOM   1646  HB2 SER   111      57.501  64.563  83.782  1.00  0.00           H  
ATOM   1647  HB3 SER   111      59.031  64.231  84.628  1.00  0.00           H  
ATOM   1648  OG  SER   111      57.322  63.834  85.691  1.00  0.00           O  
ATOM   1649  HG  SER   111      57.289  62.922  85.393  1.00  0.00           H  
ATOM   1650  C   SER   111      56.690  66.590  85.530  1.00  0.00           C  
ATOM   1651  O   SER   111      55.879  66.702  84.613  1.00  0.00           O  
ATOM   1652  N   GLN   112      56.393  66.868  86.811  1.00  0.00           N  
ATOM   1653  H   GLN   112      57.105  66.681  87.503  1.00  0.00           H  
ATOM   1654  CA  GLN   112      55.075  67.298  87.272  1.00  0.00           C  
ATOM   1655  HA  GLN   112      54.515  67.705  86.430  1.00  0.00           H  
ATOM   1656  CB  GLN   112      54.278  66.134  87.874  1.00  0.00           C  
ATOM   1657  HB2 GLN   112      54.881  65.694  88.668  1.00  0.00           H  
ATOM   1658  HB3 GLN   112      53.362  66.543  88.299  1.00  0.00           H  
ATOM   1659  CG  GLN   112      53.925  65.053  86.840  1.00  0.00           C  
ATOM   1660  HG2 GLN   112      53.473  65.515  85.963  1.00  0.00           H  
ATOM   1661  HG3 GLN   112      54.848  64.551  86.550  1.00  0.00           H  
ATOM   1662  CD  GLN   112      52.957  64.012  87.397  1.00  0.00           C  
ATOM   1663  OE1 GLN   112      52.796  63.883  88.606  1.00  0.00           O  
ATOM   1664  NE2 GLN   112      52.287  63.276  86.513  1.00  0.00           N  
ATOM   1665 HE21 GLN   112      51.636  62.575  86.835  1.00  0.00           H  
ATOM   1666 HE22 GLN   112      52.433  63.422  85.524  1.00  0.00           H  
ATOM   1667  C   GLN   112      55.225  68.476  88.228  1.00  0.00           C  
ATOM   1668  O   GLN   112      55.102  69.612  87.781  1.00  0.00           O  
ATOM   1669  N   LEU   113      55.543  68.231  89.508  1.00  0.00           N  
ATOM   1670  H   LEU   113      55.486  67.283  89.852  1.00  0.00           H  
ATOM   1671  CA  LEU   113      55.913  69.288  90.447  1.00  0.00           C  
ATOM   1672  HA  LEU   113      55.152  70.068  90.433  1.00  0.00           H  
ATOM   1673  CB  LEU   113      56.032  68.741  91.884  1.00  0.00           C  
ATOM   1674  HB2 LEU   113      56.921  68.111  91.871  1.00  0.00           H  
ATOM   1675  HB3 LEU   113      56.198  69.589  92.549  1.00  0.00           H  
ATOM   1676  CG  LEU   113      54.826  67.919  92.389  1.00  0.00           C  
ATOM   1677  HG  LEU   113      54.612  67.116  91.684  1.00  0.00           H  
ATOM   1678  CD1 LEU   113      55.155  67.319  93.762  1.00  0.00           C  
ATOM   1679 HD11 LEU   113      55.369  68.122  94.468  1.00  0.00           H  
ATOM   1680 HD12 LEU   113      54.304  66.739  94.119  1.00  0.00           H  
ATOM   1681 HD13 LEU   113      56.027  66.670  93.676  1.00  0.00           H  
ATOM   1682  CD2 LEU   113      53.552  68.774  92.488  1.00  0.00           C  
ATOM   1683 HD21 LEU   113      53.305  69.174  91.505  1.00  0.00           H  
ATOM   1684 HD22 LEU   113      52.728  68.158  92.847  1.00  0.00           H  
ATOM   1685 HD23 LEU   113      53.719  69.597  93.183  1.00  0.00           H  
ATOM   1686  C   LEU   113      57.232  69.934  89.997  1.00  0.00           C  
ATOM   1687  O   LEU   113      57.942  69.386  89.154  1.00  0.00           O  
ATOM   1688  N   LEU   114      57.557  71.096  90.574  1.00  0.00           N  
ATOM   1689  H   LEU   114      56.870  71.518  91.182  1.00  0.00           H  
ATOM   1690  CA  LEU   114      58.807  71.809  90.345  1.00  0.00           C  
ATOM   1691  HA  LEU   114      59.463  71.202  89.721  1.00  0.00           H  
ATOM   1692  CB  LEU   114      58.559  73.151  89.636  1.00  0.00           C  
ATOM   1693  HB2 LEU   114      57.897  73.708  90.299  1.00  0.00           H  
ATOM   1694  HB3 LEU   114      59.512  73.674  89.552  1.00  0.00           H  
ATOM   1695  CG  LEU   114      57.911  73.035  88.240  1.00  0.00           C  
ATOM   1696  HG  LEU   114      57.022  72.407  88.299  1.00  0.00           H  
ATOM   1697  CD1 LEU   114      57.516  74.435  87.750  1.00  0.00           C  
ATOM   1698 HD11 LEU   114      58.405  75.064  87.690  1.00  0.00           H  
ATOM   1699 HD12 LEU   114      57.058  74.360  86.764  1.00  0.00           H  
ATOM   1700 HD13 LEU   114      56.805  74.878  88.448  1.00  0.00           H  
ATOM   1701  CD2 LEU   114      58.853  72.371  87.226  1.00  0.00           C  
ATOM   1702 HD21 LEU   114      59.108  71.368  87.569  1.00  0.00           H  
ATOM   1703 HD22 LEU   114      58.359  72.309  86.257  1.00  0.00           H  
ATOM   1704 HD23 LEU   114      59.763  72.964  87.132  1.00  0.00           H  
ATOM   1705  C   LEU   114      59.475  72.006  91.699  1.00  0.00           C  
ATOM   1706  O   LEU   114      58.926  72.681  92.571  1.00  0.00           O  
ATOM   1707  N   LEU   115      60.654  71.391  91.860  1.00  0.00           N  
ATOM   1708  H   LEU   115      61.032  70.883  91.073  1.00  0.00           H  
ATOM   1709  CA  LEU   115      61.373  71.340  93.124  1.00  0.00           C  
ATOM   1710  HA  LEU   115      60.737  71.719  93.923  1.00  0.00           H  
ATOM   1711  CB  LEU   115      61.780  69.896  93.463  1.00  0.00           C  
ATOM   1712  HB2 LEU   115      62.515  69.627  92.704  1.00  0.00           H  
ATOM   1713  HB3 LEU   115      62.256  69.902  94.443  1.00  0.00           H  
ATOM   1714  CG  LEU   115      60.630  68.863  93.455  1.00  0.00           C  
ATOM   1715  HG  LEU   115      60.195  68.802  92.458  1.00  0.00           H  
ATOM   1716  CD1 LEU   115      61.194  67.492  93.851  1.00  0.00           C  
ATOM   1717 HD11 LEU   115      61.629  67.552  94.848  1.00  0.00           H  
ATOM   1718 HD12 LEU   115      60.392  66.754  93.849  1.00  0.00           H  
ATOM   1719 HD13 LEU   115      61.962  67.195  93.137  1.00  0.00           H  
ATOM   1720  CD2 LEU   115      59.476  69.237  94.398  1.00  0.00           C  
ATOM   1721 HD21 LEU   115      59.058  70.198  94.098  1.00  0.00           H  
ATOM   1722 HD22 LEU   115      58.701  68.472  94.346  1.00  0.00           H  
ATOM   1723 HD23 LEU   115      59.849  69.307  95.420  1.00  0.00           H  
ATOM   1724  C   LEU   115      62.582  72.275  93.084  1.00  0.00           C  
ATOM   1725  O   LEU   115      63.307  72.316  92.090  1.00  0.00           O  
ATOM   1726  N   ASN   116      62.793  72.998  94.193  1.00  0.00           N  
ATOM   1727  H   ASN   116      62.006  73.030  94.825  1.00  0.00           H  
ATOM   1728  CA  ASN   116      63.924  73.887  94.449  1.00  0.00           C  
ATOM   1729  HA  ASN   116      63.692  74.565  95.271  1.00  0.00           H  
ATOM   1730  CB  ASN   116      65.164  73.052  94.833  1.00  0.00           C  
ATOM   1731  HB2 ASN   116      64.840  72.282  95.533  1.00  0.00           H  
ATOM   1732  HB3 ASN   116      65.571  72.580  93.939  1.00  0.00           H  
ATOM   1733  CG  ASN   116      66.269  73.882  95.495  1.00  0.00           C  
ATOM   1734  OD1 ASN   116      65.995  74.928  96.086  1.00  0.00           O  
ATOM   1735  ND2 ASN   116      67.520  73.415  95.370  1.00  0.00           N  
ATOM   1736 HD21 ASN   116      68.289  73.921  95.786  1.00  0.00           H  
ATOM   1737 HD22 ASN   116      67.688  72.559  94.860  1.00  0.00           H  
ATOM   1738  C   ASN   116      64.160  74.950  93.350  1.00  0.00           C  
ATOM   1739  O   ASN   116      65.300  75.320  93.070  1.00  0.00           O  
ATOM   1740  N   GLY   117      63.075  75.439  92.728  1.00  0.00           N  
ATOM   1741  H   GLY   117      62.193  74.991  92.932  1.00  0.00           H  
ATOM   1742  CA  GLY   117      63.083  76.558  91.790  1.00  0.00           C  
ATOM   1743  HA2 GLY   117      63.995  76.505  91.195  1.00  0.00           H  
ATOM   1744  HA3 GLY   117      62.216  76.468  91.135  1.00  0.00           H  
ATOM   1745  C   GLY   117      63.031  77.916  92.503  1.00  0.00           C  
ATOM   1746  O   GLY   117      63.072  77.986  93.733  1.00  0.00           O  
ATOM   1747  N   SER   118      62.929  78.998  91.716  1.00  0.00           N  
ATOM   1748  H   SER   118      63.049  78.877  90.720  1.00  0.00           H  
ATOM   1749  CA  SER   118      62.756  80.355  92.233  1.00  0.00           C  
ATOM   1750  HA  SER   118      63.373  80.490  93.122  1.00  0.00           H  
ATOM   1751  CB  SER   118      63.172  81.395  91.185  1.00  0.00           C  
ATOM   1752  HB2 SER   118      63.246  82.365  91.677  1.00  0.00           H  
ATOM   1753  HB3 SER   118      64.148  81.112  90.792  1.00  0.00           H  
ATOM   1754  OG  SER   118      62.243  81.475  90.125  1.00  0.00           O  
ATOM   1755  HG  SER   118      62.537  82.134  89.491  1.00  0.00           H  
ATOM   1756  C   SER   118      61.318  80.587  92.721  1.00  0.00           C  
ATOM   1757  O   SER   118      60.391  79.868  92.340  1.00  0.00           O  
ATOM   1758  N   LEU   119      61.159  81.605  93.575  1.00  0.00           N  
ATOM   1759  H   LEU   119      61.971  82.174  93.766  1.00  0.00           H  
ATOM   1760  CA  LEU   119      59.922  81.905  94.286  1.00  0.00           C  
ATOM   1761  HA  LEU   119      59.248  81.050  94.242  1.00  0.00           H  
ATOM   1762  CB  LEU   119      60.229  82.215  95.765  1.00  0.00           C  
ATOM   1763  HB2 LEU   119      60.615  83.234  95.730  1.00  0.00           H  
ATOM   1764  HB3 LEU   119      59.296  82.199  96.328  1.00  0.00           H  
ATOM   1765  CG  LEU   119      61.265  81.294  96.458  1.00  0.00           C  
ATOM   1766  HG  LEU   119      62.225  81.370  95.948  1.00  0.00           H  
ATOM   1767  CD1 LEU   119      61.426  81.736  97.920  1.00  0.00           C  
ATOM   1768 HD11 LEU   119      60.466  81.660  98.431  1.00  0.00           H  
ATOM   1769 HD12 LEU   119      62.154  81.094  98.416  1.00  0.00           H  
ATOM   1770 HD13 LEU   119      61.773  82.769  97.952  1.00  0.00           H  
ATOM   1771  CD2 LEU   119      60.917  79.797  96.388  1.00  0.00           C  
ATOM   1772 HD21 LEU   119      60.857  79.486  95.345  1.00  0.00           H  
ATOM   1773 HD22 LEU   119      61.690  79.220  96.895  1.00  0.00           H  
ATOM   1774 HD23 LEU   119      59.957  79.624  96.874  1.00  0.00           H  
ATOM   1775  C   LEU   119      59.192  83.075  93.612  1.00  0.00           C  
ATOM   1776  O   LEU   119      59.828  84.049  93.204  1.00  0.00           O  
ATOM   1777  N   ALA   120      57.854  82.992  93.531  1.00  0.00           N  
ATOM   1778  H   ALA   120      57.427  82.108  93.770  1.00  0.00           H  
ATOM   1779  CA  ALA   120      56.990  84.073  93.052  1.00  0.00           C  
ATOM   1780  HA  ALA   120      57.444  84.524  92.170  1.00  0.00           H  
ATOM   1781  CB  ALA   120      55.622  83.506  92.663  1.00  0.00           C  
ATOM   1782  HB1 ALA   120      55.151  83.059  93.539  1.00  0.00           H  
ATOM   1783  HB2 ALA   120      54.991  84.309  92.281  1.00  0.00           H  
ATOM   1784  HB3 ALA   120      55.749  82.746  91.892  1.00  0.00           H  
ATOM   1785  C   ALA   120      56.852  85.183  94.104  1.00  0.00           C  
ATOM   1786  O   ALA   120      57.425  85.086  95.188  1.00  0.00           O  
ATOM   1787  N   GLU   121      56.099  86.241  93.768  1.00  0.00           N  
ATOM   1788  H   GLU   121      55.605  86.186  92.889  1.00  0.00           H  
ATOM   1789  CA  GLU   121      56.016  87.482  94.532  1.00  0.00           C  
ATOM   1790  HA  GLU   121      56.302  87.317  95.571  1.00  0.00           H  
ATOM   1791  CB  GLU   121      56.993  88.510  93.907  1.00  0.00           C  
ATOM   1792  HB2 GLU   121      57.330  88.072  92.967  1.00  0.00           H  
ATOM   1793  HB3 GLU   121      56.401  89.401  93.700  1.00  0.00           H  
ATOM   1794  CG  GLU   121      58.217  88.894  94.763  1.00  0.00           C  
ATOM   1795  HG2 GLU   121      58.932  89.384  94.102  1.00  0.00           H  
ATOM   1796  HG3 GLU   121      57.849  89.612  95.496  1.00  0.00           H  
ATOM   1797  CD  GLU   121      58.903  87.735  95.485  1.00  0.00           C  
ATOM   1798  OE1 GLU   121      59.671  87.016  94.810  1.00  0.00           O  
ATOM   1799  OE2 GLU   121      58.663  87.599  96.707  1.00  0.00           O  
ATOM   1800  C   GLU   121      54.553  87.965  94.564  1.00  0.00           C  
ATOM   1801  O   GLU   121      53.959  88.230  93.518  1.00  0.00           O  
ATOM   1802  N   GLU   122      54.016  88.049  95.797  1.00  0.00           N  
ATOM   1803  H   GLU   122      54.680  87.655  96.448  1.00  0.00           H  
ATOM   1804  CA  GLU   122      52.655  88.347  96.281  1.00  0.00           C  
ATOM   1805  HA  GLU   122      52.553  87.926  97.281  1.00  0.00           H  
ATOM   1806  CB  GLU   122      52.328  89.852  96.344  1.00  0.00           C  
ATOM   1807  HB2 GLU   122      51.437  89.928  96.967  1.00  0.00           H  
ATOM   1808  HB3 GLU   122      53.172  90.309  96.861  1.00  0.00           H  
ATOM   1809  CG  GLU   122      52.086  90.581  95.016  1.00  0.00           C  
ATOM   1810  HG2 GLU   122      52.903  90.319  94.344  1.00  0.00           H  
ATOM   1811  HG3 GLU   122      51.145  90.223  94.599  1.00  0.00           H  
ATOM   1812  CD  GLU   122      52.027  92.105  95.178  1.00  0.00           C  
ATOM   1813  OE1 GLU   122      51.624  92.573  96.266  1.00  0.00           O  
ATOM   1814  OE2 GLU   122      52.385  92.786  94.192  1.00  0.00           O  
ATOM   1815  C   GLU   122      51.503  87.531  95.687  1.00  0.00           C  
ATOM   1816  O   GLU   122      50.388  87.623  96.202  1.00  0.00           O  
ATOM   1817  N   GLU   123      51.760  86.720  94.657  1.00  0.00           N  
ATOM   1818  H   GLU   123      52.722  86.664  94.355  1.00  0.00           H  
ATOM   1819  CA  GLU   123      50.766  85.943  93.937  1.00  0.00           C  
ATOM   1820  HA  GLU   123      49.879  85.818  94.558  1.00  0.00           H  
ATOM   1821  CB  GLU   123      50.357  86.653  92.629  1.00  0.00           C  
ATOM   1822  HB2 GLU   123      51.236  86.597  91.986  1.00  0.00           H  
ATOM   1823  HB3 GLU   123      49.560  86.040  92.208  1.00  0.00           H  
ATOM   1824  CG  GLU   123      49.883  88.117  92.724  1.00  0.00           C  
ATOM   1825  HG2 GLU   123      50.777  88.685  92.982  1.00  0.00           H  
ATOM   1826  HG3 GLU   123      49.552  88.397  91.724  1.00  0.00           H  
ATOM   1827  CD  GLU   123      48.770  88.426  93.737  1.00  0.00           C  
ATOM   1828  OE1 GLU   123      48.111  87.482  94.226  1.00  0.00           O  
ATOM   1829  OE2 GLU   123      48.581  89.634  93.998  1.00  0.00           O  
ATOM   1830  C   GLU   123      51.338  84.565  93.621  1.00  0.00           C  
ATOM   1831  O   GLU   123      52.551  84.400  93.478  1.00  0.00           O  
ATOM   1832  N   VAL   124      50.435  83.592  93.457  1.00  0.00           N  
ATOM   1833  H   VAL   124      49.528  83.696  93.888  1.00  0.00           H  
ATOM   1834  CA  VAL   124      50.738  82.340  92.784  1.00  0.00           C  
ATOM   1835  HA  VAL   124      51.767  82.032  92.971  1.00  0.00           H  
ATOM   1836  CB  VAL   124      49.790  81.225  93.284  1.00  0.00           C  
ATOM   1837  HB  VAL   124      48.764  81.588  93.222  1.00  0.00           H  
ATOM   1838  CG1 VAL   124      49.934  79.951  92.440  1.00  0.00           C  
ATOM   1839 HG11 VAL   124      50.960  79.587  92.502  1.00  0.00           H  
ATOM   1840 HG12 VAL   124      49.255  79.186  92.817  1.00  0.00           H  
ATOM   1841 HG13 VAL   124      49.690  80.173  91.401  1.00  0.00           H  
ATOM   1842  CG2 VAL   124      50.091  80.897  94.758  1.00  0.00           C  
ATOM   1843 HG21 VAL   124      49.946  81.790  95.366  1.00  0.00           H  
ATOM   1844 HG22 VAL   124      49.418  80.111  95.101  1.00  0.00           H  
ATOM   1845 HG23 VAL   124      51.123  80.558  94.852  1.00  0.00           H  
ATOM   1846  C   VAL   124      50.666  82.644  91.281  1.00  0.00           C  
ATOM   1847  O   VAL   124      49.597  82.571  90.675  1.00  0.00           O  
ATOM   1848  N   VAL   125      51.807  83.055  90.704  1.00  0.00           N  
ATOM   1849  H   VAL   125      52.635  83.116  91.279  1.00  0.00           H  
ATOM   1850  CA  VAL   125      51.893  83.504  89.321  1.00  0.00           C  
ATOM   1851  HA  VAL   125      51.039  84.137  89.081  1.00  0.00           H  
ATOM   1852  CB  VAL   125      53.191  84.307  89.067  1.00  0.00           C  
ATOM   1853  HB  VAL   125      54.045  83.691  89.349  1.00  0.00           H  
ATOM   1854  CG1 VAL   125      53.313  84.705  87.584  1.00  0.00           C  
ATOM   1855 HG11 VAL   125      52.460  85.322  87.301  1.00  0.00           H  
ATOM   1856 HG12 VAL   125      54.234  85.268  87.433  1.00  0.00           H  
ATOM   1857 HG13 VAL   125      53.332  83.807  86.967  1.00  0.00           H  
ATOM   1858  CG2 VAL   125      53.233  85.588  89.917  1.00  0.00           C  
ATOM   1859 HG21 VAL   125      53.191  85.325  90.974  1.00  0.00           H  
ATOM   1860 HG22 VAL   125      54.158  86.129  89.715  1.00  0.00           H  
ATOM   1861 HG23 VAL   125      52.381  86.220  89.666  1.00  0.00           H  
ATOM   1862  C   VAL   125      51.772  82.292  88.397  1.00  0.00           C  
ATOM   1863  O   VAL   125      52.565  81.355  88.484  1.00  0.00           O  
ATOM   1864  N   ILE   126      50.782  82.354  87.501  1.00  0.00           N  
ATOM   1865  H   ILE   126      50.108  83.094  87.635  1.00  0.00           H  
ATOM   1866  CA  ILE   126      50.528  81.370  86.459  1.00  0.00           C  
ATOM   1867  HA  ILE   126      51.239  80.545  86.415  1.00  0.00           H  
ATOM   1868  CB  ILE   126      49.087  80.806  86.539  1.00  0.00           C  
ATOM   1869  HB  ILE   126      48.960  80.055  85.759  1.00  0.00           H  
ATOM   1870  CG2 ILE   126      48.823  80.166  87.916  1.00  0.00           C  
ATOM   1871 HG21 ILE   126      48.949  80.917  88.696  1.00  0.00           H  
ATOM   1872 HG22 ILE   126      47.805  79.777  87.947  1.00  0.00           H  
ATOM   1873 HG23 ILE   126      49.528  79.351  88.079  1.00  0.00           H  
ATOM   1874  CG1 ILE   126      47.938  81.765  86.133  1.00  0.00           C  
ATOM   1875 HG12 ILE   126      48.097  81.980  85.076  1.00  0.00           H  
ATOM   1876 HG13 ILE   126      47.021  81.188  86.252  1.00  0.00           H  
ATOM   1877  CD1 ILE   126      47.818  83.083  86.910  1.00  0.00           C  
ATOM   1878 HD11 ILE   126      48.735  83.660  86.791  1.00  0.00           H  
ATOM   1879 HD12 ILE   126      46.975  83.657  86.525  1.00  0.00           H  
ATOM   1880 HD13 ILE   126      47.659  82.869  87.967  1.00  0.00           H  
ATOM   1881  C   ILE   126      50.892  81.988  85.104  1.00  0.00           C  
ATOM   1882  O   ILE   126      50.590  83.154  84.841  1.00  0.00           O  
ATOM   1883  N   ARG   127      51.554  81.192  84.254  1.00  0.00           N  
ATOM   1884  H   ARG   127      51.806  80.270  84.579  1.00  0.00           H  
ATOM   1885  CA  ARG   127      52.037  81.620  82.948  1.00  0.00           C  
ATOM   1886  HA  ARG   127      51.365  82.377  82.544  1.00  0.00           H  
ATOM   1887  CB  ARG   127      53.455  82.221  83.043  1.00  0.00           C  
ATOM   1888  HB2 ARG   127      53.682  82.614  82.052  1.00  0.00           H  
ATOM   1889  HB3 ARG   127      53.385  83.045  83.753  1.00  0.00           H  
ATOM   1890  CG  ARG   127      54.573  81.261  83.481  1.00  0.00           C  
ATOM   1891  HG2 ARG   127      54.363  80.930  84.498  1.00  0.00           H  
ATOM   1892  HG3 ARG   127      54.570  80.401  82.811  1.00  0.00           H  
ATOM   1893  CD  ARG   127      55.953  81.938  83.438  1.00  0.00           C  
ATOM   1894  HD2 ARG   127      56.714  81.195  83.675  1.00  0.00           H  
ATOM   1895  HD3 ARG   127      56.122  82.322  82.432  1.00  0.00           H  
ATOM   1896  NE  ARG   127      56.067  83.052  84.394  1.00  0.00           N  
ATOM   1897  HE  ARG   127      55.814  83.961  84.033  1.00  0.00           H  
ATOM   1898  CZ  ARG   127      56.468  82.959  85.676  1.00  0.00           C  
ATOM   1899  NH1 ARG   127      56.820  81.787  86.227  1.00  0.00           N  
ATOM   1900 HH11 ARG   127      56.788  80.943  85.674  1.00  0.00           H  
ATOM   1901 HH12 ARG   127      57.116  81.755  87.192  1.00  0.00           H  
ATOM   1902  NH2 ARG   127      56.520  84.067  86.424  1.00  0.00           N  
ATOM   1903 HH21 ARG   127      56.260  84.956  86.022  1.00  0.00           H  
ATOM   1904 HH22 ARG   127      56.819  84.009  87.387  1.00  0.00           H  
ATOM   1905  C   ARG   127      51.953  80.481  81.934  1.00  0.00           C  
ATOM   1906  O   ARG   127      52.147  79.313  82.261  1.00  0.00           O  
ATOM   1907  N   SER   128      51.679  80.861  80.684  1.00  0.00           N  
ATOM   1908  H   SER   128      51.460  81.839  80.556  1.00  0.00           H  
ATOM   1909  CA  SER   128      51.606  79.980  79.528  1.00  0.00           C  
ATOM   1910  HA  SER   128      52.265  79.121  79.654  1.00  0.00           H  
ATOM   1911  CB  SER   128      50.159  79.474  79.390  1.00  0.00           C  
ATOM   1912  HB2 SER   128      49.855  79.049  80.346  1.00  0.00           H  
ATOM   1913  HB3 SER   128      49.522  80.326  79.153  1.00  0.00           H  
ATOM   1914  OG  SER   128      50.032  78.497  78.379  1.00  0.00           O  
ATOM   1915  HG  SER   128      49.118  78.209  78.326  1.00  0.00           H  
ATOM   1916  C   SER   128      52.097  80.754  78.297  1.00  0.00           C  
ATOM   1917  O   SER   128      52.313  81.965  78.367  1.00  0.00           O  
ATOM   1918  N   CYX   129      52.280  80.062  77.167  1.00  0.00           N  
ATOM   1919  H   CYX   129      52.347  79.055  77.214  1.00  0.00           H  
ATOM   1920  CA  CYX   129      52.493  80.710  75.877  1.00  0.00           C  
ATOM   1921  HA  CYX   129      53.011  81.660  76.008  1.00  0.00           H  
ATOM   1922  CB  CYX   129      53.352  79.802  74.998  1.00  0.00           C  
ATOM   1923  HB2 CYX   129      52.965  78.784  75.039  1.00  0.00           H  
ATOM   1924  HB3 CYX   129      53.324  80.159  73.969  1.00  0.00           H  
ATOM   1925  SG  CYX   129      55.095  79.831  75.485  1.00  0.00           S  
ATOM   1926  C   CYX   129      51.170  81.092  75.203  1.00  0.00           C  
ATOM   1927  O   CYX   129      51.162  82.019  74.393  1.00  0.00           O  
ATOM   1928  N   ASN   130      50.068  80.418  75.566  1.00  0.00           N  
ATOM   1929  H   ASN   130      50.226  79.575  76.099  1.00  0.00           H  
ATOM   1930  CA  ASN   130      48.695  80.784  75.243  1.00  0.00           C  
ATOM   1931  HA  ASN   130      48.531  81.842  75.448  1.00  0.00           H  
ATOM   1932  CB  ASN   130      48.420  80.523  73.745  1.00  0.00           C  
ATOM   1933  HB2 ASN   130      49.192  81.025  73.161  1.00  0.00           H  
ATOM   1934  HB3 ASN   130      48.495  79.446  73.596  1.00  0.00           H  
ATOM   1935  CG  ASN   130      47.049  80.992  73.250  1.00  0.00           C  
ATOM   1936  OD1 ASN   130      46.232  81.497  74.019  1.00  0.00           O  
ATOM   1937  ND2 ASN   130      46.827  80.832  71.936  1.00  0.00           N  
ATOM   1938 HD21 ASN   130      45.944  81.119  71.537  1.00  0.00           H  
ATOM   1939 HD22 ASN   130      47.544  80.426  71.352  1.00  0.00           H  
ATOM   1940  C   ASN   130      47.795  79.927  76.140  1.00  0.00           C  
ATOM   1941  O   ASN   130      47.777  78.707  75.984  1.00  0.00           O  
ATOM   1942  N   PHE   131      47.050  80.546  77.071  1.00  0.00           N  
ATOM   1943  H   PHE   131      47.165  81.540  77.210  1.00  0.00           H  
ATOM   1944  CA  PHE   131      46.112  79.827  77.938  1.00  0.00           C  
ATOM   1945  HA  PHE   131      46.594  78.935  78.338  1.00  0.00           H  
ATOM   1946  CB  PHE   131      45.664  80.712  79.113  1.00  0.00           C  
ATOM   1947  HB2 PHE   131      45.677  81.740  78.751  1.00  0.00           H  
ATOM   1948  HB3 PHE   131      44.663  80.464  79.464  1.00  0.00           H  
ATOM   1949  CG  PHE   131      46.573  80.667  80.327  1.00  0.00           C  
ATOM   1950  CD1 PHE   131      46.791  79.456  81.008  1.00  0.00           C  
ATOM   1951  HD1 PHE   131      46.338  78.535  80.642  1.00  0.00           H  
ATOM   1952  CE1 PHE   131      47.593  79.434  82.160  1.00  0.00           C  
ATOM   1953  HE1 PHE   131      47.730  78.498  82.701  1.00  0.00           H  
ATOM   1954  CZ  PHE   131      48.215  80.604  82.616  1.00  0.00           C  
ATOM   1955  HZ  PHE   131      48.879  80.572  83.480  1.00  0.00           H  
ATOM   1956  CE2 PHE   131      47.981  81.819  81.956  1.00  0.00           C  
ATOM   1957  HE2 PHE   131      48.446  82.738  82.313  1.00  0.00           H  
ATOM   1958  CD2 PHE   131      47.142  81.848  80.828  1.00  0.00           C  
ATOM   1959  HD2 PHE   131      46.927  82.795  80.333  1.00  0.00           H  
ATOM   1960  C   PHE   131      44.880  79.336  77.171  1.00  0.00           C  
ATOM   1961  O   PHE   131      44.353  78.279  77.515  1.00  0.00           O  
ATOM   1962  N   THR   132      44.434  80.077  76.143  1.00  0.00           N  
ATOM   1963  H   THR   132      44.911  80.946  75.946  1.00  0.00           H  
ATOM   1964  CA  THR   132      43.259  79.735  75.344  1.00  0.00           C  
ATOM   1965  HA  THR   132      42.413  79.511  75.993  1.00  0.00           H  
ATOM   1966  CB  THR   132      42.879  80.918  74.430  1.00  0.00           C  
ATOM   1967  HB  THR   132      43.660  81.031  73.678  1.00  0.00           H  
ATOM   1968  CG2 THR   132      41.528  80.701  73.735  1.00  0.00           C  
ATOM   1969 HG21 THR   132      40.746  80.589  74.486  1.00  0.00           H  
ATOM   1970 HG22 THR   132      41.302  81.559  73.102  1.00  0.00           H  
ATOM   1971 HG23 THR   132      41.575  79.801  73.122  1.00  0.00           H  
ATOM   1972  OG1 THR   132      42.792  82.117  75.176  1.00  0.00           O  
ATOM   1973  HG1 THR   132      42.555  82.841  74.592  1.00  0.00           H  
ATOM   1974  C   THR   132      43.512  78.456  74.530  1.00  0.00           C  
ATOM   1975  O   THR   132      42.584  77.668  74.346  1.00  0.00           O  
ATOM   1976  N   ASP   133      44.762  78.226  74.096  1.00  0.00           N  
ATOM   1977  H   ASP   133      45.418  78.994  74.117  1.00  0.00           H  
ATOM   1978  CA  ASP   133      45.207  76.954  73.546  1.00  0.00           C  
ATOM   1979  HA  ASP   133      44.417  76.503  72.946  1.00  0.00           H  
ATOM   1980  CB  ASP   133      46.432  77.188  72.648  1.00  0.00           C  
ATOM   1981  HB2 ASP   133      46.168  77.954  71.919  1.00  0.00           H  
ATOM   1982  HB3 ASP   133      47.214  77.568  73.306  1.00  0.00           H  
ATOM   1983  CG  ASP   133      46.941  75.940  71.916  1.00  0.00           C  
ATOM   1984  OD1 ASP   133      46.209  74.926  71.876  1.00  0.00           O  
ATOM   1985  OD2 ASP   133      48.066  76.033  71.379  1.00  0.00           O  
ATOM   1986  C   ASP   133      45.513  75.999  74.706  1.00  0.00           C  
ATOM   1987  O   ASP   133      46.390  76.269  75.527  1.00  0.00           O  
ATOM   1988  N   ASN   134      44.788  74.875  74.761  1.00  0.00           N  
ATOM   1989  H   ASN   134      44.053  74.758  74.079  1.00  0.00           H  
ATOM   1990  CA  ASN   134      44.936  73.859  75.802  1.00  0.00           C  
ATOM   1991  HA  ASN   134      45.043  74.329  76.780  1.00  0.00           H  
ATOM   1992  CB  ASN   134      43.683  72.966  75.819  1.00  0.00           C  
ATOM   1993  HB2 ASN   134      43.735  72.329  76.702  1.00  0.00           H  
ATOM   1994  HB3 ASN   134      42.805  73.608  75.886  1.00  0.00           H  
ATOM   1995  CG  ASN   134      43.545  72.075  74.580  1.00  0.00           C  
ATOM   1996  OD1 ASN   134      43.360  72.566  73.467  1.00  0.00           O  
ATOM   1997  ND2 ASN   134      43.631  70.756  74.770  1.00  0.00           N  
ATOM   1998 HD21 ASN   134      43.546  70.129  73.983  1.00  0.00           H  
ATOM   1999 HD22 ASN   134      43.781  70.392  75.700  1.00  0.00           H  
ATOM   2000  C   ASN   134      46.220  73.021  75.649  1.00  0.00           C  
ATOM   2001  O   ASN   134      46.591  72.319  76.591  1.00  0.00           O  
ATOM   2002  N   ALA   135      46.891  73.091  74.486  1.00  0.00           N  
ATOM   2003  H   ALA   135      46.500  73.682  73.767  1.00  0.00           H  
ATOM   2004  CA  ALA   135      48.110  72.345  74.182  1.00  0.00           C  
ATOM   2005  HA  ALA   135      47.993  71.319  74.530  1.00  0.00           H  
ATOM   2006  CB  ALA   135      48.312  72.327  72.663  1.00  0.00           C  
ATOM   2007  HB1 ALA   135      48.440  73.347  72.301  1.00  0.00           H  
ATOM   2008  HB2 ALA   135      49.199  71.742  72.421  1.00  0.00           H  
ATOM   2009  HB3 ALA   135      47.441  71.879  72.185  1.00  0.00           H  
ATOM   2010  C   ALA   135      49.355  72.930  74.863  1.00  0.00           C  
ATOM   2011  O   ALA   135      50.295  72.179  75.130  1.00  0.00           O  
ATOM   2012  N   LYS   136      49.372  74.245  75.141  1.00  0.00           N  
ATOM   2013  H   LYS   136      48.575  74.801  74.865  1.00  0.00           H  
ATOM   2014  CA  LYS   136      50.505  74.921  75.766  1.00  0.00           C  
ATOM   2015  HA  LYS   136      51.434  74.545  75.336  1.00  0.00           H  
ATOM   2016  CB  LYS   136      50.440  76.441  75.542  1.00  0.00           C  
ATOM   2017  HB2 LYS   136      49.592  76.807  76.121  1.00  0.00           H  
ATOM   2018  HB3 LYS   136      51.362  76.857  75.948  1.00  0.00           H  
ATOM   2019  CG  LYS   136      50.284  76.876  74.073  1.00  0.00           C  
ATOM   2020  HG2 LYS   136      49.273  76.597  73.778  1.00  0.00           H  
ATOM   2021  HG3 LYS   136      50.377  77.962  74.065  1.00  0.00           H  
ATOM   2022  CD  LYS   136      51.291  76.269  73.084  1.00  0.00           C  
ATOM   2023  HD2 LYS   136      51.183  75.185  73.109  1.00  0.00           H  
ATOM   2024  HD3 LYS   136      51.052  76.635  72.086  1.00  0.00           H  
ATOM   2025  CE  LYS   136      52.732  76.645  73.432  1.00  0.00           C  
ATOM   2026  HE2 LYS   136      52.826  77.730  73.384  1.00  0.00           H  
ATOM   2027  HE3 LYS   136      52.940  76.308  74.448  1.00  0.00           H  
ATOM   2028  NZ  LYS   136      53.694  76.028  72.504  1.00  0.00           N  
ATOM   2029  HZ1 LYS   136      53.502  76.341  71.563  1.00  0.00           H  
ATOM   2030  HZ2 LYS   136      54.632  76.297  72.763  1.00  0.00           H  
ATOM   2031  HZ3 LYS   136      53.608  75.023  72.549  1.00  0.00           H  
ATOM   2032  C   LYS   136      50.547  74.601  77.261  1.00  0.00           C  
ATOM   2033  O   LYS   136      49.504  74.534  77.916  1.00  0.00           O  
ATOM   2034  N   THR   137      51.764  74.414  77.790  1.00  0.00           N  
ATOM   2035  H   THR   137      52.568  74.476  77.182  1.00  0.00           H  
ATOM   2036  CA  THR   137      51.977  74.038  79.180  1.00  0.00           C  
ATOM   2037  HA  THR   137      51.235  73.301  79.486  1.00  0.00           H  
ATOM   2038  CB  THR   137      53.378  73.436  79.380  1.00  0.00           C  
ATOM   2039  HB  THR   137      54.118  74.184  79.094  1.00  0.00           H  
ATOM   2040  CG2 THR   137      53.613  73.016  80.839  1.00  0.00           C  
ATOM   2041 HG21 THR   137      52.874  72.268  81.126  1.00  0.00           H  
ATOM   2042 HG22 THR   137      54.614  72.596  80.940  1.00  0.00           H  
ATOM   2043 HG23 THR   137      53.518  73.887  81.488  1.00  0.00           H  
ATOM   2044  OG1 THR   137      53.522  72.305  78.548  1.00  0.00           O  
ATOM   2045  HG1 THR   137      54.396  71.927  78.671  1.00  0.00           H  
ATOM   2046  C   THR   137      51.745  75.241  80.090  1.00  0.00           C  
ATOM   2047  O   THR   137      52.335  76.307  79.905  1.00  0.00           O  
ATOM   2048  N   ILE   138      50.899  75.019  81.098  1.00  0.00           N  
ATOM   2049  H   ILE   138      50.349  74.174  81.047  1.00  0.00           H  
ATOM   2050  CA  ILE   138      50.672  75.921  82.212  1.00  0.00           C  
ATOM   2051  HA  ILE   138      50.777  76.980  81.977  1.00  0.00           H  
ATOM   2052  CB  ILE   138      49.271  75.663  82.811  1.00  0.00           C  
ATOM   2053  HB  ILE   138      49.172  74.603  83.044  1.00  0.00           H  
ATOM   2054  CG2 ILE   138      49.079  76.492  84.099  1.00  0.00           C  
ATOM   2055 HG21 ILE   138      49.177  77.553  83.867  1.00  0.00           H  
ATOM   2056 HG22 ILE   138      48.088  76.301  84.510  1.00  0.00           H  
ATOM   2057 HG23 ILE   138      49.836  76.209  84.830  1.00  0.00           H  
ATOM   2058  CG1 ILE   138      48.193  75.899  81.724  1.00  0.00           C  
ATOM   2059 HG12 ILE   138      48.334  76.916  81.358  1.00  0.00           H  
ATOM   2060 HG13 ILE   138      48.398  75.192  80.920  1.00  0.00           H  
ATOM   2061  CD1 ILE   138      46.749  75.724  82.201  1.00  0.00           C  
ATOM   2062 HD11 ILE   138      46.543  76.431  83.005  1.00  0.00           H  
ATOM   2063 HD12 ILE   138      46.067  75.909  81.371  1.00  0.00           H  
ATOM   2064 HD13 ILE   138      46.608  74.707  82.567  1.00  0.00           H  
ATOM   2065  C   ILE   138      51.801  75.698  83.220  1.00  0.00           C  
ATOM   2066  O   ILE   138      52.133  74.557  83.541  1.00  0.00           O  
ATOM   2067  N   ILE   139      52.372  76.798  83.722  1.00  0.00           N  
ATOM   2068  H   ILE   139      52.035  77.686  83.379  1.00  0.00           H  
ATOM   2069  CA  ILE   139      53.488  76.797  84.652  1.00  0.00           C  
ATOM   2070  HA  ILE   139      53.641  75.818  85.106  1.00  0.00           H  
ATOM   2071  CB  ILE   139      54.794  77.254  83.962  1.00  0.00           C  
ATOM   2072  HB  ILE   139      54.656  78.247  83.535  1.00  0.00           H  
ATOM   2073  CG2 ILE   139      55.925  77.297  85.005  1.00  0.00           C  
ATOM   2074 HG21 ILE   139      56.064  76.304  85.432  1.00  0.00           H  
ATOM   2075 HG22 ILE   139      56.850  77.619  84.526  1.00  0.00           H  
ATOM   2076 HG23 ILE   139      55.664  77.999  85.797  1.00  0.00           H  
ATOM   2077  CG1 ILE   139      55.132  76.338  82.760  1.00  0.00           C  
ATOM   2078 HG12 ILE   139      55.028  75.312  83.114  1.00  0.00           H  
ATOM   2079 HG13 ILE   139      54.379  76.537  81.998  1.00  0.00           H  
ATOM   2080  CD1 ILE   139      56.529  76.532  82.160  1.00  0.00           C  
ATOM   2081 HD11 ILE   139      57.283  76.333  82.922  1.00  0.00           H  
ATOM   2082 HD12 ILE   139      56.666  75.844  81.326  1.00  0.00           H  
ATOM   2083 HD13 ILE   139      56.634  77.557  81.806  1.00  0.00           H  
ATOM   2084  C   ILE   139      53.102  77.680  85.836  1.00  0.00           C  
ATOM   2085  O   ILE   139      53.002  78.901  85.716  1.00  0.00           O  
ATOM   2086  N   VAL   140      52.914  77.025  86.982  1.00  0.00           N  
ATOM   2087  H   VAL   140      52.926  76.017  86.923  1.00  0.00           H  
ATOM   2088  CA  VAL   140      52.642  77.636  88.271  1.00  0.00           C  
ATOM   2089  HA  VAL   140      52.127  78.592  88.181  1.00  0.00           H  
ATOM   2090  CB  VAL   140      51.767  76.681  89.110  1.00  0.00           C  
ATOM   2091  HB  VAL   140      52.328  75.764  89.290  1.00  0.00           H  
ATOM   2092  CG1 VAL   140      51.380  77.315  90.451  1.00  0.00           C  
ATOM   2093 HG11 VAL   140      50.819  78.232  90.271  1.00  0.00           H  
ATOM   2094 HG12 VAL   140      50.764  76.618  91.019  1.00  0.00           H  
ATOM   2095 HG13 VAL   140      52.282  77.547  91.018  1.00  0.00           H  
ATOM   2096  CG2 VAL   140      50.482  76.247  88.376  1.00  0.00           C  
ATOM   2097 HG21 VAL   140      50.747  75.731  87.453  1.00  0.00           H  
ATOM   2098 HG22 VAL   140      49.907  75.576  89.015  1.00  0.00           H  
ATOM   2099 HG23 VAL   140      49.883  77.127  88.141  1.00  0.00           H  
ATOM   2100  C   VAL   140      53.971  77.962  88.969  1.00  0.00           C  
ATOM   2101  O   VAL   140      54.967  77.257  88.790  1.00  0.00           O  
ATOM   2102  N   GLN   141      53.956  79.014  89.796  1.00  0.00           N  
ATOM   2103  H   GLN   141      53.117  79.576  89.789  1.00  0.00           H  
ATOM   2104  CA  GLN   141      55.059  79.433  90.646  1.00  0.00           C  
ATOM   2105  HA  GLN   141      55.686  78.582  90.911  1.00  0.00           H  
ATOM   2106  CB  GLN   141      55.916  80.454  89.876  1.00  0.00           C  
ATOM   2107  HB2 GLN   141      56.108  80.043  88.885  1.00  0.00           H  
ATOM   2108  HB3 GLN   141      55.333  81.370  89.783  1.00  0.00           H  
ATOM   2109  CG  GLN   141      57.253  80.766  90.568  1.00  0.00           C  
ATOM   2110  HG2 GLN   141      57.073  80.884  91.637  1.00  0.00           H  
ATOM   2111  HG3 GLN   141      57.922  79.921  90.404  1.00  0.00           H  
ATOM   2112  CD  GLN   141      57.932  82.039  90.042  1.00  0.00           C  
ATOM   2113  OE1 GLN   141      57.337  82.844  89.327  1.00  0.00           O  
ATOM   2114  NE2 GLN   141      59.200  82.233  90.407  1.00  0.00           N  
ATOM   2115 HE21 GLN   141      59.694  83.055  90.089  1.00  0.00           H  
ATOM   2116 HE22 GLN   141      59.661  81.558  91.000  1.00  0.00           H  
ATOM   2117  C   GLN   141      54.452  80.003  91.935  1.00  0.00           C  
ATOM   2118  O   GLN   141      53.723  80.992  91.889  1.00  0.00           O  
ATOM   2119  N   LEU   142      54.726  79.350  93.074  1.00  0.00           N  
ATOM   2120  H   LEU   142      55.381  78.584  93.013  1.00  0.00           H  
ATOM   2121  CA  LEU   142      54.114  79.638  94.373  1.00  0.00           C  
ATOM   2122  HA  LEU   142      53.092  79.993  94.238  1.00  0.00           H  
ATOM   2123  CB  LEU   142      54.081  78.352  95.227  1.00  0.00           C  
ATOM   2124  HB2 LEU   142      55.130  78.169  95.463  1.00  0.00           H  
ATOM   2125  HB3 LEU   142      53.538  78.582  96.144  1.00  0.00           H  
ATOM   2126  CG  LEU   142      53.474  77.092  94.571  1.00  0.00           C  
ATOM   2127  HG  LEU   142      53.982  76.899  93.626  1.00  0.00           H  
ATOM   2128  CD1 LEU   142      53.646  75.881  95.501  1.00  0.00           C  
ATOM   2129 HD11 LEU   142      53.138  76.073  96.446  1.00  0.00           H  
ATOM   2130 HD12 LEU   142      53.215  74.997  95.031  1.00  0.00           H  
ATOM   2131 HD13 LEU   142      54.707  75.713  95.687  1.00  0.00           H  
ATOM   2132  CD2 LEU   142      51.991  77.263  94.224  1.00  0.00           C  
ATOM   2133 HD21 LEU   142      51.874  78.092  93.526  1.00  0.00           H  
ATOM   2134 HD22 LEU   142      51.617  76.348  93.766  1.00  0.00           H  
ATOM   2135 HD23 LEU   142      51.426  77.471  95.133  1.00  0.00           H  
ATOM   2136  C   LEU   142      54.870  80.752  95.123  1.00  0.00           C  
ATOM   2137  O   LEU   142      56.080  80.892  94.937  1.00  0.00           O  
ATOM   2138  N   ASN   143      54.173  81.491  96.012  1.00  0.00           N  
ATOM   2139  H   ASN   143      53.175  81.551  95.869  1.00  0.00           H  
ATOM   2140  CA  ASN   143      54.787  82.368  97.026  1.00  0.00           C  
ATOM   2141  HA  ASN   143      55.870  82.248  96.982  1.00  0.00           H  
ATOM   2142  CB  ASN   143      54.444  83.873  96.808  1.00  0.00           C  
ATOM   2143  HB2 ASN   143      54.537  84.050  95.736  1.00  0.00           H  
ATOM   2144  HB3 ASN   143      53.427  84.101  97.126  1.00  0.00           H  
ATOM   2145  CG  ASN   143      55.419  84.819  97.552  1.00  0.00           C  
ATOM   2146  OD1 ASN   143      56.555  84.414  97.811  1.00  0.00           O  
ATOM   2147  ND2 ASN   143      54.992  86.036  97.965  1.00  0.00           N  
ATOM   2148 HD21 ASN   143      55.628  86.653  98.450  1.00  0.00           H  
ATOM   2149 HD22 ASN   143      54.040  86.321  97.786  1.00  0.00           H  
ATOM   2150  C   ASN   143      54.526  81.870  98.470  1.00  0.00           C  
ATOM   2151  O   ASN   143      54.853  82.580  99.422  1.00  0.00           O  
ATOM   2152  N   THR   144      53.993  80.643  98.649  1.00  0.00           N  
ATOM   2153  H   THR   144      53.544  80.218  97.850  1.00  0.00           H  
ATOM   2154  CA  THR   144      53.909  79.953  99.944  1.00  0.00           C  
ATOM   2155  HA  THR   144      54.703  80.314 100.597  1.00  0.00           H  
ATOM   2156  CB  THR   144      52.549  80.214 100.629  1.00  0.00           C  
ATOM   2157  HB  THR   144      51.765  79.828  99.978  1.00  0.00           H  
ATOM   2158  CG2 THR   144      52.446  79.543 102.007  1.00  0.00           C  
ATOM   2159 HG21 THR   144      53.230  79.929 102.659  1.00  0.00           H  
ATOM   2160 HG22 THR   144      51.471  79.758 102.444  1.00  0.00           H  
ATOM   2161 HG23 THR   144      52.564  78.465 101.897  1.00  0.00           H  
ATOM   2162  OG1 THR   144      52.352  81.602 100.821  1.00  0.00           O  
ATOM   2163  HG1 THR   144      51.504  81.749 101.247  1.00  0.00           H  
ATOM   2164  C   THR   144      54.222  78.454  99.768  1.00  0.00           C  
ATOM   2165  O   THR   144      53.897  77.857  98.740  1.00  0.00           O  
ATOM   2166  N   SER   145      54.881  77.865 100.779  1.00  0.00           N  
ATOM   2167  H   SER   145      54.949  78.389 101.640  1.00  0.00           H  
ATOM   2168  CA  SER   145      55.536  76.560 100.708  1.00  0.00           C  
ATOM   2169  HA  SER   145      56.064  76.454  99.760  1.00  0.00           H  
ATOM   2170  CB  SER   145      56.552  76.432 101.853  1.00  0.00           C  
ATOM   2171  HB2 SER   145      57.158  75.545 101.665  1.00  0.00           H  
ATOM   2172  HB3 SER   145      57.189  77.317 101.836  1.00  0.00           H  
ATOM   2173  OG  SER   145      55.935  76.321 103.119  1.00  0.00           O  
ATOM   2174  HG  SER   145      56.609  76.244 103.798  1.00  0.00           H  
ATOM   2175  C   SER   145      54.591  75.365 100.768  1.00  0.00           C  
ATOM   2176  O   SER   145      53.524  75.428 101.382  1.00  0.00           O  
ATOM   2177  N   VAL   146      55.091  74.248 100.219  1.00  0.00           N  
ATOM   2178  H   VAL   146      55.716  74.361  99.434  1.00  0.00           H  
ATOM   2179  CA  VAL   146      54.761  72.898 100.649  1.00  0.00           C  
ATOM   2180  HA  VAL   146      54.457  72.901 101.696  1.00  0.00           H  
ATOM   2181  CB  VAL   146      53.634  72.253  99.809  1.00  0.00           C  
ATOM   2182  HB  VAL   146      54.003  72.030  98.808  1.00  0.00           H  
ATOM   2183  CG1 VAL   146      53.186  70.953 100.490  1.00  0.00           C  
ATOM   2184 HG11 VAL   146      52.817  71.175 101.491  1.00  0.00           H  
ATOM   2185 HG12 VAL   146      52.391  70.491  99.905  1.00  0.00           H  
ATOM   2186 HG13 VAL   146      54.031  70.268 100.559  1.00  0.00           H  
ATOM   2187  CG2 VAL   146      52.418  73.157  99.606  1.00  0.00           C  
ATOM   2188 HG21 VAL   146      52.724  74.067  99.090  1.00  0.00           H  
ATOM   2189 HG22 VAL   146      51.672  72.634  99.008  1.00  0.00           H  
ATOM   2190 HG23 VAL   146      51.991  73.415 100.575  1.00  0.00           H  
ATOM   2191  C   VAL   146      56.059  72.091 100.546  1.00  0.00           C  
ATOM   2192  O   VAL   146      56.500  71.763  99.446  1.00  0.00           O  
ATOM   2193  N   GLU   147      56.674  71.771 101.690  1.00  0.00           N  
ATOM   2194  H   GLU   147      56.350  72.194 102.548  1.00  0.00           H  
ATOM   2195  CA  GLU   147      57.874  70.945 101.737  1.00  0.00           C  
ATOM   2196  HA  GLU   147      58.515  71.202 100.894  1.00  0.00           H  
ATOM   2197  CB  GLU   147      58.669  71.151 103.041  1.00  0.00           C  
ATOM   2198  HB2 GLU   147      59.459  70.400 103.039  1.00  0.00           H  
ATOM   2199  HB3 GLU   147      59.113  72.144 102.974  1.00  0.00           H  
ATOM   2200  CG  GLU   147      57.859  71.039 104.344  1.00  0.00           C  
ATOM   2201  HG2 GLU   147      57.159  70.211 104.238  1.00  0.00           H  
ATOM   2202  HG3 GLU   147      58.559  70.821 105.151  1.00  0.00           H  
ATOM   2203  CD  GLU   147      57.088  72.320 104.670  1.00  0.00           C  
ATOM   2204  OE1 GLU   147      57.749  73.364 104.868  1.00  0.00           O  
ATOM   2205  OE2 GLU   147      55.843  72.235 104.710  1.00  0.00           O  
ATOM   2206  C   GLU   147      57.524  69.473 101.491  1.00  0.00           C  
ATOM   2207  O   GLU   147      56.475  68.981 101.913  1.00  0.00           O  
ATOM   2208  N   ILE   148      58.450  68.788 100.809  1.00  0.00           N  
ATOM   2209  H   ILE   148      59.194  69.344 100.412  1.00  0.00           H  
ATOM   2210  CA  ILE   148      58.418  67.362 100.509  1.00  0.00           C  
ATOM   2211  HA  ILE   148      57.591  66.843 100.994  1.00  0.00           H  
ATOM   2212  CB  ILE   148      58.335  67.146  98.974  1.00  0.00           C  
ATOM   2213  HB  ILE   148      57.438  67.649  98.613  1.00  0.00           H  
ATOM   2214  CG2 ILE   148      59.569  67.698  98.230  1.00  0.00           C  
ATOM   2215 HG21 ILE   148      60.466  67.195  98.591  1.00  0.00           H  
ATOM   2216 HG22 ILE   148      59.459  67.520  97.160  1.00  0.00           H  
ATOM   2217 HG23 ILE   148      59.655  68.769  98.413  1.00  0.00           H  
ATOM   2218  CG1 ILE   148      58.117  65.653  98.640  1.00  0.00           C  
ATOM   2219 HG12 ILE   148      59.023  65.121  98.931  1.00  0.00           H  
ATOM   2220 HG13 ILE   148      57.281  65.305  99.247  1.00  0.00           H  
ATOM   2221  CD1 ILE   148      57.820  65.385  97.158  1.00  0.00           C  
ATOM   2222 HD11 ILE   148      58.656  65.733  96.551  1.00  0.00           H  
ATOM   2223 HD12 ILE   148      57.679  64.315  97.003  1.00  0.00           H  
ATOM   2224 HD13 ILE   148      56.914  65.916  96.867  1.00  0.00           H  
ATOM   2225  C   ILE   148      59.637  66.705 101.172  1.00  0.00           C  
ATOM   2226  O   ILE   148      60.715  67.303 101.214  1.00  0.00           O  
ATOM   2227  N   ASN   149      59.469  65.471 101.673  1.00  0.00           N  
ATOM   2228  H   ASN   149      58.531  65.107 101.753  1.00  0.00           H  
ATOM   2229  CA  ASN   149      60.567  64.674 102.204  1.00  0.00           C  
ATOM   2230  HA  ASN   149      61.489  64.948 101.692  1.00  0.00           H  
ATOM   2231  CB  ASN   149      60.757  64.902 103.714  1.00  0.00           C  
ATOM   2232  HB2 ASN   149      60.861  65.970 103.905  1.00  0.00           H  
ATOM   2233  HB3 ASN   149      59.886  64.521 104.248  1.00  0.00           H  
ATOM   2234  CG  ASN   149      62.007  64.186 104.241  1.00  0.00           C  
ATOM   2235  OD1 ASN   149      62.961  63.972 103.491  1.00  0.00           O  
ATOM   2236  ND2 ASN   149      62.007  63.813 105.531  1.00  0.00           N  
ATOM   2237 HD21 ASN   149      62.811  63.339 105.916  1.00  0.00           H  
ATOM   2238 HD22 ASN   149      61.203  64.008 106.110  1.00  0.00           H  
ATOM   2239  C   ASN   149      60.359  63.197 101.876  1.00  0.00           C  
ATOM   2240  O   ASN   149      59.413  62.565 102.344  1.00  0.00           O  
ATOM   2241  N   CYX   150      61.296  62.672 101.082  1.00  0.00           N  
ATOM   2242  H   CYX   150      62.022  63.315 100.801  1.00  0.00           H  
ATOM   2243  CA  CYX   150      61.333  61.321 100.556  1.00  0.00           C  
ATOM   2244  HA  CYX   150      60.388  60.809 100.735  1.00  0.00           H  
ATOM   2245  CB  CYX   150      61.569  61.399  99.047  1.00  0.00           C  
ATOM   2246  HB2 CYX   150      62.583  61.750  98.855  1.00  0.00           H  
ATOM   2247  HB3 CYX   150      61.437  60.411  98.607  1.00  0.00           H  
ATOM   2248  SG  CYX   150      60.441  62.504  98.153  1.00  0.00           S  
ATOM   2249  C   CYX   150      62.412  60.487 101.252  1.00  0.00           C  
ATOM   2250  O   CYX   150      63.325  61.020 101.887  1.00  0.00           O  
ATOM   2251  N   THR   151      62.281  59.162 101.117  1.00  0.00           N  
ATOM   2252  H   THR   151      61.552  58.851 100.491  1.00  0.00           H  
ATOM   2253  CA  THR   151      63.084  58.152 101.802  1.00  0.00           C  
ATOM   2254  HA  THR   151      64.079  58.517 102.057  1.00  0.00           H  
ATOM   2255  CB  THR   151      62.383  57.689 103.094  1.00  0.00           C  
ATOM   2256  HB  THR   151      62.991  56.895 103.526  1.00  0.00           H  
ATOM   2257  CG2 THR   151      62.193  58.803 104.124  1.00  0.00           C  
ATOM   2258 HG21 THR   151      61.585  59.598 103.692  1.00  0.00           H  
ATOM   2259 HG22 THR   151      61.694  58.402 105.006  1.00  0.00           H  
ATOM   2260 HG23 THR   151      63.166  59.205 104.409  1.00  0.00           H  
ATOM   2261  OG1 THR   151      61.125  57.112 102.800  1.00  0.00           O  
ATOM   2262  HG1 THR   151      60.704  56.830 103.615  1.00  0.00           H  
ATOM   2263  C   THR   151      63.302  56.946 100.887  1.00  0.00           C  
ATOM   2264  O   THR   151      62.519  56.710  99.968  1.00  0.00           O  
ATOM   2265  N   GLY   152      64.336  56.151 101.195  1.00  0.00           N  
ATOM   2266  H   GLY   152      64.953  56.448 101.937  1.00  0.00           H  
ATOM   2267  CA  GLY   152      64.620  54.888 100.524  1.00  0.00           C  
ATOM   2268  HA2 GLY   152      64.598  55.070  99.449  1.00  0.00           H  
ATOM   2269  HA3 GLY   152      65.621  54.573 100.818  1.00  0.00           H  
ATOM   2270  C   GLY   152      63.624  53.769 100.862  1.00  0.00           C  
ATOM   2271  O   GLY   152      63.696  52.707 100.246  1.00  0.00           O  
ATOM   2272  N   ALA   153      62.687  54.008 101.797  1.00  0.00           N  
ATOM   2273  H   ALA   153      62.809  54.837 102.361  1.00  0.00           H  
ATOM   2274  CA  ALA   153      61.561  53.125 102.097  1.00  0.00           C  
ATOM   2275  HA  ALA   153      61.940  52.106 102.173  1.00  0.00           H  
ATOM   2276  CB  ALA   153      60.961  53.526 103.449  1.00  0.00           C  
ATOM   2277  HB1 ALA   153      60.569  54.541 103.386  1.00  0.00           H  
ATOM   2278  HB2 ALA   153      60.154  52.841 103.706  1.00  0.00           H  
ATOM   2279  HB3 ALA   153      61.733  53.482 104.217  1.00  0.00           H  
ATOM   2280  C   ALA   153      60.480  53.131 100.998  1.00  0.00           C  
ATOM   2281  O   ALA   153      59.515  52.373 101.105  1.00  0.00           O  
ATOM   2282  N   GLY   154      60.637  53.954  99.947  1.00  0.00           N  
ATOM   2283  H   GLY   154      61.411  54.602  99.971  1.00  0.00           H  
ATOM   2284  CA  GLY   154      59.763  53.966  98.784  1.00  0.00           C  
ATOM   2285  HA2 GLY   154      60.331  54.351  97.937  1.00  0.00           H  
ATOM   2286  HA3 GLY   154      59.458  52.940  98.579  1.00  0.00           H  
ATOM   2287  C   GLY   154      58.516  54.826  98.978  1.00  0.00           C  
ATOM   2288  O   GLY   154      57.431  54.399  98.584  1.00  0.00           O  
ATOM   2289  N   HIE   155      58.660  56.011  99.592  1.00  0.00           N  
ATOM   2290  H   HIE   155      59.545  56.213 100.035  1.00  0.00           H  
ATOM   2291  CA  HIE   155      57.584  56.991  99.716  1.00  0.00           C  
ATOM   2292  HA  HIE   155      57.008  57.024  98.791  1.00  0.00           H  
ATOM   2293  CB  HIE   155      56.638  56.614 100.872  1.00  0.00           C  
ATOM   2294  HB2 HIE   155      55.777  57.282 100.882  1.00  0.00           H  
ATOM   2295  HB3 HIE   155      56.299  55.586 100.743  1.00  0.00           H  
ATOM   2296  CG  HIE   155      57.263  56.694 102.244  1.00  0.00           C  
ATOM   2297  ND1 HIE   155      57.415  57.952 103.072  1.00  0.00           N  
ATOM   2298  CE1 HIE   155      58.067  57.548 104.301  1.00  0.00           C  
ATOM   2299  HE1 HIE   155      58.276  58.308 105.054  1.00  0.00           H  
ATOM   2300  NE2 HIE   155      58.331  56.121 104.290  1.00  0.00           N  
ATOM   2301  HE2 HIE   155      58.772  55.573 105.015  1.00  0.00           H  
ATOM   2302  CD2 HIE   155      57.828  55.579 102.992  1.00  0.00           C  
ATOM   2303  HD2 HIE   155      57.929  54.517 102.769  1.00  0.00           H  
ATOM   2304  C   HIE   155      58.132  58.409  99.912  1.00  0.00           C  
ATOM   2305  O   HIE   155      59.259  58.593 100.372  1.00  0.00           O  
ATOM   2306  N   CYX   156      57.279  59.398  99.608  1.00  0.00           N  
ATOM   2307  H   CYX   156      56.484  59.139  99.042  1.00  0.00           H  
ATOM   2308  CA  CYX   156      57.434  60.799  99.983  1.00  0.00           C  
ATOM   2309  HA  CYX   156      58.351  60.928 100.558  1.00  0.00           H  
ATOM   2310  CB  CYX   156      57.511  61.684  98.734  1.00  0.00           C  
ATOM   2311  HB2 CYX   156      56.598  61.569  98.150  1.00  0.00           H  
ATOM   2312  HB3 CYX   156      57.622  62.726  99.033  1.00  0.00           H  
ATOM   2313  SG  CYX   156      58.871  61.341  97.585  1.00  0.00           S  
ATOM   2314  C   CYX   156      56.265  61.220 100.878  1.00  0.00           C  
ATOM   2315  O   CYX   156      55.176  60.649 100.796  1.00  0.00           O  
ATOM   2316  N   ASN   157      56.501  62.238 101.716  1.00  0.00           N  
ATOM   2317  H   ASN   157      57.439  62.613 101.715  1.00  0.00           H  
ATOM   2318  CA  ASN   157      55.538  62.786 102.664  1.00  0.00           C  
ATOM   2319  HA  ASN   157      54.561  62.333 102.496  1.00  0.00           H  
ATOM   2320  CB  ASN   157      55.969  62.500 104.111  1.00  0.00           C  
ATOM   2321  HB2 ASN   157      56.997  62.847 104.221  1.00  0.00           H  
ATOM   2322  HB3 ASN   157      55.322  63.063 104.784  1.00  0.00           H  
ATOM   2323  CG  ASN   157      55.908  61.019 104.498  1.00  0.00           C  
ATOM   2324  OD1 ASN   157      55.186  60.228 103.894  1.00  0.00           O  
ATOM   2325  ND2 ASN   157      56.665  60.638 105.530  1.00  0.00           N  
ATOM   2326 HD21 ASN   157      56.661  59.672 105.826  1.00  0.00           H  
ATOM   2327 HD22 ASN   157      57.238  61.317 106.010  1.00  0.00           H  
ATOM   2328  C   ASN   157      55.365  64.283 102.423  1.00  0.00           C  
ATOM   2329  O   ASN   157      56.338  65.013 102.229  1.00  0.00           O  
ATOM   2330  N   ILE   158      54.098  64.713 102.442  1.00  0.00           N  
ATOM   2331  H   ILE   158      53.410  64.025 102.712  1.00  0.00           H  
ATOM   2332  CA  ILE   158      53.637  66.047 102.081  1.00  0.00           C  
ATOM   2333  HA  ILE   158      54.407  66.802 102.241  1.00  0.00           H  
ATOM   2334  CB  ILE   158      53.194  66.066 100.591  1.00  0.00           C  
ATOM   2335  HB  ILE   158      52.495  65.246 100.424  1.00  0.00           H  
ATOM   2336  CG2 ILE   158      52.515  67.400 100.232  1.00  0.00           C  
ATOM   2337 HG21 ILE   158      53.214  68.220 100.398  1.00  0.00           H  
ATOM   2338 HG22 ILE   158      52.216  67.385  99.184  1.00  0.00           H  
ATOM   2339 HG23 ILE   158      51.635  67.541 100.859  1.00  0.00           H  
ATOM   2340  CG1 ILE   158      54.388  65.802  99.641  1.00  0.00           C  
ATOM   2341 HG12 ILE   158      55.097  66.617  99.789  1.00  0.00           H  
ATOM   2342 HG13 ILE   158      54.843  64.863  99.957  1.00  0.00           H  
ATOM   2343  CD1 ILE   158      54.015  65.714  98.158  1.00  0.00           C  
ATOM   2344 HD11 ILE   158      53.561  66.653  97.841  1.00  0.00           H  
ATOM   2345 HD12 ILE   158      54.912  65.528  97.568  1.00  0.00           H  
ATOM   2346 HD13 ILE   158      53.307  64.899  98.009  1.00  0.00           H  
ATOM   2347  C   ILE   158      52.484  66.375 103.035  1.00  0.00           C  
ATOM   2348  O   ILE   158      51.497  65.640 103.071  1.00  0.00           O  
ATOM   2349  N   ALA   159      52.599  67.480 103.788  1.00  0.00           N  
ATOM   2350  H   ALA   159      53.445  68.026 103.712  1.00  0.00           H  
ATOM   2351  CA  ALA   159      51.583  67.907 104.747  1.00  0.00           C  
ATOM   2352  HA  ALA   159      51.368  67.104 105.452  1.00  0.00           H  
ATOM   2353  CB  ALA   159      52.088  69.122 105.529  1.00  0.00           C  
ATOM   2354  HB1 ALA   159      52.299  69.938 104.838  1.00  0.00           H  
ATOM   2355  HB2 ALA   159      51.327  69.438 106.242  1.00  0.00           H  
ATOM   2356  HB3 ALA   159      52.999  68.857 106.065  1.00  0.00           H  
ATOM   2357  C   ALA   159      50.276  68.234 104.020  1.00  0.00           C  
ATOM   2358  O   ALA   159      50.286  68.963 103.026  1.00  0.00           O  
ATOM   2359  N   ARG   160      49.159  67.678 104.516  1.00  0.00           N  
ATOM   2360  H   ARG   160      49.223  67.122 105.356  1.00  0.00           H  
ATOM   2361  CA  ARG   160      47.871  67.760 103.838  1.00  0.00           C  
ATOM   2362  HA  ARG   160      47.997  67.564 102.773  1.00  0.00           H  
ATOM   2363  CB  ARG   160      46.901  66.717 104.418  1.00  0.00           C  
ATOM   2364  HB2 ARG   160      47.402  65.750 104.451  1.00  0.00           H  
ATOM   2365  HB3 ARG   160      46.624  67.017 105.429  1.00  0.00           H  
ATOM   2366  CG  ARG   160      45.632  66.609 103.548  1.00  0.00           C  
ATOM   2367  HG2 ARG   160      45.125  67.573 103.591  1.00  0.00           H  
ATOM   2368  HG3 ARG   160      45.954  66.414 102.525  1.00  0.00           H  
ATOM   2369  CD  ARG   160      44.671  65.507 103.999  1.00  0.00           C  
ATOM   2370  HD2 ARG   160      44.359  65.707 105.024  1.00  0.00           H  
ATOM   2371  HD3 ARG   160      43.798  65.509 103.346  1.00  0.00           H  
ATOM   2372  NE  ARG   160      45.294  64.175 103.948  1.00  0.00           N  
ATOM   2373  HE  ARG   160      45.842  63.925 104.759  1.00  0.00           H  
ATOM   2374  CZ  ARG   160      45.196  63.288 102.942  1.00  0.00           C  
ATOM   2375  NH1 ARG   160      44.489  63.553 101.832  1.00  0.00           N  
ATOM   2376 HH11 ARG   160      44.014  64.439 101.739  1.00  0.00           H  
ATOM   2377 HH12 ARG   160      44.436  62.865 101.095  1.00  0.00           H  
ATOM   2378  NH2 ARG   160      45.824  62.110 103.052  1.00  0.00           N  
ATOM   2379 HH21 ARG   160      46.360  61.903 103.883  1.00  0.00           H  
ATOM   2380 HH22 ARG   160      45.759  61.435 102.304  1.00  0.00           H  
ATOM   2381  C   ARG   160      47.280  69.170 103.898  1.00  0.00           C  
ATOM   2382  O   ARG   160      46.721  69.614 102.899  1.00  0.00           O  
ATOM   2383  N   ALA   161      47.416  69.876 105.031  1.00  0.00           N  
ATOM   2384  H   ALA   161      47.905  69.449 105.805  1.00  0.00           H  
ATOM   2385  CA  ALA   161      46.856  71.212 105.218  1.00  0.00           C  
ATOM   2386  HA  ALA   161      45.800  71.201 104.950  1.00  0.00           H  
ATOM   2387  CB  ALA   161      46.982  71.601 106.694  1.00  0.00           C  
ATOM   2388  HB1 ALA   161      48.035  71.625 106.975  1.00  0.00           H  
ATOM   2389  HB2 ALA   161      46.542  72.586 106.849  1.00  0.00           H  
ATOM   2390  HB3 ALA   161      46.459  70.869 107.309  1.00  0.00           H  
ATOM   2391  C   ALA   161      47.547  72.261 104.339  1.00  0.00           C  
ATOM   2392  O   ALA   161      46.883  73.188 103.876  1.00  0.00           O  
ATOM   2393  N   LYS   162      48.859  72.109 104.102  1.00  0.00           N  
ATOM   2394  H   LYS   162      49.324  71.320 104.528  1.00  0.00           H  
ATOM   2395  CA  LYS   162      49.657  73.034 103.305  1.00  0.00           C  
ATOM   2396  HA  LYS   162      49.364  74.062 103.516  1.00  0.00           H  
ATOM   2397  CB  LYS   162      51.143  72.867 103.652  1.00  0.00           C  
ATOM   2398  HB2 LYS   162      51.419  71.822 103.514  1.00  0.00           H  
ATOM   2399  HB3 LYS   162      51.731  73.490 102.978  1.00  0.00           H  
ATOM   2400  CG  LYS   162      51.421  73.281 105.103  1.00  0.00           C  
ATOM   2401  HG2 LYS   162      51.165  74.334 105.221  1.00  0.00           H  
ATOM   2402  HG3 LYS   162      50.796  72.680 105.763  1.00  0.00           H  
ATOM   2403  CD  LYS   162      52.892  73.071 105.463  1.00  0.00           C  
ATOM   2404  HD2 LYS   162      53.178  72.042 105.247  1.00  0.00           H  
ATOM   2405  HD3 LYS   162      53.512  73.750 104.878  1.00  0.00           H  
ATOM   2406  CE  LYS   162      53.093  73.353 106.952  1.00  0.00           C  
ATOM   2407  HE2 LYS   162      52.992  74.426 107.117  1.00  0.00           H  
ATOM   2408  HE3 LYS   162      52.320  72.826 107.510  1.00  0.00           H  
ATOM   2409  NZ  LYS   162      54.418  72.909 107.412  1.00  0.00           N  
ATOM   2410  HZ1 LYS   162      55.135  73.398 106.895  1.00  0.00           H  
ATOM   2411  HZ2 LYS   162      54.517  73.110 108.397  1.00  0.00           H  
ATOM   2412  HZ3 LYS   162      54.512  71.915 107.260  1.00  0.00           H  
ATOM   2413  C   LYS   162      49.433  72.799 101.814  1.00  0.00           C  
ATOM   2414  O   LYS   162      49.345  73.770 101.064  1.00  0.00           O  
ATOM   2415  N   TRP   163      49.311  71.529 101.395  1.00  0.00           N  
ATOM   2416  H   TRP   163      49.506  70.782 102.046  1.00  0.00           H  
ATOM   2417  CA  TRP   163      49.010  71.180 100.017  1.00  0.00           C  
ATOM   2418  HA  TRP   163      49.606  71.791  99.339  1.00  0.00           H  
ATOM   2419  CB  TRP   163      49.338  69.704  99.762  1.00  0.00           C  
ATOM   2420  HB2 TRP   163      50.330  69.348 100.043  1.00  0.00           H  
ATOM   2421  HB3 TRP   163      48.584  69.165 100.335  1.00  0.00           H  
ATOM   2422  CG  TRP   163      49.138  69.327  98.331  1.00  0.00           C  
ATOM   2423  CD1 TRP   163      48.034  68.560  97.840  1.00  0.00           C  
ATOM   2424  HD1 TRP   163      47.367  68.125  98.584  1.00  0.00           H  
ATOM   2425  NE1 TRP   163      48.051  68.532  96.365  1.00  0.00           N  
ATOM   2426  HE1 TRP   163      47.368  68.060  95.790  1.00  0.00           H  
ATOM   2427  CE2 TRP   163      49.198  69.314  95.866  1.00  0.00           C  
ATOM   2428  CZ2 TRP   163      49.637  69.638  94.574  1.00  0.00           C  
ATOM   2429  HZ2 TRP   163      49.048  69.242  93.747  1.00  0.00           H  
ATOM   2430  CH2 TRP   163      50.782  70.435  94.412  1.00  0.00           C  
ATOM   2431  HH2 TRP   163      51.130  70.704  93.415  1.00  0.00           H  
ATOM   2432  CZ3 TRP   163      51.497  70.898  95.532  1.00  0.00           C  
ATOM   2433  HZ3 TRP   163      52.387  71.514  95.405  1.00  0.00           H  
ATOM   2434  CE3 TRP   163      51.092  70.585  96.842  1.00  0.00           C  
ATOM   2435  HE3 TRP   163      51.707  70.998  97.642  1.00  0.00           H  
ATOM   2436  CD2 TRP   163      49.937  69.814  97.082  1.00  0.00           C  
ATOM   2437  C   TRP   163      47.556  71.509  99.645  1.00  0.00           C  
ATOM   2438  O   TRP   163      47.286  71.758  98.471  1.00  0.00           O  
ATOM   2439  N   ASN   164      46.634  71.547 100.621  1.00  0.00           N  
ATOM   2440  H   ASN   164      46.904  71.257 101.550  1.00  0.00           H  
ATOM   2441  CA  ASN   164      45.241  71.906 100.386  1.00  0.00           C  
ATOM   2442  HA  ASN   164      44.904  71.491  99.436  1.00  0.00           H  
ATOM   2443  CB  ASN   164      44.354  71.343 101.511  1.00  0.00           C  
ATOM   2444  HB2 ASN   164      44.619  70.303 101.700  1.00  0.00           H  
ATOM   2445  HB3 ASN   164      44.520  71.930 102.415  1.00  0.00           H  
ATOM   2446  CG  ASN   164      42.869  71.411 101.149  1.00  0.00           C  
ATOM   2447  OD1 ASN   164      42.506  71.116 100.010  1.00  0.00           O  
ATOM   2448  ND2 ASN   164      42.014  71.786 102.112  1.00  0.00           N  
ATOM   2449 HD21 ASN   164      41.026  71.843 101.912  1.00  0.00           H  
ATOM   2450 HD22 ASN   164      42.362  72.010 103.033  1.00  0.00           H  
ATOM   2451  C   ASN   164      45.077  73.425 100.247  1.00  0.00           C  
ATOM   2452  O   ASN   164      44.266  73.865  99.434  1.00  0.00           O  
ATOM   2453  N   ASN   165      45.868  74.217 100.992  1.00  0.00           N  
ATOM   2454  H   ASN   165      46.426  73.779 101.711  1.00  0.00           H  
ATOM   2455  CA  ASN   165      45.928  75.672 100.858  1.00  0.00           C  
ATOM   2456  HA  ASN   165      44.922  76.080 100.762  1.00  0.00           H  
ATOM   2457  CB  ASN   165      46.592  76.288 102.101  1.00  0.00           C  
ATOM   2458  HB2 ASN   165      47.559  75.801 102.227  1.00  0.00           H  
ATOM   2459  HB3 ASN   165      46.743  77.351 101.913  1.00  0.00           H  
ATOM   2460  CG  ASN   165      45.790  76.129 103.398  1.00  0.00           C  
ATOM   2461  OD1 ASN   165      44.669  75.620 103.410  1.00  0.00           O  
ATOM   2462  ND2 ASN   165      46.374  76.584 104.509  1.00  0.00           N  
ATOM   2463 HD21 ASN   165      45.895  76.508 105.395  1.00  0.00           H  
ATOM   2464 HD22 ASN   165      47.292  77.003 104.458  1.00  0.00           H  
ATOM   2465  C   ASN   165      46.686  76.103  99.594  1.00  0.00           C  
ATOM   2466  O   ASN   165      46.514  77.237  99.150  1.00  0.00           O  
ATOM   2467  N   THR   166      47.505  75.216  99.011  1.00  0.00           N  
ATOM   2468  H   THR   166      47.719  74.370  99.520  1.00  0.00           H  
ATOM   2469  CA  THR   166      48.201  75.460  97.756  1.00  0.00           C  
ATOM   2470  HA  THR   166      48.497  76.506  97.681  1.00  0.00           H  
ATOM   2471  CB  THR   166      49.466  74.587  97.706  1.00  0.00           C  
ATOM   2472  HB  THR   166      49.191  73.612  98.108  1.00  0.00           H  
ATOM   2473  CG2 THR   166      50.072  74.411  96.310  1.00  0.00           C  
ATOM   2474 HG21 THR   166      50.348  75.386  95.908  1.00  0.00           H  
ATOM   2475 HG22 THR   166      50.959  73.781  96.375  1.00  0.00           H  
ATOM   2476 HG23 THR   166      49.341  73.941  95.653  1.00  0.00           H  
ATOM   2477  OG1 THR   166      50.427  75.213  98.527  1.00  0.00           O  
ATOM   2478  HG1 THR   166      51.236  74.697  98.523  1.00  0.00           H  
ATOM   2479  C   THR   166      47.246  75.258  96.579  1.00  0.00           C  
ATOM   2480  O   THR   166      47.188  76.137  95.725  1.00  0.00           O  
ATOM   2481  N   LEU   167      46.455  74.172  96.559  1.00  0.00           N  
ATOM   2482  H   LEU   167      46.598  73.458  97.259  1.00  0.00           H  
ATOM   2483  CA  LEU   167      45.423  73.952  95.543  1.00  0.00           C  
ATOM   2484  HA  LEU   167      45.853  74.056  94.547  1.00  0.00           H  
ATOM   2485  CB  LEU   167      44.840  72.537  95.681  1.00  0.00           C  
ATOM   2486  HB2 LEU   167      44.504  72.471  96.716  1.00  0.00           H  
ATOM   2487  HB3 LEU   167      43.978  72.486  95.016  1.00  0.00           H  
ATOM   2488  CG  LEU   167      45.796  71.366  95.375  1.00  0.00           C  
ATOM   2489  HG  LEU   167      46.681  71.422  96.008  1.00  0.00           H  
ATOM   2490  CD1 LEU   167      45.039  70.062  95.667  1.00  0.00           C  
ATOM   2491 HD11 LEU   167      44.154  70.006  95.034  1.00  0.00           H  
ATOM   2492 HD12 LEU   167      45.688  69.211  95.461  1.00  0.00           H  
ATOM   2493 HD13 LEU   167      44.738  70.043  96.714  1.00  0.00           H  
ATOM   2494  CD2 LEU   167      46.296  71.357  93.922  1.00  0.00           C  
ATOM   2495 HD21 LEU   167      46.834  72.283  93.716  1.00  0.00           H  
ATOM   2496 HD22 LEU   167      46.964  70.509  93.772  1.00  0.00           H  
ATOM   2497 HD23 LEU   167      45.446  71.273  93.245  1.00  0.00           H  
ATOM   2498  C   LEU   167      44.284  74.982  95.631  1.00  0.00           C  
ATOM   2499  O   LEU   167      43.588  75.183  94.637  1.00  0.00           O  
ATOM   2500  N   LYS   168      44.105  75.638  96.789  1.00  0.00           N  
ATOM   2501  H   LYS   168      44.653  75.327  97.579  1.00  0.00           H  
ATOM   2502  CA  LYS   168      43.139  76.712  96.997  1.00  0.00           C  
ATOM   2503  HA  LYS   168      42.170  76.457  96.569  1.00  0.00           H  
ATOM   2504  CB  LYS   168      42.971  76.906  98.515  1.00  0.00           C  
ATOM   2505  HB2 LYS   168      42.674  75.937  98.916  1.00  0.00           H  
ATOM   2506  HB3 LYS   168      43.956  77.172  98.900  1.00  0.00           H  
ATOM   2507  CG  LYS   168      41.949  77.972  98.942  1.00  0.00           C  
ATOM   2508  HG2 LYS   168      41.203  78.055  98.152  1.00  0.00           H  
ATOM   2509  HG3 LYS   168      41.470  77.628  99.859  1.00  0.00           H  
ATOM   2510  CD  LYS   168      42.593  79.348  99.186  1.00  0.00           C  
ATOM   2511  HD2 LYS   168      43.450  79.215  99.847  1.00  0.00           H  
ATOM   2512  HD3 LYS   168      42.931  79.745  98.229  1.00  0.00           H  
ATOM   2513  CE  LYS   168      41.604  80.328  99.824  1.00  0.00           C  
ATOM   2514  HE2 LYS   168      41.189  79.858 100.716  1.00  0.00           H  
ATOM   2515  HE3 LYS   168      42.153  81.226 100.108  1.00  0.00           H  
ATOM   2516  NZ  LYS   168      40.510  80.691  98.907  1.00  0.00           N  
ATOM   2517  HZ1 LYS   168      40.002  79.859  98.644  1.00  0.00           H  
ATOM   2518  HZ2 LYS   168      39.885  81.336  99.368  1.00  0.00           H  
ATOM   2519  HZ3 LYS   168      40.894  81.127  98.081  1.00  0.00           H  
ATOM   2520  C   LYS   168      43.593  77.999  96.295  1.00  0.00           C  
ATOM   2521  O   LYS   168      42.768  78.669  95.675  1.00  0.00           O  
ATOM   2522  N   GLN   169      44.893  78.328  96.380  1.00  0.00           N  
ATOM   2523  H   GLN   169      45.490  77.719  96.921  1.00  0.00           H  
ATOM   2524  CA  GLN   169      45.486  79.520  95.775  1.00  0.00           C  
ATOM   2525  HA  GLN   169      44.826  80.378  95.903  1.00  0.00           H  
ATOM   2526  CB  GLN   169      46.828  79.826  96.458  1.00  0.00           C  
ATOM   2527  HB2 GLN   169      47.411  78.905  96.469  1.00  0.00           H  
ATOM   2528  HB3 GLN   169      47.343  80.574  95.855  1.00  0.00           H  
ATOM   2529  CG  GLN   169      46.668  80.348  97.896  1.00  0.00           C  
ATOM   2530  HG2 GLN   169      46.215  81.338  97.850  1.00  0.00           H  
ATOM   2531  HG3 GLN   169      46.007  79.671  98.436  1.00  0.00           H  
ATOM   2532  CD  GLN   169      47.994  80.451  98.660  1.00  0.00           C  
ATOM   2533  OE1 GLN   169      49.044  80.003  98.199  1.00  0.00           O  
ATOM   2534  NE2 GLN   169      47.946  81.050  99.852  1.00  0.00           N  
ATOM   2535 HE21 GLN   169      48.789  81.146 100.400  1.00  0.00           H  
ATOM   2536 HE22 GLN   169      47.067  81.404 100.201  1.00  0.00           H  
ATOM   2537  C   GLN   169      45.705  79.355  94.266  1.00  0.00           C  
ATOM   2538  O   GLN   169      45.617  80.345  93.540  1.00  0.00           O  
ATOM   2539  N   ILE   170      45.972  78.126  93.794  1.00  0.00           N  
ATOM   2540  H   ILE   170      46.108  77.383  94.465  1.00  0.00           H  
ATOM   2541  CA  ILE   170      46.132  77.816  92.376  1.00  0.00           C  
ATOM   2542  HA  ILE   170      46.773  78.558  91.900  1.00  0.00           H  
ATOM   2543  CB  ILE   170      46.750  76.408  92.193  1.00  0.00           C  
ATOM   2544  HB  ILE   170      46.163  75.694  92.770  1.00  0.00           H  
ATOM   2545  CG2 ILE   170      46.758  75.986  90.708  1.00  0.00           C  
ATOM   2546 HG21 ILE   170      47.346  76.699  90.130  1.00  0.00           H  
ATOM   2547 HG22 ILE   170      47.198  74.993  90.614  1.00  0.00           H  
ATOM   2548 HG23 ILE   170      45.736  75.967  90.330  1.00  0.00           H  
ATOM   2549  CG1 ILE   170      48.195  76.357  92.730  1.00  0.00           C  
ATOM   2550 HG12 ILE   170      48.850  76.794  91.976  1.00  0.00           H  
ATOM   2551 HG13 ILE   170      48.238  76.957  93.639  1.00  0.00           H  
ATOM   2552  CD1 ILE   170      48.655  74.927  93.040  1.00  0.00           C  
ATOM   2553 HD11 ILE   170      48.613  74.326  92.131  1.00  0.00           H  
ATOM   2554 HD12 ILE   170      49.678  74.947  93.415  1.00  0.00           H  
ATOM   2555 HD13 ILE   170      48.001  74.490  93.794  1.00  0.00           H  
ATOM   2556  C   ILE   170      44.770  77.920  91.685  1.00  0.00           C  
ATOM   2557  O   ILE   170      44.693  78.484  90.597  1.00  0.00           O  
ATOM   2558  N   ALA   171      43.708  77.402  92.320  1.00  0.00           N  
ATOM   2559  H   ALA   171      43.866  76.922  93.195  1.00  0.00           H  
ATOM   2560  CA  ALA   171      42.355  77.432  91.783  1.00  0.00           C  
ATOM   2561  HA  ALA   171      42.383  77.103  90.744  1.00  0.00           H  
ATOM   2562  CB  ALA   171      41.483  76.458  92.581  1.00  0.00           C  
ATOM   2563  HB1 ALA   171      41.438  76.779  93.622  1.00  0.00           H  
ATOM   2564  HB2 ALA   171      40.477  76.443  92.162  1.00  0.00           H  
ATOM   2565  HB3 ALA   171      41.913  75.458  92.528  1.00  0.00           H  
ATOM   2566  C   ALA   171      41.755  78.842  91.794  1.00  0.00           C  
ATOM   2567  O   ALA   171      40.942  79.152  90.928  1.00  0.00           O  
ATOM   2568  N   SER   172      42.166  79.708  92.733  1.00  0.00           N  
ATOM   2569  H   SER   172      42.753  79.369  93.481  1.00  0.00           H  
ATOM   2570  CA  SER   172      41.750  81.106  92.760  1.00  0.00           C  
ATOM   2571  HA  SER   172      40.669  81.194  92.648  1.00  0.00           H  
ATOM   2572  CB  SER   172      42.152  81.697  94.116  1.00  0.00           C  
ATOM   2573  HB2 SER   172      41.674  81.117  94.905  1.00  0.00           H  
ATOM   2574  HB3 SER   172      43.235  81.628  94.220  1.00  0.00           H  
ATOM   2575  OG  SER   172      41.755  83.048  94.219  1.00  0.00           O  
ATOM   2576  HG  SER   172      42.018  83.394  95.075  1.00  0.00           H  
ATOM   2577  C   SER   172      42.363  81.896  91.590  1.00  0.00           C  
ATOM   2578  O   SER   172      41.756  82.861  91.125  1.00  0.00           O  
ATOM   2579  N   LYS   173      43.543  81.472  91.112  1.00  0.00           N  
ATOM   2580  H   LYS   173      43.952  80.673  91.575  1.00  0.00           H  
ATOM   2581  CA  LYS   173      44.296  82.108  90.035  1.00  0.00           C  
ATOM   2582  HA  LYS   173      44.070  83.173  89.977  1.00  0.00           H  
ATOM   2583  CB  LYS   173      45.795  81.940  90.334  1.00  0.00           C  
ATOM   2584  HB2 LYS   173      45.967  80.904  90.625  1.00  0.00           H  
ATOM   2585  HB3 LYS   173      46.348  82.156  89.419  1.00  0.00           H  
ATOM   2586  CG  LYS   173      46.277  82.874  91.456  1.00  0.00           C  
ATOM   2587  HG2 LYS   173      45.574  82.807  92.287  1.00  0.00           H  
ATOM   2588  HG3 LYS   173      47.261  82.539  91.785  1.00  0.00           H  
ATOM   2589  CD  LYS   173      46.366  84.327  90.979  1.00  0.00           C  
ATOM   2590  HD2 LYS   173      47.083  84.385  90.160  1.00  0.00           H  
ATOM   2591  HD3 LYS   173      45.385  84.642  90.625  1.00  0.00           H  
ATOM   2592  CE  LYS   173      46.815  85.242  92.113  1.00  0.00           C  
ATOM   2593  HE2 LYS   173      46.135  85.123  92.956  1.00  0.00           H  
ATOM   2594  HE3 LYS   173      47.823  84.961  92.418  1.00  0.00           H  
ATOM   2595  NZ  LYS   173      46.809  86.646  91.673  1.00  0.00           N  
ATOM   2596  HZ1 LYS   173      45.875  86.906  91.391  1.00  0.00           H  
ATOM   2597  HZ2 LYS   173      47.108  87.239  92.434  1.00  0.00           H  
ATOM   2598  HZ3 LYS   173      47.440  86.757  90.892  1.00  0.00           H  
ATOM   2599  C   LYS   173      43.951  81.551  88.649  1.00  0.00           C  
ATOM   2600  O   LYS   173      44.107  82.272  87.663  1.00  0.00           O  
ATOM   2601  N   LEU   174      43.462  80.305  88.568  1.00  0.00           N  
ATOM   2602  H   LEU   174      43.528  79.717  89.386  1.00  0.00           H  
ATOM   2603  CA  LEU   174      42.922  79.727  87.342  1.00  0.00           C  
ATOM   2604  HA  LEU   174      43.485  80.088  86.481  1.00  0.00           H  
ATOM   2605  CB  LEU   174      43.025  78.192  87.389  1.00  0.00           C  
ATOM   2606  HB2 LEU   174      42.552  77.900  88.327  1.00  0.00           H  
ATOM   2607  HB3 LEU   174      42.460  77.778  86.554  1.00  0.00           H  
ATOM   2608  CG  LEU   174      44.474  77.649  87.351  1.00  0.00           C  
ATOM   2609  HG  LEU   174      45.084  78.194  88.072  1.00  0.00           H  
ATOM   2610  CD1 LEU   174      44.477  76.155  87.705  1.00  0.00           C  
ATOM   2611 HD11 LEU   174      43.868  75.609  86.984  1.00  0.00           H  
ATOM   2612 HD12 LEU   174      45.499  75.777  87.677  1.00  0.00           H  
ATOM   2613 HD13 LEU   174      44.066  76.017  88.705  1.00  0.00           H  
ATOM   2614  CD2 LEU   174      45.145  77.852  85.983  1.00  0.00           C  
ATOM   2615 HD21 LEU   174      45.180  78.916  85.749  1.00  0.00           H  
ATOM   2616 HD22 LEU   174      46.159  77.453  86.012  1.00  0.00           H  
ATOM   2617 HD23 LEU   174      44.572  77.331  85.216  1.00  0.00           H  
ATOM   2618  C   LEU   174      41.476  80.194  87.109  1.00  0.00           C  
ATOM   2619  O   LEU   174      41.034  80.190  85.963  1.00  0.00           O  
ATOM   2620  N   ARG   175      40.759  80.654  88.151  1.00  0.00           N  
ATOM   2621  H   ARG   175      41.077  80.461  89.090  1.00  0.00           H  
ATOM   2622  CA  ARG   175      39.517  81.405  87.981  1.00  0.00           C  
ATOM   2623  HA  ARG   175      38.907  80.929  87.213  1.00  0.00           H  
ATOM   2624  CB  ARG   175      38.714  81.451  89.286  1.00  0.00           C  
ATOM   2625  HB2 ARG   175      39.417  81.632  90.100  1.00  0.00           H  
ATOM   2626  HB3 ARG   175      38.018  82.287  89.216  1.00  0.00           H  
ATOM   2627  CG  ARG   175      37.935  80.158  89.561  1.00  0.00           C  
ATOM   2628  HG2 ARG   175      37.470  79.828  88.632  1.00  0.00           H  
ATOM   2629  HG3 ARG   175      38.635  79.397  89.907  1.00  0.00           H  
ATOM   2630  CD  ARG   175      36.852  80.377  90.625  1.00  0.00           C  
ATOM   2631  HD2 ARG   175      36.103  81.067  90.237  1.00  0.00           H  
ATOM   2632  HD3 ARG   175      36.380  79.422  90.857  1.00  0.00           H  
ATOM   2633  NE  ARG   175      37.414  80.939  91.865  1.00  0.00           N  
ATOM   2634  HE  ARG   175      38.133  80.381  92.303  1.00  0.00           H  
ATOM   2635  CZ  ARG   175      37.057  82.098  92.448  1.00  0.00           C  
ATOM   2636  NH1 ARG   175      36.041  82.845  91.988  1.00  0.00           N  
ATOM   2637 HH11 ARG   175      35.519  82.539  91.179  1.00  0.00           H  
ATOM   2638 HH12 ARG   175      35.803  83.710  92.453  1.00  0.00           H  
ATOM   2639  NH2 ARG   175      37.741  82.521  93.519  1.00  0.00           N  
ATOM   2640 HH21 ARG   175      38.510  81.970  93.873  1.00  0.00           H  
ATOM   2641 HH22 ARG   175      37.485  83.389  93.967  1.00  0.00           H  
ATOM   2642  C   ARG   175      39.795  82.841  87.527  1.00  0.00           C  
ATOM   2643  O   ARG   175      38.991  83.398  86.784  1.00  0.00           O  
ATOM   2644  N   GLU   176      40.922  83.442  87.939  1.00  0.00           N  
ATOM   2645  H   GLU   176      41.482  82.994  88.651  1.00  0.00           H  
ATOM   2646  CA  GLU   176      41.305  84.781  87.497  1.00  0.00           C  
ATOM   2647  HA  GLU   176      40.441  85.445  87.496  1.00  0.00           H  
ATOM   2648  CB  GLU   176      42.360  85.348  88.466  1.00  0.00           C  
ATOM   2649  HB2 GLU   176      42.072  85.067  89.479  1.00  0.00           H  
ATOM   2650  HB3 GLU   176      43.320  84.893  88.222  1.00  0.00           H  
ATOM   2651  CG  GLU   176      42.481  86.879  88.374  1.00  0.00           C  
ATOM   2652  HG2 GLU   176      42.962  87.136  87.430  1.00  0.00           H  
ATOM   2653  HG3 GLU   176      41.468  87.282  88.386  1.00  0.00           H  
ATOM   2654  CD  GLU   176      43.281  87.476  89.533  1.00  0.00           C  
ATOM   2655  OE1 GLU   176      44.382  86.951  89.803  1.00  0.00           O  
ATOM   2656  OE2 GLU   176      42.787  88.463  90.120  1.00  0.00           O  
ATOM   2657  C   GLU   176      41.761  84.795  86.021  1.00  0.00           C  
ATOM   2658  O   GLU   176      41.977  85.872  85.465  1.00  0.00           O  
ATOM   2659  N   GLN   177      41.880  83.615  85.383  1.00  0.00           N  
ATOM   2660  H   GLN   177      41.673  82.789  85.926  1.00  0.00           H  
ATOM   2661  CA  GLN   177      42.361  83.442  84.017  1.00  0.00           C  
ATOM   2662  HA  GLN   177      42.654  84.396  83.578  1.00  0.00           H  
ATOM   2663  CB  GLN   177      43.596  82.525  84.070  1.00  0.00           C  
ATOM   2664  HB2 GLN   177      44.322  83.000  84.730  1.00  0.00           H  
ATOM   2665  HB3 GLN   177      43.276  81.578  84.504  1.00  0.00           H  
ATOM   2666  CG  GLN   177      44.243  82.267  82.699  1.00  0.00           C  
ATOM   2667  HG2 GLN   177      45.150  81.680  82.846  1.00  0.00           H  
ATOM   2668  HG3 GLN   177      43.533  81.694  82.102  1.00  0.00           H  
ATOM   2669  CD  GLN   177      44.606  83.546  81.935  1.00  0.00           C  
ATOM   2670  OE1 GLN   177      44.257  83.687  80.765  1.00  0.00           O  
ATOM   2671  NE2 GLN   177      45.293  84.489  82.588  1.00  0.00           N  
ATOM   2672 HE21 GLN   177      45.548  85.343  82.114  1.00  0.00           H  
ATOM   2673 HE22 GLN   177      45.554  84.343  83.553  1.00  0.00           H  
ATOM   2674  C   GLN   177      41.282  82.901  83.065  1.00  0.00           C  
ATOM   2675  O   GLN   177      41.284  83.284  81.895  1.00  0.00           O  
ATOM   2676  N   PHE   178      40.369  82.038  83.546  1.00  0.00           N  
ATOM   2677  H   PHE   178      40.439  81.787  84.522  1.00  0.00           H  
ATOM   2678  CA  PHE   178      39.361  81.359  82.723  1.00  0.00           C  
ATOM   2679  HA  PHE   178      39.455  81.667  81.682  1.00  0.00           H  
ATOM   2680  CB  PHE   178      39.566  79.838  82.806  1.00  0.00           C  
ATOM   2681  HB2 PHE   178      39.610  79.527  83.850  1.00  0.00           H  
ATOM   2682  HB3 PHE   178      38.747  79.320  82.307  1.00  0.00           H  
ATOM   2683  CG  PHE   178      40.850  79.353  82.153  1.00  0.00           C  
ATOM   2684  CD1 PHE   178      40.947  79.347  80.748  1.00  0.00           C  
ATOM   2685  HD1 PHE   178      40.105  79.689  80.147  1.00  0.00           H  
ATOM   2686  CE1 PHE   178      42.122  78.903  80.121  1.00  0.00           C  
ATOM   2687  HE1 PHE   178      42.193  78.903  79.033  1.00  0.00           H  
ATOM   2688  CZ  PHE   178      43.207  78.459  80.896  1.00  0.00           C  
ATOM   2689  HZ  PHE   178      44.117  78.110  80.409  1.00  0.00           H  
ATOM   2690  CE2 PHE   178      43.119  78.465  82.298  1.00  0.00           C  
ATOM   2691  HE2 PHE   178      43.964  78.128  82.899  1.00  0.00           H  
ATOM   2692  CD2 PHE   178      41.941  78.906  82.926  1.00  0.00           C  
ATOM   2693  HD2 PHE   178      41.869  78.903  84.014  1.00  0.00           H  
ATOM   2694  C   PHE   178      37.917  81.756  83.073  1.00  0.00           C  
ATOM   2695  O   PHE   178      37.025  81.513  82.261  1.00  0.00           O  
ATOM   2696  N   GLY   179      37.686  82.383  84.236  1.00  0.00           N  
ATOM   2697  H   GLY   179      38.464  82.473  84.874  1.00  0.00           H  
ATOM   2698  CA  GLY   179      36.397  82.937  84.634  1.00  0.00           C  
ATOM   2699  HA2 GLY   179      36.380  84.001  84.399  1.00  0.00           H  
ATOM   2700  HA3 GLY   179      35.607  82.430  84.080  1.00  0.00           H  
ATOM   2701  C   GLY   179      36.151  82.755  86.130  1.00  0.00           C  
ATOM   2702  O   GLY   179      36.462  81.702  86.687  1.00  0.00           O  
ATOM   2703  N   ASN   180      35.583  83.790  86.768  1.00  0.00           N  
ATOM   2704  H   ASN   180      35.445  84.633  86.229  1.00  0.00           H  
ATOM   2705  CA  ASN   180      35.295  83.828  88.203  1.00  0.00           C  
ATOM   2706  HA  ASN   180      36.094  83.336  88.758  1.00  0.00           H  
ATOM   2707  CB  ASN   180      35.192  85.291  88.679  1.00  0.00           C  
ATOM   2708  HB2 ASN   180      34.418  85.771  88.080  1.00  0.00           H  
ATOM   2709  HB3 ASN   180      34.896  85.299  89.728  1.00  0.00           H  
ATOM   2710  CG  ASN   180      36.494  86.091  88.531  1.00  0.00           C  
ATOM   2711  OD1 ASN   180      37.583  85.532  88.411  1.00  0.00           O  
ATOM   2712  ND2 ASN   180      36.384  87.421  88.561  1.00  0.00           N  
ATOM   2713 HD21 ASN   180      37.210  87.995  88.468  1.00  0.00           H  
ATOM   2714 HD22 ASN   180      35.476  87.847  88.677  1.00  0.00           H  
ATOM   2715  C   ASN   180      34.071  82.983  88.611  1.00  0.00           C  
ATOM   2716  O   ASN   180      33.621  83.086  89.753  1.00  0.00           O  
ATOM   2717  N   ASN   181      33.558  82.125  87.711  1.00  0.00           N  
ATOM   2718  H   ASN   181      33.763  82.306  86.739  1.00  0.00           H  
ATOM   2719  CA  ASN   181      32.592  81.078  88.032  1.00  0.00           C  
ATOM   2720  HA  ASN   181      32.716  80.773  89.071  1.00  0.00           H  
ATOM   2721  CB  ASN   181      31.146  81.583  87.835  1.00  0.00           C  
ATOM   2722  HB2 ASN   181      31.085  82.604  88.212  1.00  0.00           H  
ATOM   2723  HB3 ASN   181      30.910  81.574  86.771  1.00  0.00           H  
ATOM   2724  CG  ASN   181      30.110  80.724  88.575  1.00  0.00           C  
ATOM   2725  OD1 ASN   181      30.467  79.904  89.423  1.00  0.00           O  
ATOM   2726  ND2 ASN   181      28.822  80.909  88.245  1.00  0.00           N  
ATOM   2727 HD21 ASN   181      28.104  80.368  88.704  1.00  0.00           H  
ATOM   2728 HD22 ASN   181      28.577  81.589  87.539  1.00  0.00           H  
ATOM   2729  C   ASN   181      32.914  79.763  87.294  1.00  0.00           C  
ATOM   2730  O   ASN   181      32.008  78.998  86.955  1.00  0.00           O  
ATOM   2731  N   LYS   182      34.208  79.494  87.056  1.00  0.00           N  
ATOM   2732  H   LYS   182      34.872  80.249  87.156  1.00  0.00           H  
ATOM   2733  CA  LYS   182      34.701  78.193  86.616  1.00  0.00           C  
ATOM   2734  HA  LYS   182      33.928  77.687  86.038  1.00  0.00           H  
ATOM   2735  CB  LYS   182      35.953  78.344  85.735  1.00  0.00           C  
ATOM   2736  HB2 LYS   182      36.664  78.953  86.293  1.00  0.00           H  
ATOM   2737  HB3 LYS   182      36.365  77.345  85.593  1.00  0.00           H  
ATOM   2738  CG  LYS   182      35.690  78.990  84.364  1.00  0.00           C  
ATOM   2739  HG2 LYS   182      35.216  79.956  84.537  1.00  0.00           H  
ATOM   2740  HG3 LYS   182      36.653  79.141  83.877  1.00  0.00           H  
ATOM   2741  CD  LYS   182      34.788  78.130  83.461  1.00  0.00           C  
ATOM   2742  HD2 LYS   182      35.242  77.143  83.374  1.00  0.00           H  
ATOM   2743  HD3 LYS   182      33.815  78.041  83.945  1.00  0.00           H  
ATOM   2744  CE  LYS   182      34.610  78.734  82.065  1.00  0.00           C  
ATOM   2745  HE2 LYS   182      33.852  78.154  81.539  1.00  0.00           H  
ATOM   2746  HE3 LYS   182      34.264  79.761  82.182  1.00  0.00           H  
ATOM   2747  NZ  LYS   182      35.862  78.723  81.290  1.00  0.00           N  
ATOM   2748  HZ1 LYS   182      36.182  77.771  81.181  1.00  0.00           H  
ATOM   2749  HZ2 LYS   182      35.698  79.129  80.380  1.00  0.00           H  
ATOM   2750  HZ3 LYS   182      36.564  79.261  81.777  1.00  0.00           H  
ATOM   2751  C   LYS   182      35.007  77.321  87.835  1.00  0.00           C  
ATOM   2752  O   LYS   182      35.673  77.758  88.774  1.00  0.00           O  
ATOM   2753  N   THR   183      34.543  76.067  87.780  1.00  0.00           N  
ATOM   2754  H   THR   183      33.883  75.850  87.047  1.00  0.00           H  
ATOM   2755  CA  THR   183      34.893  75.019  88.724  1.00  0.00           C  
ATOM   2756  HA  THR   183      34.991  75.407  89.738  1.00  0.00           H  
ATOM   2757  CB  THR   183      33.806  73.927  88.717  1.00  0.00           C  
ATOM   2758  HB  THR   183      33.685  73.584  87.690  1.00  0.00           H  
ATOM   2759  CG2 THR   183      34.155  72.734  89.617  1.00  0.00           C  
ATOM   2760 HG21 THR   183      34.276  73.077  90.645  1.00  0.00           H  
ATOM   2761 HG22 THR   183      33.353  71.997  89.572  1.00  0.00           H  
ATOM   2762 HG23 THR   183      35.085  72.280  89.275  1.00  0.00           H  
ATOM   2763  OG1 THR   183      32.571  74.470  89.135  1.00  0.00           O  
ATOM   2764  HG1 THR   183      31.901  73.783  89.127  1.00  0.00           H  
ATOM   2765  C   THR   183      36.260  74.468  88.316  1.00  0.00           C  
ATOM   2766  O   THR   183      36.373  73.781  87.301  1.00  0.00           O  
ATOM   2767  N   ILE   184      37.297  74.768  89.105  1.00  0.00           N  
ATOM   2768  H   ILE   184      37.161  75.412  89.871  1.00  0.00           H  
ATOM   2769  CA  ILE   184      38.642  74.268  88.854  1.00  0.00           C  
ATOM   2770  HA  ILE   184      38.856  74.118  87.796  1.00  0.00           H  
ATOM   2771  CB  ILE   184      39.702  75.206  89.464  1.00  0.00           C  
ATOM   2772  HB  ILE   184      39.548  75.261  90.542  1.00  0.00           H  
ATOM   2773  CG2 ILE   184      41.119  74.680  89.175  1.00  0.00           C  
ATOM   2774 HG21 ILE   184      41.274  74.625  88.097  1.00  0.00           H  
ATOM   2775 HG22 ILE   184      41.854  75.355  89.613  1.00  0.00           H  
ATOM   2776 HG23 ILE   184      41.234  73.687  89.609  1.00  0.00           H  
ATOM   2777  CG1 ILE   184      39.535  76.674  89.008  1.00  0.00           C  
ATOM   2778 HG12 ILE   184      38.599  77.017  89.450  1.00  0.00           H  
ATOM   2779 HG13 ILE   184      40.368  77.219  89.453  1.00  0.00           H  
ATOM   2780  CD1 ILE   184      39.509  76.928  87.496  1.00  0.00           C  
ATOM   2781 HD11 ILE   184      38.677  76.384  87.050  1.00  0.00           H  
ATOM   2782 HD12 ILE   184      39.387  77.995  87.308  1.00  0.00           H  
ATOM   2783 HD13 ILE   184      40.445  76.586  87.053  1.00  0.00           H  
ATOM   2784  C   ILE   184      38.730  72.845  89.403  1.00  0.00           C  
ATOM   2785  O   ILE   184      38.445  72.614  90.577  1.00  0.00           O  
ATOM   2786  N   ILE   185      39.137  71.903  88.546  1.00  0.00           N  
ATOM   2787  H   ILE   185      39.299  72.185  87.590  1.00  0.00           H  
ATOM   2788  CA  ILE   185      39.250  70.489  88.877  1.00  0.00           C  
ATOM   2789  HA  ILE   185      39.086  70.306  89.939  1.00  0.00           H  
ATOM   2790  CB  ILE   185      38.245  69.651  88.047  1.00  0.00           C  
ATOM   2791  HB  ILE   185      38.378  69.889  86.992  1.00  0.00           H  
ATOM   2792  CG2 ILE   185      38.471  68.143  88.265  1.00  0.00           C  
ATOM   2793 HG21 ILE   185      38.338  67.904  89.320  1.00  0.00           H  
ATOM   2794 HG22 ILE   185      37.753  67.578  87.671  1.00  0.00           H  
ATOM   2795 HG23 ILE   185      39.483  67.879  87.958  1.00  0.00           H  
ATOM   2796  CG1 ILE   185      36.801  70.066  88.405  1.00  0.00           C  
ATOM   2797 HG12 ILE   185      36.726  70.013  89.491  1.00  0.00           H  
ATOM   2798 HG13 ILE   185      36.691  71.102  88.084  1.00  0.00           H  
ATOM   2799  CD1 ILE   185      35.694  69.216  87.775  1.00  0.00           C  
ATOM   2800 HD11 ILE   185      35.804  68.180  88.096  1.00  0.00           H  
ATOM   2801 HD12 ILE   185      34.721  69.593  88.091  1.00  0.00           H  
ATOM   2802 HD13 ILE   185      35.768  69.269  86.689  1.00  0.00           H  
ATOM   2803  C   ILE   185      40.706  70.062  88.693  1.00  0.00           C  
ATOM   2804  O   ILE   185      41.379  70.493  87.758  1.00  0.00           O  
ATOM   2805  N   PHE   186      41.156  69.174  89.584  1.00  0.00           N  
ATOM   2806  H   PHE   186      40.596  69.039  90.413  1.00  0.00           H  
ATOM   2807  CA  PHE   186      42.419  68.468  89.485  1.00  0.00           C  
ATOM   2808  HA  PHE   186      42.935  68.748  88.566  1.00  0.00           H  
ATOM   2809  CB  PHE   186      43.311  68.831  90.678  1.00  0.00           C  
ATOM   2810  HB2 PHE   186      42.851  68.540  91.622  1.00  0.00           H  
ATOM   2811  HB3 PHE   186      44.269  68.323  90.570  1.00  0.00           H  
ATOM   2812  CG  PHE   186      43.616  70.319  90.782  1.00  0.00           C  
ATOM   2813  CD1 PHE   186      44.501  70.923  89.866  1.00  0.00           C  
ATOM   2814  HD1 PHE   186      44.983  70.317  89.099  1.00  0.00           H  
ATOM   2815  CE1 PHE   186      44.763  72.303  89.939  1.00  0.00           C  
ATOM   2816  HE1 PHE   186      45.448  72.766  89.229  1.00  0.00           H  
ATOM   2817  CZ  PHE   186      44.141  73.086  90.928  1.00  0.00           C  
ATOM   2818  HZ  PHE   186      44.344  74.156  90.986  1.00  0.00           H  
ATOM   2819  CE2 PHE   186      43.258  72.488  91.842  1.00  0.00           C  
ATOM   2820  HE2 PHE   186      42.777  73.095  92.609  1.00  0.00           H  
ATOM   2821  CD2 PHE   186      42.994  71.109  91.769  1.00  0.00           C  
ATOM   2822  HD2 PHE   186      42.306  70.648  92.477  1.00  0.00           H  
ATOM   2823  C   PHE   186      42.125  66.969  89.378  1.00  0.00           C  
ATOM   2824  O   PHE   186      41.375  66.420  90.185  1.00  0.00           O  
ATOM   2825  N   LYS   187      42.727  66.328  88.368  1.00  0.00           N  
ATOM   2826  H   LYS   187      43.260  66.910  87.738  1.00  0.00           H  
ATOM   2827  CA  LYS   187      42.651  64.894  88.090  1.00  0.00           C  
ATOM   2828  HA  LYS   187      42.240  64.381  88.959  1.00  0.00           H  
ATOM   2829  CB  LYS   187      41.754  64.598  86.874  1.00  0.00           C  
ATOM   2830  HB2 LYS   187      42.158  65.152  86.026  1.00  0.00           H  
ATOM   2831  HB3 LYS   187      41.817  63.529  86.672  1.00  0.00           H  
ATOM   2832  CG  LYS   187      40.289  64.991  87.089  1.00  0.00           C  
ATOM   2833  HG2 LYS   187      39.956  64.588  88.045  1.00  0.00           H  
ATOM   2834  HG3 LYS   187      40.219  66.079  87.110  1.00  0.00           H  
ATOM   2835  CD  LYS   187      39.399  64.442  85.964  1.00  0.00           C  
ATOM   2836  HD2 LYS   187      39.820  64.764  85.012  1.00  0.00           H  
ATOM   2837  HD3 LYS   187      39.417  63.354  86.019  1.00  0.00           H  
ATOM   2838  CE  LYS   187      37.953  64.935  86.075  1.00  0.00           C  
ATOM   2839  HE2 LYS   187      37.966  66.025  86.076  1.00  0.00           H  
ATOM   2840  HE3 LYS   187      37.406  64.580  85.202  1.00  0.00           H  
ATOM   2841  NZ  LYS   187      37.291  64.451  87.299  1.00  0.00           N  
ATOM   2842  HZ1 LYS   187      37.797  64.781  88.108  1.00  0.00           H  
ATOM   2843  HZ2 LYS   187      36.344  64.800  87.330  1.00  0.00           H  
ATOM   2844  HZ3 LYS   187      37.279  63.441  87.298  1.00  0.00           H  
ATOM   2845  C   LYS   187      44.061  64.357  87.839  1.00  0.00           C  
ATOM   2846  O   LYS   187      44.979  65.125  87.563  1.00  0.00           O  
ATOM   2847  N   GLN   188      44.218  63.029  87.912  1.00  0.00           N  
ATOM   2848  H   GLN   188      43.420  62.487  88.209  1.00  0.00           H  
ATOM   2849  CA  GLN   188      45.476  62.329  87.659  1.00  0.00           C  
ATOM   2850  HA  GLN   188      46.254  62.689  88.332  1.00  0.00           H  
ATOM   2851  CB  GLN   188      45.274  60.822  87.901  1.00  0.00           C  
ATOM   2852  HB2 GLN   188      46.258  60.354  87.878  1.00  0.00           H  
ATOM   2853  HB3 GLN   188      44.841  60.707  88.894  1.00  0.00           H  
ATOM   2854  CG  GLN   188      44.359  60.146  86.860  1.00  0.00           C  
ATOM   2855  HG2 GLN   188      43.470  60.765  86.736  1.00  0.00           H  
ATOM   2856  HG3 GLN   188      44.888  60.077  85.910  1.00  0.00           H  
ATOM   2857  CD  GLN   188      43.922  58.741  87.280  1.00  0.00           C  
ATOM   2858  OE1 GLN   188      42.730  58.440  87.281  1.00  0.00           O  
ATOM   2859  NE2 GLN   188      44.874  57.880  87.650  1.00  0.00           N  
ATOM   2860 HE21 GLN   188      44.622  56.944  87.933  1.00  0.00           H  
ATOM   2861 HE22 GLN   188      45.842  58.169  87.645  1.00  0.00           H  
ATOM   2862  C   GLN   188      46.003  62.594  86.241  1.00  0.00           C  
ATOM   2863  O   GLN   188      45.235  62.915  85.333  1.00  0.00           O  
ATOM   2864  N   SER   189      47.320  62.426  86.053  1.00  0.00           N  
ATOM   2865  H   SER   189      47.909  62.276  86.860  1.00  0.00           H  
ATOM   2866  CA  SER   189      47.952  62.515  84.743  1.00  0.00           C  
ATOM   2867  HA  SER   189      47.585  63.392  84.210  1.00  0.00           H  
ATOM   2868  CB  SER   189      49.470  62.639  84.902  1.00  0.00           C  
ATOM   2869  HB2 SER   189      49.689  63.557  85.447  1.00  0.00           H  
ATOM   2870  HB3 SER   189      49.832  61.783  85.472  1.00  0.00           H  
ATOM   2871  OG  SER   189      50.114  62.673  83.645  1.00  0.00           O  
ATOM   2872  HG  SER   189      51.062  62.751  83.773  1.00  0.00           H  
ATOM   2873  C   SER   189      47.580  61.298  83.891  1.00  0.00           C  
ATOM   2874  O   SER   189      47.541  60.171  84.388  1.00  0.00           O  
ATOM   2875  N   SER   190      47.349  61.552  82.597  1.00  0.00           N  
ATOM   2876  H   SER   190      47.275  62.524  82.333  1.00  0.00           H  
ATOM   2877  CA  SER   190      47.123  60.540  81.576  1.00  0.00           C  
ATOM   2878  HA  SER   190      47.078  59.548  82.025  1.00  0.00           H  
ATOM   2879  CB  SER   190      45.788  60.823  80.878  1.00  0.00           C  
ATOM   2880  HB2 SER   190      44.991  60.790  81.621  1.00  0.00           H  
ATOM   2881  HB3 SER   190      45.830  61.818  80.434  1.00  0.00           H  
ATOM   2882  OG  SER   190      45.531  59.869  79.871  1.00  0.00           O  
ATOM   2883  HG  SER   190      44.692  60.067  79.449  1.00  0.00           H  
ATOM   2884  C   SER   190      48.315  60.532  80.612  1.00  0.00           C  
ATOM   2885  O   SER   190      48.757  61.589  80.157  1.00  0.00           O  
ATOM   2886  N   GLY   191      48.825  59.332  80.307  1.00  0.00           N  
ATOM   2887  H   GLY   191      48.366  58.514  80.680  1.00  0.00           H  
ATOM   2888  CA  GLY   191      50.002  59.142  79.470  1.00  0.00           C  
ATOM   2889  HA2 GLY   191      49.806  59.579  78.491  1.00  0.00           H  
ATOM   2890  HA3 GLY   191      50.844  59.655  79.934  1.00  0.00           H  
ATOM   2891  C   GLY   191      50.356  57.664  79.293  1.00  0.00           C  
ATOM   2892  O   GLY   191      49.849  56.797  80.006  1.00  0.00           O  
ATOM   2893  N   GLY   192      51.233  57.395  78.316  1.00  0.00           N  
ATOM   2894  H   GLY   192      51.626  58.181  77.817  1.00  0.00           H  
ATOM   2895  CA  GLY   192      51.653  56.051  77.931  1.00  0.00           C  
ATOM   2896  HA2 GLY   192      50.816  55.380  78.125  1.00  0.00           H  
ATOM   2897  HA3 GLY   192      51.862  56.070  76.861  1.00  0.00           H  
ATOM   2898  C   GLY   192      52.891  55.532  78.673  1.00  0.00           C  
ATOM   2899  O   GLY   192      53.240  54.368  78.481  1.00  0.00           O  
ATOM   2900  N   ASP   193      53.548  56.367  79.496  1.00  0.00           N  
ATOM   2901  H   ASP   193      53.134  57.276  79.646  1.00  0.00           H  
ATOM   2902  CA  ASP   193      54.828  56.072  80.144  1.00  0.00           C  
ATOM   2903  HA  ASP   193      54.991  54.995  80.181  1.00  0.00           H  
ATOM   2904  CB  ASP   193      55.975  56.716  79.345  1.00  0.00           C  
ATOM   2905  HB2 ASP   193      55.786  57.789  79.353  1.00  0.00           H  
ATOM   2906  HB3 ASP   193      56.911  56.509  79.864  1.00  0.00           H  
ATOM   2907  CG  ASP   193      56.076  56.227  77.898  1.00  0.00           C  
ATOM   2908  OD1 ASP   193      56.094  54.991  77.706  1.00  0.00           O  
ATOM   2909  OD2 ASP   193      56.159  57.099  77.006  1.00  0.00           O  
ATOM   2910  C   ASP   193      54.850  56.571  81.598  1.00  0.00           C  
ATOM   2911  O   ASP   193      54.167  57.546  81.913  1.00  0.00           O  
ATOM   2912  N   PRO   194      55.650  55.947  82.488  1.00  0.00           N  
ATOM   2913  CD  PRO   194      56.450  54.671  82.224  1.00  0.00           C  
ATOM   2914  HD2 PRO   194      57.176  54.901  81.444  1.00  0.00           H  
ATOM   2915  HD3 PRO   194      55.749  53.921  81.858  1.00  0.00           H  
ATOM   2916  CG  PRO   194      57.144  54.238  83.602  1.00  0.00           C  
ATOM   2917  HG2 PRO   194      58.227  54.285  83.488  1.00  0.00           H  
ATOM   2918  HG3 PRO   194      56.849  53.218  83.847  1.00  0.00           H  
ATOM   2919  CB  PRO   194      56.629  55.264  84.715  1.00  0.00           C  
ATOM   2920  HB2 PRO   194      57.479  55.719  85.224  1.00  0.00           H  
ATOM   2921  HB3 PRO   194      55.997  54.758  85.445  1.00  0.00           H  
ATOM   2922  CA  PRO   194      55.783  56.394  83.948  1.00  0.00           C  
ATOM   2923  HA  PRO   194      54.782  56.452  84.374  1.00  0.00           H  
ATOM   2924  C   PRO   194      56.475  57.754  84.086  1.00  0.00           C  
ATOM   2925  O   PRO   194      56.214  58.455  85.059  1.00  0.00           O  
ATOM   2926  N   GLU   195      57.316  58.150  83.117  1.00  0.00           N  
ATOM   2927  H   GLU   195      57.544  57.491  82.387  1.00  0.00           H  
ATOM   2928  CA  GLU   195      57.964  59.461  83.094  1.00  0.00           C  
ATOM   2929  HA  GLU   195      58.472  59.642  84.042  1.00  0.00           H  
ATOM   2930  CB  GLU   195      59.004  59.519  81.960  1.00  0.00           C  
ATOM   2931  HB2 GLU   195      58.493  59.221  81.045  1.00  0.00           H  
ATOM   2932  HB3 GLU   195      59.324  60.558  81.875  1.00  0.00           H  
ATOM   2933  CG  GLU   195      60.236  58.618  82.177  1.00  0.00           C  
ATOM   2934  HG2 GLU   195      61.041  59.000  81.549  1.00  0.00           H  
ATOM   2935  HG3 GLU   195      60.502  58.749  83.226  1.00  0.00           H  
ATOM   2936  CD  GLU   195      60.025  57.127  81.886  1.00  0.00           C  
ATOM   2937  OE1 GLU   195      59.203  56.806  81.001  1.00  0.00           O  
ATOM   2938  OE2 GLU   195      60.722  56.320  82.539  1.00  0.00           O  
ATOM   2939  C   GLU   195      56.948  60.608  82.934  1.00  0.00           C  
ATOM   2940  O   GLU   195      57.285  61.751  83.242  1.00  0.00           O  
ATOM   2941  N   ILE   196      55.721  60.307  82.473  1.00  0.00           N  
ATOM   2942  H   ILE   196      55.568  59.343  82.212  1.00  0.00           H  
ATOM   2943  CA  ILE   196      54.637  61.262  82.261  1.00  0.00           C  
ATOM   2944  HA  ILE   196      54.977  62.295  82.331  1.00  0.00           H  
ATOM   2945  CB  ILE   196      53.995  61.022  80.868  1.00  0.00           C  
ATOM   2946  HB  ILE   196      53.703  59.974  80.795  1.00  0.00           H  
ATOM   2947  CG2 ILE   196      52.754  61.917  80.665  1.00  0.00           C  
ATOM   2948 HG21 ILE   196      53.045  62.965  80.738  1.00  0.00           H  
ATOM   2949 HG22 ILE   196      52.326  61.727  79.681  1.00  0.00           H  
ATOM   2950 HG23 ILE   196      52.014  61.692  81.433  1.00  0.00           H  
ATOM   2951  CG1 ILE   196      55.023  61.252  79.733  1.00  0.00           C  
ATOM   2952 HG12 ILE   196      55.200  62.326  79.666  1.00  0.00           H  
ATOM   2953 HG13 ILE   196      55.946  60.750  80.023  1.00  0.00           H  
ATOM   2954  CD1 ILE   196      54.561  60.724  78.368  1.00  0.00           C  
ATOM   2955 HD11 ILE   196      53.638  61.226  78.077  1.00  0.00           H  
ATOM   2956 HD12 ILE   196      55.332  60.920  77.622  1.00  0.00           H  
ATOM   2957 HD13 ILE   196      54.385  59.650  78.434  1.00  0.00           H  
ATOM   2958  C   ILE   196      53.605  61.145  83.393  1.00  0.00           C  
ATOM   2959  O   ILE   196      53.158  62.172  83.901  1.00  0.00           O  
ATOM   2960  N   VAL   197      53.219  59.913  83.763  1.00  0.00           N  
ATOM   2961  H   VAL   197      53.709  59.135  83.345  1.00  0.00           H  
ATOM   2962  CA  VAL   197      52.078  59.627  84.635  1.00  0.00           C  
ATOM   2963  HA  VAL   197      51.273  60.345  84.478  1.00  0.00           H  
ATOM   2964  CB  VAL   197      51.544  58.209  84.323  1.00  0.00           C  
ATOM   2965  HB  VAL   197      52.392  57.525  84.332  1.00  0.00           H  
ATOM   2966  CG1 VAL   197      50.489  57.731  85.336  1.00  0.00           C  
ATOM   2967 HG11 VAL   197      49.640  58.415  85.327  1.00  0.00           H  
ATOM   2968 HG12 VAL   197      50.152  56.731  85.065  1.00  0.00           H  
ATOM   2969 HG13 VAL   197      50.927  57.709  86.334  1.00  0.00           H  
ATOM   2970  CG2 VAL   197      50.907  58.176  82.923  1.00  0.00           C  
ATOM   2971 HG21 VAL   197      51.654  58.447  82.177  1.00  0.00           H  
ATOM   2972 HG22 VAL   197      50.535  57.173  82.716  1.00  0.00           H  
ATOM   2973 HG23 VAL   197      50.080  58.885  82.883  1.00  0.00           H  
ATOM   2974  C   VAL   197      52.425  59.810  86.120  1.00  0.00           C  
ATOM   2975  O   VAL   197      51.590  60.319  86.869  1.00  0.00           O  
ATOM   2976  N   THR   198      53.639  59.422  86.539  1.00  0.00           N  
ATOM   2977  H   THR   198      54.203  58.866  85.912  1.00  0.00           H  
ATOM   2978  CA  THR   198      54.150  59.683  87.883  1.00  0.00           C  
ATOM   2979  HA  THR   198      53.357  59.794  88.623  1.00  0.00           H  
ATOM   2980  CB  THR   198      55.124  58.578  88.363  1.00  0.00           C  
ATOM   2981  HB  THR   198      55.228  58.688  89.442  1.00  0.00           H  
ATOM   2982  CG2 THR   198      54.662  57.150  88.036  1.00  0.00           C  
ATOM   2983 HG21 THR   198      54.559  57.039  86.957  1.00  0.00           H  
ATOM   2984 HG22 THR   198      55.398  56.436  88.405  1.00  0.00           H  
ATOM   2985 HG23 THR   198      53.701  56.960  88.514  1.00  0.00           H  
ATOM   2986  OG1 THR   198      56.433  58.768  87.868  1.00  0.00           O  
ATOM   2987  HG1 THR   198      57.002  58.064  88.188  1.00  0.00           H  
ATOM   2988  C   THR   198      54.806  61.070  87.910  1.00  0.00           C  
ATOM   2989  O   THR   198      55.308  61.541  86.886  1.00  0.00           O  
ATOM   2990  N   HIE   199      54.861  61.687  89.099  1.00  0.00           N  
ATOM   2991  H   HIE   199      54.204  61.437  89.824  1.00  0.00           H  
ATOM   2992  CA  HIE   199      55.808  62.759  89.366  1.00  0.00           C  
ATOM   2993  HA  HIE   199      55.774  63.475  88.545  1.00  0.00           H  
ATOM   2994  CB  HIE   199      55.492  63.496  90.673  1.00  0.00           C  
ATOM   2995  HB2 HIE   199      54.563  64.066  90.647  1.00  0.00           H  
ATOM   2996  HB3 HIE   199      55.448  62.768  91.483  1.00  0.00           H  
ATOM   2997  CG  HIE   199      56.593  64.477  91.031  1.00  0.00           C  
ATOM   2998  ND1 HIE   199      57.209  65.478  90.081  1.00  0.00           N  
ATOM   2999  CE1 HIE   199      58.260  66.148  90.832  1.00  0.00           C  
ATOM   3000  HE1 HIE   199      58.853  66.916  90.336  1.00  0.00           H  
ATOM   3001  NE2 HIE   199      58.317  65.627  92.186  1.00  0.00           N  
ATOM   3002  HE2 HIE   199      58.942  65.915  92.926  1.00  0.00           H  
ATOM   3003  CD2 HIE   199      57.271  64.566  92.311  1.00  0.00           C  
ATOM   3004  HD2 HIE   199      57.147  64.032  93.253  1.00  0.00           H  
ATOM   3005  C   HIE   199      57.197  62.130  89.396  1.00  0.00           C  
ATOM   3006  O   HIE   199      57.519  61.365  90.305  1.00  0.00           O  
ATOM   3007  N   TRP   200      57.993  62.460  88.376  1.00  0.00           N  
ATOM   3008  H   TRP   200      57.640  63.136  87.714  1.00  0.00           H  
ATOM   3009  CA  TRP   200      59.273  61.840  88.107  1.00  0.00           C  
ATOM   3010  HA  TRP   200      59.520  61.128  88.895  1.00  0.00           H  
ATOM   3011  CB  TRP   200      59.213  61.092  86.774  1.00  0.00           C  
ATOM   3012  HB2 TRP   200      58.556  60.231  86.900  1.00  0.00           H  
ATOM   3013  HB3 TRP   200      58.831  61.726  85.973  1.00  0.00           H  
ATOM   3014  CG  TRP   200      60.525  60.562  86.309  1.00  0.00           C  
ATOM   3015  CD1 TRP   200      61.343  59.632  87.027  1.00  0.00           C  
ATOM   3016  HD1 TRP   200      60.962  59.280  87.986  1.00  0.00           H  
ATOM   3017  NE1 TRP   200      62.578  59.347  86.268  1.00  0.00           N  
ATOM   3018  HE1 TRP   200      63.308  58.714  86.562  1.00  0.00           H  
ATOM   3019  CE2 TRP   200      62.577  60.133  85.017  1.00  0.00           C  
ATOM   3020  CZ2 TRP   200      63.486  60.239  83.958  1.00  0.00           C  
ATOM   3021  HZ2 TRP   200      64.390  59.635  84.030  1.00  0.00           H  
ATOM   3022  CH2 TRP   200      63.197  61.096  82.882  1.00  0.00           C  
ATOM   3023  HH2 TRP   200      63.895  61.182  82.049  1.00  0.00           H  
ATOM   3024  CZ3 TRP   200      62.011  61.854  82.859  1.00  0.00           C  
ATOM   3025  HZ3 TRP   200      61.793  62.521  82.025  1.00  0.00           H  
ATOM   3026  CE3 TRP   200      61.074  61.776  83.905  1.00  0.00           C  
ATOM   3027  HE3 TRP   200      60.187  62.401  83.804  1.00  0.00           H  
ATOM   3028  CD2 TRP   200      61.294  60.929  85.008  1.00  0.00           C  
ATOM   3029  C   TRP   200      60.367  62.900  88.160  1.00  0.00           C  
ATOM   3030  O   TRP   200      60.426  63.787  87.311  1.00  0.00           O  
ATOM   3031  N   PHE   201      61.233  62.774  89.171  1.00  0.00           N  
ATOM   3032  H   PHE   201      61.083  61.997  89.798  1.00  0.00           H  
ATOM   3033  CA  PHE   201      62.308  63.708  89.475  1.00  0.00           C  
ATOM   3034  HA  PHE   201      62.621  64.230  88.571  1.00  0.00           H  
ATOM   3035  CB  PHE   201      61.816  64.747  90.498  1.00  0.00           C  
ATOM   3036  HB2 PHE   201      62.508  65.589  90.521  1.00  0.00           H  
ATOM   3037  HB3 PHE   201      60.825  65.099  90.210  1.00  0.00           H  
ATOM   3038  CG  PHE   201      61.700  64.241  91.927  1.00  0.00           C  
ATOM   3039  CD1 PHE   201      60.607  63.447  92.324  1.00  0.00           C  
ATOM   3040  HD1 PHE   201      59.839  63.179  91.599  1.00  0.00           H  
ATOM   3041  CE1 PHE   201      60.506  63.000  93.654  1.00  0.00           C  
ATOM   3042  HE1 PHE   201      59.644  62.411  93.967  1.00  0.00           H  
ATOM   3043  CZ  PHE   201      61.517  63.313  94.579  1.00  0.00           C  
ATOM   3044  HZ  PHE   201      61.449  62.945  95.603  1.00  0.00           H  
ATOM   3045  CE2 PHE   201      62.612  64.098  94.187  1.00  0.00           C  
ATOM   3046  HE2 PHE   201      63.397  64.342  94.903  1.00  0.00           H  
ATOM   3047  CD2 PHE   201      62.695  64.569  92.867  1.00  0.00           C  
ATOM   3048  HD2 PHE   201      63.535  65.194  92.563  1.00  0.00           H  
ATOM   3049  C   PHE   201      63.543  62.946  89.967  1.00  0.00           C  
ATOM   3050  O   PHE   201      63.468  61.744  90.220  1.00  0.00           O  
ATOM   3051  N   ASN   202      64.670  63.656  90.120  1.00  0.00           N  
ATOM   3052  H   ASN   202      64.683  64.597  89.754  1.00  0.00           H  
ATOM   3053  CA  ASN   202      65.911  63.106  90.663  1.00  0.00           C  
ATOM   3054  HA  ASN   202      65.720  62.124  91.096  1.00  0.00           H  
ATOM   3055  CB  ASN   202      66.968  62.958  89.557  1.00  0.00           C  
ATOM   3056  HB2 ASN   202      67.837  62.459  89.986  1.00  0.00           H  
ATOM   3057  HB3 ASN   202      66.553  62.342  88.759  1.00  0.00           H  
ATOM   3058  CG  ASN   202      67.416  64.293  88.961  1.00  0.00           C  
ATOM   3059  OD1 ASN   202      66.793  64.798  88.031  1.00  0.00           O  
ATOM   3060  ND2 ASN   202      68.502  64.866  89.487  1.00  0.00           N  
ATOM   3061 HD21 ASN   202      68.831  65.748  89.122  1.00  0.00           H  
ATOM   3062 HD22 ASN   202      68.989  64.414  90.248  1.00  0.00           H  
ATOM   3063  C   ASN   202      66.409  63.929  91.855  1.00  0.00           C  
ATOM   3064  O   ASN   202      65.939  65.035  92.109  1.00  0.00           O  
ATOM   3065  N   CYX   203      67.366  63.366  92.601  1.00  0.00           N  
ATOM   3066  H   CYX   203      67.652  62.428  92.359  1.00  0.00           H  
ATOM   3067  CA  CYX   203      67.949  63.981  93.782  1.00  0.00           C  
ATOM   3068  HA  CYX   203      68.056  65.057  93.642  1.00  0.00           H  
ATOM   3069  CB  CYX   203      67.021  63.732  94.979  1.00  0.00           C  
ATOM   3070  HB2 CYX   203      65.992  63.947  94.692  1.00  0.00           H  
ATOM   3071  HB3 CYX   203      67.101  62.691  95.291  1.00  0.00           H  
ATOM   3072  SG  CYX   203      67.323  64.780  96.420  1.00  0.00           S  
ATOM   3073  C   CYX   203      69.356  63.404  93.934  1.00  0.00           C  
ATOM   3074  O   CYX   203      69.581  62.465  94.699  1.00  0.00           O  
ATOM   3075  N   GLY   204      70.275  63.929  93.111  1.00  0.00           N  
ATOM   3076  H   GLY   204      70.100  64.844  92.721  1.00  0.00           H  
ATOM   3077  CA  GLY   204      71.510  63.251  92.750  1.00  0.00           C  
ATOM   3078  HA2 GLY   204      72.229  63.973  92.362  1.00  0.00           H  
ATOM   3079  HA3 GLY   204      71.930  62.755  93.625  1.00  0.00           H  
ATOM   3080  C   GLY   204      71.226  62.201  91.671  1.00  0.00           C  
ATOM   3081  O   GLY   204      70.359  62.400  90.819  1.00  0.00           O  
ATOM   3082  N   GLY   205      71.949  61.074  91.723  1.00  0.00           N  
ATOM   3083  H   GLY   205      72.681  61.012  92.416  1.00  0.00           H  
ATOM   3084  CA  GLY   205      71.737  59.934  90.835  1.00  0.00           C  
ATOM   3085  HA2 GLY   205      71.673  60.317  89.816  1.00  0.00           H  
ATOM   3086  HA3 GLY   205      72.605  59.281  90.923  1.00  0.00           H  
ATOM   3087  C   GLY   205      70.468  59.124  91.146  1.00  0.00           C  
ATOM   3088  O   GLY   205      70.178  58.177  90.418  1.00  0.00           O  
ATOM   3089  N   GLU   206      69.729  59.475  92.212  1.00  0.00           N  
ATOM   3090  H   GLU   206      70.025  60.298  92.718  1.00  0.00           H  
ATOM   3091  CA  GLU   206      68.576  58.735  92.710  1.00  0.00           C  
ATOM   3092  HA  GLU   206      68.631  57.693  92.396  1.00  0.00           H  
ATOM   3093  CB  GLU   206      68.562  58.786  94.251  1.00  0.00           C  
ATOM   3094  HB2 GLU   206      68.414  59.827  94.540  1.00  0.00           H  
ATOM   3095  HB3 GLU   206      67.713  58.191  94.588  1.00  0.00           H  
ATOM   3096  CG  GLU   206      69.852  58.252  94.901  1.00  0.00           C  
ATOM   3097  HG2 GLU   206      70.661  58.896  94.556  1.00  0.00           H  
ATOM   3098  HG3 GLU   206      69.748  58.347  95.982  1.00  0.00           H  
ATOM   3099  CD  GLU   206      70.171  56.796  94.545  1.00  0.00           C  
ATOM   3100  OE1 GLU   206      69.220  55.984  94.484  1.00  0.00           O  
ATOM   3101  OE2 GLU   206      71.374  56.514  94.356  1.00  0.00           O  
ATOM   3102  C   GLU   206      67.287  59.321  92.126  1.00  0.00           C  
ATOM   3103  O   GLU   206      66.881  60.416  92.508  1.00  0.00           O  
ATOM   3104  N   PHE   207      66.641  58.576  91.218  1.00  0.00           N  
ATOM   3105  H   PHE   207      67.116  57.749  90.885  1.00  0.00           H  
ATOM   3106  CA  PHE   207      65.351  58.921  90.624  1.00  0.00           C  
ATOM   3107  HA  PHE   207      65.222  60.003  90.616  1.00  0.00           H  
ATOM   3108  CB  PHE   207      65.282  58.408  89.180  1.00  0.00           C  
ATOM   3109  HB2 PHE   207      65.573  57.358  89.145  1.00  0.00           H  
ATOM   3110  HB3 PHE   207      64.268  58.516  88.797  1.00  0.00           H  
ATOM   3111  CG  PHE   207      66.194  59.144  88.211  1.00  0.00           C  
ATOM   3112  CD1 PHE   207      67.572  58.855  88.162  1.00  0.00           C  
ATOM   3113  HD1 PHE   207      67.995  58.110  88.836  1.00  0.00           H  
ATOM   3114  CE1 PHE   207      68.401  59.526  87.246  1.00  0.00           C  
ATOM   3115  HE1 PHE   207      69.472  59.322  87.232  1.00  0.00           H  
ATOM   3116  CZ  PHE   207      67.852  60.457  86.350  1.00  0.00           C  
ATOM   3117  HZ  PHE   207      68.489  60.942  85.611  1.00  0.00           H  
ATOM   3118  CE2 PHE   207      66.484  60.763  86.406  1.00  0.00           C  
ATOM   3119  HE2 PHE   207      66.058  61.494  85.719  1.00  0.00           H  
ATOM   3120  CD2 PHE   207      65.663  60.125  87.351  1.00  0.00           C  
ATOM   3121  HD2 PHE   207      64.608  60.388  87.422  1.00  0.00           H  
ATOM   3122  C   PHE   207      64.194  58.377  91.474  1.00  0.00           C  
ATOM   3123  O   PHE   207      64.353  57.382  92.179  1.00  0.00           O  
ATOM   3124  N   PHE   208      63.029  59.036  91.384  1.00  0.00           N  
ATOM   3125  H   PHE   208      62.994  59.779  90.701  1.00  0.00           H  
ATOM   3126  CA  PHE   208      61.833  58.768  92.179  1.00  0.00           C  
ATOM   3127  HA  PHE   208      61.885  57.766  92.605  1.00  0.00           H  
ATOM   3128  CB  PHE   208      61.725  59.786  93.329  1.00  0.00           C  
ATOM   3129  HB2 PHE   208      61.748  60.810  92.956  1.00  0.00           H  
ATOM   3130  HB3 PHE   208      60.757  59.589  93.789  1.00  0.00           H  
ATOM   3131  CG  PHE   208      62.758  59.706  94.440  1.00  0.00           C  
ATOM   3132  CD1 PHE   208      64.031  60.286  94.270  1.00  0.00           C  
ATOM   3133  HD1 PHE   208      64.289  60.757  93.322  1.00  0.00           H  
ATOM   3134  CE1 PHE   208      64.967  60.258  95.319  1.00  0.00           C  
ATOM   3135  HE1 PHE   208      65.957  60.690  95.175  1.00  0.00           H  
ATOM   3136  CZ  PHE   208      64.628  59.674  96.552  1.00  0.00           C  
ATOM   3137  HZ  PHE   208      65.353  59.653  97.366  1.00  0.00           H  
ATOM   3138  CE2 PHE   208      63.351  59.116  96.734  1.00  0.00           C  
ATOM   3139  HE2 PHE   208      63.083  58.673  97.693  1.00  0.00           H  
ATOM   3140  CD2 PHE   208      62.420  59.129  95.680  1.00  0.00           C  
ATOM   3141  HD2 PHE   208      61.432  58.691  95.820  1.00  0.00           H  
ATOM   3142  C   PHE   208      60.601  58.886  91.272  1.00  0.00           C  
ATOM   3143  O   PHE   208      60.273  59.981  90.820  1.00  0.00           O  
ATOM   3144  N   TYR   209      59.917  57.757  91.042  1.00  0.00           N  
ATOM   3145  H   TYR   209      60.331  56.917  91.420  1.00  0.00           H  
ATOM   3146  CA  TYR   209      58.682  57.635  90.273  1.00  0.00           C  
ATOM   3147  HA  TYR   209      58.546  58.504  89.629  1.00  0.00           H  
ATOM   3148  CB  TYR   209      58.762  56.377  89.391  1.00  0.00           C  
ATOM   3149  HB2 TYR   209      58.939  55.517  90.037  1.00  0.00           H  
ATOM   3150  HB3 TYR   209      57.768  56.301  88.950  1.00  0.00           H  
ATOM   3151  CG  TYR   209      59.804  56.403  88.288  1.00  0.00           C  
ATOM   3152  CD1 TYR   209      61.121  55.964  88.534  1.00  0.00           C  
ATOM   3153  HD1 TYR   209      61.410  55.658  89.539  1.00  0.00           H  
ATOM   3154  CE1 TYR   209      62.060  55.920  87.488  1.00  0.00           C  
ATOM   3155  HE1 TYR   209      63.076  55.574  87.680  1.00  0.00           H  
ATOM   3156  CZ  TYR   209      61.679  56.304  86.180  1.00  0.00           C  
ATOM   3157  OH  TYR   209      62.585  56.257  85.161  1.00  0.00           O  
ATOM   3158  HH  TYR   209      63.450  55.949  85.442  1.00  0.00           H  
ATOM   3159  CE2 TYR   209      60.360  56.758  85.940  1.00  0.00           C  
ATOM   3160  HE2 TYR   209      60.063  57.064  84.937  1.00  0.00           H  
ATOM   3161  CD2 TYR   209      59.434  56.814  86.994  1.00  0.00           C  
ATOM   3162  HD2 TYR   209      58.423  57.177  86.812  1.00  0.00           H  
ATOM   3163  C   TYR   209      57.483  57.575  91.235  1.00  0.00           C  
ATOM   3164  O   TYR   209      56.959  56.497  91.521  1.00  0.00           O  
ATOM   3165  N   CYX   210      57.071  58.740  91.755  1.00  0.00           N  
ATOM   3166  H   CYX   210      57.534  59.579  91.437  1.00  0.00           H  
ATOM   3167  CA  CYX   210      56.038  58.865  92.779  1.00  0.00           C  
ATOM   3168  HA  CYX   210      56.000  57.965  93.393  1.00  0.00           H  
ATOM   3169  CB  CYX   210      56.362  60.055  93.677  1.00  0.00           C  
ATOM   3170  HB2 CYX   210      56.455  60.955  93.069  1.00  0.00           H  
ATOM   3171  HB3 CYX   210      55.562  60.190  94.405  1.00  0.00           H  
ATOM   3172  SG  CYX   210      57.872  59.853  94.647  1.00  0.00           S  
ATOM   3173  C   CYX   210      54.640  59.027  92.184  1.00  0.00           C  
ATOM   3174  O   CYX   210      54.409  59.941  91.396  1.00  0.00           O  
ATOM   3175  N   ASN   211      53.697  58.178  92.618  1.00  0.00           N  
ATOM   3176  H   ASN   211      53.988  57.420  93.219  1.00  0.00           H  
ATOM   3177  CA  ASN   211      52.298  58.245  92.220  1.00  0.00           C  
ATOM   3178  HA  ASN   211      52.222  58.353  91.138  1.00  0.00           H  
ATOM   3179  CB  ASN   211      51.571  56.956  92.638  1.00  0.00           C  
ATOM   3180  HB2 ASN   211      52.121  56.097  92.255  1.00  0.00           H  
ATOM   3181  HB3 ASN   211      51.548  56.916  93.727  1.00  0.00           H  
ATOM   3182  CG  ASN   211      50.132  56.889  92.115  1.00  0.00           C  
ATOM   3183  OD1 ASN   211      49.721  57.715  91.297  1.00  0.00           O  
ATOM   3184  ND2 ASN   211      49.371  55.890  92.586  1.00  0.00           N  
ATOM   3185 HD21 ASN   211      48.415  55.798  92.275  1.00  0.00           H  
ATOM   3186 HD22 ASN   211      49.758  55.234  93.249  1.00  0.00           H  
ATOM   3187  C   ASN   211      51.648  59.490  92.834  1.00  0.00           C  
ATOM   3188  O   ASN   211      51.487  59.577  94.051  1.00  0.00           O  
ATOM   3189  N   SER   212      51.287  60.443  91.965  1.00  0.00           N  
ATOM   3190  H   SER   212      51.370  60.208  90.986  1.00  0.00           H  
ATOM   3191  CA  SER   212      50.842  61.787  92.318  1.00  0.00           C  
ATOM   3192  HA  SER   212      51.225  62.084  93.294  1.00  0.00           H  
ATOM   3193  CB  SER   212      51.391  62.754  91.261  1.00  0.00           C  
ATOM   3194  HB2 SER   212      51.228  63.779  91.594  1.00  0.00           H  
ATOM   3195  HB3 SER   212      52.460  62.579  91.137  1.00  0.00           H  
ATOM   3196  OG  SER   212      50.733  62.550  90.025  1.00  0.00           O  
ATOM   3197  HG  SER   212      51.084  63.159  89.371  1.00  0.00           H  
ATOM   3198  C   SER   212      49.316  61.939  92.428  1.00  0.00           C  
ATOM   3199  O   SER   212      48.852  63.069  92.571  1.00  0.00           O  
ATOM   3200  N   THR   213      48.528  60.858  92.312  1.00  0.00           N  
ATOM   3201  H   THR   213      48.959  59.948  92.231  1.00  0.00           H  
ATOM   3202  CA  THR   213      47.071  60.952  92.178  1.00  0.00           C  
ATOM   3203  HA  THR   213      46.801  61.648  91.384  1.00  0.00           H  
ATOM   3204  CB  THR   213      46.494  59.565  91.834  1.00  0.00           C  
ATOM   3205  HB  THR   213      46.815  58.867  92.608  1.00  0.00           H  
ATOM   3206  CG2 THR   213      44.959  59.567  91.751  1.00  0.00           C  
ATOM   3207 HG21 THR   213      44.638  60.264  90.977  1.00  0.00           H  
ATOM   3208 HG22 THR   213      44.607  58.565  91.506  1.00  0.00           H  
ATOM   3209 HG23 THR   213      44.543  59.873  92.711  1.00  0.00           H  
ATOM   3210  OG1 THR   213      47.002  59.131  90.587  1.00  0.00           O  
ATOM   3211  HG1 THR   213      46.640  58.267  90.377  1.00  0.00           H  
ATOM   3212  C   THR   213      46.402  61.568  93.420  1.00  0.00           C  
ATOM   3213  O   THR   213      45.382  62.239  93.275  1.00  0.00           O  
ATOM   3214  N   GLN   214      46.987  61.399  94.618  1.00  0.00           N  
ATOM   3215  H   GLN   214      47.796  60.796  94.672  1.00  0.00           H  
ATOM   3216  CA  GLN   214      46.491  62.005  95.853  1.00  0.00           C  
ATOM   3217  HA  GLN   214      45.425  61.808  95.967  1.00  0.00           H  
ATOM   3218  CB  GLN   214      47.232  61.407  97.057  1.00  0.00           C  
ATOM   3219  HB2 GLN   214      48.299  61.567  96.903  1.00  0.00           H  
ATOM   3220  HB3 GLN   214      46.909  61.947  97.947  1.00  0.00           H  
ATOM   3221  CG  GLN   214      46.962  59.908  97.243  1.00  0.00           C  
ATOM   3222  HG2 GLN   214      45.887  59.751  97.334  1.00  0.00           H  
ATOM   3223  HG3 GLN   214      47.340  59.343  96.391  1.00  0.00           H  
ATOM   3224  CD  GLN   214      47.639  59.392  98.510  1.00  0.00           C  
ATOM   3225  OE1 GLN   214      47.018  59.320  99.569  1.00  0.00           O  
ATOM   3226  NE2 GLN   214      48.925  59.050  98.408  1.00  0.00           N  
ATOM   3227 HE21 GLN   214      49.418  58.703  99.218  1.00  0.00           H  
ATOM   3228 HE22 GLN   214      49.400  59.140  97.521  1.00  0.00           H  
ATOM   3229  C   GLN   214      46.649  63.535  95.864  1.00  0.00           C  
ATOM   3230  O   GLN   214      45.860  64.212  96.524  1.00  0.00           O  
ATOM   3231  N   LEU   215      47.640  64.075  95.136  1.00  0.00           N  
ATOM   3232  H   LEU   215      48.282  63.441  94.683  1.00  0.00           H  
ATOM   3233  CA  LEU   215      47.871  65.511  94.997  1.00  0.00           C  
ATOM   3234  HA  LEU   215      47.656  66.016  95.939  1.00  0.00           H  
ATOM   3235  CB  LEU   215      49.339  65.778  94.620  1.00  0.00           C  
ATOM   3236  HB2 LEU   215      49.465  65.295  93.651  1.00  0.00           H  
ATOM   3237  HB3 LEU   215      49.439  66.857  94.503  1.00  0.00           H  
ATOM   3238  CG  LEU   215      50.416  65.267  95.592  1.00  0.00           C  
ATOM   3239  HG  LEU   215      50.417  64.177  95.619  1.00  0.00           H  
ATOM   3240  CD1 LEU   215      51.778  65.768  95.086  1.00  0.00           C  
ATOM   3241 HD11 LEU   215      51.778  66.858  95.060  1.00  0.00           H  
ATOM   3242 HD12 LEU   215      52.565  65.421  95.756  1.00  0.00           H  
ATOM   3243 HD13 LEU   215      51.959  65.381  94.083  1.00  0.00           H  
ATOM   3244  CD2 LEU   215      50.203  65.735  97.040  1.00  0.00           C  
ATOM   3245 HD21 LEU   215      49.240  65.375  97.401  1.00  0.00           H  
ATOM   3246 HD22 LEU   215      50.998  65.338  97.671  1.00  0.00           H  
ATOM   3247 HD23 LEU   215      50.220  66.824  97.077  1.00  0.00           H  
ATOM   3248  C   LEU   215      46.961  66.173  93.949  1.00  0.00           C  
ATOM   3249  O   LEU   215      46.898  67.401  93.902  1.00  0.00           O  
ATOM   3250  N   PHE   216      46.281  65.392  93.097  1.00  0.00           N  
ATOM   3251  H   PHE   216      46.405  64.393  93.173  1.00  0.00           H  
ATOM   3252  CA  PHE   216      45.479  65.908  91.992  1.00  0.00           C  
ATOM   3253  HA  PHE   216      45.125  66.911  92.228  1.00  0.00           H  
ATOM   3254  CB  PHE   216      46.321  65.974  90.704  1.00  0.00           C  
ATOM   3255  HB2 PHE   216      46.683  64.989  90.410  1.00  0.00           H  
ATOM   3256  HB3 PHE   216      45.701  66.385  89.908  1.00  0.00           H  
ATOM   3257  CG  PHE   216      47.543  66.872  90.811  1.00  0.00           C  
ATOM   3258  CD1 PHE   216      47.433  68.256  90.578  1.00  0.00           C  
ATOM   3259  HD1 PHE   216      46.474  68.682  90.282  1.00  0.00           H  
ATOM   3260  CE1 PHE   216      48.555  69.088  90.726  1.00  0.00           C  
ATOM   3261  HE1 PHE   216      48.461  70.160  90.550  1.00  0.00           H  
ATOM   3262  CZ  PHE   216      49.796  68.543  91.100  1.00  0.00           C  
ATOM   3263  HZ  PHE   216      50.667  69.189  91.208  1.00  0.00           H  
ATOM   3264  CE2 PHE   216      49.912  67.164  91.335  1.00  0.00           C  
ATOM   3265  HE2 PHE   216      50.870  66.737  91.632  1.00  0.00           H  
ATOM   3266  CD2 PHE   216      48.789  66.334  91.186  1.00  0.00           C  
ATOM   3267  HD2 PHE   216      48.877  65.262  91.361  1.00  0.00           H  
ATOM   3268  C   PHE   216      44.210  65.067  91.871  1.00  0.00           C  
ATOM   3269  O   PHE   216      44.047  64.293  90.929  1.00  0.00           O  
ATOM   3270  N   ASN   217      43.326  65.217  92.869  1.00  0.00           N  
ATOM   3271  H   ASN   217      43.630  65.751  93.671  1.00  0.00           H  
ATOM   3272  CA  ASN   217      42.018  64.580  92.920  1.00  0.00           C  
ATOM   3273  HA  ASN   217      41.545  64.623  91.939  1.00  0.00           H  
ATOM   3274  CB  ASN   217      42.162  63.101  93.333  1.00  0.00           C  
ATOM   3275  HB2 ASN   217      42.903  62.626  92.689  1.00  0.00           H  
ATOM   3276  HB3 ASN   217      42.502  63.062  94.368  1.00  0.00           H  
ATOM   3277  CG  ASN   217      40.848  62.325  93.221  1.00  0.00           C  
ATOM   3278  OD1 ASN   217      39.906  62.779  92.569  1.00  0.00           O  
ATOM   3279  ND2 ASN   217      40.797  61.147  93.861  1.00  0.00           N  
ATOM   3280 HD21 ASN   217      39.955  60.591  93.822  1.00  0.00           H  
ATOM   3281 HD22 ASN   217      41.601  60.822  94.379  1.00  0.00           H  
ATOM   3282  C   ASN   217      41.096  65.388  93.849  1.00  0.00           C  
ATOM   3283  O   ASN   217      40.699  64.913  94.915  1.00  0.00           O  
ATOM   3284  N   SER   218      40.775  66.627  93.442  1.00  0.00           N  
ATOM   3285  H   SER   218      41.213  66.971  92.599  1.00  0.00           H  
ATOM   3286  CA  SER   218      39.884  67.524  94.177  1.00  0.00           C  
ATOM   3287  HA  SER   218      39.053  66.958  94.597  1.00  0.00           H  
ATOM   3288  CB  SER   218      40.642  68.208  95.326  1.00  0.00           C  
ATOM   3289  HB2 SER   218      39.942  68.838  95.874  1.00  0.00           H  
ATOM   3290  HB3 SER   218      41.032  67.436  95.990  1.00  0.00           H  
ATOM   3291  OG  SER   218      41.709  68.998  94.846  1.00  0.00           O  
ATOM   3292  HG  SER   218      42.161  69.410  95.586  1.00  0.00           H  
ATOM   3293  C   SER   218      39.262  68.569  93.244  1.00  0.00           C  
ATOM   3294  O   SER   218      39.927  69.093  92.351  1.00  0.00           O  
ATOM   3295  N   THR   219      37.985  68.889  93.501  1.00  0.00           N  
ATOM   3296  H   THR   219      37.488  68.293  94.147  1.00  0.00           H  
ATOM   3297  CA  THR   219      37.248  69.970  92.847  1.00  0.00           C  
ATOM   3298  HA  THR   219      37.733  70.293  91.926  1.00  0.00           H  
ATOM   3299  CB  THR   219      35.803  69.538  92.519  1.00  0.00           C  
ATOM   3300  HB  THR   219      35.349  70.328  91.921  1.00  0.00           H  
ATOM   3301  CG2 THR   219      35.733  68.209  91.750  1.00  0.00           C  
ATOM   3302 HG21 THR   219      36.187  67.419  92.348  1.00  0.00           H  
ATOM   3303 HG22 THR   219      34.691  67.959  91.549  1.00  0.00           H  
ATOM   3304 HG23 THR   219      36.271  68.305  90.807  1.00  0.00           H  
ATOM   3305  OG1 THR   219      35.025  69.433  93.694  1.00  0.00           O  
ATOM   3306  HG1 THR   219      34.133  69.164  93.464  1.00  0.00           H  
ATOM   3307  C   THR   219      37.286  71.234  93.719  1.00  0.00           C  
ATOM   3308  O   THR   219      37.601  71.171  94.909  1.00  0.00           O  
ATOM   3309  N   TRP   220      36.957  72.382  93.111  1.00  0.00           N  
ATOM   3310  H   TRP   220      36.682  72.321  92.141  1.00  0.00           H  
ATOM   3311  CA  TRP   220      36.992  73.699  93.738  1.00  0.00           C  
ATOM   3312  HA  TRP   220      36.765  73.607  94.800  1.00  0.00           H  
ATOM   3313  CB  TRP   220      38.383  74.335  93.587  1.00  0.00           C  
ATOM   3314  HB2 TRP   220      38.645  74.251  92.532  1.00  0.00           H  
ATOM   3315  HB3 TRP   220      38.388  75.385  93.880  1.00  0.00           H  
ATOM   3316  CG  TRP   220      39.480  73.673  94.353  1.00  0.00           C  
ATOM   3317  CD1 TRP   220      40.318  72.620  93.863  1.00  0.00           C  
ATOM   3318  HD1 TRP   220      40.170  72.316  92.827  1.00  0.00           H  
ATOM   3319  NE1 TRP   220      41.237  72.163  94.926  1.00  0.00           N  
ATOM   3320  HE1 TRP   220      41.919  71.425  94.826  1.00  0.00           H  
ATOM   3321  CE2 TRP   220      40.991  72.943  96.157  1.00  0.00           C  
ATOM   3322  CZ2 TRP   220      41.556  72.908  97.437  1.00  0.00           C  
ATOM   3323  HZ2 TRP   220      42.348  72.177  97.599  1.00  0.00           H  
ATOM   3324  CH2 TRP   220      41.088  73.792  98.424  1.00  0.00           C  
ATOM   3325  HH2 TRP   220      41.515  73.765  99.427  1.00  0.00           H  
ATOM   3326  CZ3 TRP   220      40.069  74.721  98.141  1.00  0.00           C  
ATOM   3327  HZ3 TRP   220      39.714  75.411  98.907  1.00  0.00           H  
ATOM   3328  CE3 TRP   220      39.478  74.789  96.866  1.00  0.00           C  
ATOM   3329  HE3 TRP   220      38.700  75.541  96.735  1.00  0.00           H  
ATOM   3330  CD2 TRP   220      39.886  73.920  95.835  1.00  0.00           C  
ATOM   3331  C   TRP   220      35.945  74.608  93.103  1.00  0.00           C  
ATOM   3332  O   TRP   220      35.842  74.686  91.881  1.00  0.00           O  
ATOM   3333  N   PHE   221      35.229  75.343  93.961  1.00  0.00           N  
ATOM   3334  H   PHE   221      35.263  75.021  94.918  1.00  0.00           H  
ATOM   3335  CA  PHE   221      34.286  76.403  93.621  1.00  0.00           C  
ATOM   3336  HA  PHE   221      33.717  76.693  94.505  1.00  0.00           H  
ATOM   3337  CB  PHE   221      35.043  77.639  93.095  1.00  0.00           C  
ATOM   3338  HB2 PHE   221      35.354  77.476  92.063  1.00  0.00           H  
ATOM   3339  HB3 PHE   221      34.380  78.503  93.143  1.00  0.00           H  
ATOM   3340  CG  PHE   221      36.297  78.009  93.874  1.00  0.00           C  
ATOM   3341  CD1 PHE   221      36.221  78.312  95.248  1.00  0.00           C  
ATOM   3342  HD1 PHE   221      35.256  78.295  95.754  1.00  0.00           H  
ATOM   3343  CE1 PHE   221      37.386  78.636  95.966  1.00  0.00           C  
ATOM   3344  HE1 PHE   221      37.325  78.858  97.031  1.00  0.00           H  
ATOM   3345  CZ  PHE   221      38.629  78.674  95.311  1.00  0.00           C  
ATOM   3346  HZ  PHE   221      39.532  78.932  95.864  1.00  0.00           H  
ATOM   3347  CE2 PHE   221      38.705  78.379  93.941  1.00  0.00           C  
ATOM   3348  HE2 PHE   221      39.669  78.419  93.433  1.00  0.00           H  
ATOM   3349  CD2 PHE   221      37.547  78.033  93.225  1.00  0.00           C  
ATOM   3350  HD2 PHE   221      37.615  77.783  92.166  1.00  0.00           H  
ATOM   3351  C   PHE   221      33.126  75.946  92.718  1.00  0.00           C  
ATOM   3352  O   PHE   221      32.829  76.620  91.729  1.00  0.00           O  
ATOM   3353  N   ASN   222      32.474  74.813  93.049  1.00  0.00           N  
ATOM   3354  H   ASN   222      32.898  74.189  93.720  1.00  0.00           H  
ATOM   3355  CA  ASN   222      31.267  74.367  92.352  1.00  0.00           C  
ATOM   3356  HA  ASN   222      31.174  74.930  91.423  1.00  0.00           H  
ATOM   3357  CB  ASN   222      31.291  72.860  92.016  1.00  0.00           C  
ATOM   3358  HB2 ASN   222      32.276  72.598  91.630  1.00  0.00           H  
ATOM   3359  HB3 ASN   222      31.091  72.284  92.919  1.00  0.00           H  
ATOM   3360  CG  ASN   222      30.235  72.498  90.957  1.00  0.00           C  
ATOM   3361  OD1 ASN   222      29.557  73.382  90.427  1.00  0.00           O  
ATOM   3362  ND2 ASN   222      30.084  71.201  90.646  1.00  0.00           N  
ATOM   3363 HD21 ASN   222      29.400  70.927  89.955  1.00  0.00           H  
ATOM   3364 HD22 ASN   222      30.655  70.505  91.104  1.00  0.00           H  
ATOM   3365  C   ASN   222      29.993  74.784  93.098  1.00  0.00           C  
ATOM   3366  O   ASN   222      29.321  75.716  92.657  1.00  0.00           O  
ATOM   3367  N   SER   223      29.648  74.082  94.191  1.00  0.00           N  
ATOM   3368  H   SER   223      30.325  73.426  94.554  1.00  0.00           H  
ATOM   3369  CA  SER   223      28.345  74.176  94.858  1.00  0.00           C  
ATOM   3370  HA  SER   223      27.922  75.171  94.721  1.00  0.00           H  
ATOM   3371  CB  SER   223      27.379  73.143  94.250  1.00  0.00           C  
ATOM   3372  HB2 SER   223      27.801  72.151  94.409  1.00  0.00           H  
ATOM   3373  HB3 SER   223      26.427  73.221  94.775  1.00  0.00           H  
ATOM   3374  OG  SER   223      27.173  73.351  92.868  1.00  0.00           O  
ATOM   3375  HG  SER   223      26.567  72.687  92.531  1.00  0.00           H  
ATOM   3376  C   SER   223      28.433  73.957  96.378  1.00  0.00           C  
ATOM   3377  O   SER   223      27.436  74.164  97.070  1.00  0.00           O  
ATOM   3378  N   THR   224      29.602  73.549  96.897  1.00  0.00           N  
ATOM   3379  H   THR   224      30.324  73.308  96.233  1.00  0.00           H  
ATOM   3380  CA  THR   224      29.850  73.288  98.317  1.00  0.00           C  
ATOM   3381  HA  THR   224      29.288  73.955  98.970  1.00  0.00           H  
ATOM   3382  CB  THR   224      29.452  71.830  98.640  1.00  0.00           C  
ATOM   3383  HB  THR   224      28.440  71.677  98.265  1.00  0.00           H  
ATOM   3384  CG2 THR   224      30.391  70.786  98.019  1.00  0.00           C  
ATOM   3385 HG21 THR   224      31.403  70.938  98.394  1.00  0.00           H  
ATOM   3386 HG22 THR   224      30.051  69.786  98.287  1.00  0.00           H  
ATOM   3387 HG23 THR   224      30.387  70.892  96.934  1.00  0.00           H  
ATOM   3388  OG1 THR   224      29.407  71.628 100.038  1.00  0.00           O  
ATOM   3389  HG1 THR   224      29.159  70.719 100.222  1.00  0.00           H  
ATOM   3390  C   THR   224      31.294  73.659  98.722  1.00  0.00           C  
ATOM   3391  O   THR   224      31.712  73.387  99.848  1.00  0.00           O  
ATOM   3392  N   TRP   225      32.045  74.293  97.807  1.00  0.00           N  
ATOM   3393  H   TRP   225      31.616  74.422  96.902  1.00  0.00           H  
ATOM   3394  CA  TRP   225      33.414  74.754  97.994  1.00  0.00           C  
ATOM   3395  HA  TRP   225      33.816  74.393  98.941  1.00  0.00           H  
ATOM   3396  CB  TRP   225      34.276  74.206  96.856  1.00  0.00           C  
ATOM   3397  HB2 TRP   225      33.743  74.385  95.922  1.00  0.00           H  
ATOM   3398  HB3 TRP   225      35.244  74.707  96.823  1.00  0.00           H  
ATOM   3399  CG  TRP   225      34.556  72.737  96.915  1.00  0.00           C  
ATOM   3400  CD1 TRP   225      33.649  71.709  96.498  1.00  0.00           C  
ATOM   3401  HD1 TRP   225      32.697  72.036  96.079  1.00  0.00           H  
ATOM   3402  NE1 TRP   225      34.238  70.375  96.742  1.00  0.00           N  
ATOM   3403  HE1 TRP   225      33.791  69.495  96.528  1.00  0.00           H  
ATOM   3404  CE2 TRP   225      35.584  70.533  97.332  1.00  0.00           C  
ATOM   3405  CZ2 TRP   225      36.564  69.613  97.731  1.00  0.00           C  
ATOM   3406  HZ2 TRP   225      36.317  68.558  97.616  1.00  0.00           H  
ATOM   3407  CH2 TRP   225      37.784  70.082  98.246  1.00  0.00           C  
ATOM   3408  HH2 TRP   225      38.555  69.376  98.555  1.00  0.00           H  
ATOM   3409  CZ3 TRP   225      38.032  71.463  98.372  1.00  0.00           C  
ATOM   3410  HZ3 TRP   225      38.983  71.824  98.763  1.00  0.00           H  
ATOM   3411  CE3 TRP   225      37.066  72.417  97.999  1.00  0.00           C  
ATOM   3412  HE3 TRP   225      37.348  73.462  98.132  1.00  0.00           H  
ATOM   3413  CD2 TRP   225      35.825  72.019  97.464  1.00  0.00           C  
ATOM   3414  C   TRP   225      33.419  76.283  98.037  1.00  0.00           C  
ATOM   3415  O   TRP   225      32.932  76.942  97.116  1.00  0.00           O  
ATOM   3416  N   SER   226      33.963  76.826  99.133  1.00  0.00           N  
ATOM   3417  H   SER   226      34.409  76.186  99.775  1.00  0.00           H  
ATOM   3418  CA  SER   226      33.911  78.242  99.490  1.00  0.00           C  
ATOM   3419  HA  SER   226      34.101  78.869  98.619  1.00  0.00           H  
ATOM   3420  CB  SER   226      32.501  78.557 100.025  1.00  0.00           C  
ATOM   3421  HB2 SER   226      32.452  79.619 100.265  1.00  0.00           H  
ATOM   3422  HB3 SER   226      31.776  78.327  99.244  1.00  0.00           H  
ATOM   3423  OG  SER   226      32.205  77.800 101.180  1.00  0.00           O  
ATOM   3424  HG  SER   226      31.323  78.018 101.488  1.00  0.00           H  
ATOM   3425  C   SER   226      35.003  78.569 100.524  1.00  0.00           C  
ATOM   3426  O   SER   226      35.858  77.732 100.824  1.00  0.00           O  
ATOM   3427  N   THR   227      34.972  79.798 101.066  1.00  0.00           N  
ATOM   3428  H   THR   227      34.277  80.442 100.718  1.00  0.00           H  
ATOM   3429  CA  THR   227      35.923  80.279 102.070  1.00  0.00           C  
ATOM   3430  HA  THR   227      36.961  80.142 101.766  1.00  0.00           H  
ATOM   3431  CB  THR   227      35.689  81.776 102.363  1.00  0.00           C  
ATOM   3432  HB  THR   227      36.400  82.080 103.132  1.00  0.00           H  
ATOM   3433  CG2 THR   227      35.869  82.660 101.122  1.00  0.00           C  
ATOM   3434 HG21 THR   227      35.159  82.357 100.353  1.00  0.00           H  
ATOM   3435 HG22 THR   227      35.692  83.702 101.389  1.00  0.00           H  
ATOM   3436 HG23 THR   227      36.885  82.550 100.741  1.00  0.00           H  
ATOM   3437  OG1 THR   227      34.408  82.003 102.920  1.00  0.00           O  
ATOM   3438  HG1 THR   227      34.295  82.941 103.090  1.00  0.00           H  
ATOM   3439  C   THR   227      35.849  79.461 103.370  1.00  0.00           C  
ATOM   3440  O   THR   227      36.886  79.236 103.993  1.00  0.00           O  
ATOM   3441  N   GLU   228      34.647  78.998 103.753  1.00  0.00           N  
ATOM   3442  H   GLU   228      33.843  79.361 103.261  1.00  0.00           H  
ATOM   3443  CA  GLU   228      34.421  78.108 104.885  1.00  0.00           C  
ATOM   3444  HA  GLU   228      35.266  78.172 105.571  1.00  0.00           H  
ATOM   3445  CB  GLU   228      33.137  78.491 105.648  1.00  0.00           C  
ATOM   3446  HB2 GLU   228      32.984  77.711 106.393  1.00  0.00           H  
ATOM   3447  HB3 GLU   228      33.353  79.435 106.149  1.00  0.00           H  
ATOM   3448  CG  GLU   228      31.862  78.643 104.793  1.00  0.00           C  
ATOM   3449  HG2 GLU   228      31.902  77.910 103.988  1.00  0.00           H  
ATOM   3450  HG3 GLU   228      31.013  78.425 105.441  1.00  0.00           H  
ATOM   3451  CD  GLU   228      31.703  80.047 104.198  1.00  0.00           C  
ATOM   3452  OE1 GLU   228      31.643  80.143 102.954  1.00  0.00           O  
ATOM   3453  OE2 GLU   228      31.630  81.007 104.998  1.00  0.00           O  
ATOM   3454  C   GLU   228      34.409  76.643 104.430  1.00  0.00           C  
ATOM   3455  O   GLU   228      33.933  76.319 103.340  1.00  0.00           O  
ATOM   3456  N   GLY   229      34.919  75.765 105.305  1.00  0.00           N  
ATOM   3457  H   GLY   229      35.388  76.152 106.112  1.00  0.00           H  
ATOM   3458  CA  GLY   229      34.846  74.315 105.177  1.00  0.00           C  
ATOM   3459  HA2 GLY   229      34.703  74.060 104.127  1.00  0.00           H  
ATOM   3460  HA3 GLY   229      35.781  73.882 105.531  1.00  0.00           H  
ATOM   3461  C   GLY   229      33.687  73.735 105.994  1.00  0.00           C  
ATOM   3462  O   GLY   229      32.802  74.463 106.449  1.00  0.00           O  
ATOM   3463  N   SER   230      33.715  72.408 106.180  1.00  0.00           N  
ATOM   3464  H   SER   230      34.399  71.890 105.647  1.00  0.00           H  
ATOM   3465  CA  SER   230      32.780  71.661 107.020  1.00  0.00           C  
ATOM   3466  HA  SER   230      31.881  72.249 107.203  1.00  0.00           H  
ATOM   3467  CB  SER   230      32.380  70.362 106.303  1.00  0.00           C  
ATOM   3468  HB2 SER   230      31.583  69.888 106.876  1.00  0.00           H  
ATOM   3469  HB3 SER   230      32.009  70.620 105.311  1.00  0.00           H  
ATOM   3470  OG  SER   230      33.467  69.469 106.181  1.00  0.00           O  
ATOM   3471  HG  SER   230      33.178  68.673 105.729  1.00  0.00           H  
ATOM   3472  C   SER   230      33.371  71.393 108.414  1.00  0.00           C  
ATOM   3473  O   SER   230      34.539  71.687 108.678  1.00  0.00           O  
ATOM   3474  N   ASN   231      32.547  70.808 109.297  1.00  0.00           N  
ATOM   3475  H   ASN   231      31.584  70.703 109.011  1.00  0.00           H  
ATOM   3476  CA  ASN   231      32.920  70.386 110.650  1.00  0.00           C  
ATOM   3477  HA  ASN   231      33.413  71.201 111.180  1.00  0.00           H  
ATOM   3478  CB  ASN   231      31.651  69.991 111.427  1.00  0.00           C  
ATOM   3479  HB2 ASN   231      31.923  69.857 112.474  1.00  0.00           H  
ATOM   3480  HB3 ASN   231      30.935  70.808 111.340  1.00  0.00           H  
ATOM   3481  CG  ASN   231      30.987  68.701 110.923  1.00  0.00           C  
ATOM   3482  OD1 ASN   231      30.672  68.565 109.742  1.00  0.00           O  
ATOM   3483  ND2 ASN   231      30.772  67.740 111.826  1.00  0.00           N  
ATOM   3484 HD21 ASN   231      30.338  66.873 111.543  1.00  0.00           H  
ATOM   3485 HD22 ASN   231      31.045  67.885 112.788  1.00  0.00           H  
ATOM   3486  C   ASN   231      33.943  69.233 110.679  1.00  0.00           C  
ATOM   3487  O   ASN   231      34.472  68.929 111.748  1.00  0.00           O  
ATOM   3488  N   ASN   232      34.216  68.605 109.524  1.00  0.00           N  
ATOM   3489  H   ASN   232      33.688  68.917 108.722  1.00  0.00           H  
ATOM   3490  CA  ASN   232      35.144  67.491 109.351  1.00  0.00           C  
ATOM   3491  HA  ASN   232      35.693  67.308 110.275  1.00  0.00           H  
ATOM   3492  CB  ASN   232      34.353  66.220 108.988  1.00  0.00           C  
ATOM   3493  HB2 ASN   232      33.859  66.390 108.032  1.00  0.00           H  
ATOM   3494  HB3 ASN   232      35.056  65.392 108.891  1.00  0.00           H  
ATOM   3495  CG  ASN   232      33.291  65.842 110.028  1.00  0.00           C  
ATOM   3496  OD1 ASN   232      33.541  65.891 111.231  1.00  0.00           O  
ATOM   3497  ND2 ASN   232      32.099  65.458 109.564  1.00  0.00           N  
ATOM   3498 HD21 ASN   232      31.368  65.200 110.211  1.00  0.00           H  
ATOM   3499 HD22 ASN   232      31.934  65.428 108.568  1.00  0.00           H  
ATOM   3500  C   ASN   232      36.196  67.826 108.283  1.00  0.00           C  
ATOM   3501  O   ASN   232      36.113  68.856 107.611  1.00  0.00           O  
ATOM   3502  N   THR   233      37.182  66.930 108.132  1.00  0.00           N  
ATOM   3503  H   THR   233      37.227  66.189 108.816  1.00  0.00           H  
ATOM   3504  CA  THR   233      38.243  67.015 107.133  1.00  0.00           C  
ATOM   3505  HA  THR   233      37.982  67.731 106.354  1.00  0.00           H  
ATOM   3506  CB  THR   233      39.568  67.460 107.788  1.00  0.00           C  
ATOM   3507  HB  THR   233      39.372  68.397 108.309  1.00  0.00           H  
ATOM   3508  CG2 THR   233      40.149  66.436 108.776  1.00  0.00           C  
ATOM   3509 HG21 THR   233      40.346  65.499 108.255  1.00  0.00           H  
ATOM   3510 HG22 THR   233      41.079  66.821 109.194  1.00  0.00           H  
ATOM   3511 HG23 THR   233      39.435  66.261 109.580  1.00  0.00           H  
ATOM   3512  OG1 THR   233      40.535  67.698 106.783  1.00  0.00           O  
ATOM   3513  HG1 THR   233      41.359  67.975 107.191  1.00  0.00           H  
ATOM   3514  C   THR   233      38.364  65.687 106.380  1.00  0.00           C  
ATOM   3515  O   THR   233      38.196  64.612 106.961  1.00  0.00           O  
ATOM   3516  N   GLU   234      38.680  65.780 105.082  1.00  0.00           N  
ATOM   3517  H   GLU   234      38.670  66.697 104.659  1.00  0.00           H  
ATOM   3518  CA  GLU   234      38.980  64.634 104.237  1.00  0.00           C  
ATOM   3519  HA  GLU   234      38.338  63.798 104.514  1.00  0.00           H  
ATOM   3520  CB  GLU   234      38.742  64.967 102.754  1.00  0.00           C  
ATOM   3521  HB2 GLU   234      39.453  65.749 102.487  1.00  0.00           H  
ATOM   3522  HB3 GLU   234      38.966  64.064 102.187  1.00  0.00           H  
ATOM   3523  CG  GLU   234      37.313  65.439 102.424  1.00  0.00           C  
ATOM   3524  HG2 GLU   234      37.083  65.073 101.423  1.00  0.00           H  
ATOM   3525  HG3 GLU   234      36.628  64.989 103.142  1.00  0.00           H  
ATOM   3526  CD  GLU   234      37.159  66.963 102.458  1.00  0.00           C  
ATOM   3527  OE1 GLU   234      36.735  67.480 103.515  1.00  0.00           O  
ATOM   3528  OE2 GLU   234      37.451  67.589 101.415  1.00  0.00           O  
ATOM   3529  C   GLU   234      40.428  64.192 104.474  1.00  0.00           C  
ATOM   3530  O   GLU   234      41.313  65.026 104.676  1.00  0.00           O  
ATOM   3531  N   GLY   235      40.662  62.873 104.420  1.00  0.00           N  
ATOM   3532  H   GLY   235      39.876  62.256 104.273  1.00  0.00           H  
ATOM   3533  CA  GLY   235      41.985  62.283 104.561  1.00  0.00           C  
ATOM   3534  HA2 GLY   235      41.952  61.266 104.171  1.00  0.00           H  
ATOM   3535  HA3 GLY   235      42.690  62.873 103.975  1.00  0.00           H  
ATOM   3536  C   GLY   235      42.458  62.243 106.016  1.00  0.00           C  
ATOM   3537  O   GLY   235      41.709  61.843 106.908  1.00  0.00           O  
ATOM   3538  N   SER   236      43.725  62.629 106.223  1.00  0.00           N  
ATOM   3539  H   SER   236      44.200  63.026 105.425  1.00  0.00           H  
ATOM   3540  CA  SER   236      44.479  62.456 107.463  1.00  0.00           C  
ATOM   3541  HA  SER   236      43.815  62.451 108.328  1.00  0.00           H  
ATOM   3542  CB  SER   236      45.204  61.100 107.391  1.00  0.00           C  
ATOM   3543  HB2 SER   236      45.674  60.908 108.356  1.00  0.00           H  
ATOM   3544  HB3 SER   236      44.466  60.325 107.186  1.00  0.00           H  
ATOM   3545  OG  SER   236      46.190  61.091 106.377  1.00  0.00           O  
ATOM   3546  HG  SER   236      46.622  60.234 106.358  1.00  0.00           H  
ATOM   3547  C   SER   236      45.449  63.632 107.687  1.00  0.00           C  
ATOM   3548  O   SER   236      45.328  64.679 107.052  1.00  0.00           O  
ATOM   3549  N   ASP   237      46.405  63.465 108.613  1.00  0.00           N  
ATOM   3550  H   ASP   237      46.405  62.595 109.126  1.00  0.00           H  
ATOM   3551  CA  ASP   237      47.406  64.472 108.957  1.00  0.00           C  
ATOM   3552  HA  ASP   237      46.937  65.426 109.196  1.00  0.00           H  
ATOM   3553  CB  ASP   237      48.169  63.974 110.200  1.00  0.00           C  
ATOM   3554  HB2 ASP   237      47.428  63.706 110.953  1.00  0.00           H  
ATOM   3555  HB3 ASP   237      48.702  63.079 109.880  1.00  0.00           H  
ATOM   3556  CG  ASP   237      49.165  64.976 110.798  1.00  0.00           C  
ATOM   3557  OD1 ASP   237      49.031  66.191 110.530  1.00  0.00           O  
ATOM   3558  OD2 ASP   237      50.048  64.500 111.545  1.00  0.00           O  
ATOM   3559  C   ASP   237      48.376  64.750 107.795  1.00  0.00           C  
ATOM   3560  O   ASP   237      48.757  65.902 107.588  1.00  0.00           O  
ATOM   3561  N   THR   238      48.763  63.707 107.040  1.00  0.00           N  
ATOM   3562  H   THR   238      48.315  62.819 107.212  1.00  0.00           H  
ATOM   3563  CA  THR   238      49.826  63.764 106.038  1.00  0.00           C  
ATOM   3564  HA  THR   238      49.930  64.768 105.626  1.00  0.00           H  
ATOM   3565  CB  THR   238      51.168  63.355 106.688  1.00  0.00           C  
ATOM   3566  HB  THR   238      51.026  62.372 107.137  1.00  0.00           H  
ATOM   3567  CG2 THR   238      52.341  63.301 105.699  1.00  0.00           C  
ATOM   3568 HG21 THR   238      52.484  64.284 105.250  1.00  0.00           H  
ATOM   3569 HG22 THR   238      53.249  63.007 106.227  1.00  0.00           H  
ATOM   3570 HG23 THR   238      52.124  62.573 104.917  1.00  0.00           H  
ATOM   3571  OG1 THR   238      51.513  64.260 107.719  1.00  0.00           O  
ATOM   3572  HG1 THR   238      52.347  63.994 108.113  1.00  0.00           H  
ATOM   3573  C   THR   238      49.471  62.861 104.853  1.00  0.00           C  
ATOM   3574  O   THR   238      49.089  61.704 105.035  1.00  0.00           O  
ATOM   3575  N   ILE   239      49.649  63.398 103.639  1.00  0.00           N  
ATOM   3576  H   ILE   239      49.834  64.390 103.605  1.00  0.00           H  
ATOM   3577  CA  ILE   239      49.561  62.668 102.381  1.00  0.00           C  
ATOM   3578  HA  ILE   239      48.763  61.926 102.409  1.00  0.00           H  
ATOM   3579  CB  ILE   239      49.336  63.626 101.178  1.00  0.00           C  
ATOM   3580  HB  ILE   239      50.263  64.146 100.936  1.00  0.00           H  
ATOM   3581  CG2 ILE   239      48.888  62.788  99.968  1.00  0.00           C  
ATOM   3582 HG21 ILE   239      47.961  62.268 100.209  1.00  0.00           H  
ATOM   3583 HG22 ILE   239      48.725  63.443  99.112  1.00  0.00           H  
ATOM   3584 HG23 ILE   239      49.661  62.059  99.724  1.00  0.00           H  
ATOM   3585  CG1 ILE   239      48.324  64.763 101.454  1.00  0.00           C  
ATOM   3586 HG12 ILE   239      47.361  64.293 101.650  1.00  0.00           H  
ATOM   3587 HG13 ILE   239      48.664  65.282 102.350  1.00  0.00           H  
ATOM   3588  CD1 ILE   239      48.177  65.769 100.306  1.00  0.00           C  
ATOM   3589 HD11 ILE   239      47.837  65.251  99.409  1.00  0.00           H  
ATOM   3590 HD12 ILE   239      47.449  66.532 100.582  1.00  0.00           H  
ATOM   3591 HD13 ILE   239      49.140  66.240 100.110  1.00  0.00           H  
ATOM   3592  C   ILE   239      50.866  61.876 102.206  1.00  0.00           C  
ATOM   3593  O   ILE   239      51.945  62.469 102.250  1.00  0.00           O  
ATOM   3594  N   THR   240      50.767  60.556 101.986  1.00  0.00           N  
ATOM   3595  H   THR   240      49.846  60.142 102.019  1.00  0.00           H  
ATOM   3596  CA  THR   240      51.918  59.672 101.811  1.00  0.00           C  
ATOM   3597  HA  THR   240      52.845  60.245 101.823  1.00  0.00           H  
ATOM   3598  CB  THR   240      51.970  58.628 102.944  1.00  0.00           C  
ATOM   3599  HB  THR   240      51.025  58.085 102.947  1.00  0.00           H  
ATOM   3600  CG2 THR   240      53.130  57.635 102.769  1.00  0.00           C  
ATOM   3601 HG21 THR   240      54.076  58.177 102.766  1.00  0.00           H  
ATOM   3602 HG22 THR   240      53.124  56.920 103.592  1.00  0.00           H  
ATOM   3603 HG23 THR   240      53.014  57.103 101.825  1.00  0.00           H  
ATOM   3604  OG1 THR   240      52.122  59.283 104.189  1.00  0.00           O  
ATOM   3605  HG1 THR   240      52.154  58.630 104.892  1.00  0.00           H  
ATOM   3606  C   THR   240      51.858  59.053 100.414  1.00  0.00           C  
ATOM   3607  O   THR   240      51.163  58.060 100.195  1.00  0.00           O  
ATOM   3608  N   LEU   241      52.603  59.659  99.480  1.00  0.00           N  
ATOM   3609  H   LEU   241      53.120  60.476  99.773  1.00  0.00           H  
ATOM   3610  CA  LEU   241      52.734  59.218  98.097  1.00  0.00           C  
ATOM   3611  HA  LEU   241      51.749  59.038  97.668  1.00  0.00           H  
ATOM   3612  CB  LEU   241      53.444  60.302  97.262  1.00  0.00           C  
ATOM   3613  HB2 LEU   241      54.187  60.710  97.947  1.00  0.00           H  
ATOM   3614  HB3 LEU   241      53.948  59.829  96.420  1.00  0.00           H  
ATOM   3615  CG  LEU   241      52.542  61.439  96.747  1.00  0.00           C  
ATOM   3616  HG  LEU   241      51.814  60.993  96.069  1.00  0.00           H  
ATOM   3617  CD1 LEU   241      51.808  62.197  97.858  1.00  0.00           C  
ATOM   3618 HD11 LEU   241      52.536  62.643  98.536  1.00  0.00           H  
ATOM   3619 HD12 LEU   241      51.193  62.982  97.418  1.00  0.00           H  
ATOM   3620 HD13 LEU   241      51.173  61.506  98.412  1.00  0.00           H  
ATOM   3621  CD2 LEU   241      53.392  62.408  95.912  1.00  0.00           C  
ATOM   3622 HD21 LEU   241      53.830  61.874  95.068  1.00  0.00           H  
ATOM   3623 HD22 LEU   241      52.763  63.218  95.542  1.00  0.00           H  
ATOM   3624 HD23 LEU   241      54.188  62.821  96.532  1.00  0.00           H  
ATOM   3625  C   LEU   241      53.579  57.939  98.059  1.00  0.00           C  
ATOM   3626  O   LEU   241      54.718  57.977  98.519  1.00  0.00           O  
ATOM   3627  N   PRO   242      53.091  56.836  97.465  1.00  0.00           N  
ATOM   3628  CD  PRO   242      51.648  56.603  97.018  1.00  0.00           C  
ATOM   3629  HD2 PRO   242      51.418  57.353  96.262  1.00  0.00           H  
ATOM   3630  HD3 PRO   242      51.010  56.757  97.888  1.00  0.00           H  
ATOM   3631  CG  PRO   242      51.556  55.106  96.449  1.00  0.00           C  
ATOM   3632  HG2 PRO   242      51.243  55.139  95.406  1.00  0.00           H  
ATOM   3633  HG3 PRO   242      50.823  54.547  97.031  1.00  0.00           H  
ATOM   3634  CB  PRO   242      53.016  54.464  96.601  1.00  0.00           C  
ATOM   3635  HB2 PRO   242      53.318  54.147  95.603  1.00  0.00           H  
ATOM   3636  HB3 PRO   242      53.069  53.615  97.283  1.00  0.00           H  
ATOM   3637  CA  PRO   242      53.980  55.641  97.115  1.00  0.00           C  
ATOM   3638  HA  PRO   242      54.543  55.326  97.994  1.00  0.00           H  
ATOM   3639  C   PRO   242      54.953  56.062  96.011  1.00  0.00           C  
ATOM   3640  O   PRO   242      54.586  56.854  95.144  1.00  0.00           O  
ATOM   3641  N   CYX   243      56.177  55.519  96.037  1.00  0.00           N  
ATOM   3642  H   CYX   243      56.379  54.857  96.772  1.00  0.00           H  
ATOM   3643  CA  CYX   243      57.232  55.834  95.082  1.00  0.00           C  
ATOM   3644  HA  CYX   243      56.793  56.171  94.143  1.00  0.00           H  
ATOM   3645  CB  CYX   243      58.137  56.952  95.630  1.00  0.00           C  
ATOM   3646  HB2 CYX   243      58.627  56.610  96.541  1.00  0.00           H  
ATOM   3647  HB3 CYX   243      58.892  57.207  94.886  1.00  0.00           H  
ATOM   3648  SG  CYX   243      57.360  58.521  96.107  1.00  0.00           S  
ATOM   3649  C   CYX   243      58.073  54.586  94.815  1.00  0.00           C  
ATOM   3650  O   CYX   243      58.624  53.999  95.747  1.00  0.00           O  
ATOM   3651  N   ARG   244      58.236  54.233  93.532  1.00  0.00           N  
ATOM   3652  H   ARG   244      57.538  54.494  92.850  1.00  0.00           H  
ATOM   3653  CA  ARG   244      59.371  53.429  93.088  1.00  0.00           C  
ATOM   3654  HA  ARG   244      59.542  52.627  93.806  1.00  0.00           H  
ATOM   3655  CB  ARG   244      59.127  52.804  91.701  1.00  0.00           C  
ATOM   3656  HB2 ARG   244      58.442  53.454  91.157  1.00  0.00           H  
ATOM   3657  HB3 ARG   244      60.083  52.766  91.178  1.00  0.00           H  
ATOM   3658  CG  ARG   244      58.533  51.389  91.784  1.00  0.00           C  
ATOM   3659  HG2 ARG   244      58.706  50.915  90.818  1.00  0.00           H  
ATOM   3660  HG3 ARG   244      59.089  50.856  92.555  1.00  0.00           H  
ATOM   3661  CD  ARG   244      57.036  51.347  92.113  1.00  0.00           C  
ATOM   3662  HD2 ARG   244      56.754  50.332  92.392  1.00  0.00           H  
ATOM   3663  HD3 ARG   244      56.828  52.022  92.943  1.00  0.00           H  
ATOM   3664  NE  ARG   244      56.227  51.760  90.955  1.00  0.00           N  
ATOM   3665  HE  ARG   244      56.615  52.506  90.395  1.00  0.00           H  
ATOM   3666  CZ  ARG   244      55.039  51.239  90.596  1.00  0.00           C  
ATOM   3667  NH1 ARG   244      54.417  50.312  91.340  1.00  0.00           N  
ATOM   3668 HH11 ARG   244      54.843  49.988  92.197  1.00  0.00           H  
ATOM   3669 HH12 ARG   244      53.526  49.943  91.040  1.00  0.00           H  
ATOM   3670  NH2 ARG   244      54.463  51.654  89.460  1.00  0.00           N  
ATOM   3671 HH21 ARG   244      54.923  52.349  88.889  1.00  0.00           H  
ATOM   3672 HH22 ARG   244      53.572  51.271  89.180  1.00  0.00           H  
ATOM   3673  C   ARG   244      60.613  54.322  93.074  1.00  0.00           C  
ATOM   3674  O   ARG   244      60.512  55.530  92.864  1.00  0.00           O  
ATOM   3675  N   ILE   245      61.785  53.715  93.299  1.00  0.00           N  
ATOM   3676  H   ILE   245      61.772  52.728  93.514  1.00  0.00           H  
ATOM   3677  CA  ILE   245      63.063  54.417  93.351  1.00  0.00           C  
ATOM   3678  HA  ILE   245      62.997  55.360  92.809  1.00  0.00           H  
ATOM   3679  CB  ILE   245      63.513  54.690  94.811  1.00  0.00           C  
ATOM   3680  HB  ILE   245      63.709  53.736  95.301  1.00  0.00           H  
ATOM   3681  CG2 ILE   245      64.790  55.557  94.845  1.00  0.00           C  
ATOM   3682 HG21 ILE   245      64.595  56.511  94.356  1.00  0.00           H  
ATOM   3683 HG22 ILE   245      65.083  55.733  95.880  1.00  0.00           H  
ATOM   3684 HG23 ILE   245      65.595  55.040  94.323  1.00  0.00           H  
ATOM   3685  CG1 ILE   245      62.399  55.382  95.631  1.00  0.00           C  
ATOM   3686 HG12 ILE   245      62.190  56.333  95.142  1.00  0.00           H  
ATOM   3687 HG13 ILE   245      61.518  54.743  95.571  1.00  0.00           H  
ATOM   3688  CD1 ILE   245      62.750  55.630  97.098  1.00  0.00           C  
ATOM   3689 HD11 ILE   245      63.631  56.270  97.158  1.00  0.00           H  
ATOM   3690 HD12 ILE   245      61.912  56.118  97.595  1.00  0.00           H  
ATOM   3691 HD13 ILE   245      62.959  54.679  97.588  1.00  0.00           H  
ATOM   3692  C   ILE   245      64.078  53.597  92.555  1.00  0.00           C  
ATOM   3693  O   ILE   245      64.156  52.376  92.703  1.00  0.00           O  
ATOM   3694  N   LYS   246      64.852  54.299  91.720  1.00  0.00           N  
ATOM   3695  H   LYS   246      64.659  55.289  91.673  1.00  0.00           H  
ATOM   3696  CA  LYS   246      65.887  53.755  90.851  1.00  0.00           C  
ATOM   3697  HA  LYS   246      66.098  52.720  91.121  1.00  0.00           H  
ATOM   3698  CB  LYS   246      65.413  53.795  89.384  1.00  0.00           C  
ATOM   3699  HB2 LYS   246      65.248  54.844  89.139  1.00  0.00           H  
ATOM   3700  HB3 LYS   246      66.234  53.407  88.781  1.00  0.00           H  
ATOM   3701  CG  LYS   246      64.134  52.991  89.086  1.00  0.00           C  
ATOM   3702  HG2 LYS   246      63.348  53.378  89.734  1.00  0.00           H  
ATOM   3703  HG3 LYS   246      63.869  53.175  88.045  1.00  0.00           H  
ATOM   3704  CD  LYS   246      64.289  51.480  89.316  1.00  0.00           C  
ATOM   3705  HD2 LYS   246      65.025  51.080  88.619  1.00  0.00           H  
ATOM   3706  HD3 LYS   246      64.623  51.301  90.338  1.00  0.00           H  
ATOM   3707  CE  LYS   246      62.944  50.787  89.090  1.00  0.00           C  
ATOM   3708  HE2 LYS   246      62.203  51.249  89.742  1.00  0.00           H  
ATOM   3709  HE3 LYS   246      62.652  50.931  88.050  1.00  0.00           H  
ATOM   3710  NZ  LYS   246      63.024  49.347  89.382  1.00  0.00           N  
ATOM   3711  HZ1 LYS   246      63.295  49.214  90.346  1.00  0.00           H  
ATOM   3712  HZ2 LYS   246      62.122  48.921  89.223  1.00  0.00           H  
ATOM   3713  HZ3 LYS   246      63.710  48.919  88.777  1.00  0.00           H  
ATOM   3714  C   LYS   246      67.185  54.547  91.047  1.00  0.00           C  
ATOM   3715  O   LYS   246      67.210  55.579  91.720  1.00  0.00           O  
ATOM   3716  N   GLN   247      68.265  54.044  90.440  1.00  0.00           N  
ATOM   3717  H   GLN   247      68.151  53.156  89.972  1.00  0.00           H  
ATOM   3718  CA  GLN   247      69.588  54.645  90.465  1.00  0.00           C  
ATOM   3719  HA  GLN   247      69.513  55.713  90.669  1.00  0.00           H  
ATOM   3720  CB  GLN   247      70.431  53.991  91.573  1.00  0.00           C  
ATOM   3721  HB2 GLN   247      69.945  54.193  92.527  1.00  0.00           H  
ATOM   3722  HB3 GLN   247      70.445  52.916  91.393  1.00  0.00           H  
ATOM   3723  CG  GLN   247      71.873  54.523  91.610  1.00  0.00           C  
ATOM   3724  HG2 GLN   247      72.358  54.254  90.672  1.00  0.00           H  
ATOM   3725  HG3 GLN   247      71.832  55.609  91.698  1.00  0.00           H  
ATOM   3726  CD  GLN   247      72.708  53.969  92.770  1.00  0.00           C  
ATOM   3727  OE1 GLN   247      72.196  53.326  93.687  1.00  0.00           O  
ATOM   3728  NE2 GLN   247      74.019  54.224  92.727  1.00  0.00           N  
ATOM   3729 HE21 GLN   247      74.621  53.885  93.464  1.00  0.00           H  
ATOM   3730 HE22 GLN   247      74.402  54.755  91.958  1.00  0.00           H  
ATOM   3731  C   GLN   247      70.213  54.489  89.080  1.00  0.00           C  
ATOM   3732  O   GLN   247      70.262  53.380  88.546  1.00  0.00           O  
ATOM   3733  N   ILE   248      70.706  55.603  88.519  1.00  0.00           N  
ATOM   3734  H   ILE   248      70.496  56.487  88.960  1.00  0.00           H  
ATOM   3735  CA  ILE   248      71.406  55.618  87.241  1.00  0.00           C  
ATOM   3736  HA  ILE   248      70.977  54.940  86.503  1.00  0.00           H  
ATOM   3737  CB  ILE   248      71.447  57.051  86.662  1.00  0.00           C  
ATOM   3738  HB  ILE   248      70.425  57.430  86.648  1.00  0.00           H  
ATOM   3739  CG2 ILE   248      72.339  58.009  87.476  1.00  0.00           C  
ATOM   3740 HG21 ILE   248      73.361  57.631  87.490  1.00  0.00           H  
ATOM   3741 HG22 ILE   248      72.325  58.998  87.017  1.00  0.00           H  
ATOM   3742 HG23 ILE   248      71.963  58.077  88.497  1.00  0.00           H  
ATOM   3743  CG1 ILE   248      71.863  57.028  85.175  1.00  0.00           C  
ATOM   3744 HG12 ILE   248      72.916  56.750  85.130  1.00  0.00           H  
ATOM   3745 HG13 ILE   248      71.265  56.265  84.676  1.00  0.00           H  
ATOM   3746  CD1 ILE   248      71.660  58.378  84.472  1.00  0.00           C  
ATOM   3747 HD11 ILE   248      72.258  59.141  84.970  1.00  0.00           H  
ATOM   3748 HD12 ILE   248      71.971  58.296  83.430  1.00  0.00           H  
ATOM   3749 HD13 ILE   248      70.607  58.656  84.516  1.00  0.00           H  
ATOM   3750  C   ILE   248      72.784  54.967  87.410  1.00  0.00           C  
ATOM   3751  O   ILE   248      73.496  55.235  88.379  1.00  0.00           O  
ATOM   3752  N   ILE   249      73.132  54.097  86.456  1.00  0.00           N  
ATOM   3753  H   ILE   249      72.479  53.974  85.696  1.00  0.00           H  
ATOM   3754  CA  ILE   249      74.332  53.261  86.481  1.00  0.00           C  
ATOM   3755  HA  ILE   249      75.112  53.631  87.146  1.00  0.00           H  
ATOM   3756  CB  ILE   249      73.963  51.809  86.875  1.00  0.00           C  
ATOM   3757  HB  ILE   249      74.820  51.164  86.681  1.00  0.00           H  
ATOM   3758  CG2 ILE   249      73.584  51.725  88.365  1.00  0.00           C  
ATOM   3759 HG21 ILE   249      72.727  52.370  88.559  1.00  0.00           H  
ATOM   3760 HG22 ILE   249      73.329  50.696  88.618  1.00  0.00           H  
ATOM   3761 HG23 ILE   249      74.428  52.050  88.974  1.00  0.00           H  
ATOM   3762  CG1 ILE   249      72.858  51.204  85.973  1.00  0.00           C  
ATOM   3763 HG12 ILE   249      71.897  51.572  86.333  1.00  0.00           H  
ATOM   3764 HG13 ILE   249      73.026  51.562  84.957  1.00  0.00           H  
ATOM   3765  CD1 ILE   249      72.853  49.672  85.980  1.00  0.00           C  
ATOM   3766 HD11 ILE   249      72.685  49.313  86.995  1.00  0.00           H  
ATOM   3767 HD12 ILE   249      72.058  49.308  85.330  1.00  0.00           H  
ATOM   3768 HD13 ILE   249      73.813  49.303  85.619  1.00  0.00           H  
ATOM   3769  C   ILE   249      75.077  53.304  85.139  1.00  0.00           C  
ATOM   3770  O   ILE   249      76.261  52.972  85.106  1.00  0.00           O  
ATOM   3771  N   ASN   250      74.391  53.713  84.059  1.00  0.00           N  
ATOM   3772  H   ASN   250      73.401  53.844  84.207  1.00  0.00           H  
ATOM   3773  CA  ASN   250      74.927  53.939  82.719  1.00  0.00           C  
ATOM   3774  HA  ASN   250      75.816  54.568  82.767  1.00  0.00           H  
ATOM   3775  CB  ASN   250      75.315  52.582  82.087  1.00  0.00           C  
ATOM   3776  HB2 ASN   250      75.695  51.930  82.874  1.00  0.00           H  
ATOM   3777  HB3 ASN   250      74.402  52.156  81.671  1.00  0.00           H  
ATOM   3778  CG  ASN   250      76.367  52.670  80.973  1.00  0.00           C  
ATOM   3779  OD1 ASN   250      76.901  53.735  80.664  1.00  0.00           O  
ATOM   3780  ND2 ASN   250      76.688  51.522  80.372  1.00  0.00           N  
ATOM   3781 HD21 ASN   250      77.375  51.518  79.631  1.00  0.00           H  
ATOM   3782 HD22 ASN   250      76.243  50.663  80.661  1.00  0.00           H  
ATOM   3783  C   ASN   250      73.859  54.674  81.880  1.00  0.00           C  
ATOM   3784  O   ASN   250      72.721  54.843  82.326  1.00  0.00           O  
ATOM   3785  N   MET   251      74.215  55.101  80.658  1.00  0.00           N  
ATOM   3786  H   MET   251      75.197  55.078  80.424  1.00  0.00           H  
ATOM   3787  CA  MET   251      73.283  55.673  79.686  1.00  0.00           C  
ATOM   3788  HA  MET   251      72.353  55.105  79.685  1.00  0.00           H  
ATOM   3789  CB  MET   251      72.966  57.137  80.047  1.00  0.00           C  
ATOM   3790  HB2 MET   251      72.181  57.477  79.372  1.00  0.00           H  
ATOM   3791  HB3 MET   251      72.593  57.147  81.071  1.00  0.00           H  
ATOM   3792  CG  MET   251      74.177  58.073  79.935  1.00  0.00           C  
ATOM   3793  HG2 MET   251      75.067  57.466  80.101  1.00  0.00           H  
ATOM   3794  HG3 MET   251      74.188  58.462  78.917  1.00  0.00           H  
ATOM   3795  SD  MET   251      74.174  59.458  81.101  1.00  0.00           S  
ATOM   3796  CE  MET   251      74.729  58.590  82.595  1.00  0.00           C  
ATOM   3797  HE1 MET   251      75.713  58.156  82.419  1.00  0.00           H  
ATOM   3798  HE2 MET   251      74.787  59.294  83.425  1.00  0.00           H  
ATOM   3799  HE3 MET   251      74.021  57.798  82.840  1.00  0.00           H  
ATOM   3800  C   MET   251      73.828  55.555  78.254  1.00  0.00           C  
ATOM   3801  O   MET   251      75.030  55.682  78.016  1.00  0.00           O  
ATOM   3802  N   TRP   252      72.907  55.344  77.302  1.00  0.00           N  
ATOM   3803  H   TRP   252      71.978  55.117  77.627  1.00  0.00           H  
ATOM   3804  CA  TRP   252      73.142  55.400  75.863  1.00  0.00           C  
ATOM   3805  HA  TRP   252      74.100  54.941  75.617  1.00  0.00           H  
ATOM   3806  CB  TRP   252      72.028  54.632  75.136  1.00  0.00           C  
ATOM   3807  HB2 TRP   252      71.089  55.154  75.320  1.00  0.00           H  
ATOM   3808  HB3 TRP   252      72.227  54.611  74.065  1.00  0.00           H  
ATOM   3809  CG  TRP   252      71.819  53.209  75.561  1.00  0.00           C  
ATOM   3810  CD1 TRP   252      70.772  52.753  76.428  1.00  0.00           C  
ATOM   3811  HD1 TRP   252      70.082  53.511  76.799  1.00  0.00           H  
ATOM   3812  NE1 TRP   252      70.869  51.294  76.631  1.00  0.00           N  
ATOM   3813  HE1 TRP   252      70.240  50.743  77.197  1.00  0.00           H  
ATOM   3814  CE2 TRP   252      72.039  50.774  75.896  1.00  0.00           C  
ATOM   3815  CZ2 TRP   252      72.593  49.492  75.778  1.00  0.00           C  
ATOM   3816  HZ2 TRP   252      72.085  48.690  76.312  1.00  0.00           H  
ATOM   3817  CH2 TRP   252      73.747  49.308  74.997  1.00  0.00           C  
ATOM   3818  HH2 TRP   252      74.187  48.316  74.896  1.00  0.00           H  
ATOM   3819  CZ3 TRP   252      74.352  50.394  74.335  1.00  0.00           C  
ATOM   3820  HZ3 TRP   252      75.246  50.247  73.729  1.00  0.00           H  
ATOM   3821  CE3 TRP   252      73.827  51.697  74.433  1.00  0.00           C  
ATOM   3822  HE3 TRP   252      74.368  52.475  73.895  1.00  0.00           H  
ATOM   3823  CD2 TRP   252      72.673  51.955  75.200  1.00  0.00           C  
ATOM   3824  C   TRP   252      73.161  56.865  75.413  1.00  0.00           C  
ATOM   3825  O   TRP   252      72.223  57.607  75.709  1.00  0.00           O  
ATOM   3826  N   CYX   253      74.223  57.277  74.705  1.00  0.00           N  
ATOM   3827  H   CYX   253      74.918  56.596  74.434  1.00  0.00           H  
ATOM   3828  CA  CYX   253      74.463  58.680  74.375  1.00  0.00           C  
ATOM   3829  HA  CYX   253      74.125  59.317  75.192  1.00  0.00           H  
ATOM   3830  CB  CYX   253      75.962  58.923  74.152  1.00  0.00           C  
ATOM   3831  HB2 CYX   253      76.280  58.421  73.238  1.00  0.00           H  
ATOM   3832  HB3 CYX   253      76.148  59.993  74.062  1.00  0.00           H  
ATOM   3833  SG  CYX   253      77.048  58.399  75.508  1.00  0.00           S  
ATOM   3834  C   CYX   253      73.658  59.140  73.157  1.00  0.00           C  
ATOM   3835  O   CYX   253      72.978  60.164  73.237  1.00  0.00           O  
ATOM   3836  N   LYS   254      73.733  58.393  72.043  1.00  0.00           N  
ATOM   3837  H   LYS   254      74.292  57.553  72.073  1.00  0.00           H  
ATOM   3838  CA  LYS   254      73.116  58.771  70.772  1.00  0.00           C  
ATOM   3839  HA  LYS   254      73.259  59.833  70.573  1.00  0.00           H  
ATOM   3840  CB  LYS   254      73.790  57.963  69.644  1.00  0.00           C  
ATOM   3841  HB2 LYS   254      74.863  58.007  69.830  1.00  0.00           H  
ATOM   3842  HB3 LYS   254      73.445  56.935  69.751  1.00  0.00           H  
ATOM   3843  CG  LYS   254      73.497  58.457  68.214  1.00  0.00           C  
ATOM   3844  HG2 LYS   254      73.953  57.750  67.521  1.00  0.00           H  
ATOM   3845  HG3 LYS   254      72.416  58.452  68.079  1.00  0.00           H  
ATOM   3846  CD  LYS   254      74.042  59.870  67.937  1.00  0.00           C  
ATOM   3847  HD2 LYS   254      73.556  60.559  68.628  1.00  0.00           H  
ATOM   3848  HD3 LYS   254      75.115  59.860  68.129  1.00  0.00           H  
ATOM   3849  CE  LYS   254      73.785  60.326  66.496  1.00  0.00           C  
ATOM   3850  HE2 LYS   254      72.722  60.202  66.288  1.00  0.00           H  
ATOM   3851  HE3 LYS   254      74.048  61.382  66.425  1.00  0.00           H  
ATOM   3852  NZ  LYS   254      74.570  59.558  65.514  1.00  0.00           N  
ATOM   3853  HZ1 LYS   254      74.327  58.580  65.579  1.00  0.00           H  
ATOM   3854  HZ2 LYS   254      74.367  59.894  64.584  1.00  0.00           H  
ATOM   3855  HZ3 LYS   254      75.555  59.673  65.706  1.00  0.00           H  
ATOM   3856  C   LYS   254      71.592  58.566  70.788  1.00  0.00           C  
ATOM   3857  O   LYS   254      70.884  59.252  70.051  1.00  0.00           O  
ATOM   3858  N   VAL   255      71.093  57.650  71.634  1.00  0.00           N  
ATOM   3859  H   VAL   255      71.760  57.098  72.154  1.00  0.00           H  
ATOM   3860  CA  VAL   255      69.672  57.342  71.784  1.00  0.00           C  
ATOM   3861  HA  VAL   255      69.126  57.543  70.863  1.00  0.00           H  
ATOM   3862  CB  VAL   255      69.506  55.843  72.142  1.00  0.00           C  
ATOM   3863  HB  VAL   255      69.943  55.675  73.126  1.00  0.00           H  
ATOM   3864  CG1 VAL   255      68.026  55.420  72.159  1.00  0.00           C  
ATOM   3865 HG11 VAL   255      67.589  55.587  71.175  1.00  0.00           H  
ATOM   3866 HG12 VAL   255      67.953  54.363  72.414  1.00  0.00           H  
ATOM   3867 HG13 VAL   255      67.488  56.010  72.900  1.00  0.00           H  
ATOM   3868  CG2 VAL   255      70.244  54.922  71.150  1.00  0.00           C  
ATOM   3869 HG21 VAL   255      71.309  55.156  71.159  1.00  0.00           H  
ATOM   3870 HG22 VAL   255      70.099  53.882  71.442  1.00  0.00           H  
ATOM   3871 HG23 VAL   255      69.847  55.076  70.146  1.00  0.00           H  
ATOM   3872  C   VAL   255      69.017  58.268  72.828  1.00  0.00           C  
ATOM   3873  O   VAL   255      67.818  58.532  72.734  1.00  0.00           O  
ATOM   3874  N   GLY   256      69.794  58.773  73.803  1.00  0.00           N  
ATOM   3875  H   GLY   256      70.782  58.569  73.760  1.00  0.00           H  
ATOM   3876  CA  GLY   256      69.303  59.591  74.910  1.00  0.00           C  
ATOM   3877  HA2 GLY   256      70.150  60.142  75.319  1.00  0.00           H  
ATOM   3878  HA3 GLY   256      68.574  60.294  74.508  1.00  0.00           H  
ATOM   3879  C   GLY   256      68.645  58.777  76.035  1.00  0.00           C  
ATOM   3880  O   GLY   256      68.048  59.367  76.934  1.00  0.00           O  
ATOM   3881  N   LYS   257      68.723  57.439  75.969  1.00  0.00           N  
ATOM   3882  H   LYS   257      69.264  57.065  75.202  1.00  0.00           H  
ATOM   3883  CA  LYS   257      68.062  56.502  76.870  1.00  0.00           C  
ATOM   3884  HA  LYS   257      67.105  56.891  77.218  1.00  0.00           H  
ATOM   3885  CB  LYS   257      67.807  55.211  76.072  1.00  0.00           C  
ATOM   3886  HB2 LYS   257      67.317  55.514  75.147  1.00  0.00           H  
ATOM   3887  HB3 LYS   257      68.787  54.792  75.843  1.00  0.00           H  
ATOM   3888  CG  LYS   257      66.949  54.149  76.783  1.00  0.00           C  
ATOM   3889  HG2 LYS   257      67.394  53.174  76.583  1.00  0.00           H  
ATOM   3890  HG3 LYS   257      66.988  54.353  77.853  1.00  0.00           H  
ATOM   3891  CD  LYS   257      65.486  54.150  76.314  1.00  0.00           C  
ATOM   3892  HD2 LYS   257      65.477  53.948  75.243  1.00  0.00           H  
ATOM   3893  HD3 LYS   257      64.965  53.350  76.839  1.00  0.00           H  
ATOM   3894  CE  LYS   257      64.783  55.482  76.588  1.00  0.00           C  
ATOM   3895  HE2 LYS   257      64.753  55.644  77.665  1.00  0.00           H  
ATOM   3896  HE3 LYS   257      65.356  56.281  76.117  1.00  0.00           H  
ATOM   3897  NZ  LYS   257      63.412  55.481  76.054  1.00  0.00           N  
ATOM   3898  HZ1 LYS   257      62.881  54.741  76.491  1.00  0.00           H  
ATOM   3899  HZ2 LYS   257      62.974  56.370  76.249  1.00  0.00           H  
ATOM   3900  HZ3 LYS   257      63.440  55.331  75.056  1.00  0.00           H  
ATOM   3901  C   LYS   257      68.927  56.252  78.114  1.00  0.00           C  
ATOM   3902  O   LYS   257      70.132  56.042  77.991  1.00  0.00           O  
ATOM   3903  N   MET   258      68.304  56.246  79.303  1.00  0.00           N  
ATOM   3904  H   MET   258      67.339  56.542  79.322  1.00  0.00           H  
ATOM   3905  CA  MET   258      68.952  55.910  80.572  1.00  0.00           C  
ATOM   3906  HA  MET   258      70.022  56.109  80.505  1.00  0.00           H  
ATOM   3907  CB  MET   258      68.365  56.757  81.715  1.00  0.00           C  
ATOM   3908  HB2 MET   258      67.277  56.747  81.646  1.00  0.00           H  
ATOM   3909  HB3 MET   258      68.672  56.331  82.670  1.00  0.00           H  
ATOM   3910  CG  MET   258      68.869  58.198  81.615  1.00  0.00           C  
ATOM   3911  HG2 MET   258      69.957  58.151  81.668  1.00  0.00           H  
ATOM   3912  HG3 MET   258      68.569  58.565  80.634  1.00  0.00           H  
ATOM   3913  SD  MET   258      68.259  59.334  82.888  1.00  0.00           S  
ATOM   3914  CE  MET   258      66.675  59.802  82.148  1.00  0.00           C  
ATOM   3915  HE1 MET   258      66.059  58.913  82.014  1.00  0.00           H  
ATOM   3916  HE2 MET   258      66.160  60.504  82.804  1.00  0.00           H  
ATOM   3917  HE3 MET   258      66.850  60.272  81.180  1.00  0.00           H  
ATOM   3918  C   MET   258      68.830  54.416  80.888  1.00  0.00           C  
ATOM   3919  O   MET   258      67.866  53.759  80.491  1.00  0.00           O  
ATOM   3920  N   MET   259      69.811  53.912  81.651  1.00  0.00           N  
ATOM   3921  H   MET   259      70.618  54.505  81.783  1.00  0.00           H  
ATOM   3922  CA  MET   259      69.835  52.572  82.230  1.00  0.00           C  
ATOM   3923  HA  MET   259      68.938  52.028  81.935  1.00  0.00           H  
ATOM   3924  CB  MET   259      71.066  51.792  81.740  1.00  0.00           C  
ATOM   3925  HB2 MET   259      71.952  52.398  81.927  1.00  0.00           H  
ATOM   3926  HB3 MET   259      71.133  50.865  82.310  1.00  0.00           H  
ATOM   3927  CG  MET   259      70.977  51.466  80.244  1.00  0.00           C  
ATOM   3928  HG2 MET   259      70.082  50.862  80.097  1.00  0.00           H  
ATOM   3929  HG3 MET   259      70.869  52.411  79.712  1.00  0.00           H  
ATOM   3930  SD  MET   259      72.413  50.573  79.586  1.00  0.00           S  
ATOM   3931  CE  MET   259      73.410  51.964  78.993  1.00  0.00           C  
ATOM   3932  HE1 MET   259      73.645  52.625  79.827  1.00  0.00           H  
ATOM   3933  HE2 MET   259      74.335  51.588  78.556  1.00  0.00           H  
ATOM   3934  HE3 MET   259      72.851  52.517  78.239  1.00  0.00           H  
ATOM   3935  C   MET   259      69.797  52.680  83.758  1.00  0.00           C  
ATOM   3936  O   MET   259      70.362  53.610  84.336  1.00  0.00           O  
ATOM   3937  N   TYR   260      69.118  51.715  84.398  1.00  0.00           N  
ATOM   3938  H   TYR   260      68.814  50.923  83.850  1.00  0.00           H  
ATOM   3939  CA  TYR   260      68.758  51.757  85.812  1.00  0.00           C  
ATOM   3940  HA  TYR   260      69.372  52.491  86.335  1.00  0.00           H  
ATOM   3941  CB  TYR   260      67.280  52.157  85.960  1.00  0.00           C  
ATOM   3942  HB2 TYR   260      66.744  51.433  85.347  1.00  0.00           H  
ATOM   3943  HB3 TYR   260      66.995  52.031  87.004  1.00  0.00           H  
ATOM   3944  CG  TYR   260      66.929  53.561  85.506  1.00  0.00           C  
ATOM   3945  CD1 TYR   260      67.453  54.670  86.198  1.00  0.00           C  
ATOM   3946  HD1 TYR   260      68.146  54.514  87.025  1.00  0.00           H  
ATOM   3947  CE1 TYR   260      67.086  55.973  85.827  1.00  0.00           C  
ATOM   3948  HE1 TYR   260      67.511  56.829  86.351  1.00  0.00           H  
ATOM   3949  CZ  TYR   260      66.178  56.175  84.763  1.00  0.00           C  
ATOM   3950  OH  TYR   260      65.790  57.438  84.428  1.00  0.00           O  
ATOM   3951  HH  TYR   260      66.194  58.113  84.979  1.00  0.00           H  
ATOM   3952  CE2 TYR   260      65.661  55.062  84.059  1.00  0.00           C  
ATOM   3953  HE2 TYR   260      64.971  55.212  83.229  1.00  0.00           H  
ATOM   3954  CD2 TYR   260      66.039  53.761  84.432  1.00  0.00           C  
ATOM   3955  HD2 TYR   260      65.644  52.902  83.890  1.00  0.00           H  
ATOM   3956  C   TYR   260      68.996  50.419  86.516  1.00  0.00           C  
ATOM   3957  O   TYR   260      69.072  49.363  85.886  1.00  0.00           O  
ATOM   3958  N   ALA   261      69.054  50.498  87.852  1.00  0.00           N  
ATOM   3959  H   ALA   261      69.149  51.429  88.231  1.00  0.00           H  
ATOM   3960  CA  ALA   261      69.027  49.375  88.778  1.00  0.00           C  
ATOM   3961  HA  ALA   261      68.389  48.575  88.403  1.00  0.00           H  
ATOM   3962  CB  ALA   261      70.442  48.821  88.974  1.00  0.00           C  
ATOM   3963  HB1 ALA   261      71.091  49.608  89.358  1.00  0.00           H  
ATOM   3964  HB2 ALA   261      70.414  47.995  89.685  1.00  0.00           H  
ATOM   3965  HB3 ALA   261      70.829  48.465  88.019  1.00  0.00           H  
ATOM   3966  C   ALA   261      68.435  49.841  90.119  1.00  0.00           C  
ATOM   3967  O   ALA   261      68.611  51.004  90.485  1.00  0.00           O  
ATOM   3968  N   PRO   262      67.762  48.957  90.882  1.00  0.00           N  
ATOM   3969  CD  PRO   262      67.423  47.517  90.500  1.00  0.00           C  
ATOM   3970  HD2 PRO   262      68.366  46.981  90.390  1.00  0.00           H  
ATOM   3971  HD3 PRO   262      66.909  47.549  89.539  1.00  0.00           H  
ATOM   3972  CG  PRO   262      66.503  46.911  91.665  1.00  0.00           C  
ATOM   3973  HG2 PRO   262      66.973  46.009  92.057  1.00  0.00           H  
ATOM   3974  HG3 PRO   262      65.525  46.662  91.254  1.00  0.00           H  
ATOM   3975  CB  PRO   262      66.378  48.042  92.791  1.00  0.00           C  
ATOM   3976  HB2 PRO   262      66.834  47.669  93.708  1.00  0.00           H  
ATOM   3977  HB3 PRO   262      65.342  48.318  92.987  1.00  0.00           H  
ATOM   3978  CA  PRO   262      67.193  49.319  92.256  1.00  0.00           C  
ATOM   3979  HA  PRO   262      66.516  50.166  92.145  1.00  0.00           H  
ATOM   3980  C   PRO   262      68.322  49.690  93.232  1.00  0.00           C  
ATOM   3981  O   PRO   262      69.394  49.089  93.157  1.00  0.00           O  
ATOM   3982  N   PRO   263      68.102  50.647  94.154  1.00  0.00           N  
ATOM   3983  CD  PRO   263      66.889  51.578  94.193  1.00  0.00           C  
ATOM   3984  HD2 PRO   263      66.020  50.969  94.441  1.00  0.00           H  
ATOM   3985  HD3 PRO   263      66.767  51.995  93.193  1.00  0.00           H  
ATOM   3986  CG  PRO   263      67.184  52.707  95.294  1.00  0.00           C  
ATOM   3987  HG2 PRO   263      66.510  52.573  96.140  1.00  0.00           H  
ATOM   3988  HG3 PRO   263      67.024  53.692  94.855  1.00  0.00           H  
ATOM   3989  CB  PRO   263      68.712  52.518  95.729  1.00  0.00           C  
ATOM   3990  HB2 PRO   263      68.750  52.543  96.818  1.00  0.00           H  
ATOM   3991  HB3 PRO   263      69.386  53.274  95.325  1.00  0.00           H  
ATOM   3992  CA  PRO   263      69.142  51.061  95.200  1.00  0.00           C  
ATOM   3993  HA  PRO   263      70.128  51.112  94.737  1.00  0.00           H  
ATOM   3994  C   PRO   263      69.161  50.023  96.329  1.00  0.00           C  
ATOM   3995  O   PRO   263      68.498  50.185  97.355  1.00  0.00           O  
ATOM   3996  N   ILE   264      69.945  48.956  96.127  1.00  0.00           N  
ATOM   3997  H   ILE   264      70.227  48.771  95.175  1.00  0.00           H  
ATOM   3998  CA  ILE   264      70.299  47.979  97.158  1.00  0.00           C  
ATOM   3999  HA  ILE   264      69.520  47.849  97.909  1.00  0.00           H  
ATOM   4000  CB  ILE   264      70.600  46.612  96.482  1.00  0.00           C  
ATOM   4001  HB  ILE   264      71.481  46.736  95.852  1.00  0.00           H  
ATOM   4002  CG2 ILE   264      70.856  45.490  97.507  1.00  0.00           C  
ATOM   4003 HG21 ILE   264      69.976  45.365  98.138  1.00  0.00           H  
ATOM   4004 HG22 ILE   264      71.061  44.557  96.982  1.00  0.00           H  
ATOM   4005 HG23 ILE   264      71.713  45.753  98.128  1.00  0.00           H  
ATOM   4006  CG1 ILE   264      69.486  46.158  95.501  1.00  0.00           C  
ATOM   4007 HG12 ILE   264      69.483  46.881  94.685  1.00  0.00           H  
ATOM   4008 HG13 ILE   264      69.791  45.183  95.121  1.00  0.00           H  
ATOM   4009  CD1 ILE   264      68.076  46.056  96.100  1.00  0.00           C  
ATOM   4010 HD11 ILE   264      67.771  47.031  96.480  1.00  0.00           H  
ATOM   4011 HD12 ILE   264      67.376  45.731  95.330  1.00  0.00           H  
ATOM   4012 HD13 ILE   264      68.079  45.333  96.916  1.00  0.00           H  
ATOM   4013  C   ILE   264      71.447  48.532  98.041  1.00  0.00           C  
ATOM   4014  O   ILE   264      71.828  47.913  99.034  1.00  0.00           O  
ATOM   4015  N   SER   265      71.957  49.730  97.703  1.00  0.00           N  
ATOM   4016  H   SER   265      71.598  50.106  96.837  1.00  0.00           H  
ATOM   4017  CA  SER   265      72.971  50.494  98.421  1.00  0.00           C  
ATOM   4018  HA  SER   265      73.884  49.914  98.558  1.00  0.00           H  
ATOM   4019  CB  SER   265      73.297  51.728  97.567  1.00  0.00           C  
ATOM   4020  HB2 SER   265      74.124  52.261  98.037  1.00  0.00           H  
ATOM   4021  HB3 SER   265      73.601  51.388  96.577  1.00  0.00           H  
ATOM   4022  OG  SER   265      72.184  52.595  97.447  1.00  0.00           O  
ATOM   4023  HG  SER   265      72.425  53.352  96.908  1.00  0.00           H  
ATOM   4024  C   SER   265      72.546  50.933  99.836  1.00  0.00           C  
ATOM   4025  O   SER   265      73.400  51.380 100.601  1.00  0.00           O  
ATOM   4026  N   GLY   266      71.250  50.817 100.171  1.00  0.00           N  
ATOM   4027  H   GLY   266      70.651  50.382  99.484  1.00  0.00           H  
ATOM   4028  CA  GLY   266      70.654  51.262 101.424  1.00  0.00           C  
ATOM   4029  HA2 GLY   266      70.169  50.414 101.907  1.00  0.00           H  
ATOM   4030  HA3 GLY   266      71.440  51.649 102.073  1.00  0.00           H  
ATOM   4031  C   GLY   266      69.617  52.361 101.189  1.00  0.00           C  
ATOM   4032  O   GLY   266      69.290  52.692 100.047  1.00  0.00           O  
ATOM   4033  N   GLN   267      69.105  52.928 102.292  1.00  0.00           N  
ATOM   4034  H   GLN   267      69.333  52.528 103.191  1.00  0.00           H  
ATOM   4035  CA  GLN   267      68.176  54.051 102.251  1.00  0.00           C  
ATOM   4036  HA  GLN   267      67.405  53.855 101.506  1.00  0.00           H  
ATOM   4037  CB  GLN   267      67.499  54.268 103.614  1.00  0.00           C  
ATOM   4038  HB2 GLN   267      68.270  54.242 104.384  1.00  0.00           H  
ATOM   4039  HB3 GLN   267      67.027  55.250 103.607  1.00  0.00           H  
ATOM   4040  CG  GLN   267      66.442  53.195 103.911  1.00  0.00           C  
ATOM   4041  HG2 GLN   267      65.741  53.157 103.078  1.00  0.00           H  
ATOM   4042  HG3 GLN   267      66.932  52.227 104.017  1.00  0.00           H  
ATOM   4043  CD  GLN   267      65.661  53.492 105.195  1.00  0.00           C  
ATOM   4044  OE1 GLN   267      66.232  53.917 106.198  1.00  0.00           O  
ATOM   4045  NE2 GLN   267      64.346  53.260 105.171  1.00  0.00           N  
ATOM   4046 HE21 GLN   267      63.789  53.441 105.994  1.00  0.00           H  
ATOM   4047 HE22 GLN   267      63.914  52.905 104.330  1.00  0.00           H  
ATOM   4048  C   GLN   267      68.887  55.327 101.796  1.00  0.00           C  
ATOM   4049  O   GLN   267      70.045  55.565 102.144  1.00  0.00           O  
ATOM   4050  N   ILE   268      68.152  56.149 101.037  1.00  0.00           N  
ATOM   4051  H   ILE   268      67.250  55.798 100.747  1.00  0.00           H  
ATOM   4052  CA  ILE   268      68.595  57.430 100.511  1.00  0.00           C  
ATOM   4053  HA  ILE   268      69.390  57.919 101.074  1.00  0.00           H  
ATOM   4054  CB  ILE   268      68.994  57.353  99.014  1.00  0.00           C  
ATOM   4055  HB  ILE   268      69.026  58.362  98.603  1.00  0.00           H  
ATOM   4056  CG2 ILE   268      70.376  56.692  98.857  1.00  0.00           C  
ATOM   4057 HG21 ILE   268      70.345  55.683  99.267  1.00  0.00           H  
ATOM   4058 HG22 ILE   268      70.640  56.646  97.800  1.00  0.00           H  
ATOM   4059 HG23 ILE   268      71.123  57.279  99.392  1.00  0.00           H  
ATOM   4060  CG1 ILE   268      67.941  56.755  98.042  1.00  0.00           C  
ATOM   4061 HG12 ILE   268      66.983  57.167  98.360  1.00  0.00           H  
ATOM   4062 HG13 ILE   268      68.196  57.148  97.058  1.00  0.00           H  
ATOM   4063  CD1 ILE   268      67.842  55.226  97.971  1.00  0.00           C  
ATOM   4064 HD11 ILE   268      67.587  54.832  98.955  1.00  0.00           H  
ATOM   4065 HD12 ILE   268      67.070  54.944  97.256  1.00  0.00           H  
ATOM   4066 HD13 ILE   268      68.800  54.814  97.652  1.00  0.00           H  
ATOM   4067  C   ILE   268      67.504  58.463 100.793  1.00  0.00           C  
ATOM   4068  O   ILE   268      66.360  58.319 100.361  1.00  0.00           O  
ATOM   4069  N   ARG   269      67.878  59.504 101.546  1.00  0.00           N  
ATOM   4070  H   ARG   269      68.822  59.503 101.906  1.00  0.00           H  
ATOM   4071  CA  ARG   269      66.986  60.581 101.950  1.00  0.00           C  
ATOM   4072  HA  ARG   269      65.950  60.269 101.817  1.00  0.00           H  
ATOM   4073  CB  ARG   269      67.204  60.945 103.431  1.00  0.00           C  
ATOM   4074  HB2 ARG   269      68.259  60.788 103.658  1.00  0.00           H  
ATOM   4075  HB3 ARG   269      66.960  62.001 103.551  1.00  0.00           H  
ATOM   4076  CG  ARG   269      66.342  60.107 104.393  1.00  0.00           C  
ATOM   4077  HG2 ARG   269      66.542  60.473 105.400  1.00  0.00           H  
ATOM   4078  HG3 ARG   269      65.300  60.300 104.137  1.00  0.00           H  
ATOM   4079  CD  ARG   269      66.611  58.596 104.335  1.00  0.00           C  
ATOM   4080  HD2 ARG   269      66.493  58.249 103.308  1.00  0.00           H  
ATOM   4081  HD3 ARG   269      67.630  58.399 104.670  1.00  0.00           H  
ATOM   4082  NE  ARG   269      65.680  57.850 105.194  1.00  0.00           N  
ATOM   4083  HE  ARG   269      64.787  57.638 104.773  1.00  0.00           H  
ATOM   4084  CZ  ARG   269      65.910  57.439 106.453  1.00  0.00           C  
ATOM   4085  NH1 ARG   269      67.065  57.695 107.087  1.00  0.00           N  
ATOM   4086 HH11 ARG   269      67.793  58.212 106.615  1.00  0.00           H  
ATOM   4087 HH12 ARG   269      67.201  57.370 108.033  1.00  0.00           H  
ATOM   4088  NH2 ARG   269      64.954  56.753 107.091  1.00  0.00           N  
ATOM   4089 HH21 ARG   269      64.081  56.555 106.623  1.00  0.00           H  
ATOM   4090 HH22 ARG   269      65.110  56.437 108.037  1.00  0.00           H  
ATOM   4091  C   ARG   269      67.180  61.780 101.023  1.00  0.00           C  
ATOM   4092  O   ARG   269      68.285  62.055 100.554  1.00  0.00           O  
ATOM   4093  N   CYX   270      66.074  62.492 100.789  1.00  0.00           N  
ATOM   4094  H   CYX   270      65.224  62.171 101.229  1.00  0.00           H  
ATOM   4095  CA  CYX   270      66.011  63.675  99.951  1.00  0.00           C  
ATOM   4096  HA  CYX   270      66.965  64.202  99.973  1.00  0.00           H  
ATOM   4097  CB  CYX   270      65.708  63.270  98.504  1.00  0.00           C  
ATOM   4098  HB2 CYX   270      66.543  62.694  98.105  1.00  0.00           H  
ATOM   4099  HB3 CYX   270      64.803  62.663  98.478  1.00  0.00           H  
ATOM   4100  SG  CYX   270      65.530  64.678  97.379  1.00  0.00           S  
ATOM   4101  C   CYX   270      64.908  64.577 100.490  1.00  0.00           C  
ATOM   4102  O   CYX   270      63.763  64.144 100.593  1.00  0.00           O  
ATOM   4103  N   SER   271      65.248  65.837 100.783  1.00  0.00           N  
ATOM   4104  H   SER   271      66.232  66.063 100.816  1.00  0.00           H  
ATOM   4105  CA  SER   271      64.291  66.863 101.171  1.00  0.00           C  
ATOM   4106  HA  SER   271      63.280  66.511 100.968  1.00  0.00           H  
ATOM   4107  CB  SER   271      64.405  67.191 102.665  1.00  0.00           C  
ATOM   4108  HB2 SER   271      63.606  67.885 102.925  1.00  0.00           H  
ATOM   4109  HB3 SER   271      64.280  66.266 103.228  1.00  0.00           H  
ATOM   4110  OG  SER   271      65.653  67.771 102.983  1.00  0.00           O  
ATOM   4111  HG  SER   271      65.687  67.962 103.923  1.00  0.00           H  
ATOM   4112  C   SER   271      64.470  68.083 100.270  1.00  0.00           C  
ATOM   4113  O   SER   271      65.591  68.481  99.944  1.00  0.00           O  
ATOM   4114  N   SER   272      63.331  68.653  99.867  1.00  0.00           N  
ATOM   4115  H   SER   272      62.482  68.272 100.259  1.00  0.00           H  
ATOM   4116  CA  SER   272      63.220  69.729  98.893  1.00  0.00           C  
ATOM   4117  HA  SER   272      64.126  70.336  98.895  1.00  0.00           H  
ATOM   4118  CB  SER   272      63.031  69.129  97.484  1.00  0.00           C  
ATOM   4119  HB2 SER   272      62.083  68.591  97.471  1.00  0.00           H  
ATOM   4120  HB3 SER   272      62.991  69.952  96.770  1.00  0.00           H  
ATOM   4121  OG  SER   272      64.077  68.248  97.128  1.00  0.00           O  
ATOM   4122  HG  SER   272      63.917  67.901  96.247  1.00  0.00           H  
ATOM   4123  C   SER   272      62.043  70.637  99.278  1.00  0.00           C  
ATOM   4124  O   SER   272      61.454  70.499 100.353  1.00  0.00           O  
ATOM   4125  N   ASN   273      61.704  71.565  98.377  1.00  0.00           N  
ATOM   4126  H   ASN   273      62.305  71.663  97.571  1.00  0.00           H  
ATOM   4127  CA  ASN   273      60.565  72.460  98.500  1.00  0.00           C  
ATOM   4128  HA  ASN   273      59.883  72.103  99.272  1.00  0.00           H  
ATOM   4129  CB  ASN   273      61.061  73.864  98.892  1.00  0.00           C  
ATOM   4130  HB2 ASN   273      61.731  73.772  99.747  1.00  0.00           H  
ATOM   4131  HB3 ASN   273      61.614  74.255  98.038  1.00  0.00           H  
ATOM   4132  CG  ASN   273      59.945  74.853  99.248  1.00  0.00           C  
ATOM   4133  OD1 ASN   273      58.776  74.477  99.358  1.00  0.00           O  
ATOM   4134  ND2 ASN   273      60.330  76.124  99.450  1.00  0.00           N  
ATOM   4135 HD21 ASN   273      59.643  76.825  99.688  1.00  0.00           H  
ATOM   4136 HD22 ASN   273      61.305  76.373  99.363  1.00  0.00           H  
ATOM   4137  C   ASN   273      59.828  72.465  97.165  1.00  0.00           C  
ATOM   4138  O   ASN   273      60.450  72.667  96.124  1.00  0.00           O  
ATOM   4139  N   ILE   274      58.504  72.272  97.203  1.00  0.00           N  
ATOM   4140  H   ILE   274      58.087  71.910  98.049  1.00  0.00           H  
ATOM   4141  CA  ILE   274      57.647  72.482  96.046  1.00  0.00           C  
ATOM   4142  HA  ILE   274      58.159  72.162  95.139  1.00  0.00           H  
ATOM   4143  CB  ILE   274      56.302  71.725  96.174  1.00  0.00           C  
ATOM   4144  HB  ILE   274      55.743  72.104  97.030  1.00  0.00           H  
ATOM   4145  CG2 ILE   274      55.486  71.950  94.888  1.00  0.00           C  
ATOM   4146 HG21 ILE   274      56.044  71.571  94.032  1.00  0.00           H  
ATOM   4147 HG22 ILE   274      54.535  71.422  94.963  1.00  0.00           H  
ATOM   4148 HG23 ILE   274      55.300  73.016  94.757  1.00  0.00           H  
ATOM   4149  CG1 ILE   274      56.494  70.208  96.427  1.00  0.00           C  
ATOM   4150 HG12 ILE   274      56.797  69.757  95.482  1.00  0.00           H  
ATOM   4151 HG13 ILE   274      57.298  70.100  97.155  1.00  0.00           H  
ATOM   4152  CD1 ILE   274      55.233  69.504  96.949  1.00  0.00           C  
ATOM   4153 HD11 ILE   274      54.429  69.612  96.221  1.00  0.00           H  
ATOM   4154 HD12 ILE   274      55.444  68.446  97.102  1.00  0.00           H  
ATOM   4155 HD13 ILE   274      54.930  69.954  97.894  1.00  0.00           H  
ATOM   4156  C   ILE   274      57.478  74.001  95.918  1.00  0.00           C  
ATOM   4157  O   ILE   274      56.839  74.631  96.762  1.00  0.00           O  
ATOM   4158  N   THR   275      58.088  74.569  94.870  1.00  0.00           N  
ATOM   4159  H   THR   275      58.623  73.948  94.280  1.00  0.00           H  
ATOM   4160  CA  THR   275      58.102  76.001  94.563  1.00  0.00           C  
ATOM   4161  HA  THR   275      57.666  76.605  95.359  1.00  0.00           H  
ATOM   4162  CB  THR   275      59.548  76.476  94.321  1.00  0.00           C  
ATOM   4163  HB  THR   275      59.514  77.544  94.106  1.00  0.00           H  
ATOM   4164  CG2 THR   275      60.471  76.225  95.521  1.00  0.00           C  
ATOM   4165 HG21 THR   275      60.506  75.157  95.736  1.00  0.00           H  
ATOM   4166 HG22 THR   275      61.475  76.581  95.289  1.00  0.00           H  
ATOM   4167 HG23 THR   275      60.089  76.758  96.392  1.00  0.00           H  
ATOM   4168  OG1 THR   275      60.072  75.847  93.167  1.00  0.00           O  
ATOM   4169  HG1 THR   275      60.973  76.146  93.021  1.00  0.00           H  
ATOM   4170  C   THR   275      57.207  76.340  93.359  1.00  0.00           C  
ATOM   4171  O   THR   275      57.150  77.499  92.949  1.00  0.00           O  
ATOM   4172  N   GLY   276      56.540  75.331  92.784  1.00  0.00           N  
ATOM   4173  H   GLY   276      56.602  74.435  93.246  1.00  0.00           H  
ATOM   4174  CA  GLY   276      55.750  75.426  91.570  1.00  0.00           C  
ATOM   4175  HA2 GLY   276      54.868  76.039  91.757  1.00  0.00           H  
ATOM   4176  HA3 GLY   276      56.348  75.882  90.781  1.00  0.00           H  
ATOM   4177  C   GLY   276      55.304  74.038  91.116  1.00  0.00           C  
ATOM   4178  O   GLY   276      55.567  73.033  91.779  1.00  0.00           O  
ATOM   4179  N   LEU   277      54.623  73.998  89.968  1.00  0.00           N  
ATOM   4180  H   LEU   277      54.330  74.882  89.578  1.00  0.00           H  
ATOM   4181  CA  LEU   277      54.194  72.774  89.304  1.00  0.00           C  
ATOM   4182  HA  LEU   277      55.025  72.069  89.280  1.00  0.00           H  
ATOM   4183  CB  LEU   277      53.005  72.111  90.038  1.00  0.00           C  
ATOM   4184  HB2 LEU   277      52.788  71.194  89.491  1.00  0.00           H  
ATOM   4185  HB3 LEU   277      53.355  71.862  91.040  1.00  0.00           H  
ATOM   4186  CG  LEU   277      51.723  72.966  90.138  1.00  0.00           C  
ATOM   4187  HG  LEU   277      51.670  73.624  89.271  1.00  0.00           H  
ATOM   4188  CD1 LEU   277      50.478  72.073  90.179  1.00  0.00           C  
ATOM   4189 HD11 LEU   277      50.531  71.415  91.046  1.00  0.00           H  
ATOM   4190 HD12 LEU   277      49.586  72.695  90.249  1.00  0.00           H  
ATOM   4191 HD13 LEU   277      50.431  71.473  89.270  1.00  0.00           H  
ATOM   4192  CD2 LEU   277      51.717  73.845  91.399  1.00  0.00           C  
ATOM   4193 HD21 LEU   277      52.575  74.518  91.378  1.00  0.00           H  
ATOM   4194 HD22 LEU   277      50.798  74.430  91.430  1.00  0.00           H  
ATOM   4195 HD23 LEU   277      51.775  73.212  92.284  1.00  0.00           H  
ATOM   4196  C   LEU   277      53.868  73.061  87.833  1.00  0.00           C  
ATOM   4197  O   LEU   277      53.789  74.210  87.401  1.00  0.00           O  
ATOM   4198  N   LEU   278      53.669  71.979  87.078  1.00  0.00           N  
ATOM   4199  H   LEU   278      53.863  71.095  87.526  1.00  0.00           H  
ATOM   4200  CA  LEU   278      53.238  71.968  85.691  1.00  0.00           C  
ATOM   4201  HA  LEU   278      53.247  72.983  85.292  1.00  0.00           H  
ATOM   4202  CB  LEU   278      54.183  71.098  84.843  1.00  0.00           C  
ATOM   4203  HB2 LEU   278      54.058  70.090  85.238  1.00  0.00           H  
ATOM   4204  HB3 LEU   278      53.840  71.127  83.809  1.00  0.00           H  
ATOM   4205  CG  LEU   278      55.676  71.493  84.902  1.00  0.00           C  
ATOM   4206  HG  LEU   278      55.999  71.545  85.942  1.00  0.00           H  
ATOM   4207  CD1 LEU   278      56.510  70.439  84.159  1.00  0.00           C  
ATOM   4208 HD11 LEU   278      56.188  70.387  83.119  1.00  0.00           H  
ATOM   4209 HD12 LEU   278      57.564  70.715  84.199  1.00  0.00           H  
ATOM   4210 HD13 LEU   278      56.372  69.466  84.631  1.00  0.00           H  
ATOM   4211  CD2 LEU   278      55.927  72.885  84.304  1.00  0.00           C  
ATOM   4212 HD21 LEU   278      55.357  73.628  84.861  1.00  0.00           H  
ATOM   4213 HD22 LEU   278      56.989  73.122  84.366  1.00  0.00           H  
ATOM   4214 HD23 LEU   278      55.614  72.894  83.260  1.00  0.00           H  
ATOM   4215  C   LEU   278      51.807  71.430  85.640  1.00  0.00           C  
ATOM   4216  O   LEU   278      51.447  70.535  86.408  1.00  0.00           O  
ATOM   4217  N   LEU   279      51.011  71.969  84.710  1.00  0.00           N  
ATOM   4218  H   LEU   279      51.391  72.744  84.186  1.00  0.00           H  
ATOM   4219  CA  LEU   279      49.637  71.562  84.444  1.00  0.00           C  
ATOM   4220  HA  LEU   279      49.493  70.534  84.776  1.00  0.00           H  
ATOM   4221  CB  LEU   279      48.630  72.467  85.189  1.00  0.00           C  
ATOM   4222  HB2 LEU   279      48.891  73.480  84.883  1.00  0.00           H  
ATOM   4223  HB3 LEU   279      47.638  72.218  84.813  1.00  0.00           H  
ATOM   4224  CG  LEU   279      48.633  72.379  86.731  1.00  0.00           C  
ATOM   4225  HG  LEU   279      49.653  72.488  87.100  1.00  0.00           H  
ATOM   4226  CD1 LEU   279      47.757  73.501  87.310  1.00  0.00           C  
ATOM   4227 HD11 LEU   279      46.737  73.393  86.942  1.00  0.00           H  
ATOM   4228 HD12 LEU   279      47.759  73.439  88.398  1.00  0.00           H  
ATOM   4229 HD13 LEU   279      48.153  74.468  87.001  1.00  0.00           H  
ATOM   4230  CD2 LEU   279      48.120  71.020  87.237  1.00  0.00           C  
ATOM   4231 HD21 LEU   279      48.758  70.224  86.852  1.00  0.00           H  
ATOM   4232 HD22 LEU   279      48.141  71.006  88.327  1.00  0.00           H  
ATOM   4233 HD23 LEU   279      47.098  70.865  86.892  1.00  0.00           H  
ATOM   4234  C   LEU   279      49.377  71.588  82.931  1.00  0.00           C  
ATOM   4235  O   LEU   279      50.055  72.292  82.182  1.00  0.00           O  
ATOM   4236  N   THR   280      48.364  70.826  82.500  1.00  0.00           N  
ATOM   4237  H   THR   280      47.998  70.150  83.155  1.00  0.00           H  
ATOM   4238  CA  THR   280      47.808  70.854  81.151  1.00  0.00           C  
ATOM   4239  HA  THR   280      47.977  71.810  80.656  1.00  0.00           H  
ATOM   4240  CB  THR   280      48.362  69.729  80.252  1.00  0.00           C  
ATOM   4241  HB  THR   280      47.734  69.673  79.363  1.00  0.00           H  
ATOM   4242  CG2 THR   280      49.817  69.965  79.835  1.00  0.00           C  
ATOM   4243 HG21 THR   280      50.446  70.021  80.724  1.00  0.00           H  
ATOM   4244 HG22 THR   280      50.153  69.142  79.204  1.00  0.00           H  
ATOM   4245 HG23 THR   280      49.889  70.900  79.280  1.00  0.00           H  
ATOM   4246  OG1 THR   280      48.233  68.459  80.864  1.00  0.00           O  
ATOM   4247  HG1 THR   280      48.587  67.785  80.279  1.00  0.00           H  
ATOM   4248  C   THR   280      46.288  70.774  81.264  1.00  0.00           C  
ATOM   4249  O   THR   280      45.742  69.865  81.891  1.00  0.00           O  
ATOM   4250  N   ARG   281      45.620  71.745  80.632  1.00  0.00           N  
ATOM   4251  H   ARG   281      46.169  72.469  80.190  1.00  0.00           H  
ATOM   4252  CA  ARG   281      44.172  71.865  80.606  1.00  0.00           C  
ATOM   4253  HA  ARG   281      43.740  71.584  81.566  1.00  0.00           H  
ATOM   4254  CB  ARG   281      43.820  73.331  80.320  1.00  0.00           C  
ATOM   4255  HB2 ARG   281      44.446  73.949  80.964  1.00  0.00           H  
ATOM   4256  HB3 ARG   281      44.067  73.529  79.277  1.00  0.00           H  
ATOM   4257  CG  ARG   281      42.341  73.666  80.569  1.00  0.00           C  
ATOM   4258  HG2 ARG   281      41.735  73.147  79.827  1.00  0.00           H  
ATOM   4259  HG3 ARG   281      42.068  73.321  81.566  1.00  0.00           H  
ATOM   4260  CD  ARG   281      42.093  75.175  80.465  1.00  0.00           C  
ATOM   4261  HD2 ARG   281      41.040  75.375  80.663  1.00  0.00           H  
ATOM   4262  HD3 ARG   281      42.705  75.686  81.208  1.00  0.00           H  
ATOM   4263  NE  ARG   281      42.430  75.702  79.134  1.00  0.00           N  
ATOM   4264  HE  ARG   281      43.360  76.086  79.041  1.00  0.00           H  
ATOM   4265  CZ  ARG   281      41.622  75.713  78.061  1.00  0.00           C  
ATOM   4266  NH1 ARG   281      40.364  75.255  78.111  1.00  0.00           N  
ATOM   4267 HH11 ARG   281      39.998  74.887  78.977  1.00  0.00           H  
ATOM   4268 HH12 ARG   281      39.787  75.280  77.282  1.00  0.00           H  
ATOM   4269  NH2 ARG   281      42.092  76.197  76.907  1.00  0.00           N  
ATOM   4270 HH21 ARG   281      43.039  76.545  76.857  1.00  0.00           H  
ATOM   4271 HH22 ARG   281      41.498  76.213  76.090  1.00  0.00           H  
ATOM   4272  C   ARG   281      43.580  70.898  79.572  1.00  0.00           C  
ATOM   4273  O   ARG   281      44.203  70.633  78.542  1.00  0.00           O  
ATOM   4274  N   ASP   282      42.376  70.379  79.849  1.00  0.00           N  
ATOM   4275  H   ASP   282      41.971  70.575  80.753  1.00  0.00           H  
ATOM   4276  CA  ASP   282      41.650  69.493  78.942  1.00  0.00           C  
ATOM   4277  HA  ASP   282      42.363  68.866  78.406  1.00  0.00           H  
ATOM   4278  CB  ASP   282      40.668  68.583  79.702  1.00  0.00           C  
ATOM   4279  HB2 ASP   282      39.985  69.257  80.219  1.00  0.00           H  
ATOM   4280  HB3 ASP   282      40.120  68.017  78.949  1.00  0.00           H  
ATOM   4281  CG  ASP   282      41.294  67.613  80.715  1.00  0.00           C  
ATOM   4282  OD1 ASP   282      42.508  67.717  80.999  1.00  0.00           O  
ATOM   4283  OD2 ASP   282      40.523  66.751  81.190  1.00  0.00           O  
ATOM   4284  C   ASP   282      40.906  70.303  77.877  1.00  0.00           C  
ATOM   4285  O   ASP   282      40.312  71.341  78.179  1.00  0.00           O  
ATOM   4286  N   GLY   283      40.911  69.785  76.641  1.00  0.00           N  
ATOM   4287  H   GLY   283      41.508  68.986  76.481  1.00  0.00           H  
ATOM   4288  CA  GLY   283      40.121  70.293  75.524  1.00  0.00           C  
ATOM   4289  HA2 GLY   283      39.873  71.335  75.726  1.00  0.00           H  
ATOM   4290  HA3 GLY   283      40.728  70.234  74.620  1.00  0.00           H  
ATOM   4291  C   GLY   283      38.823  69.503  75.307  1.00  0.00           C  
ATOM   4292  O   GLY   283      37.903  70.024  74.677  1.00  0.00           O  
ATOM   4293  N   GLY   284      38.742  68.268  75.833  1.00  0.00           N  
ATOM   4294  H   GLY   284      39.541  67.945  76.359  1.00  0.00           H  
ATOM   4295  CA  GLY   284      37.595  67.375  75.698  1.00  0.00           C  
ATOM   4296  HA2 GLY   284      37.180  67.523  74.701  1.00  0.00           H  
ATOM   4297  HA3 GLY   284      37.963  66.353  75.790  1.00  0.00           H  
ATOM   4298  C   GLY   284      36.490  67.604  76.738  1.00  0.00           C  
ATOM   4299  O   GLY   284      35.510  66.859  76.728  1.00  0.00           O  
ATOM   4300  N   ASN   285      36.642  68.601  77.626  1.00  0.00           N  
ATOM   4301  H   ASN   285      37.507  69.121  77.588  1.00  0.00           H  
ATOM   4302  CA  ASN   285      35.681  68.933  78.671  1.00  0.00           C  
ATOM   4303  HA  ASN   285      35.394  68.043  79.230  1.00  0.00           H  
ATOM   4304  CB  ASN   285      36.341  69.930  79.640  1.00  0.00           C  
ATOM   4305  HB2 ASN   285      37.276  69.492  79.988  1.00  0.00           H  
ATOM   4306  HB3 ASN   285      36.554  70.840  79.079  1.00  0.00           H  
ATOM   4307  CG  ASN   285      35.488  70.295  80.859  1.00  0.00           C  
ATOM   4308  OD1 ASN   285      34.484  69.653  81.165  1.00  0.00           O  
ATOM   4309  ND2 ASN   285      35.904  71.345  81.570  1.00  0.00           N  
ATOM   4310 HD21 ASN   285      35.385  71.636  82.386  1.00  0.00           H  
ATOM   4311 HD22 ASN   285      36.736  71.843  81.289  1.00  0.00           H  
ATOM   4312  C   ASN   285      34.402  69.488  78.029  1.00  0.00           C  
ATOM   4313  O   ASN   285      34.410  70.581  77.460  1.00  0.00           O  
ATOM   4314  N   SER   286      33.313  68.709  78.116  1.00  0.00           N  
ATOM   4315  H   SER   286      33.409  67.837  78.617  1.00  0.00           H  
ATOM   4316  CA  SER   286      32.028  69.007  77.482  1.00  0.00           C  
ATOM   4317  HA  SER   286      32.183  69.418  76.484  1.00  0.00           H  
ATOM   4318  CB  SER   286      31.212  67.714  77.359  1.00  0.00           C  
ATOM   4319  HB2 SER   286      31.061  67.299  78.355  1.00  0.00           H  
ATOM   4320  HB3 SER   286      30.246  67.951  76.914  1.00  0.00           H  
ATOM   4321  OG  SER   286      31.883  66.768  76.552  1.00  0.00           O  
ATOM   4322  HG  SER   286      31.355  65.969  76.489  1.00  0.00           H  
ATOM   4323  C   SER   286      31.221  70.076  78.233  1.00  0.00           C  
ATOM   4324  O   SER   286      30.297  70.646  77.651  1.00  0.00           O  
ATOM   4325  N   ASN   287      31.573  70.365  79.496  1.00  0.00           N  
ATOM   4326  H   ASN   287      32.250  69.761  79.940  1.00  0.00           H  
ATOM   4327  CA  ASN   287      31.007  71.460  80.276  1.00  0.00           C  
ATOM   4328  HA  ASN   287      29.927  71.505  80.140  1.00  0.00           H  
ATOM   4329  CB  ASN   287      31.307  71.227  81.771  1.00  0.00           C  
ATOM   4330  HB2 ASN   287      31.478  70.161  81.924  1.00  0.00           H  
ATOM   4331  HB3 ASN   287      32.216  71.779  82.012  1.00  0.00           H  
ATOM   4332  CG  ASN   287      30.189  71.686  82.718  1.00  0.00           C  
ATOM   4333  OD1 ASN   287      29.402  72.579  82.407  1.00  0.00           O  
ATOM   4334  ND2 ASN   287      30.107  71.058  83.893  1.00  0.00           N  
ATOM   4335 HD21 ASN   287      29.390  71.321  84.554  1.00  0.00           H  
ATOM   4336 HD22 ASN   287      30.763  70.323  84.116  1.00  0.00           H  
ATOM   4337  C   ASN   287      31.583  72.804  79.799  1.00  0.00           C  
ATOM   4338  O   ASN   287      32.614  72.849  79.123  1.00  0.00           O  
ATOM   4339  N   ASN   288      30.922  73.898  80.197  1.00  0.00           N  
ATOM   4340  H   ASN   288      30.008  73.744  80.598  1.00  0.00           H  
ATOM   4341  CA  ASN   288      31.363  75.275  79.985  1.00  0.00           C  
ATOM   4342  HA  ASN   288      32.413  75.299  79.692  1.00  0.00           H  
ATOM   4343  CB  ASN   288      30.523  75.904  78.858  1.00  0.00           C  
ATOM   4344  HB2 ASN   288      30.455  75.185  78.042  1.00  0.00           H  
ATOM   4345  HB3 ASN   288      29.523  76.123  79.233  1.00  0.00           H  
ATOM   4346  CG  ASN   288      31.137  77.198  78.319  1.00  0.00           C  
ATOM   4347  OD1 ASN   288      32.361  77.334  78.276  1.00  0.00           O  
ATOM   4348  ND2 ASN   288      30.278  78.149  77.923  1.00  0.00           N  
ATOM   4349 HD21 ASN   288      30.630  79.023  77.559  1.00  0.00           H  
ATOM   4350 HD22 ASN   288      29.284  77.987  77.991  1.00  0.00           H  
ATOM   4351  C   ASN   288      31.334  76.086  81.296  1.00  0.00           C  
ATOM   4352  O   ASN   288      31.443  77.313  81.276  1.00  0.00           O  
ATOM   4353  N   GLU   289      31.191  75.392  82.434  1.00  0.00           N  
ATOM   4354  H   GLU   289      31.062  74.397  82.315  1.00  0.00           H  
ATOM   4355  CA  GLU   289      31.123  75.943  83.785  1.00  0.00           C  
ATOM   4356  HA  GLU   289      31.230  77.028  83.763  1.00  0.00           H  
ATOM   4357  CB  GLU   289      29.753  75.596  84.396  1.00  0.00           C  
ATOM   4358  HB2 GLU   289      29.645  74.512  84.379  1.00  0.00           H  
ATOM   4359  HB3 GLU   289      29.750  75.945  85.429  1.00  0.00           H  
ATOM   4360  CG  GLU   289      28.576  76.243  83.631  1.00  0.00           C  
ATOM   4361  HG2 GLU   289      28.539  77.280  83.964  1.00  0.00           H  
ATOM   4362  HG3 GLU   289      28.816  76.212  82.568  1.00  0.00           H  
ATOM   4363  CD  GLU   289      27.213  75.581  83.867  1.00  0.00           C  
ATOM   4364  OE1 GLU   289      27.179  74.377  84.207  1.00  0.00           O  
ATOM   4365  OE2 GLU   289      26.207  76.299  83.678  1.00  0.00           O  
ATOM   4366  C   GLU   289      32.299  75.428  84.634  1.00  0.00           C  
ATOM   4367  O   GLU   289      32.249  75.509  85.862  1.00  0.00           O  
ATOM   4368  N   SER   290      33.338  74.880  83.981  1.00  0.00           N  
ATOM   4369  H   SER   290      33.274  74.864  82.973  1.00  0.00           H  
ATOM   4370  CA  SER   290      34.506  74.278  84.608  1.00  0.00           C  
ATOM   4371  HA  SER   290      34.815  74.863  85.474  1.00  0.00           H  
ATOM   4372  CB  SER   290      34.158  72.857  85.074  1.00  0.00           C  
ATOM   4373  HB2 SER   290      34.986  72.486  85.678  1.00  0.00           H  
ATOM   4374  HB3 SER   290      33.258  72.912  85.686  1.00  0.00           H  
ATOM   4375  OG  SER   290      33.937  71.981  83.991  1.00  0.00           O  
ATOM   4376  HG  SER   290      33.723  71.107  84.325  1.00  0.00           H  
ATOM   4377  C   SER   290      35.700  74.246  83.649  1.00  0.00           C  
ATOM   4378  O   SER   290      35.547  74.387  82.434  1.00  0.00           O  
ATOM   4379  N   GLU   291      36.882  73.997  84.227  1.00  0.00           N  
ATOM   4380  H   GLU   291      36.924  74.102  85.231  1.00  0.00           H  
ATOM   4381  CA  GLU   291      38.101  73.634  83.520  1.00  0.00           C  
ATOM   4382  HA  GLU   291      37.843  73.216  82.547  1.00  0.00           H  
ATOM   4383  CB  GLU   291      39.014  74.857  83.304  1.00  0.00           C  
ATOM   4384  HB2 GLU   291      39.183  75.287  84.291  1.00  0.00           H  
ATOM   4385  HB3 GLU   291      39.954  74.467  82.913  1.00  0.00           H  
ATOM   4386  CG  GLU   291      38.476  75.944  82.357  1.00  0.00           C  
ATOM   4387  HG2 GLU   291      37.559  76.309  82.819  1.00  0.00           H  
ATOM   4388  HG3 GLU   291      39.214  76.746  82.333  1.00  0.00           H  
ATOM   4389  CD  GLU   291      38.178  75.480  80.924  1.00  0.00           C  
ATOM   4390  OE1 GLU   291      38.626  74.377  80.540  1.00  0.00           O  
ATOM   4391  OE2 GLU   291      37.509  76.264  80.217  1.00  0.00           O  
ATOM   4392  C   GLU   291      38.821  72.555  84.331  1.00  0.00           C  
ATOM   4393  O   GLU   291      39.067  72.732  85.525  1.00  0.00           O  
ATOM   4394  N   ILE   292      39.162  71.444  83.663  1.00  0.00           N  
ATOM   4395  H   ILE   292      38.815  71.348  82.719  1.00  0.00           H  
ATOM   4396  CA  ILE   292      39.924  70.338  84.236  1.00  0.00           C  
ATOM   4397  HA  ILE   292      39.862  70.335  85.324  1.00  0.00           H  
ATOM   4398  CB  ILE   292      39.424  68.978  83.687  1.00  0.00           C  
ATOM   4399  HB  ILE   292      39.476  68.998  82.598  1.00  0.00           H  
ATOM   4400  CG2 ILE   292      40.290  67.817  84.222  1.00  0.00           C  
ATOM   4401 HG21 ILE   292      40.238  67.796  85.311  1.00  0.00           H  
ATOM   4402 HG22 ILE   292      39.920  66.873  83.823  1.00  0.00           H  
ATOM   4403 HG23 ILE   292      41.325  67.962  83.911  1.00  0.00           H  
ATOM   4404  CG1 ILE   292      37.934  68.734  84.031  1.00  0.00           C  
ATOM   4405 HG12 ILE   292      37.879  68.488  85.091  1.00  0.00           H  
ATOM   4406 HG13 ILE   292      37.399  69.665  83.847  1.00  0.00           H  
ATOM   4407  CD1 ILE   292      37.295  67.606  83.210  1.00  0.00           C  
ATOM   4408 HD11 ILE   292      37.830  66.674  83.394  1.00  0.00           H  
ATOM   4409 HD12 ILE   292      36.252  67.489  83.502  1.00  0.00           H  
ATOM   4410 HD13 ILE   292      37.350  67.852  82.150  1.00  0.00           H  
ATOM   4411  C   ILE   292      41.410  70.577  83.951  1.00  0.00           C  
ATOM   4412  O   ILE   292      41.769  71.041  82.870  1.00  0.00           O  
ATOM   4413  N   PHE   293      42.260  70.223  84.922  1.00  0.00           N  
ATOM   4414  H   PHE   293      41.840  69.902  85.782  1.00  0.00           H  
ATOM   4415  CA  PHE   293      43.712  70.325  84.858  1.00  0.00           C  
ATOM   4416  HA  PHE   293      44.028  70.447  83.822  1.00  0.00           H  
ATOM   4417  CB  PHE   293      44.202  71.535  85.667  1.00  0.00           C  
ATOM   4418  HB2 PHE   293      43.915  71.396  86.709  1.00  0.00           H  
ATOM   4419  HB3 PHE   293      45.285  71.642  85.600  1.00  0.00           H  
ATOM   4420  CG  PHE   293      43.607  72.859  85.226  1.00  0.00           C  
ATOM   4421  CD1 PHE   293      42.399  73.312  85.789  1.00  0.00           C  
ATOM   4422  HD1 PHE   293      41.912  72.726  86.568  1.00  0.00           H  
ATOM   4423  CE1 PHE   293      41.822  74.514  85.351  1.00  0.00           C  
ATOM   4424  HE1 PHE   293      40.880  74.851  85.782  1.00  0.00           H  
ATOM   4425  CZ  PHE   293      42.455  75.281  84.361  1.00  0.00           C  
ATOM   4426  HZ  PHE   293      42.010  76.217  84.024  1.00  0.00           H  
ATOM   4427  CE2 PHE   293      43.666  74.839  83.804  1.00  0.00           C  
ATOM   4428  HE2 PHE   293      44.162  75.439  83.041  1.00  0.00           H  
ATOM   4429  CD2 PHE   293      44.239  73.626  84.228  1.00  0.00           C  
ATOM   4430  HD2 PHE   293      45.172  73.280  83.784  1.00  0.00           H  
ATOM   4431  C   PHE   293      44.329  69.020  85.363  1.00  0.00           C  
ATOM   4432  O   PHE   293      43.749  68.337  86.208  1.00  0.00           O  
ATOM   4433  N   ARG   294      45.509  68.682  84.830  1.00  0.00           N  
ATOM   4434  H   ARG   294      45.932  69.337  84.189  1.00  0.00           H  
ATOM   4435  CA  ARG   294      46.197  67.420  85.084  1.00  0.00           C  
ATOM   4436  HA  ARG   294      45.840  66.988  86.019  1.00  0.00           H  
ATOM   4437  CB  ARG   294      45.931  66.419  83.946  1.00  0.00           C  
ATOM   4438  HB2 ARG   294      46.280  66.874  83.019  1.00  0.00           H  
ATOM   4439  HB3 ARG   294      46.515  65.522  84.153  1.00  0.00           H  
ATOM   4440  CG  ARG   294      44.448  66.043  83.805  1.00  0.00           C  
ATOM   4441  HG2 ARG   294      44.105  65.609  84.744  1.00  0.00           H  
ATOM   4442  HG3 ARG   294      43.876  66.946  83.592  1.00  0.00           H  
ATOM   4443  CD  ARG   294      44.247  65.032  82.673  1.00  0.00           C  
ATOM   4444  HD2 ARG   294      44.698  65.417  81.759  1.00  0.00           H  
ATOM   4445  HD3 ARG   294      44.721  64.088  82.942  1.00  0.00           H  
ATOM   4446  NE  ARG   294      42.818  64.789  82.427  1.00  0.00           N  
ATOM   4447  HE  ARG   294      42.373  65.462  81.820  1.00  0.00           H  
ATOM   4448  CZ  ARG   294      42.076  63.784  82.925  1.00  0.00           C  
ATOM   4449  NH1 ARG   294      42.593  62.853  83.740  1.00  0.00           N  
ATOM   4450 HH11 ARG   294      43.569  62.896  83.996  1.00  0.00           H  
ATOM   4451 HH12 ARG   294      42.004  62.113  84.094  1.00  0.00           H  
ATOM   4452  NH2 ARG   294      40.781  63.711  82.593  1.00  0.00           N  
ATOM   4453 HH21 ARG   294      40.381  64.405  81.978  1.00  0.00           H  
ATOM   4454 HH22 ARG   294      40.211  62.962  82.959  1.00  0.00           H  
ATOM   4455  C   ARG   294      47.699  67.685  85.228  1.00  0.00           C  
ATOM   4456  O   ARG   294      48.236  68.499  84.478  1.00  0.00           O  
ATOM   4457  N   PRO   295      48.397  67.006  86.157  1.00  0.00           N  
ATOM   4458  CD  PRO   295      47.854  65.891  87.050  1.00  0.00           C  
ATOM   4459  HD2 PRO   295      47.386  65.152  86.400  1.00  0.00           H  
ATOM   4460  HD3 PRO   295      47.099  66.333  87.700  1.00  0.00           H  
ATOM   4461  CG  PRO   295      49.093  65.291  87.872  1.00  0.00           C  
ATOM   4462  HG2 PRO   295      49.391  64.333  87.445  1.00  0.00           H  
ATOM   4463  HG3 PRO   295      48.811  65.151  88.916  1.00  0.00           H  
ATOM   4464  CB  PRO   295      50.259  66.380  87.736  1.00  0.00           C  
ATOM   4465  HB2 PRO   295      51.206  65.873  87.551  1.00  0.00           H  
ATOM   4466  HB3 PRO   295      50.349  67.004  88.625  1.00  0.00           H  
ATOM   4467  CA  PRO   295      49.869  67.285  86.469  1.00  0.00           C  
ATOM   4468  HA  PRO   295      49.977  68.339  86.724  1.00  0.00           H  
ATOM   4469  C   PRO   295      50.760  66.957  85.271  1.00  0.00           C  
ATOM   4470  O   PRO   295      50.478  66.032  84.507  1.00  0.00           O  
ATOM   4471  N   GLY   296      51.849  67.721  85.143  1.00  0.00           N  
ATOM   4472  H   GLY   296      51.998  68.430  85.847  1.00  0.00           H  
ATOM   4473  CA  GLY   296      52.822  67.601  84.070  1.00  0.00           C  
ATOM   4474  HA2 GLY   296      53.807  67.822  84.482  1.00  0.00           H  
ATOM   4475  HA3 GLY   296      52.802  66.572  83.711  1.00  0.00           H  
ATOM   4476  C   GLY   296      52.551  68.540  82.901  1.00  0.00           C  
ATOM   4477  O   GLY   296      51.554  69.261  82.880  1.00  0.00           O  
ATOM   4478  N   GLY   297      53.491  68.523  81.947  1.00  0.00           N  
ATOM   4479  H   GLY   297      54.252  67.873  82.085  1.00  0.00           H  
ATOM   4480  CA  GLY   297      53.500  69.352  80.752  1.00  0.00           C  
ATOM   4481  HA2 GLY   297      52.649  70.031  80.796  1.00  0.00           H  
ATOM   4482  HA3 GLY   297      54.425  69.929  80.738  1.00  0.00           H  
ATOM   4483  C   GLY   297      53.411  68.523  79.467  1.00  0.00           C  
ATOM   4484  O   GLY   297      53.438  67.291  79.497  1.00  0.00           O  
ATOM   4485  N   GLY   298      53.324  69.230  78.332  1.00  0.00           N  
ATOM   4486  H   GLY   298      53.242  70.232  78.427  1.00  0.00           H  
ATOM   4487  CA  GLY   298      53.340  68.661  76.988  1.00  0.00           C  
ATOM   4488  HA2 GLY   298      52.700  67.779  76.994  1.00  0.00           H  
ATOM   4489  HA3 GLY   298      52.925  69.405  76.308  1.00  0.00           H  
ATOM   4490  C   GLY   298      54.740  68.260  76.496  1.00  0.00           C  
ATOM   4491  O   GLY   298      54.854  67.746  75.384  1.00  0.00           O  
ATOM   4492  N   ASP   299      55.788  68.487  77.305  1.00  0.00           N  
ATOM   4493  H   ASP   299      55.585  68.961  78.173  1.00  0.00           H  
ATOM   4494  CA  ASP   299      57.178  68.159  77.005  1.00  0.00           C  
ATOM   4495  HA  ASP   299      57.226  67.251  76.404  1.00  0.00           H  
ATOM   4496  CB  ASP   299      57.832  69.309  76.213  1.00  0.00           C  
ATOM   4497  HB2 ASP   299      57.147  69.600  75.417  1.00  0.00           H  
ATOM   4498  HB3 ASP   299      57.960  70.142  76.904  1.00  0.00           H  
ATOM   4499  CG  ASP   299      59.191  68.935  75.606  1.00  0.00           C  
ATOM   4500  OD1 ASP   299      59.305  67.806  75.078  1.00  0.00           O  
ATOM   4501  OD2 ASP   299      60.100  69.790  75.669  1.00  0.00           O  
ATOM   4502  C   ASP   299      57.956  67.872  78.299  1.00  0.00           C  
ATOM   4503  O   ASP   299      57.578  68.315  79.385  1.00  0.00           O  
ATOM   4504  N   MET   300      59.067  67.138  78.158  1.00  0.00           N  
ATOM   4505  H   MET   300      59.247  66.769  77.235  1.00  0.00           H  
ATOM   4506  CA  MET   300      59.981  66.779  79.236  1.00  0.00           C  
ATOM   4507  HA  MET   300      59.446  66.379  80.097  1.00  0.00           H  
ATOM   4508  CB  MET   300      60.917  65.687  78.688  1.00  0.00           C  
ATOM   4509  HB2 MET   300      60.284  64.857  78.376  1.00  0.00           H  
ATOM   4510  HB3 MET   300      61.418  66.109  77.817  1.00  0.00           H  
ATOM   4511  CG  MET   300      61.966  65.182  79.685  1.00  0.00           C  
ATOM   4512  HG2 MET   300      62.717  65.963  79.810  1.00  0.00           H  
ATOM   4513  HG3 MET   300      61.468  65.002  80.638  1.00  0.00           H  
ATOM   4514  SD  MET   300      62.779  63.655  79.139  1.00  0.00           S  
ATOM   4515  CE  MET   300      64.115  63.540  80.354  1.00  0.00           C  
ATOM   4516  HE1 MET   300      63.691  63.477  81.356  1.00  0.00           H  
ATOM   4517  HE2 MET   300      64.711  62.649  80.156  1.00  0.00           H  
ATOM   4518  HE3 MET   300      64.749  64.424  80.283  1.00  0.00           H  
ATOM   4519  C   MET   300      60.763  67.990  79.779  1.00  0.00           C  
ATOM   4520  O   MET   300      61.191  67.952  80.933  1.00  0.00           O  
ATOM   4521  N   ARG   301      60.940  69.048  78.969  1.00  0.00           N  
ATOM   4522  H   ARG   301      60.530  68.990  78.048  1.00  0.00           H  
ATOM   4523  CA  ARG   301      61.792  70.198  79.278  1.00  0.00           C  
ATOM   4524  HA  ARG   301      62.406  69.981  80.152  1.00  0.00           H  
ATOM   4525  CB  ARG   301      62.722  70.508  78.086  1.00  0.00           C  
ATOM   4526  HB2 ARG   301      62.087  70.872  77.278  1.00  0.00           H  
ATOM   4527  HB3 ARG   301      63.391  71.306  78.409  1.00  0.00           H  
ATOM   4528  CG  ARG   301      63.553  69.312  77.586  1.00  0.00           C  
ATOM   4529  HG2 ARG   301      62.875  68.606  77.106  1.00  0.00           H  
ATOM   4530  HG3 ARG   301      64.270  69.682  76.853  1.00  0.00           H  
ATOM   4531  CD  ARG   301      64.302  68.608  78.722  1.00  0.00           C  
ATOM   4532  HD2 ARG   301      64.860  69.351  79.292  1.00  0.00           H  
ATOM   4533  HD3 ARG   301      63.578  68.119  79.374  1.00  0.00           H  
ATOM   4534  NE  ARG   301      65.241  67.598  78.221  1.00  0.00           N  
ATOM   4535  HE  ARG   301      65.375  67.555  77.221  1.00  0.00           H  
ATOM   4536  CZ  ARG   301      65.923  66.737  78.997  1.00  0.00           C  
ATOM   4537  NH1 ARG   301      65.767  66.720  80.330  1.00  0.00           N  
ATOM   4538 HH11 ARG   301      65.125  67.365  80.769  1.00  0.00           H  
ATOM   4539 HH12 ARG   301      66.292  66.063  80.888  1.00  0.00           H  
ATOM   4540  NH2 ARG   301      66.779  65.879  78.427  1.00  0.00           N  
ATOM   4541 HH21 ARG   301      66.904  65.886  77.425  1.00  0.00           H  
ATOM   4542 HH22 ARG   301      67.296  65.229  79.002  1.00  0.00           H  
ATOM   4543  C   ARG   301      61.006  71.436  79.738  1.00  0.00           C  
ATOM   4544  O   ARG   301      61.577  72.524  79.782  1.00  0.00           O  
ATOM   4545  N   ASP   302      59.719  71.294  80.096  1.00  0.00           N  
ATOM   4546  H   ASP   302      59.260  70.415  79.905  1.00  0.00           H  
ATOM   4547  CA  ASP   302      58.928  72.377  80.683  1.00  0.00           C  
ATOM   4548  HA  ASP   302      59.052  73.290  80.100  1.00  0.00           H  
ATOM   4549  CB  ASP   302      57.443  71.996  80.686  1.00  0.00           C  
ATOM   4550  HB2 ASP   302      57.387  71.039  81.204  1.00  0.00           H  
ATOM   4551  HB3 ASP   302      56.883  72.745  81.246  1.00  0.00           H  
ATOM   4552  CG  ASP   302      56.844  71.853  79.286  1.00  0.00           C  
ATOM   4553  OD1 ASP   302      57.095  72.744  78.448  1.00  0.00           O  
ATOM   4554  OD2 ASP   302      56.103  70.869  79.087  1.00  0.00           O  
ATOM   4555  C   ASP   302      59.382  72.750  82.103  1.00  0.00           C  
ATOM   4556  O   ASP   302      59.077  73.855  82.551  1.00  0.00           O  
ATOM   4557  N   ASN   303      60.126  71.867  82.793  1.00  0.00           N  
ATOM   4558  H   ASN   303      60.193  70.924  82.436  1.00  0.00           H  
ATOM   4559  CA  ASN   303      60.759  72.169  84.075  1.00  0.00           C  
ATOM   4560  HA  ASN   303      60.082  72.759  84.693  1.00  0.00           H  
ATOM   4561  CB  ASN   303      61.099  70.869  84.821  1.00  0.00           C  
ATOM   4562  HB2 ASN   303      61.319  71.123  85.858  1.00  0.00           H  
ATOM   4563  HB3 ASN   303      60.219  70.227  84.784  1.00  0.00           H  
ATOM   4564  CG  ASN   303      62.292  70.099  84.241  1.00  0.00           C  
ATOM   4565  OD1 ASN   303      62.328  69.785  83.053  1.00  0.00           O  
ATOM   4566  ND2 ASN   303      63.283  69.795  85.085  1.00  0.00           N  
ATOM   4567 HD21 ASN   303      64.090  69.289  84.750  1.00  0.00           H  
ATOM   4568 HD22 ASN   303      63.220  70.073  86.054  1.00  0.00           H  
ATOM   4569  C   ASN   303      62.002  73.061  83.926  1.00  0.00           C  
ATOM   4570  O   ASN   303      62.468  73.612  84.923  1.00  0.00           O  
ATOM   4571  N   TRP   304      62.526  73.211  82.698  1.00  0.00           N  
ATOM   4572  H   TRP   304      62.200  72.594  81.968  1.00  0.00           H  
ATOM   4573  CA  TRP   304      63.564  74.178  82.372  1.00  0.00           C  
ATOM   4574  HA  TRP   304      64.173  74.376  83.255  1.00  0.00           H  
ATOM   4575  CB  TRP   304      64.474  73.642  81.259  1.00  0.00           C  
ATOM   4576  HB2 TRP   304      63.842  73.511  80.381  1.00  0.00           H  
ATOM   4577  HB3 TRP   304      65.236  74.392  81.049  1.00  0.00           H  
ATOM   4578  CG  TRP   304      65.196  72.343  81.465  1.00  0.00           C  
ATOM   4579  CD1 TRP   304      65.223  71.551  82.660  1.00  0.00           C  
ATOM   4580  HD1 TRP   304      64.657  71.930  83.511  1.00  0.00           H  
ATOM   4581  NE1 TRP   304      66.051  70.344  82.458  1.00  0.00           N  
ATOM   4582  HE1 TRP   304      66.226  69.636  83.157  1.00  0.00           H  
ATOM   4583  CE2 TRP   304      66.604  70.352  81.088  1.00  0.00           C  
ATOM   4584  CZ2 TRP   304      67.460  69.482  80.396  1.00  0.00           C  
ATOM   4585  HZ2 TRP   304      67.794  68.597  80.937  1.00  0.00           H  
ATOM   4586  CH2 TRP   304      67.836  69.784  79.076  1.00  0.00           C  
ATOM   4587  HH2 TRP   304      68.495  69.111  78.528  1.00  0.00           H  
ATOM   4588  CZ3 TRP   304      67.373  70.951  78.441  1.00  0.00           C  
ATOM   4589  HZ3 TRP   304      67.668  71.185  77.418  1.00  0.00           H  
ATOM   4590  CE3 TRP   304      66.517  71.850  79.104  1.00  0.00           C  
ATOM   4591  HE3 TRP   304      66.241  72.745  78.547  1.00  0.00           H  
ATOM   4592  CD2 TRP   304      66.089  71.605  80.423  1.00  0.00           C  
ATOM   4593  C   TRP   304      62.932  75.509  81.943  1.00  0.00           C  
ATOM   4594  O   TRP   304      63.443  76.557  82.327  1.00  0.00           O  
ATOM   4595  N   ARG   305      61.820  75.472  81.183  1.00  0.00           N  
ATOM   4596  H   ARG   305      61.478  74.564  80.902  1.00  0.00           H  
ATOM   4597  CA  ARG   305      61.103  76.660  80.714  1.00  0.00           C  
ATOM   4598  HA  ARG   305      61.799  77.348  80.234  1.00  0.00           H  
ATOM   4599  CB  ARG   305      60.023  76.263  79.695  1.00  0.00           C  
ATOM   4600  HB2 ARG   305      59.383  75.527  80.181  1.00  0.00           H  
ATOM   4601  HB3 ARG   305      59.444  77.161  79.480  1.00  0.00           H  
ATOM   4602  CG  ARG   305      60.569  75.680  78.383  1.00  0.00           C  
ATOM   4603  HG2 ARG   305      61.255  76.389  77.920  1.00  0.00           H  
ATOM   4604  HG3 ARG   305      61.094  74.746  78.583  1.00  0.00           H  
ATOM   4605  CD  ARG   305      59.394  75.413  77.435  1.00  0.00           C  
ATOM   4606  HD2 ARG   305      58.680  74.762  77.939  1.00  0.00           H  
ATOM   4607  HD3 ARG   305      58.915  76.363  77.197  1.00  0.00           H  
ATOM   4608  NE  ARG   305      59.813  74.770  76.181  1.00  0.00           N  
ATOM   4609  HE  ARG   305      60.037  75.399  75.423  1.00  0.00           H  
ATOM   4610  CZ  ARG   305      59.911  73.445  75.966  1.00  0.00           C  
ATOM   4611  NH1 ARG   305      59.709  72.557  76.948  1.00  0.00           N  
ATOM   4612 HH11 ARG   305      59.477  72.880  77.877  1.00  0.00           H  
ATOM   4613 HH12 ARG   305      59.790  71.569  76.756  1.00  0.00           H  
ATOM   4614  NH2 ARG   305      60.227  73.000  74.743  1.00  0.00           N  
ATOM   4615 HH21 ARG   305      60.389  73.659  73.995  1.00  0.00           H  
ATOM   4616 HH22 ARG   305      60.302  72.007  74.574  1.00  0.00           H  
ATOM   4617  C   ARG   305      60.440  77.436  81.863  1.00  0.00           C  
ATOM   4618  O   ARG   305      60.213  78.639  81.724  1.00  0.00           O  
ATOM   4619  N   SER   306      60.163  76.767  82.996  1.00  0.00           N  
ATOM   4620  H   SER   306      60.285  75.765  82.971  1.00  0.00           H  
ATOM   4621  CA  SER   306      59.654  77.373  84.226  1.00  0.00           C  
ATOM   4622  HA  SER   306      58.819  78.039  84.009  1.00  0.00           H  
ATOM   4623  CB  SER   306      59.163  76.257  85.160  1.00  0.00           C  
ATOM   4624  HB2 SER   306      58.640  76.715  85.999  1.00  0.00           H  
ATOM   4625  HB3 SER   306      58.473  75.622  84.605  1.00  0.00           H  
ATOM   4626  OG  SER   306      60.234  75.476  85.644  1.00  0.00           O  
ATOM   4627  HG  SER   306      59.894  74.790  86.223  1.00  0.00           H  
ATOM   4628  C   SER   306      60.696  78.244  84.949  1.00  0.00           C  
ATOM   4629  O   SER   306      60.403  78.798  86.009  1.00  0.00           O  
ATOM   4630  N   GLU   307      61.907  78.331  84.386  1.00  0.00           N  
ATOM   4631  H   GLU   307      61.991  77.919  83.468  1.00  0.00           H  
ATOM   4632  CA  GLU   307      63.098  78.886  85.002  1.00  0.00           C  
ATOM   4633  HA  GLU   307      62.848  79.641  85.748  1.00  0.00           H  
ATOM   4634  CB  GLU   307      63.826  77.720  85.705  1.00  0.00           C  
ATOM   4635  HB2 GLU   307      63.067  76.996  85.999  1.00  0.00           H  
ATOM   4636  HB3 GLU   307      64.494  77.268  84.972  1.00  0.00           H  
ATOM   4637  CG  GLU   307      64.631  78.143  86.936  1.00  0.00           C  
ATOM   4638  HG2 GLU   307      65.108  77.252  87.343  1.00  0.00           H  
ATOM   4639  HG3 GLU   307      65.396  78.855  86.626  1.00  0.00           H  
ATOM   4640  CD  GLU   307      63.746  78.781  88.007  1.00  0.00           C  
ATOM   4641  OE1 GLU   307      62.913  78.044  88.580  1.00  0.00           O  
ATOM   4642  OE2 GLU   307      63.910  79.999  88.226  1.00  0.00           O  
ATOM   4643  C   GLU   307      63.974  79.606  83.954  1.00  0.00           C  
ATOM   4644  O   GLU   307      65.088  80.024  84.270  1.00  0.00           O  
ATOM   4645  N   LEU   308      63.464  79.750  82.715  1.00  0.00           N  
ATOM   4646  H   LEU   308      62.568  79.308  82.567  1.00  0.00           H  
ATOM   4647  CA  LEU   308      64.121  80.385  81.574  1.00  0.00           C  
ATOM   4648  HA  LEU   308      64.976  80.969  81.915  1.00  0.00           H  
ATOM   4649  CB  LEU   308      64.620  79.314  80.580  1.00  0.00           C  
ATOM   4650  HB2 LEU   308      63.754  78.686  80.372  1.00  0.00           H  
ATOM   4651  HB3 LEU   308      64.930  79.819  79.665  1.00  0.00           H  
ATOM   4652  CG  LEU   308      65.778  78.436  81.100  1.00  0.00           C  
ATOM   4653  HG  LEU   308      65.538  78.073  82.099  1.00  0.00           H  
ATOM   4654  CD1 LEU   308      65.982  77.242  80.157  1.00  0.00           C  
ATOM   4655 HD11 LEU   308      66.223  77.605  79.158  1.00  0.00           H  
ATOM   4656 HD12 LEU   308      66.800  76.623  80.525  1.00  0.00           H  
ATOM   4657 HD13 LEU   308      65.068  76.649  80.117  1.00  0.00           H  
ATOM   4658  CD2 LEU   308      67.096  79.214  81.224  1.00  0.00           C  
ATOM   4659 HD21 LEU   308      66.965  80.043  81.920  1.00  0.00           H  
ATOM   4660 HD22 LEU   308      67.877  78.550  81.594  1.00  0.00           H  
ATOM   4661 HD23 LEU   308      67.383  79.602  80.247  1.00  0.00           H  
ATOM   4662  C   LEU   308      63.211  81.420  80.882  1.00  0.00           C  
ATOM   4663  O   LEU   308      63.596  81.964  79.845  1.00  0.00           O  
ATOM   4664  N   TYR   309      62.023  81.709  81.445  1.00  0.00           N  
ATOM   4665  H   TYR   309      61.765  81.190  82.272  1.00  0.00           H  
ATOM   4666  CA  TYR   309      61.059  82.664  80.897  1.00  0.00           C  
ATOM   4667  HA  TYR   309      60.865  82.448  79.846  1.00  0.00           H  
ATOM   4668  CB  TYR   309      59.735  82.551  81.675  1.00  0.00           C  
ATOM   4669  HB2 TYR   309      59.004  83.151  81.133  1.00  0.00           H  
ATOM   4670  HB3 TYR   309      59.445  81.501  81.633  1.00  0.00           H  
ATOM   4671  CG  TYR   309      59.788  83.005  83.126  1.00  0.00           C  
ATOM   4672  CD1 TYR   309      60.137  82.093  84.141  1.00  0.00           C  
ATOM   4673  HD1 TYR   309      60.359  81.058  83.883  1.00  0.00           H  
ATOM   4674  CE1 TYR   309      60.200  82.512  85.481  1.00  0.00           C  
ATOM   4675  HE1 TYR   309      60.481  81.804  86.261  1.00  0.00           H  
ATOM   4676  CZ  TYR   309      59.908  83.855  85.816  1.00  0.00           C  
ATOM   4677  OH  TYR   309      59.960  84.265  87.117  1.00  0.00           O  
ATOM   4678  HH  TYR   309      60.205  83.562  87.722  1.00  0.00           H  
ATOM   4679  CE2 TYR   309      59.552  84.771  84.798  1.00  0.00           C  
ATOM   4680  HE2 TYR   309      59.325  85.807  85.049  1.00  0.00           H  
ATOM   4681  CD2 TYR   309      59.492  84.342  83.461  1.00  0.00           C  
ATOM   4682  HD2 TYR   309      59.215  85.045  82.675  1.00  0.00           H  
ATOM   4683  C   TYR   309      61.577  84.114  80.912  1.00  0.00           C  
ATOM   4684  O   TYR   309      61.116  84.927  80.113  1.00  0.00           O  
ATOM   4685  N   LYS   310      62.529  84.428  81.805  1.00  0.00           N  
ATOM   4686  H   LYS   310      62.783  83.695  82.451  1.00  0.00           H  
ATOM   4687  CA  LYS   310      63.098  85.757  82.008  1.00  0.00           C  
ATOM   4688  HA  LYS   310      62.488  86.509  81.508  1.00  0.00           H  
ATOM   4689  CB  LYS   310      63.136  86.076  83.513  1.00  0.00           C  
ATOM   4690  HB2 LYS   310      63.537  87.084  83.618  1.00  0.00           H  
ATOM   4691  HB3 LYS   310      62.107  86.056  83.872  1.00  0.00           H  
ATOM   4692  CG  LYS   310      63.987  85.097  84.341  1.00  0.00           C  
ATOM   4693  HG2 LYS   310      63.499  84.123  84.349  1.00  0.00           H  
ATOM   4694  HG3 LYS   310      64.971  85.006  83.881  1.00  0.00           H  
ATOM   4695  CD  LYS   310      64.141  85.603  85.780  1.00  0.00           C  
ATOM   4696  HD2 LYS   310      64.688  86.546  85.772  1.00  0.00           H  
ATOM   4697  HD3 LYS   310      63.153  85.760  86.213  1.00  0.00           H  
ATOM   4698  CE  LYS   310      64.907  84.577  86.616  1.00  0.00           C  
ATOM   4699  HE2 LYS   310      64.347  83.642  86.617  1.00  0.00           H  
ATOM   4700  HE3 LYS   310      65.883  84.415  86.158  1.00  0.00           H  
ATOM   4701  NZ  LYS   310      65.087  85.043  88.001  1.00  0.00           N  
ATOM   4702  HZ1 LYS   310      64.183  85.193  88.426  1.00  0.00           H  
ATOM   4703  HZ2 LYS   310      65.595  84.346  88.527  1.00  0.00           H  
ATOM   4704  HZ3 LYS   310      65.607  85.909  88.000  1.00  0.00           H  
ATOM   4705  C   LYS   310      64.456  85.933  81.304  1.00  0.00           C  
ATOM   4706  O   LYS   310      65.313  86.663  81.802  1.00  0.00           O  
ATOM   4707  N   TYR   311      64.661  85.263  80.158  1.00  0.00           N  
ATOM   4708  H   TYR   311      63.927  84.644  79.846  1.00  0.00           H  
ATOM   4709  CA  TYR   311      65.897  85.317  79.383  1.00  0.00           C  
ATOM   4710  HA  TYR   311      66.439  86.234  79.614  1.00  0.00           H  
ATOM   4711  CB  TYR   311      66.793  84.119  79.722  1.00  0.00           C  
ATOM   4712  HB2 TYR   311      66.105  83.280  79.620  1.00  0.00           H  
ATOM   4713  HB3 TYR   311      67.581  84.035  78.974  1.00  0.00           H  
ATOM   4714  CG  TYR   311      67.409  84.103  81.110  1.00  0.00           C  
ATOM   4715  CD1 TYR   311      68.549  84.880  81.387  1.00  0.00           C  
ATOM   4716  HD1 TYR   311      68.912  85.591  80.644  1.00  0.00           H  
ATOM   4717  CE1 TYR   311      69.219  84.743  82.613  1.00  0.00           C  
ATOM   4718  HE1 TYR   311      70.117  85.329  82.809  1.00  0.00           H  
ATOM   4719  CZ  TYR   311      68.729  83.852  83.593  1.00  0.00           C  
ATOM   4720  OH  TYR   311      69.393  83.711  84.775  1.00  0.00           O  
ATOM   4721  HH  TYR   311      70.177  84.263  84.833  1.00  0.00           H  
ATOM   4722  CE2 TYR   311      67.554  83.108  83.337  1.00  0.00           C  
ATOM   4723  HE2 TYR   311      67.152  82.436  84.095  1.00  0.00           H  
ATOM   4724  CD2 TYR   311      66.904  83.239  82.097  1.00  0.00           C  
ATOM   4725  HD2 TYR   311      65.999  82.667  81.893  1.00  0.00           H  
ATOM   4726  C   TYR   311      65.620  85.376  77.874  1.00  0.00           C  
ATOM   4727  O   TYR   311      64.568  84.944  77.400  1.00  0.00           O  
ATOM   4728  N   LYS   312      66.602  85.916  77.134  1.00  0.00           N  
ATOM   4729  H   LYS   312      67.429  86.196  77.642  1.00  0.00           H  
ATOM   4730  CA  LYS   312      66.568  86.136  75.691  1.00  0.00           C  
ATOM   4731  HA  LYS   312      66.055  85.316  75.188  1.00  0.00           H  
ATOM   4732  CB  LYS   312      65.803  87.442  75.409  1.00  0.00           C  
ATOM   4733  HB2 LYS   312      64.785  87.302  75.772  1.00  0.00           H  
ATOM   4734  HB3 LYS   312      66.289  88.229  75.985  1.00  0.00           H  
ATOM   4735  CG  LYS   312      65.767  87.841  73.926  1.00  0.00           C  
ATOM   4736  HG2 LYS   312      66.784  87.855  73.535  1.00  0.00           H  
ATOM   4737  HG3 LYS   312      65.176  87.111  73.373  1.00  0.00           H  
ATOM   4738  CD  LYS   312      65.140  89.231  73.768  1.00  0.00           C  
ATOM   4739  HD2 LYS   312      64.097  89.192  74.082  1.00  0.00           H  
ATOM   4740  HD3 LYS   312      65.681  89.942  74.393  1.00  0.00           H  
ATOM   4741  CE  LYS   312      65.216  89.676  72.307  1.00  0.00           C  
ATOM   4742  HE2 LYS   312      66.240  89.542  71.957  1.00  0.00           H  
ATOM   4743  HE3 LYS   312      64.546  89.049  71.719  1.00  0.00           H  
ATOM   4744  NZ  LYS   312      64.827  91.087  72.155  1.00  0.00           N  
ATOM   4745  HZ1 LYS   312      65.448  91.668  72.700  1.00  0.00           H  
ATOM   4746  HZ2 LYS   312      64.888  91.350  71.182  1.00  0.00           H  
ATOM   4747  HZ3 LYS   312      63.879  91.212  72.479  1.00  0.00           H  
ATOM   4748  C   LYS   312      68.010  86.229  75.177  1.00  0.00           C  
ATOM   4749  O   LYS   312      68.795  87.025  75.691  1.00  0.00           O  
ATOM   4750  N   VAL   313      68.338  85.451  74.135  1.00  0.00           N  
ATOM   4751  H   VAL   313      67.667  84.759  73.834  1.00  0.00           H  
ATOM   4752  CA  VAL   313      69.641  85.489  73.470  1.00  0.00           C  
ATOM   4753  HA  VAL   313      70.420  85.822  74.156  1.00  0.00           H  
ATOM   4754  CB  VAL   313      70.022  84.089  72.931  1.00  0.00           C  
ATOM   4755  HB  VAL   313      69.301  83.803  72.165  1.00  0.00           H  
ATOM   4756  CG1 VAL   313      71.438  84.090  72.327  1.00  0.00           C  
ATOM   4757 HG11 VAL   313      72.160  84.375  73.092  1.00  0.00           H  
ATOM   4758 HG12 VAL   313      71.677  83.093  71.957  1.00  0.00           H  
ATOM   4759 HG13 VAL   313      71.482  84.803  71.503  1.00  0.00           H  
ATOM   4760  CG2 VAL   313      69.957  83.018  74.035  1.00  0.00           C  
ATOM   4761 HG21 VAL   313      68.944  82.968  74.434  1.00  0.00           H  
ATOM   4762 HG22 VAL   313      70.231  82.049  73.618  1.00  0.00           H  
ATOM   4763 HG23 VAL   313      70.650  83.278  74.835  1.00  0.00           H  
ATOM   4764  C   VAL   313      69.609  86.554  72.363  1.00  0.00           C  
ATOM   4765  O   VAL   313      68.645  86.625  71.600  1.00  0.00           O  
ATOM   4766  N   VAL   314      70.680  87.359  72.274  1.00  0.00           N  
ATOM   4767  H   VAL   314      71.392  87.234  72.979  1.00  0.00           H  
ATOM   4768  CA  VAL   314      70.854  88.435  71.294  1.00  0.00           C  
ATOM   4769  HA  VAL   314      70.321  88.261  70.359  1.00  0.00           H  
ATOM   4770  CB  VAL   314      70.417  89.808  71.865  1.00  0.00           C  
ATOM   4771  HB  VAL   314      70.579  90.559  71.092  1.00  0.00           H  
ATOM   4772  CG1 VAL   314      68.943  89.828  72.297  1.00  0.00           C  
ATOM   4773 HG11 VAL   314      68.781  89.078  73.071  1.00  0.00           H  
ATOM   4774 HG12 VAL   314      68.692  90.814  72.689  1.00  0.00           H  
ATOM   4775 HG13 VAL   314      68.309  89.607  71.438  1.00  0.00           H  
ATOM   4776  CG2 VAL   314      71.308  90.294  73.023  1.00  0.00           C  
ATOM   4777 HG21 VAL   314      72.336  90.395  72.674  1.00  0.00           H  
ATOM   4778 HG22 VAL   314      70.949  91.260  73.378  1.00  0.00           H  
ATOM   4779 HG23 VAL   314      71.271  89.572  73.838  1.00  0.00           H  
ATOM   4780  C   VAL   314      72.308  88.487  70.810  1.00  0.00           C  
ATOM   4781  O   VAL   314      73.217  88.015  71.492  1.00  0.00           O  
ATOM   4782  N   LYS   315      72.520  89.111  69.642  1.00  0.00           N  
ATOM   4783  H   LYS   315      71.709  89.350  69.090  1.00  0.00           H  
ATOM   4784  CA  LYS   315      73.841  89.434  69.107  1.00  0.00           C  
ATOM   4785  HA  LYS   315      74.503  88.574  69.209  1.00  0.00           H  
ATOM   4786  CB  LYS   315      73.737  89.801  67.617  1.00  0.00           C  
ATOM   4787  HB2 LYS   315      73.025  90.621  67.525  1.00  0.00           H  
ATOM   4788  HB3 LYS   315      74.721  90.137  67.288  1.00  0.00           H  
ATOM   4789  CG  LYS   315      73.278  88.623  66.741  1.00  0.00           C  
ATOM   4790  HG2 LYS   315      74.046  87.853  66.813  1.00  0.00           H  
ATOM   4791  HG3 LYS   315      72.348  88.250  67.169  1.00  0.00           H  
ATOM   4792  CD  LYS   315      73.053  88.985  65.263  1.00  0.00           C  
ATOM   4793  HD2 LYS   315      72.491  88.164  64.818  1.00  0.00           H  
ATOM   4794  HD3 LYS   315      72.447  89.891  65.247  1.00  0.00           H  
ATOM   4795  CE  LYS   315      74.341  89.218  64.460  1.00  0.00           C  
ATOM   4796  HE2 LYS   315      75.066  88.465  64.769  1.00  0.00           H  
ATOM   4797  HE3 LYS   315      74.104  89.082  63.405  1.00  0.00           H  
ATOM   4798  NZ  LYS   315      74.911  90.560  64.666  1.00  0.00           N  
ATOM   4799  HZ1 LYS   315      75.132  90.686  65.644  1.00  0.00           H  
ATOM   4800  HZ2 LYS   315      75.753  90.656  64.116  1.00  0.00           H  
ATOM   4801  HZ3 LYS   315      74.240  91.258  64.380  1.00  0.00           H  
ATOM   4802  C   LYS   315      74.470  90.598  69.886  1.00  0.00           C  
ATOM   4803  O   LYS   315      73.762  91.426  70.463  1.00  0.00           O  
ATOM   4804  N   ILE   316      75.808  90.674  69.854  1.00  0.00           N  
ATOM   4805  H   ILE   316      76.311  89.880  69.486  1.00  0.00           H  
ATOM   4806  CA  ILE   316      76.578  91.793  70.392  1.00  0.00           C  
ATOM   4807  HA  ILE   316      76.213  92.136  71.360  1.00  0.00           H  
ATOM   4808  CB  ILE   316      78.075  91.412  70.511  1.00  0.00           C  
ATOM   4809  HB  ILE   316      78.417  91.047  69.543  1.00  0.00           H  
ATOM   4810  CG2 ILE   316      78.931  92.620  70.936  1.00  0.00           C  
ATOM   4811 HG21 ILE   316      78.590  92.985  71.905  1.00  0.00           H  
ATOM   4812 HG22 ILE   316      79.976  92.318  71.010  1.00  0.00           H  
ATOM   4813 HG23 ILE   316      78.835  93.413  70.195  1.00  0.00           H  
ATOM   4814  CG1 ILE   316      78.316  90.215  71.460  1.00  0.00           C  
ATOM   4815 HG12 ILE   316      77.739  89.385  71.052  1.00  0.00           H  
ATOM   4816 HG13 ILE   316      79.380  89.986  71.392  1.00  0.00           H  
ATOM   4817  CD1 ILE   316      77.932  90.430  72.930  1.00  0.00           C  
ATOM   4818 HD11 ILE   316      76.869  90.659  72.998  1.00  0.00           H  
ATOM   4819 HD12 ILE   316      78.146  89.525  73.498  1.00  0.00           H  
ATOM   4820 HD13 ILE   316      78.509  91.259  73.339  1.00  0.00           H  
ATOM   4821  C   ILE   316      76.355  93.025  69.503  1.00  0.00           C  
ATOM   4822  O   ILE   316      76.639  92.926  68.288  1.00  0.00           O  
ATOM   4823  OXT ILE   316      75.900  94.048  70.059  1.00  0.00           O  
TER    4824      ILE   316 
ATOM   4824  C1  0YB   317      27.752  80.081  88.803  1.00  0.00           C  
ATOM   4825  H1  0YB   317      28.148  79.551  89.671  1.00  0.00           H  
ATOM   4826  O5  0YB   317      27.395  79.092  87.773  1.00  0.00           O  
ATOM   4827  C5  0YB   317      26.387  78.092  88.185  1.00  0.00           C  
ATOM   4828  H5  0YB   317      26.752  77.557  89.064  1.00  0.00           H  
ATOM   4829  C6  0YB   317      26.225  77.091  87.036  1.00  0.00           C  
ATOM   4830  H62 0YB   317      26.023  77.604  86.095  1.00  0.00           H  
ATOM   4831  H61 0YB   317      25.410  76.394  87.230  1.00  0.00           H  
ATOM   4832  O6  0YB   317      27.446  76.351  86.913  1.00  0.00           O  
ATOM   4833  H6O 0YB   317      28.169  76.975  86.808  1.00  0.00           H  
ATOM   4834  C4  0YB   317      25.094  78.841  88.563  1.00  0.00           C  
ATOM   4835  H4  0YB   317      24.624  79.252  87.667  1.00  0.00           H  
ATOM   4836  O4  0YB   317      24.199  77.886  89.161  1.00  0.00           O  
ATOM   4837  H4O 0YB   317      23.432  78.382  89.477  1.00  0.00           H  
ATOM   4838  C3  0YB   317      25.352  79.957  89.595  1.00  0.00           C  
ATOM   4839  H3  0YB   317      25.564  79.501  90.564  1.00  0.00           H  
ATOM   4840  O3  0YB   317      24.149  80.736  89.727  1.00  0.00           O  
ATOM   4841  H3O 0YB   317      24.222  81.355  90.463  1.00  0.00           H  
ATOM   4842  C2  0YB   317      26.506  80.900  89.187  1.00  0.00           C  
ATOM   4843  H2  0YB   317      26.208  81.505  88.328  1.00  0.00           H  
ATOM   4844  N2  0YB   317      26.840  81.779  90.316  1.00  0.00           N  
ATOM   4845  H2N 0YB   317      27.576  81.443  90.913  1.00  0.00           H  
ATOM   4846  C2N 0YB   317      26.417  83.046  90.472  1.00  0.00           C  
ATOM   4847  O2N 0YB   317      25.698  83.638  89.665  1.00  0.00           O  
ATOM   4848  CME 0YB   317      26.893  83.730  91.768  1.00  0.00           C  
ATOM   4849  H3M 0YB   317      27.907  83.413  92.020  1.00  0.00           H  
ATOM   4850  H2M 0YB   317      26.888  84.814  91.643  1.00  0.00           H  
ATOM   4851  H1M 0YB   317      26.220  83.464  92.585  1.00  0.00           H  
TER    4852      0YB   317 
ATOM   4852  C1  0YB   318      30.713  79.502  77.585  1.00  0.00           C  
ATOM   4853  H1  0YB   318      31.785  79.579  77.776  1.00  0.00           H  
ATOM   4854  O5  0YB   318      30.009  80.422  78.492  1.00  0.00           O  
ATOM   4855  C5  0YB   318      30.403  81.844  78.384  1.00  0.00           C  
ATOM   4856  H5  0YB   318      31.462  81.940  78.635  1.00  0.00           H  
ATOM   4857  C6  0YB   318      29.582  82.644  79.406  1.00  0.00           C  
ATOM   4858  H62 0YB   318      28.515  82.542  79.204  1.00  0.00           H  
ATOM   4859  H61 0YB   318      29.840  83.702  79.366  1.00  0.00           H  
ATOM   4860  O6  0YB   318      29.859  82.150  80.724  1.00  0.00           O  
ATOM   4861  H6O 0YB   318      29.692  81.204  80.734  1.00  0.00           H  
ATOM   4862  C4  0YB   318      30.191  82.311  76.927  1.00  0.00           C  
ATOM   4863  H4  0YB   318      29.126  82.444  76.726  1.00  0.00           H  
ATOM   4864  O4  0YB   318      30.853  83.580  76.780  1.00  0.00           O  
ATOM   4865  H4O 0YB   318      30.794  83.819  75.845  1.00  0.00           H  
ATOM   4866  C3  0YB   318      30.791  81.346  75.883  1.00  0.00           C  
ATOM   4867  H3  0YB   318      31.878  81.450  75.889  1.00  0.00           H  
ATOM   4868  O3  0YB   318      30.316  81.738  74.582  1.00  0.00           O  
ATOM   4869  H3O 0YB   318      30.776  81.250  73.889  1.00  0.00           H  
ATOM   4870  C2  0YB   318      30.386  79.880  76.131  1.00  0.00           C  
ATOM   4871  H2  0YB   318      29.312  79.758  75.976  1.00  0.00           H  
ATOM   4872  N2  0YB   318      31.120  78.993  75.216  1.00  0.00           N  
ATOM   4873  H2N 0YB   318      32.030  78.707  75.536  1.00  0.00           H  
ATOM   4874  C2N 0YB   318      30.592  78.371  74.147  1.00  0.00           C  
ATOM   4875  O2N 0YB   318      29.422  78.499  73.782  1.00  0.00           O  
ATOM   4876  CME 0YB   318      31.568  77.457  73.381  1.00  0.00           C  
ATOM   4877  H3M 0YB   318      32.257  76.965  74.071  1.00  0.00           H  
ATOM   4878  H2M 0YB   318      31.014  76.691  72.836  1.00  0.00           H  
ATOM   4879  H1M 0YB   318      32.139  78.055  72.669  1.00  0.00           H  
TER    4880      0YB   318 
ATOM   4880  C1  0YB   319      39.587  60.330  93.884  1.00  0.00           C  
ATOM   4881  H1  0YB   319      38.882  60.744  93.162  1.00  0.00           H  
ATOM   4882  O5  0YB   319      39.005  60.453  95.229  1.00  0.00           O  
ATOM   4883  C5  0YB   319      37.683  59.812  95.398  1.00  0.00           C  
ATOM   4884  H5  0YB   319      36.973  60.277  94.711  1.00  0.00           H  
ATOM   4885  C6  0YB   319      37.211  60.065  96.836  1.00  0.00           C  
ATOM   4886  H62 0YB   319      37.918  59.642  97.551  1.00  0.00           H  
ATOM   4887  H61 0YB   319      36.235  59.612  97.008  1.00  0.00           H  
ATOM   4888  O6  0YB   319      37.111  61.479  97.057  1.00  0.00           O  
ATOM   4889  H6O 0YB   319      37.957  61.880  96.840  1.00  0.00           H  
ATOM   4890  C4  0YB   319      37.811  58.313  95.045  1.00  0.00           C  
ATOM   4891  H4  0YB   319      38.328  57.781  95.847  1.00  0.00           H  
ATOM   4892  O4  0YB   319      36.479  57.785  94.920  1.00  0.00           O  
ATOM   4893  H4O 0YB   319      36.568  56.874  94.609  1.00  0.00           H  
ATOM   4894  C3  0YB   319      38.544  58.057  93.711  1.00  0.00           C  
ATOM   4895  H3  0YB   319      37.876  58.310  92.885  1.00  0.00           H  
ATOM   4896  O3  0YB   319      38.840  56.651  93.626  1.00  0.00           O  
ATOM   4897  H3O 0YB   319      39.171  56.424  92.749  1.00  0.00           H  
ATOM   4898  C2  0YB   319      39.865  58.846  93.596  1.00  0.00           C  
ATOM   4899  H2  0YB   319      40.584  58.481  94.333  1.00  0.00           H  
ATOM   4900  N2  0YB   319      40.429  58.705  92.245  1.00  0.00           N  
ATOM   4901  H2N 0YB   319      40.186  59.435  91.597  1.00  0.00           H  
ATOM   4902  C2N 0YB   319      41.397  57.838  91.899  1.00  0.00           C  
ATOM   4903  O2N 0YB   319      41.896  57.024  92.676  1.00  0.00           O  
ATOM   4904  CME 0YB   319      41.859  57.922  90.432  1.00  0.00           C  
ATOM   4905  H3M 0YB   319      41.847  58.957  90.083  1.00  0.00           H  
ATOM   4906  H2M 0YB   319      42.874  57.534  90.336  1.00  0.00           H  
ATOM   4907  H1M 0YB   319      41.192  57.325  89.808  1.00  0.00           H  
TER    4908      0YB   319 
ATOM   4908  C1  0YB   320      68.692  74.217  95.713  1.00  0.00           C  
ATOM   4909  H1  0YB   320      68.361  75.140  96.192  1.00  0.00           H  
ATOM   4910  O5  0YB   320      69.349  74.559  94.442  1.00  0.00           O  
ATOM   4911  C5  0YB   320      70.508  75.473  94.544  1.00  0.00           C  
ATOM   4912  H5  0YB   320      70.175  76.429  94.954  1.00  0.00           H  
ATOM   4913  C6  0YB   320      71.045  75.709  93.125  1.00  0.00           C  
ATOM   4914  H62 0YB   320      71.361  74.767  92.675  1.00  0.00           H  
ATOM   4915  H61 0YB   320      71.900  76.384  93.144  1.00  0.00           H  
ATOM   4916  O6  0YB   320      70.013  76.292  92.317  1.00  0.00           O  
ATOM   4917  H6O 0YB   320      69.239  75.724  92.358  1.00  0.00           H  
ATOM   4918  C4  0YB   320      71.549  74.851  95.500  1.00  0.00           C  
ATOM   4919  H4  0YB   320      72.069  74.028  95.005  1.00  0.00           H  
ATOM   4920  O4  0YB   320      72.504  75.877  95.823  1.00  0.00           O  
ATOM   4921  H4O 0YB   320      73.096  75.507  96.492  1.00  0.00           H  
ATOM   4922  C3  0YB   320      70.940  74.342  96.824  1.00  0.00           C  
ATOM   4923  H3  0YB   320      70.697  75.200  97.455  1.00  0.00           H  
ATOM   4924  O3  0YB   320      71.938  73.560  97.507  1.00  0.00           O  
ATOM   4925  H3O 0YB   320      71.648  73.341  98.400  1.00  0.00           H  
ATOM   4926  C2  0YB   320      69.694  73.461  96.601  1.00  0.00           C  
ATOM   4927  H2  0YB   320      69.976  72.538  96.089  1.00  0.00           H  
ATOM   4928  N2  0YB   320      69.069  73.137  97.893  1.00  0.00           N  
ATOM   4929  H2N 0YB   320      68.467  73.850  98.269  1.00  0.00           H  
ATOM   4930  C2N 0YB   320      69.052  71.918  98.462  1.00  0.00           C  
ATOM   4931  O2N 0YB   320      69.576  70.918  97.967  1.00  0.00           O  
ATOM   4932  CME 0YB   320      68.312  71.839  99.812  1.00  0.00           C  
ATOM   4933  H3M 0YB   320      67.447  72.505  99.816  1.00  0.00           H  
ATOM   4934  H2M 0YB   320      67.968  70.819  99.991  1.00  0.00           H  
ATOM   4935  H1M 0YB   320      68.992  72.130 100.614  1.00  0.00           H  
TER    4936      0YB   320 
ATOM   4936  C1  0YB   321      29.020  70.759  89.740  1.00  0.00           C
[truncated: 564,045 more chars]
