# Supplementary material for: IgG1-b12–HIV-gp120 Interface in Solution: A Computational Study
Source: J Chem Inf Model. 2021 Dec 31;62(2):359–71. doi: 10.1021/acs.jcim.1c01143 (PMC8790758; doi:10.1021/acs.jcim.1c01143)
Supplement: Supplementary file 2 — ci1c01143_si_002.zip [file ci1c01143_si_002.zip › GP120_B12_pdbs/InitialSnapshots_QMMM/snap_01.pdb]

ATOM      1  N   GLU     1      74.488  51.816  78.227  1.00  0.00           N  
ATOM      2  H1  GLU     1      75.495  51.885  78.190  1.00  0.00           H  
ATOM      3  H2  GLU     1      74.177  50.981  78.702  1.00  0.00           H  
ATOM      4  H3  GLU     1      74.161  52.644  78.704  1.00  0.00           H  
ATOM      5  CA  GLU     1      73.884  51.845  76.837  1.00  0.00           C  
ATOM      6  HA  GLU     1      73.840  50.793  76.556  1.00  0.00           H  
ATOM      7  CB  GLU     1      72.350  52.232  76.799  1.00  0.00           C  
ATOM      8  HB2 GLU     1      71.965  52.141  75.783  1.00  0.00           H  
ATOM      9  HB3 GLU     1      71.723  51.615  77.443  1.00  0.00           H  
ATOM     10  CG  GLU     1      72.039  53.731  77.157  1.00  0.00           C  
ATOM     11  HG2 GLU     1      72.650  54.445  76.605  1.00  0.00           H  
ATOM     12  HG3 GLU     1      71.081  53.746  76.636  1.00  0.00           H  
ATOM     13  CD  GLU     1      71.924  54.077  78.616  1.00  0.00           C  
ATOM     14  OE1 GLU     1      72.311  53.318  79.566  1.00  0.00           O  
ATOM     15  OE2 GLU     1      71.077  55.005  78.811  1.00  0.00           O  
ATOM     16  C   GLU     1      74.783  52.657  75.979  1.00  0.00           C  
ATOM     17  O   GLU     1      75.311  53.689  76.403  1.00  0.00           O  
ATOM     18  N   VAL     2      74.958  52.152  74.741  1.00  0.00           N  
ATOM     19  H   VAL     2      74.530  51.251  74.584  1.00  0.00           H  
ATOM     20  CA  VAL     2      76.129  52.639  73.941  1.00  0.00           C  
ATOM     21  HA  VAL     2      76.942  52.907  74.616  1.00  0.00           H  
ATOM     22  CB  VAL     2      76.640  51.601  72.985  1.00  0.00           C  
ATOM     23  HB  VAL     2      77.430  52.079  72.407  1.00  0.00           H  
ATOM     24  CG1 VAL     2      77.421  50.410  73.668  1.00  0.00           C  
ATOM     25 HG11 VAL     2      76.782  49.793  74.300  1.00  0.00           H  
ATOM     26 HG12 VAL     2      77.826  49.704  72.942  1.00  0.00           H  
ATOM     27 HG13 VAL     2      78.109  50.850  74.390  1.00  0.00           H  
ATOM     28  CG2 VAL     2      75.593  51.078  72.052  1.00  0.00           C  
ATOM     29 HG21 VAL     2      75.087  50.206  72.466  1.00  0.00           H  
ATOM     30 HG22 VAL     2      74.901  51.853  71.722  1.00  0.00           H  
ATOM     31 HG23 VAL     2      76.058  50.778  71.113  1.00  0.00           H  
ATOM     32  C   VAL     2      75.959  53.992  73.256  1.00  0.00           C  
ATOM     33  O   VAL     2      74.929  54.291  72.643  1.00  0.00           O  
ATOM     34  N   VAL     3      76.907  54.952  73.436  1.00  0.00           N  
ATOM     35  H   VAL     3      77.785  54.525  73.694  1.00  0.00           H  
ATOM     36  CA  VAL     3      76.880  56.340  72.852  1.00  0.00           C  
ATOM     37  HA  VAL     3      75.848  56.573  72.592  1.00  0.00           H  
ATOM     38  CB  VAL     3      77.369  57.469  73.912  1.00  0.00           C  
ATOM     39  HB  VAL     3      78.437  57.582  73.729  1.00  0.00           H  
ATOM     40  CG1 VAL     3      76.720  58.804  73.687  1.00  0.00           C  
ATOM     41 HG11 VAL     3      76.554  58.861  72.611  1.00  0.00           H  
ATOM     42 HG12 VAL     3      75.714  58.992  74.063  1.00  0.00           H  
ATOM     43 HG13 VAL     3      77.482  59.546  73.920  1.00  0.00           H  
ATOM     44  CG2 VAL     3      77.335  57.070  75.330  1.00  0.00           C  
ATOM     45 HG21 VAL     3      77.925  56.175  75.531  1.00  0.00           H  
ATOM     46 HG22 VAL     3      77.678  57.852  76.007  1.00  0.00           H  
ATOM     47 HG23 VAL     3      76.288  56.892  75.576  1.00  0.00           H  
ATOM     48  C   VAL     3      77.649  56.344  71.543  1.00  0.00           C  
ATOM     49  O   VAL     3      78.858  56.093  71.547  1.00  0.00           O  
ATOM     50  N   LEU     4      77.001  56.485  70.405  1.00  0.00           N  
ATOM     51  H   LEU     4      76.023  56.233  70.416  1.00  0.00           H  
ATOM     52  CA  LEU     4      77.671  56.583  69.096  1.00  0.00           C  
ATOM     53  HA  LEU     4      78.641  56.088  69.038  1.00  0.00           H  
ATOM     54  CB  LEU     4      76.744  55.936  67.986  1.00  0.00           C  
ATOM     55  HB2 LEU     4      75.712  56.259  68.117  1.00  0.00           H  
ATOM     56  HB3 LEU     4      77.072  56.419  67.065  1.00  0.00           H  
ATOM     57  CG  LEU     4      76.821  54.366  67.883  1.00  0.00           C  
ATOM     58  HG  LEU     4      77.793  54.014  68.227  1.00  0.00           H  
ATOM     59  CD1 LEU     4      75.738  53.694  68.711  1.00  0.00           C  
ATOM     60 HD11 LEU     4      75.832  52.618  68.560  1.00  0.00           H  
ATOM     61 HD12 LEU     4      75.791  53.936  69.772  1.00  0.00           H  
ATOM     62 HD13 LEU     4      74.778  53.972  68.276  1.00  0.00           H  
ATOM     63  CD2 LEU     4      76.666  53.885  66.420  1.00  0.00           C  
ATOM     64 HD21 LEU     4      77.459  54.243  65.763  1.00  0.00           H  
ATOM     65 HD22 LEU     4      76.725  52.801  66.512  1.00  0.00           H  
ATOM     66 HD23 LEU     4      75.702  54.242  66.058  1.00  0.00           H  
ATOM     67  C   LEU     4      78.029  58.035  68.878  1.00  0.00           C  
ATOM     68  O   LEU     4      77.142  58.879  68.904  1.00  0.00           O  
ATOM     69  N   VAL     5      79.325  58.309  68.664  1.00  0.00           N  
ATOM     70  H   VAL     5      79.971  57.539  68.561  1.00  0.00           H  
ATOM     71  CA  VAL     5      79.837  59.653  68.655  1.00  0.00           C  
ATOM     72  HA  VAL     5      79.120  60.387  69.023  1.00  0.00           H  
ATOM     73  CB  VAL     5      81.102  59.803  69.534  1.00  0.00           C  
ATOM     74  HB  VAL     5      81.973  59.346  69.064  1.00  0.00           H  
ATOM     75  CG1 VAL     5      81.366  61.319  69.817  1.00  0.00           C  
ATOM     76 HG11 VAL     5      82.245  61.350  70.461  1.00  0.00           H  
ATOM     77 HG12 VAL     5      81.719  61.798  68.903  1.00  0.00           H  
ATOM     78 HG13 VAL     5      80.583  61.798  70.404  1.00  0.00           H  
ATOM     79  CG2 VAL     5      80.860  59.146  70.909  1.00  0.00           C  
ATOM     80 HG21 VAL     5      79.907  59.475  71.324  1.00  0.00           H  
ATOM     81 HG22 VAL     5      80.958  58.061  70.948  1.00  0.00           H  
ATOM     82 HG23 VAL     5      81.535  59.602  71.633  1.00  0.00           H  
ATOM     83  C   VAL     5      80.124  60.134  67.242  1.00  0.00           C  
ATOM     84  O   VAL     5      80.903  59.592  66.499  1.00  0.00           O  
ATOM     85  N   ASN     6      79.256  60.966  66.703  1.00  0.00           N  
ATOM     86  H   ASN     6      78.410  61.102  67.237  1.00  0.00           H  
ATOM     87  CA  ASN     6      79.298  61.743  65.462  1.00  0.00           C  
ATOM     88  HA  ASN     6      78.320  62.219  65.389  1.00  0.00           H  
ATOM     89  CB  ASN     6      80.286  62.853  65.716  1.00  0.00           C  
ATOM     90  HB2 ASN     6      80.165  63.149  66.758  1.00  0.00           H  
ATOM     91  HB3 ASN     6      81.271  62.437  65.502  1.00  0.00           H  
ATOM     92  CG  ASN     6      79.947  64.012  64.795  1.00  0.00           C  
ATOM     93  OD1 ASN     6      80.538  64.175  63.736  1.00  0.00           O  
ATOM     94  ND2 ASN     6      78.813  64.677  65.059  1.00  0.00           N  
ATOM     95 HD21 ASN     6      78.357  64.510  65.945  1.00  0.00           H  
ATOM     96 HD22 ASN     6      78.339  65.348  64.472  1.00  0.00           H  
ATOM     97  C   ASN     6      79.531  60.844  64.237  1.00  0.00           C  
ATOM     98  O   ASN     6      80.566  60.824  63.600  1.00  0.00           O  
ATOM     99  N   VAL     7      78.594  59.964  64.007  1.00  0.00           N  
ATOM    100  H   VAL     7      77.691  60.115  64.433  1.00  0.00           H  
ATOM    101  CA  VAL     7      78.551  58.944  62.947  1.00  0.00           C  
ATOM    102  HA  VAL     7      79.048  59.344  62.063  1.00  0.00           H  
ATOM    103  CB  VAL     7      79.350  57.709  63.403  1.00  0.00           C  
ATOM    104  HB  VAL     7      79.368  57.705  64.493  1.00  0.00           H  
ATOM    105  CG1 VAL     7      78.667  56.356  63.012  1.00  0.00           C  
ATOM    106 HG11 VAL     7      77.785  56.258  63.645  1.00  0.00           H  
ATOM    107 HG12 VAL     7      78.601  56.216  61.933  1.00  0.00           H  
ATOM    108 HG13 VAL     7      79.279  55.516  63.343  1.00  0.00           H  
ATOM    109  CG2 VAL     7      80.822  57.529  62.899  1.00  0.00           C  
ATOM    110 HG21 VAL     7      81.005  56.471  62.707  1.00  0.00           H  
ATOM    111 HG22 VAL     7      80.982  58.059  61.960  1.00  0.00           H  
ATOM    112 HG23 VAL     7      81.584  57.891  63.589  1.00  0.00           H  
ATOM    113  C   VAL     7      77.124  58.576  62.559  1.00  0.00           C  
ATOM    114  O   VAL     7      76.232  58.395  63.367  1.00  0.00           O  
ATOM    115  N   THR     8      76.972  58.202  61.310  1.00  0.00           N  
ATOM    116  H   THR     8      77.764  57.848  60.793  1.00  0.00           H  
ATOM    117  CA  THR     8      75.687  58.130  60.664  1.00  0.00           C  
ATOM    118  HA  THR     8      75.035  58.702  61.324  1.00  0.00           H  
ATOM    119  CB  THR     8      75.737  58.699  59.228  1.00  0.00           C  
ATOM    120  HB  THR     8      76.356  57.977  58.696  1.00  0.00           H  
ATOM    121  CG2 THR     8      74.440  58.931  58.492  1.00  0.00           C  
ATOM    122 HG21 THR     8      73.736  58.131  58.721  1.00  0.00           H  
ATOM    123 HG22 THR     8      73.951  59.887  58.677  1.00  0.00           H  
ATOM    124 HG23 THR     8      74.566  58.896  57.410  1.00  0.00           H  
ATOM    125  OG1 THR     8      76.407  59.950  59.235  1.00  0.00           O  
ATOM    126  HG1 THR     8      75.837  60.586  59.672  1.00  0.00           H  
ATOM    127  C   THR     8      75.106  56.672  60.694  1.00  0.00           C  
ATOM    128  O   THR     8      75.865  55.767  60.834  1.00  0.00           O  
ATOM    129  N   GLU     9      73.781  56.517  60.763  1.00  0.00           N  
ATOM    130  H   GLU     9      73.212  57.345  60.864  1.00  0.00           H  
ATOM    131  CA  GLU     9      73.206  55.173  60.584  1.00  0.00           C  
ATOM    132  HA  GLU     9      73.929  54.543  60.066  1.00  0.00           H  
ATOM    133  CB  GLU     9      72.643  54.564  61.843  1.00  0.00           C  
ATOM    134  HB2 GLU     9      72.369  55.305  62.594  1.00  0.00           H  
ATOM    135  HB3 GLU     9      71.774  53.974  61.551  1.00  0.00           H  
ATOM    136  CG  GLU     9      73.677  53.566  62.382  1.00  0.00           C  
ATOM    137  HG2 GLU     9      74.691  53.961  62.326  1.00  0.00           H  
ATOM    138  HG3 GLU     9      73.488  53.415  63.444  1.00  0.00           H  
ATOM    139  CD  GLU     9      73.623  52.250  61.575  1.00  0.00           C  
ATOM    140  OE1 GLU     9      73.818  51.157  62.142  1.00  0.00           O  
ATOM    141  OE2 GLU     9      73.125  52.231  60.441  1.00  0.00           O  
ATOM    142  C   GLU     9      72.097  55.245  59.490  1.00  0.00           C  
ATOM    143  O   GLU     9      71.566  56.393  59.250  1.00  0.00           O  
ATOM    144  N   ASN    10      71.636  54.149  58.898  1.00  0.00           N  
ATOM    145  H   ASN    10      72.055  53.280  59.198  1.00  0.00           H  
ATOM    146  CA  ASN    10      70.669  54.182  57.766  1.00  0.00           C  
ATOM    147  HA  ASN    10      70.403  55.227  57.608  1.00  0.00           H  
ATOM    148  CB  ASN    10      71.204  53.636  56.406  1.00  0.00           C  
ATOM    149  HB2 ASN    10      72.289  53.727  56.350  1.00  0.00           H  
ATOM    150  HB3 ASN    10      71.018  52.562  56.397  1.00  0.00           H  
ATOM    151  CG  ASN    10      70.575  54.290  55.259  1.00  0.00           C  
ATOM    152  OD1 ASN    10      69.454  53.914  54.867  1.00  0.00           O  
ATOM    153  ND2 ASN    10      71.158  55.240  54.639  1.00  0.00           N  
ATOM    154 HD21 ASN    10      72.099  55.511  54.888  1.00  0.00           H  
ATOM    155 HD22 ASN    10      70.756  55.416  53.729  1.00  0.00           H  
ATOM    156  C   ASN    10      69.391  53.506  58.219  1.00  0.00           C  
ATOM    157  O   ASN    10      69.301  52.359  58.715  1.00  0.00           O  
ATOM    158  N   PHE    11      68.270  54.273  58.120  1.00  0.00           N  
ATOM    159  H   PHE    11      68.311  55.071  57.502  1.00  0.00           H  
ATOM    160  CA  PHE    11      66.900  53.957  58.585  1.00  0.00           C  
ATOM    161  HA  PHE    11      66.847  53.108  59.267  1.00  0.00           H  
ATOM    162  CB  PHE    11      66.394  55.179  59.475  1.00  0.00           C  
ATOM    163  HB2 PHE    11      66.365  56.144  58.967  1.00  0.00           H  
ATOM    164  HB3 PHE    11      65.340  55.008  59.690  1.00  0.00           H  
ATOM    165  CG  PHE    11      67.136  55.304  60.782  1.00  0.00           C  
ATOM    166  CD1 PHE    11      68.461  55.716  60.878  1.00  0.00           C  
ATOM    167  HD1 PHE    11      68.934  56.142  60.005  1.00  0.00           H  
ATOM    168  CE1 PHE    11      69.145  55.552  62.093  1.00  0.00           C  
ATOM    169  HE1 PHE    11      70.202  55.738  62.211  1.00  0.00           H  
ATOM    170  CZ  PHE    11      68.433  55.314  63.228  1.00  0.00           C  
ATOM    171  HZ  PHE    11      68.971  55.207  64.158  1.00  0.00           H  
ATOM    172  CE2 PHE    11      67.056  55.164  63.204  1.00  0.00           C  
ATOM    173  HE2 PHE    11      66.485  55.041  64.112  1.00  0.00           H  
ATOM    174  CD2 PHE    11      66.404  55.087  61.964  1.00  0.00           C  
ATOM    175  HD2 PHE    11      65.356  54.877  61.810  1.00  0.00           H  
ATOM    176  C   PHE    11      65.905  53.667  57.484  1.00  0.00           C  
ATOM    177  O   PHE    11      66.084  54.128  56.392  1.00  0.00           O  
ATOM    178  N   ASN    12      64.932  52.737  57.790  1.00  0.00           N  
ATOM    179  H   ASN    12      65.254  51.933  58.310  1.00  0.00           H  
ATOM    180  CA  ASN    12      63.629  52.582  57.066  1.00  0.00           C  
ATOM    181  HA  ASN    12      63.407  53.593  56.722  1.00  0.00           H  
ATOM    182  CB  ASN    12      63.955  51.800  55.776  1.00  0.00           C  
ATOM    183  HB2 ASN    12      64.585  52.487  55.212  1.00  0.00           H  
ATOM    184  HB3 ASN    12      64.659  50.992  55.972  1.00  0.00           H  
ATOM    185  CG  ASN    12      62.738  51.457  54.838  1.00  0.00           C  
ATOM    186  OD1 ASN    12      61.594  51.615  55.200  1.00  0.00           O  
ATOM    187  ND2 ASN    12      62.934  50.854  53.707  1.00  0.00           N  
ATOM    188 HD21 ASN    12      62.156  50.891  53.063  1.00  0.00           H  
ATOM    189 HD22 ASN    12      63.888  50.780  53.385  1.00  0.00           H  
ATOM    190  C   ASN    12      62.470  51.929  57.819  1.00  0.00           C  
ATOM    191  O   ASN    12      62.398  50.757  58.105  1.00  0.00           O  
ATOM    192  N   TRP    13      61.428  52.689  58.191  1.00  0.00           N  
ATOM    193  H   TRP    13      61.447  53.646  57.870  1.00  0.00           H  
ATOM    194  CA  TRP    13      60.277  52.234  58.913  1.00  0.00           C  
ATOM    195  HA  TRP    13      60.614  51.839  59.871  1.00  0.00           H  
ATOM    196  CB  TRP    13      59.385  53.376  59.261  1.00  0.00           C  
ATOM    197  HB2 TRP    13      58.698  53.070  60.050  1.00  0.00           H  
ATOM    198  HB3 TRP    13      60.140  54.080  59.611  1.00  0.00           H  
ATOM    199  CG  TRP    13      58.691  54.163  58.149  1.00  0.00           C  
ATOM    200  CD1 TRP    13      59.271  54.788  57.058  1.00  0.00           C  
ATOM    201  HD1 TRP    13      60.322  54.690  56.830  1.00  0.00           H  
ATOM    202  NE1 TRP    13      58.304  55.267  56.176  1.00  0.00           N  
ATOM    203  HE1 TRP    13      58.624  55.803  55.382  1.00  0.00           H  
ATOM    204  CE2 TRP    13      57.054  55.301  56.779  1.00  0.00           C  
ATOM    205  CZ2 TRP    13      55.799  55.537  56.291  1.00  0.00           C  
ATOM    206  HZ2 TRP    13      55.596  55.853  55.278  1.00  0.00           H  
ATOM    207  CH2 TRP    13      54.638  55.250  57.041  1.00  0.00           C  
ATOM    208  HH2 TRP    13      53.643  55.384  56.642  1.00  0.00           H  
ATOM    209  CZ3 TRP    13      54.799  54.884  58.402  1.00  0.00           C  
ATOM    210  HZ3 TRP    13      53.927  54.700  59.012  1.00  0.00           H  
ATOM    211  CE3 TRP    13      56.106  54.536  58.884  1.00  0.00           C  
ATOM    212  HE3 TRP    13      56.258  54.252  59.915  1.00  0.00           H  
ATOM    213  CD2 TRP    13      57.295  54.763  58.074  1.00  0.00           C  
ATOM    214  C   TRP    13      59.467  51.131  58.236  1.00  0.00           C  
ATOM    215  O   TRP    13      59.080  50.119  58.890  1.00  0.00           O  
ATOM    216  N   CYX    14      59.318  51.141  56.883  1.00  0.00           N  
ATOM    217  H   CYX    14      59.736  51.928  56.408  1.00  0.00           H  
ATOM    218  CA  CYX    14      58.764  49.984  56.121  1.00  0.00           C  
ATOM    219  HA  CYX    14      57.815  49.711  56.582  1.00  0.00           H  
ATOM    220  CB  CYX    14      58.446  50.403  54.657  1.00  0.00           C  
ATOM    221  HB2 CYX    14      59.401  50.444  54.134  1.00  0.00           H  
ATOM    222  HB3 CYX    14      57.833  49.659  54.149  1.00  0.00           H  
ATOM    223  SG  CYX    14      57.678  52.019  54.544  1.00  0.00           S  
ATOM    224  C   CYX    14      59.629  48.737  56.066  1.00  0.00           C  
ATOM    225  O   CYX    14      58.977  47.679  55.948  1.00  0.00           O  
ATOM    226  N   LYS    15      60.966  48.799  56.022  1.00  0.00           N  
ATOM    227  H   LYS    15      61.400  49.704  55.913  1.00  0.00           H  
ATOM    228  CA  LYS    15      61.834  47.575  56.065  1.00  0.00           C  
ATOM    229  HA  LYS    15      61.337  46.857  55.412  1.00  0.00           H  
ATOM    230  CB  LYS    15      63.230  47.936  55.483  1.00  0.00           C  
ATOM    231  HB2 LYS    15      63.158  48.388  54.494  1.00  0.00           H  
ATOM    232  HB3 LYS    15      63.672  48.748  56.060  1.00  0.00           H  
ATOM    233  CG  LYS    15      64.140  46.722  55.312  1.00  0.00           C  
ATOM    234  HG2 LYS    15      64.302  46.294  56.302  1.00  0.00           H  
ATOM    235  HG3 LYS    15      63.689  46.043  54.588  1.00  0.00           H  
ATOM    236  CD  LYS    15      65.467  47.187  54.723  1.00  0.00           C  
ATOM    237  HD2 LYS    15      65.874  46.343  54.165  1.00  0.00           H  
ATOM    238  HD3 LYS    15      65.298  47.971  53.986  1.00  0.00           H  
ATOM    239  CE  LYS    15      66.452  47.600  55.882  1.00  0.00           C  
ATOM    240  HE2 LYS    15      66.020  48.363  56.530  1.00  0.00           H  
ATOM    241  HE3 LYS    15      66.599  46.702  56.482  1.00  0.00           H  
ATOM    242  NZ  LYS    15      67.795  48.143  55.454  1.00  0.00           N  
ATOM    243  HZ1 LYS    15      67.703  48.808  54.699  1.00  0.00           H  
ATOM    244  HZ2 LYS    15      68.356  48.514  56.207  1.00  0.00           H  
ATOM    245  HZ3 LYS    15      68.236  47.291  55.137  1.00  0.00           H  
ATOM    246  C   LYS    15      61.918  47.039  57.493  1.00  0.00           C  
ATOM    247  O   LYS    15      62.262  45.856  57.554  1.00  0.00           O  
ATOM    248  N   ASN    16      61.675  47.821  58.536  1.00  0.00           N  
ATOM    249  H   ASN    16      60.972  48.544  58.487  1.00  0.00           H  
ATOM    250  CA  ASN    16      62.194  47.512  59.881  1.00  0.00           C  
ATOM    251  HA  ASN    16      62.707  46.554  59.802  1.00  0.00           H  
ATOM    252  CB  ASN    16      63.258  48.537  60.336  1.00  0.00           C  
ATOM    253  HB2 ASN    16      62.939  49.576  60.258  1.00  0.00           H  
ATOM    254  HB3 ASN    16      63.455  48.478  61.406  1.00  0.00           H  
ATOM    255  CG  ASN    16      64.554  48.537  59.615  1.00  0.00           C  
ATOM    256  OD1 ASN    16      64.867  47.582  58.943  1.00  0.00           O  
ATOM    257  ND2 ASN    16      65.219  49.693  59.677  1.00  0.00           N  
ATOM    258 HD21 ASN    16      64.929  50.397  60.340  1.00  0.00           H  
ATOM    259 HD22 ASN    16      65.840  49.933  58.917  1.00  0.00           H  
ATOM    260  C   ASN    16      60.928  47.428  60.833  1.00  0.00           C  
ATOM    261  O   ASN    16      60.856  48.207  61.831  1.00  0.00           O  
ATOM    262  N   ASP    17      59.969  46.683  60.429  1.00  0.00           N  
ATOM    263  H   ASP    17      60.147  45.986  59.720  1.00  0.00           H  
ATOM    264  CA  ASP    17      58.564  46.892  60.626  1.00  0.00           C  
ATOM    265  HA  ASP    17      58.390  47.968  60.603  1.00  0.00           H  
ATOM    266  CB  ASP    17      57.788  46.341  59.434  1.00  0.00           C  
ATOM    267  HB2 ASP    17      58.155  46.679  58.465  1.00  0.00           H  
ATOM    268  HB3 ASP    17      57.811  45.251  59.412  1.00  0.00           H  
ATOM    269  CG  ASP    17      56.334  46.858  59.482  1.00  0.00           C  
ATOM    270  OD1 ASP    17      55.636  46.699  58.425  1.00  0.00           O  
ATOM    271  OD2 ASP    17      55.979  47.668  60.388  1.00  0.00           O  
ATOM    272  C   ASP    17      58.011  46.362  61.940  1.00  0.00           C  
ATOM    273  O   ASP    17      57.341  45.332  62.081  1.00  0.00           O  
ATOM    274  N   MET    18      58.500  46.939  63.052  1.00  0.00           N  
ATOM    275  H   MET    18      59.143  47.714  62.974  1.00  0.00           H  
ATOM    276  CA  MET    18      58.472  46.350  64.402  1.00  0.00           C  
ATOM    277  HA  MET    18      59.150  45.498  64.456  1.00  0.00           H  
ATOM    278  CB  MET    18      58.981  47.321  65.475  1.00  0.00           C  
ATOM    279  HB2 MET    18      58.425  48.234  65.260  1.00  0.00           H  
ATOM    280  HB3 MET    18      58.754  46.938  66.470  1.00  0.00           H  
ATOM    281  CG  MET    18      60.419  47.704  65.438  1.00  0.00           C  
ATOM    282  HG2 MET    18      60.987  47.005  66.053  1.00  0.00           H  
ATOM    283  HG3 MET    18      60.746  47.653  64.399  1.00  0.00           H  
ATOM    284  SD  MET    18      60.722  49.370  66.081  1.00  0.00           S  
ATOM    285  CE  MET    18      60.508  50.231  64.575  1.00  0.00           C  
ATOM    286  HE1 MET    18      60.416  51.291  64.813  1.00  0.00           H  
ATOM    287  HE2 MET    18      61.326  50.084  63.870  1.00  0.00           H  
ATOM    288  HE3 MET    18      59.591  49.877  64.105  1.00  0.00           H  
ATOM    289  C   MET    18      57.099  45.804  64.898  1.00  0.00           C  
ATOM    290  O   MET    18      56.969  44.806  65.601  1.00  0.00           O  
ATOM    291  N   VAL    19      55.949  46.336  64.381  1.00  0.00           N  
ATOM    292  H   VAL    19      56.084  47.065  63.696  1.00  0.00           H  
ATOM    293  CA  VAL    19      54.490  45.857  64.713  1.00  0.00           C  
ATOM    294  HA  VAL    19      54.419  45.995  65.792  1.00  0.00           H  
ATOM    295  CB  VAL    19      53.342  46.746  64.105  1.00  0.00           C  
ATOM    296  HB  VAL    19      52.438  46.526  64.672  1.00  0.00           H  
ATOM    297  CG1 VAL    19      53.528  48.269  64.299  1.00  0.00           C  
ATOM    298 HG11 VAL    19      52.737  48.885  63.872  1.00  0.00           H  
ATOM    299 HG12 VAL    19      53.680  48.536  65.345  1.00  0.00           H  
ATOM    300 HG13 VAL    19      54.515  48.474  63.882  1.00  0.00           H  
ATOM    301  CG2 VAL    19      53.128  46.488  62.627  1.00  0.00           C  
ATOM    302 HG21 VAL    19      54.016  46.815  62.086  1.00  0.00           H  
ATOM    303 HG22 VAL    19      52.986  45.440  62.363  1.00  0.00           H  
ATOM    304 HG23 VAL    19      52.301  47.080  62.233  1.00  0.00           H  
ATOM    305  C   VAL    19      54.292  44.386  64.409  1.00  0.00           C  
ATOM    306  O   VAL    19      53.334  43.760  64.848  1.00  0.00           O  
ATOM    307  N   GLU    20      55.193  43.820  63.638  1.00  0.00           N  
ATOM    308  H   GLU    20      55.565  44.471  62.960  1.00  0.00           H  
ATOM    309  CA  GLU    20      55.263  42.409  63.348  1.00  0.00           C  
ATOM    310  HA  GLU    20      54.240  42.043  63.252  1.00  0.00           H  
ATOM    311  CB  GLU    20      56.119  42.373  62.063  1.00  0.00           C  
ATOM    312  HB2 GLU    20      55.984  43.320  61.539  1.00  0.00           H  
ATOM    313  HB3 GLU    20      57.164  42.289  62.361  1.00  0.00           H  
ATOM    314  CG  GLU    20      55.783  41.115  61.151  1.00  0.00           C  
ATOM    315  HG2 GLU    20      56.501  40.337  61.411  1.00  0.00           H  
ATOM    316  HG3 GLU    20      54.753  40.838  61.373  1.00  0.00           H  
ATOM    317  CD  GLU    20      55.982  41.436  59.706  1.00  0.00           C  
ATOM    318  OE1 GLU    20      56.985  41.005  59.186  1.00  0.00           O  
ATOM    319  OE2 GLU    20      55.328  42.368  59.161  1.00  0.00           O  
ATOM    320  C   GLU    20      55.700  41.533  64.570  1.00  0.00           C  
ATOM    321  O   GLU    20      55.030  40.542  64.975  1.00  0.00           O  
ATOM    322  N   GLN    21      56.877  41.919  65.052  1.00  0.00           N  
ATOM    323  H   GLN    21      57.112  42.809  64.636  1.00  0.00           H  
ATOM    324  CA  GLN    21      57.648  41.342  66.128  1.00  0.00           C  
ATOM    325  HA  GLN    21      57.742  40.262  66.017  1.00  0.00           H  
ATOM    326  CB  GLN    21      59.038  41.954  66.036  1.00  0.00           C  
ATOM    327  HB2 GLN    21      58.940  43.003  66.316  1.00  0.00           H  
ATOM    328  HB3 GLN    21      59.689  41.522  66.797  1.00  0.00           H  
ATOM    329  CG  GLN    21      59.801  41.897  64.704  1.00  0.00           C  
ATOM    330  HG2 GLN    21      59.434  42.803  64.221  1.00  0.00           H  
ATOM    331  HG3 GLN    21      60.853  41.883  64.987  1.00  0.00           H  
ATOM    332  CD  GLN    21      59.432  40.621  63.896  1.00  0.00           C  
ATOM    333  OE1 GLN    21      59.374  39.556  64.384  1.00  0.00           O  
ATOM    334  NE2 GLN    21      59.440  40.704  62.578  1.00  0.00           N  
ATOM    335 HE21 GLN    21      59.302  39.843  62.068  1.00  0.00           H  
ATOM    336 HE22 GLN    21      59.425  41.570  62.058  1.00  0.00           H  
ATOM    337  C   GLN    21      56.939  41.643  67.533  1.00  0.00           C  
ATOM    338  O   GLN    21      57.293  40.996  68.542  1.00  0.00           O  
ATOM    339  N   MET    22      56.141  42.685  67.565  1.00  0.00           N  
ATOM    340  H   MET    22      56.233  43.264  66.743  1.00  0.00           H  
ATOM    341  CA  MET    22      55.329  42.993  68.779  1.00  0.00           C  
ATOM    342  HA  MET    22      56.001  43.082  69.632  1.00  0.00           H  
ATOM    343  CB  MET    22      54.774  44.444  68.518  1.00  0.00           C  
ATOM    344  HB2 MET    22      54.260  44.454  67.557  1.00  0.00           H  
ATOM    345  HB3 MET    22      53.976  44.635  69.237  1.00  0.00           H  
ATOM    346  CG  MET    22      55.854  45.602  68.665  1.00  0.00           C  
ATOM    347  HG2 MET    22      56.297  45.526  69.658  1.00  0.00           H  
ATOM    348  HG3 MET    22      56.697  45.345  68.024  1.00  0.00           H  
ATOM    349  SD  MET    22      55.029  47.221  68.217  1.00  0.00           S  
ATOM    350  CE  MET    22      55.887  48.158  69.516  1.00  0.00           C  
ATOM    351  HE1 MET    22      56.882  47.827  69.813  1.00  0.00           H  
ATOM    352  HE2 MET    22      56.066  49.218  69.338  1.00  0.00           H  
ATOM    353  HE3 MET    22      55.258  48.150  70.407  1.00  0.00           H  
ATOM    354  C   MET    22      54.285  42.051  69.153  1.00  0.00           C  
ATOM    355  O   MET    22      53.745  41.300  68.329  1.00  0.00           O  
ATOM    356  N   HIE    23      53.825  42.157  70.400  1.00  0.00           N  
ATOM    357  H   HIE    23      54.146  42.841  71.070  1.00  0.00           H  
ATOM    358  CA  HIE    23      52.862  41.138  70.938  1.00  0.00           C  
ATOM    359  HA  HIE    23      53.293  40.200  70.590  1.00  0.00           H  
ATOM    360  CB  HIE    23      52.855  41.287  72.481  1.00  0.00           C  
ATOM    361  HB2 HIE    23      53.821  41.033  72.915  1.00  0.00           H  
ATOM    362  HB3 HIE    23      52.660  42.329  72.733  1.00  0.00           H  
ATOM    363  CG  HIE    23      51.787  40.470  73.276  1.00  0.00           C  
ATOM    364  ND1 HIE    23      51.964  39.185  73.810  1.00  0.00           N  
ATOM    365  CE1 HIE    23      50.788  38.818  74.226  1.00  0.00           C  
ATOM    366  HE1 HIE    23      50.597  37.913  74.782  1.00  0.00           H  
ATOM    367  NE2 HIE    23      49.871  39.691  73.913  1.00  0.00           N  
ATOM    368  HE2 HIE    23      48.907  39.567  74.189  1.00  0.00           H  
ATOM    369  CD2 HIE    23      50.459  40.807  73.353  1.00  0.00           C  
ATOM    370  HD2 HIE    23      49.917  41.635  72.919  1.00  0.00           H  
ATOM    371  C   HIE    23      51.479  41.218  70.327  1.00  0.00           C  
ATOM    372  O   HIE    23      50.971  42.344  70.280  1.00  0.00           O  
ATOM    373  N   GLU    24      50.941  40.105  69.852  1.00  0.00           N  
ATOM    374  H   GLU    24      51.219  39.263  70.335  1.00  0.00           H  
ATOM    375  CA  GLU    24      49.580  40.093  69.270  1.00  0.00           C  
ATOM    376  HA  GLU    24      49.251  41.008  68.776  1.00  0.00           H  
ATOM    377  CB  GLU    24      49.589  39.211  68.047  1.00  0.00           C  
ATOM    378  HB2 GLU    24      50.404  39.651  67.472  1.00  0.00           H  
ATOM    379  HB3 GLU    24      49.775  38.190  68.383  1.00  0.00           H  
ATOM    380  CG  GLU    24      48.266  39.137  67.181  1.00  0.00           C  
ATOM    381  HG2 GLU    24      47.398  39.149  67.841  1.00  0.00           H  
ATOM    382  HG3 GLU    24      48.279  39.947  66.451  1.00  0.00           H  
ATOM    383  CD  GLU    24      48.209  37.960  66.295  1.00  0.00           C  
ATOM    384  OE1 GLU    24      47.220  37.169  66.294  1.00  0.00           O  
ATOM    385  OE2 GLU    24      49.151  37.772  65.493  1.00  0.00           O  
ATOM    386  C   GLU    24      48.488  39.678  70.293  1.00  0.00           C  
ATOM    387  O   GLU    24      47.561  40.467  70.428  1.00  0.00           O  
ATOM    388  N   ASP    25      48.619  38.570  71.026  1.00  0.00           N  
ATOM    389  H   ASP    25      49.562  38.230  71.156  1.00  0.00           H  
ATOM    390  CA  ASP    25      47.473  37.912  71.693  1.00  0.00           C  
ATOM    391  HA  ASP    25      46.763  37.531  70.959  1.00  0.00           H  
ATOM    392  CB  ASP    25      47.953  36.675  72.418  1.00  0.00           C  
ATOM    393  HB2 ASP    25      48.123  35.978  71.597  1.00  0.00           H  
ATOM    394  HB3 ASP    25      48.926  36.916  72.844  1.00  0.00           H  
ATOM    395  CG  ASP    25      46.949  36.117  73.400  1.00  0.00           C  
ATOM    396  OD1 ASP    25      47.366  35.815  74.519  1.00  0.00           O  
ATOM    397  OD2 ASP    25      45.717  36.229  73.254  1.00  0.00           O  
ATOM    398  C   ASP    25      46.670  38.792  72.639  1.00  0.00           C  
ATOM    399  O   ASP    25      47.130  39.124  73.728  1.00  0.00           O  
ATOM    400  N   ILE    26      45.387  39.043  72.268  1.00  0.00           N  
ATOM    401  H   ILE    26      45.025  38.716  71.384  1.00  0.00           H  
ATOM    402  CA  ILE    26      44.563  39.969  73.017  1.00  0.00           C  
ATOM    403  HA  ILE    26      45.083  40.927  72.987  1.00  0.00           H  
ATOM    404  CB  ILE    26      43.180  40.113  72.295  1.00  0.00           C  
ATOM    405  HB  ILE    26      43.028  39.126  71.857  1.00  0.00           H  
ATOM    406  CG2 ILE    26      42.077  40.404  73.327  1.00  0.00           C  
ATOM    407 HG21 ILE    26      41.105  40.578  72.865  1.00  0.00           H  
ATOM    408 HG22 ILE    26      41.814  39.549  73.949  1.00  0.00           H  
ATOM    409 HG23 ILE    26      42.414  41.300  73.847  1.00  0.00           H  
ATOM    410  CG1 ILE    26      43.180  41.204  71.200  1.00  0.00           C  
ATOM    411 HG12 ILE    26      43.085  42.219  71.587  1.00  0.00           H  
ATOM    412 HG13 ILE    26      44.177  41.135  70.764  1.00  0.00           H  
ATOM    413  CD1 ILE    26      42.077  41.026  70.154  1.00  0.00           C  
ATOM    414 HD11 ILE    26      42.404  41.504  69.231  1.00  0.00           H  
ATOM    415 HD12 ILE    26      41.879  39.967  69.985  1.00  0.00           H  
ATOM    416 HD13 ILE    26      41.090  41.335  70.497  1.00  0.00           H  
ATOM    417  C   ILE    26      44.434  39.498  74.540  1.00  0.00           C  
ATOM    418  O   ILE    26      44.614  40.272  75.501  1.00  0.00           O  
ATOM    419  N   CYX    27      44.200  38.239  74.744  1.00  0.00           N  
ATOM    420  H   CYX    27      44.416  37.533  74.054  1.00  0.00           H  
ATOM    421  CA  CYX    27      43.863  37.663  76.087  1.00  0.00           C  
ATOM    422  HA  CYX    27      43.040  38.134  76.624  1.00  0.00           H  
ATOM    423  CB  CYX    27      43.310  36.282  75.706  1.00  0.00           C  
ATOM    424  HB2 CYX    27      44.079  35.570  75.407  1.00  0.00           H  
ATOM    425  HB3 CYX    27      43.034  35.712  76.593  1.00  0.00           H  
ATOM    426  SG  CYX    27      41.941  36.055  74.508  1.00  0.00           S  
ATOM    427  C   CYX    27      45.113  37.727  76.987  1.00  0.00           C  
ATOM    428  O   CYX    27      44.996  37.442  78.196  1.00  0.00           O  
ATOM    429  N   SER    28      46.302  38.043  76.505  1.00  0.00           N  
ATOM    430  H   SER    28      46.328  38.266  75.520  1.00  0.00           H  
ATOM    431  CA  SER    28      47.488  38.389  77.347  1.00  0.00           C  
ATOM    432  HA  SER    28      47.088  38.513  78.353  1.00  0.00           H  
ATOM    433  CB  SER    28      48.416  37.148  77.485  1.00  0.00           C  
ATOM    434  HB2 SER    28      49.320  37.479  77.996  1.00  0.00           H  
ATOM    435  HB3 SER    28      47.978  36.322  78.046  1.00  0.00           H  
ATOM    436  OG  SER    28      48.997  36.810  76.233  1.00  0.00           O  
ATOM    437  HG  SER    28      48.309  36.414  75.693  1.00  0.00           H  
ATOM    438  C   SER    28      48.236  39.713  77.013  1.00  0.00           C  
ATOM    439  O   SER    28      49.327  39.982  77.525  1.00  0.00           O  
ATOM    440  N   LEU    29      47.717  40.538  76.093  1.00  0.00           N  
ATOM    441  H   LEU    29      47.126  40.112  75.394  1.00  0.00           H  
ATOM    442  CA  LEU    29      47.910  41.961  76.171  1.00  0.00           C  
ATOM    443  HA  LEU    29      48.994  42.032  76.256  1.00  0.00           H  
ATOM    444  CB  LEU    29      47.533  42.654  74.834  1.00  0.00           C  
ATOM    445  HB2 LEU    29      48.078  42.066  74.096  1.00  0.00           H  
ATOM    446  HB3 LEU    29      46.467  42.590  74.618  1.00  0.00           H  
ATOM    447  CG  LEU    29      48.024  44.145  74.636  1.00  0.00           C  
ATOM    448  HG  LEU    29      47.948  44.522  75.656  1.00  0.00           H  
ATOM    449  CD1 LEU    29      49.514  44.241  74.297  1.00  0.00           C  
ATOM    450 HD11 LEU    29      50.194  43.530  74.765  1.00  0.00           H  
ATOM    451 HD12 LEU    29      49.493  44.019  73.230  1.00  0.00           H  
ATOM    452 HD13 LEU    29      49.889  45.264  74.270  1.00  0.00           H  
ATOM    453  CD2 LEU    29      47.265  45.047  73.677  1.00  0.00           C  
ATOM    454 HD21 LEU    29      46.201  44.910  73.869  1.00  0.00           H  
ATOM    455 HD22 LEU    29      47.454  46.119  73.723  1.00  0.00           H  
ATOM    456 HD23 LEU    29      47.437  44.664  72.671  1.00  0.00           H  
ATOM    457  C   LEU    29      47.285  42.574  77.405  1.00  0.00           C  
ATOM    458  O   LEU    29      47.971  43.301  78.136  1.00  0.00           O  
ATOM    459  N   TRP    30      46.056  42.310  77.715  1.00  0.00           N  
ATOM    460  H   TRP    30      45.714  41.465  77.279  1.00  0.00           H  
ATOM    461  CA  TRP    30      45.186  43.027  78.661  1.00  0.00           C  
ATOM    462  HA  TRP    30      45.593  44.021  78.842  1.00  0.00           H  
ATOM    463  CB  TRP    30      43.781  43.228  77.923  1.00  0.00           C  
ATOM    464  HB2 TRP    30      43.666  42.273  77.411  1.00  0.00           H  
ATOM    465  HB3 TRP    30      42.992  43.225  78.675  1.00  0.00           H  
ATOM    466  CG  TRP    30      43.727  44.381  76.938  1.00  0.00           C  
ATOM    467  CD1 TRP    30      43.847  44.308  75.627  1.00  0.00           C  
ATOM    468  HD1 TRP    30      43.871  43.412  75.025  1.00  0.00           H  
ATOM    469  NE1 TRP    30      43.746  45.605  75.063  1.00  0.00           N  
ATOM    470  HE1 TRP    30      43.779  45.937  74.110  1.00  0.00           H  
ATOM    471  CE2 TRP    30      43.620  46.559  76.065  1.00  0.00           C  
ATOM    472  CZ2 TRP    30      43.309  47.923  75.956  1.00  0.00           C  
ATOM    473  HZ2 TRP    30      43.423  48.391  74.989  1.00  0.00           H  
ATOM    474  CH2 TRP    30      42.854  48.607  77.134  1.00  0.00           C  
ATOM    475  HH2 TRP    30      42.473  49.585  76.881  1.00  0.00           H  
ATOM    476  CZ3 TRP    30      42.704  47.895  78.309  1.00  0.00           C  
ATOM    477  HZ3 TRP    30      42.279  48.313  79.210  1.00  0.00           H  
ATOM    478  CE3 TRP    30      43.081  46.518  78.359  1.00  0.00           C  
ATOM    479  HE3 TRP    30      43.070  45.963  79.286  1.00  0.00           H  
ATOM    480  CD2 TRP    30      43.509  45.861  77.244  1.00  0.00           C  
ATOM    481  C   TRP    30      45.046  42.318  80.014  1.00  0.00           C  
ATOM    482  O   TRP    30      44.517  41.185  80.100  1.00  0.00           O  
ATOM    483  N   ASP    31      45.457  42.956  81.098  1.00  0.00           N  
ATOM    484  H   ASP    31      45.695  43.938  81.070  1.00  0.00           H  
ATOM    485  CA  ASP    31      45.639  42.332  82.419  1.00  0.00           C  
ATOM    486  HA  ASP    31      45.280  41.303  82.385  1.00  0.00           H  
ATOM    487  CB  ASP    31      47.104  42.293  82.824  1.00  0.00           C  
ATOM    488  HB2 ASP    31      47.627  42.124  81.883  1.00  0.00           H  
ATOM    489  HB3 ASP    31      47.412  43.266  83.208  1.00  0.00           H  
ATOM    490  CG  ASP    31      47.509  41.109  83.707  1.00  0.00           C  
ATOM    491  OD1 ASP    31      46.714  40.259  84.083  1.00  0.00           O  
ATOM    492  OD2 ASP    31      48.724  40.994  84.117  1.00  0.00           O  
ATOM    493  C   ASP    31      44.893  43.010  83.490  1.00  0.00           C  
ATOM    494  O   ASP    31      44.858  44.203  83.500  1.00  0.00           O  
ATOM    495  N   GLN    32      44.713  42.246  84.601  1.00  0.00           N  
ATOM    496  H   GLN    32      45.304  41.446  84.776  1.00  0.00           H  
ATOM    497  CA  GLN    32      43.878  42.593  85.764  1.00  0.00           C  
ATOM    498  HA  GLN    32      42.989  43.064  85.345  1.00  0.00           H  
ATOM    499  CB  GLN    32      43.537  41.193  86.487  1.00  0.00           C  
ATOM    500  HB2 GLN    32      43.293  40.524  85.662  1.00  0.00           H  
ATOM    501  HB3 GLN    32      44.399  40.880  87.076  1.00  0.00           H  
ATOM    502  CG  GLN    32      42.315  41.362  87.365  1.00  0.00           C  
ATOM    503  HG2 GLN    32      42.455  42.235  88.003  1.00  0.00           H  
ATOM    504  HG3 GLN    32      41.425  41.582  86.777  1.00  0.00           H  
ATOM    505  CD  GLN    32      41.950  40.122  88.210  1.00  0.00           C  
ATOM    506  OE1 GLN    32      41.426  39.155  87.672  1.00  0.00           O  
ATOM    507  NE2 GLN    32      42.145  40.098  89.524  1.00  0.00           N  
ATOM    508 HE21 GLN    32      42.814  40.716  89.961  1.00  0.00           H  
ATOM    509 HE22 GLN    32      41.740  39.322  90.027  1.00  0.00           H  
ATOM    510  C   GLN    32      44.711  43.628  86.658  1.00  0.00           C  
ATOM    511  O   GLN    32      45.685  43.236  87.323  1.00  0.00           O  
ATOM    512  N   SER    33      44.533  44.936  86.462  1.00  0.00           N  
ATOM    513  H   SER    33      43.727  45.195  85.911  1.00  0.00           H  
ATOM    514  CA  SER    33      45.276  46.034  87.075  1.00  0.00           C  
ATOM    515  HA  SER    33      46.334  45.925  86.835  1.00  0.00           H  
ATOM    516  CB  SER    33      44.885  47.389  86.449  1.00  0.00           C  
ATOM    517  HB2 SER    33      44.924  47.293  85.364  1.00  0.00           H  
ATOM    518  HB3 SER    33      43.870  47.737  86.640  1.00  0.00           H  
ATOM    519  OG  SER    33      45.783  48.413  86.746  1.00  0.00           O  
ATOM    520  HG  SER    33      46.323  48.497  85.957  1.00  0.00           H  
ATOM    521  C   SER    33      44.968  46.176  88.500  1.00  0.00           C  
ATOM    522  O   SER    33      43.939  45.679  88.955  1.00  0.00           O  
ATOM    523  N   LEU    34      46.023  46.562  89.325  1.00  0.00           N  
ATOM    524  H   LEU    34      46.680  47.206  88.910  1.00  0.00           H  
ATOM    525  CA  LEU    34      46.331  45.826  90.522  1.00  0.00           C  
ATOM    526  HA  LEU    34      45.454  45.202  90.696  1.00  0.00           H  
ATOM    527  CB  LEU    34      47.462  44.898  90.202  1.00  0.00           C  
ATOM    528  HB2 LEU    34      47.237  44.160  89.431  1.00  0.00           H  
ATOM    529  HB3 LEU    34      48.291  45.474  89.791  1.00  0.00           H  
ATOM    530  CG  LEU    34      48.059  44.181  91.401  1.00  0.00           C  
ATOM    531  HG  LEU    34      48.424  44.985  92.040  1.00  0.00           H  
ATOM    532  CD1 LEU    34      47.035  43.397  92.206  1.00  0.00           C  
ATOM    533 HD11 LEU    34      47.095  43.775  93.226  1.00  0.00           H  
ATOM    534 HD12 LEU    34      46.021  43.424  91.805  1.00  0.00           H  
ATOM    535 HD13 LEU    34      47.279  42.336  92.254  1.00  0.00           H  
ATOM    536  CD2 LEU    34      49.263  43.345  91.035  1.00  0.00           C  
ATOM    537 HD21 LEU    34      49.974  43.817  90.356  1.00  0.00           H  
ATOM    538 HD22 LEU    34      49.739  43.025  91.962  1.00  0.00           H  
ATOM    539 HD23 LEU    34      48.858  42.474  90.520  1.00  0.00           H  
ATOM    540  C   LEU    34      46.679  46.781  91.699  1.00  0.00           C  
ATOM    541  O   LEU    34      46.315  46.464  92.830  1.00  0.00           O  
ATOM    542  N   LYS    35      47.126  48.026  91.383  1.00  0.00           N  
ATOM    543  H   LYS    35      47.629  48.006  90.508  1.00  0.00           H  
ATOM    544  CA  LYS    35      47.428  49.050  92.419  1.00  0.00           C  
ATOM    545  HA  LYS    35      47.889  48.476  93.223  1.00  0.00           H  
ATOM    546  CB  LYS    35      48.471  50.049  91.824  1.00  0.00           C  
ATOM    547  HB2 LYS    35      48.238  50.342  90.800  1.00  0.00           H  
ATOM    548  HB3 LYS    35      48.489  50.905  92.499  1.00  0.00           H  
ATOM    549  CG  LYS    35      49.841  49.295  91.941  1.00  0.00           C  
ATOM    550  HG2 LYS    35      50.334  49.511  92.889  1.00  0.00           H  
ATOM    551  HG3 LYS    35      49.756  48.212  91.859  1.00  0.00           H  
ATOM    552  CD  LYS    35      50.818  49.605  90.792  1.00  0.00           C  
ATOM    553  HD2 LYS    35      50.258  49.627  89.857  1.00  0.00           H  
ATOM    554  HD3 LYS    35      51.280  50.557  91.052  1.00  0.00           H  
ATOM    555  CE  LYS    35      51.939  48.544  90.642  1.00  0.00           C  
ATOM    556  HE2 LYS    35      52.475  48.492  91.589  1.00  0.00           H  
ATOM    557  HE3 LYS    35      51.490  47.560  90.506  1.00  0.00           H  
ATOM    558  NZ  LYS    35      52.850  48.961  89.497  1.00  0.00           N  
ATOM    559  HZ1 LYS    35      52.531  48.460  88.680  1.00  0.00           H  
ATOM    560  HZ2 LYS    35      52.947  49.950  89.317  1.00  0.00           H  
ATOM    561  HZ3 LYS    35      53.771  48.624  89.735  1.00  0.00           H  
ATOM    562  C   LYS    35      46.077  49.808  92.793  1.00  0.00           C  
ATOM    563  O   LYS    35      45.298  50.192  91.942  1.00  0.00           O  
ATOM    564  N   PRO    36      45.878  49.958  94.095  1.00  0.00           N  
ATOM    565  CD  PRO    36      46.296  49.027  95.178  1.00  0.00           C  
ATOM    566  HD2 PRO    36      47.320  49.234  95.488  1.00  0.00           H  
ATOM    567  HD3 PRO    36      46.192  48.033  94.744  1.00  0.00           H  
ATOM    568  CG  PRO    36      45.385  49.240  96.389  1.00  0.00           C  
ATOM    569  HG2 PRO    36      45.788  49.932  97.128  1.00  0.00           H  
ATOM    570  HG3 PRO    36      45.125  48.342  96.949  1.00  0.00           H  
ATOM    571  CB  PRO    36      44.147  49.745  95.700  1.00  0.00           C  
ATOM    572  HB2 PRO    36      43.515  50.234  96.442  1.00  0.00           H  
ATOM    573  HB3 PRO    36      43.505  48.965  95.291  1.00  0.00           H  
ATOM    574  CA  PRO    36      44.652  50.593  94.584  1.00  0.00           C  
ATOM    575  HA  PRO    36      43.839  50.743  93.874  1.00  0.00           H  
ATOM    576  C   PRO    36      44.848  52.072  95.059  1.00  0.00           C  
ATOM    577  O   PRO    36      45.805  52.457  95.720  1.00  0.00           O  
ATOM    578  N   CYX    37      43.904  52.898  94.616  1.00  0.00           N  
ATOM    579  H   CYX    37      43.334  52.531  93.868  1.00  0.00           H  
ATOM    580  CA  CYX    37      43.588  54.221  95.038  1.00  0.00           C  
ATOM    581  HA  CYX    37      44.543  54.713  95.221  1.00  0.00           H  
ATOM    582  CB  CYX    37      42.963  55.031  93.833  1.00  0.00           C  
ATOM    583  HB2 CYX    37      42.970  56.034  94.260  1.00  0.00           H  
ATOM    584  HB3 CYX    37      43.733  55.058  93.063  1.00  0.00           H  
ATOM    585  SG  CYX    37      41.308  54.743  93.194  1.00  0.00           S  
ATOM    586  C   CYX    37      42.720  54.480  96.289  1.00  0.00           C  
ATOM    587  O   CYX    37      42.704  55.523  96.878  1.00  0.00           O  
ATOM    588  N   VAL    38      42.060  53.373  96.671  1.00  0.00           N  
ATOM    589  H   VAL    38      42.106  52.601  96.022  1.00  0.00           H  
ATOM    590  CA  VAL    38      41.446  53.166  98.027  1.00  0.00           C  
ATOM    591  HA  VAL    38      40.912  52.223  97.910  1.00  0.00           H  
ATOM    592  CB  VAL    38      42.500  52.934  99.187  1.00  0.00           C  
ATOM    593  HB  VAL    38      42.670  53.896  99.671  1.00  0.00           H  
ATOM    594  CG1 VAL    38      41.904  52.042 100.254  1.00  0.00           C  
ATOM    595 HG11 VAL    38      41.751  51.003  99.961  1.00  0.00           H  
ATOM    596 HG12 VAL    38      42.523  51.959 101.147  1.00  0.00           H  
ATOM    597 HG13 VAL    38      40.940  52.422 100.594  1.00  0.00           H  
ATOM    598  CG2 VAL    38      43.885  52.334  98.840  1.00  0.00           C  
ATOM    599 HG21 VAL    38      44.328  52.816  97.969  1.00  0.00           H  
ATOM    600 HG22 VAL    38      44.501  52.578  99.706  1.00  0.00           H  
ATOM    601 HG23 VAL    38      43.770  51.275  98.606  1.00  0.00           H  
ATOM    602  C   VAL    38      40.274  54.018  98.411  1.00  0.00           C  
ATOM    603  O   VAL    38      40.405  54.900  99.243  1.00  0.00           O  
ATOM    604  N   LYS    39      39.120  53.836  97.716  1.00  0.00           N  
ATOM    605  H   LYS    39      39.223  53.415  96.804  1.00  0.00           H  
ATOM    606  CA  LYS    39      37.827  54.485  97.958  1.00  0.00           C  
ATOM    607  HA  LYS    39      37.924  54.868  98.974  1.00  0.00           H  
ATOM    608  CB  LYS    39      37.612  55.650  96.985  1.00  0.00           C  
ATOM    609  HB2 LYS    39      38.461  56.286  97.233  1.00  0.00           H  
ATOM    610  HB3 LYS    39      37.702  55.242  95.978  1.00  0.00           H  
ATOM    611  CG  LYS    39      36.211  56.324  97.244  1.00  0.00           C  
ATOM    612  HG2 LYS    39      35.351  55.765  96.876  1.00  0.00           H  
ATOM    613  HG3 LYS    39      36.050  56.665  98.267  1.00  0.00           H  
ATOM    614  CD  LYS    39      36.311  57.545  96.427  1.00  0.00           C  
ATOM    615  HD2 LYS    39      37.105  58.176  96.824  1.00  0.00           H  
ATOM    616  HD3 LYS    39      36.614  57.413  95.388  1.00  0.00           H  
ATOM    617  CE  LYS    39      34.960  58.351  96.352  1.00  0.00           C  
ATOM    618  HE2 LYS    39      34.641  58.395  95.311  1.00  0.00           H  
ATOM    619  HE3 LYS    39      34.177  57.758  96.824  1.00  0.00           H  
ATOM    620  NZ  LYS    39      35.161  59.687  97.003  1.00  0.00           N  
ATOM    621  HZ1 LYS    39      35.643  60.244  96.312  1.00  0.00           H  
ATOM    622  HZ2 LYS    39      34.281  60.115  97.251  1.00  0.00           H  
ATOM    623  HZ3 LYS    39      35.808  59.740  97.777  1.00  0.00           H  
ATOM    624  C   LYS    39      36.750  53.373  97.989  1.00  0.00           C  
ATOM    625  O   LYS    39      36.727  52.484  97.231  1.00  0.00           O  
ATOM    626  N   LEU    40      35.876  53.401  98.987  1.00  0.00           N  
ATOM    627  H   LEU    40      35.995  54.025  99.772  1.00  0.00           H  
ATOM    628  CA  LEU    40      34.908  52.357  99.288  1.00  0.00           C  
ATOM    629  HA  LEU    40      35.218  51.374  98.933  1.00  0.00           H  
ATOM    630  CB  LEU    40      34.574  52.346 100.787  1.00  0.00           C  
ATOM    631  HB2 LEU    40      35.441  52.088 101.396  1.00  0.00           H  
ATOM    632  HB3 LEU    40      34.318  53.341 101.152  1.00  0.00           H  
ATOM    633  CG  LEU    40      33.541  51.301 101.170  1.00  0.00           C  
ATOM    634  HG  LEU    40      32.639  51.506 100.594  1.00  0.00           H  
ATOM    635  CD1 LEU    40      33.953  49.890 100.858  1.00  0.00           C  
ATOM    636 HD11 LEU    40      34.124  49.735  99.793  1.00  0.00           H  
ATOM    637 HD12 LEU    40      34.805  49.622 101.483  1.00  0.00           H  
ATOM    638 HD13 LEU    40      33.182  49.203 101.205  1.00  0.00           H  
ATOM    639  CD2 LEU    40      33.120  51.471 102.627  1.00  0.00           C  
ATOM    640 HD21 LEU    40      32.360  50.746 102.919  1.00  0.00           H  
ATOM    641 HD22 LEU    40      34.072  51.308 103.132  1.00  0.00           H  
ATOM    642 HD23 LEU    40      32.674  52.446 102.829  1.00  0.00           H  
ATOM    643  C   LEU    40      33.671  52.652  98.435  1.00  0.00           C  
ATOM    644  O   LEU    40      33.173  53.749  98.430  1.00  0.00           O  
ATOM    645  N   THR    41      33.248  51.754  97.612  1.00  0.00           N  
ATOM    646  H   THR    41      33.731  50.870  97.670  1.00  0.00           H  
ATOM    647  CA  THR    41      32.366  51.911  96.480  1.00  0.00           C  
ATOM    648  HA  THR    41      32.622  52.900  96.101  1.00  0.00           H  
ATOM    649  CB  THR    41      32.725  51.052  95.310  1.00  0.00           C  
ATOM    650  HB  THR    41      31.829  51.001  94.691  1.00  0.00           H  
ATOM    651  CG2 THR    41      33.834  51.511  94.430  1.00  0.00           C  
ATOM    652 HG21 THR    41      34.225  50.702  93.812  1.00  0.00           H  
ATOM    653 HG22 THR    41      33.404  52.280  93.789  1.00  0.00           H  
ATOM    654 HG23 THR    41      34.612  51.967  95.042  1.00  0.00           H  
ATOM    655  OG1 THR    41      33.116  49.751  95.700  1.00  0.00           O  
ATOM    656  HG1 THR    41      34.049  49.761  95.925  1.00  0.00           H  
ATOM    657  C   THR    41      30.873  51.881  96.705  1.00  0.00           C  
ATOM    658  O   THR    41      30.399  50.851  97.257  1.00  0.00           O  
ATOM    659  N   PRO    42      30.060  52.876  96.210  1.00  0.00           N  
ATOM    660  CD  PRO    42      30.570  54.208  96.027  1.00  0.00           C  
ATOM    661  HD2 PRO    42      30.997  54.220  95.024  1.00  0.00           H  
ATOM    662  HD3 PRO    42      31.204  54.468  96.875  1.00  0.00           H  
ATOM    663  CG  PRO    42      29.457  55.225  95.982  1.00  0.00           C  
ATOM    664  HG2 PRO    42      29.584  55.712  95.016  1.00  0.00           H  
ATOM    665  HG3 PRO    42      29.565  55.853  96.867  1.00  0.00           H  
ATOM    666  CB  PRO    42      28.198  54.293  96.123  1.00  0.00           C  
ATOM    667  HB2 PRO    42      27.562  54.432  95.249  1.00  0.00           H  
ATOM    668  HB3 PRO    42      27.513  54.673  96.882  1.00  0.00           H  
ATOM    669  CA  PRO    42      28.616  52.867  96.410  1.00  0.00           C  
ATOM    670  HA  PRO    42      28.475  52.608  97.459  1.00  0.00           H  
ATOM    671  C   PRO    42      27.919  51.844  95.486  1.00  0.00           C  
ATOM    672  O   PRO    42      27.020  51.203  96.001  1.00  0.00           O  
ATOM    673  N   LEU    43      28.505  51.652  94.278  1.00  0.00           N  
ATOM    674  H   LEU    43      29.053  52.386  93.852  1.00  0.00           H  
ATOM    675  CA  LEU    43      28.381  50.394  93.515  1.00  0.00           C  
ATOM    676  HA  LEU    43      28.054  49.674  94.264  1.00  0.00           H  
ATOM    677  CB  LEU    43      27.249  50.524  92.526  1.00  0.00           C  
ATOM    678  HB2 LEU    43      26.418  50.831  93.161  1.00  0.00           H  
ATOM    679  HB3 LEU    43      27.404  51.292  91.768  1.00  0.00           H  
ATOM    680  CG  LEU    43      26.676  49.285  91.908  1.00  0.00           C  
ATOM    681  HG  LEU    43      27.407  48.751  91.300  1.00  0.00           H  
ATOM    682  CD1 LEU    43      26.241  48.280  92.914  1.00  0.00           C  
ATOM    683 HD11 LEU    43      27.099  47.941  93.495  1.00  0.00           H  
ATOM    684 HD12 LEU    43      25.525  48.710  93.614  1.00  0.00           H  
ATOM    685 HD13 LEU    43      25.646  47.494  92.451  1.00  0.00           H  
ATOM    686  CD2 LEU    43      25.493  49.724  91.035  1.00  0.00           C  
ATOM    687 HD21 LEU    43      25.883  50.345  90.229  1.00  0.00           H  
ATOM    688 HD22 LEU    43      25.074  48.839  90.557  1.00  0.00           H  
ATOM    689 HD23 LEU    43      24.741  50.223  91.647  1.00  0.00           H  
ATOM    690  C   LEU    43      29.679  49.861  92.998  1.00  0.00           C  
ATOM    691  O   LEU    43      30.408  50.729  92.448  1.00  0.00           O  
ATOM    692  N   CYX    44      29.896  48.535  93.062  1.00  0.00           N  
ATOM    693  H   CYX    44      29.488  48.141  93.898  1.00  0.00           H  
ATOM    694  CA  CYX    44      30.655  47.730  92.120  1.00  0.00           C  
ATOM    695  HA  CYX    44      30.630  48.279  91.179  1.00  0.00           H  
ATOM    696  CB  CYX    44      32.195  47.753  92.397  1.00  0.00           C  
ATOM    697  HB2 CYX    44      32.495  48.796  92.497  1.00  0.00           H  
ATOM    698  HB3 CYX    44      32.355  47.152  93.292  1.00  0.00           H  
ATOM    699  SG  CYX    44      33.239  46.899  91.129  1.00  0.00           S  
ATOM    700  C   CYX    44      30.192  46.303  91.862  1.00  0.00           C  
ATOM    701  O   CYX    44      29.833  45.610  92.818  1.00  0.00           O  
ATOM    702  N   VAL    45      30.192  45.821  90.617  1.00  0.00           N  
ATOM    703  H   VAL    45      30.691  46.352  89.918  1.00  0.00           H  
ATOM    704  CA  VAL    45      29.638  44.495  90.215  1.00  0.00           C  
ATOM    705  HA  VAL    45      29.484  43.825  91.061  1.00  0.00           H  
ATOM    706  CB  VAL    45      28.196  44.625  89.785  1.00  0.00           C  
ATOM    707  HB  VAL    45      28.083  44.965  88.756  1.00  0.00           H  
ATOM    708  CG1 VAL    45      27.457  43.269  89.869  1.00  0.00           C  
ATOM    709 HG11 VAL    45      27.305  42.958  90.902  1.00  0.00           H  
ATOM    710 HG12 VAL    45      26.481  43.476  89.432  1.00  0.00           H  
ATOM    711 HG13 VAL    45      28.033  42.534  89.308  1.00  0.00           H  
ATOM    712  CG2 VAL    45      27.312  45.512  90.606  1.00  0.00           C  
ATOM    713 HG21 VAL    45      27.623  46.530  90.839  1.00  0.00           H  
ATOM    714 HG22 VAL    45      26.332  45.651  90.149  1.00  0.00           H  
ATOM    715 HG23 VAL    45      27.044  45.068  91.565  1.00  0.00           H  
ATOM    716  C   VAL    45      30.475  43.765  89.194  1.00  0.00           C  
ATOM    717  O   VAL    45      30.540  44.092  88.039  1.00  0.00           O  
ATOM    718  N   GLY    46      31.111  42.624  89.555  1.00  0.00           N  
ATOM    719  H   GLY    46      31.304  42.462  90.533  1.00  0.00           H  
ATOM    720  CA  GLY    46      31.502  41.480  88.706  1.00  0.00           C  
ATOM    721  HA2 GLY    46      30.719  40.722  88.710  1.00  0.00           H  
ATOM    722  HA3 GLY    46      31.768  41.831  87.709  1.00  0.00           H  
ATOM    723  C   GLY    46      32.772  40.785  89.132  1.00  0.00           C  
ATOM    724  O   GLY    46      33.747  41.437  89.405  1.00  0.00           O  
ATOM    725  N   ALA    47      32.826  39.402  88.863  1.00  0.00           N  
ATOM    726  H   ALA    47      32.095  39.125  88.223  1.00  0.00           H  
ATOM    727  CA  ALA    47      34.121  38.689  88.780  1.00  0.00           C  
ATOM    728  HA  ALA    47      34.684  38.920  89.685  1.00  0.00           H  
ATOM    729  CB  ALA    47      33.799  37.212  88.727  1.00  0.00           C  
ATOM    730  HB1 ALA    47      33.132  36.920  87.916  1.00  0.00           H  
ATOM    731  HB2 ALA    47      34.715  36.691  88.447  1.00  0.00           H  
ATOM    732  HB3 ALA    47      33.447  36.797  89.671  1.00  0.00           H  
ATOM    733  C   ALA    47      35.011  39.133  87.643  1.00  0.00           C  
ATOM    734  O   ALA    47      34.612  39.407  86.498  1.00  0.00           O  
ATOM    735  N   GLY    48      36.344  39.224  87.931  1.00  0.00           N  
ATOM    736  H   GLY    48      36.726  38.532  88.560  1.00  0.00           H  
ATOM    737  CA  GLY    48      37.357  40.151  87.362  1.00  0.00           C  
ATOM    738  HA2 GLY    48      38.348  39.825  87.679  1.00  0.00           H  
ATOM    739  HA3 GLY    48      37.180  40.148  86.287  1.00  0.00           H  
ATOM    740  C   GLY    48      37.249  41.472  88.035  1.00  0.00           C  
ATOM    741  O   GLY    48      38.084  41.892  88.844  1.00  0.00           O  
ATOM    742  N   SER    49      36.143  42.196  87.698  1.00  0.00           N  
ATOM    743  H   SER    49      35.552  41.675  87.066  1.00  0.00           H  
ATOM    744  CA  SER    49      36.075  43.685  87.740  1.00  0.00           C  
ATOM    745  HA  SER    49      36.731  44.065  86.957  1.00  0.00           H  
ATOM    746  CB  SER    49      34.680  44.024  87.316  1.00  0.00           C  
ATOM    747  HB2 SER    49      34.401  43.400  86.466  1.00  0.00           H  
ATOM    748  HB3 SER    49      34.089  44.093  88.229  1.00  0.00           H  
ATOM    749  OG  SER    49      34.753  45.345  86.819  1.00  0.00           O  
ATOM    750  HG  SER    49      33.827  45.596  86.821  1.00  0.00           H  
ATOM    751  C   SER    49      36.372  44.265  89.101  1.00  0.00           C  
ATOM    752  O   SER    49      37.102  45.203  89.188  1.00  0.00           O  
ATOM    753  N   CYX    50      35.534  43.939  90.110  1.00  0.00           N  
ATOM    754  H   CYX    50      34.723  43.352  89.972  1.00  0.00           H  
ATOM    755  CA  CYX    50      35.706  44.549  91.444  1.00  0.00           C  
ATOM    756  HA  CYX    50      35.805  45.622  91.280  1.00  0.00           H  
ATOM    757  CB  CYX    50      34.407  44.321  92.251  1.00  0.00           C  
ATOM    758  HB2 CYX    50      34.298  43.285  92.571  1.00  0.00           H  
ATOM    759  HB3 CYX    50      34.401  44.959  93.135  1.00  0.00           H  
ATOM    760  SG  CYX    50      32.967  44.927  91.308  1.00  0.00           S  
ATOM    761  C   CYX    50      37.006  44.081  92.081  1.00  0.00           C  
ATOM    762  O   CYX    50      37.344  44.761  93.058  1.00  0.00           O  
ATOM    763  N   ASN    51      37.783  43.077  91.614  1.00  0.00           N  
ATOM    764  H   ASN    51      37.461  42.711  90.730  1.00  0.00           H  
ATOM    765  CA  ASN    51      39.122  42.751  92.070  1.00  0.00           C  
ATOM    766  HA  ASN    51      39.182  42.975  93.135  1.00  0.00           H  
ATOM    767  CB  ASN    51      39.524  41.258  91.723  1.00  0.00           C  
ATOM    768  HB2 ASN    51      38.630  40.636  91.710  1.00  0.00           H  
ATOM    769  HB3 ASN    51      40.092  41.234  90.793  1.00  0.00           H  
ATOM    770  CG  ASN    51      40.309  40.708  92.880  1.00  0.00           C  
ATOM    771  OD1 ASN    51      39.765  40.676  93.940  1.00  0.00           O  
ATOM    772  ND2 ASN    51      41.366  39.874  92.733  1.00  0.00           N  
ATOM    773 HD21 ASN    51      41.965  39.872  91.920  1.00  0.00           H  
ATOM    774 HD22 ASN    51      41.814  39.589  93.593  1.00  0.00           H  
ATOM    775  C   ASN    51      40.130  43.744  91.327  1.00  0.00           C  
ATOM    776  O   ASN    51      41.122  44.191  91.952  1.00  0.00           O  
ATOM    777  N   THR    52      39.953  44.116  90.020  1.00  0.00           N  
ATOM    778  H   THR    52      39.156  43.795  89.490  1.00  0.00           H  
ATOM    779  CA  THR    52      40.799  45.228  89.465  1.00  0.00           C  
ATOM    780  HA  THR    52      41.797  44.798  89.382  1.00  0.00           H  
ATOM    781  CB  THR    52      40.415  45.655  87.980  1.00  0.00           C  
ATOM    782  HB  THR    52      41.157  46.394  87.679  1.00  0.00           H  
ATOM    783  CG2 THR    52      40.571  44.515  87.069  1.00  0.00           C  
ATOM    784 HG21 THR    52      40.184  43.612  87.540  1.00  0.00           H  
ATOM    785 HG22 THR    52      39.993  44.615  86.151  1.00  0.00           H  
ATOM    786 HG23 THR    52      41.652  44.485  86.931  1.00  0.00           H  
ATOM    787  OG1 THR    52      39.166  46.351  87.759  1.00  0.00           O  
ATOM    788  HG1 THR    52      38.571  45.725  88.178  1.00  0.00           H  
ATOM    789  C   THR    52      40.809  46.479  90.286  1.00  0.00           C  
ATOM    790  O   THR    52      39.797  46.961  90.776  1.00  0.00           O  
ATOM    791  N   SER    53      41.886  47.298  90.173  1.00  0.00           N  
ATOM    792  H   SER    53      42.522  46.907  89.492  1.00  0.00           H  
ATOM    793  CA  SER    53      41.994  48.729  90.553  1.00  0.00           C  
ATOM    794  HA  SER    53      40.983  49.109  90.698  1.00  0.00           H  
ATOM    795  CB  SER    53      42.654  48.752  91.976  1.00  0.00           C  
ATOM    796  HB2 SER    53      43.631  48.278  91.895  1.00  0.00           H  
ATOM    797  HB3 SER    53      42.898  49.791  92.199  1.00  0.00           H  
ATOM    798  OG  SER    53      41.865  48.265  93.055  1.00  0.00           O  
ATOM    799  HG  SER    53      42.393  47.674  93.596  1.00  0.00           H  
ATOM    800  C   SER    53      42.738  49.646  89.577  1.00  0.00           C  
ATOM    801  O   SER    53      43.599  49.195  88.857  1.00  0.00           O  
ATOM    802  N   VAL    54      42.242  50.882  89.355  1.00  0.00           N  
ATOM    803  H   VAL    54      41.356  50.980  89.830  1.00  0.00           H  
ATOM    804  CA  VAL    54      43.161  52.083  89.114  1.00  0.00           C  
ATOM    805  HA  VAL    54      43.903  51.801  88.367  1.00  0.00           H  
ATOM    806  CB  VAL    54      42.348  53.294  88.523  1.00  0.00           C  
ATOM    807  HB  VAL    54      43.069  54.105  88.416  1.00  0.00           H  
ATOM    808  CG1 VAL    54      41.686  53.042  87.175  1.00  0.00           C  
ATOM    809 HG11 VAL    54      41.231  53.935  86.747  1.00  0.00           H  
ATOM    810 HG12 VAL    54      42.470  52.698  86.500  1.00  0.00           H  
ATOM    811 HG13 VAL    54      40.954  52.266  87.396  1.00  0.00           H  
ATOM    812  CG2 VAL    54      41.358  53.802  89.509  1.00  0.00           C  
ATOM    813 HG21 VAL    54      41.838  54.098  90.442  1.00  0.00           H  
ATOM    814 HG22 VAL    54      41.050  54.796  89.187  1.00  0.00           H  
ATOM    815 HG23 VAL    54      40.562  53.115  89.797  1.00  0.00           H  
ATOM    816  C   VAL    54      44.025  52.446  90.307  1.00  0.00           C  
ATOM    817  O   VAL    54      43.503  52.459  91.415  1.00  0.00           O  
ATOM    818  N   ILE    55      45.208  53.031  90.130  1.00  0.00           N  
ATOM    819  H   ILE    55      45.570  52.944  89.191  1.00  0.00           H  
ATOM    820  CA  ILE    55      45.984  53.926  91.045  1.00  0.00           C  
ATOM    821  HA  ILE    55      45.739  53.671  92.076  1.00  0.00           H  
ATOM    822  CB  ILE    55      47.417  53.479  90.841  1.00  0.00           C  
ATOM    823  HB  ILE    55      47.517  52.404  90.986  1.00  0.00           H  
ATOM    824  CG2 ILE    55      48.038  53.679  89.447  1.00  0.00           C  
ATOM    825 HG21 ILE    55      48.189  54.729  89.199  1.00  0.00           H  
ATOM    826 HG22 ILE    55      49.041  53.259  89.517  1.00  0.00           H  
ATOM    827 HG23 ILE    55      47.505  53.032  88.750  1.00  0.00           H  
ATOM    828  CG1 ILE    55      48.385  54.187  91.857  1.00  0.00           C  
ATOM    829 HG12 ILE    55      49.398  53.813  91.711  1.00  0.00           H  
ATOM    830 HG13 ILE    55      48.428  55.260  91.669  1.00  0.00           H  
ATOM    831  CD1 ILE    55      47.889  53.949  93.338  1.00  0.00           C  
ATOM    832 HD11 ILE    55      47.568  52.909  93.386  1.00  0.00           H  
ATOM    833 HD12 ILE    55      48.689  54.305  93.987  1.00  0.00           H  
ATOM    834 HD13 ILE    55      47.004  54.528  93.601  1.00  0.00           H  
ATOM    835  C   ILE    55      45.752  55.490  90.752  1.00  0.00           C  
ATOM    836  O   ILE    55      46.160  56.308  91.629  1.00  0.00           O  
ATOM    837  N   THR    56      45.247  55.813  89.549  1.00  0.00           N  
ATOM    838  H   THR    56      45.279  55.084  88.851  1.00  0.00           H  
ATOM    839  CA  THR    56      45.011  57.215  89.124  1.00  0.00           C  
ATOM    840  HA  THR    56      46.019  57.614  89.235  1.00  0.00           H  
ATOM    841  CB  THR    56      44.735  57.364  87.664  1.00  0.00           C  
ATOM    842  HB  THR    56      45.334  56.689  87.052  1.00  0.00           H  
ATOM    843  CG2 THR    56      43.276  57.283  87.142  1.00  0.00           C  
ATOM    844 HG21 THR    56      43.122  56.260  86.799  1.00  0.00           H  
ATOM    845 HG22 THR    56      42.559  57.537  87.922  1.00  0.00           H  
ATOM    846 HG23 THR    56      43.221  57.890  86.238  1.00  0.00           H  
ATOM    847  OG1 THR    56      45.181  58.691  87.281  1.00  0.00           O  
ATOM    848  HG1 THR    56      46.133  58.712  87.161  1.00  0.00           H  
ATOM    849  C   THR    56      44.121  58.092  90.014  1.00  0.00           C  
ATOM    850  O   THR    56      43.207  57.506  90.615  1.00  0.00           O  
ATOM    851  N   GLN    57      44.574  59.352  90.220  1.00  0.00           N  
ATOM    852  H   GLN    57      45.292  59.810  89.677  1.00  0.00           H  
ATOM    853  CA  GLN    57      43.960  60.211  91.205  1.00  0.00           C  
ATOM    854  HA  GLN    57      44.152  59.689  92.142  1.00  0.00           H  
ATOM    855  CB  GLN    57      44.650  61.545  91.285  1.00  0.00           C  
ATOM    856  HB2 GLN    57      44.684  61.870  90.245  1.00  0.00           H  
ATOM    857  HB3 GLN    57      44.165  62.334  91.860  1.00  0.00           H  
ATOM    858  CG  GLN    57      46.000  61.286  92.069  1.00  0.00           C  
ATOM    859  HG2 GLN    57      45.786  60.679  92.949  1.00  0.00           H  
ATOM    860  HG3 GLN    57      46.610  60.745  91.346  1.00  0.00           H  
ATOM    861  CD  GLN    57      46.625  62.553  92.484  1.00  0.00           C  
ATOM    862  OE1 GLN    57      46.741  63.508  91.715  1.00  0.00           O  
ATOM    863  NE2 GLN    57      46.727  62.825  93.778  1.00  0.00           N  
ATOM    864 HE21 GLN    57      46.455  62.135  94.464  1.00  0.00           H  
ATOM    865 HE22 GLN    57      47.304  63.588  94.103  1.00  0.00           H  
ATOM    866  C   GLN    57      42.380  60.409  91.042  1.00  0.00           C  
ATOM    867  O   GLN    57      41.734  60.739  92.050  1.00  0.00           O  
ATOM    868  N   ALA    58      41.861  60.308  89.808  1.00  0.00           N  
ATOM    869  H   ALA    58      42.478  60.167  89.020  1.00  0.00           H  
ATOM    870  CA  ALA    58      40.434  60.292  89.481  1.00  0.00           C  
ATOM    871  HA  ALA    58      39.955  61.229  89.765  1.00  0.00           H  
ATOM    872  CB  ALA    58      40.202  60.218  88.016  1.00  0.00           C  
ATOM    873  HB1 ALA    58      40.808  59.494  87.470  1.00  0.00           H  
ATOM    874  HB2 ALA    58      39.169  60.013  87.735  1.00  0.00           H  
ATOM    875  HB3 ALA    58      40.497  61.187  87.614  1.00  0.00           H  
ATOM    876  C   ALA    58      39.574  59.212  90.258  1.00  0.00           C  
ATOM    877  O   ALA    58      38.450  59.597  90.666  1.00  0.00           O  
ATOM    878  N   CYX    59      40.224  58.079  90.564  1.00  0.00           N  
ATOM    879  H   CYX    59      41.229  58.095  90.466  1.00  0.00           H  
ATOM    880  CA  CYX    59      39.637  57.101  91.525  1.00  0.00           C  
ATOM    881  HA  CYX    59      40.212  56.181  91.411  1.00  0.00           H  
ATOM    882  CB  CYX    59      39.816  57.500  92.967  1.00  0.00           C  
ATOM    883  HB2 CYX    59      40.653  58.198  93.003  1.00  0.00           H  
ATOM    884  HB3 CYX    59      38.989  58.120  93.312  1.00  0.00           H  
ATOM    885  SG  CYX    59      40.023  56.051  94.070  1.00  0.00           S  
ATOM    886  C   CYX    59      38.197  56.566  91.200  1.00  0.00           C  
ATOM    887  O   CYX    59      37.320  56.596  92.027  1.00  0.00           O  
ATOM    888  N   PRO    60      38.104  55.840  90.066  1.00  0.00           N  
ATOM    889  CD  PRO    60      38.242  56.491  88.758  1.00  0.00           C  
ATOM    890  HD2 PRO    60      39.275  56.643  88.445  1.00  0.00           H  
ATOM    891  HD3 PRO    60      37.827  57.495  88.847  1.00  0.00           H  
ATOM    892  CG  PRO    60      37.585  55.609  87.737  1.00  0.00           C  
ATOM    893  HG2 PRO    60      38.310  55.661  86.925  1.00  0.00           H  
ATOM    894  HG3 PRO    60      36.616  55.942  87.366  1.00  0.00           H  
ATOM    895  CB  PRO    60      37.470  54.284  88.429  1.00  0.00           C  
ATOM    896  HB2 PRO    60      38.332  53.621  88.346  1.00  0.00           H  
ATOM    897  HB3 PRO    60      36.628  53.698  88.061  1.00  0.00           H  
ATOM    898  CA  PRO    60      37.342  54.589  89.935  1.00  0.00           C  
ATOM    899  HA  PRO    60      36.339  54.846  90.273  1.00  0.00           H  
ATOM    900  C   PRO    60      37.764  53.443  90.873  1.00  0.00           C  
ATOM    901  O   PRO    60      38.797  53.573  91.497  1.00  0.00           O  
ATOM    902  N   LYS    61      37.090  52.280  90.874  1.00  0.00           N  
ATOM    903  H   LYS    61      36.163  52.358  90.479  1.00  0.00           H  
ATOM    904  CA  LYS    61      37.721  51.001  90.983  1.00  0.00           C  
ATOM    905  HA  LYS    61      38.584  51.153  91.631  1.00  0.00           H  
ATOM    906  CB  LYS    61      36.893  49.983  91.773  1.00  0.00           C  
ATOM    907  HB2 LYS    61      36.289  50.534  92.494  1.00  0.00           H  
ATOM    908  HB3 LYS    61      36.198  49.616  91.017  1.00  0.00           H  
ATOM    909  CG  LYS    61      37.740  48.842  92.241  1.00  0.00           C  
ATOM    910  HG2 LYS    61      37.122  47.945  92.284  1.00  0.00           H  
ATOM    911  HG3 LYS    61      38.536  48.725  91.506  1.00  0.00           H  
ATOM    912  CD  LYS    61      38.361  49.128  93.664  1.00  0.00           C  
ATOM    913  HD2 LYS    61      39.354  49.510  93.425  1.00  0.00           H  
ATOM    914  HD3 LYS    61      37.839  49.927  94.191  1.00  0.00           H  
ATOM    915  CE  LYS    61      38.588  47.860  94.437  1.00  0.00           C  
ATOM    916  HE2 LYS    61      39.165  48.003  95.350  1.00  0.00           H  
ATOM    917  HE3 LYS    61      37.660  47.399  94.776  1.00  0.00           H  
ATOM    918  NZ  LYS    61      39.374  46.906  93.662  1.00  0.00           N  
ATOM    919  HZ1 LYS    61      38.946  46.781  92.756  1.00  0.00           H  
ATOM    920  HZ2 LYS    61      40.315  47.235  93.502  1.00  0.00           H  
ATOM    921  HZ3 LYS    61      39.365  45.952  93.994  1.00  0.00           H  
ATOM    922  C   LYS    61      38.301  50.575  89.629  1.00  0.00           C  
ATOM    923  O   LYS    61      39.465  50.568  89.554  1.00  0.00           O  
ATOM    924  N   VAL    62      37.401  50.362  88.572  1.00  0.00           N  
ATOM    925  H   VAL    62      36.481  50.774  88.632  1.00  0.00           H  
ATOM    926  CA  VAL    62      37.672  49.303  87.557  1.00  0.00           C  
ATOM    927  HA  VAL    62      37.944  48.400  88.104  1.00  0.00           H  
ATOM    928  CB  VAL    62      36.421  49.019  86.709  1.00  0.00           C  
ATOM    929  HB  VAL    62      36.150  49.951  86.214  1.00  0.00           H  
ATOM    930  CG1 VAL    62      36.675  47.923  85.667  1.00  0.00           C  
ATOM    931 HG11 VAL    62      36.893  47.020  86.236  1.00  0.00           H  
ATOM    932 HG12 VAL    62      35.792  47.762  85.049  1.00  0.00           H  
ATOM    933 HG13 VAL    62      37.398  48.190  84.896  1.00  0.00           H  
ATOM    934  CG2 VAL    62      35.245  48.481  87.555  1.00  0.00           C  
ATOM    935 HG21 VAL    62      34.319  48.422  86.983  1.00  0.00           H  
ATOM    936 HG22 VAL    62      35.631  47.524  87.908  1.00  0.00           H  
ATOM    937 HG23 VAL    62      35.125  49.222  88.345  1.00  0.00           H  
ATOM    938  C   VAL    62      38.806  49.720  86.668  1.00  0.00           C  
ATOM    939  O   VAL    62      38.682  50.764  86.043  1.00  0.00           O  
ATOM    940  N   SER    63      39.739  48.805  86.373  1.00  0.00           N  
ATOM    941  H   SER    63      39.847  48.054  87.040  1.00  0.00           H  
ATOM    942  CA  SER    63      40.430  48.720  85.022  1.00  0.00           C  
ATOM    943  HA  SER    63      39.746  48.952  84.205  1.00  0.00           H  
ATOM    944  CB  SER    63      41.511  49.801  84.946  1.00  0.00           C  
ATOM    945  HB2 SER    63      41.994  49.874  85.921  1.00  0.00           H  
ATOM    946  HB3 SER    63      42.404  49.536  84.379  1.00  0.00           H  
ATOM    947  OG  SER    63      40.900  51.029  84.592  1.00  0.00           O  
ATOM    948  HG  SER    63      40.149  51.142  85.179  1.00  0.00           H  
ATOM    949  C   SER    63      40.965  47.295  84.823  1.00  0.00           C  
ATOM    950  O   SER    63      41.824  46.947  85.597  1.00  0.00           O  
ATOM    951  N   PHE    64      40.853  46.828  83.586  1.00  0.00           N  
ATOM    952  H   PHE    64      40.243  47.277  82.918  1.00  0.00           H  
ATOM    953  CA  PHE    64      41.931  46.053  82.964  1.00  0.00           C  
ATOM    954  HA  PHE    64      42.549  45.633  83.759  1.00  0.00           H  
ATOM    955  CB  PHE    64      41.237  44.997  82.064  1.00  0.00           C  
ATOM    956  HB2 PHE    64      40.438  45.535  81.553  1.00  0.00           H  
ATOM    957  HB3 PHE    64      41.955  44.750  81.281  1.00  0.00           H  
ATOM    958  CG  PHE    64      40.539  43.842  82.779  1.00  0.00           C  
ATOM    959  CD1 PHE    64      40.979  42.513  82.759  1.00  0.00           C  
ATOM    960  HD1 PHE    64      41.791  42.158  82.142  1.00  0.00           H  
ATOM    961  CE1 PHE    64      40.460  41.555  83.611  1.00  0.00           C  
ATOM    962  HE1 PHE    64      40.933  40.596  83.762  1.00  0.00           H  
ATOM    963  CZ  PHE    64      39.390  41.818  84.423  1.00  0.00           C  
ATOM    964  HZ  PHE    64      39.133  40.986  85.061  1.00  0.00           H  
ATOM    965  CE2 PHE    64      38.884  43.153  84.470  1.00  0.00           C  
ATOM    966  HE2 PHE    64      38.002  43.406  85.040  1.00  0.00           H  
ATOM    967  CD2 PHE    64      39.338  44.109  83.543  1.00  0.00           C  
ATOM    968  HD2 PHE    64      38.820  45.057  83.547  1.00  0.00           H  
ATOM    969  C   PHE    64      42.977  47.024  82.252  1.00  0.00           C  
ATOM    970  O   PHE    64      42.602  48.058  81.777  1.00  0.00           O  
ATOM    971  N   GLU    65      44.224  46.596  82.008  1.00  0.00           N  
ATOM    972  H   GLU    65      44.543  45.655  82.193  1.00  0.00           H  
ATOM    973  CA  GLU    65      45.310  47.414  81.402  1.00  0.00           C  
ATOM    974  HA  GLU    65      44.827  48.217  80.846  1.00  0.00           H  
ATOM    975  CB  GLU    65      46.116  48.036  82.561  1.00  0.00           C  
ATOM    976  HB2 GLU    65      45.946  47.461  83.472  1.00  0.00           H  
ATOM    977  HB3 GLU    65      47.181  48.011  82.332  1.00  0.00           H  
ATOM    978  CG  GLU    65      45.778  49.513  82.728  1.00  0.00           C  
ATOM    979  HG2 GLU    65      45.919  50.106  81.825  1.00  0.00           H  
ATOM    980  HG3 GLU    65      44.816  49.589  83.236  1.00  0.00           H  
ATOM    981  CD  GLU    65      46.828  50.116  83.708  1.00  0.00           C  
ATOM    982  OE1 GLU    65      47.085  49.556  84.829  1.00  0.00           O  
ATOM    983  OE2 GLU    65      47.259  51.238  83.368  1.00  0.00           O  
ATOM    984  C   GLU    65      46.172  46.611  80.404  1.00  0.00           C  
ATOM    985  O   GLU    65      46.737  45.602  80.755  1.00  0.00           O  
ATOM    986  N   PRO    66      46.329  47.130  79.143  1.00  0.00           N  
ATOM    987  CD  PRO    66      45.952  48.479  78.695  1.00  0.00           C  
ATOM    988  HD2 PRO    66      46.314  49.262  79.361  1.00  0.00           H  
ATOM    989  HD3 PRO    66      44.891  48.688  78.557  1.00  0.00           H  
ATOM    990  CG  PRO    66      46.634  48.646  77.348  1.00  0.00           C  
ATOM    991  HG2 PRO    66      47.461  49.334  77.525  1.00  0.00           H  
ATOM    992  HG3 PRO    66      45.924  49.062  76.634  1.00  0.00           H  
ATOM    993  CB  PRO    66      47.138  47.271  76.893  1.00  0.00           C  
ATOM    994  HB2 PRO    66      48.001  47.500  76.267  1.00  0.00           H  
ATOM    995  HB3 PRO    66      46.344  46.728  76.381  1.00  0.00           H  
ATOM    996  CA  PRO    66      47.362  46.580  78.226  1.00  0.00           C  
ATOM    997  HA  PRO    66      47.232  45.510  78.065  1.00  0.00           H  
ATOM    998  C   PRO    66      48.789  46.852  78.758  1.00  0.00           C  
ATOM    999  O   PRO    66      49.102  47.856  79.399  1.00  0.00           O  
ATOM   1000  N   ILE    67      49.705  46.055  78.320  1.00  0.00           N  
ATOM   1001  H   ILE    67      49.462  45.227  77.796  1.00  0.00           H  
ATOM   1002  CA  ILE    67      51.037  46.479  77.938  1.00  0.00           C  
ATOM   1003  HA  ILE    67      51.573  46.723  78.856  1.00  0.00           H  
ATOM   1004  CB  ILE    67      51.780  45.254  77.199  1.00  0.00           C  
ATOM   1005  HB  ILE    67      51.072  45.012  76.407  1.00  0.00           H  
ATOM   1006  CG2 ILE    67      53.135  45.680  76.475  1.00  0.00           C  
ATOM   1007 HG21 ILE    67      52.991  45.641  75.395  1.00  0.00           H  
ATOM   1008 HG22 ILE    67      53.469  46.687  76.725  1.00  0.00           H  
ATOM   1009 HG23 ILE    67      54.011  45.067  76.684  1.00  0.00           H  
ATOM   1010  CG1 ILE    67      52.014  43.950  77.964  1.00  0.00           C  
ATOM   1011 HG12 ILE    67      52.844  44.199  78.626  1.00  0.00           H  
ATOM   1012 HG13 ILE    67      51.190  43.631  78.602  1.00  0.00           H  
ATOM   1013  CD1 ILE    67      52.518  42.742  77.109  1.00  0.00           C  
ATOM   1014 HD11 ILE    67      51.906  42.620  76.215  1.00  0.00           H  
ATOM   1015 HD12 ILE    67      53.555  42.745  76.773  1.00  0.00           H  
ATOM   1016 HD13 ILE    67      52.418  41.881  77.770  1.00  0.00           H  
ATOM   1017  C   ILE    67      51.053  47.761  77.085  1.00  0.00           C  
ATOM   1018  O   ILE    67      50.469  47.775  76.024  1.00  0.00           O  
ATOM   1019  N   PRO    68      51.667  48.940  77.559  1.00  0.00           N  
ATOM   1020  CD  PRO    68      51.994  49.362  78.946  1.00  0.00           C  
ATOM   1021  HD2 PRO    68      52.882  48.770  79.165  1.00  0.00           H  
ATOM   1022  HD3 PRO    68      51.228  49.194  79.702  1.00  0.00           H  
ATOM   1023  CG  PRO    68      52.230  50.875  78.966  1.00  0.00           C  
ATOM   1024  HG2 PRO    68      53.147  51.148  79.489  1.00  0.00           H  
ATOM   1025  HG3 PRO    68      51.386  51.475  79.306  1.00  0.00           H  
ATOM   1026  CB  PRO    68      52.533  51.214  77.511  1.00  0.00           C  
ATOM   1027  HB2 PRO    68      53.594  51.391  77.335  1.00  0.00           H  
ATOM   1028  HB3 PRO    68      52.077  52.089  77.048  1.00  0.00           H  
ATOM   1029  CA  PRO    68      52.134  49.972  76.606  1.00  0.00           C  
ATOM   1030  HA  PRO    68      51.258  50.331  76.066  1.00  0.00           H  
ATOM   1031  C   PRO    68      53.208  49.594  75.553  1.00  0.00           C  
ATOM   1032  O   PRO    68      54.299  49.225  75.944  1.00  0.00           O  
ATOM   1033  N   ILE    69      52.857  49.462  74.277  1.00  0.00           N  
ATOM   1034  H   ILE    69      51.893  49.744  74.168  1.00  0.00           H  
ATOM   1035  CA  ILE    69      53.436  48.336  73.446  1.00  0.00           C  
ATOM   1036  HA  ILE    69      53.737  47.510  74.091  1.00  0.00           H  
ATOM   1037  CB  ILE    69      52.451  47.754  72.423  1.00  0.00           C  
ATOM   1038  HB  ILE    69      51.691  47.346  73.091  1.00  0.00           H  
ATOM   1039  CG2 ILE    69      51.939  48.795  71.428  1.00  0.00           C  
ATOM   1040 HG21 ILE    69      51.265  49.438  71.993  1.00  0.00           H  
ATOM   1041 HG22 ILE    69      52.731  49.386  70.968  1.00  0.00           H  
ATOM   1042 HG23 ILE    69      51.509  48.355  70.528  1.00  0.00           H  
ATOM   1043  CG1 ILE    69      53.114  46.667  71.561  1.00  0.00           C  
ATOM   1044 HG12 ILE    69      53.079  46.846  70.486  1.00  0.00           H  
ATOM   1045 HG13 ILE    69      54.168  46.573  71.822  1.00  0.00           H  
ATOM   1046  CD1 ILE    69      52.409  45.342  71.885  1.00  0.00           C  
ATOM   1047 HD11 ILE    69      52.866  44.544  71.300  1.00  0.00           H  
ATOM   1048 HD12 ILE    69      52.592  45.093  72.930  1.00  0.00           H  
ATOM   1049 HD13 ILE    69      51.377  45.189  71.568  1.00  0.00           H  
ATOM   1050  C   ILE    69      54.843  48.744  72.899  1.00  0.00           C  
ATOM   1051  O   ILE    69      55.064  49.872  72.338  1.00  0.00           O  
ATOM   1052  N   HIE    70      55.857  47.970  73.233  1.00  0.00           N  
ATOM   1053  H   HIE    70      55.674  47.288  73.955  1.00  0.00           H  
ATOM   1054  CA  HIE    70      57.232  48.199  72.924  1.00  0.00           C  
ATOM   1055  HA  HIE    70      57.407  48.894  72.102  1.00  0.00           H  
ATOM   1056  CB  HIE    70      57.774  48.888  74.209  1.00  0.00           C  
ATOM   1057  HB2 HIE    70      58.740  49.299  73.916  1.00  0.00           H  
ATOM   1058  HB3 HIE    70      57.140  49.611  74.723  1.00  0.00           H  
ATOM   1059  CG  HIE    70      58.097  47.942  75.322  1.00  0.00           C  
ATOM   1060  ND1 HIE    70      57.259  46.935  75.763  1.00  0.00           N  
ATOM   1061  CE1 HIE    70      57.767  46.425  76.906  1.00  0.00           C  
ATOM   1062  HE1 HIE    70      57.603  45.439  77.315  1.00  0.00           H  
ATOM   1063  NE2 HIE    70      58.828  47.221  77.211  1.00  0.00           N  
ATOM   1064  HE2 HIE    70      59.294  47.153  78.104  1.00  0.00           H  
ATOM   1065  CD2 HIE    70      59.030  48.157  76.232  1.00  0.00           C  
ATOM   1066  HD2 HIE    70      59.672  49.021  76.311  1.00  0.00           H  
ATOM   1067  C   HIE    70      58.005  46.950  72.468  1.00  0.00           C  
ATOM   1068  O   HIE    70      57.931  45.881  72.984  1.00  0.00           O  
ATOM   1069  N   TYR    71      58.907  47.096  71.478  1.00  0.00           N  
ATOM   1070  H   TYR    71      59.160  48.063  71.338  1.00  0.00           H  
ATOM   1071  CA  TYR    71      59.932  46.164  71.068  1.00  0.00           C  
ATOM   1072  HA  TYR    71      59.489  45.198  71.313  1.00  0.00           H  
ATOM   1073  CB  TYR    71      60.187  46.186  69.556  1.00  0.00           C  
ATOM   1074  HB2 TYR    71      59.254  45.933  69.053  1.00  0.00           H  
ATOM   1075  HB3 TYR    71      60.390  47.214  69.255  1.00  0.00           H  
ATOM   1076  CG  TYR    71      61.254  45.293  69.061  1.00  0.00           C  
ATOM   1077  CD1 TYR    71      62.340  45.833  68.276  1.00  0.00           C  
ATOM   1078  HD1 TYR    71      62.462  46.858  67.960  1.00  0.00           H  
ATOM   1079  CE1 TYR    71      63.261  44.931  67.724  1.00  0.00           C  
ATOM   1080  HE1 TYR    71      63.957  45.303  66.986  1.00  0.00           H  
ATOM   1081  CZ  TYR    71      63.129  43.552  67.894  1.00  0.00           C  
ATOM   1082  OH  TYR    71      64.159  42.734  67.585  1.00  0.00           O  
ATOM   1083  HH  TYR    71      64.969  43.227  67.429  1.00  0.00           H  
ATOM   1084  CE2 TYR    71      62.120  43.028  68.679  1.00  0.00           C  
ATOM   1085  HE2 TYR    71      62.023  41.960  68.808  1.00  0.00           H  
ATOM   1086  CD2 TYR    71      61.127  43.893  69.178  1.00  0.00           C  
ATOM   1087  HD2 TYR    71      60.245  43.501  69.664  1.00  0.00           H  
ATOM   1088  C   TYR    71      61.251  46.462  71.855  1.00  0.00           C  
ATOM   1089  O   TYR    71      61.562  47.618  72.171  1.00  0.00           O  
ATOM   1090  N   CYX    72      62.012  45.417  72.021  1.00  0.00           N  
ATOM   1091  H   CYX    72      61.824  44.582  71.484  1.00  0.00           H  
ATOM   1092  CA  CYX    72      63.135  45.391  72.888  1.00  0.00           C  
ATOM   1093  HA  CYX    72      63.399  46.424  73.115  1.00  0.00           H  
ATOM   1094  CB  CYX    72      62.690  44.724  74.213  1.00  0.00           C  
ATOM   1095  HB2 CYX    72      62.211  43.752  74.096  1.00  0.00           H  
ATOM   1096  HB3 CYX    72      63.655  44.471  74.653  1.00  0.00           H  
ATOM   1097  SG  CYX    72      61.796  45.849  75.309  1.00  0.00           S  
ATOM   1098  C   CYX    72      64.383  44.670  72.332  1.00  0.00           C  
ATOM   1099  O   CYX    72      64.206  43.735  71.624  1.00  0.00           O  
ATOM   1100  N   ALA    73      65.586  45.234  72.631  1.00  0.00           N  
ATOM   1101  H   ALA    73      65.541  46.060  73.210  1.00  0.00           H  
ATOM   1102  CA  ALA    73      66.831  44.839  71.907  1.00  0.00           C  
ATOM   1103  HA  ALA    73      66.674  44.666  70.842  1.00  0.00           H  
ATOM   1104  CB  ALA    73      67.828  45.999  71.923  1.00  0.00           C  
ATOM   1105  HB1 ALA    73      68.649  45.712  71.265  1.00  0.00           H  
ATOM   1106  HB2 ALA    73      67.329  46.946  71.721  1.00  0.00           H  
ATOM   1107  HB3 ALA    73      68.295  46.132  72.899  1.00  0.00           H  
ATOM   1108  C   ALA    73      67.424  43.487  72.487  1.00  0.00           C  
ATOM   1109  O   ALA    73      67.596  43.493  73.731  1.00  0.00           O  
ATOM   1110  N   PRO    74      67.674  42.472  71.653  1.00  0.00           N  
ATOM   1111  CD  PRO    74      66.973  42.152  70.399  1.00  0.00           C  
ATOM   1112  HD2 PRO    74      67.392  42.666  69.533  1.00  0.00           H  
ATOM   1113  HD3 PRO    74      65.924  42.411  70.544  1.00  0.00           H  
ATOM   1114  CG  PRO    74      67.144  40.654  70.238  1.00  0.00           C  
ATOM   1115  HG2 PRO    74      67.388  40.591  69.177  1.00  0.00           H  
ATOM   1116  HG3 PRO    74      66.214  40.153  70.507  1.00  0.00           H  
ATOM   1117  CB  PRO    74      68.315  40.154  71.114  1.00  0.00           C  
ATOM   1118  HB2 PRO    74      69.202  40.053  70.489  1.00  0.00           H  
ATOM   1119  HB3 PRO    74      67.865  39.291  71.604  1.00  0.00           H  
ATOM   1120  CA  PRO    74      68.379  41.303  72.117  1.00  0.00           C  
ATOM   1121  HA  PRO    74      67.844  40.959  73.002  1.00  0.00           H  
ATOM   1122  C   PRO    74      69.767  41.672  72.639  1.00  0.00           C  
ATOM   1123  O   PRO    74      70.282  42.810  72.606  1.00  0.00           O  
ATOM   1124  N   ALA    75      70.278  40.764  73.384  1.00  0.00           N  
ATOM   1125  H   ALA    75      69.674  39.988  73.615  1.00  0.00           H  
ATOM   1126  CA  ALA    75      71.716  40.707  73.605  1.00  0.00           C  
ATOM   1127  HA  ALA    75      72.026  41.602  74.145  1.00  0.00           H  
ATOM   1128  CB  ALA    75      72.023  39.448  74.463  1.00  0.00           C  
ATOM   1129  HB1 ALA    75      73.091  39.245  74.540  1.00  0.00           H  
ATOM   1130  HB2 ALA    75      71.624  39.564  75.470  1.00  0.00           H  
ATOM   1131  HB3 ALA    75      71.577  38.558  74.019  1.00  0.00           H  
ATOM   1132  C   ALA    75      72.494  40.714  72.243  1.00  0.00           C  
ATOM   1133  O   ALA    75      72.283  39.902  71.388  1.00  0.00           O  
ATOM   1134  N   GLY    76      73.478  41.594  72.122  1.00  0.00           N  
ATOM   1135  H   GLY    76      73.905  41.951  72.965  1.00  0.00           H  
ATOM   1136  CA  GLY    76      74.243  41.801  70.892  1.00  0.00           C  
ATOM   1137  HA2 GLY    76      75.310  41.886  71.097  1.00  0.00           H  
ATOM   1138  HA3 GLY    76      74.159  40.872  70.328  1.00  0.00           H  
ATOM   1139  C   GLY    76      73.695  42.942  69.938  1.00  0.00           C  
ATOM   1140  O   GLY    76      74.414  43.365  69.018  1.00  0.00           O  
ATOM   1141  N   PHE    77      72.551  43.493  70.370  1.00  0.00           N  
ATOM   1142  H   PHE    77      72.167  43.257  71.274  1.00  0.00           H  
ATOM   1143  CA  PHE    77      71.797  44.630  69.873  1.00  0.00           C  
ATOM   1144  HA  PHE    77      72.371  45.044  69.044  1.00  0.00           H  
ATOM   1145  CB  PHE    77      70.457  44.095  69.377  1.00  0.00           C  
ATOM   1146  HB2 PHE    77      69.968  43.537  70.176  1.00  0.00           H  
ATOM   1147  HB3 PHE    77      69.836  44.973  69.196  1.00  0.00           H  
ATOM   1148  CG  PHE    77      70.565  43.254  68.129  1.00  0.00           C  
ATOM   1149  CD1 PHE    77      70.585  41.847  68.284  1.00  0.00           C  
ATOM   1150  HD1 PHE    77      70.573  41.354  69.245  1.00  0.00           H  
ATOM   1151  CE1 PHE    77      70.858  41.047  67.148  1.00  0.00           C  
ATOM   1152  HE1 PHE    77      71.037  39.992  67.295  1.00  0.00           H  
ATOM   1153  CZ  PHE    77      71.000  41.608  65.869  1.00  0.00           C  
ATOM   1154  HZ  PHE    77      71.252  41.029  64.993  1.00  0.00           H  
ATOM   1155  CE2 PHE    77      71.042  43.050  65.770  1.00  0.00           C  
ATOM   1156  HE2 PHE    77      71.256  43.462  64.795  1.00  0.00           H  
ATOM   1157  CD2 PHE    77      70.879  43.831  66.894  1.00  0.00           C  
ATOM   1158  HD2 PHE    77      71.207  44.859  66.935  1.00  0.00           H  
ATOM   1159  C   PHE    77      71.717  45.758  70.909  1.00  0.00           C  
ATOM   1160  O   PHE    77      71.470  45.559  72.094  1.00  0.00           O  
ATOM   1161  N   ALA    78      71.515  46.937  70.382  1.00  0.00           N  
ATOM   1162  H   ALA    78      71.587  47.126  69.392  1.00  0.00           H  
ATOM   1163  CA  ALA    78      70.569  47.920  71.080  1.00  0.00           C  
ATOM   1164  HA  ALA    78      70.264  47.482  72.030  1.00  0.00           H  
ATOM   1165  CB  ALA    78      71.417  49.138  71.541  1.00  0.00           C  
ATOM   1166  HB1 ALA    78      72.465  48.903  71.728  1.00  0.00           H  
ATOM   1167  HB2 ALA    78      71.539  49.896  70.768  1.00  0.00           H  
ATOM   1168  HB3 ALA    78      70.920  49.525  72.431  1.00  0.00           H  
ATOM   1169  C   ALA    78      69.396  48.298  70.162  1.00  0.00           C  
ATOM   1170  O   ALA    78      69.301  47.752  69.060  1.00  0.00           O  
ATOM   1171  N   ILE    79      68.553  49.293  70.435  1.00  0.00           N  
ATOM   1172  H   ILE    79      68.685  49.785  71.307  1.00  0.00           H  
ATOM   1173  CA  ILE    79      67.676  50.024  69.491  1.00  0.00           C  
ATOM   1174  HA  ILE    79      67.727  49.639  68.473  1.00  0.00           H  
ATOM   1175  CB  ILE    79      66.169  49.903  69.983  1.00  0.00           C  
ATOM   1176  HB  ILE    79      66.118  49.946  71.071  1.00  0.00           H  
ATOM   1177  CG2 ILE    79      65.202  50.872  69.322  1.00  0.00           C  
ATOM   1178 HG21 ILE    79      65.250  50.665  68.253  1.00  0.00           H  
ATOM   1179 HG22 ILE    79      64.229  50.588  69.724  1.00  0.00           H  
ATOM   1180 HG23 ILE    79      65.324  51.897  69.672  1.00  0.00           H  
ATOM   1181  CG1 ILE    79      65.668  48.543  69.485  1.00  0.00           C  
ATOM   1182 HG12 ILE    79      65.277  48.619  68.471  1.00  0.00           H  
ATOM   1183 HG13 ILE    79      66.473  47.809  69.453  1.00  0.00           H  
ATOM   1184  CD1 ILE    79      64.559  47.904  70.383  1.00  0.00           C  
ATOM   1185 HD11 ILE    79      64.882  47.856  71.423  1.00  0.00           H  
ATOM   1186 HD12 ILE    79      63.693  48.561  70.455  1.00  0.00           H  
ATOM   1187 HD13 ILE    79      64.304  46.917  69.996  1.00  0.00           H  
ATOM   1188  C   ILE    79      68.065  51.483  69.352  1.00  0.00           C  
ATOM   1189  O   ILE    79      68.276  52.077  70.369  1.00  0.00           O  
ATOM   1190  N   LEU    80      68.400  51.994  68.167  1.00  0.00           N  
ATOM   1191  H   LEU    80      68.204  51.448  67.340  1.00  0.00           H  
ATOM   1192  CA  LEU    80      68.805  53.383  67.972  1.00  0.00           C  
ATOM   1193  HA  LEU    80      69.196  53.713  68.935  1.00  0.00           H  
ATOM   1194  CB  LEU    80      69.885  53.443  66.903  1.00  0.00           C  
ATOM   1195  HB2 LEU    80      70.575  52.612  67.050  1.00  0.00           H  
ATOM   1196  HB3 LEU    80      69.283  53.294  66.007  1.00  0.00           H  
ATOM   1197  CG  LEU    80      70.786  54.694  66.815  1.00  0.00           C  
ATOM   1198  HG  LEU    80      70.206  55.613  66.728  1.00  0.00           H  
ATOM   1199  CD1 LEU    80      71.622  54.824  68.119  1.00  0.00           C  
ATOM   1200 HD11 LEU    80      72.448  55.534  68.126  1.00  0.00           H  
ATOM   1201 HD12 LEU    80      70.944  55.141  68.912  1.00  0.00           H  
ATOM   1202 HD13 LEU    80      71.929  53.867  68.542  1.00  0.00           H  
ATOM   1203  CD2 LEU    80      71.738  54.705  65.600  1.00  0.00           C  
ATOM   1204 HD21 LEU    80      71.170  54.507  64.692  1.00  0.00           H  
ATOM   1205 HD22 LEU    80      72.226  55.675  65.510  1.00  0.00           H  
ATOM   1206 HD23 LEU    80      72.495  53.936  65.758  1.00  0.00           H  
ATOM   1207  C   LEU    80      67.502  54.147  67.609  1.00  0.00           C  
ATOM   1208  O   LEU    80      66.665  53.551  66.897  1.00  0.00           O  
ATOM   1209  N   LYS    81      67.473  55.444  67.825  1.00  0.00           N  
ATOM   1210  H   LYS    81      68.200  55.767  68.447  1.00  0.00           H  
ATOM   1211  CA  LYS    81      66.395  56.395  67.449  1.00  0.00           C  
ATOM   1212  HA  LYS    81      65.691  55.786  66.883  1.00  0.00           H  
ATOM   1213  CB  LYS    81      65.748  56.979  68.690  1.00  0.00           C  
ATOM   1214  HB2 LYS    81      65.684  56.205  69.455  1.00  0.00           H  
ATOM   1215  HB3 LYS    81      66.382  57.782  69.067  1.00  0.00           H  
ATOM   1216  CG  LYS    81      64.354  57.474  68.482  1.00  0.00           C  
ATOM   1217  HG2 LYS    81      64.400  57.960  67.508  1.00  0.00           H  
ATOM   1218  HG3 LYS    81      63.682  56.616  68.490  1.00  0.00           H  
ATOM   1219  CD  LYS    81      63.880  58.477  69.573  1.00  0.00           C  
ATOM   1220  HD2 LYS    81      62.825  58.730  69.466  1.00  0.00           H  
ATOM   1221  HD3 LYS    81      64.040  58.048  70.563  1.00  0.00           H  
ATOM   1222  CE  LYS    81      64.559  59.858  69.604  1.00  0.00           C  
ATOM   1223  HE2 LYS    81      65.570  59.729  69.217  1.00  0.00           H  
ATOM   1224  HE3 LYS    81      63.996  60.509  68.935  1.00  0.00           H  
ATOM   1225  NZ  LYS    81      64.636  60.435  70.942  1.00  0.00           N  
ATOM   1226  HZ1 LYS    81      65.093  61.333  71.017  1.00  0.00           H  
ATOM   1227  HZ2 LYS    81      63.684  60.550  71.257  1.00  0.00           H  
ATOM   1228  HZ3 LYS    81      65.012  59.752  71.584  1.00  0.00           H  
ATOM   1229  C   LYS    81      66.990  57.481  66.601  1.00  0.00           C  
ATOM   1230  O   LYS    81      68.095  57.893  66.960  1.00  0.00           O  
ATOM   1231  N   CYX    82      66.504  57.619  65.348  1.00  0.00           N  
ATOM   1232  H   CYX    82      65.694  57.087  65.063  1.00  0.00           H  
ATOM   1233  CA  CYX    82      66.840  58.876  64.673  1.00  0.00           C  
ATOM   1234  HA  CYX    82      67.914  59.024  64.557  1.00  0.00           H  
ATOM   1235  CB  CYX    82      66.301  58.916  63.205  1.00  0.00           C  
ATOM   1236  HB2 CYX    82      66.904  58.101  62.803  1.00  0.00           H  
ATOM   1237  HB3 CYX    82      65.237  58.709  63.090  1.00  0.00           H  
ATOM   1238  SG  CYX    82      66.688  60.386  62.171  1.00  0.00           S  
ATOM   1239  C   CYX    82      66.188  59.954  65.444  1.00  0.00           C  
ATOM   1240  O   CYX    82      64.989  59.925  65.682  1.00  0.00           O  
ATOM   1241  N   ASN    83      67.037  60.798  65.986  1.00  0.00           N  
ATOM   1242  H   ASN    83      68.002  60.899  65.702  1.00  0.00           H  
ATOM   1243  CA  ASN    83      66.636  61.885  66.838  1.00  0.00           C  
ATOM   1244  HA  ASN    83      65.806  61.565  67.467  1.00  0.00           H  
ATOM   1245  CB  ASN    83      67.817  62.171  67.773  1.00  0.00           C  
ATOM   1246  HB2 ASN    83      68.389  61.299  68.090  1.00  0.00           H  
ATOM   1247  HB3 ASN    83      68.497  62.816  67.217  1.00  0.00           H  
ATOM   1248  CG  ASN    83      67.425  62.910  69.041  1.00  0.00           C  
ATOM   1249  OD1 ASN    83      66.348  62.807  69.529  1.00  0.00           O  
ATOM   1250  ND2 ASN    83      68.292  63.639  69.790  1.00  0.00           N  
ATOM   1251 HD21 ASN    83      69.222  63.897  69.492  1.00  0.00           H  
ATOM   1252 HD22 ASN    83      67.901  64.243  70.499  1.00  0.00           H  
ATOM   1253  C   ASN    83      66.274  63.157  66.032  1.00  0.00           C  
ATOM   1254  O   ASN    83      65.605  64.012  66.636  1.00  0.00           O  
ATOM   1255  N   ASN    84      66.791  63.326  64.787  1.00  0.00           N  
ATOM   1256  H   ASN    84      67.370  62.627  64.346  1.00  0.00           H  
ATOM   1257  CA  ASN    84      66.397  64.465  63.911  1.00  0.00           C  
ATOM   1258  HA  ASN    84      66.599  65.393  64.445  1.00  0.00           H  
ATOM   1259  CB  ASN    84      67.197  64.478  62.532  1.00  0.00           C  
ATOM   1260  HB2 ASN    84      68.244  64.615  62.802  1.00  0.00           H  
ATOM   1261  HB3 ASN    84      67.000  63.486  62.126  1.00  0.00           H  
ATOM   1262  CG  ASN    84      66.629  65.439  61.509  1.00  0.00           C  
ATOM   1263  OD1 ASN    84      66.400  65.025  60.304  1.00  0.00           O  
ATOM   1264  ND2 ASN    84      66.385  66.662  61.852  1.00  0.00           N  
ATOM   1265 HD21 ASN    84      65.997  67.298  61.169  1.00  0.00           H  
ATOM   1266 HD22 ASN    84      67.115  66.982  62.473  1.00  0.00           H  
ATOM   1267  C   ASN    84      64.846  64.442  63.744  1.00  0.00           C  
ATOM   1268  O   ASN    84      64.276  63.414  63.345  1.00  0.00           O  
ATOM   1269  N   LYS    85      64.193  65.623  63.884  1.00  0.00           N  
ATOM   1270  H   LYS    85      64.800  66.418  64.024  1.00  0.00           H  
ATOM   1271  CA  LYS    85      62.789  65.832  63.843  1.00  0.00           C  
ATOM   1272  HA  LYS    85      62.318  64.894  64.137  1.00  0.00           H  
ATOM   1273  CB  LYS    85      62.460  66.924  64.863  1.00  0.00           C  
ATOM   1274  HB2 LYS    85      62.855  67.852  64.451  1.00  0.00           H  
ATOM   1275  HB3 LYS    85      61.372  66.911  64.931  1.00  0.00           H  
ATOM   1276  CG  LYS    85      63.116  66.810  66.308  1.00  0.00           C  
ATOM   1277  HG2 LYS    85      64.204  66.843  66.360  1.00  0.00           H  
ATOM   1278  HG3 LYS    85      62.792  67.738  66.779  1.00  0.00           H  
ATOM   1279  CD  LYS    85      62.652  65.522  67.054  1.00  0.00           C  
ATOM   1280  HD2 LYS    85      61.565  65.444  67.079  1.00  0.00           H  
ATOM   1281  HD3 LYS    85      62.998  64.712  66.411  1.00  0.00           H  
ATOM   1282  CE  LYS    85      63.129  65.528  68.531  1.00  0.00           C  
ATOM   1283  HE2 LYS    85      63.677  66.436  68.784  1.00  0.00           H  
ATOM   1284  HE3 LYS    85      62.219  65.466  69.128  1.00  0.00           H  
ATOM   1285  NZ  LYS    85      64.060  64.400  68.761  1.00  0.00           N  
ATOM   1286  HZ1 LYS    85      65.010  64.678  68.563  1.00  0.00           H  
ATOM   1287  HZ2 LYS    85      64.171  64.240  69.751  1.00  0.00           H  
ATOM   1288  HZ3 LYS    85      63.862  63.519  68.309  1.00  0.00           H  
ATOM   1289  C   LYS    85      62.288  66.191  62.374  1.00  0.00           C  
ATOM   1290  O   LYS    85      61.172  65.825  61.990  1.00  0.00           O  
ATOM   1291  N   THR    86      63.138  66.866  61.619  1.00  0.00           N  
ATOM   1292  H   THR    86      64.015  67.149  62.033  1.00  0.00           H  
ATOM   1293  CA  THR    86      62.750  67.156  60.241  1.00  0.00           C  
ATOM   1294  HA  THR    86      61.706  67.470  60.221  1.00  0.00           H  
ATOM   1295  CB  THR    86      63.551  68.238  59.630  1.00  0.00           C  
ATOM   1296  HB  THR    86      63.482  68.245  58.543  1.00  0.00           H  
ATOM   1297  CG2 THR    86      63.049  69.553  60.278  1.00  0.00           C  
ATOM   1298 HG21 THR    86      62.781  69.549  61.335  1.00  0.00           H  
ATOM   1299 HG22 THR    86      63.847  70.295  60.238  1.00  0.00           H  
ATOM   1300 HG23 THR    86      62.122  69.771  59.749  1.00  0.00           H  
ATOM   1301  OG1 THR    86      64.978  68.223  59.985  1.00  0.00           O  
ATOM   1302  HG1 THR    86      65.194  69.149  59.857  1.00  0.00           H  
ATOM   1303  C   THR    86      62.774  65.854  59.270  1.00  0.00           C  
ATOM   1304  O   THR    86      62.139  65.825  58.190  1.00  0.00           O  
ATOM   1305  N   PHE    87      63.359  64.727  59.748  1.00  0.00           N  
ATOM   1306  H   PHE    87      64.052  64.804  60.479  1.00  0.00           H  
ATOM   1307  CA  PHE    87      63.387  63.379  59.077  1.00  0.00           C  
ATOM   1308  HA  PHE    87      63.610  63.552  58.024  1.00  0.00           H  
ATOM   1309  CB  PHE    87      64.375  62.464  59.820  1.00  0.00           C  
ATOM   1310  HB2 PHE    87      65.269  62.379  59.201  1.00  0.00           H  
ATOM   1311  HB3 PHE    87      64.491  62.934  60.796  1.00  0.00           H  
ATOM   1312  CG  PHE    87      63.880  61.027  60.048  1.00  0.00           C  
ATOM   1313  CD1 PHE    87      64.500  59.873  59.395  1.00  0.00           C  
ATOM   1314  HD1 PHE    87      65.310  60.001  58.692  1.00  0.00           H  
ATOM   1315  CE1 PHE    87      64.185  58.570  59.840  1.00  0.00           C  
ATOM   1316  HE1 PHE    87      64.767  57.775  59.400  1.00  0.00           H  
ATOM   1317  CZ  PHE    87      63.641  58.393  61.124  1.00  0.00           C  
ATOM   1318  HZ  PHE    87      63.948  57.483  61.619  1.00  0.00           H  
ATOM   1319  CE2 PHE    87      62.931  59.468  61.720  1.00  0.00           C  
ATOM   1320  HE2 PHE    87      62.485  59.301  62.689  1.00  0.00           H  
ATOM   1321  CD2 PHE    87      62.953  60.717  61.070  1.00  0.00           C  
ATOM   1322  HD2 PHE    87      62.586  61.564  61.630  1.00  0.00           H  
ATOM   1323  C   PHE    87      61.945  62.726  58.987  1.00  0.00           C  
ATOM   1324  O   PHE    87      61.088  63.096  59.843  1.00  0.00           O  
ATOM   1325  N   ASN    88      61.610  62.157  57.835  1.00  0.00           N  
ATOM   1326  H   ASN    88      62.364  62.039  57.173  1.00  0.00           H  
ATOM   1327  CA  ASN    88      60.320  61.507  57.527  1.00  0.00           C  
ATOM   1328  HA  ASN    88      59.507  62.001  58.061  1.00  0.00           H  
ATOM   1329  CB  ASN    88      59.820  61.535  56.058  1.00  0.00           C  
ATOM   1330  HB2 ASN    88      60.378  60.794  55.487  1.00  0.00           H  
ATOM   1331  HB3 ASN    88      58.800  61.150  56.074  1.00  0.00           H  
ATOM   1332  CG  ASN    88      59.830  62.931  55.389  1.00  0.00           C  
ATOM   1333  OD1 ASN    88      60.673  63.140  54.542  1.00  0.00           O  
ATOM   1334  ND2 ASN    88      58.939  63.810  55.721  1.00  0.00           N  
ATOM   1335 HD21 ASN    88      58.608  64.255  54.877  1.00  0.00           H  
ATOM   1336 HD22 ASN    88      58.162  63.338  56.160  1.00  0.00           H  
ATOM   1337  C   ASN    88      60.254  60.084  58.089  1.00  0.00           C  
ATOM   1338  O   ASN    88      59.215  59.734  58.662  1.00  0.00           O  
ATOM   1339  N   GLY    89      61.250  59.236  57.882  1.00  0.00           N  
ATOM   1340  H   GLY    89      61.939  59.569  57.223  1.00  0.00           H  
ATOM   1341  CA  GLY    89      61.300  57.849  58.386  1.00  0.00           C  
ATOM   1342  HA2 GLY    89      61.377  57.704  59.463  1.00  0.00           H  
ATOM   1343  HA3 GLY    89      60.313  57.430  58.191  1.00  0.00           H  
ATOM   1344  C   GLY    89      62.426  57.024  57.886  1.00  0.00           C  
ATOM   1345  O   GLY    89      62.420  55.792  58.069  1.00  0.00           O  
ATOM   1346  N   THR    90      63.152  57.522  56.809  1.00  0.00           N  
ATOM   1347  H   THR    90      63.200  58.528  56.885  1.00  0.00           H  
ATOM   1348  CA  THR    90      64.154  56.741  55.968  1.00  0.00           C  
ATOM   1349  HA  THR    90      64.359  55.892  56.620  1.00  0.00           H  
ATOM   1350  CB  THR    90      63.460  56.230  54.702  1.00  0.00           C  
ATOM   1351  HB  THR    90      62.461  56.665  54.673  1.00  0.00           H  
ATOM   1352  CG2 THR    90      64.047  56.793  53.390  1.00  0.00           C  
ATOM   1353 HG21 THR    90      63.430  56.572  52.520  1.00  0.00           H  
ATOM   1354 HG22 THR    90      64.177  57.875  53.413  1.00  0.00           H  
ATOM   1355 HG23 THR    90      65.050  56.384  53.275  1.00  0.00           H  
ATOM   1356  OG1 THR    90      63.416  54.837  54.616  1.00  0.00           O  
ATOM   1357  HG1 THR    90      62.491  54.594  54.544  1.00  0.00           H  
ATOM   1358  C   THR    90      65.434  57.488  55.791  1.00  0.00           C  
ATOM   1359  O   THR    90      65.441  58.681  55.883  1.00  0.00           O  
ATOM   1360  N   GLY    91      66.543  56.785  55.468  1.00  0.00           N  
ATOM   1361  H   GLY    91      66.525  55.780  55.566  1.00  0.00           H  
ATOM   1362  CA  GLY    91      67.707  57.449  54.882  1.00  0.00           C  
ATOM   1363  HA2 GLY    91      68.102  56.881  54.040  1.00  0.00           H  
ATOM   1364  HA3 GLY    91      67.554  58.504  54.655  1.00  0.00           H  
ATOM   1365  C   GLY    91      68.852  57.536  55.935  1.00  0.00           C  
ATOM   1366  O   GLY    91      68.721  57.015  57.041  1.00  0.00           O  
ATOM   1367  N   PRO    92      69.831  58.425  55.678  1.00  0.00           N  
ATOM   1368  CD  PRO    92      70.050  59.058  54.348  1.00  0.00           C  
ATOM   1369  HD2 PRO    92      69.458  59.970  54.419  1.00  0.00           H  
ATOM   1370  HD3 PRO    92      69.887  58.426  53.475  1.00  0.00           H  
ATOM   1371  CG  PRO    92      71.534  59.516  54.295  1.00  0.00           C  
ATOM   1372  HG2 PRO    92      71.673  60.373  53.635  1.00  0.00           H  
ATOM   1373  HG3 PRO    92      72.081  58.655  53.912  1.00  0.00           H  
ATOM   1374  CB  PRO    92      71.864  59.679  55.775  1.00  0.00           C  
ATOM   1375  HB2 PRO    92      71.715  60.737  55.990  1.00  0.00           H  
ATOM   1376  HB3 PRO    92      72.878  59.311  55.931  1.00  0.00           H  
ATOM   1377  CA  PRO    92      70.871  58.814  56.592  1.00  0.00           C  
ATOM   1378  HA  PRO    92      71.307  57.882  56.951  1.00  0.00           H  
ATOM   1379  C   PRO    92      70.236  59.576  57.759  1.00  0.00           C  
ATOM   1380  O   PRO    92      69.381  60.408  57.590  1.00  0.00           O  
ATOM   1381  N   CYX    93      70.738  59.290  58.971  1.00  0.00           N  
ATOM   1382  H   CYX    93      71.245  58.420  59.058  1.00  0.00           H  
ATOM   1383  CA  CYX    93      70.534  60.036  60.222  1.00  0.00           C  
ATOM   1384  HA  CYX    93      70.375  61.058  59.877  1.00  0.00           H  
ATOM   1385  CB  CYX    93      69.179  59.620  60.889  1.00  0.00           C  
ATOM   1386  HB2 CYX    93      68.412  59.750  60.126  1.00  0.00           H  
ATOM   1387  HB3 CYX    93      69.169  58.569  61.180  1.00  0.00           H  
ATOM   1388  SG  CYX    93      68.672  60.602  62.290  1.00  0.00           S  
ATOM   1389  C   CYX    93      71.714  60.011  61.139  1.00  0.00           C  
ATOM   1390  O   CYX    93      72.320  58.957  61.321  1.00  0.00           O  
ATOM   1391  N   THR    94      72.346  61.169  61.395  1.00  0.00           N  
ATOM   1392  H   THR    94      71.896  62.006  61.051  1.00  0.00           H  
ATOM   1393  CA  THR    94      73.494  61.334  62.332  1.00  0.00           C  
ATOM   1394  HA  THR    94      74.090  60.422  62.304  1.00  0.00           H  
ATOM   1395  CB  THR    94      74.501  62.433  61.829  1.00  0.00           C  
ATOM   1396  HB  THR    94      73.938  63.366  61.794  1.00  0.00           H  
ATOM   1397  CG2 THR    94      75.744  62.504  62.603  1.00  0.00           C  
ATOM   1398 HG21 THR    94      76.385  61.623  62.578  1.00  0.00           H  
ATOM   1399 HG22 THR    94      76.189  63.394  62.158  1.00  0.00           H  
ATOM   1400 HG23 THR    94      75.556  62.761  63.645  1.00  0.00           H  
ATOM   1401  OG1 THR    94      74.903  62.165  60.462  1.00  0.00           O  
ATOM   1402  HG1 THR    94      75.046  63.058  60.140  1.00  0.00           H  
ATOM   1403  C   THR    94      73.041  61.642  63.828  1.00  0.00           C  
ATOM   1404  O   THR    94      73.748  61.266  64.756  1.00  0.00           O  
ATOM   1405  N   ASN    95      72.093  62.545  63.947  1.00  0.00           N  
ATOM   1406  H   ASN    95      71.581  62.900  63.152  1.00  0.00           H  
ATOM   1407  CA  ASN    95      71.614  62.991  65.283  1.00  0.00           C  
ATOM   1408  HA  ASN    95      72.393  63.202  66.016  1.00  0.00           H  
ATOM   1409  CB  ASN    95      70.921  64.319  65.177  1.00  0.00           C  
ATOM   1410  HB2 ASN    95      70.050  64.307  64.522  1.00  0.00           H  
ATOM   1411  HB3 ASN    95      70.625  64.589  66.191  1.00  0.00           H  
ATOM   1412  CG  ASN    95      71.799  65.465  64.633  1.00  0.00           C  
ATOM   1413  OD1 ASN    95      72.462  65.332  63.604  1.00  0.00           O  
ATOM   1414  ND2 ASN    95      71.708  66.670  65.246  1.00  0.00           N  
ATOM   1415 HD21 ASN    95      71.731  67.355  64.504  1.00  0.00           H  
ATOM   1416 HD22 ASN    95      71.473  66.791  66.220  1.00  0.00           H  
ATOM   1417  C   ASN    95      70.678  61.921  65.842  1.00  0.00           C  
ATOM   1418  O   ASN    95      69.601  61.725  65.207  1.00  0.00           O  
ATOM   1419  N   VAL    96      71.075  61.032  66.767  1.00  0.00           N  
ATOM   1420  H   VAL    96      71.974  61.281  67.155  1.00  0.00           H  
ATOM   1421  CA  VAL    96      70.603  59.704  67.144  1.00  0.00           C  
ATOM   1422  HA  VAL    96      69.559  59.668  66.833  1.00  0.00           H  
ATOM   1423  CB  VAL    96      71.346  58.602  66.412  1.00  0.00           C  
ATOM   1424  HB  VAL    96      70.943  57.692  66.857  1.00  0.00           H  
ATOM   1425  CG1 VAL    96      70.944  58.513  64.901  1.00  0.00           C  
ATOM   1426 HG11 VAL    96      71.391  57.659  64.391  1.00  0.00           H  
ATOM   1427 HG12 VAL    96      69.864  58.635  64.824  1.00  0.00           H  
ATOM   1428 HG13 VAL    96      71.364  59.444  64.518  1.00  0.00           H  
ATOM   1429  CG2 VAL    96      72.845  58.534  66.631  1.00  0.00           C  
ATOM   1430 HG21 VAL    96      72.977  58.428  67.708  1.00  0.00           H  
ATOM   1431 HG22 VAL    96      73.257  57.735  66.015  1.00  0.00           H  
ATOM   1432 HG23 VAL    96      73.284  59.487  66.334  1.00  0.00           H  
ATOM   1433  C   VAL    96      70.686  59.419  68.642  1.00  0.00           C  
ATOM   1434  O   VAL    96      71.679  59.785  69.295  1.00  0.00           O  
ATOM   1435  N   SER    97      69.686  58.664  69.154  1.00  0.00           N  
ATOM   1436  H   SER    97      68.911  58.388  68.569  1.00  0.00           H  
ATOM   1437  CA  SER    97      69.507  58.420  70.646  1.00  0.00           C  
ATOM   1438  HA  SER    97      70.262  58.885  71.280  1.00  0.00           H  
ATOM   1439  CB  SER    97      68.171  59.017  71.126  1.00  0.00           C  
ATOM   1440  HB2 SER    97      67.341  58.339  70.926  1.00  0.00           H  
ATOM   1441  HB3 SER    97      68.172  59.072  72.215  1.00  0.00           H  
ATOM   1442  OG  SER    97      67.984  60.389  70.653  1.00  0.00           O  
ATOM   1443  HG  SER    97      68.438  60.913  71.316  1.00  0.00           H  
ATOM   1444  C   SER    97      69.467  56.839  70.800  1.00  0.00           C  
ATOM   1445  O   SER    97      68.498  56.206  70.381  1.00  0.00           O  
ATOM   1446  N   THR    98      70.418  56.295  71.617  1.00  0.00           N  
ATOM   1447  H   THR    98      71.216  56.850  71.893  1.00  0.00           H  
ATOM   1448  CA  THR    98      70.362  54.863  71.923  1.00  0.00           C  
ATOM   1449  HA  THR    98      70.057  54.214  71.102  1.00  0.00           H  
ATOM   1450  CB  THR    98      71.806  54.246  72.171  1.00  0.00           C  
ATOM   1451  HB  THR    98      72.203  54.620  73.115  1.00  0.00           H  
ATOM   1452  CG2 THR    98      71.706  52.666  72.158  1.00  0.00           C  
ATOM   1453 HG21 THR    98      71.132  52.348  73.027  1.00  0.00           H  
ATOM   1454 HG22 THR    98      71.201  52.258  71.282  1.00  0.00           H  
ATOM   1455 HG23 THR    98      72.719  52.262  72.151  1.00  0.00           H  
ATOM   1456  OG1 THR    98      72.747  54.595  71.182  1.00  0.00           O  
ATOM   1457  HG1 THR    98      73.565  54.438  71.659  1.00  0.00           H  
ATOM   1458  C   THR    98      69.397  54.554  73.069  1.00  0.00           C  
ATOM   1459  O   THR    98      69.527  55.193  74.102  1.00  0.00           O  
ATOM   1460  N   VAL    99      68.697  53.440  72.839  1.00  0.00           N  
ATOM   1461  H   VAL    99      68.665  53.029  71.917  1.00  0.00           H  
ATOM   1462  CA  VAL    99      67.702  52.939  73.796  1.00  0.00           C  
ATOM   1463  HA  VAL    99      67.978  53.154  74.829  1.00  0.00           H  
ATOM   1464  CB  VAL    99      66.276  53.530  73.553  1.00  0.00           C  
ATOM   1465  HB  VAL    99      65.509  52.974  74.092  1.00  0.00           H  
ATOM   1466  CG1 VAL    99      66.177  54.895  74.241  1.00  0.00           C  
ATOM   1467 HG11 VAL    99      65.137  55.108  74.491  1.00  0.00           H  
ATOM   1468 HG12 VAL    99      66.649  54.902  75.223  1.00  0.00           H  
ATOM   1469 HG13 VAL    99      66.541  55.757  73.682  1.00  0.00           H  
ATOM   1470  CG2 VAL    99      65.819  53.476  72.109  1.00  0.00           C  
ATOM   1471 HG21 VAL    99      66.529  54.042  71.506  1.00  0.00           H  
ATOM   1472 HG22 VAL    99      65.803  52.425  71.824  1.00  0.00           H  
ATOM   1473 HG23 VAL    99      64.879  53.991  71.913  1.00  0.00           H  
ATOM   1474  C   VAL    99      67.729  51.405  73.878  1.00  0.00           C  
ATOM   1475  O   VAL    99      68.285  50.787  73.042  1.00  0.00           O  
ATOM   1476  N   GLN   100      67.303  50.841  74.997  1.00  0.00           N  
ATOM   1477  H   GLN   100      67.084  51.397  75.811  1.00  0.00           H  
ATOM   1478  CA  GLN   100      67.044  49.336  75.174  1.00  0.00           C  
ATOM   1479  HA  GLN   100      67.868  48.878  74.627  1.00  0.00           H  
ATOM   1480  CB  GLN   100      67.107  48.963  76.594  1.00  0.00           C  
ATOM   1481  HB2 GLN   100      68.107  49.180  76.970  1.00  0.00           H  
ATOM   1482  HB3 GLN   100      66.466  49.645  77.152  1.00  0.00           H  
ATOM   1483  CG  GLN   100      66.558  47.519  76.948  1.00  0.00           C  
ATOM   1484  HG2 GLN   100      66.496  47.443  78.034  1.00  0.00           H  
ATOM   1485  HG3 GLN   100      65.518  47.475  76.624  1.00  0.00           H  
ATOM   1486  CD  GLN   100      67.263  46.343  76.330  1.00  0.00           C  
ATOM   1487  OE1 GLN   100      68.454  46.280  76.195  1.00  0.00           O  
ATOM   1488  NE2 GLN   100      66.590  45.289  75.872  1.00  0.00           N  
ATOM   1489 HE21 GLN   100      67.039  44.677  75.205  1.00  0.00           H  
ATOM   1490 HE22 GLN   100      65.640  45.225  76.207  1.00  0.00           H  
ATOM   1491  C   GLN   100      65.792  48.906  74.487  1.00  0.00           C  
ATOM   1492  O   GLN   100      65.638  47.826  73.906  1.00  0.00           O  
ATOM   1493  N   CYX   101      64.725  49.675  74.625  1.00  0.00           N  
ATOM   1494  H   CYX   101      64.902  50.552  75.093  1.00  0.00           H  
ATOM   1495  CA  CYX   101      63.483  49.461  73.939  1.00  0.00           C  
ATOM   1496  HA  CYX   101      63.636  48.769  73.111  1.00  0.00           H  
ATOM   1497  CB  CYX   101      62.521  48.852  74.985  1.00  0.00           C  
ATOM   1498  HB2 CYX   101      62.325  49.664  75.685  1.00  0.00           H  
ATOM   1499  HB3 CYX   101      61.589  48.652  74.456  1.00  0.00           H  
ATOM   1500  SG  CYX   101      62.993  47.367  75.938  1.00  0.00           S  
ATOM   1501  C   CYX   101      62.912  50.718  73.285  1.00  0.00           C  
ATOM   1502  O   CYX   101      63.108  51.837  73.800  1.00  0.00           O  
ATOM   1503  N   THR   102      61.927  50.508  72.369  1.00  0.00           N  
ATOM   1504  H   THR   102      61.603  49.602  72.062  1.00  0.00           H  
ATOM   1505  CA  THR   102      61.020  51.594  71.956  1.00  0.00           C  
ATOM   1506  HA  THR   102      61.591  52.392  71.481  1.00  0.00           H  
ATOM   1507  CB  THR   102      60.161  51.153  70.724  1.00  0.00           C  
ATOM   1508  HB  THR   102      59.715  52.113  70.463  1.00  0.00           H  
ATOM   1509  CG2 THR   102      61.105  50.520  69.605  1.00  0.00           C  
ATOM   1510 HG21 THR   102      60.490  50.358  68.719  1.00  0.00           H  
ATOM   1511 HG22 THR   102      61.950  51.194  69.464  1.00  0.00           H  
ATOM   1512 HG23 THR   102      61.493  49.573  69.982  1.00  0.00           H  
ATOM   1513  OG1 THR   102      59.214  50.179  71.100  1.00  0.00           O  
ATOM   1514  HG1 THR   102      58.320  50.497  70.953  1.00  0.00           H  
ATOM   1515  C   THR   102      60.129  52.161  73.074  1.00  0.00           C  
ATOM   1516  O   THR   102      59.828  51.458  74.051  1.00  0.00           O  
ATOM   1517  N   HIE   103      59.565  53.388  72.914  1.00  0.00           N  
ATOM   1518  H   HIE   103      59.722  53.891  72.053  1.00  0.00           H  
ATOM   1519  CA  HIE   103      58.742  54.026  73.929  1.00  0.00           C  
ATOM   1520  HA  HIE   103      59.187  53.772  74.892  1.00  0.00           H  
ATOM   1521  CB  HIE   103      58.781  55.551  73.879  1.00  0.00           C  
ATOM   1522  HB2 HIE   103      59.772  55.905  73.596  1.00  0.00           H  
ATOM   1523  HB3 HIE   103      58.222  55.862  72.997  1.00  0.00           H  
ATOM   1524  CG  HIE   103      58.365  56.252  75.191  1.00  0.00           C  
ATOM   1525  ND1 HIE   103      57.071  56.848  75.364  1.00  0.00           N  
ATOM   1526  CE1 HIE   103      57.170  57.486  76.463  1.00  0.00           C  
ATOM   1527  HE1 HIE   103      56.340  57.944  76.980  1.00  0.00           H  
ATOM   1528  NE2 HIE   103      58.366  57.501  76.980  1.00  0.00           N  
ATOM   1529  HE2 HIE   103      58.573  58.079  77.782  1.00  0.00           H  
ATOM   1530  CD2 HIE   103      59.219  56.727  76.178  1.00  0.00           C  
ATOM   1531  HD2 HIE   103      60.284  56.613  76.316  1.00  0.00           H  
ATOM   1532  C   HIE   103      57.342  53.467  73.850  1.00  0.00           C  
ATOM   1533  O   HIE   103      56.743  53.391  72.787  1.00  0.00           O  
ATOM   1534  N   GLY   104      56.776  52.933  74.955  1.00  0.00           N  
ATOM   1535  H   GLY   104      57.340  52.974  75.792  1.00  0.00           H  
ATOM   1536  CA  GLY   104      55.459  52.316  75.026  1.00  0.00           C  
ATOM   1537  HA2 GLY   104      55.435  51.458  74.355  1.00  0.00           H  
ATOM   1538  HA3 GLY   104      55.278  52.068  76.072  1.00  0.00           H  
ATOM   1539  C   GLY   104      54.301  53.186  74.555  1.00  0.00           C  
ATOM   1540  O   GLY   104      53.988  54.171  75.260  1.00  0.00           O  
ATOM   1541  N   ILE   105      53.506  52.629  73.656  1.00  0.00           N  
ATOM   1542  H   ILE   105      53.576  51.621  73.648  1.00  0.00           H  
ATOM   1543  CA  ILE   105      52.502  53.352  72.858  1.00  0.00           C  
ATOM   1544  HA  ILE   105      52.808  54.379  72.660  1.00  0.00           H  
ATOM   1545  CB  ILE   105      52.365  52.662  71.470  1.00  0.00           C  
ATOM   1546  HB  ILE   105      52.296  51.576  71.537  1.00  0.00           H  
ATOM   1547  CG2 ILE   105      51.124  53.239  70.792  1.00  0.00           C  
ATOM   1548 HG21 ILE   105      50.944  52.594  69.933  1.00  0.00           H  
ATOM   1549 HG22 ILE   105      50.232  53.041  71.387  1.00  0.00           H  
ATOM   1550 HG23 ILE   105      51.174  54.272  70.447  1.00  0.00           H  
ATOM   1551  CG1 ILE   105      53.668  52.960  70.724  1.00  0.00           C  
ATOM   1552 HG12 ILE   105      53.793  54.032  70.573  1.00  0.00           H  
ATOM   1553 HG13 ILE   105      54.490  52.511  71.283  1.00  0.00           H  
ATOM   1554  CD1 ILE   105      53.707  52.292  69.402  1.00  0.00           C  
ATOM   1555 HD11 ILE   105      53.487  51.226  69.353  1.00  0.00           H  
ATOM   1556 HD12 ILE   105      52.848  52.599  68.806  1.00  0.00           H  
ATOM   1557 HD13 ILE   105      54.633  52.527  68.879  1.00  0.00           H  
ATOM   1558  C   ILE   105      51.255  53.445  73.728  1.00  0.00           C  
ATOM   1559  O   ILE   105      50.750  52.410  74.168  1.00  0.00           O  
ATOM   1560  N   ARG   106      50.664  54.641  73.907  1.00  0.00           N  
ATOM   1561  H   ARG   106      50.919  55.418  73.313  1.00  0.00           H  
ATOM   1562  CA  ARG   106      49.534  54.848  74.796  1.00  0.00           C  
ATOM   1563  HA  ARG   106      48.845  54.028  74.596  1.00  0.00           H  
ATOM   1564  CB  ARG   106      50.124  54.902  76.262  1.00  0.00           C  
ATOM   1565  HB2 ARG   106      50.569  53.922  76.434  1.00  0.00           H  
ATOM   1566  HB3 ARG   106      50.974  55.579  76.346  1.00  0.00           H  
ATOM   1567  CG  ARG   106      49.270  55.424  77.444  1.00  0.00           C  
ATOM   1568  HG2 ARG   106      49.396  56.507  77.436  1.00  0.00           H  
ATOM   1569  HG3 ARG   106      48.300  54.987  77.206  1.00  0.00           H  
ATOM   1570  CD  ARG   106      49.709  54.913  78.745  1.00  0.00           C  
ATOM   1571  HD2 ARG   106      49.083  55.348  79.525  1.00  0.00           H  
ATOM   1572  HD3 ARG   106      49.541  53.838  78.696  1.00  0.00           H  
ATOM   1573  NE  ARG   106      51.158  55.173  79.003  1.00  0.00           N  
ATOM   1574  HE  ARG   106      51.760  55.106  78.194  1.00  0.00           H  
ATOM   1575  CZ  ARG   106      51.649  55.575  80.155  1.00  0.00           C  
ATOM   1576  NH1 ARG   106      50.890  55.856  81.219  1.00  0.00           N  
ATOM   1577 HH11 ARG   106      51.222  56.251  82.087  1.00  0.00           H  
ATOM   1578 HH12 ARG   106      49.914  55.606  81.286  1.00  0.00           H  
ATOM   1579  NH2 ARG   106      52.936  55.808  80.115  1.00  0.00           N  
ATOM   1580 HH21 ARG   106      53.452  56.104  80.932  1.00  0.00           H  
ATOM   1581 HH22 ARG   106      53.450  55.339  79.383  1.00  0.00           H  
ATOM   1582  C   ARG   106      48.779  56.127  74.452  1.00  0.00           C  
ATOM   1583  O   ARG   106      49.358  57.180  74.711  1.00  0.00           O  
ATOM   1584  N   PRO   107      47.482  56.088  74.044  1.00  0.00           N  
ATOM   1585  CD  PRO   107      46.909  57.189  73.301  1.00  0.00           C  
ATOM   1586  HD2 PRO   107      47.685  57.508  72.605  1.00  0.00           H  
ATOM   1587  HD3 PRO   107      46.563  58.010  73.929  1.00  0.00           H  
ATOM   1588  CG  PRO   107      45.613  56.631  72.645  1.00  0.00           C  
ATOM   1589  HG2 PRO   107      45.813  56.372  71.606  1.00  0.00           H  
ATOM   1590  HG3 PRO   107      44.759  57.292  72.794  1.00  0.00           H  
ATOM   1591  CB  PRO   107      45.266  55.352  73.382  1.00  0.00           C  
ATOM   1592  HB2 PRO   107      44.868  54.631  72.668  1.00  0.00           H  
ATOM   1593  HB3 PRO   107      44.732  55.564  74.308  1.00  0.00           H  
ATOM   1594  CA  PRO   107      46.623  54.874  73.884  1.00  0.00           C  
ATOM   1595  HA  PRO   107      46.481  54.440  74.874  1.00  0.00           H  
ATOM   1596  C   PRO   107      47.035  53.752  72.843  1.00  0.00           C  
ATOM   1597  O   PRO   107      47.765  53.969  71.886  1.00  0.00           O  
ATOM   1598  N   VAL   108      46.540  52.551  73.077  1.00  0.00           N  
ATOM   1599  H   VAL   108      45.710  52.518  73.652  1.00  0.00           H  
ATOM   1600  CA  VAL   108      46.972  51.366  72.264  1.00  0.00           C  
ATOM   1601  HA  VAL   108      47.990  51.592  71.944  1.00  0.00           H  
ATOM   1602  CB  VAL   108      47.030  49.990  73.058  1.00  0.00           C  
ATOM   1603  HB  VAL   108      47.241  49.209  72.327  1.00  0.00           H  
ATOM   1604  CG1 VAL   108      48.158  50.075  74.093  1.00  0.00           C  
ATOM   1605 HG11 VAL   108      48.592  49.090  74.266  1.00  0.00           H  
ATOM   1606 HG12 VAL   108      49.070  50.598  73.806  1.00  0.00           H  
ATOM   1607 HG13 VAL   108      47.749  50.448  75.032  1.00  0.00           H  
ATOM   1608  CG2 VAL   108      45.703  49.757  73.775  1.00  0.00           C  
ATOM   1609 HG21 VAL   108      44.904  49.743  73.034  1.00  0.00           H  
ATOM   1610 HG22 VAL   108      45.667  48.770  74.235  1.00  0.00           H  
ATOM   1611 HG23 VAL   108      45.473  50.485  74.554  1.00  0.00           H  
ATOM   1612  C   VAL   108      46.196  51.271  70.882  1.00  0.00           C  
ATOM   1613  O   VAL   108      46.692  50.590  69.972  1.00  0.00           O  
ATOM   1614  N   VAL   109      44.899  51.567  70.868  1.00  0.00           N  
ATOM   1615  H   VAL   109      44.510  52.143  71.601  1.00  0.00           H  
ATOM   1616  CA  VAL   109      44.031  51.741  69.698  1.00  0.00           C  
ATOM   1617  HA  VAL   109      44.618  51.491  68.815  1.00  0.00           H  
ATOM   1618  CB  VAL   109      42.866  50.785  69.659  1.00  0.00           C  
ATOM   1619  HB  VAL   109      42.444  50.936  68.666  1.00  0.00           H  
ATOM   1620  CG1 VAL   109      43.241  49.322  69.712  1.00  0.00           C  
ATOM   1621 HG11 VAL   109      42.395  48.671  69.492  1.00  0.00           H  
ATOM   1622 HG12 VAL   109      43.962  49.103  68.924  1.00  0.00           H  
ATOM   1623 HG13 VAL   109      43.691  49.087  70.677  1.00  0.00           H  
ATOM   1624  CG2 VAL   109      41.720  51.018  70.684  1.00  0.00           C  
ATOM   1625 HG21 VAL   109      41.048  50.164  70.781  1.00  0.00           H  
ATOM   1626 HG22 VAL   109      42.133  51.267  71.662  1.00  0.00           H  
ATOM   1627 HG23 VAL   109      41.145  51.886  70.362  1.00  0.00           H  
ATOM   1628  C   VAL   109      43.723  53.184  69.370  1.00  0.00           C  
ATOM   1629  O   VAL   109      43.313  53.892  70.336  1.00  0.00           O  
ATOM   1630  N   SER   110      43.665  53.557  68.092  1.00  0.00           N  
ATOM   1631  H   SER   110      44.377  53.171  67.489  1.00  0.00           H  
ATOM   1632  CA  SER   110      43.205  54.859  67.699  1.00  0.00           C  
ATOM   1633  HA  SER   110      42.340  55.193  68.271  1.00  0.00           H  
ATOM   1634  CB  SER   110      44.221  55.956  67.976  1.00  0.00           C  
ATOM   1635  HB2 SER   110      44.781  55.720  68.882  1.00  0.00           H  
ATOM   1636  HB3 SER   110      44.919  56.131  67.158  1.00  0.00           H  
ATOM   1637  OG  SER   110      43.460  57.164  68.154  1.00  0.00           O  
ATOM   1638  HG  SER   110      43.293  57.513  67.276  1.00  0.00           H  
ATOM   1639  C   SER   110      42.925  54.819  66.171  1.00  0.00           C  
ATOM   1640  O   SER   110      43.857  54.556  65.393  1.00  0.00           O  
ATOM   1641  N   SER   111      41.670  54.667  65.738  1.00  0.00           N  
ATOM   1642  H   SER   111      40.867  54.583  66.345  1.00  0.00           H  
ATOM   1643  CA  SER   111      41.306  54.084  64.406  1.00  0.00           C  
ATOM   1644  HA  SER   111      42.012  53.317  64.089  1.00  0.00           H  
ATOM   1645  CB  SER   111      39.917  53.483  64.434  1.00  0.00           C  
ATOM   1646  HB2 SER   111      39.898  52.857  63.542  1.00  0.00           H  
ATOM   1647  HB3 SER   111      39.955  52.690  65.181  1.00  0.00           H  
ATOM   1648  OG  SER   111      38.797  54.361  64.721  1.00  0.00           O  
ATOM   1649  HG  SER   111      38.043  54.030  64.226  1.00  0.00           H  
ATOM   1650  C   SER   111      41.272  55.184  63.281  1.00  0.00           C  
ATOM   1651  O   SER   111      41.673  54.871  62.215  1.00  0.00           O  
ATOM   1652  N   GLN   112      40.880  56.488  63.435  1.00  0.00           N  
ATOM   1653  H   GLN   112      40.584  56.811  64.345  1.00  0.00           H  
ATOM   1654  CA  GLN   112      40.669  57.555  62.454  1.00  0.00           C  
ATOM   1655  HA  GLN   112      41.002  57.266  61.457  1.00  0.00           H  
ATOM   1656  CB  GLN   112      39.222  57.968  62.234  1.00  0.00           C  
ATOM   1657  HB2 GLN   112      38.736  58.471  63.070  1.00  0.00           H  
ATOM   1658  HB3 GLN   112      39.282  58.644  61.380  1.00  0.00           H  
ATOM   1659  CG  GLN   112      38.370  56.713  61.990  1.00  0.00           C  
ATOM   1660  HG2 GLN   112      38.867  56.114  61.226  1.00  0.00           H  
ATOM   1661  HG3 GLN   112      38.493  56.070  62.862  1.00  0.00           H  
ATOM   1662  CD  GLN   112      36.918  57.032  61.595  1.00  0.00           C  
ATOM   1663  OE1 GLN   112      36.427  58.188  61.466  1.00  0.00           O  
ATOM   1664  NE2 GLN   112      36.197  56.048  61.230  1.00  0.00           N  
ATOM   1665 HE21 GLN   112      35.286  56.287  60.866  1.00  0.00           H  
ATOM   1666 HE22 GLN   112      36.518  55.092  61.284  1.00  0.00           H  
ATOM   1667  C   GLN   112      41.562  58.713  62.746  1.00  0.00           C  
ATOM   1668  O   GLN   112      42.142  59.223  61.785  1.00  0.00           O  
ATOM   1669  N   LEU   113      41.556  59.282  63.991  1.00  0.00           N  
ATOM   1670  H   LEU   113      40.894  58.932  64.669  1.00  0.00           H  
ATOM   1671  CA  LEU   113      42.491  60.251  64.541  1.00  0.00           C  
ATOM   1672  HA  LEU   113      42.947  60.830  63.739  1.00  0.00           H  
ATOM   1673  CB  LEU   113      41.728  61.201  65.513  1.00  0.00           C  
ATOM   1674  HB2 LEU   113      41.582  60.688  66.463  1.00  0.00           H  
ATOM   1675  HB3 LEU   113      42.453  61.994  65.695  1.00  0.00           H  
ATOM   1676  CG  LEU   113      40.405  61.632  64.928  1.00  0.00           C  
ATOM   1677  HG  LEU   113      39.783  60.749  64.784  1.00  0.00           H  
ATOM   1678  CD1 LEU   113      39.810  62.512  66.028  1.00  0.00           C  
ATOM   1679 HD11 LEU   113      39.451  61.916  66.867  1.00  0.00           H  
ATOM   1680 HD12 LEU   113      40.486  63.297  66.367  1.00  0.00           H  
ATOM   1681 HD13 LEU   113      38.930  63.017  65.628  1.00  0.00           H  
ATOM   1682  CD2 LEU   113      40.514  62.344  63.598  1.00  0.00           C  
ATOM   1683 HD21 LEU   113      41.119  63.235  63.764  1.00  0.00           H  
ATOM   1684 HD22 LEU   113      41.052  61.643  62.960  1.00  0.00           H  
ATOM   1685 HD23 LEU   113      39.496  62.511  63.246  1.00  0.00           H  
ATOM   1686  C   LEU   113      43.587  59.551  65.369  1.00  0.00           C  
ATOM   1687  O   LEU   113      43.449  58.425  65.862  1.00  0.00           O  
ATOM   1688  N   LEU   114      44.609  60.386  65.670  1.00  0.00           N  
ATOM   1689  H   LEU   114      44.629  61.335  65.324  1.00  0.00           H  
ATOM   1690  CA  LEU   114      45.833  59.947  66.358  1.00  0.00           C  
ATOM   1691  HA  LEU   114      45.703  58.922  66.706  1.00  0.00           H  
ATOM   1692  CB  LEU   114      47.057  59.950  65.466  1.00  0.00           C  
ATOM   1693  HB2 LEU   114      47.005  61.014  65.238  1.00  0.00           H  
ATOM   1694  HB3 LEU   114      47.917  59.797  66.118  1.00  0.00           H  
ATOM   1695  CG  LEU   114      47.145  59.086  64.212  1.00  0.00           C  
ATOM   1696  HG  LEU   114      46.337  59.339  63.526  1.00  0.00           H  
ATOM   1697  CD1 LEU   114      48.442  59.474  63.542  1.00  0.00           C  
ATOM   1698 HD11 LEU   114      48.587  58.966  62.588  1.00  0.00           H  
ATOM   1699 HD12 LEU   114      48.424  60.526  63.258  1.00  0.00           H  
ATOM   1700 HD13 LEU   114      49.373  59.362  64.097  1.00  0.00           H  
ATOM   1701  CD2 LEU   114      47.147  57.672  64.505  1.00  0.00           C  
ATOM   1702 HD21 LEU   114      46.116  57.356  64.667  1.00  0.00           H  
ATOM   1703 HD22 LEU   114      47.589  57.143  63.661  1.00  0.00           H  
ATOM   1704 HD23 LEU   114      47.844  57.565  65.336  1.00  0.00           H  
ATOM   1705  C   LEU   114      46.006  60.825  67.591  1.00  0.00           C  
ATOM   1706  O   LEU   114      46.198  62.028  67.483  1.00  0.00           O  
ATOM   1707  N   LEU   115      46.339  60.224  68.766  1.00  0.00           N  
ATOM   1708  H   LEU   115      46.532  59.234  68.799  1.00  0.00           H  
ATOM   1709  CA  LEU   115      46.218  60.848  70.081  1.00  0.00           C  
ATOM   1710  HA  LEU   115      45.964  61.895  69.920  1.00  0.00           H  
ATOM   1711  CB  LEU   115      45.180  60.127  70.966  1.00  0.00           C  
ATOM   1712  HB2 LEU   115      45.576  59.118  71.085  1.00  0.00           H  
ATOM   1713  HB3 LEU   115      45.184  60.567  71.963  1.00  0.00           H  
ATOM   1714  CG  LEU   115      43.741  60.061  70.428  1.00  0.00           C  
ATOM   1715  HG  LEU   115      43.787  59.873  69.356  1.00  0.00           H  
ATOM   1716  CD1 LEU   115      42.924  58.926  71.095  1.00  0.00           C  
ATOM   1717 HD11 LEU   115      43.219  58.765  72.132  1.00  0.00           H  
ATOM   1718 HD12 LEU   115      41.846  59.045  70.978  1.00  0.00           H  
ATOM   1719 HD13 LEU   115      43.092  58.002  70.543  1.00  0.00           H  
ATOM   1720  CD2 LEU   115      42.987  61.352  70.643  1.00  0.00           C  
ATOM   1721 HD21 LEU   115      43.502  62.301  70.490  1.00  0.00           H  
ATOM   1722 HD22 LEU   115      42.046  61.328  70.094  1.00  0.00           H  
ATOM   1723 HD23 LEU   115      42.780  61.425  71.711  1.00  0.00           H  
ATOM   1724  C   LEU   115      47.565  60.853  70.731  1.00  0.00           C  
ATOM   1725  O   LEU   115      48.296  59.860  70.701  1.00  0.00           O  
ATOM   1726  N   ASN   116      47.878  61.910  71.473  1.00  0.00           N  
ATOM   1727  H   ASN   116      47.178  62.629  71.591  1.00  0.00           H  
ATOM   1728  CA  ASN   116      48.832  61.863  72.571  1.00  0.00           C  
ATOM   1729  HA  ASN   116      48.749  62.784  73.148  1.00  0.00           H  
ATOM   1730  CB  ASN   116      48.462  60.757  73.643  1.00  0.00           C  
ATOM   1731  HB2 ASN   116      47.389  60.872  73.794  1.00  0.00           H  
ATOM   1732  HB3 ASN   116      48.630  59.771  73.210  1.00  0.00           H  
ATOM   1733  CG  ASN   116      49.264  60.873  74.902  1.00  0.00           C  
ATOM   1734  OD1 ASN   116      48.998  61.770  75.698  1.00  0.00           O  
ATOM   1735  ND2 ASN   116      49.784  59.781  75.434  1.00  0.00           N  
ATOM   1736 HD21 ASN   116      49.590  59.628  76.413  1.00  0.00           H  
ATOM   1737 HD22 ASN   116      49.494  59.040  74.810  1.00  0.00           H  
ATOM   1738  C   ASN   116      50.277  61.890  72.106  1.00  0.00           C  
ATOM   1739  O   ASN   116      51.147  62.002  72.930  1.00  0.00           O  
ATOM   1740  N   GLY   117      50.505  62.061  70.778  1.00  0.00           N  
ATOM   1741  H   GLY   117      49.665  62.118  70.220  1.00  0.00           H  
ATOM   1742  CA  GLY   117      51.617  61.392  70.113  1.00  0.00           C  
ATOM   1743  HA2 GLY   117      52.140  60.704  70.777  1.00  0.00           H  
ATOM   1744  HA3 GLY   117      51.202  60.720  69.362  1.00  0.00           H  
ATOM   1745  C   GLY   117      52.621  62.328  69.500  1.00  0.00           C  
ATOM   1746  O   GLY   117      52.948  63.420  69.870  1.00  0.00           O  
ATOM   1747  N   SER   118      53.278  61.751  68.463  1.00  0.00           N  
ATOM   1748  H   SER   118      53.155  60.750  68.396  1.00  0.00           H  
ATOM   1749  CA  SER   118      54.299  62.472  67.706  1.00  0.00           C  
ATOM   1750  HA  SER   118      55.003  62.990  68.358  1.00  0.00           H  
ATOM   1751  CB  SER   118      55.204  61.531  66.900  1.00  0.00           C  
ATOM   1752  HB2 SER   118      54.598  60.960  66.197  1.00  0.00           H  
ATOM   1753  HB3 SER   118      55.877  62.075  66.235  1.00  0.00           H  
ATOM   1754  OG  SER   118      55.923  60.776  67.759  1.00  0.00           O  
ATOM   1755  HG  SER   118      55.403  60.001  67.981  1.00  0.00           H  
ATOM   1756  C   SER   118      53.651  63.539  66.798  1.00  0.00           C  
ATOM   1757  O   SER   118      53.078  63.215  65.719  1.00  0.00           O  
ATOM   1758  N   LEU   119      53.952  64.846  67.055  1.00  0.00           N  
ATOM   1759  H   LEU   119      53.866  65.027  68.045  1.00  0.00           H  
ATOM   1760  CA  LEU   119      53.857  65.906  66.042  1.00  0.00           C  
ATOM   1761  HA  LEU   119      52.936  65.704  65.495  1.00  0.00           H  
ATOM   1762  CB  LEU   119      53.640  67.263  66.754  1.00  0.00           C  
ATOM   1763  HB2 LEU   119      54.570  67.578  67.227  1.00  0.00           H  
ATOM   1764  HB3 LEU   119      53.546  67.983  65.941  1.00  0.00           H  
ATOM   1765  CG  LEU   119      52.477  67.312  67.719  1.00  0.00           C  
ATOM   1766  HG  LEU   119      52.363  66.461  68.390  1.00  0.00           H  
ATOM   1767  CD1 LEU   119      52.510  68.588  68.557  1.00  0.00           C  
ATOM   1768 HD11 LEU   119      53.417  68.668  69.156  1.00  0.00           H  
ATOM   1769 HD12 LEU   119      52.393  69.437  67.883  1.00  0.00           H  
ATOM   1770 HD13 LEU   119      51.701  68.618  69.287  1.00  0.00           H  
ATOM   1771  CD2 LEU   119      51.235  67.438  66.921  1.00  0.00           C  
ATOM   1772 HD21 LEU   119      51.235  68.358  66.337  1.00  0.00           H  
ATOM   1773 HD22 LEU   119      51.044  66.606  66.243  1.00  0.00           H  
ATOM   1774 HD23 LEU   119      50.326  67.501  67.521  1.00  0.00           H  
ATOM   1775  C   LEU   119      55.117  66.018  65.111  1.00  0.00           C  
ATOM   1776  O   LEU   119      56.139  65.318  65.280  1.00  0.00           O  
ATOM   1777  N   ALA   120      54.899  66.637  63.912  1.00  0.00           N  
ATOM   1778  H   ALA   120      53.952  66.937  63.729  1.00  0.00           H  
ATOM   1779  CA  ALA   120      55.931  66.956  62.968  1.00  0.00           C  
ATOM   1780  HA  ALA   120      56.614  66.162  62.665  1.00  0.00           H  
ATOM   1781  CB  ALA   120      55.243  67.487  61.644  1.00  0.00           C  
ATOM   1782  HB1 ALA   120      54.901  68.515  61.524  1.00  0.00           H  
ATOM   1783  HB2 ALA   120      55.868  67.249  60.784  1.00  0.00           H  
ATOM   1784  HB3 ALA   120      54.299  66.942  61.644  1.00  0.00           H  
ATOM   1785  C   ALA   120      56.895  68.061  63.500  1.00  0.00           C  
ATOM   1786  O   ALA   120      56.595  68.636  64.580  1.00  0.00           O  
ATOM   1787  N   GLU   121      57.919  68.359  62.689  1.00  0.00           N  
ATOM   1788  H   GLU   121      58.098  67.909  61.803  1.00  0.00           H  
ATOM   1789  CA  GLU   121      58.592  69.702  62.760  1.00  0.00           C  
ATOM   1790  HA  GLU   121      58.206  70.187  63.657  1.00  0.00           H  
ATOM   1791  CB  GLU   121      60.115  69.436  62.904  1.00  0.00           C  
ATOM   1792  HB2 GLU   121      60.322  68.535  63.482  1.00  0.00           H  
ATOM   1793  HB3 GLU   121      60.569  69.151  61.955  1.00  0.00           H  
ATOM   1794  CG  GLU   121      60.867  70.624  63.483  1.00  0.00           C  
ATOM   1795  HG2 GLU   121      61.926  70.367  63.463  1.00  0.00           H  
ATOM   1796  HG3 GLU   121      60.829  71.517  62.860  1.00  0.00           H  
ATOM   1797  CD  GLU   121      60.391  70.978  64.926  1.00  0.00           C  
ATOM   1798  OE1 GLU   121      60.231  70.057  65.734  1.00  0.00           O  
ATOM   1799  OE2 GLU   121      60.034  72.129  65.211  1.00  0.00           O  
ATOM   1800  C   GLU   121      58.239  70.593  61.573  1.00  0.00           C  
ATOM   1801  O   GLU   121      58.518  70.270  60.435  1.00  0.00           O  
ATOM   1802  N   GLU   122      57.493  71.703  61.840  1.00  0.00           N  
ATOM   1803  H   GLU   122      57.203  71.723  62.807  1.00  0.00           H  
ATOM   1804  CA  GLU   122      57.226  72.871  61.033  1.00  0.00           C  
ATOM   1805  HA  GLU   122      56.830  73.660  61.673  1.00  0.00           H  
ATOM   1806  CB  GLU   122      58.561  73.343  60.467  1.00  0.00           C  
ATOM   1807  HB2 GLU   122      59.333  73.036  61.174  1.00  0.00           H  
ATOM   1808  HB3 GLU   122      58.779  72.898  59.496  1.00  0.00           H  
ATOM   1809  CG  GLU   122      58.541  74.881  60.202  1.00  0.00           C  
ATOM   1810  HG2 GLU   122      59.596  75.133  60.092  1.00  0.00           H  
ATOM   1811  HG3 GLU   122      57.874  75.061  59.359  1.00  0.00           H  
ATOM   1812  CD  GLU   122      58.088  75.739  61.386  1.00  0.00           C  
ATOM   1813  OE1 GLU   122      57.242  76.727  61.309  1.00  0.00           O  
ATOM   1814  OE2 GLU   122      58.514  75.462  62.518  1.00  0.00           O  
ATOM   1815  C   GLU   122      56.175  72.677  59.859  1.00  0.00           C  
ATOM   1816  O   GLU   122      55.211  73.445  59.906  1.00  0.00           O  
ATOM   1817  N   GLU   123      56.212  71.625  59.019  1.00  0.00           N  
ATOM   1818  H   GLU   123      56.825  70.884  59.328  1.00  0.00           H  
ATOM   1819  CA  GLU   123      55.242  71.236  57.955  1.00  0.00           C  
ATOM   1820  HA  GLU   123      54.463  71.997  57.902  1.00  0.00           H  
ATOM   1821  CB  GLU   123      55.943  71.164  56.597  1.00  0.00           C  
ATOM   1822  HB2 GLU   123      56.755  70.459  56.773  1.00  0.00           H  
ATOM   1823  HB3 GLU   123      55.221  70.753  55.891  1.00  0.00           H  
ATOM   1824  CG  GLU   123      56.434  72.574  56.172  1.00  0.00           C  
ATOM   1825  HG2 GLU   123      56.708  72.970  57.150  1.00  0.00           H  
ATOM   1826  HG3 GLU   123      57.406  72.413  55.706  1.00  0.00           H  
ATOM   1827  CD  GLU   123      55.458  73.337  55.301  1.00  0.00           C  
ATOM   1828  OE1 GLU   123      54.768  72.729  54.444  1.00  0.00           O  
ATOM   1829  OE2 GLU   123      55.333  74.600  55.515  1.00  0.00           O  
ATOM   1830  C   GLU   123      54.533  69.937  58.339  1.00  0.00           C  
ATOM   1831  O   GLU   123      55.139  68.955  58.755  1.00  0.00           O  
ATOM   1832  N   VAL   124      53.204  69.825  58.137  1.00  0.00           N  
ATOM   1833  H   VAL   124      52.868  70.510  57.476  1.00  0.00           H  
ATOM   1834  CA  VAL   124      52.496  68.574  58.399  1.00  0.00           C  
ATOM   1835  HA  VAL   124      52.526  68.371  59.470  1.00  0.00           H  
ATOM   1836  CB  VAL   124      51.083  68.653  57.775  1.00  0.00           C  
ATOM   1837  HB  VAL   124      51.145  69.140  56.802  1.00  0.00           H  
ATOM   1838  CG1 VAL   124      50.338  67.326  57.650  1.00  0.00           C  
ATOM   1839 HG11 VAL   124      49.252  67.409  57.693  1.00  0.00           H  
ATOM   1840 HG12 VAL   124      50.616  66.907  56.683  1.00  0.00           H  
ATOM   1841 HG13 VAL   124      50.632  66.725  58.511  1.00  0.00           H  
ATOM   1842  CG2 VAL   124      50.154  69.562  58.552  1.00  0.00           C  
ATOM   1843 HG21 VAL   124      49.965  69.110  59.525  1.00  0.00           H  
ATOM   1844 HG22 VAL   124      50.724  70.466  58.767  1.00  0.00           H  
ATOM   1845 HG23 VAL   124      49.251  69.840  58.008  1.00  0.00           H  
ATOM   1846  C   VAL   124      53.144  67.393  57.659  1.00  0.00           C  
ATOM   1847  O   VAL   124      53.201  67.628  56.440  1.00  0.00           O  
ATOM   1848  N   VAL   125      53.676  66.381  58.316  1.00  0.00           N  
ATOM   1849  H   VAL   125      53.558  66.364  59.319  1.00  0.00           H  
ATOM   1850  CA  VAL   125      54.047  65.163  57.565  1.00  0.00           C  
ATOM   1851  HA  VAL   125      54.639  65.546  56.733  1.00  0.00           H  
ATOM   1852  CB  VAL   125      55.065  64.309  58.415  1.00  0.00           C  
ATOM   1853  HB  VAL   125      55.845  64.998  58.741  1.00  0.00           H  
ATOM   1854  CG1 VAL   125      54.462  63.680  59.697  1.00  0.00           C  
ATOM   1855 HG11 VAL   125      53.803  64.409  60.169  1.00  0.00           H  
ATOM   1856 HG12 VAL   125      54.060  62.681  59.526  1.00  0.00           H  
ATOM   1857 HG13 VAL   125      55.199  63.665  60.500  1.00  0.00           H  
ATOM   1858  CG2 VAL   125      55.710  63.126  57.661  1.00  0.00           C  
ATOM   1859 HG21 VAL   125      54.970  62.359  57.434  1.00  0.00           H  
ATOM   1860 HG22 VAL   125      56.088  63.320  56.657  1.00  0.00           H  
ATOM   1861 HG23 VAL   125      56.381  62.553  58.301  1.00  0.00           H  
ATOM   1862  C   VAL   125      52.932  64.323  57.079  1.00  0.00           C  
ATOM   1863  O   VAL   125      51.972  64.039  57.814  1.00  0.00           O  
ATOM   1864  N   ILE   126      53.045  63.846  55.810  1.00  0.00           N  
ATOM   1865  H   ILE   126      53.739  64.179  55.155  1.00  0.00           H  
ATOM   1866  CA  ILE   126      52.484  62.610  55.400  1.00  0.00           C  
ATOM   1867  HA  ILE   126      51.751  62.205  56.098  1.00  0.00           H  
ATOM   1868  CB  ILE   126      51.778  62.828  54.062  1.00  0.00           C  
ATOM   1869  HB  ILE   126      52.454  63.355  53.388  1.00  0.00           H  
ATOM   1870  CG2 ILE   126      51.478  61.520  53.325  1.00  0.00           C  
ATOM   1871 HG21 ILE   126      50.914  61.626  52.398  1.00  0.00           H  
ATOM   1872 HG22 ILE   126      52.341  60.932  53.014  1.00  0.00           H  
ATOM   1873 HG23 ILE   126      50.932  60.958  54.082  1.00  0.00           H  
ATOM   1874  CG1 ILE   126      50.451  63.658  54.237  1.00  0.00           C  
ATOM   1875 HG12 ILE   126      49.580  63.064  54.514  1.00  0.00           H  
ATOM   1876 HG13 ILE   126      50.640  64.328  55.076  1.00  0.00           H  
ATOM   1877  CD1 ILE   126      50.189  64.433  52.964  1.00  0.00           C  
ATOM   1878 HD11 ILE   126      49.799  63.928  52.080  1.00  0.00           H  
ATOM   1879 HD12 ILE   126      49.500  65.168  53.381  1.00  0.00           H  
ATOM   1880 HD13 ILE   126      51.015  65.089  52.689  1.00  0.00           H  
ATOM   1881  C   ILE   126      53.606  61.610  55.435  1.00  0.00           C  
ATOM   1882  O   ILE   126      54.619  61.801  54.774  1.00  0.00           O  
ATOM   1883  N   ARG   127      53.259  60.466  56.053  1.00  0.00           N  
ATOM   1884  H   ARG   127      52.360  60.478  56.514  1.00  0.00           H  
ATOM   1885  CA  ARG   127      53.961  59.242  56.005  1.00  0.00           C  
ATOM   1886  HA  ARG   127      54.923  59.346  55.503  1.00  0.00           H  
ATOM   1887  CB  ARG   127      54.337  58.871  57.449  1.00  0.00           C  
ATOM   1888  HB2 ARG   127      53.885  59.647  58.067  1.00  0.00           H  
ATOM   1889  HB3 ARG   127      53.768  57.961  57.641  1.00  0.00           H  
ATOM   1890  CG  ARG   127      55.846  58.797  57.832  1.00  0.00           C  
ATOM   1891  HG2 ARG   127      56.390  58.171  57.125  1.00  0.00           H  
ATOM   1892  HG3 ARG   127      56.202  59.825  57.770  1.00  0.00           H  
ATOM   1893  CD  ARG   127      56.061  58.380  59.247  1.00  0.00           C  
ATOM   1894  HD2 ARG   127      55.689  57.367  59.396  1.00  0.00           H  
ATOM   1895  HD3 ARG   127      57.139  58.486  59.373  1.00  0.00           H  
ATOM   1896  NE  ARG   127      55.422  59.289  60.216  1.00  0.00           N  
ATOM   1897  HE  ARG   127      54.567  58.994  60.666  1.00  0.00           H  
ATOM   1898  CZ  ARG   127      55.972  60.418  60.719  1.00  0.00           C  
ATOM   1899  NH1 ARG   127      55.299  61.100  61.618  1.00  0.00           N  
ATOM   1900 HH11 ARG   127      55.601  61.982  62.007  1.00  0.00           H  
ATOM   1901 HH12 ARG   127      54.388  60.710  61.815  1.00  0.00           H  
ATOM   1902  NH2 ARG   127      56.987  61.070  60.234  1.00  0.00           N  
ATOM   1903 HH21 ARG   127      57.171  62.028  60.496  1.00  0.00           H  
ATOM   1904 HH22 ARG   127      57.716  60.563  59.754  1.00  0.00           H  
ATOM   1905  C   ARG   127      53.128  58.225  55.278  1.00  0.00           C  
ATOM   1906  O   ARG   127      51.919  57.929  55.573  1.00  0.00           O  
ATOM   1907  N   SER   128      53.633  57.697  54.161  1.00  0.00           N  
ATOM   1908  H   SER   128      54.511  57.979  53.748  1.00  0.00           H  
ATOM   1909  CA  SER   128      53.137  56.511  53.464  1.00  0.00           C  
ATOM   1910  HA  SER   128      52.749  55.907  54.285  1.00  0.00           H  
ATOM   1911  CB  SER   128      51.942  56.804  52.433  1.00  0.00           C  
ATOM   1912  HB2 SER   128      51.173  57.386  52.942  1.00  0.00           H  
ATOM   1913  HB3 SER   128      52.342  57.371  51.593  1.00  0.00           H  
ATOM   1914  OG  SER   128      51.405  55.536  52.065  1.00  0.00           O  
ATOM   1915  HG  SER   128      50.606  55.443  52.589  1.00  0.00           H  
ATOM   1916  C   SER   128      54.203  55.692  52.859  1.00  0.00           C  
ATOM   1917  O   SER   128      55.057  56.258  52.165  1.00  0.00           O  
ATOM   1918  N   CYX   129      54.117  54.380  52.961  1.00  0.00           N  
ATOM   1919  H   CYX   129      53.573  53.980  53.712  1.00  0.00           H  
ATOM   1920  CA  CYX   129      55.204  53.547  52.330  1.00  0.00           C  
ATOM   1921  HA  CYX   129      56.154  53.923  52.711  1.00  0.00           H  
ATOM   1922  CB  CYX   129      54.983  52.143  52.931  1.00  0.00           C  
ATOM   1923  HB2 CYX   129      53.921  51.916  52.841  1.00  0.00           H  
ATOM   1924  HB3 CYX   129      55.477  51.441  52.259  1.00  0.00           H  
ATOM   1925  SG  CYX   129      55.676  51.821  54.525  1.00  0.00           S  
ATOM   1926  C   CYX   129      55.294  53.568  50.826  1.00  0.00           C  
ATOM   1927  O   CYX   129      56.216  53.042  50.268  1.00  0.00           O  
ATOM   1928  N   ASN   130      54.098  53.769  50.213  1.00  0.00           N  
ATOM   1929  H   ASN   130      53.256  53.946  50.742  1.00  0.00           H  
ATOM   1930  CA  ASN   130      53.908  53.643  48.739  1.00  0.00           C  
ATOM   1931  HA  ASN   130      54.887  53.760  48.274  1.00  0.00           H  
ATOM   1932  CB  ASN   130      53.265  52.226  48.517  1.00  0.00           C  
ATOM   1933  HB2 ASN   130      53.815  51.413  48.989  1.00  0.00           H  
ATOM   1934  HB3 ASN   130      52.223  52.253  48.836  1.00  0.00           H  
ATOM   1935  CG  ASN   130      53.255  51.859  47.034  1.00  0.00           C  
ATOM   1936  OD1 ASN   130      53.056  52.646  46.150  1.00  0.00           O  
ATOM   1937  ND2 ASN   130      53.787  50.732  46.600  1.00  0.00           N  
ATOM   1938 HD21 ASN   130      54.698  50.615  47.021  1.00  0.00           H  
ATOM   1939 HD22 ASN   130      53.798  50.730  45.590  1.00  0.00           H  
ATOM   1940  C   ASN   130      53.008  54.747  48.295  1.00  0.00           C  
ATOM   1941  O   ASN   130      52.077  55.129  49.042  1.00  0.00           O  
ATOM   1942  N   PHE   131      53.259  55.281  47.108  1.00  0.00           N  
ATOM   1943  H   PHE   131      54.084  54.951  46.628  1.00  0.00           H  
ATOM   1944  CA  PHE   131      52.674  56.511  46.616  1.00  0.00           C  
ATOM   1945  HA  PHE   131      52.161  57.107  47.370  1.00  0.00           H  
ATOM   1946  CB  PHE   131      53.751  57.358  46.008  1.00  0.00           C  
ATOM   1947  HB2 PHE   131      54.379  57.655  46.847  1.00  0.00           H  
ATOM   1948  HB3 PHE   131      54.334  56.825  45.256  1.00  0.00           H  
ATOM   1949  CG  PHE   131      53.220  58.598  45.364  1.00  0.00           C  
ATOM   1950  CD1 PHE   131      52.743  59.596  46.256  1.00  0.00           C  
ATOM   1951  HD1 PHE   131      52.536  59.306  47.275  1.00  0.00           H  
ATOM   1952  CE1 PHE   131      52.155  60.761  45.754  1.00  0.00           C  
ATOM   1953  HE1 PHE   131      51.676  61.439  46.444  1.00  0.00           H  
ATOM   1954  CZ  PHE   131      51.983  60.874  44.317  1.00  0.00           C  
ATOM   1955  HZ  PHE   131      51.566  61.812  43.984  1.00  0.00           H  
ATOM   1956  CE2 PHE   131      52.583  59.921  43.459  1.00  0.00           C  
ATOM   1957  HE2 PHE   131      52.694  60.057  42.393  1.00  0.00           H  
ATOM   1958  CD2 PHE   131      53.238  58.784  43.973  1.00  0.00           C  
ATOM   1959  HD2 PHE   131      53.775  58.189  43.250  1.00  0.00           H  
ATOM   1960  C   PHE   131      51.633  56.159  45.628  1.00  0.00           C  
ATOM   1961  O   PHE   131      50.522  56.629  45.692  1.00  0.00           O  
ATOM   1962  N   THR   132      52.043  55.466  44.539  1.00  0.00           N  
ATOM   1963  H   THR   132      53.051  55.426  44.488  1.00  0.00           H  
ATOM   1964  CA  THR   132      51.244  54.746  43.593  1.00  0.00           C  
ATOM   1965  HA  THR   132      50.555  55.419  43.083  1.00  0.00           H  
ATOM   1966  CB  THR   132      52.204  53.937  42.670  1.00  0.00           C  
ATOM   1967  HB  THR   132      51.578  53.551  41.864  1.00  0.00           H  
ATOM   1968  CG2 THR   132      53.118  54.868  41.923  1.00  0.00           C  
ATOM   1969 HG21 THR   132      53.585  54.364  41.077  1.00  0.00           H  
ATOM   1970 HG22 THR   132      52.626  55.822  41.734  1.00  0.00           H  
ATOM   1971 HG23 THR   132      53.840  55.169  42.682  1.00  0.00           H  
ATOM   1972  OG1 THR   132      52.997  52.964  43.218  1.00  0.00           O  
ATOM   1973  HG1 THR   132      52.785  52.775  44.134  1.00  0.00           H  
ATOM   1974  C   THR   132      50.214  53.822  44.164  1.00  0.00           C  
ATOM   1975  O   THR   132      49.059  53.834  43.692  1.00  0.00           O  
ATOM   1976  N   ASP   133      50.369  53.075  45.257  1.00  0.00           N  
ATOM   1977  H   ASP   133      51.212  53.244  45.787  1.00  0.00           H  
ATOM   1978  CA  ASP   133      49.357  52.200  45.788  1.00  0.00           C  
ATOM   1979  HA  ASP   133      49.052  51.534  44.982  1.00  0.00           H  
ATOM   1980  CB  ASP   133      50.048  51.241  46.795  1.00  0.00           C  
ATOM   1981  HB2 ASP   133      50.829  50.693  46.268  1.00  0.00           H  
ATOM   1982  HB3 ASP   133      50.411  51.846  47.626  1.00  0.00           H  
ATOM   1983  CG  ASP   133      49.126  50.192  47.363  1.00  0.00           C  
ATOM   1984  OD1 ASP   133      48.397  49.477  46.591  1.00  0.00           O  
ATOM   1985  OD2 ASP   133      49.155  49.962  48.575  1.00  0.00           O  
ATOM   1986  C   ASP   133      48.128  52.886  46.400  1.00  0.00           C  
ATOM   1987  O   ASP   133      48.327  53.823  47.194  1.00  0.00           O  
ATOM   1988  N   ASN   134      46.939  52.493  46.004  1.00  0.00           N  
ATOM   1989  H   ASN   134      46.794  52.108  45.081  1.00  0.00           H  
ATOM   1990  CA  ASN   134      45.733  52.986  46.727  1.00  0.00           C  
ATOM   1991  HA  ASN   134      45.683  54.073  46.800  1.00  0.00           H  
ATOM   1992  CB  ASN   134      44.536  52.506  45.868  1.00  0.00           C  
ATOM   1993  HB2 ASN   134      44.582  53.019  44.908  1.00  0.00           H  
ATOM   1994  HB3 ASN   134      44.563  51.430  45.699  1.00  0.00           H  
ATOM   1995  CG  ASN   134      43.192  52.935  46.353  1.00  0.00           C  
ATOM   1996  OD1 ASN   134      42.465  52.210  46.977  1.00  0.00           O  
ATOM   1997  ND2 ASN   134      42.673  54.075  46.068  1.00  0.00           N  
ATOM   1998 HD21 ASN   134      43.097  54.477  45.244  1.00  0.00           H  
ATOM   1999 HD22 ASN   134      41.674  54.193  46.158  1.00  0.00           H  
ATOM   2000  C   ASN   134      45.654  52.402  48.152  1.00  0.00           C  
ATOM   2001  O   ASN   134      45.056  53.069  49.001  1.00  0.00           O  
ATOM   2002  N   ALA   135      46.023  51.144  48.409  1.00  0.00           N  
ATOM   2003  H   ALA   135      46.317  50.636  47.587  1.00  0.00           H  
ATOM   2004  CA  ALA   135      45.744  50.328  49.626  1.00  0.00           C  
ATOM   2005  HA  ALA   135      44.669  50.438  49.768  1.00  0.00           H  
ATOM   2006  CB  ALA   135      46.109  48.866  49.548  1.00  0.00           C  
ATOM   2007  HB1 ALA   135      45.507  48.319  48.822  1.00  0.00           H  
ATOM   2008  HB2 ALA   135      47.123  48.725  49.173  1.00  0.00           H  
ATOM   2009  HB3 ALA   135      46.011  48.350  50.503  1.00  0.00           H  
ATOM   2010  C   ALA   135      46.381  51.093  50.771  1.00  0.00           C  
ATOM   2011  O   ALA   135      45.666  51.495  51.706  1.00  0.00           O  
ATOM   2012  N   LYS   136      47.760  51.235  50.675  1.00  0.00           N  
ATOM   2013  H   LYS   136      48.283  50.829  49.912  1.00  0.00           H  
ATOM   2014  CA  LYS   136      48.586  51.685  51.803  1.00  0.00           C  
ATOM   2015  HA  LYS   136      48.576  50.838  52.489  1.00  0.00           H  
ATOM   2016  CB  LYS   136      50.047  51.891  51.336  1.00  0.00           C  
ATOM   2017  HB2 LYS   136      50.240  51.276  50.457  1.00  0.00           H  
ATOM   2018  HB3 LYS   136      50.003  52.887  50.898  1.00  0.00           H  
ATOM   2019  CG  LYS   136      51.096  51.801  52.401  1.00  0.00           C  
ATOM   2020  HG2 LYS   136      51.946  52.434  52.144  1.00  0.00           H  
ATOM   2021  HG3 LYS   136      50.667  52.173  53.331  1.00  0.00           H  
ATOM   2022  CD  LYS   136      51.435  50.349  52.774  1.00  0.00           C  
ATOM   2023  HD2 LYS   136      50.466  49.923  53.038  1.00  0.00           H  
ATOM   2024  HD3 LYS   136      51.822  49.901  51.859  1.00  0.00           H  
ATOM   2025  CE  LYS   136      52.359  50.349  53.966  1.00  0.00           C  
ATOM   2026  HE2 LYS   136      53.366  50.363  53.549  1.00  0.00           H  
ATOM   2027  HE3 LYS   136      52.086  51.306  54.411  1.00  0.00           H  
ATOM   2028  NZ  LYS   136      52.279  49.210  54.870  1.00  0.00           N  
ATOM   2029  HZ1 LYS   136      52.635  48.366  54.444  1.00  0.00           H  
ATOM   2030  HZ2 LYS   136      52.860  49.253  55.696  1.00  0.00           H  
ATOM   2031  HZ3 LYS   136      51.334  49.070  55.197  1.00  0.00           H  
ATOM   2032  C   LYS   136      48.080  52.931  52.592  1.00  0.00           C  
ATOM   2033  O   LYS   136      47.591  53.899  51.966  1.00  0.00           O  
ATOM   2034  N   THR   137      48.115  52.893  53.924  1.00  0.00           N  
ATOM   2035  H   THR   137      48.446  52.037  54.345  1.00  0.00           H  
ATOM   2036  CA  THR   137      47.588  54.020  54.711  1.00  0.00           C  
ATOM   2037  HA  THR   137      46.639  54.299  54.253  1.00  0.00           H  
ATOM   2038  CB  THR   137      47.610  53.685  56.224  1.00  0.00           C  
ATOM   2039  HB  THR   137      48.637  53.462  56.513  1.00  0.00           H  
ATOM   2040  CG2 THR   137      47.029  54.732  57.197  1.00  0.00           C  
ATOM   2041 HG21 THR   137      47.107  54.344  58.213  1.00  0.00           H  
ATOM   2042 HG22 THR   137      47.762  55.538  57.242  1.00  0.00           H  
ATOM   2043 HG23 THR   137      46.016  55.107  57.051  1.00  0.00           H  
ATOM   2044  OG1 THR   137      46.749  52.521  56.398  1.00  0.00           O  
ATOM   2045  HG1 THR   137      47.269  51.957  56.975  1.00  0.00           H  
ATOM   2046  C   THR   137      48.394  55.318  54.536  1.00  0.00           C  
ATOM   2047  O   THR   137      49.607  55.177  54.511  1.00  0.00           O  
ATOM   2048  N   ILE   138      47.756  56.448  54.303  1.00  0.00           N  
ATOM   2049  H   ILE   138      46.750  56.482  54.225  1.00  0.00           H  
ATOM   2050  CA  ILE   138      48.289  57.797  54.577  1.00  0.00           C  
ATOM   2051  HA  ILE   138      49.307  57.894  54.200  1.00  0.00           H  
ATOM   2052  CB  ILE   138      47.482  58.788  53.678  1.00  0.00           C  
ATOM   2053  HB  ILE   138      46.402  58.647  53.740  1.00  0.00           H  
ATOM   2054  CG2 ILE   138      47.707  60.275  53.973  1.00  0.00           C  
ATOM   2055 HG21 ILE   138      48.775  60.495  53.947  1.00  0.00           H  
ATOM   2056 HG22 ILE   138      47.020  60.811  53.319  1.00  0.00           H  
ATOM   2057 HG23 ILE   138      47.264  60.491  54.945  1.00  0.00           H  
ATOM   2058  CG1 ILE   138      47.922  58.668  52.203  1.00  0.00           C  
ATOM   2059 HG12 ILE   138      47.695  59.590  51.669  1.00  0.00           H  
ATOM   2060 HG13 ILE   138      49.004  58.570  52.118  1.00  0.00           H  
ATOM   2061  CD1 ILE   138      47.167  57.583  51.372  1.00  0.00           C  
ATOM   2062 HD11 ILE   138      47.618  56.637  51.670  1.00  0.00           H  
ATOM   2063 HD12 ILE   138      46.098  57.671  51.567  1.00  0.00           H  
ATOM   2064 HD13 ILE   138      47.411  57.703  50.316  1.00  0.00           H  
ATOM   2065  C   ILE   138      48.236  57.995  56.111  1.00  0.00           C  
ATOM   2066  O   ILE   138      47.245  58.483  56.595  1.00  0.00           O  
ATOM   2067  N   ILE   139      49.320  57.850  56.842  1.00  0.00           N  
ATOM   2068  H   ILE   139      50.172  57.629  56.347  1.00  0.00           H  
ATOM   2069  CA  ILE   139      49.452  58.495  58.143  1.00  0.00           C  
ATOM   2070  HA  ILE   139      48.517  58.313  58.674  1.00  0.00           H  
ATOM   2071  CB  ILE   139      50.526  57.665  58.906  1.00  0.00           C  
ATOM   2072  HB  ILE   139      51.521  57.671  58.461  1.00  0.00           H  
ATOM   2073  CG2 ILE   139      50.905  58.456  60.144  1.00  0.00           C  
ATOM   2074 HG21 ILE   139      51.429  59.402  60.004  1.00  0.00           H  
ATOM   2075 HG22 ILE   139      50.059  58.640  60.806  1.00  0.00           H  
ATOM   2076 HG23 ILE   139      51.645  57.840  60.657  1.00  0.00           H  
ATOM   2077  CG1 ILE   139      50.246  56.160  59.194  1.00  0.00           C  
ATOM   2078 HG12 ILE   139      50.825  55.836  60.059  1.00  0.00           H  
ATOM   2079 HG13 ILE   139      49.218  55.851  59.381  1.00  0.00           H  
ATOM   2080  CD1 ILE   139      50.748  55.231  58.099  1.00  0.00           C  
ATOM   2081 HD11 ILE   139      50.442  54.227  58.391  1.00  0.00           H  
ATOM   2082 HD12 ILE   139      50.264  55.402  57.138  1.00  0.00           H  
ATOM   2083 HD13 ILE   139      51.838  55.231  58.136  1.00  0.00           H  
ATOM   2084  C   ILE   139      49.693  59.978  57.977  1.00  0.00           C  
ATOM   2085  O   ILE   139      50.613  60.292  57.185  1.00  0.00           O  
ATOM   2086  N   VAL   140      49.063  60.871  58.707  1.00  0.00           N  
ATOM   2087  H   VAL   140      48.244  60.492  59.160  1.00  0.00           H  
ATOM   2088  CA  VAL   140      49.273  62.360  58.727  1.00  0.00           C  
ATOM   2089  HA  VAL   140      50.201  62.666  58.245  1.00  0.00           H  
ATOM   2090  CB  VAL   140      48.071  63.137  58.122  1.00  0.00           C  
ATOM   2091  HB  VAL   140      47.223  63.065  58.804  1.00  0.00           H  
ATOM   2092  CG1 VAL   140      48.354  64.631  58.018  1.00  0.00           C  
ATOM   2093 HG11 VAL   140      47.557  65.199  58.497  1.00  0.00           H  
ATOM   2094 HG12 VAL   140      49.276  64.831  58.563  1.00  0.00           H  
ATOM   2095 HG13 VAL   140      48.338  64.958  56.978  1.00  0.00           H  
ATOM   2096  CG2 VAL   140      47.703  62.491  56.834  1.00  0.00           C  
ATOM   2097 HG21 VAL   140      48.488  61.950  56.305  1.00  0.00           H  
ATOM   2098 HG22 VAL   140      47.040  61.650  57.037  1.00  0.00           H  
ATOM   2099 HG23 VAL   140      47.283  63.272  56.201  1.00  0.00           H  
ATOM   2100  C   VAL   140      49.454  62.789  60.187  1.00  0.00           C  
ATOM   2101  O   VAL   140      48.687  62.365  61.037  1.00  0.00           O  
ATOM   2102  N   GLN   141      50.570  63.414  60.508  1.00  0.00           N  
ATOM   2103  H   GLN   141      51.227  63.667  59.784  1.00  0.00           H  
ATOM   2104  CA  GLN   141      50.952  63.934  61.821  1.00  0.00           C  
ATOM   2105  HA  GLN   141      50.158  63.691  62.526  1.00  0.00           H  
ATOM   2106  CB  GLN   141      52.103  63.151  62.436  1.00  0.00           C  
ATOM   2107  HB2 GLN   141      52.760  62.853  61.618  1.00  0.00           H  
ATOM   2108  HB3 GLN   141      52.645  63.659  63.234  1.00  0.00           H  
ATOM   2109  CG  GLN   141      51.446  61.918  63.148  1.00  0.00           C  
ATOM   2110  HG2 GLN   141      51.052  62.120  64.144  1.00  0.00           H  
ATOM   2111  HG3 GLN   141      50.612  61.515  62.573  1.00  0.00           H  
ATOM   2112  CD  GLN   141      52.418  60.739  63.201  1.00  0.00           C  
ATOM   2113  OE1 GLN   141      52.802  60.153  62.182  1.00  0.00           O  
ATOM   2114  NE2 GLN   141      53.233  60.586  64.233  1.00  0.00           N  
ATOM   2115 HE21 GLN   141      53.847  59.790  64.332  1.00  0.00           H  
ATOM   2116 HE22 GLN   141      53.277  61.387  64.846  1.00  0.00           H  
ATOM   2117  C   GLN   141      51.232  65.481  61.744  1.00  0.00           C  
ATOM   2118  O   GLN   141      51.772  65.893  60.743  1.00  0.00           O  
ATOM   2119  N   LEU   142      50.528  66.192  62.552  1.00  0.00           N  
ATOM   2120  H   LEU   142      50.096  65.793  63.373  1.00  0.00           H  
ATOM   2121  CA  LEU   142      50.326  67.607  62.401  1.00  0.00           C  
ATOM   2122  HA  LEU   142      49.993  67.762  61.374  1.00  0.00           H  
ATOM   2123  CB  LEU   142      49.202  68.043  63.325  1.00  0.00           C  
ATOM   2124  HB2 LEU   142      49.486  67.940  64.373  1.00  0.00           H  
ATOM   2125  HB3 LEU   142      49.043  69.106  63.148  1.00  0.00           H  
ATOM   2126  CG  LEU   142      47.806  67.281  63.153  1.00  0.00           C  
ATOM   2127  HG  LEU   142      47.969  66.298  63.596  1.00  0.00           H  
ATOM   2128  CD1 LEU   142      46.587  67.944  63.804  1.00  0.00           C  
ATOM   2129 HD11 LEU   142      46.899  68.174  64.823  1.00  0.00           H  
ATOM   2130 HD12 LEU   142      46.330  68.794  63.172  1.00  0.00           H  
ATOM   2131 HD13 LEU   142      45.718  67.290  63.878  1.00  0.00           H  
ATOM   2132  CD2 LEU   142      47.369  67.027  61.711  1.00  0.00           C  
ATOM   2133 HD21 LEU   142      46.516  66.348  61.744  1.00  0.00           H  
ATOM   2134 HD22 LEU   142      47.042  67.918  61.175  1.00  0.00           H  
ATOM   2135 HD23 LEU   142      48.198  66.559  61.180  1.00  0.00           H  
ATOM   2136  C   LEU   142      51.554  68.463  62.713  1.00  0.00           C  
ATOM   2137  O   LEU   142      52.398  68.007  63.521  1.00  0.00           O  
ATOM   2138  N   ASN   143      51.718  69.720  62.290  1.00  0.00           N  
ATOM   2139  H   ASN   143      50.928  70.212  61.899  1.00  0.00           H  
ATOM   2140  CA  ASN   143      52.704  70.598  63.001  1.00  0.00           C  
ATOM   2141  HA  ASN   143      53.601  70.034  63.256  1.00  0.00           H  
ATOM   2142  CB  ASN   143      53.240  71.613  62.067  1.00  0.00           C  
ATOM   2143  HB2 ASN   143      54.259  71.782  62.414  1.00  0.00           H  
ATOM   2144  HB3 ASN   143      53.318  71.181  61.069  1.00  0.00           H  
ATOM   2145  CG  ASN   143      52.494  72.941  61.961  1.00  0.00           C  
ATOM   2146  OD1 ASN   143      52.113  73.565  62.917  1.00  0.00           O  
ATOM   2147  ND2 ASN   143      52.467  73.561  60.830  1.00  0.00           N  
ATOM   2148 HD21 ASN   143      52.510  74.557  60.991  1.00  0.00           H  
ATOM   2149 HD22 ASN   143      53.330  73.415  60.325  1.00  0.00           H  
ATOM   2150  C   ASN   143      52.279  71.088  64.396  1.00  0.00           C  
ATOM   2151  O   ASN   143      53.104  71.176  65.300  1.00  0.00           O  
ATOM   2152  N   THR   144      50.982  71.438  64.645  1.00  0.00           N  
ATOM   2153  H   THR   144      50.460  71.402  63.781  1.00  0.00           H  
ATOM   2154  CA  THR   144      50.374  72.027  65.869  1.00  0.00           C  
ATOM   2155  HA  THR   144      51.161  71.962  66.620  1.00  0.00           H  
ATOM   2156  CB  THR   144      49.924  73.473  65.646  1.00  0.00           C  
ATOM   2157  HB  THR   144      49.161  73.295  64.889  1.00  0.00           H  
ATOM   2158  CG2 THR   144      49.315  74.200  66.863  1.00  0.00           C  
ATOM   2159 HG21 THR   144      48.994  75.183  66.519  1.00  0.00           H  
ATOM   2160 HG22 THR   144      48.463  73.744  67.367  1.00  0.00           H  
ATOM   2161 HG23 THR   144      50.136  74.220  67.579  1.00  0.00           H  
ATOM   2162  OG1 THR   144      50.922  74.297  65.211  1.00  0.00           O  
ATOM   2163  HG1 THR   144      51.470  73.879  64.542  1.00  0.00           H  
ATOM   2164  C   THR   144      49.244  71.060  66.324  1.00  0.00           C  
ATOM   2165  O   THR   144      48.409  70.684  65.535  1.00  0.00           O  
ATOM   2166  N   SER   145      49.014  70.870  67.678  1.00  0.00           N  
ATOM   2167  H   SER   145      49.692  71.377  68.229  1.00  0.00           H  
ATOM   2168  CA  SER   145      47.974  70.093  68.371  1.00  0.00           C  
ATOM   2169  HA  SER   145      47.907  69.108  67.909  1.00  0.00           H  
ATOM   2170  CB  SER   145      48.434  69.832  69.827  1.00  0.00           C  
ATOM   2171  HB2 SER   145      47.607  69.197  70.146  1.00  0.00           H  
ATOM   2172  HB3 SER   145      49.410  69.348  69.834  1.00  0.00           H  
ATOM   2173  OG  SER   145      48.474  71.013  70.663  1.00  0.00           O  
ATOM   2174  HG  SER   145      49.374  71.345  70.687  1.00  0.00           H  
ATOM   2175  C   SER   145      46.517  70.730  68.316  1.00  0.00           C  
ATOM   2176  O   SER   145      46.402  71.915  68.407  1.00  0.00           O  
ATOM   2177  N   VAL   146      45.443  69.904  68.457  1.00  0.00           N  
ATOM   2178  H   VAL   146      45.711  68.934  68.365  1.00  0.00           H  
ATOM   2179  CA  VAL   146      44.007  70.245  68.614  1.00  0.00           C  
ATOM   2180  HA  VAL   146      43.963  71.314  68.822  1.00  0.00           H  
ATOM   2181  CB  VAL   146      43.248  69.989  67.251  1.00  0.00           C  
ATOM   2182  HB  VAL   146      43.217  68.937  66.968  1.00  0.00           H  
ATOM   2183  CG1 VAL   146      41.792  70.339  67.421  1.00  0.00           C  
ATOM   2184 HG11 VAL   146      41.246  69.421  67.641  1.00  0.00           H  
ATOM   2185 HG12 VAL   146      41.500  71.090  68.155  1.00  0.00           H  
ATOM   2186 HG13 VAL   146      41.376  70.701  66.481  1.00  0.00           H  
ATOM   2187  CG2 VAL   146      43.805  70.899  66.148  1.00  0.00           C  
ATOM   2188 HG21 VAL   146      43.124  71.020  65.306  1.00  0.00           H  
ATOM   2189 HG22 VAL   146      43.965  71.884  66.588  1.00  0.00           H  
ATOM   2190 HG23 VAL   146      44.770  70.627  65.721  1.00  0.00           H  
ATOM   2191  C   VAL   146      43.271  69.467  69.770  1.00  0.00           C  
ATOM   2192  O   VAL   146      43.235  68.234  69.878  1.00  0.00           O  
ATOM   2193  N   GLU   147      42.864  70.194  70.780  1.00  0.00           N  
ATOM   2194  H   GLU   147      42.933  71.196  70.671  1.00  0.00           H  
ATOM   2195  CA  GLU   147      42.511  69.763  72.097  1.00  0.00           C  
ATOM   2196  HA  GLU   147      43.169  68.908  72.255  1.00  0.00           H  
ATOM   2197  CB  GLU   147      42.751  70.837  73.089  1.00  0.00           C  
ATOM   2198  HB2 GLU   147      42.680  70.367  74.070  1.00  0.00           H  
ATOM   2199  HB3 GLU   147      43.794  71.133  72.974  1.00  0.00           H  
ATOM   2200  CG  GLU   147      41.773  72.057  72.958  1.00  0.00           C  
ATOM   2201  HG2 GLU   147      40.766  71.678  73.131  1.00  0.00           H  
ATOM   2202  HG3 GLU   147      41.805  72.812  73.743  1.00  0.00           H  
ATOM   2203  CD  GLU   147      42.040  72.898  71.662  1.00  0.00           C  
ATOM   2204  OE1 GLU   147      43.172  72.956  71.175  1.00  0.00           O  
ATOM   2205  OE2 GLU   147      40.978  73.391  71.146  1.00  0.00           O  
ATOM   2206  C   GLU   147      41.037  69.123  72.159  1.00  0.00           C  
ATOM   2207  O   GLU   147      40.161  69.703  71.554  1.00  0.00           O  
ATOM   2208  N   ILE   148      40.844  68.125  73.040  1.00  0.00           N  
ATOM   2209  H   ILE   148      41.564  67.904  73.713  1.00  0.00           H  
ATOM   2210  CA  ILE   148      39.628  67.297  73.060  1.00  0.00           C  
ATOM   2211  HA  ILE   148      38.810  67.926  72.710  1.00  0.00           H  
ATOM   2212  CB  ILE   148      39.590  66.034  72.129  1.00  0.00           C  
ATOM   2213  HB  ILE   148      39.436  66.458  71.136  1.00  0.00           H  
ATOM   2214  CG2 ILE   148      41.040  65.444  72.061  1.00  0.00           C  
ATOM   2215 HG21 ILE   148      41.248  65.329  73.125  1.00  0.00           H  
ATOM   2216 HG22 ILE   148      41.068  64.541  71.451  1.00  0.00           H  
ATOM   2217 HG23 ILE   148      41.682  66.152  71.538  1.00  0.00           H  
ATOM   2218  CG1 ILE   148      38.422  65.033  72.321  1.00  0.00           C  
ATOM   2219 HG12 ILE   148      38.661  64.425  73.193  1.00  0.00           H  
ATOM   2220 HG13 ILE   148      37.525  65.644  72.425  1.00  0.00           H  
ATOM   2221  CD1 ILE   148      38.289  64.004  71.132  1.00  0.00           C  
ATOM   2222 HD11 ILE   148      37.962  63.059  71.567  1.00  0.00           H  
ATOM   2223 HD12 ILE   148      37.565  64.367  70.403  1.00  0.00           H  
ATOM   2224 HD13 ILE   148      39.249  63.826  70.646  1.00  0.00           H  
ATOM   2225  C   ILE   148      39.363  66.981  74.549  1.00  0.00           C  
ATOM   2226  O   ILE   148      40.278  66.607  75.317  1.00  0.00           O  
ATOM   2227  N   ASN   149      38.080  66.852  74.867  1.00  0.00           N  
ATOM   2228  H   ASN   149      37.362  67.162  74.228  1.00  0.00           H  
ATOM   2229  CA  ASN   149      37.674  66.362  76.163  1.00  0.00           C  
ATOM   2230  HA  ASN   149      38.337  65.540  76.432  1.00  0.00           H  
ATOM   2231  CB  ASN   149      37.927  67.511  77.159  1.00  0.00           C  
ATOM   2232  HB2 ASN   149      38.993  67.736  77.191  1.00  0.00           H  
ATOM   2233  HB3 ASN   149      37.373  68.418  76.916  1.00  0.00           H  
ATOM   2234  CG  ASN   149      37.588  67.314  78.565  1.00  0.00           C  
ATOM   2235  OD1 ASN   149      37.203  66.238  79.074  1.00  0.00           O  
ATOM   2236  ND2 ASN   149      37.459  68.441  79.269  1.00  0.00           N  
ATOM   2237 HD21 ASN   149      37.842  69.203  78.727  1.00  0.00           H  
ATOM   2238 HD22 ASN   149      36.517  68.568  79.608  1.00  0.00           H  
ATOM   2239  C   ASN   149      36.302  65.707  76.110  1.00  0.00           C  
ATOM   2240  O   ASN   149      35.454  66.148  75.296  1.00  0.00           O  
ATOM   2241  N   CYX   150      36.078  64.702  76.922  1.00  0.00           N  
ATOM   2242  H   CYX   150      36.841  64.211  77.367  1.00  0.00           H  
ATOM   2243  CA  CYX   150      34.878  63.950  76.897  1.00  0.00           C  
ATOM   2244  HA  CYX   150      34.020  64.456  76.455  1.00  0.00           H  
ATOM   2245  CB  CYX   150      35.012  62.594  76.186  1.00  0.00           C  
ATOM   2246  HB2 CYX   150      35.336  61.802  76.860  1.00  0.00           H  
ATOM   2247  HB3 CYX   150      34.036  62.279  75.817  1.00  0.00           H  
ATOM   2248  SG  CYX   150      36.208  62.508  74.836  1.00  0.00           S  
ATOM   2249  C   CYX   150      34.459  63.547  78.349  1.00  0.00           C  
ATOM   2250  O   CYX   150      33.530  62.726  78.556  1.00  0.00           O  
ATOM   2251  N   THR   151      34.973  64.235  79.397  1.00  0.00           N  
ATOM   2252  H   THR   151      35.686  64.904  79.142  1.00  0.00           H  
ATOM   2253  CA  THR   151      34.725  64.155  80.846  1.00  0.00           C  
ATOM   2254  HA  THR   151      35.174  63.266  81.287  1.00  0.00           H  
ATOM   2255  CB  THR   151      35.416  65.307  81.576  1.00  0.00           C  
ATOM   2256  HB  THR   151      35.058  66.297  81.294  1.00  0.00           H  
ATOM   2257  CG2 THR   151      35.218  65.246  83.083  1.00  0.00           C  
ATOM   2258 HG21 THR   151      36.076  65.811  83.448  1.00  0.00           H  
ATOM   2259 HG22 THR   151      34.225  65.640  83.300  1.00  0.00           H  
ATOM   2260 HG23 THR   151      35.464  64.238  83.418  1.00  0.00           H  
ATOM   2261  OG1 THR   151      36.853  65.056  81.482  1.00  0.00           O  
ATOM   2262  HG1 THR   151      37.172  65.535  80.714  1.00  0.00           H  
ATOM   2263  C   THR   151      33.233  64.087  81.205  1.00  0.00           C  
ATOM   2264  O   THR   151      32.442  65.001  81.026  1.00  0.00           O  
ATOM   2265  N   GLY   152      32.801  63.033  81.895  1.00  0.00           N  
ATOM   2266  H   GLY   152      33.584  62.500  82.243  1.00  0.00           H  
ATOM   2267  CA  GLY   152      31.419  62.834  82.464  1.00  0.00           C  
ATOM   2268  HA2 GLY   152      31.413  62.168  83.327  1.00  0.00           H  
ATOM   2269  HA3 GLY   152      31.074  63.825  82.759  1.00  0.00           H  
ATOM   2270  C   GLY   152      30.486  62.309  81.410  1.00  0.00           C  
ATOM   2271  O   GLY   152      30.238  61.144  81.402  1.00  0.00           O  
ATOM   2272  N   ALA   153      29.951  63.128  80.535  1.00  0.00           N  
ATOM   2273  H   ALA   153      30.325  64.066  80.557  1.00  0.00           H  
ATOM   2274  CA  ALA   153      28.990  62.647  79.458  1.00  0.00           C  
ATOM   2275  HA  ALA   153      28.122  62.156  79.899  1.00  0.00           H  
ATOM   2276  CB  ALA   153      28.460  63.777  78.652  1.00  0.00           C  
ATOM   2277  HB1 ALA   153      27.840  63.394  77.842  1.00  0.00           H  
ATOM   2278  HB2 ALA   153      27.962  64.606  79.156  1.00  0.00           H  
ATOM   2279  HB3 ALA   153      29.343  64.195  78.169  1.00  0.00           H  
ATOM   2280  C   ALA   153      29.585  61.457  78.521  1.00  0.00           C  
ATOM   2281  O   ALA   153      28.807  60.616  78.092  1.00  0.00           O  
ATOM   2282  N   GLY   154      30.921  61.366  78.322  1.00  0.00           N  
ATOM   2283  H   GLY   154      31.515  62.114  78.648  1.00  0.00           H  
ATOM   2284  CA  GLY   154      31.520  60.604  77.178  1.00  0.00           C  
ATOM   2285  HA2 GLY   154      32.536  60.290  77.417  1.00  0.00           H  
ATOM   2286  HA3 GLY   154      31.024  59.639  77.068  1.00  0.00           H  
ATOM   2287  C   GLY   154      31.470  61.333  75.855  1.00  0.00           C  
ATOM   2288  O   GLY   154      32.293  61.101  74.988  1.00  0.00           O  
ATOM   2289  N   HIE   155      30.460  62.169  75.662  1.00  0.00           N  
ATOM   2290  H   HIE   155      29.675  62.218  76.295  1.00  0.00           H  
ATOM   2291  CA  HIE   155      30.316  62.889  74.370  1.00  0.00           C  
ATOM   2292  HA  HIE   155      30.404  62.153  73.571  1.00  0.00           H  
ATOM   2293  CB  HIE   155      28.856  63.430  74.262  1.00  0.00           C  
ATOM   2294  HB2 HIE   155      28.532  63.709  75.264  1.00  0.00           H  
ATOM   2295  HB3 HIE   155      28.764  64.317  73.636  1.00  0.00           H  
ATOM   2296  CG  HIE   155      27.849  62.402  73.711  1.00  0.00           C  
ATOM   2297  ND1 HIE   155      27.829  61.014  74.058  1.00  0.00           N  
ATOM   2298  CE1 HIE   155      26.749  60.582  73.394  1.00  0.00           C  
ATOM   2299  HE1 HIE   155      26.338  59.584  73.445  1.00  0.00           H  
ATOM   2300  NE2 HIE   155      26.083  61.529  72.749  1.00  0.00           N  
ATOM   2301  HE2 HIE   155      25.235  61.410  72.213  1.00  0.00           H  
ATOM   2302  CD2 HIE   155      26.796  62.667  72.874  1.00  0.00           C  
ATOM   2303  HD2 HIE   155      26.494  63.633  72.497  1.00  0.00           H  
ATOM   2304  C   HIE   155      31.432  63.905  74.108  1.00  0.00           C  
ATOM   2305  O   HIE   155      31.353  65.036  74.603  1.00  0.00           O  
ATOM   2306  N   CYX   156      32.417  63.474  73.347  1.00  0.00           N  
ATOM   2307  H   CYX   156      32.340  62.562  72.921  1.00  0.00           H  
ATOM   2308  CA  CYX   156      33.632  64.281  73.110  1.00  0.00           C  
ATOM   2309  HA  CYX   156      33.920  64.539  74.129  1.00  0.00           H  
ATOM   2310  CB  CYX   156      34.692  63.494  72.420  1.00  0.00           C  
ATOM   2311  HB2 CYX   156      34.334  63.136  71.455  1.00  0.00           H  
ATOM   2312  HB3 CYX   156      35.550  64.117  72.167  1.00  0.00           H  
ATOM   2313  SG  CYX   156      35.145  61.899  73.231  1.00  0.00           S  
ATOM   2314  C   CYX   156      33.260  65.559  72.349  1.00  0.00           C  
ATOM   2315  O   CYX   156      32.407  65.582  71.428  1.00  0.00           O  
ATOM   2316  N   ASN   157      33.907  66.677  72.685  1.00  0.00           N  
ATOM   2317  H   ASN   157      34.475  66.711  73.520  1.00  0.00           H  
ATOM   2318  CA  ASN   157      33.677  67.878  72.005  1.00  0.00           C  
ATOM   2319  HA  ASN   157      33.238  67.796  71.010  1.00  0.00           H  
ATOM   2320  CB  ASN   157      32.792  68.769  72.908  1.00  0.00           C  
ATOM   2321  HB2 ASN   157      33.043  68.726  73.968  1.00  0.00           H  
ATOM   2322  HB3 ASN   157      32.943  69.776  72.521  1.00  0.00           H  
ATOM   2323  CG  ASN   157      31.318  68.524  72.698  1.00  0.00           C  
ATOM   2324  OD1 ASN   157      30.753  68.949  71.760  1.00  0.00           O  
ATOM   2325  ND2 ASN   157      30.616  67.779  73.515  1.00  0.00           N  
ATOM   2326 HD21 ASN   157      29.617  67.796  73.365  1.00  0.00           H  
ATOM   2327 HD22 ASN   157      31.172  67.116  74.037  1.00  0.00           H  
ATOM   2328  C   ASN   157      34.963  68.604  71.594  1.00  0.00           C  
ATOM   2329  O   ASN   157      35.932  68.755  72.372  1.00  0.00           O  
ATOM   2330  N   ILE   158      34.915  69.097  70.372  1.00  0.00           N  
ATOM   2331  H   ILE   158      34.057  68.929  69.866  1.00  0.00           H  
ATOM   2332  CA  ILE   158      36.027  69.873  69.794  1.00  0.00           C  
ATOM   2333  HA  ILE   158      36.723  70.310  70.510  1.00  0.00           H  
ATOM   2334  CB  ILE   158      36.864  68.977  68.792  1.00  0.00           C  
ATOM   2335  HB  ILE   158      37.733  69.573  68.514  1.00  0.00           H  
ATOM   2336  CG2 ILE   158      37.475  67.762  69.444  1.00  0.00           C  
ATOM   2337 HG21 ILE   158      38.379  67.511  68.887  1.00  0.00           H  
ATOM   2338 HG22 ILE   158      37.904  68.103  70.386  1.00  0.00           H  
ATOM   2339 HG23 ILE   158      36.790  66.916  69.499  1.00  0.00           H  
ATOM   2340  CG1 ILE   158      36.012  68.723  67.548  1.00  0.00           C  
ATOM   2341 HG12 ILE   158      35.001  68.331  67.661  1.00  0.00           H  
ATOM   2342 HG13 ILE   158      35.876  69.651  66.992  1.00  0.00           H  
ATOM   2343  CD1 ILE   158      36.728  67.851  66.551  1.00  0.00           C  
ATOM   2344 HD11 ILE   158      36.064  67.675  65.705  1.00  0.00           H  
ATOM   2345 HD12 ILE   158      37.675  68.293  66.241  1.00  0.00           H  
ATOM   2346 HD13 ILE   158      37.040  66.873  66.918  1.00  0.00           H  
ATOM   2347  C   ILE   158      35.482  71.187  69.229  1.00  0.00           C  
ATOM   2348  O   ILE   158      34.345  71.187  68.713  1.00  0.00           O  
ATOM   2349  N   ALA   159      36.177  72.329  69.298  1.00  0.00           N  
ATOM   2350  H   ALA   159      37.090  72.348  69.729  1.00  0.00           H  
ATOM   2351  CA  ALA   159      35.751  73.583  68.667  1.00  0.00           C  
ATOM   2352  HA  ALA   159      34.724  73.864  68.903  1.00  0.00           H  
ATOM   2353  CB  ALA   159      36.618  74.765  69.188  1.00  0.00           C  
ATOM   2354  HB1 ALA   159      35.972  75.545  69.591  1.00  0.00           H  
ATOM   2355  HB2 ALA   159      37.239  74.482  70.038  1.00  0.00           H  
ATOM   2356  HB3 ALA   159      37.133  75.196  68.329  1.00  0.00           H  
ATOM   2357  C   ALA   159      35.718  73.456  67.126  1.00  0.00           C  
ATOM   2358  O   ALA   159      36.683  73.241  66.403  1.00  0.00           O  
ATOM   2359  N   ARG   160      34.479  73.626  66.585  1.00  0.00           N  
ATOM   2360  H   ARG   160      33.857  74.091  67.230  1.00  0.00           H  
ATOM   2361  CA  ARG   160      34.199  73.211  65.179  1.00  0.00           C  
ATOM   2362  HA  ARG   160      34.278  72.123  65.166  1.00  0.00           H  
ATOM   2363  CB  ARG   160      32.782  73.608  64.846  1.00  0.00           C  
ATOM   2364  HB2 ARG   160      32.076  73.086  65.492  1.00  0.00           H  
ATOM   2365  HB3 ARG   160      32.704  74.662  65.111  1.00  0.00           H  
ATOM   2366  CG  ARG   160      32.442  73.431  63.330  1.00  0.00           C  
ATOM   2367  HG2 ARG   160      33.066  74.047  62.682  1.00  0.00           H  
ATOM   2368  HG3 ARG   160      32.644  72.391  63.070  1.00  0.00           H  
ATOM   2369  CD  ARG   160      30.989  73.927  63.206  1.00  0.00           C  
ATOM   2370  HD2 ARG   160      31.065  74.986  63.454  1.00  0.00           H  
ATOM   2371  HD3 ARG   160      30.804  74.005  62.135  1.00  0.00           H  
ATOM   2372  NE  ARG   160      30.064  73.082  63.931  1.00  0.00           N  
ATOM   2373  HE  ARG   160      29.791  73.363  64.862  1.00  0.00           H  
ATOM   2374  CZ  ARG   160      29.677  71.924  63.503  1.00  0.00           C  
ATOM   2375  NH1 ARG   160      29.169  71.045  64.306  1.00  0.00           N  
ATOM   2376 HH11 ARG   160      28.880  70.188  63.856  1.00  0.00           H  
ATOM   2377 HH12 ARG   160      28.695  71.346  65.145  1.00  0.00           H  
ATOM   2378  NH2 ARG   160      29.766  71.709  62.185  1.00  0.00           N  
ATOM   2379 HH21 ARG   160      29.937  72.561  61.669  1.00  0.00           H  
ATOM   2380 HH22 ARG   160      29.230  70.961  61.770  1.00  0.00           H  
ATOM   2381  C   ARG   160      35.146  73.877  64.173  1.00  0.00           C  
ATOM   2382  O   ARG   160      35.541  73.119  63.264  1.00  0.00           O  
ATOM   2383  N   ALA   161      35.173  75.196  64.057  1.00  0.00           N  
ATOM   2384  H   ALA   161      34.925  75.771  64.850  1.00  0.00           H  
ATOM   2385  CA  ALA   161      35.860  75.875  62.899  1.00  0.00           C  
ATOM   2386  HA  ALA   161      35.414  75.657  61.928  1.00  0.00           H  
ATOM   2387  CB  ALA   161      35.527  77.335  63.028  1.00  0.00           C  
ATOM   2388  HB1 ALA   161      34.444  77.452  63.034  1.00  0.00           H  
ATOM   2389  HB2 ALA   161      36.037  77.791  63.877  1.00  0.00           H  
ATOM   2390  HB3 ALA   161      35.914  77.829  62.136  1.00  0.00           H  
ATOM   2391  C   ALA   161      37.404  75.697  62.885  1.00  0.00           C  
ATOM   2392  O   ALA   161      37.992  75.327  61.811  1.00  0.00           O  
ATOM   2393  N   LYS   162      37.968  75.637  64.065  1.00  0.00           N  
ATOM   2394  H   LYS   162      37.484  75.789  64.939  1.00  0.00           H  
ATOM   2395  CA  LYS   162      39.294  75.079  64.260  1.00  0.00           C  
ATOM   2396  HA  LYS   162      40.068  75.717  63.833  1.00  0.00           H  
ATOM   2397  CB  LYS   162      39.619  74.913  65.763  1.00  0.00           C  
ATOM   2398  HB2 LYS   162      39.390  75.812  66.335  1.00  0.00           H  
ATOM   2399  HB3 LYS   162      39.017  74.132  66.226  1.00  0.00           H  
ATOM   2400  CG  LYS   162      41.146  74.507  66.004  1.00  0.00           C  
ATOM   2401  HG2 LYS   162      41.255  73.568  65.459  1.00  0.00           H  
ATOM   2402  HG3 LYS   162      41.698  75.342  65.573  1.00  0.00           H  
ATOM   2403  CD  LYS   162      41.503  74.236  67.511  1.00  0.00           C  
ATOM   2404  HD2 LYS   162      40.554  73.985  67.984  1.00  0.00           H  
ATOM   2405  HD3 LYS   162      42.222  73.418  67.472  1.00  0.00           H  
ATOM   2406  CE  LYS   162      42.230  75.382  68.211  1.00  0.00           C  
ATOM   2407  HE2 LYS   162      43.228  75.483  67.783  1.00  0.00           H  
ATOM   2408  HE3 LYS   162      41.838  76.383  68.031  1.00  0.00           H  
ATOM   2409  NZ  LYS   162      42.158  75.305  69.714  1.00  0.00           N  
ATOM   2410  HZ1 LYS   162      42.305  74.423  70.184  1.00  0.00           H  
ATOM   2411  HZ2 LYS   162      42.778  75.984  70.131  1.00  0.00           H  
ATOM   2412  HZ3 LYS   162      41.254  75.604  70.050  1.00  0.00           H  
ATOM   2413  C   LYS   162      39.421  73.754  63.501  1.00  0.00           C  
ATOM   2414  O   LYS   162      40.374  73.532  62.756  1.00  0.00           O  
ATOM   2415  N   TRP   163      38.442  72.800  63.694  1.00  0.00           N  
ATOM   2416  H   TRP   163      37.586  73.008  64.187  1.00  0.00           H  
ATOM   2417  CA  TRP   163      38.446  71.442  62.995  1.00  0.00           C  
ATOM   2418  HA  TRP   163      39.470  71.071  63.041  1.00  0.00           H  
ATOM   2419  CB  TRP   163      37.689  70.328  63.763  1.00  0.00           C  
ATOM   2420  HB2 TRP   163      38.003  70.421  64.802  1.00  0.00           H  
ATOM   2421  HB3 TRP   163      36.624  70.479  63.588  1.00  0.00           H  
ATOM   2422  CG  TRP   163      37.991  68.922  63.328  1.00  0.00           C  
ATOM   2423  CD1 TRP   163      37.238  68.193  62.451  1.00  0.00           C  
ATOM   2424  HD1 TRP   163      36.304  68.482  61.991  1.00  0.00           H  
ATOM   2425  NE1 TRP   163      37.912  66.965  62.188  1.00  0.00           N  
ATOM   2426  HE1 TRP   163      37.654  66.289  61.483  1.00  0.00           H  
ATOM   2427  CE2 TRP   163      39.112  66.828  62.941  1.00  0.00           C  
ATOM   2428  CZ2 TRP   163      40.083  65.838  63.071  1.00  0.00           C  
ATOM   2429  HZ2 TRP   163      40.074  65.025  62.359  1.00  0.00           H  
ATOM   2430  CH2 TRP   163      41.309  66.164  63.630  1.00  0.00           C  
ATOM   2431  HH2 TRP   163      42.088  65.417  63.687  1.00  0.00           H  
ATOM   2432  CZ3 TRP   163      41.494  67.414  64.276  1.00  0.00           C  
ATOM   2433  HZ3 TRP   163      42.424  67.590  64.797  1.00  0.00           H  
ATOM   2434  CE3 TRP   163      40.385  68.315  64.299  1.00  0.00           C  
ATOM   2435  HE3 TRP   163      40.531  69.347  64.583  1.00  0.00           H  
ATOM   2436  CD2 TRP   163      39.142  68.028  63.639  1.00  0.00           C  
ATOM   2437  C   TRP   163      38.203  71.552  61.482  1.00  0.00           C  
ATOM   2438  O   TRP   163      39.006  71.006  60.700  1.00  0.00           O  
ATOM   2439  N   ASN   164      37.262  72.294  60.969  1.00  0.00           N  
ATOM   2440  H   ASN   164      36.560  72.656  61.598  1.00  0.00           H  
ATOM   2441  CA  ASN   164      36.963  72.529  59.492  1.00  0.00           C  
ATOM   2442  HA  ASN   164      36.613  71.657  58.939  1.00  0.00           H  
ATOM   2443  CB  ASN   164      35.694  73.432  59.378  1.00  0.00           C  
ATOM   2444  HB2 ASN   164      34.825  72.819  59.617  1.00  0.00           H  
ATOM   2445  HB3 ASN   164      35.798  74.169  60.174  1.00  0.00           H  
ATOM   2446  CG  ASN   164      35.513  74.076  58.021  1.00  0.00           C  
ATOM   2447  OD1 ASN   164      36.379  74.791  57.467  1.00  0.00           O  
ATOM   2448  ND2 ASN   164      34.336  73.956  57.419  1.00  0.00           N  
ATOM   2449 HD21 ASN   164      33.549  74.113  58.033  1.00  0.00           H  
ATOM   2450 HD22 ASN   164      34.108  74.757  56.848  1.00  0.00           H  
ATOM   2451  C   ASN   164      38.263  73.113  58.748  1.00  0.00           C  
ATOM   2452  O   ASN   164      38.749  72.583  57.756  1.00  0.00           O  
ATOM   2453  N   ASN   165      38.888  74.175  59.310  1.00  0.00           N  
ATOM   2454  H   ASN   165      38.396  74.791  59.941  1.00  0.00           H  
ATOM   2455  CA  ASN   165      40.149  74.695  58.961  1.00  0.00           C  
ATOM   2456  HA  ASN   165      40.141  75.025  57.922  1.00  0.00           H  
ATOM   2457  CB  ASN   165      40.439  75.952  59.770  1.00  0.00           C  
ATOM   2458  HB2 ASN   165      39.541  76.564  59.855  1.00  0.00           H  
ATOM   2459  HB3 ASN   165      40.796  75.684  60.765  1.00  0.00           H  
ATOM   2460  CG  ASN   165      41.493  76.949  59.212  1.00  0.00           C  
ATOM   2461  OD1 ASN   165      42.266  76.679  58.344  1.00  0.00           O  
ATOM   2462  ND2 ASN   165      41.569  78.115  59.793  1.00  0.00           N  
ATOM   2463 HD21 ASN   165      40.924  78.505  60.465  1.00  0.00           H  
ATOM   2464 HD22 ASN   165      42.173  78.665  59.199  1.00  0.00           H  
ATOM   2465  C   ASN   165      41.341  73.725  59.193  1.00  0.00           C  
ATOM   2466  O   ASN   165      42.180  73.645  58.308  1.00  0.00           O  
ATOM   2467  N   THR   166      41.289  72.907  60.268  1.00  0.00           N  
ATOM   2468  H   THR   166      40.956  73.338  61.118  1.00  0.00           H  
ATOM   2469  CA  THR   166      42.411  71.927  60.366  1.00  0.00           C  
ATOM   2470  HA  THR   166      43.331  72.511  60.382  1.00  0.00           H  
ATOM   2471  CB  THR   166      42.329  71.153  61.677  1.00  0.00           C  
ATOM   2472  HB  THR   166      41.303  70.792  61.758  1.00  0.00           H  
ATOM   2473  CG2 THR   166      43.246  69.958  61.773  1.00  0.00           C  
ATOM   2474 HG21 THR   166      44.273  70.109  61.440  1.00  0.00           H  
ATOM   2475 HG22 THR   166      43.150  69.749  62.839  1.00  0.00           H  
ATOM   2476 HG23 THR   166      42.903  69.057  61.265  1.00  0.00           H  
ATOM   2477  OG1 THR   166      42.638  71.919  62.901  1.00  0.00           O  
ATOM   2478  HG1 THR   166      41.875  72.494  63.000  1.00  0.00           H  
ATOM   2479  C   THR   166      42.368  70.954  59.229  1.00  0.00           C  
ATOM   2480  O   THR   166      43.469  70.559  58.789  1.00  0.00           O  
ATOM   2481  N   LEU   167      41.229  70.551  58.770  1.00  0.00           N  
ATOM   2482  H   LEU   167      40.414  70.891  59.259  1.00  0.00           H  
ATOM   2483  CA  LEU   167      40.896  69.738  57.557  1.00  0.00           C  
ATOM   2484  HA  LEU   167      41.493  68.835  57.684  1.00  0.00           H  
ATOM   2485  CB  LEU   167      39.482  69.199  57.627  1.00  0.00           C  
ATOM   2486  HB2 LEU   167      38.863  69.984  58.061  1.00  0.00           H  
ATOM   2487  HB3 LEU   167      39.111  68.914  56.642  1.00  0.00           H  
ATOM   2488  CG  LEU   167      39.314  67.988  58.573  1.00  0.00           C  
ATOM   2489  HG  LEU   167      39.468  68.280  59.612  1.00  0.00           H  
ATOM   2490  CD1 LEU   167      37.924  67.386  58.383  1.00  0.00           C  
ATOM   2491 HD11 LEU   167      37.721  67.132  57.343  1.00  0.00           H  
ATOM   2492 HD12 LEU   167      37.856  66.499  59.014  1.00  0.00           H  
ATOM   2493 HD13 LEU   167      37.220  68.181  58.626  1.00  0.00           H  
ATOM   2494  CD2 LEU   167      40.227  66.723  58.170  1.00  0.00           C  
ATOM   2495 HD21 LEU   167      40.063  66.574  57.103  1.00  0.00           H  
ATOM   2496 HD22 LEU   167      41.297  66.880  58.307  1.00  0.00           H  
ATOM   2497 HD23 LEU   167      39.975  65.826  58.736  1.00  0.00           H  
ATOM   2498  C   LEU   167      41.264  70.350  56.229  1.00  0.00           C  
ATOM   2499  O   LEU   167      41.849  69.600  55.428  1.00  0.00           O  
ATOM   2500  N   LYS   168      41.143  71.641  56.126  1.00  0.00           N  
ATOM   2501  H   LYS   168      40.640  72.128  56.854  1.00  0.00           H  
ATOM   2502  CA  LYS   168      41.582  72.406  54.898  1.00  0.00           C  
ATOM   2503  HA  LYS   168      41.166  71.893  54.031  1.00  0.00           H  
ATOM   2504  CB  LYS   168      40.962  73.825  55.066  1.00  0.00           C  
ATOM   2505  HB2 LYS   168      39.914  73.601  55.261  1.00  0.00           H  
ATOM   2506  HB3 LYS   168      41.310  74.311  55.977  1.00  0.00           H  
ATOM   2507  CG  LYS   168      41.091  74.760  53.829  1.00  0.00           C  
ATOM   2508  HG2 LYS   168      42.116  75.133  53.832  1.00  0.00           H  
ATOM   2509  HG3 LYS   168      40.899  74.130  52.961  1.00  0.00           H  
ATOM   2510  CD  LYS   168      40.176  75.965  53.798  1.00  0.00           C  
ATOM   2511  HD2 LYS   168      39.147  75.753  53.507  1.00  0.00           H  
ATOM   2512  HD3 LYS   168      40.132  76.300  54.834  1.00  0.00           H  
ATOM   2513  CE  LYS   168      40.719  77.080  53.023  1.00  0.00           C  
ATOM   2514  HE2 LYS   168      41.765  77.295  53.243  1.00  0.00           H  
ATOM   2515  HE3 LYS   168      40.732  76.698  52.003  1.00  0.00           H  
ATOM   2516  NZ  LYS   168      39.914  78.362  53.014  1.00  0.00           N  
ATOM   2517  HZ1 LYS   168      38.986  78.214  52.643  1.00  0.00           H  
ATOM   2518  HZ2 LYS   168      39.742  78.703  53.949  1.00  0.00           H  
ATOM   2519  HZ3 LYS   168      40.386  78.967  52.358  1.00  0.00           H  
ATOM   2520  C   LYS   168      43.076  72.415  54.734  1.00  0.00           C  
ATOM   2521  O   LYS   168      43.580  72.436  53.594  1.00  0.00           O  
ATOM   2522  N   GLN   169      43.780  72.474  55.855  1.00  0.00           N  
ATOM   2523  H   GLN   169      43.281  72.550  56.729  1.00  0.00           H  
ATOM   2524  CA  GLN   169      45.227  72.663  55.802  1.00  0.00           C  
ATOM   2525  HA  GLN   169      45.542  73.464  55.133  1.00  0.00           H  
ATOM   2526  CB  GLN   169      45.679  72.987  57.153  1.00  0.00           C  
ATOM   2527  HB2 GLN   169      45.280  72.297  57.896  1.00  0.00           H  
ATOM   2528  HB3 GLN   169      46.768  72.986  57.196  1.00  0.00           H  
ATOM   2529  CG  GLN   169      45.335  74.477  57.589  1.00  0.00           C  
ATOM   2530  HG2 GLN   169      46.018  75.232  57.202  1.00  0.00           H  
ATOM   2531  HG3 GLN   169      44.368  74.783  57.191  1.00  0.00           H  
ATOM   2532  CD  GLN   169      45.176  74.660  59.095  1.00  0.00           C  
ATOM   2533  OE1 GLN   169      45.797  73.961  59.907  1.00  0.00           O  
ATOM   2534  NE2 GLN   169      44.674  75.766  59.561  1.00  0.00           N  
ATOM   2535 HE21 GLN   169      43.972  76.277  59.046  1.00  0.00           H  
ATOM   2536 HE22 GLN   169      44.528  75.765  60.560  1.00  0.00           H  
ATOM   2537  C   GLN   169      45.896  71.284  55.471  1.00  0.00           C  
ATOM   2538  O   GLN   169      46.887  71.273  54.672  1.00  0.00           O  
ATOM   2539  N   ILE   170      45.246  70.147  55.877  1.00  0.00           N  
ATOM   2540  H   ILE   170      44.674  70.210  56.707  1.00  0.00           H  
ATOM   2541  CA  ILE   170      45.571  68.806  55.517  1.00  0.00           C  
ATOM   2542  HA  ILE   170      46.646  68.705  55.673  1.00  0.00           H  
ATOM   2543  CB  ILE   170      44.926  67.757  56.472  1.00  0.00           C  
ATOM   2544  HB  ILE   170      43.877  68.045  56.543  1.00  0.00           H  
ATOM   2545  CG2 ILE   170      45.065  66.342  56.017  1.00  0.00           C  
ATOM   2546 HG21 ILE   170      44.730  66.158  54.996  1.00  0.00           H  
ATOM   2547 HG22 ILE   170      46.119  66.066  56.051  1.00  0.00           H  
ATOM   2548 HG23 ILE   170      44.449  65.560  56.462  1.00  0.00           H  
ATOM   2549  CG1 ILE   170      45.562  67.989  57.825  1.00  0.00           C  
ATOM   2550 HG12 ILE   170      46.630  67.822  57.687  1.00  0.00           H  
ATOM   2551 HG13 ILE   170      45.368  69.032  58.078  1.00  0.00           H  
ATOM   2552  CD1 ILE   170      45.031  67.051  58.898  1.00  0.00           C  
ATOM   2553 HD11 ILE   170      44.070  66.668  58.556  1.00  0.00           H  
ATOM   2554 HD12 ILE   170      45.669  66.178  59.040  1.00  0.00           H  
ATOM   2555 HD13 ILE   170      44.923  67.672  59.788  1.00  0.00           H  
ATOM   2556  C   ILE   170      45.222  68.581  54.054  1.00  0.00           C  
ATOM   2557  O   ILE   170      46.034  67.944  53.375  1.00  0.00           O  
ATOM   2558  N   ALA   171      44.086  69.017  53.554  1.00  0.00           N  
ATOM   2559  H   ALA   171      43.310  69.286  54.142  1.00  0.00           H  
ATOM   2560  CA  ALA   171      43.746  69.071  52.150  1.00  0.00           C  
ATOM   2561  HA  ALA   171      43.529  68.054  51.823  1.00  0.00           H  
ATOM   2562  CB  ALA   171      42.366  69.730  52.103  1.00  0.00           C  
ATOM   2563  HB1 ALA   171      42.584  70.797  52.067  1.00  0.00           H  
ATOM   2564  HB2 ALA   171      41.906  69.462  51.152  1.00  0.00           H  
ATOM   2565  HB3 ALA   171      41.584  69.316  52.740  1.00  0.00           H  
ATOM   2566  C   ALA   171      44.739  69.705  51.282  1.00  0.00           C  
ATOM   2567  O   ALA   171      45.021  69.138  50.221  1.00  0.00           O  
ATOM   2568  N   SER   172      45.340  70.843  51.749  1.00  0.00           N  
ATOM   2569  H   SER   172      44.849  71.419  52.418  1.00  0.00           H  
ATOM   2570  CA  SER   172      46.415  71.632  51.028  1.00  0.00           C  
ATOM   2571  HA  SER   172      46.154  71.624  49.970  1.00  0.00           H  
ATOM   2572  CB  SER   172      46.533  73.012  51.571  1.00  0.00           C  
ATOM   2573  HB2 SER   172      46.961  72.825  52.557  1.00  0.00           H  
ATOM   2574  HB3 SER   172      47.246  73.521  50.922  1.00  0.00           H  
ATOM   2575  OG  SER   172      45.398  73.794  51.771  1.00  0.00           O  
ATOM   2576  HG  SER   172      44.815  73.383  52.414  1.00  0.00           H  
ATOM   2577  C   SER   172      47.762  70.909  51.034  1.00  0.00           C  
ATOM   2578  O   SER   172      48.522  71.011  50.061  1.00  0.00           O  
ATOM   2579  N   LYS   173      48.143  70.189  52.130  1.00  0.00           N  
ATOM   2580  H   LYS   173      47.887  70.393  53.086  1.00  0.00           H  
ATOM   2581  CA  LYS   173      49.162  69.145  52.053  1.00  0.00           C  
ATOM   2582  HA  LYS   173      50.035  69.449  51.475  1.00  0.00           H  
ATOM   2583  CB  LYS   173      49.741  68.719  53.439  1.00  0.00           C  
ATOM   2584  HB2 LYS   173      49.707  69.595  54.086  1.00  0.00           H  
ATOM   2585  HB3 LYS   173      49.050  67.918  53.702  1.00  0.00           H  
ATOM   2586  CG  LYS   173      51.133  68.272  53.457  1.00  0.00           C  
ATOM   2587  HG2 LYS   173      51.383  67.940  54.465  1.00  0.00           H  
ATOM   2588  HG3 LYS   173      51.247  67.316  52.946  1.00  0.00           H  
ATOM   2589  CD  LYS   173      52.204  69.243  53.050  1.00  0.00           C  
ATOM   2590  HD2 LYS   173      52.355  69.120  51.978  1.00  0.00           H  
ATOM   2591  HD3 LYS   173      51.761  70.235  53.135  1.00  0.00           H  
ATOM   2592  CE  LYS   173      53.610  69.179  53.743  1.00  0.00           C  
ATOM   2593  HE2 LYS   173      53.506  69.105  54.825  1.00  0.00           H  
ATOM   2594  HE3 LYS   173      53.968  68.160  53.595  1.00  0.00           H  
ATOM   2595  NZ  LYS   173      54.522  70.226  53.254  1.00  0.00           N  
ATOM   2596  HZ1 LYS   173      54.340  70.399  52.275  1.00  0.00           H  
ATOM   2597  HZ2 LYS   173      54.441  71.111  53.733  1.00  0.00           H  
ATOM   2598  HZ3 LYS   173      55.494  70.034  53.449  1.00  0.00           H  
ATOM   2599  C   LYS   173      48.888  67.933  51.235  1.00  0.00           C  
ATOM   2600  O   LYS   173      49.817  67.424  50.640  1.00  0.00           O  
ATOM   2601  N   LEU   174      47.579  67.589  51.010  1.00  0.00           N  
ATOM   2602  H   LEU   174      47.010  67.547  51.844  1.00  0.00           H  
ATOM   2603  CA  LEU   174      47.320  66.502  50.068  1.00  0.00           C  
ATOM   2604  HA  LEU   174      48.142  65.789  50.132  1.00  0.00           H  
ATOM   2605  CB  LEU   174      45.982  65.862  50.604  1.00  0.00           C  
ATOM   2606  HB2 LEU   174      45.233  66.652  50.552  1.00  0.00           H  
ATOM   2607  HB3 LEU   174      45.646  65.131  49.869  1.00  0.00           H  
ATOM   2608  CG  LEU   174      46.234  65.063  51.945  1.00  0.00           C  
ATOM   2609  HG  LEU   174      46.874  65.666  52.588  1.00  0.00           H  
ATOM   2610  CD1 LEU   174      44.852  64.844  52.541  1.00  0.00           C  
ATOM   2611 HD11 LEU   174      44.879  64.168  53.396  1.00  0.00           H  
ATOM   2612 HD12 LEU   174      44.434  65.836  52.713  1.00  0.00           H  
ATOM   2613 HD13 LEU   174      44.341  64.282  51.759  1.00  0.00           H  
ATOM   2614  CD2 LEU   174      46.966  63.757  51.834  1.00  0.00           C  
ATOM   2615 HD21 LEU   174      47.459  63.554  52.785  1.00  0.00           H  
ATOM   2616 HD22 LEU   174      46.344  62.919  51.521  1.00  0.00           H  
ATOM   2617 HD23 LEU   174      47.798  63.896  51.143  1.00  0.00           H  
ATOM   2618  C   LEU   174      47.399  66.974  48.595  1.00  0.00           C  
ATOM   2619  O   LEU   174      48.200  66.370  47.831  1.00  0.00           O  
ATOM   2620  N   ARG   175      46.910  68.202  48.319  1.00  0.00           N  
ATOM   2621  H   ARG   175      46.050  68.465  48.778  1.00  0.00           H  
ATOM   2622  CA  ARG   175      47.333  68.939  47.107  1.00  0.00           C  
ATOM   2623  HA  ARG   175      47.005  68.361  46.243  1.00  0.00           H  
ATOM   2624  CB  ARG   175      46.733  70.340  47.138  1.00  0.00           C  
ATOM   2625  HB2 ARG   175      45.773  70.290  47.651  1.00  0.00           H  
ATOM   2626  HB3 ARG   175      47.211  71.017  47.845  1.00  0.00           H  
ATOM   2627  CG  ARG   175      46.654  70.998  45.739  1.00  0.00           C  
ATOM   2628  HG2 ARG   175      47.676  71.141  45.387  1.00  0.00           H  
ATOM   2629  HG3 ARG   175      46.105  70.312  45.093  1.00  0.00           H  
ATOM   2630  CD  ARG   175      46.083  72.387  45.989  1.00  0.00           C  
ATOM   2631  HD2 ARG   175      45.352  72.481  46.792  1.00  0.00           H  
ATOM   2632  HD3 ARG   175      46.878  73.105  46.191  1.00  0.00           H  
ATOM   2633  NE  ARG   175      45.275  72.878  44.821  1.00  0.00           N  
ATOM   2634  HE  ARG   175      45.489  72.426  43.943  1.00  0.00           H  
ATOM   2635  CZ  ARG   175      44.644  74.031  44.612  1.00  0.00           C  
ATOM   2636  NH1 ARG   175      44.326  74.363  43.403  1.00  0.00           N  
ATOM   2637 HH11 ARG   175      43.977  73.631  42.803  1.00  0.00           H  
ATOM   2638 HH12 ARG   175      44.305  75.341  43.151  1.00  0.00           H  
ATOM   2639  NH2 ARG   175      44.622  75.034  45.422  1.00  0.00           N  
ATOM   2640 HH21 ARG   175      44.877  74.913  46.392  1.00  0.00           H  
ATOM   2641 HH22 ARG   175      44.244  75.932  45.155  1.00  0.00           H  
ATOM   2642  C   ARG   175      48.843  69.064  46.941  1.00  0.00           C  
ATOM   2643  O   ARG   175      49.357  68.779  45.829  1.00  0.00           O  
ATOM   2644  N   GLU   176      49.590  69.253  47.998  1.00  0.00           N  
ATOM   2645  H   GLU   176      49.206  69.648  48.845  1.00  0.00           H  
ATOM   2646  CA  GLU   176      51.045  69.205  47.890  1.00  0.00           C  
ATOM   2647  HA  GLU   176      51.330  69.839  47.051  1.00  0.00           H  
ATOM   2648  CB  GLU   176      51.663  69.836  49.161  1.00  0.00           C  
ATOM   2649  HB2 GLU   176      50.988  70.595  49.557  1.00  0.00           H  
ATOM   2650  HB3 GLU   176      51.701  68.991  49.849  1.00  0.00           H  
ATOM   2651  CG  GLU   176      53.082  70.396  48.897  1.00  0.00           C  
ATOM   2652  HG2 GLU   176      53.782  69.716  48.411  1.00  0.00           H  
ATOM   2653  HG3 GLU   176      53.016  71.198  48.161  1.00  0.00           H  
ATOM   2654  CD  GLU   176      53.748  70.853  50.177  1.00  0.00           C  
ATOM   2655  OE1 GLU   176      53.069  71.398  51.051  1.00  0.00           O  
ATOM   2656  OE2 GLU   176      54.885  70.506  50.415  1.00  0.00           O  
ATOM   2657  C   GLU   176      51.569  67.826  47.522  1.00  0.00           C  
ATOM   2658  O   GLU   176      52.512  67.737  46.704  1.00  0.00           O  
ATOM   2659  N   GLN   177      51.173  66.737  48.236  1.00  0.00           N  
ATOM   2660  H   GLN   177      50.554  67.011  48.985  1.00  0.00           H  
ATOM   2661  CA  GLN   177      51.542  65.346  48.118  1.00  0.00           C  
ATOM   2662  HA  GLN   177      52.619  65.256  48.261  1.00  0.00           H  
ATOM   2663  CB  GLN   177      50.775  64.617  49.322  1.00  0.00           C  
ATOM   2664  HB2 GLN   177      51.089  65.108  50.242  1.00  0.00           H  
ATOM   2665  HB3 GLN   177      49.692  64.658  49.199  1.00  0.00           H  
ATOM   2666  CG  GLN   177      51.268  63.154  49.365  1.00  0.00           C  
ATOM   2667  HG2 GLN   177      50.784  62.607  50.175  1.00  0.00           H  
ATOM   2668  HG3 GLN   177      50.983  62.562  48.496  1.00  0.00           H  
ATOM   2669  CD  GLN   177      52.698  62.952  49.606  1.00  0.00           C  
ATOM   2670  OE1 GLN   177      53.397  63.778  50.211  1.00  0.00           O  
ATOM   2671  NE2 GLN   177      53.260  61.866  49.159  1.00  0.00           N  
ATOM   2672 HE21 GLN   177      54.208  61.645  49.429  1.00  0.00           H  
ATOM   2673 HE22 GLN   177      52.622  61.087  49.086  1.00  0.00           H  
ATOM   2674  C   GLN   177      51.138  64.654  46.862  1.00  0.00           C  
ATOM   2675  O   GLN   177      52.024  64.120  46.234  1.00  0.00           O  
ATOM   2676  N   PHE   178      49.915  64.833  46.335  1.00  0.00           N  
ATOM   2677  H   PHE   178      49.290  65.547  46.679  1.00  0.00           H  
ATOM   2678  CA  PHE   178      49.389  64.087  45.163  1.00  0.00           C  
ATOM   2679  HA  PHE   178      50.217  63.414  44.938  1.00  0.00           H  
ATOM   2680  CB  PHE   178      48.131  63.335  45.533  1.00  0.00           C  
ATOM   2681  HB2 PHE   178      47.405  64.069  45.882  1.00  0.00           H  
ATOM   2682  HB3 PHE   178      47.659  62.918  44.643  1.00  0.00           H  
ATOM   2683  CG  PHE   178      48.315  62.256  46.593  1.00  0.00           C  
ATOM   2684  CD1 PHE   178      47.814  62.460  47.850  1.00  0.00           C  
ATOM   2685  HD1 PHE   178      47.290  63.376  48.079  1.00  0.00           H  
ATOM   2686  CE1 PHE   178      47.900  61.431  48.769  1.00  0.00           C  
ATOM   2687  HE1 PHE   178      47.577  61.651  49.775  1.00  0.00           H  
ATOM   2688  CZ  PHE   178      48.414  60.178  48.505  1.00  0.00           C  
ATOM   2689  HZ  PHE   178      48.528  59.413  49.259  1.00  0.00           H  
ATOM   2690  CE2 PHE   178      49.070  60.003  47.236  1.00  0.00           C  
ATOM   2691  HE2 PHE   178      49.624  59.110  46.988  1.00  0.00           H  
ATOM   2692  CD2 PHE   178      48.891  61.008  46.313  1.00  0.00           C  
ATOM   2693  HD2 PHE   178      49.130  60.680  45.312  1.00  0.00           H  
ATOM   2694  C   PHE   178      49.166  64.916  43.861  1.00  0.00           C  
ATOM   2695  O   PHE   178      49.096  64.264  42.791  1.00  0.00           O  
ATOM   2696  N   GLY   179      49.189  66.249  43.910  1.00  0.00           N  
ATOM   2697  H   GLY   179      49.083  66.741  44.786  1.00  0.00           H  
ATOM   2698  CA  GLY   179      49.430  67.040  42.734  1.00  0.00           C  
ATOM   2699  HA2 GLY   179      50.516  67.136  42.742  1.00  0.00           H  
ATOM   2700  HA3 GLY   179      49.009  66.590  41.835  1.00  0.00           H  
ATOM   2701  C   GLY   179      48.789  68.409  42.834  1.00  0.00           C  
ATOM   2702  O   GLY   179      47.590  68.501  43.163  1.00  0.00           O  
ATOM   2703  N   ASN   180      49.469  69.442  42.387  1.00  0.00           N  
ATOM   2704  H   ASN   180      50.380  69.252  41.996  1.00  0.00           H  
ATOM   2705  CA  ASN   180      49.144  70.834  42.684  1.00  0.00           C  
ATOM   2706  HA  ASN   180      49.125  70.774  43.772  1.00  0.00           H  
ATOM   2707  CB  ASN   180      50.182  71.884  42.273  1.00  0.00           C  
ATOM   2708  HB2 ASN   180      50.053  72.696  42.989  1.00  0.00           H  
ATOM   2709  HB3 ASN   180      51.165  71.422  42.364  1.00  0.00           H  
ATOM   2710  CG  ASN   180      49.949  72.606  40.932  1.00  0.00           C  
ATOM   2711  OD1 ASN   180      49.327  73.661  40.955  1.00  0.00           O  
ATOM   2712  ND2 ASN   180      50.313  71.941  39.847  1.00  0.00           N  
ATOM   2713 HD21 ASN   180      50.075  72.252  38.916  1.00  0.00           H  
ATOM   2714 HD22 ASN   180      50.829  71.092  40.027  1.00  0.00           H  
ATOM   2715  C   ASN   180      47.713  71.233  42.251  1.00  0.00           C  
ATOM   2716  O   ASN   180      47.083  72.003  42.960  1.00  0.00           O  
ATOM   2717  N   ASN   181      47.120  70.696  41.239  1.00  0.00           N  
ATOM   2718  H   ASN   181      47.751  70.088  40.737  1.00  0.00           H  
ATOM   2719  CA  ASN   181      45.939  71.151  40.593  1.00  0.00           C  
ATOM   2720  HA  ASN   181      45.705  72.117  41.041  1.00  0.00           H  
ATOM   2721  CB  ASN   181      46.350  71.411  39.068  1.00  0.00           C  
ATOM   2722  HB2 ASN   181      47.254  72.015  38.993  1.00  0.00           H  
ATOM   2723  HB3 ASN   181      46.511  70.445  38.588  1.00  0.00           H  
ATOM   2724  CG  ASN   181      45.243  72.202  38.281  1.00  0.00           C  
ATOM   2725  OD1 ASN   181      44.329  72.868  38.756  1.00  0.00           O  
ATOM   2726  ND2 ASN   181      45.492  72.461  37.045  1.00  0.00           N  
ATOM   2727 HD21 ASN   181      44.944  73.290  36.860  1.00  0.00           H  
ATOM   2728 HD22 ASN   181      46.462  72.614  36.807  1.00  0.00           H  
ATOM   2729  C   ASN   181      44.734  70.135  40.653  1.00  0.00           C  
ATOM   2730  O   ASN   181      43.671  70.182  40.006  1.00  0.00           O  
ATOM   2731  N   LYS   182      44.933  69.137  41.508  1.00  0.00           N  
ATOM   2732  H   LYS   182      45.584  69.294  42.264  1.00  0.00           H  
ATOM   2733  CA  LYS   182      43.997  68.083  41.844  1.00  0.00           C  
ATOM   2734  HA  LYS   182      43.424  67.831  40.952  1.00  0.00           H  
ATOM   2735  CB  LYS   182      44.745  66.765  42.281  1.00  0.00           C  
ATOM   2736  HB2 LYS   182      45.484  67.003  43.046  1.00  0.00           H  
ATOM   2737  HB3 LYS   182      43.905  66.201  42.687  1.00  0.00           H  
ATOM   2738  CG  LYS   182      45.404  65.953  41.089  1.00  0.00           C  
ATOM   2739  HG2 LYS   182      44.983  66.287  40.141  1.00  0.00           H  
ATOM   2740  HG3 LYS   182      46.438  66.248  40.909  1.00  0.00           H  
ATOM   2741  CD  LYS   182      45.443  64.414  41.220  1.00  0.00           C  
ATOM   2742  HD2 LYS   182      45.850  64.006  40.295  1.00  0.00           H  
ATOM   2743  HD3 LYS   182      46.196  64.236  41.987  1.00  0.00           H  
ATOM   2744  CE  LYS   182      44.109  63.742  41.449  1.00  0.00           C  
ATOM   2745  HE2 LYS   182      43.889  63.974  42.491  1.00  0.00           H  
ATOM   2746  HE3 LYS   182      43.367  64.215  40.805  1.00  0.00           H  
ATOM   2747  NZ  LYS   182      44.267  62.279  41.273  1.00  0.00           N  
ATOM   2748  HZ1 LYS   182      43.428  61.844  40.916  1.00  0.00           H  
ATOM   2749  HZ2 LYS   182      44.853  62.081  40.475  1.00  0.00           H  
ATOM   2750  HZ3 LYS   182      44.637  61.844  42.106  1.00  0.00           H  
ATOM   2751  C   LYS   182      43.060  68.635  43.018  1.00  0.00           C  
ATOM   2752  O   LYS   182      43.464  69.356  43.940  1.00  0.00           O  
ATOM   2753  N   THR   183      41.791  68.317  42.910  1.00  0.00           N  
ATOM   2754  H   THR   183      41.531  67.778  42.096  1.00  0.00           H  
ATOM   2755  CA  THR   183      40.804  68.310  43.952  1.00  0.00           C  
ATOM   2756  HA  THR   183      40.749  69.257  44.488  1.00  0.00           H  
ATOM   2757  CB  THR   183      39.396  68.236  43.305  1.00  0.00           C  
ATOM   2758  HB  THR   183      39.282  67.327  42.713  1.00  0.00           H  
ATOM   2759  CG2 THR   183      38.159  68.428  44.250  1.00  0.00           C  
ATOM   2760 HG21 THR   183      38.042  67.582  44.927  1.00  0.00           H  
ATOM   2761 HG22 THR   183      38.312  69.314  44.867  1.00  0.00           H  
ATOM   2762 HG23 THR   183      37.305  68.479  43.575  1.00  0.00           H  
ATOM   2763  OG1 THR   183      39.352  69.317  42.398  1.00  0.00           O  
ATOM   2764  HG1 THR   183      39.794  69.012  41.602  1.00  0.00           H  
ATOM   2765  C   THR   183      40.995  67.255  45.021  1.00  0.00           C  
ATOM   2766  O   THR   183      41.195  66.084  44.741  1.00  0.00           O  
ATOM   2767  N   ILE   184      40.685  67.611  46.298  1.00  0.00           N  
ATOM   2768  H   ILE   184      40.562  68.599  46.467  1.00  0.00           H  
ATOM   2769  CA  ILE   184      40.743  66.708  47.460  1.00  0.00           C  
ATOM   2770  HA  ILE   184      41.080  65.841  46.893  1.00  0.00           H  
ATOM   2771  CB  ILE   184      41.704  67.176  48.538  1.00  0.00           C  
ATOM   2772  HB  ILE   184      41.505  68.211  48.814  1.00  0.00           H  
ATOM   2773  CG2 ILE   184      41.471  66.415  49.930  1.00  0.00           C  
ATOM   2774 HG21 ILE   184      42.076  65.510  49.992  1.00  0.00           H  
ATOM   2775 HG22 ILE   184      41.802  67.008  50.782  1.00  0.00           H  
ATOM   2776 HG23 ILE   184      40.418  66.213  50.130  1.00  0.00           H  
ATOM   2777  CG1 ILE   184      43.199  67.351  48.198  1.00  0.00           C  
ATOM   2778 HG12 ILE   184      43.461  68.220  47.594  1.00  0.00           H  
ATOM   2779 HG13 ILE   184      43.666  67.278  49.180  1.00  0.00           H  
ATOM   2780  CD1 ILE   184      43.679  66.095  47.369  1.00  0.00           C  
ATOM   2781 HD11 ILE   184      43.185  65.194  47.732  1.00  0.00           H  
ATOM   2782 HD12 ILE   184      43.534  66.328  46.314  1.00  0.00           H  
ATOM   2783 HD13 ILE   184      44.764  66.087  47.472  1.00  0.00           H  
ATOM   2784  C   ILE   184      39.345  66.576  47.944  1.00  0.00           C  
ATOM   2785  O   ILE   184      38.724  67.579  48.400  1.00  0.00           O  
ATOM   2786  N   ILE   185      38.809  65.349  47.989  1.00  0.00           N  
ATOM   2787  H   ILE   185      39.370  64.623  47.568  1.00  0.00           H  
ATOM   2788  CA  ILE   185      37.585  64.997  48.642  1.00  0.00           C  
ATOM   2789  HA  ILE   185      37.116  65.892  49.051  1.00  0.00           H  
ATOM   2790  CB  ILE   185      36.611  64.455  47.597  1.00  0.00           C  
ATOM   2791  HB  ILE   185      36.801  63.414  47.333  1.00  0.00           H  
ATOM   2792  CG2 ILE   185      35.166  64.458  48.298  1.00  0.00           C  
ATOM   2793 HG21 ILE   185      34.573  63.756  47.712  1.00  0.00           H  
ATOM   2794 HG22 ILE   185      35.083  64.277  49.370  1.00  0.00           H  
ATOM   2795 HG23 ILE   185      34.728  65.431  48.078  1.00  0.00           H  
ATOM   2796  CG1 ILE   185      36.619  65.189  46.234  1.00  0.00           C  
ATOM   2797 HG12 ILE   185      36.770  66.259  46.377  1.00  0.00           H  
ATOM   2798 HG13 ILE   185      37.473  64.903  45.619  1.00  0.00           H  
ATOM   2799  CD1 ILE   185      35.466  64.998  45.323  1.00  0.00           C  
ATOM   2800 HD11 ILE   185      35.748  65.233  44.297  1.00  0.00           H  
ATOM   2801 HD12 ILE   185      35.111  63.967  45.352  1.00  0.00           H  
ATOM   2802 HD13 ILE   185      34.600  65.622  45.546  1.00  0.00           H  
ATOM   2803  C   ILE   185      37.721  64.017  49.774  1.00  0.00           C  
ATOM   2804  O   ILE   185      37.869  62.804  49.602  1.00  0.00           O  
ATOM   2805  N   PHE   186      37.276  64.432  50.947  1.00  0.00           N  
ATOM   2806  H   PHE   186      36.982  65.398  50.950  1.00  0.00           H  
ATOM   2807  CA  PHE   186      37.044  63.605  52.115  1.00  0.00           C  
ATOM   2808  HA  PHE   186      37.736  62.773  51.981  1.00  0.00           H  
ATOM   2809  CB  PHE   186      37.334  64.302  53.483  1.00  0.00           C  
ATOM   2810  HB2 PHE   186      36.619  65.073  53.771  1.00  0.00           H  
ATOM   2811  HB3 PHE   186      37.251  63.559  54.276  1.00  0.00           H  
ATOM   2812  CG  PHE   186      38.675  64.963  53.510  1.00  0.00           C  
ATOM   2813  CD1 PHE   186      38.947  66.180  54.237  1.00  0.00           C  
ATOM   2814  HD1 PHE   186      38.193  66.468  54.954  1.00  0.00           H  
ATOM   2815  CE1 PHE   186      40.192  66.723  54.361  1.00  0.00           C  
ATOM   2816  HE1 PHE   186      40.379  67.513  55.073  1.00  0.00           H  
ATOM   2817  CZ  PHE   186      41.309  65.937  53.913  1.00  0.00           C  
ATOM   2818  HZ  PHE   186      42.302  66.287  54.154  1.00  0.00           H  
ATOM   2819  CE2 PHE   186      41.108  64.732  53.230  1.00  0.00           C  
ATOM   2820  HE2 PHE   186      42.049  64.240  53.034  1.00  0.00           H  
ATOM   2821  CD2 PHE   186      39.804  64.218  53.103  1.00  0.00           C  
ATOM   2822  HD2 PHE   186      39.681  63.242  52.656  1.00  0.00           H  
ATOM   2823  C   PHE   186      35.640  62.983  52.250  1.00  0.00           C  
ATOM   2824  O   PHE   186      34.682  63.674  52.457  1.00  0.00           O  
ATOM   2825  N   LYS   187      35.577  61.624  52.309  1.00  0.00           N  
ATOM   2826  H   LYS   187      36.391  61.164  51.929  1.00  0.00           H  
ATOM   2827  CA  LYS   187      34.360  60.770  52.487  1.00  0.00           C  
ATOM   2828  HA  LYS   187      33.516  61.342  52.102  1.00  0.00           H  
ATOM   2829  CB  LYS   187      34.461  59.454  51.723  1.00  0.00           C  
ATOM   2830  HB2 LYS   187      35.259  58.945  52.262  1.00  0.00           H  
ATOM   2831  HB3 LYS   187      33.571  58.839  51.856  1.00  0.00           H  
ATOM   2832  CG  LYS   187      34.792  59.613  50.217  1.00  0.00           C  
ATOM   2833  HG2 LYS   187      35.481  60.454  50.145  1.00  0.00           H  
ATOM   2834  HG3 LYS   187      35.379  58.743  49.924  1.00  0.00           H  
ATOM   2835  CD  LYS   187      33.607  59.865  49.292  1.00  0.00           C  
ATOM   2836  HD2 LYS   187      33.043  60.775  49.496  1.00  0.00           H  
ATOM   2837  HD3 LYS   187      34.077  59.973  48.315  1.00  0.00           H  
ATOM   2838  CE  LYS   187      32.674  58.655  49.139  1.00  0.00           C  
ATOM   2839  HE2 LYS   187      33.253  57.731  49.116  1.00  0.00           H  
ATOM   2840  HE3 LYS   187      31.995  58.593  49.990  1.00  0.00           H  
ATOM   2841  NZ  LYS   187      31.845  58.714  47.885  1.00  0.00           N  
ATOM   2842  HZ1 LYS   187      31.884  57.843  47.376  1.00  0.00           H  
ATOM   2843  HZ2 LYS   187      30.863  58.919  48.003  1.00  0.00           H  
ATOM   2844  HZ3 LYS   187      32.187  59.409  47.237  1.00  0.00           H  
ATOM   2845  C   LYS   187      33.968  60.672  53.926  1.00  0.00           C  
ATOM   2846  O   LYS   187      34.829  61.054  54.755  1.00  0.00           O  
ATOM   2847  N   GLN   188      32.749  60.164  54.131  1.00  0.00           N  
ATOM   2848  H   GLN   188      32.070  60.078  53.388  1.00  0.00           H  
ATOM   2849  CA  GLN   188      32.476  59.417  55.352  1.00  0.00           C  
ATOM   2850  HA  GLN   188      32.981  59.945  56.160  1.00  0.00           H  
ATOM   2851  CB  GLN   188      30.964  59.282  55.631  1.00  0.00           C  
ATOM   2852  HB2 GLN   188      30.539  58.682  54.826  1.00  0.00           H  
ATOM   2853  HB3 GLN   188      30.703  58.748  56.544  1.00  0.00           H  
ATOM   2854  CG  GLN   188      30.296  60.681  55.679  1.00  0.00           C  
ATOM   2855  HG2 GLN   188      30.579  61.109  56.641  1.00  0.00           H  
ATOM   2856  HG3 GLN   188      30.664  61.315  54.872  1.00  0.00           H  
ATOM   2857  CD  GLN   188      28.725  60.725  55.498  1.00  0.00           C  
ATOM   2858  OE1 GLN   188      28.197  61.691  54.968  1.00  0.00           O  
ATOM   2859  NE2 GLN   188      27.938  59.773  55.997  1.00  0.00           N  
ATOM   2860 HE21 GLN   188      26.951  59.985  56.029  1.00  0.00           H  
ATOM   2861 HE22 GLN   188      28.254  58.912  56.421  1.00  0.00           H  
ATOM   2862  C   GLN   188      33.135  58.014  55.399  1.00  0.00           C  
ATOM   2863  O   GLN   188      33.765  57.478  54.413  1.00  0.00           O  
ATOM   2864  N   SER   189      33.132  57.321  56.547  1.00  0.00           N  
ATOM   2865  H   SER   189      33.091  57.873  57.391  1.00  0.00           H  
ATOM   2866  CA  SER   189      33.468  55.944  56.684  1.00  0.00           C  
ATOM   2867  HA  SER   189      34.444  55.773  56.229  1.00  0.00           H  
ATOM   2868  CB  SER   189      33.606  55.502  58.192  1.00  0.00           C  
ATOM   2869  HB2 SER   189      32.697  55.709  58.756  1.00  0.00           H  
ATOM   2870  HB3 SER   189      33.903  54.461  58.318  1.00  0.00           H  
ATOM   2871  OG  SER   189      34.623  56.301  58.738  1.00  0.00           O  
ATOM   2872  HG  SER   189      35.407  55.752  58.814  1.00  0.00           H  
ATOM   2873  C   SER   189      32.477  54.963  56.040  1.00  0.00           C  
ATOM   2874  O   SER   189      31.233  55.012  56.252  1.00  0.00           O  
ATOM   2875  N   SER   190      32.988  53.748  55.784  1.00  0.00           N  
ATOM   2876  H   SER   190      33.993  53.644  55.767  1.00  0.00           H  
ATOM   2877  CA  SER   190      32.287  52.450  55.739  1.00  0.00           C  
ATOM   2878  HA  SER   190      31.381  52.459  56.346  1.00  0.00           H  
ATOM   2879  CB  SER   190      31.738  52.212  54.340  1.00  0.00           C  
ATOM   2880  HB2 SER   190      31.073  53.041  54.100  1.00  0.00           H  
ATOM   2881  HB3 SER   190      32.586  52.380  53.675  1.00  0.00           H  
ATOM   2882  OG  SER   190      31.179  50.905  54.063  1.00  0.00           O  
ATOM   2883  HG  SER   190      30.241  51.102  54.004  1.00  0.00           H  
ATOM   2884  C   SER   190      33.182  51.190  56.144  1.00  0.00           C  
ATOM   2885  O   SER   190      34.394  51.285  56.226  1.00  0.00           O  
ATOM   2886  N   GLY   191      32.565  50.092  56.605  1.00  0.00           N  
ATOM   2887  H   GLY   191      31.564  50.008  56.707  1.00  0.00           H  
ATOM   2888  CA  GLY   191      33.120  48.784  56.907  1.00  0.00           C  
ATOM   2889  HA2 GLY   191      33.349  48.362  55.928  1.00  0.00           H  
ATOM   2890  HA3 GLY   191      34.040  48.890  57.482  1.00  0.00           H  
ATOM   2891  C   GLY   191      32.144  47.977  57.703  1.00  0.00           C  
ATOM   2892  O   GLY   191      31.017  48.316  57.903  1.00  0.00           O  
ATOM   2893  N   GLY   192      32.684  47.082  58.511  1.00  0.00           N  
ATOM   2894  H   GLY   192      33.685  47.091  58.642  1.00  0.00           H  
ATOM   2895  CA  GLY   192      31.894  46.031  59.091  1.00  0.00           C  
ATOM   2896  HA2 GLY   192      30.883  45.969  58.687  1.00  0.00           H  
ATOM   2897  HA3 GLY   192      32.303  45.077  58.758  1.00  0.00           H  
ATOM   2898  C   GLY   192      31.764  46.031  60.626  1.00  0.00           C  
ATOM   2899  O   GLY   192      30.938  45.350  61.141  1.00  0.00           O  
ATOM   2900  N   ASP   193      32.498  47.008  61.310  1.00  0.00           N  
ATOM   2901  H   ASP   193      32.973  47.788  60.880  1.00  0.00           H  
ATOM   2902  CA  ASP   193      32.752  46.899  62.708  1.00  0.00           C  
ATOM   2903  HA  ASP   193      31.850  46.413  63.079  1.00  0.00           H  
ATOM   2904  CB  ASP   193      33.898  45.893  63.049  1.00  0.00           C  
ATOM   2905  HB2 ASP   193      34.690  45.992  62.307  1.00  0.00           H  
ATOM   2906  HB3 ASP   193      34.194  46.147  64.066  1.00  0.00           H  
ATOM   2907  CG  ASP   193      33.469  44.435  62.971  1.00  0.00           C  
ATOM   2908  OD1 ASP   193      34.268  43.588  62.506  1.00  0.00           O  
ATOM   2909  OD2 ASP   193      32.628  44.026  63.821  1.00  0.00           O  
ATOM   2910  C   ASP   193      32.855  48.319  63.256  1.00  0.00           C  
ATOM   2911  O   ASP   193      33.500  49.179  62.639  1.00  0.00           O  
ATOM   2912  N   PRO   194      32.344  48.603  64.501  1.00  0.00           N  
ATOM   2913  CD  PRO   194      31.328  47.806  65.206  1.00  0.00           C  
ATOM   2914  HD2 PRO   194      31.765  46.836  65.441  1.00  0.00           H  
ATOM   2915  HD3 PRO   194      30.447  47.595  64.600  1.00  0.00           H  
ATOM   2916  CG  PRO   194      30.892  48.522  66.439  1.00  0.00           C  
ATOM   2917  HG2 PRO   194      31.252  47.998  67.325  1.00  0.00           H  
ATOM   2918  HG3 PRO   194      29.807  48.612  66.491  1.00  0.00           H  
ATOM   2919  CB  PRO   194      31.615  49.889  66.418  1.00  0.00           C  
ATOM   2920  HB2 PRO   194      32.317  49.932  67.251  1.00  0.00           H  
ATOM   2921  HB3 PRO   194      30.949  50.751  66.375  1.00  0.00           H  
ATOM   2922  CA  PRO   194      32.536  49.904  65.135  1.00  0.00           C  
ATOM   2923  HA  PRO   194      32.144  50.700  64.501  1.00  0.00           H  
ATOM   2924  C   PRO   194      33.929  50.379  65.440  1.00  0.00           C  
ATOM   2925  O   PRO   194      34.181  51.561  65.173  1.00  0.00           O  
ATOM   2926  N   GLU   195      34.846  49.421  65.738  1.00  0.00           N  
ATOM   2927  H   GLU   195      34.542  48.479  65.941  1.00  0.00           H  
ATOM   2928  CA  GLU   195      36.310  49.577  65.782  1.00  0.00           C  
ATOM   2929  HA  GLU   195      36.453  50.125  66.713  1.00  0.00           H  
ATOM   2930  CB  GLU   195      37.034  48.229  65.977  1.00  0.00           C  
ATOM   2931  HB2 GLU   195      36.751  47.491  65.227  1.00  0.00           H  
ATOM   2932  HB3 GLU   195      38.108  48.371  65.858  1.00  0.00           H  
ATOM   2933  CG  GLU   195      36.803  47.517  67.285  1.00  0.00           C  
ATOM   2934  HG2 GLU   195      37.501  46.680  67.304  1.00  0.00           H  
ATOM   2935  HG3 GLU   195      36.960  48.176  68.138  1.00  0.00           H  
ATOM   2936  CD  GLU   195      35.458  46.863  67.616  1.00  0.00           C  
ATOM   2937  OE1 GLU   195      35.285  46.647  68.830  1.00  0.00           O  
ATOM   2938  OE2 GLU   195      34.592  46.564  66.744  1.00  0.00           O  
ATOM   2939  C   GLU   195      36.880  50.496  64.684  1.00  0.00           C  
ATOM   2940  O   GLU   195      37.570  51.493  64.940  1.00  0.00           O  
ATOM   2941  N   ILE   196      36.453  50.226  63.416  1.00  0.00           N  
ATOM   2942  H   ILE   196      35.725  49.533  63.315  1.00  0.00           H  
ATOM   2943  CA  ILE   196      36.874  50.970  62.204  1.00  0.00           C  
ATOM   2944  HA  ILE   196      37.799  51.498  62.438  1.00  0.00           H  
ATOM   2945  CB  ILE   196      37.388  50.060  61.037  1.00  0.00           C  
ATOM   2946  HB  ILE   196      38.239  49.449  61.335  1.00  0.00           H  
ATOM   2947  CG2 ILE   196      36.331  49.036  60.495  1.00  0.00           C  
ATOM   2948 HG21 ILE   196      35.589  49.557  59.891  1.00  0.00           H  
ATOM   2949 HG22 ILE   196      36.839  48.230  59.964  1.00  0.00           H  
ATOM   2950 HG23 ILE   196      35.867  48.535  61.344  1.00  0.00           H  
ATOM   2951  CG1 ILE   196      37.954  50.843  59.841  1.00  0.00           C  
ATOM   2952 HG12 ILE   196      38.380  50.213  59.061  1.00  0.00           H  
ATOM   2953 HG13 ILE   196      37.160  51.383  59.326  1.00  0.00           H  
ATOM   2954  CD1 ILE   196      39.109  51.796  60.165  1.00  0.00           C  
ATOM   2955 HD11 ILE   196      39.327  52.439  59.313  1.00  0.00           H  
ATOM   2956 HD12 ILE   196      38.845  52.493  60.961  1.00  0.00           H  
ATOM   2957 HD13 ILE   196      39.996  51.239  60.465  1.00  0.00           H  
ATOM   2958  C   ILE   196      35.878  52.040  61.700  1.00  0.00           C  
ATOM   2959  O   ILE   196      36.287  53.096  61.184  1.00  0.00           O  
ATOM   2960  N   VAL   197      34.628  51.799  61.776  1.00  0.00           N  
ATOM   2961  H   VAL   197      34.301  51.090  62.416  1.00  0.00           H  
ATOM   2962  CA  VAL   197      33.613  52.788  61.171  1.00  0.00           C  
ATOM   2963  HA  VAL   197      33.995  53.087  60.195  1.00  0.00           H  
ATOM   2964  CB  VAL   197      32.281  52.120  60.806  1.00  0.00           C  
ATOM   2965  HB  VAL   197      31.890  51.570  61.663  1.00  0.00           H  
ATOM   2966  CG1 VAL   197      31.211  52.993  60.245  1.00  0.00           C  
ATOM   2967 HG11 VAL   197      30.835  53.676  61.008  1.00  0.00           H  
ATOM   2968 HG12 VAL   197      31.581  53.659  59.466  1.00  0.00           H  
ATOM   2969 HG13 VAL   197      30.301  52.475  59.942  1.00  0.00           H  
ATOM   2970  CG2 VAL   197      32.460  51.032  59.780  1.00  0.00           C  
ATOM   2971 HG21 VAL   197      32.792  51.356  58.794  1.00  0.00           H  
ATOM   2972 HG22 VAL   197      33.104  50.225  60.130  1.00  0.00           H  
ATOM   2973 HG23 VAL   197      31.499  50.529  59.671  1.00  0.00           H  
ATOM   2974  C   VAL   197      33.525  54.028  61.969  1.00  0.00           C  
ATOM   2975  O   VAL   197      33.334  55.131  61.441  1.00  0.00           O  
ATOM   2976  N   THR   198      33.517  53.877  63.334  1.00  0.00           N  
ATOM   2977  H   THR   198      33.979  53.077  63.743  1.00  0.00           H  
ATOM   2978  CA  THR   198      33.594  55.054  64.221  1.00  0.00           C  
ATOM   2979  HA  THR   198      33.124  55.949  63.813  1.00  0.00           H  
ATOM   2980  CB  THR   198      32.969  54.779  65.589  1.00  0.00           C  
ATOM   2981  HB  THR   198      33.159  55.748  66.049  1.00  0.00           H  
ATOM   2982  CG2 THR   198      31.472  54.525  65.550  1.00  0.00           C  
ATOM   2983 HG21 THR   198      31.203  53.834  66.349  1.00  0.00           H  
ATOM   2984 HG22 THR   198      30.901  55.453  65.551  1.00  0.00           H  
ATOM   2985 HG23 THR   198      31.264  53.983  64.627  1.00  0.00           H  
ATOM   2986  OG1 THR   198      33.601  53.812  66.290  1.00  0.00           O  
ATOM   2987  HG1 THR   198      33.801  53.004  65.812  1.00  0.00           H  
ATOM   2988  C   THR   198      35.093  55.454  64.386  1.00  0.00           C  
ATOM   2989  O   THR   198      36.045  54.747  63.914  1.00  0.00           O  
ATOM   2990  N   HIE   199      35.340  56.590  64.972  1.00  0.00           N  
ATOM   2991  H   HIE   199      34.574  57.193  65.238  1.00  0.00           H  
ATOM   2992  CA  HIE   199      36.570  56.839  65.797  1.00  0.00           C  
ATOM   2993  HA  HIE   199      37.398  56.519  65.163  1.00  0.00           H  
ATOM   2994  CB  HIE   199      36.879  58.285  65.969  1.00  0.00           C  
ATOM   2995  HB2 HIE   199      36.801  58.779  65.000  1.00  0.00           H  
ATOM   2996  HB3 HIE   199      36.202  58.785  66.661  1.00  0.00           H  
ATOM   2997  CG  HIE   199      38.218  58.529  66.589  1.00  0.00           C  
ATOM   2998  ND1 HIE   199      39.398  58.120  66.013  1.00  0.00           N  
ATOM   2999  CE1 HIE   199      40.386  57.989  66.920  1.00  0.00           C  
ATOM   3000  HE1 HIE   199      41.097  57.183  66.817  1.00  0.00           H  
ATOM   3001  NE2 HIE   199      39.891  58.417  68.077  1.00  0.00           N  
ATOM   3002  HE2 HIE   199      40.169  57.995  68.951  1.00  0.00           H  
ATOM   3003  CD2 HIE   199      38.542  58.713  67.931  1.00  0.00           C  
ATOM   3004  HD2 HIE   199      37.873  58.954  68.744  1.00  0.00           H  
ATOM   3005  C   HIE   199      36.569  56.036  67.110  1.00  0.00           C  
ATOM   3006  O   HIE   199      35.935  56.278  68.115  1.00  0.00           O  
ATOM   3007  N   TRP   200      37.278  54.890  66.944  1.00  0.00           N  
ATOM   3008  H   TRP   200      37.627  54.713  66.012  1.00  0.00           H  
ATOM   3009  CA  TRP   200      37.615  54.061  68.124  1.00  0.00           C  
ATOM   3010  HA  TRP   200      36.814  54.228  68.843  1.00  0.00           H  
ATOM   3011  CB  TRP   200      37.637  52.651  67.763  1.00  0.00           C  
ATOM   3012  HB2 TRP   200      36.674  52.338  67.360  1.00  0.00           H  
ATOM   3013  HB3 TRP   200      38.399  52.610  66.985  1.00  0.00           H  
ATOM   3014  CG  TRP   200      38.067  51.599  68.769  1.00  0.00           C  
ATOM   3015  CD1 TRP   200      37.547  51.544  69.996  1.00  0.00           C  
ATOM   3016  HD1 TRP   200      36.759  52.192  70.351  1.00  0.00           H  
ATOM   3017  NE1 TRP   200      37.897  50.331  70.578  1.00  0.00           N  
ATOM   3018  HE1 TRP   200      37.381  50.054  71.401  1.00  0.00           H  
ATOM   3019  CE2 TRP   200      38.737  49.568  69.757  1.00  0.00           C  
ATOM   3020  CZ2 TRP   200      39.110  48.216  69.726  1.00  0.00           C  
ATOM   3021  HZ2 TRP   200      38.670  47.564  70.467  1.00  0.00           H  
ATOM   3022  CH2 TRP   200      39.874  47.677  68.649  1.00  0.00           C  
ATOM   3023  HH2 TRP   200      40.209  46.651  68.612  1.00  0.00           H  
ATOM   3024  CZ3 TRP   200      40.218  48.546  67.658  1.00  0.00           C  
ATOM   3025  HZ3 TRP   200      40.955  48.261  66.921  1.00  0.00           H  
ATOM   3026  CE3 TRP   200      39.754  49.896  67.554  1.00  0.00           C  
ATOM   3027  HE3 TRP   200      40.123  50.574  66.798  1.00  0.00           H  
ATOM   3028  CD2 TRP   200      38.896  50.420  68.562  1.00  0.00           C  
ATOM   3029  C   TRP   200      38.981  54.365  68.743  1.00  0.00           C  
ATOM   3030  O   TRP   200      40.003  54.577  68.078  1.00  0.00           O  
ATOM   3031  N   PHE   201      39.008  54.521  70.062  1.00  0.00           N  
ATOM   3032  H   PHE   201      38.204  54.169  70.562  1.00  0.00           H  
ATOM   3033  CA  PHE   201      40.229  54.748  70.828  1.00  0.00           C  
ATOM   3034  HA  PHE   201      40.977  54.129  70.331  1.00  0.00           H  
ATOM   3035  CB  PHE   201      40.529  56.224  70.984  1.00  0.00           C  
ATOM   3036  HB2 PHE   201      41.502  56.492  71.396  1.00  0.00           H  
ATOM   3037  HB3 PHE   201      40.623  56.599  69.965  1.00  0.00           H  
ATOM   3038  CG  PHE   201      39.525  57.073  71.702  1.00  0.00           C  
ATOM   3039  CD1 PHE   201      38.381  57.466  70.998  1.00  0.00           C  
ATOM   3040  HD1 PHE   201      38.008  56.762  70.269  1.00  0.00           H  
ATOM   3041  CE1 PHE   201      37.533  58.497  71.447  1.00  0.00           C  
ATOM   3042  HE1 PHE   201      36.600  58.763  70.973  1.00  0.00           H  
ATOM   3043  CZ  PHE   201      37.791  59.167  72.581  1.00  0.00           C  
ATOM   3044  HZ  PHE   201      37.211  60.010  72.926  1.00  0.00           H  
ATOM   3045  CE2 PHE   201      38.968  58.816  73.345  1.00  0.00           C  
ATOM   3046  HE2 PHE   201      38.763  59.061  74.377  1.00  0.00           H  
ATOM   3047  CD2 PHE   201      39.847  57.865  72.855  1.00  0.00           C  
ATOM   3048  HD2 PHE   201      40.807  57.709  73.324  1.00  0.00           H  
ATOM   3049  C   PHE   201      40.164  53.992  72.147  1.00  0.00           C  
ATOM   3050  O   PHE   201      39.247  53.284  72.473  1.00  0.00           O  
ATOM   3051  N   ASN   202      41.097  54.121  73.074  1.00  0.00           N  
ATOM   3052  H   ASN   202      41.852  54.760  72.872  1.00  0.00           H  
ATOM   3053  CA  ASN   202      41.011  53.804  74.509  1.00  0.00           C  
ATOM   3054  HA  ASN   202      39.970  53.652  74.794  1.00  0.00           H  
ATOM   3055  CB  ASN   202      41.728  52.415  74.805  1.00  0.00           C  
ATOM   3056  HB2 ASN   202      41.165  51.933  75.604  1.00  0.00           H  
ATOM   3057  HB3 ASN   202      41.730  51.884  73.853  1.00  0.00           H  
ATOM   3058  CG  ASN   202      43.166  52.497  75.337  1.00  0.00           C  
ATOM   3059  OD1 ASN   202      44.139  52.780  74.676  1.00  0.00           O  
ATOM   3060  ND2 ASN   202      43.261  52.636  76.640  1.00  0.00           N  
ATOM   3061 HD21 ASN   202      44.034  53.193  76.974  1.00  0.00           H  
ATOM   3062 HD22 ASN   202      42.528  52.332  77.265  1.00  0.00           H  
ATOM   3063  C   ASN   202      41.521  54.999  75.310  1.00  0.00           C  
ATOM   3064  O   ASN   202      42.375  55.748  74.797  1.00  0.00           O  
ATOM   3065  N   CYX   203      40.999  55.261  76.536  1.00  0.00           N  
ATOM   3066  H   CYX   203      40.411  54.502  76.849  1.00  0.00           H  
ATOM   3067  CA  CYX   203      41.202  56.451  77.320  1.00  0.00           C  
ATOM   3068  HA  CYX   203      42.258  56.645  77.131  1.00  0.00           H  
ATOM   3069  CB  CYX   203      40.465  57.656  76.732  1.00  0.00           C  
ATOM   3070  HB2 CYX   203      40.469  57.635  75.642  1.00  0.00           H  
ATOM   3071  HB3 CYX   203      39.406  57.656  76.988  1.00  0.00           H  
ATOM   3072  SG  CYX   203      41.034  59.245  77.348  1.00  0.00           S  
ATOM   3073  C   CYX   203      40.965  56.281  78.764  1.00  0.00           C  
ATOM   3074  O   CYX   203      39.978  56.857  79.276  1.00  0.00           O  
ATOM   3075  N   GLY   204      41.700  55.451  79.457  1.00  0.00           N  
ATOM   3076  H   GLY   204      42.512  55.148  78.939  1.00  0.00           H  
ATOM   3077  CA  GLY   204      41.312  54.784  80.719  1.00  0.00           C  
ATOM   3078  HA2 GLY   204      41.934  55.078  81.565  1.00  0.00           H  
ATOM   3079  HA3 GLY   204      40.299  55.066  81.005  1.00  0.00           H  
ATOM   3080  C   GLY   204      41.371  53.256  80.660  1.00  0.00           C  
ATOM   3081  O   GLY   204      41.990  52.641  79.770  1.00  0.00           O  
ATOM   3082  N   GLY   205      40.449  52.718  81.512  1.00  0.00           N  
ATOM   3083  H   GLY   205      39.819  53.338  81.999  1.00  0.00           H  
ATOM   3084  CA  GLY   205      39.963  51.382  81.371  1.00  0.00           C  
ATOM   3085  HA2 GLY   205      40.780  50.759  81.006  1.00  0.00           H  
ATOM   3086  HA3 GLY   205      39.599  50.937  82.297  1.00  0.00           H  
ATOM   3087  C   GLY   205      38.727  51.223  80.434  1.00  0.00           C  
ATOM   3088  O   GLY   205      37.870  50.318  80.640  1.00  0.00           O  
ATOM   3089  N   GLU   206      38.512  52.222  79.636  1.00  0.00           N  
ATOM   3090  H   GLU   206      39.143  53.010  79.618  1.00  0.00           H  
ATOM   3091  CA  GLU   206      37.285  52.496  78.891  1.00  0.00           C  
ATOM   3092  HA  GLU   206      36.519  51.729  79.003  1.00  0.00           H  
ATOM   3093  CB  GLU   206      36.658  53.863  79.368  1.00  0.00           C  
ATOM   3094  HB2 GLU   206      37.498  54.547  79.256  1.00  0.00           H  
ATOM   3095  HB3 GLU   206      35.765  54.168  78.821  1.00  0.00           H  
ATOM   3096  CG  GLU   206      36.163  53.872  80.858  1.00  0.00           C  
ATOM   3097  HG2 GLU   206      35.548  54.752  81.046  1.00  0.00           H  
ATOM   3098  HG3 GLU   206      35.535  53.014  81.096  1.00  0.00           H  
ATOM   3099  CD  GLU   206      37.305  54.015  81.873  1.00  0.00           C  
ATOM   3100  OE1 GLU   206      37.637  53.101  82.671  1.00  0.00           O  
ATOM   3101  OE2 GLU   206      37.910  55.094  81.942  1.00  0.00           O  
ATOM   3102  C   GLU   206      37.721  52.572  77.485  1.00  0.00           C  
ATOM   3103  O   GLU   206      38.628  53.380  77.058  1.00  0.00           O  
ATOM   3104  N   PHE   207      37.081  51.843  76.588  1.00  0.00           N  
ATOM   3105  H   PHE   207      36.413  51.182  76.957  1.00  0.00           H  
ATOM   3106  CA  PHE   207      37.045  52.187  75.180  1.00  0.00           C  
ATOM   3107  HA  PHE   207      38.010  52.577  74.856  1.00  0.00           H  
ATOM   3108  CB  PHE   207      36.839  50.883  74.310  1.00  0.00           C  
ATOM   3109  HB2 PHE   207      35.921  50.362  74.585  1.00  0.00           H  
ATOM   3110  HB3 PHE   207      36.738  51.195  73.271  1.00  0.00           H  
ATOM   3111  CG  PHE   207      37.969  49.854  74.438  1.00  0.00           C  
ATOM   3112  CD1 PHE   207      37.776  48.673  75.172  1.00  0.00           C  
ATOM   3113  HD1 PHE   207      36.963  48.615  75.880  1.00  0.00           H  
ATOM   3114  CE1 PHE   207      38.856  47.857  75.334  1.00  0.00           C  
ATOM   3115  HE1 PHE   207      38.657  47.006  75.969  1.00  0.00           H  
ATOM   3116  CZ  PHE   207      40.060  48.096  74.615  1.00  0.00           C  
ATOM   3117  HZ  PHE   207      40.913  47.438  74.691  1.00  0.00           H  
ATOM   3118  CE2 PHE   207      40.222  49.168  73.746  1.00  0.00           C  
ATOM   3119  HE2 PHE   207      40.859  49.185  72.874  1.00  0.00           H  
ATOM   3120  CD2 PHE   207      39.126  49.980  73.624  1.00  0.00           C  
ATOM   3121  HD2 PHE   207      39.256  50.896  73.067  1.00  0.00           H  
ATOM   3122  C   PHE   207      35.935  53.188  74.888  1.00  0.00           C  
ATOM   3123  O   PHE   207      34.856  53.244  75.435  1.00  0.00           O  
ATOM   3124  N   PHE   208      36.136  53.824  73.802  1.00  0.00           N  
ATOM   3125  H   PHE   208      37.028  53.645  73.362  1.00  0.00           H  
ATOM   3126  CA  PHE   208      35.377  54.857  73.224  1.00  0.00           C  
ATOM   3127  HA  PHE   208      34.366  54.833  73.630  1.00  0.00           H  
ATOM   3128  CB  PHE   208      36.101  56.255  73.399  1.00  0.00           C  
ATOM   3129  HB2 PHE   208      37.136  56.023  73.149  1.00  0.00           H  
ATOM   3130  HB3 PHE   208      35.839  56.948  72.599  1.00  0.00           H  
ATOM   3131  CG  PHE   208      35.900  56.991  74.720  1.00  0.00           C  
ATOM   3132  CD1 PHE   208      35.331  58.238  74.766  1.00  0.00           C  
ATOM   3133  HD1 PHE   208      34.939  58.609  73.831  1.00  0.00           H  
ATOM   3134  CE1 PHE   208      35.200  58.962  75.923  1.00  0.00           C  
ATOM   3135  HE1 PHE   208      34.901  59.998  75.977  1.00  0.00           H  
ATOM   3136  CZ  PHE   208      35.847  58.439  77.092  1.00  0.00           C  
ATOM   3137  HZ  PHE   208      35.902  58.990  78.020  1.00  0.00           H  
ATOM   3138  CE2 PHE   208      36.546  57.243  77.050  1.00  0.00           C  
ATOM   3139  HE2 PHE   208      37.118  56.921  77.907  1.00  0.00           H  
ATOM   3140  CD2 PHE   208      36.446  56.459  75.889  1.00  0.00           C  
ATOM   3141  HD2 PHE   208      36.804  55.445  75.990  1.00  0.00           H  
ATOM   3142  C   PHE   208      35.192  54.553  71.706  1.00  0.00           C  
ATOM   3143  O   PHE   208      36.257  54.442  71.013  1.00  0.00           O  
ATOM   3144  N   TYR   209      33.981  54.721  71.206  1.00  0.00           N  
ATOM   3145  H   TYR   209      33.248  54.733  71.901  1.00  0.00           H  
ATOM   3146  CA  TYR   209      33.534  54.581  69.807  1.00  0.00           C  
ATOM   3147  HA  TYR   209      34.338  54.458  69.082  1.00  0.00           H  
ATOM   3148  CB  TYR   209      32.639  53.346  69.812  1.00  0.00           C  
ATOM   3149  HB2 TYR   209      31.771  53.465  70.460  1.00  0.00           H  
ATOM   3150  HB3 TYR   209      32.208  53.181  68.825  1.00  0.00           H  
ATOM   3151  CG  TYR   209      33.366  52.075  70.240  1.00  0.00           C  
ATOM   3152  CD1 TYR   209      34.067  51.414  69.221  1.00  0.00           C  
ATOM   3153  HD1 TYR   209      34.351  51.901  68.300  1.00  0.00           H  
ATOM   3154  CE1 TYR   209      34.789  50.204  69.525  1.00  0.00           C  
ATOM   3155  HE1 TYR   209      35.356  49.693  68.760  1.00  0.00           H  
ATOM   3156  CZ  TYR   209      34.726  49.673  70.828  1.00  0.00           C  
ATOM   3157  OH  TYR   209      35.393  48.467  71.031  1.00  0.00           O  
ATOM   3158  HH  TYR   209      35.459  47.921  70.244  1.00  0.00           H  
ATOM   3159  CE2 TYR   209      34.176  50.491  71.854  1.00  0.00           C  
ATOM   3160  HE2 TYR   209      34.346  50.203  72.881  1.00  0.00           H  
ATOM   3161  CD2 TYR   209      33.368  51.590  71.540  1.00  0.00           C  
ATOM   3162  HD2 TYR   209      32.733  52.074  72.268  1.00  0.00           H  
ATOM   3163  C   TYR   209      32.672  55.806  69.405  1.00  0.00           C  
ATOM   3164  O   TYR   209      31.652  56.078  70.078  1.00  0.00           O  
ATOM   3165  N   CYX   210      33.250  56.703  68.605  1.00  0.00           N  
ATOM   3166  H   CYX   210      34.235  56.591  68.409  1.00  0.00           H  
ATOM   3167  CA  CYX   210      32.720  58.063  68.464  1.00  0.00           C  
ATOM   3168  HA  CYX   210      31.857  58.270  69.098  1.00  0.00           H  
ATOM   3169  CB  CYX   210      33.752  59.036  69.048  1.00  0.00           C  
ATOM   3170  HB2 CYX   210      34.751  58.906  68.631  1.00  0.00           H  
ATOM   3171  HB3 CYX   210      33.461  60.048  68.768  1.00  0.00           H  
ATOM   3172  SG  CYX   210      33.987  59.170  70.848  1.00  0.00           S  
ATOM   3173  C   CYX   210      32.279  58.401  67.016  1.00  0.00           C  
ATOM   3174  O   CYX   210      33.030  58.181  66.054  1.00  0.00           O  
ATOM   3175  N   ASN   211      31.018  58.783  66.771  1.00  0.00           N  
ATOM   3176  H   ASN   211      30.396  58.759  67.566  1.00  0.00           H  
ATOM   3177  CA  ASN   211      30.557  59.100  65.408  1.00  0.00           C  
ATOM   3178  HA  ASN   211      30.633  58.191  64.811  1.00  0.00           H  
ATOM   3179  CB  ASN   211      29.016  59.488  65.449  1.00  0.00           C  
ATOM   3180  HB2 ASN   211      28.456  58.977  66.231  1.00  0.00           H  
ATOM   3181  HB3 ASN   211      28.898  60.536  65.724  1.00  0.00           H  
ATOM   3182  CG  ASN   211      28.296  59.187  64.159  1.00  0.00           C  
ATOM   3183  OD1 ASN   211      28.717  58.410  63.343  1.00  0.00           O  
ATOM   3184  ND2 ASN   211      27.127  59.655  64.010  1.00  0.00           N  
ATOM   3185 HD21 ASN   211      26.539  58.982  63.539  1.00  0.00           H  
ATOM   3186 HD22 ASN   211      26.833  60.128  64.852  1.00  0.00           H  
ATOM   3187  C   ASN   211      31.372  60.150  64.640  1.00  0.00           C  
ATOM   3188  O   ASN   211      31.696  61.262  65.128  1.00  0.00           O  
ATOM   3189  N   SER   212      31.717  59.808  63.390  1.00  0.00           N  
ATOM   3190  H   SER   212      31.544  58.903  62.975  1.00  0.00           H  
ATOM   3191  CA  SER   212      32.789  60.568  62.685  1.00  0.00           C  
ATOM   3192  HA  SER   212      33.056  61.437  63.286  1.00  0.00           H  
ATOM   3193  CB  SER   212      34.118  59.767  62.679  1.00  0.00           C  
ATOM   3194  HB2 SER   212      34.794  60.228  61.959  1.00  0.00           H  
ATOM   3195  HB3 SER   212      34.535  59.798  63.686  1.00  0.00           H  
ATOM   3196  OG  SER   212      33.903  58.430  62.250  1.00  0.00           O  
ATOM   3197  HG  SER   212      34.781  58.113  62.027  1.00  0.00           H  
ATOM   3198  C   SER   212      32.397  61.098  61.270  1.00  0.00           C  
ATOM   3199  O   SER   212      33.252  61.588  60.513  1.00  0.00           O  
ATOM   3200  N   THR   213      31.062  61.175  60.927  1.00  0.00           N  
ATOM   3201  H   THR   213      30.269  61.111  61.549  1.00  0.00           H  
ATOM   3202  CA  THR   213      30.605  61.414  59.507  1.00  0.00           C  
ATOM   3203  HA  THR   213      31.396  60.906  58.955  1.00  0.00           H  
ATOM   3204  CB  THR   213      29.225  60.742  59.431  1.00  0.00           C  
ATOM   3205  HB  THR   213      29.032  60.710  58.359  1.00  0.00           H  
ATOM   3206  CG2 THR   213      29.037  59.432  60.018  1.00  0.00           C  
ATOM   3207 HG21 THR   213      28.002  59.200  59.767  1.00  0.00           H  
ATOM   3208 HG22 THR   213      29.695  58.673  59.594  1.00  0.00           H  
ATOM   3209 HG23 THR   213      29.242  59.439  61.088  1.00  0.00           H  
ATOM   3210  OG1 THR   213      28.281  61.539  60.007  1.00  0.00           O  
ATOM   3211  HG1 THR   213      27.479  61.275  59.551  1.00  0.00           H  
ATOM   3212  C   THR   213      30.669  62.864  59.151  1.00  0.00           C  
ATOM   3213  O   THR   213      31.232  63.239  58.141  1.00  0.00           O  
ATOM   3214  N   GLN   214      30.202  63.682  60.150  1.00  0.00           N  
ATOM   3215  H   GLN   214      29.576  63.114  60.704  1.00  0.00           H  
ATOM   3216  CA  GLN   214      30.435  65.061  60.396  1.00  0.00           C  
ATOM   3217  HA  GLN   214      30.168  65.639  59.511  1.00  0.00           H  
ATOM   3218  CB  GLN   214      29.387  65.572  61.410  1.00  0.00           C  
ATOM   3219  HB2 GLN   214      28.414  65.129  61.198  1.00  0.00           H  
ATOM   3220  HB3 GLN   214      29.559  65.191  62.417  1.00  0.00           H  
ATOM   3221  CG  GLN   214      29.245  67.131  61.534  1.00  0.00           C  
ATOM   3222  HG2 GLN   214      30.247  67.485  61.775  1.00  0.00           H  
ATOM   3223  HG3 GLN   214      28.911  67.471  60.553  1.00  0.00           H  
ATOM   3224  CD  GLN   214      28.334  67.702  62.532  1.00  0.00           C  
ATOM   3225  OE1 GLN   214      28.778  68.670  63.140  1.00  0.00           O  
ATOM   3226  NE2 GLN   214      27.057  67.491  62.552  1.00  0.00           N  
ATOM   3227 HE21 GLN   214      26.704  66.578  62.305  1.00  0.00           H  
ATOM   3228 HE22 GLN   214      26.509  68.029  63.208  1.00  0.00           H  
ATOM   3229  C   GLN   214      31.810  65.522  60.856  1.00  0.00           C  
ATOM   3230  O   GLN   214      32.302  66.631  60.461  1.00  0.00           O  
ATOM   3231  N   LEU   215      32.525  64.700  61.633  1.00  0.00           N  
ATOM   3232  H   LEU   215      32.001  63.961  62.078  1.00  0.00           H  
ATOM   3233  CA  LEU   215      33.961  64.822  61.810  1.00  0.00           C  
ATOM   3234  HA  LEU   215      34.081  65.777  62.323  1.00  0.00           H  
ATOM   3235  CB  LEU   215      34.504  63.734  62.737  1.00  0.00           C  
ATOM   3236  HB2 LEU   215      33.742  63.308  63.390  1.00  0.00           H  
ATOM   3237  HB3 LEU   215      34.786  62.875  62.128  1.00  0.00           H  
ATOM   3238  CG  LEU   215      35.699  64.107  63.541  1.00  0.00           C  
ATOM   3239  HG  LEU   215      36.393  64.670  62.917  1.00  0.00           H  
ATOM   3240  CD1 LEU   215      35.184  64.983  64.713  1.00  0.00           C  
ATOM   3241 HD11 LEU   215      35.994  65.048  65.439  1.00  0.00           H  
ATOM   3242 HD12 LEU   215      34.965  65.974  64.316  1.00  0.00           H  
ATOM   3243 HD13 LEU   215      34.321  64.553  65.222  1.00  0.00           H  
ATOM   3244  CD2 LEU   215      36.409  62.873  64.046  1.00  0.00           C  
ATOM   3245 HD21 LEU   215      35.592  62.216  64.344  1.00  0.00           H  
ATOM   3246 HD22 LEU   215      37.024  62.417  63.270  1.00  0.00           H  
ATOM   3247 HD23 LEU   215      36.956  62.999  64.980  1.00  0.00           H  
ATOM   3248  C   LEU   215      34.863  64.943  60.577  1.00  0.00           C  
ATOM   3249  O   LEU   215      35.908  65.578  60.616  1.00  0.00           O  
ATOM   3250  N   PHE   216      34.468  64.290  59.491  1.00  0.00           N  
ATOM   3251  H   PHE   216      33.842  63.500  59.557  1.00  0.00           H  
ATOM   3252  CA  PHE   216      35.352  64.211  58.330  1.00  0.00           C  
ATOM   3253  HA  PHE   216      36.265  64.753  58.577  1.00  0.00           H  
ATOM   3254  CB  PHE   216      35.767  62.783  58.034  1.00  0.00           C  
ATOM   3255  HB2 PHE   216      35.023  62.083  58.414  1.00  0.00           H  
ATOM   3256  HB3 PHE   216      35.882  62.656  56.957  1.00  0.00           H  
ATOM   3257  CG  PHE   216      37.111  62.475  58.733  1.00  0.00           C  
ATOM   3258  CD1 PHE   216      38.382  62.685  58.182  1.00  0.00           C  
ATOM   3259  HD1 PHE   216      38.398  63.121  57.194  1.00  0.00           H  
ATOM   3260  CE1 PHE   216      39.574  62.162  58.647  1.00  0.00           C  
ATOM   3261  HE1 PHE   216      40.491  62.408  58.131  1.00  0.00           H  
ATOM   3262  CZ  PHE   216      39.501  61.436  59.832  1.00  0.00           C  
ATOM   3263  HZ  PHE   216      40.417  61.060  60.262  1.00  0.00           H  
ATOM   3264  CE2 PHE   216      38.277  61.340  60.556  1.00  0.00           C  
ATOM   3265  HE2 PHE   216      38.219  60.852  61.518  1.00  0.00           H  
ATOM   3266  CD2 PHE   216      37.090  61.851  59.994  1.00  0.00           C  
ATOM   3267  HD2 PHE   216      36.169  61.409  60.345  1.00  0.00           H  
ATOM   3268  C   PHE   216      34.906  65.016  57.116  1.00  0.00           C  
ATOM   3269  O   PHE   216      35.728  65.702  56.525  1.00  0.00           O  
ATOM   3270  N   ASN   217      33.696  64.710  56.566  1.00  0.00           N  
ATOM   3271  H   ASN   217      33.079  64.212  57.192  1.00  0.00           H  
ATOM   3272  CA  ASN   217      33.447  64.616  55.151  1.00  0.00           C  
ATOM   3273  HA  ASN   217      34.288  64.037  54.770  1.00  0.00           H  
ATOM   3274  CB  ASN   217      32.151  63.719  55.003  1.00  0.00           C  
ATOM   3275  HB2 ASN   217      32.482  62.758  55.397  1.00  0.00           H  
ATOM   3276  HB3 ASN   217      31.334  64.143  55.586  1.00  0.00           H  
ATOM   3277  CG  ASN   217      31.781  63.618  53.516  1.00  0.00           C  
ATOM   3278  OD1 ASN   217      31.782  62.551  52.962  1.00  0.00           O  
ATOM   3279  ND2 ASN   217      31.065  64.570  53.054  1.00  0.00           N  
ATOM   3280 HD21 ASN   217      31.315  65.466  53.449  1.00  0.00           H  
ATOM   3281 HD22 ASN   217      31.102  64.604  52.045  1.00  0.00           H  
ATOM   3282  C   ASN   217      33.347  65.978  54.440  1.00  0.00           C  
ATOM   3283  O   ASN   217      32.406  66.751  54.695  1.00  0.00           O  
ATOM   3284  N   SER   218      34.262  66.345  53.546  1.00  0.00           N  
ATOM   3285  H   SER   218      34.896  65.664  53.153  1.00  0.00           H  
ATOM   3286  CA  SER   218      34.535  67.741  53.051  1.00  0.00           C  
ATOM   3287  HA  SER   218      33.566  68.227  52.937  1.00  0.00           H  
ATOM   3288  CB  SER   218      35.115  68.575  54.211  1.00  0.00           C  
ATOM   3289  HB2 SER   218      35.429  69.564  53.877  1.00  0.00           H  
ATOM   3290  HB3 SER   218      34.377  68.798  54.981  1.00  0.00           H  
ATOM   3291  OG  SER   218      36.320  67.954  54.818  1.00  0.00           O  
ATOM   3292  HG  SER   218      35.966  67.147  55.198  1.00  0.00           H  
ATOM   3293  C   SER   218      35.317  67.807  51.770  1.00  0.00           C  
ATOM   3294  O   SER   218      35.953  66.823  51.335  1.00  0.00           O  
ATOM   3295  N   THR   219      35.102  68.836  50.975  1.00  0.00           N  
ATOM   3296  H   THR   219      34.808  69.729  51.344  1.00  0.00           H  
ATOM   3297  CA  THR   219      35.503  68.899  49.596  1.00  0.00           C  
ATOM   3298  HA  THR   219      36.081  68.010  49.343  1.00  0.00           H  
ATOM   3299  CB  THR   219      34.276  68.865  48.799  1.00  0.00           C  
ATOM   3300  HB  THR   219      33.645  69.728  49.012  1.00  0.00           H  
ATOM   3301  CG2 THR   219      34.613  68.817  47.311  1.00  0.00           C  
ATOM   3302 HG21 THR   219      33.704  68.927  46.720  1.00  0.00           H  
ATOM   3303 HG22 THR   219      35.185  69.715  47.076  1.00  0.00           H  
ATOM   3304 HG23 THR   219      35.218  67.930  47.125  1.00  0.00           H  
ATOM   3305  OG1 THR   219      33.515  67.701  49.010  1.00  0.00           O  
ATOM   3306  HG1 THR   219      32.644  68.014  49.268  1.00  0.00           H  
ATOM   3307  C   THR   219      36.342  70.198  49.413  1.00  0.00           C  
ATOM   3308  O   THR   219      35.936  71.281  49.769  1.00  0.00           O  
ATOM   3309  N   TRP   220      37.406  70.132  48.615  1.00  0.00           N  
ATOM   3310  H   TRP   220      37.626  69.211  48.262  1.00  0.00           H  
ATOM   3311  CA  TRP   220      38.555  71.075  48.772  1.00  0.00           C  
ATOM   3312  HA  TRP   220      38.197  72.001  49.222  1.00  0.00           H  
ATOM   3313  CB  TRP   220      39.543  70.609  49.804  1.00  0.00           C  
ATOM   3314  HB2 TRP   220      39.964  69.646  49.516  1.00  0.00           H  
ATOM   3315  HB3 TRP   220      40.353  71.335  49.872  1.00  0.00           H  
ATOM   3316  CG  TRP   220      38.983  70.176  51.096  1.00  0.00           C  
ATOM   3317  CD1 TRP   220      39.004  68.942  51.615  1.00  0.00           C  
ATOM   3318  HD1 TRP   220      39.147  68.039  51.039  1.00  0.00           H  
ATOM   3319  NE1 TRP   220      38.481  69.033  52.846  1.00  0.00           N  
ATOM   3320  HE1 TRP   220      38.237  68.198  53.360  1.00  0.00           H  
ATOM   3321  CE2 TRP   220      38.404  70.323  53.395  1.00  0.00           C  
ATOM   3322  CZ2 TRP   220      37.945  70.897  54.608  1.00  0.00           C  
ATOM   3323  HZ2 TRP   220      37.681  70.192  55.382  1.00  0.00           H  
ATOM   3324  CH2 TRP   220      37.659  72.264  54.586  1.00  0.00           C  
ATOM   3325  HH2 TRP   220      37.130  72.616  55.460  1.00  0.00           H  
ATOM   3326  CZ3 TRP   220      37.855  73.040  53.453  1.00  0.00           C  
ATOM   3327  HZ3 TRP   220      37.467  74.046  53.392  1.00  0.00           H  
ATOM   3328  CE3 TRP   220      38.455  72.489  52.308  1.00  0.00           C  
ATOM   3329  HE3 TRP   220      38.430  73.023  51.370  1.00  0.00           H  
ATOM   3330  CD2 TRP   220      38.682  71.093  52.207  1.00  0.00           C  
ATOM   3331  C   TRP   220      39.159  71.302  47.376  1.00  0.00           C  
ATOM   3332  O   TRP   220      39.622  70.393  46.699  1.00  0.00           O  
ATOM   3333  N   PHE   221      39.369  72.559  47.067  1.00  0.00           N  
ATOM   3334  H   PHE   221      39.092  73.233  47.767  1.00  0.00           H  
ATOM   3335  CA  PHE   221      39.855  73.119  45.805  1.00  0.00           C  
ATOM   3336  HA  PHE   221      39.764  74.202  45.893  1.00  0.00           H  
ATOM   3337  CB  PHE   221      41.337  72.836  45.611  1.00  0.00           C  
ATOM   3338  HB2 PHE   221      41.450  71.861  45.137  1.00  0.00           H  
ATOM   3339  HB3 PHE   221      41.827  73.560  44.961  1.00  0.00           H  
ATOM   3340  CG  PHE   221      42.147  72.746  46.874  1.00  0.00           C  
ATOM   3341  CD1 PHE   221      42.273  73.941  47.573  1.00  0.00           C  
ATOM   3342  HD1 PHE   221      41.968  74.857  47.088  1.00  0.00           H  
ATOM   3343  CE1 PHE   221      42.948  73.919  48.797  1.00  0.00           C  
ATOM   3344  HE1 PHE   221      42.868  74.747  49.486  1.00  0.00           H  
ATOM   3345  CZ  PHE   221      43.396  72.683  49.313  1.00  0.00           C  
ATOM   3346  HZ  PHE   221      43.868  72.697  50.284  1.00  0.00           H  
ATOM   3347  CE2 PHE   221      43.082  71.530  48.751  1.00  0.00           C  
ATOM   3348  HE2 PHE   221      43.117  70.544  49.190  1.00  0.00           H  
ATOM   3349  CD2 PHE   221      42.514  71.572  47.459  1.00  0.00           C  
ATOM   3350  HD2 PHE   221      42.292  70.622  46.995  1.00  0.00           H  
ATOM   3351  C   PHE   221      39.006  72.763  44.586  1.00  0.00           C  
ATOM   3352  O   PHE   221      39.503  72.895  43.469  1.00  0.00           O  
ATOM   3353  N   ASN   222      37.714  72.373  44.702  1.00  0.00           N  
ATOM   3354  H   ASN   222      37.397  72.404  45.660  1.00  0.00           H  
ATOM   3355  CA  ASN   222      36.819  72.151  43.589  1.00  0.00           C  
ATOM   3356  HA  ASN   222      37.278  71.520  42.828  1.00  0.00           H  
ATOM   3357  CB  ASN   222      35.694  71.286  44.103  1.00  0.00           C  
ATOM   3358  HB2 ASN   222      36.079  70.363  44.538  1.00  0.00           H  
ATOM   3359  HB3 ASN   222      35.208  71.955  44.812  1.00  0.00           H  
ATOM   3360  CG  ASN   222      34.600  70.965  43.109  1.00  0.00           C  
ATOM   3361  OD1 ASN   222      33.624  71.677  42.989  1.00  0.00           O  
ATOM   3362  ND2 ASN   222      34.745  69.846  42.410  1.00  0.00           N  
ATOM   3363 HD21 ASN   222      35.512  69.292  42.763  1.00  0.00           H  
ATOM   3364 HD22 ASN   222      33.846  69.386  42.386  1.00  0.00           H  
ATOM   3365  C   ASN   222      36.394  73.506  42.879  1.00  0.00           C  
ATOM   3366  O   ASN   222      36.369  74.529  43.496  1.00  0.00           O  
ATOM   3367  N   SER   223      36.027  73.490  41.616  1.00  0.00           N  
ATOM   3368  H   SER   223      36.552  72.808  41.087  1.00  0.00           H  
ATOM   3369  CA  SER   223      35.517  74.635  40.871  1.00  0.00           C  
ATOM   3370  HA  SER   223      36.243  75.436  41.008  1.00  0.00           H  
ATOM   3371  CB  SER   223      35.642  74.383  39.356  1.00  0.00           C  
ATOM   3372  HB2 SER   223      35.411  75.249  38.734  1.00  0.00           H  
ATOM   3373  HB3 SER   223      36.715  74.328  39.177  1.00  0.00           H  
ATOM   3374  OG  SER   223      35.003  73.114  38.959  1.00  0.00           O  
ATOM   3375  HG  SER   223      34.713  73.343  38.073  1.00  0.00           H  
ATOM   3376  C   SER   223      34.082  75.175  41.237  1.00  0.00           C  
ATOM   3377  O   SER   223      33.802  76.339  40.939  1.00  0.00           O  
ATOM   3378  N   THR   224      33.290  74.364  41.928  1.00  0.00           N  
ATOM   3379  H   THR   224      33.531  73.427  41.639  1.00  0.00           H  
ATOM   3380  CA  THR   224      31.890  74.601  42.441  1.00  0.00           C  
ATOM   3381  HA  THR   224      31.600  75.588  42.080  1.00  0.00           H  
ATOM   3382  CB  THR   224      30.833  73.537  41.856  1.00  0.00           C  
ATOM   3383  HB  THR   224      31.118  72.561  42.249  1.00  0.00           H  
ATOM   3384  CG2 THR   224      29.403  73.896  42.340  1.00  0.00           C  
ATOM   3385 HG21 THR   224      28.710  73.252  41.797  1.00  0.00           H  
ATOM   3386 HG22 THR   224      29.313  73.757  43.417  1.00  0.00           H  
ATOM   3387 HG23 THR   224      29.122  74.943  42.232  1.00  0.00           H  
ATOM   3388  OG1 THR   224      30.902  73.649  40.463  1.00  0.00           O  
ATOM   3389  HG1 THR   224      30.088  73.264  40.130  1.00  0.00           H  
ATOM   3390  C   THR   224      31.833  74.687  43.969  1.00  0.00           C  
ATOM   3391  O   THR   224      31.751  75.774  44.530  1.00  0.00           O  
ATOM   3392  N   TRP   225      32.170  73.610  44.634  1.00  0.00           N  
ATOM   3393  H   TRP   225      32.554  72.845  44.097  1.00  0.00           H  
ATOM   3394  CA  TRP   225      31.928  73.549  46.044  1.00  0.00           C  
ATOM   3395  HA  TRP   225      30.953  73.945  46.329  1.00  0.00           H  
ATOM   3396  CB  TRP   225      31.892  72.087  46.511  1.00  0.00           C  
ATOM   3397  HB2 TRP   225      31.095  71.623  45.930  1.00  0.00           H  
ATOM   3398  HB3 TRP   225      32.873  71.631  46.386  1.00  0.00           H  
ATOM   3399  CG  TRP   225      31.688  71.930  47.996  1.00  0.00           C  
ATOM   3400  CD1 TRP   225      32.619  72.141  48.970  1.00  0.00           C  
ATOM   3401  HD1 TRP   225      33.636  72.494  48.876  1.00  0.00           H  
ATOM   3402  NE1 TRP   225      32.077  71.828  50.210  1.00  0.00           N  
ATOM   3403  HE1 TRP   225      32.559  71.571  51.060  1.00  0.00           H  
ATOM   3404  CE2 TRP   225      30.740  71.409  50.118  1.00  0.00           C  
ATOM   3405  CZ2 TRP   225      29.718  71.297  51.020  1.00  0.00           C  
ATOM   3406  HZ2 TRP   225      29.942  71.370  52.074  1.00  0.00           H  
ATOM   3407  CH2 TRP   225      28.377  71.111  50.566  1.00  0.00           C  
ATOM   3408  HH2 TRP   225      27.576  71.012  51.285  1.00  0.00           H  
ATOM   3409  CZ3 TRP   225      28.082  71.179  49.226  1.00  0.00           C  
ATOM   3410  HZ3 TRP   225      27.110  70.950  48.814  1.00  0.00           H  
ATOM   3411  CE3 TRP   225      29.123  71.412  48.306  1.00  0.00           C  
ATOM   3412  HE3 TRP   225      28.911  71.772  47.310  1.00  0.00           H  
ATOM   3413  CD2 TRP   225      30.491  71.472  48.684  1.00  0.00           C  
ATOM   3414  C   TRP   225      32.968  74.409  46.703  1.00  0.00           C  
ATOM   3415  O   TRP   225      34.134  74.122  46.512  1.00  0.00           O  
ATOM   3416  N   SER   226      32.572  75.220  47.662  1.00  0.00           N  
ATOM   3417  H   SER   226      31.571  75.262  47.788  1.00  0.00           H  
ATOM   3418  CA  SER   226      33.348  76.407  48.119  1.00  0.00           C  
ATOM   3419  HA  SER   226      33.922  76.911  47.342  1.00  0.00           H  
ATOM   3420  CB  SER   226      32.375  77.539  48.558  1.00  0.00           C  
ATOM   3421  HB2 SER   226      31.640  77.631  47.759  1.00  0.00           H  
ATOM   3422  HB3 SER   226      31.755  77.186  49.381  1.00  0.00           H  
ATOM   3423  OG  SER   226      33.045  78.792  48.879  1.00  0.00           O  
ATOM   3424  HG  SER   226      33.283  78.703  49.805  1.00  0.00           H  
ATOM   3425  C   SER   226      34.347  76.176  49.322  1.00  0.00           C  
ATOM   3426  O   SER   226      34.022  75.648  50.359  1.00  0.00           O  
ATOM   3427  N   THR   227      35.624  76.507  49.081  1.00  0.00           N  
ATOM   3428  H   THR   227      35.712  77.190  48.342  1.00  0.00           H  
ATOM   3429  CA  THR   227      36.798  76.478  49.974  1.00  0.00           C  
ATOM   3430  HA  THR   227      36.614  75.774  50.786  1.00  0.00           H  
ATOM   3431  CB  THR   227      38.055  75.920  49.229  1.00  0.00           C  
ATOM   3432  HB  THR   227      38.337  76.620  48.442  1.00  0.00           H  
ATOM   3433  CG2 THR   227      39.337  75.620  49.991  1.00  0.00           C  
ATOM   3434 HG21 THR   227      39.168  75.255  51.004  1.00  0.00           H  
ATOM   3435 HG22 THR   227      39.927  74.881  49.448  1.00  0.00           H  
ATOM   3436 HG23 THR   227      40.033  76.456  50.045  1.00  0.00           H  
ATOM   3437  OG1 THR   227      37.729  74.793  48.475  1.00  0.00           O  
ATOM   3438  HG1 THR   227      37.167  75.142  47.779  1.00  0.00           H  
ATOM   3439  C   THR   227      37.149  77.875  50.494  1.00  0.00           C  
ATOM   3440  O   THR   227      37.801  77.876  51.514  1.00  0.00           O  
ATOM   3441  N   GLU   228      37.136  78.900  49.655  1.00  0.00           N  
ATOM   3442  H   GLU   228      36.570  78.767  48.829  1.00  0.00           H  
ATOM   3443  CA  GLU   228      37.649  80.202  49.949  1.00  0.00           C  
ATOM   3444  HA  GLU   228      38.707  80.149  50.208  1.00  0.00           H  
ATOM   3445  CB  GLU   228      37.811  80.961  48.631  1.00  0.00           C  
ATOM   3446  HB2 GLU   228      38.613  80.528  48.033  1.00  0.00           H  
ATOM   3447  HB3 GLU   228      36.843  81.012  48.132  1.00  0.00           H  
ATOM   3448  CG  GLU   228      38.208  82.432  48.795  1.00  0.00           C  
ATOM   3449  HG2 GLU   228      38.556  82.792  47.827  1.00  0.00           H  
ATOM   3450  HG3 GLU   228      37.376  83.051  49.131  1.00  0.00           H  
ATOM   3451  CD  GLU   228      39.378  82.519  49.708  1.00  0.00           C  
ATOM   3452  OE1 GLU   228      39.382  83.321  50.660  1.00  0.00           O  
ATOM   3453  OE2 GLU   228      40.337  81.719  49.616  1.00  0.00           O  
ATOM   3454  C   GLU   228      36.835  80.918  51.063  1.00  0.00           C  
ATOM   3455  O   GLU   228      37.343  81.070  52.222  1.00  0.00           O  
ATOM   3456  N   GLY   229      35.484  81.030  51.016  1.00  0.00           N  
ATOM   3457  H   GLY   229      35.126  80.933  50.077  1.00  0.00           H  
ATOM   3458  CA  GLY   229      34.687  80.733  52.142  1.00  0.00           C  
ATOM   3459  HA2 GLY   229      35.085  81.253  53.014  1.00  0.00           H  
ATOM   3460  HA3 GLY   229      33.709  81.171  51.944  1.00  0.00           H  
ATOM   3461  C   GLY   229      34.421  79.287  52.252  1.00  0.00           C  
ATOM   3462  O   GLY   229      33.911  78.694  51.296  1.00  0.00           O  
ATOM   3463  N   SER   230      34.807  78.721  53.404  1.00  0.00           N  
ATOM   3464  H   SER   230      35.496  79.221  53.947  1.00  0.00           H  
ATOM   3465  CA  SER   230      34.418  77.382  53.691  1.00  0.00           C  
ATOM   3466  HA  SER   230      34.575  76.749  52.818  1.00  0.00           H  
ATOM   3467  CB  SER   230      35.349  76.837  54.795  1.00  0.00           C  
ATOM   3468  HB2 SER   230      35.366  77.498  55.661  1.00  0.00           H  
ATOM   3469  HB3 SER   230      35.017  75.855  55.130  1.00  0.00           H  
ATOM   3470  OG  SER   230      36.620  76.672  54.251  1.00  0.00           O  
ATOM   3471  HG  SER   230      37.295  76.534  54.920  1.00  0.00           H  
ATOM   3472  C   SER   230      32.934  77.294  54.023  1.00  0.00           C  
ATOM   3473  O   SER   230      32.385  78.159  54.738  1.00  0.00           O  
ATOM   3474  N   ASN   231      32.282  76.196  53.625  1.00  0.00           N  
ATOM   3475  H   ASN   231      32.760  75.393  53.242  1.00  0.00           H  
ATOM   3476  CA  ASN   231      30.907  75.961  54.068  1.00  0.00           C  
ATOM   3477  HA  ASN   231      30.365  76.897  53.937  1.00  0.00           H  
ATOM   3478  CB  ASN   231      30.285  75.009  53.018  1.00  0.00           C  
ATOM   3479  HB2 ASN   231      30.200  75.454  52.027  1.00  0.00           H  
ATOM   3480  HB3 ASN   231      30.790  74.044  53.063  1.00  0.00           H  
ATOM   3481  CG  ASN   231      28.827  74.637  53.321  1.00  0.00           C  
ATOM   3482  OD1 ASN   231      28.507  73.486  53.286  1.00  0.00           O  
ATOM   3483  ND2 ASN   231      27.973  75.631  53.485  1.00  0.00           N  
ATOM   3484 HD21 ASN   231      26.993  75.408  53.386  1.00  0.00           H  
ATOM   3485 HD22 ASN   231      28.182  76.580  53.211  1.00  0.00           H  
ATOM   3486  C   ASN   231      30.724  75.425  55.498  1.00  0.00           C  
ATOM   3487  O   ASN   231      31.717  75.141  56.174  1.00  0.00           O  
ATOM   3488  N   ASN   232      29.498  75.372  56.081  1.00  0.00           N  
ATOM   3489  H   ASN   232      28.641  75.497  55.562  1.00  0.00           H  
ATOM   3490  CA  ASN   232      29.368  74.617  57.324  1.00  0.00           C  
ATOM   3491  HA  ASN   232      30.240  73.976  57.456  1.00  0.00           H  
ATOM   3492  CB  ASN   232      29.445  75.553  58.517  1.00  0.00           C  
ATOM   3493  HB2 ASN   232      30.386  76.103  58.484  1.00  0.00           H  
ATOM   3494  HB3 ASN   232      28.637  76.276  58.411  1.00  0.00           H  
ATOM   3495  CG  ASN   232      29.309  74.882  59.928  1.00  0.00           C  
ATOM   3496  OD1 ASN   232      29.634  73.685  60.124  1.00  0.00           O  
ATOM   3497  ND2 ASN   232      28.986  75.609  60.982  1.00  0.00           N  
ATOM   3498 HD21 ASN   232      28.705  75.043  61.769  1.00  0.00           H  
ATOM   3499 HD22 ASN   232      29.487  76.474  61.127  1.00  0.00           H  
ATOM   3500  C   ASN   232      28.222  73.605  57.270  1.00  0.00           C  
ATOM   3501  O   ASN   232      27.261  73.794  56.521  1.00  0.00           O  
ATOM   3502  N   THR   233      28.211  72.550  58.086  1.00  0.00           N  
ATOM   3503  H   THR   233      29.024  72.484  58.680  1.00  0.00           H  
ATOM   3504  CA  THR   233      27.077  71.608  58.272  1.00  0.00           C  
ATOM   3505  HA  THR   233      26.682  71.410  57.276  1.00  0.00           H  
ATOM   3506  CB  THR   233      27.482  70.288  58.924  1.00  0.00           C  
ATOM   3507  HB  THR   233      26.558  69.807  59.244  1.00  0.00           H  
ATOM   3508  CG2 THR   233      28.189  69.415  57.923  1.00  0.00           C  
ATOM   3509 HG21 THR   233      29.045  69.919  57.476  1.00  0.00           H  
ATOM   3510 HG22 THR   233      28.532  68.578  58.532  1.00  0.00           H  
ATOM   3511 HG23 THR   233      27.517  69.164  57.103  1.00  0.00           H  
ATOM   3512  OG1 THR   233      28.420  70.459  59.969  1.00  0.00           O  
ATOM   3513  HG1 THR   233      29.237  70.690  59.520  1.00  0.00           H  
ATOM   3514  C   THR   233      25.974  72.236  59.087  1.00  0.00           C  
ATOM   3515  O   THR   233      24.841  72.142  58.546  1.00  0.00           O  
ATOM   3516  N   GLU   234      26.291  72.662  60.308  1.00  0.00           N  
ATOM   3517  H   GLU   234      27.264  72.509  60.532  1.00  0.00           H  
ATOM   3518  CA  GLU   234      25.365  73.088  61.349  1.00  0.00           C  
ATOM   3519  HA  GLU   234      24.411  73.440  60.955  1.00  0.00           H  
ATOM   3520  CB  GLU   234      24.930  71.948  62.162  1.00  0.00           C  
ATOM   3521  HB2 GLU   234      24.437  72.303  63.068  1.00  0.00           H  
ATOM   3522  HB3 GLU   234      24.191  71.298  61.694  1.00  0.00           H  
ATOM   3523  CG  GLU   234      25.940  70.939  62.629  1.00  0.00           C  
ATOM   3524  HG2 GLU   234      26.260  70.277  61.824  1.00  0.00           H  
ATOM   3525  HG3 GLU   234      26.884  71.413  62.896  1.00  0.00           H  
ATOM   3526  CD  GLU   234      25.617  70.135  63.890  1.00  0.00           C  
ATOM   3527  OE1 GLU   234      25.166  68.976  63.756  1.00  0.00           O  
ATOM   3528  OE2 GLU   234      25.902  70.598  65.039  1.00  0.00           O  
ATOM   3529  C   GLU   234      25.968  74.244  62.089  1.00  0.00           C  
ATOM   3530  O   GLU   234      27.183  74.231  62.358  1.00  0.00           O  
ATOM   3531  N   GLY   235      25.113  75.119  62.683  1.00  0.00           N  
ATOM   3532  H   GLY   235      24.138  75.055  62.425  1.00  0.00           H  
ATOM   3533  CA  GLY   235      25.547  76.349  63.298  1.00  0.00           C  
ATOM   3534  HA2 GLY   235      26.369  76.771  62.719  1.00  0.00           H  
ATOM   3535  HA3 GLY   235      24.808  77.149  63.352  1.00  0.00           H  
ATOM   3536  C   GLY   235      25.946  76.212  64.736  1.00  0.00           C  
ATOM   3537  O   GLY   235      25.096  76.540  65.587  1.00  0.00           O  
ATOM   3538  N   SER   236      27.110  75.645  65.107  1.00  0.00           N  
ATOM   3539  H   SER   236      27.655  75.132  64.429  1.00  0.00           H  
ATOM   3540  CA  SER   236      27.275  74.991  66.380  1.00  0.00           C  
ATOM   3541  HA  SER   236      26.827  75.703  67.073  1.00  0.00           H  
ATOM   3542  CB  SER   236      26.616  73.572  66.443  1.00  0.00           C  
ATOM   3543  HB2 SER   236      26.769  73.087  67.407  1.00  0.00           H  
ATOM   3544  HB3 SER   236      25.570  73.661  66.148  1.00  0.00           H  
ATOM   3545  OG  SER   236      27.341  72.717  65.507  1.00  0.00           O  
ATOM   3546  HG  SER   236      26.786  71.934  65.470  1.00  0.00           H  
ATOM   3547  C   SER   236      28.741  74.959  66.764  1.00  0.00           C  
ATOM   3548  O   SER   236      29.722  74.900  65.955  1.00  0.00           O  
ATOM   3549  N   ASP   237      28.924  75.540  67.956  1.00  0.00           N  
ATOM   3550  H   ASP   237      28.101  75.722  68.513  1.00  0.00           H  
ATOM   3551  CA  ASP   237      30.174  75.928  68.554  1.00  0.00           C  
ATOM   3552  HA  ASP   237      30.629  76.636  67.861  1.00  0.00           H  
ATOM   3553  CB  ASP   237      29.912  76.731  69.834  1.00  0.00           C  
ATOM   3554  HB2 ASP   237      29.227  76.199  70.494  1.00  0.00           H  
ATOM   3555  HB3 ASP   237      30.793  76.718  70.476  1.00  0.00           H  
ATOM   3556  CG  ASP   237      29.467  78.211  69.540  1.00  0.00           C  
ATOM   3557  OD1 ASP   237      28.292  78.362  69.047  1.00  0.00           O  
ATOM   3558  OD2 ASP   237      30.375  79.085  69.394  1.00  0.00           O  
ATOM   3559  C   ASP   237      31.254  74.824  68.624  1.00  0.00           C  
ATOM   3560  O   ASP   237      32.409  75.097  68.340  1.00  0.00           O  
ATOM   3561  N   THR   238      30.716  73.537  68.711  1.00  0.00           N  
ATOM   3562  H   THR   238      29.714  73.502  68.834  1.00  0.00           H  
ATOM   3563  CA  THR   238      31.550  72.314  68.723  1.00  0.00           C  
ATOM   3564  HA  THR   238      32.504  72.515  68.235  1.00  0.00           H  
ATOM   3565  CB  THR   238      31.552  71.737  70.135  1.00  0.00           C  
ATOM   3566  HB  THR   238      32.077  70.787  70.036  1.00  0.00           H  
ATOM   3567  CG2 THR   238      32.328  72.638  71.140  1.00  0.00           C  
ATOM   3568 HG21 THR   238      32.861  73.310  70.467  1.00  0.00           H  
ATOM   3569 HG22 THR   238      31.706  73.230  71.811  1.00  0.00           H  
ATOM   3570 HG23 THR   238      33.031  72.018  71.695  1.00  0.00           H  
ATOM   3571  OG1 THR   238      30.232  71.433  70.640  1.00  0.00           O  
ATOM   3572  HG1 THR   238      30.320  70.599  71.106  1.00  0.00           H  
ATOM   3573  C   THR   238      30.945  71.293  67.771  1.00  0.00           C  
ATOM   3574  O   THR   238      29.794  71.338  67.400  1.00  0.00           O  
ATOM   3575  N   ILE   239      31.831  70.463  67.172  1.00  0.00           N  
ATOM   3576  H   ILE   239      32.773  70.393  67.532  1.00  0.00           H  
ATOM   3577  CA  ILE   239      31.357  69.174  66.707  1.00  0.00           C  
ATOM   3578  HA  ILE   239      30.364  69.337  66.288  1.00  0.00           H  
ATOM   3579  CB  ILE   239      32.255  68.512  65.581  1.00  0.00           C  
ATOM   3580  HB  ILE   239      33.196  68.286  66.083  1.00  0.00           H  
ATOM   3581  CG2 ILE   239      31.580  67.234  65.064  1.00  0.00           C  
ATOM   3582 HG21 ILE   239      31.647  66.459  65.827  1.00  0.00           H  
ATOM   3583 HG22 ILE   239      30.529  67.395  64.826  1.00  0.00           H  
ATOM   3584 HG23 ILE   239      32.068  66.835  64.175  1.00  0.00           H  
ATOM   3585  CG1 ILE   239      32.407  69.383  64.298  1.00  0.00           C  
ATOM   3586 HG12 ILE   239      31.594  69.083  63.638  1.00  0.00           H  
ATOM   3587 HG13 ILE   239      32.405  70.441  64.558  1.00  0.00           H  
ATOM   3588  CD1 ILE   239      33.785  69.055  63.652  1.00  0.00           C  
ATOM   3589 HD11 ILE   239      34.270  69.943  63.247  1.00  0.00           H  
ATOM   3590 HD12 ILE   239      34.582  68.480  64.124  1.00  0.00           H  
ATOM   3591 HD13 ILE   239      33.605  68.337  62.851  1.00  0.00           H  
ATOM   3592  C   ILE   239      31.266  68.257  67.923  1.00  0.00           C  
ATOM   3593  O   ILE   239      32.351  67.970  68.587  1.00  0.00           O  
ATOM   3594  N   THR   240      30.095  68.046  68.415  1.00  0.00           N  
ATOM   3595  H   THR   240      29.331  68.347  67.828  1.00  0.00           H  
ATOM   3596  CA  THR   240      29.789  66.892  69.278  1.00  0.00           C  
ATOM   3597  HA  THR   240      30.379  66.861  70.193  1.00  0.00           H  
ATOM   3598  CB  THR   240      28.328  66.977  69.911  1.00  0.00           C  
ATOM   3599  HB  THR   240      27.633  66.558  69.184  1.00  0.00           H  
ATOM   3600  CG2 THR   240      28.169  66.079  71.154  1.00  0.00           C  
ATOM   3601 HG21 THR   240      28.341  65.025  70.933  1.00  0.00           H  
ATOM   3602 HG22 THR   240      28.927  66.335  71.894  1.00  0.00           H  
ATOM   3603 HG23 THR   240      27.168  66.258  71.548  1.00  0.00           H  
ATOM   3604  OG1 THR   240      28.109  68.356  70.443  1.00  0.00           O  
ATOM   3605  HG1 THR   240      28.800  68.416  71.107  1.00  0.00           H  
ATOM   3606  C   THR   240      29.989  65.555  68.548  1.00  0.00           C  
ATOM   3607  O   THR   240      29.346  65.265  67.568  1.00  0.00           O  
ATOM   3608  N   LEU   241      30.890  64.714  69.059  1.00  0.00           N  
ATOM   3609  H   LEU   241      31.282  64.939  69.963  1.00  0.00           H  
ATOM   3610  CA  LEU   241      30.877  63.323  68.690  1.00  0.00           C  
ATOM   3611  HA  LEU   241      30.633  63.208  67.634  1.00  0.00           H  
ATOM   3612  CB  LEU   241      32.234  62.732  68.817  1.00  0.00           C  
ATOM   3613  HB2 LEU   241      32.551  62.743  69.860  1.00  0.00           H  
ATOM   3614  HB3 LEU   241      32.189  61.676  68.551  1.00  0.00           H  
ATOM   3615  CG  LEU   241      33.239  63.392  67.816  1.00  0.00           C  
ATOM   3616  HG  LEU   241      32.696  63.648  66.907  1.00  0.00           H  
ATOM   3617  CD1 LEU   241      33.854  64.655  68.408  1.00  0.00           C  
ATOM   3618 HD11 LEU   241      34.014  64.496  69.474  1.00  0.00           H  
ATOM   3619 HD12 LEU   241      34.774  64.831  67.850  1.00  0.00           H  
ATOM   3620 HD13 LEU   241      33.175  65.504  68.331  1.00  0.00           H  
ATOM   3621  CD2 LEU   241      34.396  62.423  67.407  1.00  0.00           C  
ATOM   3622 HD21 LEU   241      34.034  61.597  66.794  1.00  0.00           H  
ATOM   3623 HD22 LEU   241      35.075  62.959  66.743  1.00  0.00           H  
ATOM   3624 HD23 LEU   241      35.003  62.067  68.239  1.00  0.00           H  
ATOM   3625  C   LEU   241      29.937  62.505  69.611  1.00  0.00           C  
ATOM   3626  O   LEU   241      30.065  62.431  70.868  1.00  0.00           O  
ATOM   3627  N   PRO   242      28.812  62.008  69.138  1.00  0.00           N  
ATOM   3628  CD  PRO   242      28.092  62.357  67.931  1.00  0.00           C  
ATOM   3629  HD2 PRO   242      28.634  62.035  67.042  1.00  0.00           H  
ATOM   3630  HD3 PRO   242      27.987  63.440  67.866  1.00  0.00           H  
ATOM   3631  CG  PRO   242      26.731  61.682  67.959  1.00  0.00           C  
ATOM   3632  HG2 PRO   242      26.458  61.438  66.933  1.00  0.00           H  
ATOM   3633  HG3 PRO   242      25.925  62.321  68.320  1.00  0.00           H  
ATOM   3634  CB  PRO   242      26.906  60.558  68.828  1.00  0.00           C  
ATOM   3635  HB2 PRO   242      27.170  59.711  68.194  1.00  0.00           H  
ATOM   3636  HB3 PRO   242      26.027  60.264  69.402  1.00  0.00           H  
ATOM   3637  CA  PRO   242      28.036  60.891  69.795  1.00  0.00           C  
ATOM   3638  HA  PRO   242      27.744  61.145  70.814  1.00  0.00           H  
ATOM   3639  C   PRO   242      29.013  59.724  69.982  1.00  0.00           C  
ATOM   3640  O   PRO   242      29.429  59.053  69.057  1.00  0.00           O  
ATOM   3641  N   CYX   243      29.328  59.471  71.272  1.00  0.00           N  
ATOM   3642  H   CYX   243      29.129  60.258  71.874  1.00  0.00           H  
ATOM   3643  CA  CYX   243      30.281  58.447  71.749  1.00  0.00           C  
ATOM   3644  HA  CYX   243      30.604  57.927  70.847  1.00  0.00           H  
ATOM   3645  CB  CYX   243      31.513  59.036  72.458  1.00  0.00           C  
ATOM   3646  HB2 CYX   243      31.132  59.549  73.341  1.00  0.00           H  
ATOM   3647  HB3 CYX   243      32.117  58.163  72.709  1.00  0.00           H  
ATOM   3648  SG  CYX   243      32.444  60.313  71.557  1.00  0.00           S  
ATOM   3649  C   CYX   243      29.564  57.322  72.522  1.00  0.00           C  
ATOM   3650  O   CYX   243      28.620  57.676  73.212  1.00  0.00           O  
ATOM   3651  N   ARG   244      29.968  56.061  72.320  1.00  0.00           N  
ATOM   3652  H   ARG   244      30.760  56.060  71.693  1.00  0.00           H  
ATOM   3653  CA  ARG   244      29.581  54.840  73.045  1.00  0.00           C  
ATOM   3654  HA  ARG   244      28.806  55.114  73.760  1.00  0.00           H  
ATOM   3655  CB  ARG   244      28.872  53.807  72.131  1.00  0.00           C  
ATOM   3656  HB2 ARG   244      29.392  53.524  71.215  1.00  0.00           H  
ATOM   3657  HB3 ARG   244      28.728  52.885  72.694  1.00  0.00           H  
ATOM   3658  CG  ARG   244      27.623  54.495  71.670  1.00  0.00           C  
ATOM   3659  HG2 ARG   244      26.927  54.652  72.495  1.00  0.00           H  
ATOM   3660  HG3 ARG   244      27.899  55.426  71.176  1.00  0.00           H  
ATOM   3661  CD  ARG   244      26.959  53.572  70.625  1.00  0.00           C  
ATOM   3662  HD2 ARG   244      27.689  53.165  69.925  1.00  0.00           H  
ATOM   3663  HD3 ARG   244      26.462  52.710  71.070  1.00  0.00           H  
ATOM   3664  NE  ARG   244      25.906  54.286  69.916  1.00  0.00           N  
ATOM   3665  HE  ARG   244      25.409  55.029  70.385  1.00  0.00           H  
ATOM   3666  CZ  ARG   244      25.377  53.950  68.743  1.00  0.00           C  
ATOM   3667  NH1 ARG   244      25.658  52.819  68.131  1.00  0.00           N  
ATOM   3668 HH11 ARG   244      25.490  52.724  67.140  1.00  0.00           H  
ATOM   3669 HH12 ARG   244      26.369  52.324  68.650  1.00  0.00           H  
ATOM   3670  NH2 ARG   244      24.479  54.690  68.276  1.00  0.00           N  
ATOM   3671 HH21 ARG   244      24.278  54.603  67.290  1.00  0.00           H  
ATOM   3672 HH22 ARG   244      24.199  55.529  68.764  1.00  0.00           H  
ATOM   3673  C   ARG   244      30.763  54.199  73.869  1.00  0.00           C  
ATOM   3674  O   ARG   244      31.863  54.231  73.356  1.00  0.00           O  
ATOM   3675  N   ILE   245      30.541  53.839  75.165  1.00  0.00           N  
ATOM   3676  H   ILE   245      29.569  53.937  75.423  1.00  0.00           H  
ATOM   3677  CA  ILE   245      31.561  53.881  76.219  1.00  0.00           C  
ATOM   3678  HA  ILE   245      32.526  54.051  75.742  1.00  0.00           H  
ATOM   3679  CB  ILE   245      31.308  55.072  77.161  1.00  0.00           C  
ATOM   3680  HB  ILE   245      30.359  54.911  77.672  1.00  0.00           H  
ATOM   3681  CG2 ILE   245      32.366  55.008  78.235  1.00  0.00           C  
ATOM   3682 HG21 ILE   245      32.000  54.311  78.990  1.00  0.00           H  
ATOM   3683 HG22 ILE   245      33.384  54.826  77.890  1.00  0.00           H  
ATOM   3684 HG23 ILE   245      32.452  55.882  78.881  1.00  0.00           H  
ATOM   3685  CG1 ILE   245      31.300  56.436  76.373  1.00  0.00           C  
ATOM   3686 HG12 ILE   245      30.397  56.539  75.771  1.00  0.00           H  
ATOM   3687 HG13 ILE   245      31.275  57.085  77.248  1.00  0.00           H  
ATOM   3688  CD1 ILE   245      32.465  56.874  75.535  1.00  0.00           C  
ATOM   3689 HD11 ILE   245      33.428  56.471  75.851  1.00  0.00           H  
ATOM   3690 HD12 ILE   245      32.254  56.469  74.545  1.00  0.00           H  
ATOM   3691 HD13 ILE   245      32.524  57.960  75.466  1.00  0.00           H  
ATOM   3692  C   ILE   245      31.589  52.501  76.948  1.00  0.00           C  
ATOM   3693  O   ILE   245      30.669  52.109  77.645  1.00  0.00           O  
ATOM   3694  N   LYS   246      32.613  51.651  76.703  1.00  0.00           N  
ATOM   3695  H   LYS   246      33.311  52.046  76.090  1.00  0.00           H  
ATOM   3696  CA  LYS   246      32.746  50.185  77.113  1.00  0.00           C  
ATOM   3697  HA  LYS   246      31.768  49.995  77.557  1.00  0.00           H  
ATOM   3698  CB  LYS   246      32.964  49.323  75.852  1.00  0.00           C  
ATOM   3699  HB2 LYS   246      33.925  49.561  75.396  1.00  0.00           H  
ATOM   3700  HB3 LYS   246      33.085  48.280  76.146  1.00  0.00           H  
ATOM   3701  CG  LYS   246      31.841  49.478  74.820  1.00  0.00           C  
ATOM   3702  HG2 LYS   246      30.913  49.313  75.368  1.00  0.00           H  
ATOM   3703  HG3 LYS   246      31.803  50.469  74.368  1.00  0.00           H  
ATOM   3704  CD  LYS   246      31.878  48.240  73.816  1.00  0.00           C  
ATOM   3705  HD2 LYS   246      32.873  48.321  73.378  1.00  0.00           H  
ATOM   3706  HD3 LYS   246      31.801  47.363  74.459  1.00  0.00           H  
ATOM   3707  CE  LYS   246      30.819  48.179  72.719  1.00  0.00           C  
ATOM   3708  HE2 LYS   246      30.989  49.084  72.136  1.00  0.00           H  
ATOM   3709  HE3 LYS   246      31.094  47.304  72.129  1.00  0.00           H  
ATOM   3710  NZ  LYS   246      29.415  48.160  73.221  1.00  0.00           N  
ATOM   3711  HZ1 LYS   246      28.797  47.947  72.450  1.00  0.00           H  
ATOM   3712  HZ2 LYS   246      29.221  47.502  73.963  1.00  0.00           H  
ATOM   3713  HZ3 LYS   246      29.158  49.114  73.431  1.00  0.00           H  
ATOM   3714  C   LYS   246      33.897  49.986  78.076  1.00  0.00           C  
ATOM   3715  O   LYS   246      35.038  49.824  77.666  1.00  0.00           O  
ATOM   3716  N   GLN   247      33.582  49.988  79.366  1.00  0.00           N  
ATOM   3717  H   GLN   247      32.611  49.985  79.644  1.00  0.00           H  
ATOM   3718  CA  GLN   247      34.622  49.474  80.347  1.00  0.00           C  
ATOM   3719  HA  GLN   247      35.567  49.985  80.162  1.00  0.00           H  
ATOM   3720  CB  GLN   247      34.114  49.841  81.661  1.00  0.00           C  
ATOM   3721  HB2 GLN   247      33.788  50.881  81.658  1.00  0.00           H  
ATOM   3722  HB3 GLN   247      33.277  49.172  81.864  1.00  0.00           H  
ATOM   3723  CG  GLN   247      35.221  49.791  82.726  1.00  0.00           C  
ATOM   3724  HG2 GLN   247      35.365  48.735  82.953  1.00  0.00           H  
ATOM   3725  HG3 GLN   247      36.142  50.159  82.273  1.00  0.00           H  
ATOM   3726  CD  GLN   247      34.851  50.525  84.002  1.00  0.00           C  
ATOM   3727  OE1 GLN   247      33.879  50.237  84.732  1.00  0.00           O  
ATOM   3728  NE2 GLN   247      35.377  51.704  84.059  1.00  0.00           N  
ATOM   3729 HE21 GLN   247      35.002  52.409  84.678  1.00  0.00           H  
ATOM   3730 HE22 GLN   247      36.281  51.830  83.627  1.00  0.00           H  
ATOM   3731  C   GLN   247      34.794  47.980  80.206  1.00  0.00           C  
ATOM   3732  O   GLN   247      33.834  47.249  80.191  1.00  0.00           O  
ATOM   3733  N   ILE   248      36.027  47.476  80.189  1.00  0.00           N  
ATOM   3734  H   ILE   248      36.852  48.058  80.182  1.00  0.00           H  
ATOM   3735  CA  ILE   248      36.306  46.046  80.392  1.00  0.00           C  
ATOM   3736  HA  ILE   248      35.596  45.506  79.765  1.00  0.00           H  
ATOM   3737  CB  ILE   248      37.769  45.651  79.976  1.00  0.00           C  
ATOM   3738  HB  ILE   248      38.433  45.862  80.815  1.00  0.00           H  
ATOM   3739  CG2 ILE   248      37.783  44.066  79.798  1.00  0.00           C  
ATOM   3740 HG21 ILE   248      38.832  43.775  79.744  1.00  0.00           H  
ATOM   3741 HG22 ILE   248      37.264  43.563  80.614  1.00  0.00           H  
ATOM   3742 HG23 ILE   248      37.354  43.801  78.832  1.00  0.00           H  
ATOM   3743  CG1 ILE   248      38.250  46.364  78.638  1.00  0.00           C  
ATOM   3744 HG12 ILE   248      37.741  45.940  77.772  1.00  0.00           H  
ATOM   3745 HG13 ILE   248      38.062  47.437  78.682  1.00  0.00           H  
ATOM   3746  CD1 ILE   248      39.668  45.889  78.491  1.00  0.00           C  
ATOM   3747 HD11 ILE   248      39.618  44.933  77.970  1.00  0.00           H  
ATOM   3748 HD12 ILE   248      40.110  46.586  77.778  1.00  0.00           H  
ATOM   3749 HD13 ILE   248      40.364  45.862  79.329  1.00  0.00           H  
ATOM   3750  C   ILE   248      36.110  45.730  81.879  1.00  0.00           C  
ATOM   3751  O   ILE   248      36.540  46.528  82.734  1.00  0.00           O  
ATOM   3752  N   ILE   249      35.437  44.563  82.080  1.00  0.00           N  
ATOM   3753  H   ILE   249      35.207  44.018  81.262  1.00  0.00           H  
ATOM   3754  CA  ILE   249      35.057  44.019  83.456  1.00  0.00           C  
ATOM   3755  HA  ILE   249      35.458  44.654  84.246  1.00  0.00           H  
ATOM   3756  CB  ILE   249      33.554  43.925  83.682  1.00  0.00           C  
ATOM   3757  HB  ILE   249      33.316  43.390  84.602  1.00  0.00           H  
ATOM   3758  CG2 ILE   249      33.018  45.405  83.672  1.00  0.00           C  
ATOM   3759 HG21 ILE   249      33.112  45.846  82.680  1.00  0.00           H  
ATOM   3760 HG22 ILE   249      32.026  45.522  84.109  1.00  0.00           H  
ATOM   3761 HG23 ILE   249      33.663  46.026  84.295  1.00  0.00           H  
ATOM   3762  CG1 ILE   249      32.858  43.101  82.515  1.00  0.00           C  
ATOM   3763 HG12 ILE   249      32.851  43.690  81.598  1.00  0.00           H  
ATOM   3764 HG13 ILE   249      33.353  42.146  82.333  1.00  0.00           H  
ATOM   3765  CD1 ILE   249      31.442  42.772  82.967  1.00  0.00           C  
ATOM   3766 HD11 ILE   249      30.749  43.597  83.134  1.00  0.00           H  
ATOM   3767 HD12 ILE   249      31.053  42.204  82.121  1.00  0.00           H  
ATOM   3768 HD13 ILE   249      31.429  42.009  83.744  1.00  0.00           H  
ATOM   3769  C   ILE   249      35.658  42.604  83.574  1.00  0.00           C  
ATOM   3770  O   ILE   249      35.729  42.111  84.691  1.00  0.00           O  
ATOM   3771  N   ASN   250      35.964  41.866  82.449  1.00  0.00           N  
ATOM   3772  H   ASN   250      35.656  42.327  81.605  1.00  0.00           H  
ATOM   3773  CA  ASN   250      36.542  40.567  82.304  1.00  0.00           C  
ATOM   3774  HA  ASN   250      37.251  40.385  83.111  1.00  0.00           H  
ATOM   3775  CB  ASN   250      35.453  39.448  82.347  1.00  0.00           C  
ATOM   3776  HB2 ASN   250      34.683  39.764  83.051  1.00  0.00           H  
ATOM   3777  HB3 ASN   250      35.039  39.363  81.342  1.00  0.00           H  
ATOM   3778  CG  ASN   250      36.027  38.108  82.895  1.00  0.00           C  
ATOM   3779  OD1 ASN   250      36.514  37.329  82.136  1.00  0.00           O  
ATOM   3780  ND2 ASN   250      35.892  37.803  84.138  1.00  0.00           N  
ATOM   3781 HD21 ASN   250      36.387  36.963  84.400  1.00  0.00           H  
ATOM   3782 HD22 ASN   250      35.657  38.484  84.847  1.00  0.00           H  
ATOM   3783  C   ASN   250      37.341  40.476  80.920  1.00  0.00           C  
ATOM   3784  O   ASN   250      36.749  40.803  79.917  1.00  0.00           O  
ATOM   3785  N   MET   251      38.490  39.793  80.851  1.00  0.00           N  
ATOM   3786  H   MET   251      39.010  39.581  81.690  1.00  0.00           H  
ATOM   3787  CA  MET   251      38.932  39.004  79.724  1.00  0.00           C  
ATOM   3788  HA  MET   251      38.632  39.536  78.821  1.00  0.00           H  
ATOM   3789  CB  MET   251      40.491  38.818  79.656  1.00  0.00           C  
ATOM   3790  HB2 MET   251      40.793  38.309  80.571  1.00  0.00           H  
ATOM   3791  HB3 MET   251      40.680  38.162  78.807  1.00  0.00           H  
ATOM   3792  CG  MET   251      41.379  40.064  79.557  1.00  0.00           C  
ATOM   3793  HG2 MET   251      41.466  40.469  80.565  1.00  0.00           H  
ATOM   3794  HG3 MET   251      42.414  39.743  79.449  1.00  0.00           H  
ATOM   3795  SD  MET   251      40.936  41.344  78.458  1.00  0.00           S  
ATOM   3796  CE  MET   251      41.453  40.717  76.852  1.00  0.00           C  
ATOM   3797  HE1 MET   251      41.153  41.423  76.077  1.00  0.00           H  
ATOM   3798  HE2 MET   251      42.535  40.587  76.826  1.00  0.00           H  
ATOM   3799  HE3 MET   251      40.922  39.781  76.679  1.00  0.00           H  
ATOM   3800  C   MET   251      38.267  37.606  79.496  1.00  0.00           C  
ATOM   3801  O   MET   251      38.584  36.663  80.281  1.00  0.00           O  
ATOM   3802  N   TRP   252      37.295  37.475  78.571  1.00  0.00           N  
ATOM   3803  H   TRP   252      37.153  38.254  77.944  1.00  0.00           H  
ATOM   3804  CA  TRP   252      36.481  36.252  78.318  1.00  0.00           C  
ATOM   3805  HA  TRP   252      36.277  35.800  79.289  1.00  0.00           H  
ATOM   3806  CB  TRP   252      35.174  36.816  77.676  1.00  0.00           C  
ATOM   3807  HB2 TRP   252      34.930  37.814  78.041  1.00  0.00           H  
ATOM   3808  HB3 TRP   252      35.386  36.994  76.621  1.00  0.00           H  
ATOM   3809  CG  TRP   252      33.902  36.042  77.877  1.00  0.00           C  
ATOM   3810  CD1 TRP   252      33.561  35.243  78.949  1.00  0.00           C  
ATOM   3811  HD1 TRP   252      34.104  35.195  79.882  1.00  0.00           H  
ATOM   3812  NE1 TRP   252      32.201  34.837  78.847  1.00  0.00           N  
ATOM   3813  HE1 TRP   252      31.747  34.167  79.451  1.00  0.00           H  
ATOM   3814  CE2 TRP   252      31.676  35.160  77.622  1.00  0.00           C  
ATOM   3815  CZ2 TRP   252      30.507  34.833  76.920  1.00  0.00           C  
ATOM   3816  HZ2 TRP   252      29.799  34.098  77.272  1.00  0.00           H  
ATOM   3817  CH2 TRP   252      30.217  35.471  75.747  1.00  0.00           C  
ATOM   3818  HH2 TRP   252      29.337  35.208  75.177  1.00  0.00           H  
ATOM   3819  CZ3 TRP   252      31.182  36.431  75.266  1.00  0.00           C  
ATOM   3820  HZ3 TRP   252      31.056  36.962  74.334  1.00  0.00           H  
ATOM   3821  CE3 TRP   252      32.297  36.803  76.035  1.00  0.00           C  
ATOM   3822  HE3 TRP   252      32.971  37.602  75.762  1.00  0.00           H  
ATOM   3823  CD2 TRP   252      32.648  36.046  77.125  1.00  0.00           C  
ATOM   3824  C   TRP   252      37.061  35.219  77.419  1.00  0.00           C  
ATOM   3825  O   TRP   252      36.966  34.022  77.744  1.00  0.00           O  
ATOM   3826  N   CYX   253      37.438  35.640  76.186  1.00  0.00           N  
ATOM   3827  H   CYX   253      37.530  36.638  76.064  1.00  0.00           H  
ATOM   3828  CA  CYX   253      37.885  34.814  75.066  1.00  0.00           C  
ATOM   3829  HA  CYX   253      37.806  35.375  74.135  1.00  0.00           H  
ATOM   3830  CB  CYX   253      39.398  34.489  75.291  1.00  0.00           C  
ATOM   3831  HB2 CYX   253      39.533  33.726  76.058  1.00  0.00           H  
ATOM   3832  HB3 CYX   253      39.876  34.034  74.424  1.00  0.00           H  
ATOM   3833  SG  CYX   253      40.494  35.986  75.853  1.00  0.00           S  
ATOM   3834  C   CYX   253      37.052  33.588  74.889  1.00  0.00           C  
ATOM   3835  O   CYX   253      37.529  32.458  74.967  1.00  0.00           O  
ATOM   3836  N   LYS   254      35.763  33.739  74.446  1.00  0.00           N  
ATOM   3837  H   LYS   254      35.580  34.643  74.033  1.00  0.00           H  
ATOM   3838  CA  LYS   254      34.786  32.697  74.257  1.00  0.00           C  
ATOM   3839  HA  LYS   254      35.332  31.785  74.019  1.00  0.00           H  
ATOM   3840  CB  LYS   254      33.991  32.664  75.559  1.00  0.00           C  
ATOM   3841  HB2 LYS   254      34.694  32.880  76.364  1.00  0.00           H  
ATOM   3842  HB3 LYS   254      33.208  33.421  75.596  1.00  0.00           H  
ATOM   3843  CG  LYS   254      33.408  31.297  75.840  1.00  0.00           C  
ATOM   3844  HG2 LYS   254      32.989  30.843  74.942  1.00  0.00           H  
ATOM   3845  HG3 LYS   254      34.163  30.577  76.155  1.00  0.00           H  
ATOM   3846  CD  LYS   254      32.342  31.560  76.975  1.00  0.00           C  
ATOM   3847  HD2 LYS   254      32.770  31.982  77.884  1.00  0.00           H  
ATOM   3848  HD3 LYS   254      31.520  32.166  76.592  1.00  0.00           H  
ATOM   3849  CE  LYS   254      31.709  30.157  77.209  1.00  0.00           C  
ATOM   3850  HE2 LYS   254      30.805  30.282  77.805  1.00  0.00           H  
ATOM   3851  HE3 LYS   254      31.365  29.742  76.262  1.00  0.00           H  
ATOM   3852  NZ  LYS   254      32.590  29.200  77.878  1.00  0.00           N  
ATOM   3853  HZ1 LYS   254      33.424  29.479  78.374  1.00  0.00           H  
ATOM   3854  HZ2 LYS   254      32.090  28.713  78.609  1.00  0.00           H  
ATOM   3855  HZ3 LYS   254      32.868  28.559  77.149  1.00  0.00           H  
ATOM   3856  C   LYS   254      33.921  32.942  72.999  1.00  0.00           C  
ATOM   3857  O   LYS   254      33.779  31.980  72.181  1.00  0.00           O  
ATOM   3858  N   VAL   255      33.359  34.140  72.931  1.00  0.00           N  
ATOM   3859  H   VAL   255      33.697  34.904  73.499  1.00  0.00           H  
ATOM   3860  CA  VAL   255      32.672  34.547  71.658  1.00  0.00           C  
ATOM   3861  HA  VAL   255      32.957  33.948  70.793  1.00  0.00           H  
ATOM   3862  CB  VAL   255      31.119  34.566  71.834  1.00  0.00           C  
ATOM   3863  HB  VAL   255      30.742  35.331  72.513  1.00  0.00           H  
ATOM   3864  CG1 VAL   255      30.488  34.471  70.455  1.00  0.00           C  
ATOM   3865 HG11 VAL   255      31.119  33.765  69.916  1.00  0.00           H  
ATOM   3866 HG12 VAL   255      29.478  34.068  70.522  1.00  0.00           H  
ATOM   3867 HG13 VAL   255      30.526  35.434  69.945  1.00  0.00           H  
ATOM   3868  CG2 VAL   255      30.650  33.191  72.380  1.00  0.00           C  
ATOM   3869 HG21 VAL   255      31.112  32.410  71.776  1.00  0.00           H  
ATOM   3870 HG22 VAL   255      31.056  33.070  73.385  1.00  0.00           H  
ATOM   3871 HG23 VAL   255      29.564  33.104  72.414  1.00  0.00           H  
ATOM   3872  C   VAL   255      33.210  35.928  71.273  1.00  0.00           C  
ATOM   3873  O   VAL   255      33.883  35.989  70.189  1.00  0.00           O  
ATOM   3874  N   GLY   256      33.049  36.951  72.156  1.00  0.00           N  
ATOM   3875  H   GLY   256      32.381  36.764  72.890  1.00  0.00           H  
ATOM   3876  CA  GLY   256      34.049  38.058  72.294  1.00  0.00           C  
ATOM   3877  HA2 GLY   256      34.432  38.247  71.291  1.00  0.00           H  
ATOM   3878  HA3 GLY   256      33.621  39.003  72.630  1.00  0.00           H  
ATOM   3879  C   GLY   256      35.277  37.691  73.172  1.00  0.00           C  
ATOM   3880  O   GLY   256      35.156  36.834  74.054  1.00  0.00           O  
ATOM   3881  N   LYS   257      36.402  38.402  73.080  1.00  0.00           N  
ATOM   3882  H   LYS   257      36.361  39.210  72.475  1.00  0.00           H  
ATOM   3883  CA  LYS   257      37.657  38.271  73.728  1.00  0.00           C  
ATOM   3884  HA  LYS   257      37.780  37.261  74.118  1.00  0.00           H  
ATOM   3885  CB  LYS   257      38.861  38.503  72.878  1.00  0.00           C  
ATOM   3886  HB2 LYS   257      38.786  39.501  72.447  1.00  0.00           H  
ATOM   3887  HB3 LYS   257      39.738  38.359  73.509  1.00  0.00           H  
ATOM   3888  CG  LYS   257      38.986  37.418  71.769  1.00  0.00           C  
ATOM   3889  HG2 LYS   257      38.993  36.476  72.318  1.00  0.00           H  
ATOM   3890  HG3 LYS   257      38.144  37.608  71.103  1.00  0.00           H  
ATOM   3891  CD  LYS   257      40.222  37.560  70.852  1.00  0.00           C  
ATOM   3892  HD2 LYS   257      40.186  38.523  70.344  1.00  0.00           H  
ATOM   3893  HD3 LYS   257      41.094  37.575  71.505  1.00  0.00           H  
ATOM   3894  CE  LYS   257      40.504  36.408  69.974  1.00  0.00           C  
ATOM   3895  HE2 LYS   257      41.521  36.450  69.586  1.00  0.00           H  
ATOM   3896  HE3 LYS   257      40.422  35.543  70.632  1.00  0.00           H  
ATOM   3897  NZ  LYS   257      39.560  36.343  68.833  1.00  0.00           N  
ATOM   3898  HZ1 LYS   257      39.407  37.290  68.519  1.00  0.00           H  
ATOM   3899  HZ2 LYS   257      39.885  35.802  68.045  1.00  0.00           H  
ATOM   3900  HZ3 LYS   257      38.695  35.925  69.144  1.00  0.00           H  
ATOM   3901  C   LYS   257      37.623  39.121  75.036  1.00  0.00           C  
ATOM   3902  O   LYS   257      37.951  38.647  76.118  1.00  0.00           O  
ATOM   3903  N   MET   258      37.392  40.445  74.849  1.00  0.00           N  
ATOM   3904  H   MET   258      37.323  40.783  73.900  1.00  0.00           H  
ATOM   3905  CA  MET   258      36.839  41.395  75.845  1.00  0.00           C  
ATOM   3906  HA  MET   258      37.530  41.492  76.682  1.00  0.00           H  
ATOM   3907  CB  MET   258      36.820  42.700  75.080  1.00  0.00           C  
ATOM   3908  HB2 MET   258      36.420  42.449  74.097  1.00  0.00           H  
ATOM   3909  HB3 MET   258      36.053  43.386  75.438  1.00  0.00           H  
ATOM   3910  CG  MET   258      38.034  43.527  74.946  1.00  0.00           C  
ATOM   3911  HG2 MET   258      37.741  44.577  74.980  1.00  0.00           H  
ATOM   3912  HG3 MET   258      38.512  43.357  75.910  1.00  0.00           H  
ATOM   3913  SD  MET   258      39.257  43.040  73.749  1.00  0.00           S  
ATOM   3914  CE  MET   258      40.414  44.378  74.107  1.00  0.00           C  
ATOM   3915  HE1 MET   258      41.173  44.399  73.326  1.00  0.00           H  
ATOM   3916  HE2 MET   258      39.874  45.323  74.054  1.00  0.00           H  
ATOM   3917  HE3 MET   258      40.883  44.249  75.083  1.00  0.00           H  
ATOM   3918  C   MET   258      35.511  40.959  76.270  1.00  0.00           C  
ATOM   3919  O   MET   258      34.799  40.385  75.433  1.00  0.00           O  
ATOM   3920  N   MET   259      35.071  41.150  77.559  1.00  0.00           N  
ATOM   3921  H   MET   259      35.765  41.395  78.251  1.00  0.00           H  
ATOM   3922  CA  MET   259      33.659  41.418  77.980  1.00  0.00           C  
ATOM   3923  HA  MET   259      32.966  41.321  77.144  1.00  0.00           H  
ATOM   3924  CB  MET   259      33.205  40.222  78.830  1.00  0.00           C  
ATOM   3925  HB2 MET   259      32.883  39.438  78.144  1.00  0.00           H  
ATOM   3926  HB3 MET   259      34.083  39.751  79.272  1.00  0.00           H  
ATOM   3927  CG  MET   259      32.167  40.484  79.839  1.00  0.00           C  
ATOM   3928  HG2 MET   259      32.652  40.980  80.679  1.00  0.00           H  
ATOM   3929  HG3 MET   259      31.308  41.049  79.474  1.00  0.00           H  
ATOM   3930  SD  MET   259      31.392  38.939  80.445  1.00  0.00           S  
ATOM   3931  CE  MET   259      30.838  39.348  82.116  1.00  0.00           C  
ATOM   3932  HE1 MET   259      30.262  38.574  82.623  1.00  0.00           H  
ATOM   3933  HE2 MET   259      31.722  39.603  82.701  1.00  0.00           H  
ATOM   3934  HE3 MET   259      30.151  40.191  82.050  1.00  0.00           H  
ATOM   3935  C   MET   259      33.425  42.745  78.791  1.00  0.00           C  
ATOM   3936  O   MET   259      34.344  43.186  79.540  1.00  0.00           O  
ATOM   3937  N   TYR   260      32.352  43.485  78.415  1.00  0.00           N  
ATOM   3938  H   TYR   260      31.594  42.982  77.975  1.00  0.00           H  
ATOM   3939  CA  TYR   260      32.173  44.894  78.758  1.00  0.00           C  
ATOM   3940  HA  TYR   260      33.027  45.316  79.289  1.00  0.00           H  
ATOM   3941  CB  TYR   260      32.066  45.836  77.517  1.00  0.00           C  
ATOM   3942  HB2 TYR   260      31.011  46.044  77.336  1.00  0.00           H  
ATOM   3943  HB3 TYR   260      32.547  46.777  77.785  1.00  0.00           H  
ATOM   3944  CG  TYR   260      32.715  45.385  76.199  1.00  0.00           C  
ATOM   3945  CD1 TYR   260      34.070  45.815  75.963  1.00  0.00           C  
ATOM   3946  HD1 TYR   260      34.688  46.274  76.720  1.00  0.00           H  
ATOM   3947  CE1 TYR   260      34.623  45.758  74.722  1.00  0.00           C  
ATOM   3948  HE1 TYR   260      35.533  46.322  74.574  1.00  0.00           H  
ATOM   3949  CZ  TYR   260      33.964  45.066  73.653  1.00  0.00           C  
ATOM   3950  OH  TYR   260      34.611  44.797  72.542  1.00  0.00           O  
ATOM   3951  HH  TYR   260      34.553  43.869  72.304  1.00  0.00           H  
ATOM   3952  CE2 TYR   260      32.753  44.341  73.964  1.00  0.00           C  
ATOM   3953  HE2 TYR   260      32.320  43.600  73.308  1.00  0.00           H  
ATOM   3954  CD2 TYR   260      32.090  44.681  75.146  1.00  0.00           C  
ATOM   3955  HD2 TYR   260      31.078  44.328  75.278  1.00  0.00           H  
ATOM   3956  C   TYR   260      30.985  45.136  79.663  1.00  0.00           C  
ATOM   3957  O   TYR   260      30.080  44.311  79.773  1.00  0.00           O  
ATOM   3958  N   ALA   261      31.076  46.285  80.334  1.00  0.00           N  
ATOM   3959  H   ALA   261      31.805  46.953  80.129  1.00  0.00           H  
ATOM   3960  CA  ALA   261      29.896  46.971  81.002  1.00  0.00           C  
ATOM   3961  HA  ALA   261      28.984  46.675  80.484  1.00  0.00           H  
ATOM   3962  CB  ALA   261      29.968  46.808  82.515  1.00  0.00           C  
ATOM   3963  HB1 ALA   261      30.334  45.812  82.764  1.00  0.00           H  
ATOM   3964  HB2 ALA   261      30.543  47.633  82.935  1.00  0.00           H  
ATOM   3965  HB3 ALA   261      28.993  46.847  83.001  1.00  0.00           H  
ATOM   3966  C   ALA   261      30.133  48.479  80.629  1.00  0.00           C  
ATOM   3967  O   ALA   261      31.200  48.820  80.100  1.00  0.00           O  
ATOM   3968  N   PRO   262      29.196  49.442  81.025  1.00  0.00           N  
ATOM   3969  CD  PRO   262      27.778  49.210  81.130  1.00  0.00           C  
ATOM   3970  HD2 PRO   262      27.472  48.653  82.015  1.00  0.00           H  
ATOM   3971  HD3 PRO   262      27.402  48.862  80.168  1.00  0.00           H  
ATOM   3972  CG  PRO   262      27.146  50.558  81.320  1.00  0.00           C  
ATOM   3973  HG2 PRO   262      26.391  50.625  82.103  1.00  0.00           H  
ATOM   3974  HG3 PRO   262      26.632  50.805  80.391  1.00  0.00           H  
ATOM   3975  CB  PRO   262      28.273  51.560  81.520  1.00  0.00           C  
ATOM   3976  HB2 PRO   262      28.198  51.989  82.519  1.00  0.00           H  
ATOM   3977  HB3 PRO   262      28.161  52.368  80.797  1.00  0.00           H  
ATOM   3978  CA  PRO   262      29.601  50.838  81.311  1.00  0.00           C  
ATOM   3979  HA  PRO   262      30.160  51.220  80.457  1.00  0.00           H  
ATOM   3980  C   PRO   262      30.576  50.881  82.528  1.00  0.00           C  
ATOM   3981  O   PRO   262      30.503  50.025  83.396  1.00  0.00           O  
ATOM   3982  N   PRO   263      31.213  52.042  82.714  1.00  0.00           N  
ATOM   3983  CD  PRO   263      31.684  52.865  81.584  1.00  0.00           C  
ATOM   3984  HD2 PRO   263      30.809  53.127  80.990  1.00  0.00           H  
ATOM   3985  HD3 PRO   263      32.503  52.424  81.015  1.00  0.00           H  
ATOM   3986  CG  PRO   263      32.226  54.145  82.234  1.00  0.00           C  
ATOM   3987  HG2 PRO   263      31.722  55.044  81.880  1.00  0.00           H  
ATOM   3988  HG3 PRO   263      33.254  54.101  81.873  1.00  0.00           H  
ATOM   3989  CB  PRO   263      32.178  53.986  83.740  1.00  0.00           C  
ATOM   3990  HB2 PRO   263      31.656  54.827  84.197  1.00  0.00           H  
ATOM   3991  HB3 PRO   263      33.221  53.910  84.048  1.00  0.00           H  
ATOM   3992  CA  PRO   263      31.494  52.643  84.065  1.00  0.00           C  
ATOM   3993  HA  PRO   263      32.294  52.082  84.549  1.00  0.00           H  
ATOM   3994  C   PRO   263      30.248  52.713  84.910  1.00  0.00           C  
ATOM   3995  O   PRO   263      29.482  53.632  84.805  1.00  0.00           O  
ATOM   3996  N   ILE   264      30.053  51.762  85.749  1.00  0.00           N  
ATOM   3997  H   ILE   264      30.733  51.027  85.881  1.00  0.00           H  
ATOM   3998  CA  ILE   264      28.849  51.706  86.610  1.00  0.00           C  
ATOM   3999  HA  ILE   264      27.951  51.895  86.023  1.00  0.00           H  
ATOM   4000  CB  ILE   264      28.522  50.301  87.123  1.00  0.00           C  
ATOM   4001  HB  ILE   264      28.640  49.619  86.281  1.00  0.00           H  
ATOM   4002  CG2 ILE   264      29.480  49.820  88.349  1.00  0.00           C  
ATOM   4003 HG21 ILE   264      29.378  48.739  88.443  1.00  0.00           H  
ATOM   4004 HG22 ILE   264      30.498  50.063  88.042  1.00  0.00           H  
ATOM   4005 HG23 ILE   264      29.308  50.289  89.317  1.00  0.00           H  
ATOM   4006  CG1 ILE   264      27.068  50.123  87.577  1.00  0.00           C  
ATOM   4007 HG12 ILE   264      26.942  50.833  88.394  1.00  0.00           H  
ATOM   4008 HG13 ILE   264      26.264  50.431  86.908  1.00  0.00           H  
ATOM   4009  CD1 ILE   264      26.705  48.716  88.093  1.00  0.00           C  
ATOM   4010 HD11 ILE   264      27.205  47.978  87.466  1.00  0.00           H  
ATOM   4011 HD12 ILE   264      27.055  48.597  89.119  1.00  0.00           H  
ATOM   4012 HD13 ILE   264      25.648  48.478  88.210  1.00  0.00           H  
ATOM   4013  C   ILE   264      28.859  52.714  87.680  1.00  0.00           C  
ATOM   4014  O   ILE   264      27.818  53.157  88.107  1.00  0.00           O  
ATOM   4015  N   SER   265      30.011  53.207  88.118  1.00  0.00           N  
ATOM   4016  H   SER   265      30.839  52.955  87.597  1.00  0.00           H  
ATOM   4017  CA  SER   265      30.139  54.352  88.935  1.00  0.00           C  
ATOM   4018  HA  SER   265      29.460  54.393  89.787  1.00  0.00           H  
ATOM   4019  CB  SER   265      31.483  54.356  89.570  1.00  0.00           C  
ATOM   4020  HB2 SER   265      31.574  55.241  90.201  1.00  0.00           H  
ATOM   4021  HB3 SER   265      31.589  53.461  90.183  1.00  0.00           H  
ATOM   4022  OG  SER   265      32.588  54.330  88.584  1.00  0.00           O  
ATOM   4023  HG  SER   265      33.407  54.557  89.031  1.00  0.00           H  
ATOM   4024  C   SER   265      29.872  55.638  88.068  1.00  0.00           C  
ATOM   4025  O   SER   265      29.920  56.700  88.680  1.00  0.00           O  
ATOM   4026  N   GLY   266      29.611  55.652  86.799  1.00  0.00           N  
ATOM   4027  H   GLY   266      29.341  54.795  86.336  1.00  0.00           H  
ATOM   4028  CA  GLY   266      29.453  56.886  86.047  1.00  0.00           C  
ATOM   4029  HA2 GLY   266      28.928  56.580  85.142  1.00  0.00           H  
ATOM   4030  HA3 GLY   266      28.880  57.642  86.584  1.00  0.00           H  
ATOM   4031  C   GLY   266      30.702  57.535  85.505  1.00  0.00           C  
ATOM   4032  O   GLY   266      30.663  58.175  84.444  1.00  0.00           O  
ATOM   4033  N   GLN   267      31.819  57.168  86.050  1.00  0.00           N  
ATOM   4034  H   GLN   267      31.858  56.256  86.483  1.00  0.00           H  
ATOM   4035  CA  GLN   267      33.142  57.794  85.909  1.00  0.00           C  
ATOM   4036  HA  GLN   267      32.956  58.851  86.101  1.00  0.00           H  
ATOM   4037  CB  GLN   267      34.057  57.294  87.052  1.00  0.00           C  
ATOM   4038  HB2 GLN   267      33.913  56.214  87.088  1.00  0.00           H  
ATOM   4039  HB3 GLN   267      35.067  57.574  86.753  1.00  0.00           H  
ATOM   4040  CG  GLN   267      33.732  57.892  88.394  1.00  0.00           C  
ATOM   4041  HG2 GLN   267      33.906  58.966  88.327  1.00  0.00           H  
ATOM   4042  HG3 GLN   267      32.664  57.804  88.595  1.00  0.00           H  
ATOM   4043  CD  GLN   267      34.584  57.250  89.472  1.00  0.00           C  
ATOM   4044  OE1 GLN   267      34.254  56.155  89.902  1.00  0.00           O  
ATOM   4045  NE2 GLN   267      35.579  57.955  89.953  1.00  0.00           N  
ATOM   4046 HE21 GLN   267      35.383  58.944  90.018  1.00  0.00           H  
ATOM   4047 HE22 GLN   267      36.020  57.547  90.765  1.00  0.00           H  
ATOM   4048  C   GLN   267      33.763  57.666  84.509  1.00  0.00           C  
ATOM   4049  O   GLN   267      34.161  56.601  84.072  1.00  0.00           O  
ATOM   4050  N   ILE   268      33.739  58.707  83.808  1.00  0.00           N  
ATOM   4051  H   ILE   268      33.305  59.471  84.306  1.00  0.00           H  
ATOM   4052  CA  ILE   268      34.382  58.934  82.550  1.00  0.00           C  
ATOM   4053  HA  ILE   268      34.971  58.069  82.246  1.00  0.00           H  
ATOM   4054  CB  ILE   268      33.368  59.062  81.372  1.00  0.00           C  
ATOM   4055  HB  ILE   268      32.748  59.937  81.564  1.00  0.00           H  
ATOM   4056  CG2 ILE   268      34.168  59.287  80.057  1.00  0.00           C  
ATOM   4057 HG21 ILE   268      34.940  58.520  80.015  1.00  0.00           H  
ATOM   4058 HG22 ILE   268      33.449  59.200  79.242  1.00  0.00           H  
ATOM   4059 HG23 ILE   268      34.665  60.256  80.118  1.00  0.00           H  
ATOM   4060  CG1 ILE   268      32.432  57.829  81.270  1.00  0.00           C  
ATOM   4061 HG12 ILE   268      33.047  56.977  80.981  1.00  0.00           H  
ATOM   4062 HG13 ILE   268      31.928  57.559  82.198  1.00  0.00           H  
ATOM   4063  CD1 ILE   268      31.317  57.955  80.207  1.00  0.00           C  
ATOM   4064 HD11 ILE   268      30.590  57.154  80.341  1.00  0.00           H  
ATOM   4065 HD12 ILE   268      30.787  58.896  80.359  1.00  0.00           H  
ATOM   4066 HD13 ILE   268      31.666  57.953  79.175  1.00  0.00           H  
ATOM   4067  C   ILE   268      35.322  60.106  82.689  1.00  0.00           C  
ATOM   4068  O   ILE   268      34.987  61.238  82.806  1.00  0.00           O  
ATOM   4069  N   ARG   269      36.591  59.868  82.394  1.00  0.00           N  
ATOM   4070  H   ARG   269      36.957  58.935  82.270  1.00  0.00           H  
ATOM   4071  CA  ARG   269      37.661  60.857  82.738  1.00  0.00           C  
ATOM   4072  HA  ARG   269      37.252  61.782  83.144  1.00  0.00           H  
ATOM   4073  CB  ARG   269      38.551  60.264  83.903  1.00  0.00           C  
ATOM   4074  HB2 ARG   269      38.815  61.139  84.496  1.00  0.00           H  
ATOM   4075  HB3 ARG   269      37.949  59.586  84.507  1.00  0.00           H  
ATOM   4076  CG  ARG   269      39.765  59.466  83.477  1.00  0.00           C  
ATOM   4077  HG2 ARG   269      39.489  58.925  82.571  1.00  0.00           H  
ATOM   4078  HG3 ARG   269      40.656  60.003  83.151  1.00  0.00           H  
ATOM   4079  CD  ARG   269      40.163  58.453  84.582  1.00  0.00           C  
ATOM   4080  HD2 ARG   269      41.250  58.426  84.663  1.00  0.00           H  
ATOM   4081  HD3 ARG   269      39.797  58.809  85.544  1.00  0.00           H  
ATOM   4082  NE  ARG   269      39.707  57.062  84.257  1.00  0.00           N  
ATOM   4083  HE  ARG   269      38.706  56.935  84.238  1.00  0.00           H  
ATOM   4084  CZ  ARG   269      40.456  55.927  84.185  1.00  0.00           C  
ATOM   4085  NH1 ARG   269      39.965  54.787  83.881  1.00  0.00           N  
ATOM   4086 HH11 ARG   269      40.563  53.974  83.831  1.00  0.00           H  
ATOM   4087 HH12 ARG   269      39.118  54.755  83.331  1.00  0.00           H  
ATOM   4088  NH2 ARG   269      41.670  55.858  84.590  1.00  0.00           N  
ATOM   4089 HH21 ARG   269      42.113  56.762  84.663  1.00  0.00           H  
ATOM   4090 HH22 ARG   269      42.189  54.992  84.536  1.00  0.00           H  
ATOM   4091  C   ARG   269      38.538  61.402  81.642  1.00  0.00           C  
ATOM   4092  O   ARG   269      39.445  62.229  81.872  1.00  0.00           O  
ATOM   4093  N   CYX   270      38.173  61.072  80.428  1.00  0.00           N  
ATOM   4094  H   CYX   270      37.423  60.399  80.373  1.00  0.00           H  
ATOM   4095  CA  CYX   270      39.005  61.323  79.198  1.00  0.00           C  
ATOM   4096  HA  CYX   270      39.988  60.927  79.451  1.00  0.00           H  
ATOM   4097  CB  CYX   270      38.411  60.479  78.068  1.00  0.00           C  
ATOM   4098  HB2 CYX   270      38.194  59.491  78.476  1.00  0.00           H  
ATOM   4099  HB3 CYX   270      37.539  61.016  77.696  1.00  0.00           H  
ATOM   4100  SG  CYX   270      39.531  60.255  76.679  1.00  0.00           S  
ATOM   4101  C   CYX   270      39.067  62.774  78.712  1.00  0.00           C  
ATOM   4102  O   CYX   270      38.048  63.377  78.343  1.00  0.00           O  
ATOM   4103  N   SER   271      40.355  63.164  78.642  1.00  0.00           N  
ATOM   4104  H   SER   271      41.045  62.545  79.043  1.00  0.00           H  
ATOM   4105  CA  SER   271      40.895  64.297  77.989  1.00  0.00           C  
ATOM   4106  HA  SER   271      40.189  64.732  77.282  1.00  0.00           H  
ATOM   4107  CB  SER   271      41.064  65.390  79.060  1.00  0.00           C  
ATOM   4108  HB2 SER   271      40.380  65.199  79.887  1.00  0.00           H  
ATOM   4109  HB3 SER   271      42.051  65.339  79.521  1.00  0.00           H  
ATOM   4110  OG  SER   271      40.948  66.632  78.523  1.00  0.00           O  
ATOM   4111  HG  SER   271      41.820  66.808  78.164  1.00  0.00           H  
ATOM   4112  C   SER   271      42.165  64.016  77.198  1.00  0.00           C  
ATOM   4113  O   SER   271      43.022  63.280  77.743  1.00  0.00           O  
ATOM   4114  N   SER   272      42.420  64.561  75.960  1.00  0.00           N  
ATOM   4115  H   SER   272      41.810  65.287  75.612  1.00  0.00           H  
ATOM   4116  CA  SER   272      43.688  64.551  75.335  1.00  0.00           C  
ATOM   4117  HA  SER   272      44.470  64.731  76.072  1.00  0.00           H  
ATOM   4118  CB  SER   272      43.851  63.202  74.628  1.00  0.00           C  
ATOM   4119  HB2 SER   272      43.403  62.410  75.227  1.00  0.00           H  
ATOM   4120  HB3 SER   272      43.281  63.291  73.703  1.00  0.00           H  
ATOM   4121  OG  SER   272      45.247  62.824  74.487  1.00  0.00           O  
ATOM   4122  HG  SER   272      45.228  61.864  74.468  1.00  0.00           H  
ATOM   4123  C   SER   272      43.885  65.694  74.371  1.00  0.00           C  
ATOM   4124  O   SER   272      43.132  66.654  74.328  1.00  0.00           O  
ATOM   4125  N   ASN   273      44.969  65.640  73.585  1.00  0.00           N  
ATOM   4126  H   ASN   273      45.513  64.794  73.673  1.00  0.00           H  
ATOM   4127  CA  ASN   273      45.253  66.352  72.386  1.00  0.00           C  
ATOM   4128  HA  ASN   273      44.549  67.139  72.117  1.00  0.00           H  
ATOM   4129  CB  ASN   273      46.654  66.936  72.518  1.00  0.00           C  
ATOM   4130  HB2 ASN   273      47.303  66.172  72.944  1.00  0.00           H  
ATOM   4131  HB3 ASN   273      46.930  67.155  71.487  1.00  0.00           H  
ATOM   4132  CG  ASN   273      46.701  68.175  73.417  1.00  0.00           C  
ATOM   4133  OD1 ASN   273      45.658  68.707  73.764  1.00  0.00           O  
ATOM   4134  ND2 ASN   273      47.829  68.436  74.058  1.00  0.00           N  
ATOM   4135 HD21 ASN   273      48.003  67.679  74.703  1.00  0.00           H  
ATOM   4136 HD22 ASN   273      47.585  69.237  74.622  1.00  0.00           H  
ATOM   4137  C   ASN   273      45.219  65.324  71.231  1.00  0.00           C  
ATOM   4138  O   ASN   273      45.651  64.172  71.295  1.00  0.00           O  
ATOM   4139  N   ILE   274      44.574  65.817  70.135  1.00  0.00           N  
ATOM   4140  H   ILE   274      43.888  66.543  70.280  1.00  0.00           H  
ATOM   4141  CA  ILE   274      44.751  65.252  68.785  1.00  0.00           C  
ATOM   4142  HA  ILE   274      44.904  64.177  68.882  1.00  0.00           H  
ATOM   4143  CB  ILE   274      43.597  65.652  67.912  1.00  0.00           C  
ATOM   4144  HB  ILE   274      43.571  66.734  67.781  1.00  0.00           H  
ATOM   4145  CG2 ILE   274      43.812  65.185  66.432  1.00  0.00           C  
ATOM   4146 HG21 ILE   274      44.385  64.260  66.500  1.00  0.00           H  
ATOM   4147 HG22 ILE   274      42.915  64.992  65.843  1.00  0.00           H  
ATOM   4148 HG23 ILE   274      44.441  65.903  65.906  1.00  0.00           H  
ATOM   4149  CG1 ILE   274      42.234  65.095  68.364  1.00  0.00           C  
ATOM   4150 HG12 ILE   274      42.071  64.158  67.831  1.00  0.00           H  
ATOM   4151 HG13 ILE   274      42.136  64.732  69.387  1.00  0.00           H  
ATOM   4152  CD1 ILE   274      41.092  66.031  68.043  1.00  0.00           C  
ATOM   4153 HD11 ILE   274      40.139  65.545  68.252  1.00  0.00           H  
ATOM   4154 HD12 ILE   274      41.189  66.970  68.587  1.00  0.00           H  
ATOM   4155 HD13 ILE   274      41.139  66.205  66.968  1.00  0.00           H  
ATOM   4156  C   ILE   274      46.075  65.746  68.145  1.00  0.00           C  
ATOM   4157  O   ILE   274      46.403  66.964  68.140  1.00  0.00           O  
ATOM   4158  N   THR   275      46.957  64.802  67.716  1.00  0.00           N  
ATOM   4159  H   THR   275      46.763  63.859  68.020  1.00  0.00           H  
ATOM   4160  CA  THR   275      48.325  65.080  67.206  1.00  0.00           C  
ATOM   4161  HA  THR   275      48.473  66.160  67.194  1.00  0.00           H  
ATOM   4162  CB  THR   275      49.267  64.398  68.196  1.00  0.00           C  
ATOM   4163  HB  THR   275      50.248  64.479  67.729  1.00  0.00           H  
ATOM   4164  CG2 THR   275      49.199  65.064  69.581  1.00  0.00           C  
ATOM   4165 HG21 THR   275      48.200  65.009  70.014  1.00  0.00           H  
ATOM   4166 HG22 THR   275      49.853  64.492  70.239  1.00  0.00           H  
ATOM   4167 HG23 THR   275      49.531  66.102  69.551  1.00  0.00           H  
ATOM   4168  OG1 THR   275      48.977  63.036  68.410  1.00  0.00           O  
ATOM   4169  HG1 THR   275      49.479  62.540  67.759  1.00  0.00           H  
ATOM   4170  C   THR   275      48.564  64.610  65.750  1.00  0.00           C  
ATOM   4171  O   THR   275      49.478  64.967  65.095  1.00  0.00           O  
ATOM   4172  N   GLY   276      47.629  63.850  65.261  1.00  0.00           N  
ATOM   4173  H   GLY   276      46.858  63.476  65.795  1.00  0.00           H  
ATOM   4174  CA  GLY   276      47.471  63.505  63.835  1.00  0.00           C  
ATOM   4175  HA2 GLY   276      47.506  64.414  63.234  1.00  0.00           H  
ATOM   4176  HA3 GLY   276      48.298  62.854  63.551  1.00  0.00           H  
ATOM   4177  C   GLY   276      46.203  62.774  63.536  1.00  0.00           C  
ATOM   4178  O   GLY   276      45.179  62.926  64.141  1.00  0.00           O  
ATOM   4179  N   LEU   277      46.176  62.050  62.387  1.00  0.00           N  
ATOM   4180  H   LEU   277      46.990  62.013  61.791  1.00  0.00           H  
ATOM   4181  CA  LEU   277      45.103  61.252  61.961  1.00  0.00           C  
ATOM   4182  HA  LEU   277      44.728  60.673  62.805  1.00  0.00           H  
ATOM   4183  CB  LEU   277      43.940  62.090  61.554  1.00  0.00           C  
ATOM   4184  HB2 LEU   277      43.200  61.342  61.267  1.00  0.00           H  
ATOM   4185  HB3 LEU   277      43.548  62.455  62.504  1.00  0.00           H  
ATOM   4186  CG  LEU   277      44.165  63.202  60.485  1.00  0.00           C  
ATOM   4187  HG  LEU   277      45.170  63.623  60.492  1.00  0.00           H  
ATOM   4188  CD1 LEU   277      43.751  62.813  59.038  1.00  0.00           C  
ATOM   4189 HD11 LEU   277      42.687  62.695  58.832  1.00  0.00           H  
ATOM   4190 HD12 LEU   277      44.263  63.470  58.336  1.00  0.00           H  
ATOM   4191 HD13 LEU   277      44.107  61.821  58.758  1.00  0.00           H  
ATOM   4192  CD2 LEU   277      43.291  64.310  61.018  1.00  0.00           C  
ATOM   4193 HD21 LEU   277      43.363  65.064  60.234  1.00  0.00           H  
ATOM   4194 HD22 LEU   277      42.272  63.925  61.050  1.00  0.00           H  
ATOM   4195 HD23 LEU   277      43.687  64.649  61.975  1.00  0.00           H  
ATOM   4196  C   LEU   277      45.606  60.178  60.976  1.00  0.00           C  
ATOM   4197  O   LEU   277      46.750  60.282  60.443  1.00  0.00           O  
ATOM   4198  N   LEU   278      44.691  59.278  60.629  1.00  0.00           N  
ATOM   4199  H   LEU   278      43.797  59.294  61.099  1.00  0.00           H  
ATOM   4200  CA  LEU   278      44.810  58.277  59.559  1.00  0.00           C  
ATOM   4201  HA  LEU   278      45.765  58.403  59.048  1.00  0.00           H  
ATOM   4202  CB  LEU   278      44.718  56.881  60.167  1.00  0.00           C  
ATOM   4203  HB2 LEU   278      43.667  56.781  60.436  1.00  0.00           H  
ATOM   4204  HB3 LEU   278      44.848  56.203  59.323  1.00  0.00           H  
ATOM   4205  CG  LEU   278      45.614  56.527  61.402  1.00  0.00           C  
ATOM   4206  HG  LEU   278      45.705  57.398  62.051  1.00  0.00           H  
ATOM   4207  CD1 LEU   278      45.124  55.384  62.224  1.00  0.00           C  
ATOM   4208 HD11 LEU   278      44.505  54.681  61.666  1.00  0.00           H  
ATOM   4209 HD12 LEU   278      45.924  54.746  62.602  1.00  0.00           H  
ATOM   4210 HD13 LEU   278      44.448  55.609  63.049  1.00  0.00           H  
ATOM   4211  CD2 LEU   278      46.972  56.183  60.849  1.00  0.00           C  
ATOM   4212 HD21 LEU   278      47.718  56.124  61.642  1.00  0.00           H  
ATOM   4213 HD22 LEU   278      47.100  55.181  60.439  1.00  0.00           H  
ATOM   4214 HD23 LEU   278      47.281  56.821  60.022  1.00  0.00           H  
ATOM   4215  C   LEU   278      43.732  58.404  58.426  1.00  0.00           C  
ATOM   4216  O   LEU   278      42.510  58.511  58.607  1.00  0.00           O  
ATOM   4217  N   LEU   279      44.194  58.262  57.140  1.00  0.00           N  
ATOM   4218  H   LEU   279      45.179  58.362  56.941  1.00  0.00           H  
ATOM   4219  CA  LEU   279      43.311  58.299  55.969  1.00  0.00           C  
ATOM   4220  HA  LEU   279      42.274  58.170  56.277  1.00  0.00           H  
ATOM   4221  CB  LEU   279      43.496  59.642  55.161  1.00  0.00           C  
ATOM   4222  HB2 LEU   279      44.576  59.678  55.020  1.00  0.00           H  
ATOM   4223  HB3 LEU   279      42.969  59.592  54.208  1.00  0.00           H  
ATOM   4224  CG  LEU   279      42.970  60.949  55.765  1.00  0.00           C  
ATOM   4225  HG  LEU   279      43.152  60.964  56.840  1.00  0.00           H  
ATOM   4226  CD1 LEU   279      43.682  62.176  55.285  1.00  0.00           C  
ATOM   4227 HD11 LEU   279      43.529  62.317  54.215  1.00  0.00           H  
ATOM   4228 HD12 LEU   279      43.269  63.025  55.830  1.00  0.00           H  
ATOM   4229 HD13 LEU   279      44.761  62.131  55.435  1.00  0.00           H  
ATOM   4230  CD2 LEU   279      41.477  61.187  55.578  1.00  0.00           C  
ATOM   4231 HD21 LEU   279      41.213  62.074  56.155  1.00  0.00           H  
ATOM   4232 HD22 LEU   279      41.225  61.213  54.518  1.00  0.00           H  
ATOM   4233 HD23 LEU   279      40.894  60.368  55.999  1.00  0.00           H  
ATOM   4234  C   LEU   279      43.787  57.085  55.115  1.00  0.00           C  
ATOM   4235  O   LEU   279      44.961  56.803  54.954  1.00  0.00           O  
ATOM   4236  N   THR   280      42.788  56.653  54.315  1.00  0.00           N  
ATOM   4237  H   THR   280      41.851  56.958  54.538  1.00  0.00           H  
ATOM   4238  CA  THR   280      42.922  55.648  53.228  1.00  0.00           C  
ATOM   4239  HA  THR   280      43.945  55.654  52.850  1.00  0.00           H  
ATOM   4240  CB  THR   280      42.623  54.167  53.626  1.00  0.00           C  
ATOM   4241  HB  THR   280      42.205  53.569  52.817  1.00  0.00           H  
ATOM   4242  CG2 THR   280      43.765  53.527  54.311  1.00  0.00           C  
ATOM   4243 HG21 THR   280      43.530  52.464  54.372  1.00  0.00           H  
ATOM   4244 HG22 THR   280      44.735  53.573  53.816  1.00  0.00           H  
ATOM   4245 HG23 THR   280      43.853  53.986  55.296  1.00  0.00           H  
ATOM   4246  OG1 THR   280      41.587  54.023  54.620  1.00  0.00           O  
ATOM   4247  HG1 THR   280      41.935  54.470  55.395  1.00  0.00           H  
ATOM   4248  C   THR   280      42.040  56.107  52.045  1.00  0.00           C  
ATOM   4249  O   THR   280      40.829  56.316  52.148  1.00  0.00           O  
ATOM   4250  N   ARG   281      42.788  56.324  50.930  1.00  0.00           N  
ATOM   4251  H   ARG   281      43.757  56.053  51.020  1.00  0.00           H  
ATOM   4252  CA  ARG   281      42.236  56.628  49.573  1.00  0.00           C  
ATOM   4253  HA  ARG   281      41.711  57.583  49.523  1.00  0.00           H  
ATOM   4254  CB  ARG   281      43.371  56.722  48.537  1.00  0.00           C  
ATOM   4255  HB2 ARG   281      43.808  55.723  48.529  1.00  0.00           H  
ATOM   4256  HB3 ARG   281      42.957  56.893  47.543  1.00  0.00           H  
ATOM   4257  CG  ARG   281      44.422  57.856  48.839  1.00  0.00           C  
ATOM   4258  HG2 ARG   281      44.046  58.793  48.427  1.00  0.00           H  
ATOM   4259  HG3 ARG   281      44.510  57.932  49.922  1.00  0.00           H  
ATOM   4260  CD  ARG   281      45.792  57.630  48.180  1.00  0.00           C  
ATOM   4261  HD2 ARG   281      46.270  58.520  48.590  1.00  0.00           H  
ATOM   4262  HD3 ARG   281      46.153  56.635  48.441  1.00  0.00           H  
ATOM   4263  NE  ARG   281      45.854  57.790  46.717  1.00  0.00           N  
ATOM   4264  HE  ARG   281      45.374  58.614  46.383  1.00  0.00           H  
ATOM   4265  CZ  ARG   281      46.884  57.417  46.009  1.00  0.00           C  
ATOM   4266  NH1 ARG   281      47.143  57.991  44.910  1.00  0.00           N  
ATOM   4267 HH11 ARG   281      48.025  57.881  44.429  1.00  0.00           H  
ATOM   4268 HH12 ARG   281      46.555  58.783  44.694  1.00  0.00           H  
ATOM   4269  NH2 ARG   281      47.759  56.527  46.403  1.00  0.00           N  
ATOM   4270 HH21 ARG   281      48.718  56.537  46.088  1.00  0.00           H  
ATOM   4271 HH22 ARG   281      47.761  56.301  47.387  1.00  0.00           H  
ATOM   4272  C   ARG   281      41.153  55.573  49.150  1.00  0.00           C  
ATOM   4273  O   ARG   281      41.341  54.325  49.203  1.00  0.00           O  
ATOM   4274  N   ASP   282      39.925  56.152  48.944  1.00  0.00           N  
ATOM   4275  H   ASP   282      39.880  57.136  48.720  1.00  0.00           H  
ATOM   4276  CA  ASP   282      38.716  55.502  48.543  1.00  0.00           C  
ATOM   4277  HA  ASP   282      38.413  54.996  49.460  1.00  0.00           H  
ATOM   4278  CB  ASP   282      37.618  56.498  48.169  1.00  0.00           C  
ATOM   4279  HB2 ASP   282      37.601  57.410  48.766  1.00  0.00           H  
ATOM   4280  HB3 ASP   282      37.889  56.839  47.170  1.00  0.00           H  
ATOM   4281  CG  ASP   282      36.204  55.950  48.166  1.00  0.00           C  
ATOM   4282  OD1 ASP   282      35.287  56.544  47.569  1.00  0.00           O  
ATOM   4283  OD2 ASP   282      35.931  54.901  48.844  1.00  0.00           O  
ATOM   4284  C   ASP   282      38.812  54.326  47.508  1.00  0.00           C  
ATOM   4285  O   ASP   282      39.689  54.328  46.595  1.00  0.00           O  
ATOM   4286  N   GLY   283      38.090  53.204  47.691  1.00  0.00           N  
ATOM   4287  H   GLY   283      37.458  53.204  48.479  1.00  0.00           H  
ATOM   4288  CA  GLY   283      38.861  51.898  47.604  1.00  0.00           C  
ATOM   4289  HA2 GLY   283      39.903  52.012  47.904  1.00  0.00           H  
ATOM   4290  HA3 GLY   283      38.370  51.095  48.155  1.00  0.00           H  
ATOM   4291  C   GLY   283      38.822  51.472  46.134  1.00  0.00           C  
ATOM   4292  O   GLY   283      37.774  51.102  45.548  1.00  0.00           O  
ATOM   4293  N   GLY   284      40.080  51.447  45.627  1.00  0.00           N  
ATOM   4294  H   GLY   284      40.849  51.492  46.282  1.00  0.00           H  
ATOM   4295  CA  GLY   284      40.330  51.334  44.119  1.00  0.00           C  
ATOM   4296  HA2 GLY   284      41.383  51.496  43.890  1.00  0.00           H  
ATOM   4297  HA3 GLY   284      39.968  50.396  43.698  1.00  0.00           H  
ATOM   4298  C   GLY   284      39.503  52.356  43.332  1.00  0.00           C  
ATOM   4299  O   GLY   284      39.043  52.052  42.261  1.00  0.00           O  
ATOM   4300  N   ASN   285      39.200  53.544  43.861  1.00  0.00           N  
ATOM   4301  H   ASN   285      39.609  53.818  44.743  1.00  0.00           H  
ATOM   4302  CA  ASN   285      38.355  54.566  43.296  1.00  0.00           C  
ATOM   4303  HA  ASN   285      37.899  54.302  42.342  1.00  0.00           H  
ATOM   4304  CB  ASN   285      37.156  54.869  44.185  1.00  0.00           C  
ATOM   4305  HB2 ASN   285      36.429  54.058  44.175  1.00  0.00           H  
ATOM   4306  HB3 ASN   285      37.490  54.966  45.219  1.00  0.00           H  
ATOM   4307  CG  ASN   285      36.397  56.142  43.757  1.00  0.00           C  
ATOM   4308  OD1 ASN   285      36.183  56.401  42.576  1.00  0.00           O  
ATOM   4309  ND2 ASN   285      36.052  57.029  44.666  1.00  0.00           N  
ATOM   4310 HD21 ASN   285      35.946  56.885  45.660  1.00  0.00           H  
ATOM   4311 HD22 ASN   285      35.391  57.722  44.345  1.00  0.00           H  
ATOM   4312  C   ASN   285      39.327  55.734  43.066  1.00  0.00           C  
ATOM   4313  O   ASN   285      39.780  56.369  44.008  1.00  0.00           O  
ATOM   4314  N   SER   286      39.486  56.217  41.804  1.00  0.00           N  
ATOM   4315  H   SER   286      39.045  55.640  41.102  1.00  0.00           H  
ATOM   4316  CA  SER   286      40.350  57.320  41.337  1.00  0.00           C  
ATOM   4317  HA  SER   286      40.547  58.044  42.128  1.00  0.00           H  
ATOM   4318  CB  SER   286      41.630  56.725  40.810  1.00  0.00           C  
ATOM   4319  HB2 SER   286      42.022  56.088  41.603  1.00  0.00           H  
ATOM   4320  HB3 SER   286      41.415  56.131  39.922  1.00  0.00           H  
ATOM   4321  OG  SER   286      42.614  57.697  40.489  1.00  0.00           O  
ATOM   4322  HG  SER   286      42.857  57.548  39.573  1.00  0.00           H  
ATOM   4323  C   SER   286      39.735  58.083  40.132  1.00  0.00           C  
ATOM   4324  O   SER   286      38.681  57.661  39.509  1.00  0.00           O  
ATOM   4325  N   ASN   287      40.242  59.286  39.930  1.00  0.00           N  
ATOM   4326  H   ASN   287      41.028  59.550  40.507  1.00  0.00           H  
ATOM   4327  CA  ASN   287      40.144  60.160  38.801  1.00  0.00           C  
ATOM   4328  HA  ASN   287      39.965  59.536  37.926  1.00  0.00           H  
ATOM   4329  CB  ASN   287      38.819  60.964  38.827  1.00  0.00           C  
ATOM   4330  HB2 ASN   287      38.030  60.347  39.256  1.00  0.00           H  
ATOM   4331  HB3 ASN   287      38.908  61.875  39.419  1.00  0.00           H  
ATOM   4332  CG  ASN   287      38.422  61.544  37.485  1.00  0.00           C  
ATOM   4333  OD1 ASN   287      38.978  62.443  36.929  1.00  0.00           O  
ATOM   4334  ND2 ASN   287      37.240  61.300  37.016  1.00  0.00           N  
ATOM   4335 HD21 ASN   287      37.058  61.617  36.075  1.00  0.00           H  
ATOM   4336 HD22 ASN   287      36.519  61.147  37.706  1.00  0.00           H  
ATOM   4337  C   ASN   287      41.405  61.049  38.494  1.00  0.00           C  
ATOM   4338  O   ASN   287      42.146  61.349  39.436  1.00  0.00           O  
ATOM   4339  N   ASN   288      41.561  61.512  37.227  1.00  0.00           N  
ATOM   4340  H   ASN   288      41.134  61.020  36.455  1.00  0.00           H  
ATOM   4341  CA  ASN   288      42.586  62.524  36.860  1.00  0.00           C  
ATOM   4342  HA  ASN   288      43.519  62.086  37.213  1.00  0.00           H  
ATOM   4343  CB  ASN   288      42.600  62.742  35.333  1.00  0.00           C  
ATOM   4344  HB2 ASN   288      42.889  61.769  34.935  1.00  0.00           H  
ATOM   4345  HB3 ASN   288      41.624  62.952  34.895  1.00  0.00           H  
ATOM   4346  CG  ASN   288      43.714  63.642  34.863  1.00  0.00           C  
ATOM   4347  OD1 ASN   288      44.688  63.820  35.528  1.00  0.00           O  
ATOM   4348  ND2 ASN   288      43.521  64.648  33.993  1.00  0.00           N  
ATOM   4349 HD21 ASN   288      44.215  65.369  34.126  1.00  0.00           H  
ATOM   4350 HD22 ASN   288      43.474  64.271  33.057  1.00  0.00           H  
ATOM   4351  C   ASN   288      42.405  63.810  37.604  1.00  0.00           C  
ATOM   4352  O   ASN   288      43.355  64.124  38.319  1.00  0.00           O  
ATOM   4353  N   GLU   289      41.175  64.404  37.578  1.00  0.00           N  
ATOM   4354  H   GLU   289      40.358  63.847  37.372  1.00  0.00           H  
ATOM   4355  CA  GLU   289      40.760  65.591  38.348  1.00  0.00           C  
ATOM   4356  HA  GLU   289      41.325  66.462  38.016  1.00  0.00           H  
ATOM   4357  CB  GLU   289      39.281  65.907  38.026  1.00  0.00           C  
ATOM   4358  HB2 GLU   289      38.818  64.920  38.017  1.00  0.00           H  
ATOM   4359  HB3 GLU   289      38.828  66.546  38.785  1.00  0.00           H  
ATOM   4360  CG  GLU   289      38.971  66.595  36.674  1.00  0.00           C  
ATOM   4361  HG2 GLU   289      39.427  66.022  35.867  1.00  0.00           H  
ATOM   4362  HG3 GLU   289      37.891  66.528  36.540  1.00  0.00           H  
ATOM   4363  CD  GLU   289      39.298  68.135  36.606  1.00  0.00           C  
ATOM   4364  OE1 GLU   289      40.384  68.427  37.156  1.00  0.00           O  
ATOM   4365  OE2 GLU   289      38.684  68.796  35.775  1.00  0.00           O  
ATOM   4366  C   GLU   289      40.954  65.456  39.914  1.00  0.00           C  
ATOM   4367  O   GLU   289      40.956  66.470  40.588  1.00  0.00           O  
ATOM   4368  N   SER   290      40.902  64.243  40.534  1.00  0.00           N  
ATOM   4369  H   SER   290      40.851  63.416  39.957  1.00  0.00           H  
ATOM   4370  CA  SER   290      40.300  64.097  41.872  1.00  0.00           C  
ATOM   4371  HA  SER   290      40.351  65.086  42.328  1.00  0.00           H  
ATOM   4372  CB  SER   290      38.811  63.745  41.841  1.00  0.00           C  
ATOM   4373  HB2 SER   290      38.658  62.674  41.705  1.00  0.00           H  
ATOM   4374  HB3 SER   290      38.355  63.869  42.823  1.00  0.00           H  
ATOM   4375  OG  SER   290      38.158  64.331  40.738  1.00  0.00           O  
ATOM   4376  HG  SER   290      37.358  63.850  40.514  1.00  0.00           H  
ATOM   4377  C   SER   290      41.036  63.019  42.764  1.00  0.00           C  
ATOM   4378  O   SER   290      41.251  61.877  42.273  1.00  0.00           O  
ATOM   4379  N   GLU   291      41.521  63.417  43.952  1.00  0.00           N  
ATOM   4380  H   GLU   291      41.197  64.284  44.356  1.00  0.00           H  
ATOM   4381  CA  GLU   291      41.978  62.503  44.970  1.00  0.00           C  
ATOM   4382  HA  GLU   291      42.202  61.502  44.601  1.00  0.00           H  
ATOM   4383  CB  GLU   291      43.275  62.958  45.548  1.00  0.00           C  
ATOM   4384  HB2 GLU   291      43.820  63.537  44.802  1.00  0.00           H  
ATOM   4385  HB3 GLU   291      43.052  63.633  46.374  1.00  0.00           H  
ATOM   4386  CG  GLU   291      44.012  61.720  45.975  1.00  0.00           C  
ATOM   4387  HG2 GLU   291      44.706  62.000  46.767  1.00  0.00           H  
ATOM   4388  HG3 GLU   291      43.311  61.027  46.439  1.00  0.00           H  
ATOM   4389  CD  GLU   291      45.032  61.148  44.936  1.00  0.00           C  
ATOM   4390  OE1 GLU   291      45.192  59.926  45.155  1.00  0.00           O  
ATOM   4391  OE2 GLU   291      45.355  61.723  43.843  1.00  0.00           O  
ATOM   4392  C   GLU   291      40.843  62.446  46.064  1.00  0.00           C  
ATOM   4393  O   GLU   291      40.621  63.439  46.730  1.00  0.00           O  
ATOM   4394  N   ILE   292      40.341  61.214  46.214  1.00  0.00           N  
ATOM   4395  H   ILE   292      40.568  60.523  45.513  1.00  0.00           H  
ATOM   4396  CA  ILE   292      39.122  60.819  46.986  1.00  0.00           C  
ATOM   4397  HA  ILE   292      38.671  61.759  47.306  1.00  0.00           H  
ATOM   4398  CB  ILE   292      37.915  60.213  46.205  1.00  0.00           C  
ATOM   4399  HB  ILE   292      38.186  59.174  46.018  1.00  0.00           H  
ATOM   4400  CG2 ILE   292      36.681  60.213  47.043  1.00  0.00           C  
ATOM   4401 HG21 ILE   292      36.606  61.090  47.686  1.00  0.00           H  
ATOM   4402 HG22 ILE   292      35.789  60.169  46.418  1.00  0.00           H  
ATOM   4403 HG23 ILE   292      36.732  59.372  47.734  1.00  0.00           H  
ATOM   4404  CG1 ILE   292      37.542  60.986  44.913  1.00  0.00           C  
ATOM   4405 HG12 ILE   292      36.462  61.052  44.781  1.00  0.00           H  
ATOM   4406 HG13 ILE   292      37.939  62.000  44.957  1.00  0.00           H  
ATOM   4407  CD1 ILE   292      38.066  60.351  43.679  1.00  0.00           C  
ATOM   4408 HD11 ILE   292      37.910  60.977  42.801  1.00  0.00           H  
ATOM   4409 HD12 ILE   292      39.133  60.193  43.833  1.00  0.00           H  
ATOM   4410 HD13 ILE   292      37.626  59.379  43.458  1.00  0.00           H  
ATOM   4411  C   ILE   292      39.571  59.858  48.188  1.00  0.00           C  
ATOM   4412  O   ILE   292      40.143  58.779  47.901  1.00  0.00           O  
ATOM   4413  N   PHE   293      39.452  60.343  49.410  1.00  0.00           N  
ATOM   4414  H   PHE   293      38.780  61.095  49.451  1.00  0.00           H  
ATOM   4415  CA  PHE   293      39.809  59.590  50.641  1.00  0.00           C  
ATOM   4416  HA  PHE   293      40.160  58.616  50.300  1.00  0.00           H  
ATOM   4417  CB  PHE   293      40.787  60.477  51.456  1.00  0.00           C  
ATOM   4418  HB2 PHE   293      40.333  61.435  51.707  1.00  0.00           H  
ATOM   4419  HB3 PHE   293      41.087  59.974  52.376  1.00  0.00           H  
ATOM   4420  CG  PHE   293      42.049  60.846  50.758  1.00  0.00           C  
ATOM   4421  CD1 PHE   293      42.188  62.043  49.942  1.00  0.00           C  
ATOM   4422  HD1 PHE   293      41.315  62.638  49.719  1.00  0.00           H  
ATOM   4423  CE1 PHE   293      43.317  62.386  49.343  1.00  0.00           C  
ATOM   4424  HE1 PHE   293      43.333  63.236  48.677  1.00  0.00           H  
ATOM   4425  CZ  PHE   293      44.486  61.632  49.660  1.00  0.00           C  
ATOM   4426  HZ  PHE   293      45.432  61.821  49.174  1.00  0.00           H  
ATOM   4427  CE2 PHE   293      44.406  60.521  50.533  1.00  0.00           C  
ATOM   4428  HE2 PHE   293      45.400  60.243  50.851  1.00  0.00           H  
ATOM   4429  CD2 PHE   293      43.217  60.171  51.097  1.00  0.00           C  
ATOM   4430  HD2 PHE   293      43.149  59.195  51.555  1.00  0.00           H  
ATOM   4431  C   PHE   293      38.658  59.275  51.660  1.00  0.00           C  
ATOM   4432  O   PHE   293      37.873  60.126  51.973  1.00  0.00           O  
ATOM   4433  N   ARG   294      38.610  58.085  52.220  1.00  0.00           N  
ATOM   4434  H   ARG   294      39.313  57.381  52.049  1.00  0.00           H  
ATOM   4435  CA  ARG   294      37.928  57.828  53.435  1.00  0.00           C  
ATOM   4436  HA  ARG   294      37.135  58.575  53.489  1.00  0.00           H  
ATOM   4437  CB  ARG   294      37.249  56.452  53.415  1.00  0.00           C  
ATOM   4438  HB2 ARG   294      37.902  55.693  53.847  1.00  0.00           H  
ATOM   4439  HB3 ARG   294      36.365  56.561  54.043  1.00  0.00           H  
ATOM   4440  CG  ARG   294      36.826  56.133  51.933  1.00  0.00           C  
ATOM   4441  HG2 ARG   294      36.378  57.008  51.461  1.00  0.00           H  
ATOM   4442  HG3 ARG   294      37.598  55.757  51.261  1.00  0.00           H  
ATOM   4443  CD  ARG   294      35.697  55.074  52.121  1.00  0.00           C  
ATOM   4444  HD2 ARG   294      35.687  54.194  51.478  1.00  0.00           H  
ATOM   4445  HD3 ARG   294      35.959  54.490  53.004  1.00  0.00           H  
ATOM   4446  NE  ARG   294      34.368  55.696  52.258  1.00  0.00           N  
ATOM   4447  HE  ARG   294      34.334  56.323  53.048  1.00  0.00           H  
ATOM   4448  CZ  ARG   294      33.268  55.590  51.525  1.00  0.00           C  
ATOM   4449  NH1 ARG   294      33.402  54.894  50.374  1.00  0.00           N  
ATOM   4450 HH11 ARG   294      32.617  54.978  49.744  1.00  0.00           H  
ATOM   4451 HH12 ARG   294      34.283  54.734  49.908  1.00  0.00           H  
ATOM   4452  NH2 ARG   294      32.106  55.899  52.064  1.00  0.00           N  
ATOM   4453 HH21 ARG   294      32.095  56.496  52.878  1.00  0.00           H  
ATOM   4454 HH22 ARG   294      31.353  55.778  51.402  1.00  0.00           H  
ATOM   4455  C   ARG   294      38.798  57.988  54.722  1.00  0.00           C  
ATOM   4456  O   ARG   294      40.022  57.976  54.577  1.00  0.00           O  
ATOM   4457  N   PRO   295      38.200  57.955  55.948  1.00  0.00           N  
ATOM   4458  CD  PRO   295      36.808  58.230  56.190  1.00  0.00           C  
ATOM   4459  HD2 PRO   295      36.278  57.288  56.329  1.00  0.00           H  
ATOM   4460  HD3 PRO   295      36.377  58.897  55.442  1.00  0.00           H  
ATOM   4461  CG  PRO   295      36.632  59.045  57.457  1.00  0.00           C  
ATOM   4462  HG2 PRO   295      35.672  58.787  57.903  1.00  0.00           H  
ATOM   4463  HG3 PRO   295      36.783  60.089  57.182  1.00  0.00           H  
ATOM   4464  CB  PRO   295      37.926  58.581  58.260  1.00  0.00           C  
ATOM   4465  HB2 PRO   295      37.616  57.818  58.974  1.00  0.00           H  
ATOM   4466  HB3 PRO   295      38.339  59.438  58.792  1.00  0.00           H  
ATOM   4467  CA  PRO   295      38.934  57.984  57.211  1.00  0.00           C  
ATOM   4468  HA  PRO   295      39.676  58.777  57.121  1.00  0.00           H  
ATOM   4469  C   PRO   295      39.498  56.657  57.720  1.00  0.00           C  
ATOM   4470  O   PRO   295      38.889  55.638  57.564  1.00  0.00           O  
ATOM   4471  N   GLY   296      40.530  56.759  58.576  1.00  0.00           N  
ATOM   4472  H   GLY   296      40.978  57.644  58.769  1.00  0.00           H  
ATOM   4473  CA  GLY   296      41.156  55.578  59.255  1.00  0.00           C  
ATOM   4474  HA2 GLY   296      41.881  56.009  59.946  1.00  0.00           H  
ATOM   4475  HA3 GLY   296      40.470  54.959  59.834  1.00  0.00           H  
ATOM   4476  C   GLY   296      42.177  54.811  58.340  1.00  0.00           C  
ATOM   4477  O   GLY   296      42.138  54.773  57.174  1.00  0.00           O  
ATOM   4478  N   GLY   297      42.941  53.973  59.033  1.00  0.00           N  
ATOM   4479  H   GLY   297      42.682  53.800  59.994  1.00  0.00           H  
ATOM   4480  CA  GLY   297      44.069  53.078  58.640  1.00  0.00           C  
ATOM   4481  HA2 GLY   297      44.697  53.485  57.848  1.00  0.00           H  
ATOM   4482  HA3 GLY   297      44.861  52.937  59.376  1.00  0.00           H  
ATOM   4483  C   GLY   297      43.528  51.715  58.255  1.00  0.00           C  
ATOM   4484  O   GLY   297      42.400  51.280  58.543  1.00  0.00           O  
ATOM   4485  N   GLY   298      44.380  51.034  57.435  1.00  0.00           N  
ATOM   4486  H   GLY   298      45.095  51.540  56.933  1.00  0.00           H  
ATOM   4487  CA  GLY   298      43.981  49.784  56.842  1.00  0.00           C  
ATOM   4488  HA2 GLY   298      42.905  49.689  56.697  1.00  0.00           H  
ATOM   4489  HA3 GLY   298      44.516  49.765  55.892  1.00  0.00           H  
ATOM   4490  C   GLY   298      44.436  48.680  57.752  1.00  0.00           C  
ATOM   4491  O   GLY   298      44.547  47.561  57.339  1.00  0.00           O  
ATOM   4492  N   ASP   299      44.851  49.072  58.930  1.00  0.00           N  
ATOM   4493  H   ASP   299      45.001  50.071  58.946  1.00  0.00           H  
ATOM   4494  CA  ASP   299      45.456  48.226  59.989  1.00  0.00           C  
ATOM   4495  HA  ASP   299      44.939  47.289  60.197  1.00  0.00           H  
ATOM   4496  CB  ASP   299      46.973  48.036  59.659  1.00  0.00           C  
ATOM   4497  HB2 ASP   299      47.094  47.692  58.632  1.00  0.00           H  
ATOM   4498  HB3 ASP   299      47.508  48.985  59.678  1.00  0.00           H  
ATOM   4499  CG  ASP   299      47.790  47.094  60.479  1.00  0.00           C  
ATOM   4500  OD1 ASP   299      48.865  46.723  60.017  1.00  0.00           O  
ATOM   4501  OD2 ASP   299      47.422  46.750  61.601  1.00  0.00           O  
ATOM   4502  C   ASP   299      45.367  49.063  61.285  1.00  0.00           C  
ATOM   4503  O   ASP   299      45.608  50.313  61.258  1.00  0.00           O  
ATOM   4504  N   MET   300      45.003  48.467  62.408  1.00  0.00           N  
ATOM   4505  H   MET   300      44.450  47.622  62.436  1.00  0.00           H  
ATOM   4506  CA  MET   300      45.118  49.039  63.786  1.00  0.00           C  
ATOM   4507  HA  MET   300      44.380  49.826  63.942  1.00  0.00           H  
ATOM   4508  CB  MET   300      44.765  47.942  64.689  1.00  0.00           C  
ATOM   4509  HB2 MET   300      43.736  47.717  64.409  1.00  0.00           H  
ATOM   4510  HB3 MET   300      45.459  47.127  64.482  1.00  0.00           H  
ATOM   4511  CG  MET   300      44.906  48.320  66.169  1.00  0.00           C  
ATOM   4512  HG2 MET   300      44.430  49.278  66.376  1.00  0.00           H  
ATOM   4513  HG3 MET   300      44.294  47.589  66.698  1.00  0.00           H  
ATOM   4514  SD  MET   300      46.627  48.341  66.887  1.00  0.00           S  
ATOM   4515  CE  MET   300      46.556  46.538  67.435  1.00  0.00           C  
ATOM   4516  HE1 MET   300      45.730  46.541  68.146  1.00  0.00           H  
ATOM   4517  HE2 MET   300      46.377  45.855  66.604  1.00  0.00           H  
ATOM   4518  HE3 MET   300      47.438  46.306  68.032  1.00  0.00           H  
ATOM   4519  C   MET   300      46.536  49.553  63.939  1.00  0.00           C  
ATOM   4520  O   MET   300      46.750  50.721  64.265  1.00  0.00           O  
ATOM   4521  N   ARG   301      47.498  48.674  63.642  1.00  0.00           N  
ATOM   4522  H   ARG   301      47.294  47.864  63.075  1.00  0.00           H  
ATOM   4523  CA  ARG   301      48.908  48.904  63.858  1.00  0.00           C  
ATOM   4524  HA  ARG   301      49.066  49.211  64.892  1.00  0.00           H  
ATOM   4525  CB  ARG   301      49.711  47.615  63.676  1.00  0.00           C  
ATOM   4526  HB2 ARG   301      49.821  47.484  62.599  1.00  0.00           H  
ATOM   4527  HB3 ARG   301      50.698  47.758  64.116  1.00  0.00           H  
ATOM   4528  CG  ARG   301      49.172  46.407  64.409  1.00  0.00           C  
ATOM   4529  HG2 ARG   301      49.378  46.585  65.465  1.00  0.00           H  
ATOM   4530  HG3 ARG   301      48.088  46.319  64.347  1.00  0.00           H  
ATOM   4531  CD  ARG   301      49.743  45.028  64.070  1.00  0.00           C  
ATOM   4532  HD2 ARG   301      50.817  45.029  64.252  1.00  0.00           H  
ATOM   4533  HD3 ARG   301      49.346  44.331  64.808  1.00  0.00           H  
ATOM   4534  NE  ARG   301      49.404  44.748  62.666  1.00  0.00           N  
ATOM   4535  HE  ARG   301      48.451  44.837  62.343  1.00  0.00           H  
ATOM   4536  CZ  ARG   301      50.270  44.161  61.853  1.00  0.00           C  
ATOM   4537  NH1 ARG   301      51.265  43.436  62.246  1.00  0.00           N  
ATOM   4538 HH11 ARG   301      51.995  43.204  61.588  1.00  0.00           H  
ATOM   4539 HH12 ARG   301      51.227  42.904  63.104  1.00  0.00           H  
ATOM   4540  NH2 ARG   301      50.438  44.520  60.573  1.00  0.00           N  
ATOM   4541 HH21 ARG   301      51.366  44.418  60.190  1.00  0.00           H  
ATOM   4542 HH22 ARG   301      49.793  45.249  60.304  1.00  0.00           H  
ATOM   4543  C   ARG   301      49.586  49.901  63.016  1.00  0.00           C  
ATOM   4544  O   ARG   301      50.672  50.354  63.371  1.00  0.00           O  
ATOM   4545  N   ASP   302      48.981  50.370  61.914  1.00  0.00           N  
ATOM   4546  H   ASP   302      48.099  49.932  61.689  1.00  0.00           H  
ATOM   4547  CA  ASP   302      49.340  51.720  61.358  1.00  0.00           C  
ATOM   4548  HA  ASP   302      50.414  51.602  61.219  1.00  0.00           H  
ATOM   4549  CB  ASP   302      48.694  52.003  59.981  1.00  0.00           C  
ATOM   4550  HB2 ASP   302      47.614  52.018  60.126  1.00  0.00           H  
ATOM   4551  HB3 ASP   302      48.935  53.061  59.882  1.00  0.00           H  
ATOM   4552  CG  ASP   302      49.099  51.076  58.883  1.00  0.00           C  
ATOM   4553  OD1 ASP   302      48.305  50.654  58.053  1.00  0.00           O  
ATOM   4554  OD2 ASP   302      50.333  50.900  58.828  1.00  0.00           O  
ATOM   4555  C   ASP   302      49.290  52.905  62.362  1.00  0.00           C  
ATOM   4556  O   ASP   302      50.155  53.803  62.308  1.00  0.00           O  
ATOM   4557  N   ASN   303      48.382  52.840  63.398  1.00  0.00           N  
ATOM   4558  H   ASN   303      47.620  52.178  63.359  1.00  0.00           H  
ATOM   4559  CA  ASN   303      48.437  53.860  64.537  1.00  0.00           C  
ATOM   4560  HA  ASN   303      48.481  54.771  63.940  1.00  0.00           H  
ATOM   4561  CB  ASN   303      47.223  53.896  65.400  1.00  0.00           C  
ATOM   4562  HB2 ASN   303      47.134  54.873  65.874  1.00  0.00           H  
ATOM   4563  HB3 ASN   303      46.211  53.826  65.003  1.00  0.00           H  
ATOM   4564  CG  ASN   303      47.351  53.051  66.719  1.00  0.00           C  
ATOM   4565  OD1 ASN   303      47.712  53.544  67.781  1.00  0.00           O  
ATOM   4566  ND2 ASN   303      46.918  51.852  66.811  1.00  0.00           N  
ATOM   4567 HD21 ASN   303      47.213  51.426  67.678  1.00  0.00           H  
ATOM   4568 HD22 ASN   303      46.810  51.298  65.973  1.00  0.00           H  
ATOM   4569  C   ASN   303      49.761  53.782  65.331  1.00  0.00           C  
ATOM   4570  O   ASN   303      50.166  54.812  65.877  1.00  0.00           O  
ATOM   4571  N   TRP   304      50.404  52.623  65.379  1.00  0.00           N  
ATOM   4572  H   TRP   304      49.901  51.822  65.025  1.00  0.00           H  
ATOM   4573  CA  TRP   304      51.638  52.408  66.057  1.00  0.00           C  
ATOM   4574  HA  TRP   304      51.650  53.080  66.915  1.00  0.00           H  
ATOM   4575  CB  TRP   304      51.816  50.927  66.296  1.00  0.00           C  
ATOM   4576  HB2 TRP   304      51.762  50.302  65.405  1.00  0.00           H  
ATOM   4577  HB3 TRP   304      52.769  50.721  66.783  1.00  0.00           H  
ATOM   4578  CG  TRP   304      50.793  50.279  67.208  1.00  0.00           C  
ATOM   4579  CD1 TRP   304      49.886  50.919  67.979  1.00  0.00           C  
ATOM   4580  HD1 TRP   304      49.871  51.980  68.176  1.00  0.00           H  
ATOM   4581  NE1 TRP   304      49.059  49.987  68.575  1.00  0.00           N  
ATOM   4582  HE1 TRP   304      48.273  50.159  69.184  1.00  0.00           H  
ATOM   4583  CE2 TRP   304      49.564  48.692  68.472  1.00  0.00           C  
ATOM   4584  CZ2 TRP   304      49.322  47.550  69.188  1.00  0.00           C  
ATOM   4585  HZ2 TRP   304      48.725  47.653  70.082  1.00  0.00           H  
ATOM   4586  CH2 TRP   304      50.045  46.413  68.944  1.00  0.00           C  
ATOM   4587  HH2 TRP   304      49.720  45.509  69.437  1.00  0.00           H  
ATOM   4588  CZ3 TRP   304      51.151  46.503  68.081  1.00  0.00           C  
ATOM   4589  HZ3 TRP   304      51.756  45.618  67.954  1.00  0.00           H  
ATOM   4590  CE3 TRP   304      51.440  47.642  67.343  1.00  0.00           C  
ATOM   4591  HE3 TRP   304      52.304  47.760  66.707  1.00  0.00           H  
ATOM   4592  CD2 TRP   304      50.638  48.830  67.500  1.00  0.00           C  
ATOM   4593  C   TRP   304      52.843  52.800  65.175  1.00  0.00           C  
ATOM   4594  O   TRP   304      53.858  53.346  65.730  1.00  0.00           O  
ATOM   4595  N   ARG   305      52.869  52.450  63.869  1.00  0.00           N  
ATOM   4596  H   ARG   305      52.100  51.870  63.565  1.00  0.00           H  
ATOM   4597  CA  ARG   305      53.787  53.015  62.809  1.00  0.00           C  
ATOM   4598  HA  ARG   305      54.840  52.787  62.975  1.00  0.00           H  
ATOM   4599  CB  ARG   305      53.526  52.386  61.405  1.00  0.00           C  
ATOM   4600  HB2 ARG   305      52.492  52.632  61.166  1.00  0.00           H  
ATOM   4601  HB3 ARG   305      54.089  52.962  60.670  1.00  0.00           H  
ATOM   4602  CG  ARG   305      53.718  50.846  61.329  1.00  0.00           C  
ATOM   4603  HG2 ARG   305      54.767  50.625  61.130  1.00  0.00           H  
ATOM   4604  HG3 ARG   305      53.452  50.424  62.297  1.00  0.00           H  
ATOM   4605  CD  ARG   305      52.838  50.158  60.349  1.00  0.00           C  
ATOM   4606  HD2 ARG   305      51.865  50.118  60.839  1.00  0.00           H  
ATOM   4607  HD3 ARG   305      52.731  50.762  59.448  1.00  0.00           H  
ATOM   4608  NE  ARG   305      53.193  48.809  59.942  1.00  0.00           N  
ATOM   4609  HE  ARG   305      54.112  48.453  60.161  1.00  0.00           H  
ATOM   4610  CZ  ARG   305      52.384  48.044  59.254  1.00  0.00           C  
ATOM   4611  NH1 ARG   305      51.087  48.285  59.235  1.00  0.00           N  
ATOM   4612 HH11 ARG   305      50.891  49.247  58.994  1.00  0.00           H  
ATOM   4613 HH12 ARG   305      50.363  47.604  59.413  1.00  0.00           H  
ATOM   4614  NH2 ARG   305      52.744  46.865  58.867  1.00  0.00           N  
ATOM   4615 HH21 ARG   305      53.738  46.702  58.790  1.00  0.00           H  
ATOM   4616 HH22 ARG   305      52.186  46.364  58.191  1.00  0.00           H  
ATOM   4617  C   ARG   305      53.866  54.509  62.761  1.00  0.00           C  
ATOM   4618  O   ARG   305      54.837  55.005  62.370  1.00  0.00           O  
ATOM   4619  N   SER   306      52.826  55.211  63.209  1.00  0.00           N  
ATOM   4620  H   SER   306      51.995  54.751  63.553  1.00  0.00           H  
ATOM   4621  CA  SER   306      52.808  56.703  63.418  1.00  0.00           C  
ATOM   4622  HA  SER   306      53.222  57.080  62.483  1.00  0.00           H  
ATOM   4623  CB  SER   306      51.320  57.154  63.690  1.00  0.00           C  
ATOM   4624  HB2 SER   306      51.116  56.917  64.734  1.00  0.00           H  
ATOM   4625  HB3 SER   306      51.319  58.209  63.416  1.00  0.00           H  
ATOM   4626  OG  SER   306      50.342  56.543  62.828  1.00  0.00           O  
ATOM   4627  HG  SER   306      50.733  55.853  62.288  1.00  0.00           H  
ATOM   4628  C   SER   306      53.828  57.174  64.471  1.00  0.00           C  
ATOM   4629  O   SER   306      54.595  58.081  64.267  1.00  0.00           O  
ATOM   4630  N   GLU   307      53.970  56.413  65.569  1.00  0.00           N  
ATOM   4631  H   GLU   307      53.331  55.633  65.622  1.00  0.00           H  
ATOM   4632  CA  GLU   307      55.121  56.476  66.474  1.00  0.00           C  
ATOM   4633  HA  GLU   307      55.359  57.507  66.736  1.00  0.00           H  
ATOM   4634  CB  GLU   307      54.631  55.862  67.780  1.00  0.00           C  
ATOM   4635  HB2 GLU   307      54.300  54.840  67.596  1.00  0.00           H  
ATOM   4636  HB3 GLU   307      55.439  55.685  68.490  1.00  0.00           H  
ATOM   4637  CG  GLU   307      53.491  56.630  68.474  1.00  0.00           C  
ATOM   4638  HG2 GLU   307      52.577  56.391  67.931  1.00  0.00           H  
ATOM   4639  HG3 GLU   307      53.371  56.275  69.498  1.00  0.00           H  
ATOM   4640  CD  GLU   307      53.762  58.176  68.556  1.00  0.00           C  
ATOM   4641  OE1 GLU   307      53.032  59.013  67.891  1.00  0.00           O  
ATOM   4642  OE2 GLU   307      54.820  58.560  69.161  1.00  0.00           O  
ATOM   4643  C   GLU   307      56.450  55.820  65.933  1.00  0.00           C  
ATOM   4644  O   GLU   307      57.600  56.278  66.125  1.00  0.00           O  
ATOM   4645  N   LEU   308      56.383  54.575  65.308  1.00  0.00           N  
ATOM   4646  H   LEU   308      55.528  54.138  64.995  1.00  0.00           H  
ATOM   4647  CA  LEU   308      57.586  53.702  65.254  1.00  0.00           C  
ATOM   4648  HA  LEU   308      58.139  53.828  66.185  1.00  0.00           H  
ATOM   4649  CB  LEU   308      57.157  52.280  65.145  1.00  0.00           C  
ATOM   4650  HB2 LEU   308      56.334  52.326  64.432  1.00  0.00           H  
ATOM   4651  HB3 LEU   308      58.004  51.705  64.770  1.00  0.00           H  
ATOM   4652  CG  LEU   308      56.693  51.646  66.407  1.00  0.00           C  
ATOM   4653  HG  LEU   308      55.957  52.277  66.907  1.00  0.00           H  
ATOM   4654  CD1 LEU   308      56.039  50.285  66.120  1.00  0.00           C  
ATOM   4655 HD11 LEU   308      55.717  50.272  65.079  1.00  0.00           H  
ATOM   4656 HD12 LEU   308      56.645  49.431  66.424  1.00  0.00           H  
ATOM   4657 HD13 LEU   308      55.043  50.207  66.556  1.00  0.00           H  
ATOM   4658  CD2 LEU   308      57.755  51.622  67.483  1.00  0.00           C  
ATOM   4659 HD21 LEU   308      57.252  51.229  68.367  1.00  0.00           H  
ATOM   4660 HD22 LEU   308      58.585  50.992  67.163  1.00  0.00           H  
ATOM   4661 HD23 LEU   308      58.079  52.632  67.735  1.00  0.00           H  
ATOM   4662  C   LEU   308      58.535  54.090  64.066  1.00  0.00           C  
ATOM   4663  O   LEU   308      59.648  53.573  64.115  1.00  0.00           O  
ATOM   4664  N   TYR   309      58.215  55.096  63.232  1.00  0.00           N  
ATOM   4665  H   TYR   309      57.352  55.597  63.388  1.00  0.00           H  
ATOM   4666  CA  TYR   309      59.042  55.662  62.220  1.00  0.00           C  
ATOM   4667  HA  TYR   309      59.126  54.855  61.493  1.00  0.00           H  
ATOM   4668  CB  TYR   309      58.312  56.861  61.514  1.00  0.00           C  
ATOM   4669  HB2 TYR   309      58.745  57.100  60.542  1.00  0.00           H  
ATOM   4670  HB3 TYR   309      57.300  56.684  61.148  1.00  0.00           H  
ATOM   4671  CG  TYR   309      58.332  58.153  62.311  1.00  0.00           C  
ATOM   4672  CD1 TYR   309      57.614  58.353  63.483  1.00  0.00           C  
ATOM   4673  HD1 TYR   309      56.915  57.586  63.783  1.00  0.00           H  
ATOM   4674  CE1 TYR   309      57.550  59.531  64.114  1.00  0.00           C  
ATOM   4675  HE1 TYR   309      56.913  59.705  64.969  1.00  0.00           H  
ATOM   4676  CZ  TYR   309      58.483  60.521  63.790  1.00  0.00           C  
ATOM   4677  OH  TYR   309      58.336  61.794  64.300  1.00  0.00           O  
ATOM   4678  HH  TYR   309      58.685  62.528  63.790  1.00  0.00           H  
ATOM   4679  CE2 TYR   309      59.477  60.271  62.778  1.00  0.00           C  
ATOM   4680  HE2 TYR   309      60.054  61.074  62.343  1.00  0.00           H  
ATOM   4681  CD2 TYR   309      59.397  59.119  62.003  1.00  0.00           C  
ATOM   4682  HD2 TYR   309      60.081  58.924  61.191  1.00  0.00           H  
ATOM   4683  C   TYR   309      60.433  56.068  62.659  1.00  0.00           C  
ATOM   4684  O   TYR   309      61.408  55.910  61.939  1.00  0.00           O  
ATOM   4685  N   LYS   310      60.601  56.142  64.011  1.00  0.00           N  
ATOM   4686  H   LYS   310      59.739  56.340  64.499  1.00  0.00           H  
ATOM   4687  CA  LYS   310      61.806  56.665  64.642  1.00  0.00           C  
ATOM   4688  HA  LYS   310      62.255  57.528  64.149  1.00  0.00           H  
ATOM   4689  CB  LYS   310      61.297  57.117  65.990  1.00  0.00           C  
ATOM   4690  HB2 LYS   310      60.762  56.291  66.459  1.00  0.00           H  
ATOM   4691  HB3 LYS   310      62.138  57.316  66.655  1.00  0.00           H  
ATOM   4692  CG  LYS   310      60.405  58.363  65.954  1.00  0.00           C  
ATOM   4693  HG2 LYS   310      60.887  59.172  65.405  1.00  0.00           H  
ATOM   4694  HG3 LYS   310      59.521  58.098  65.375  1.00  0.00           H  
ATOM   4695  CD  LYS   310      59.968  58.830  67.332  1.00  0.00           C  
ATOM   4696  HD2 LYS   310      59.405  58.014  67.785  1.00  0.00           H  
ATOM   4697  HD3 LYS   310      60.848  59.051  67.938  1.00  0.00           H  
ATOM   4698  CE  LYS   310      59.003  60.074  67.240  1.00  0.00           C  
ATOM   4699  HE2 LYS   310      59.357  60.797  66.505  1.00  0.00           H  
ATOM   4700  HE3 LYS   310      58.091  59.701  66.775  1.00  0.00           H  
ATOM   4701  NZ  LYS   310      58.708  60.694  68.536  1.00  0.00           N  
ATOM   4702  HZ1 LYS   310      58.894  61.683  68.442  1.00  0.00           H  
ATOM   4703  HZ2 LYS   310      57.731  60.591  68.770  1.00  0.00           H  
ATOM   4704  HZ3 LYS   310      59.171  60.238  69.309  1.00  0.00           H  
ATOM   4705  C   LYS   310      63.003  55.624  64.745  1.00  0.00           C  
ATOM   4706  O   LYS   310      64.121  56.100  64.847  1.00  0.00           O  
ATOM   4707  N   TYR   311      62.728  54.301  64.670  1.00  0.00           N  
ATOM   4708  H   TYR   311      61.744  54.084  64.605  1.00  0.00           H  
ATOM   4709  CA  TYR   311      63.622  53.276  65.306  1.00  0.00           C  
ATOM   4710  HA  TYR   311      64.495  53.790  65.708  1.00  0.00           H  
ATOM   4711  CB  TYR   311      63.020  52.463  66.452  1.00  0.00           C  
ATOM   4712  HB2 TYR   311      62.376  51.692  66.028  1.00  0.00           H  
ATOM   4713  HB3 TYR   311      63.863  51.928  66.889  1.00  0.00           H  
ATOM   4714  CG  TYR   311      62.429  53.205  67.541  1.00  0.00           C  
ATOM   4715  CD1 TYR   311      63.279  53.835  68.509  1.00  0.00           C  
ATOM   4716  HD1 TYR   311      64.330  53.936  68.283  1.00  0.00           H  
ATOM   4717  CE1 TYR   311      62.662  54.538  69.569  1.00  0.00           C  
ATOM   4718  HE1 TYR   311      63.293  55.042  70.285  1.00  0.00           H  
ATOM   4719  CZ  TYR   311      61.242  54.666  69.670  1.00  0.00           C  
ATOM   4720  OH  TYR   311      60.642  55.396  70.669  1.00  0.00           O  
ATOM   4721  HH  TYR   311      59.729  55.555  70.419  1.00  0.00           H  
ATOM   4722  CE2 TYR   311      60.397  53.895  68.804  1.00  0.00           C  
ATOM   4723  HE2 TYR   311      59.339  53.843  69.012  1.00  0.00           H  
ATOM   4724  CD2 TYR   311      61.041  53.224  67.716  1.00  0.00           C  
ATOM   4725  HD2 TYR   311      60.410  52.680  67.029  1.00  0.00           H  
ATOM   4726  C   TYR   311      64.291  52.390  64.258  1.00  0.00           C  
ATOM   4727  O   TYR   311      63.572  51.907  63.386  1.00  0.00           O  
ATOM   4728  N   LYS   312      65.489  51.870  64.540  1.00  0.00           N  
ATOM   4729  H   LYS   312      66.024  52.301  65.280  1.00  0.00           H  
ATOM   4730  CA  LYS   312      65.940  50.507  64.117  1.00  0.00           C  
ATOM   4731  HA  LYS   312      65.029  49.933  63.949  1.00  0.00           H  
ATOM   4732  CB  LYS   312      66.945  50.663  62.927  1.00  0.00           C  
ATOM   4733  HB2 LYS   312      67.218  49.654  62.620  1.00  0.00           H  
ATOM   4734  HB3 LYS   312      66.446  51.141  62.085  1.00  0.00           H  
ATOM   4735  CG  LYS   312      68.226  51.468  63.209  1.00  0.00           C  
ATOM   4736  HG2 LYS   312      67.791  52.430  63.482  1.00  0.00           H  
ATOM   4737  HG3 LYS   312      68.763  51.028  64.049  1.00  0.00           H  
ATOM   4738  CD  LYS   312      69.161  51.794  62.018  1.00  0.00           C  
ATOM   4739  HD2 LYS   312      68.571  52.137  61.167  1.00  0.00           H  
ATOM   4740  HD3 LYS   312      69.872  52.536  62.378  1.00  0.00           H  
ATOM   4741  CE  LYS   312      69.919  50.492  61.588  1.00  0.00           C  
ATOM   4742  HE2 LYS   312      70.453  50.105  62.456  1.00  0.00           H  
ATOM   4743  HE3 LYS   312      69.129  49.830  61.233  1.00  0.00           H  
ATOM   4744  NZ  LYS   312      70.893  50.732  60.468  1.00  0.00           N  
ATOM   4745  HZ1 LYS   312      71.682  51.293  60.754  1.00  0.00           H  
ATOM   4746  HZ2 LYS   312      71.314  49.849  60.219  1.00  0.00           H  
ATOM   4747  HZ3 LYS   312      70.593  51.247  59.652  1.00  0.00           H  
ATOM   4748  C   LYS   312      66.583  49.728  65.282  1.00  0.00           C  
ATOM   4749  O   LYS   312      66.924  50.368  66.243  1.00  0.00           O  
ATOM   4750  N   VAL   313      66.787  48.402  65.076  1.00  0.00           N  
ATOM   4751  H   VAL   313      66.397  47.914  64.282  1.00  0.00           H  
ATOM   4752  CA  VAL   313      67.868  47.724  65.862  1.00  0.00           C  
ATOM   4753  HA  VAL   313      67.764  48.097  66.881  1.00  0.00           H  
ATOM   4754  CB  VAL   313      67.756  46.194  65.967  1.00  0.00           C  
ATOM   4755  HB  VAL   313      68.553  45.851  66.626  1.00  0.00           H  
ATOM   4756  CG1 VAL   313      66.566  45.763  66.731  1.00  0.00           C  
ATOM   4757 HG11 VAL   313      65.719  46.384  66.439  1.00  0.00           H  
ATOM   4758 HG12 VAL   313      66.380  44.702  66.559  1.00  0.00           H  
ATOM   4759 HG13 VAL   313      66.681  45.942  67.800  1.00  0.00           H  
ATOM   4760  CG2 VAL   313      67.885  45.291  64.741  1.00  0.00           C  
ATOM   4761 HG21 VAL   313      68.883  45.335  64.304  1.00  0.00           H  
ATOM   4762 HG22 VAL   313      67.826  44.225  64.960  1.00  0.00           H  
ATOM   4763 HG23 VAL   313      67.125  45.538  64.001  1.00  0.00           H  
ATOM   4764  C   VAL   313      69.308  48.059  65.291  1.00  0.00           C  
ATOM   4765  O   VAL   313      69.458  48.302  64.102  1.00  0.00           O  
ATOM   4766  N   VAL   314      70.235  48.180  66.214  1.00  0.00           N  
ATOM   4767  H   VAL   314      69.964  47.840  67.125  1.00  0.00           H  
ATOM   4768  CA  VAL   314      71.635  48.512  65.971  1.00  0.00           C  
ATOM   4769  HA  VAL   314      71.849  48.547  64.903  1.00  0.00           H  
ATOM   4770  CB  VAL   314      71.930  49.924  66.515  1.00  0.00           C  
ATOM   4771  HB  VAL   314      71.089  50.527  66.172  1.00  0.00           H  
ATOM   4772  CG1 VAL   314      72.111  50.013  68.015  1.00  0.00           C  
ATOM   4773 HG11 VAL   314      71.446  50.789  68.394  1.00  0.00           H  
ATOM   4774 HG12 VAL   314      71.708  49.143  68.533  1.00  0.00           H  
ATOM   4775 HG13 VAL   314      73.156  50.220  68.246  1.00  0.00           H  
ATOM   4776  CG2 VAL   314      73.154  50.454  65.817  1.00  0.00           C  
ATOM   4777 HG21 VAL   314      73.399  51.437  66.219  1.00  0.00           H  
ATOM   4778 HG22 VAL   314      74.017  49.804  65.961  1.00  0.00           H  
ATOM   4779 HG23 VAL   314      72.959  50.477  64.745  1.00  0.00           H  
ATOM   4780  C   VAL   314      72.654  47.551  66.600  1.00  0.00           C  
ATOM   4781  O   VAL   314      72.545  47.081  67.735  1.00  0.00           O  
ATOM   4782  N   LYS   315      73.453  46.978  65.694  1.00  0.00           N  
ATOM   4783  H   LYS   315      73.386  47.338  64.753  1.00  0.00           H  
ATOM   4784  CA  LYS   315      74.463  45.948  66.116  1.00  0.00           C  
ATOM   4785  HA  LYS   315      73.956  45.199  66.725  1.00  0.00           H  
ATOM   4786  CB  LYS   315      74.926  45.165  64.887  1.00  0.00           C  
ATOM   4787  HB2 LYS   315      74.194  45.170  64.080  1.00  0.00           H  
ATOM   4788  HB3 LYS   315      75.861  45.632  64.574  1.00  0.00           H  
ATOM   4789  CG  LYS   315      75.083  43.582  65.108  1.00  0.00           C  
ATOM   4790  HG2 LYS   315      75.764  43.589  65.959  1.00  0.00           H  
ATOM   4791  HG3 LYS   315      74.145  43.105  65.394  1.00  0.00           H  
ATOM   4792  CD  LYS   315      75.538  42.769  63.903  1.00  0.00           C  
ATOM   4793  HD2 LYS   315      74.632  42.457  63.383  1.00  0.00           H  
ATOM   4794  HD3 LYS   315      76.165  43.360  63.235  1.00  0.00           H  
ATOM   4795  CE  LYS   315      76.219  41.494  64.373  1.00  0.00           C  
ATOM   4796  HE2 LYS   315      77.211  41.675  64.787  1.00  0.00           H  
ATOM   4797  HE3 LYS   315      75.533  41.230  65.178  1.00  0.00           H  
ATOM   4798  NZ  LYS   315      76.273  40.523  63.204  1.00  0.00           N  
ATOM   4799  HZ1 LYS   315      76.554  39.602  63.508  1.00  0.00           H  
ATOM   4800  HZ2 LYS   315      75.313  40.280  63.007  1.00  0.00           H  
ATOM   4801  HZ3 LYS   315      76.686  40.878  62.353  1.00  0.00           H  
ATOM   4802  C   LYS   315      75.634  46.460  67.020  1.00  0.00           C  
ATOM   4803  O   LYS   315      76.305  47.349  66.512  1.00  0.00           O  
ATOM   4804  N   ILE   316      75.959  45.831  68.181  1.00  0.00           N  
ATOM   4805  H   ILE   316      75.387  45.055  68.483  1.00  0.00           H  
ATOM   4806  CA  ILE   316      77.113  46.144  69.028  1.00  0.00           C  
ATOM   4807  HA  ILE   316      77.419  47.178  68.868  1.00  0.00           H  
ATOM   4808  CB  ILE   316      76.744  46.005  70.544  1.00  0.00           C  
ATOM   4809  HB  ILE   316      76.540  44.961  70.780  1.00  0.00           H  
ATOM   4810  CG2 ILE   316      77.930  46.539  71.397  1.00  0.00           C  
ATOM   4811 HG21 ILE   316      78.879  46.150  71.027  1.00  0.00           H  
ATOM   4812 HG22 ILE   316      77.750  47.602  71.234  1.00  0.00           H  
ATOM   4813 HG23 ILE   316      77.755  46.380  72.461  1.00  0.00           H  
ATOM   4814  CG1 ILE   316      75.365  46.711  70.859  1.00  0.00           C  
ATOM   4815 HG12 ILE   316      75.561  47.771  70.693  1.00  0.00           H  
ATOM   4816 HG13 ILE   316      74.537  46.341  70.255  1.00  0.00           H  
ATOM   4817  CD1 ILE   316      75.047  46.522  72.352  1.00  0.00           C  
ATOM   4818 HD11 ILE   316      75.865  46.788  73.021  1.00  0.00           H  
ATOM   4819 HD12 ILE   316      74.307  47.276  72.622  1.00  0.00           H  
ATOM   4820 HD13 ILE   316      74.696  45.507  72.537  1.00  0.00           H  
ATOM   4821  C   ILE   316      78.304  45.313  68.671  1.00  0.00           C  
ATOM   4822  O   ILE   316      79.200  45.904  68.070  1.00  0.00           O  
ATOM   4823  OXT ILE   316      78.303  44.059  68.899  1.00  0.00           O  
ATOM   4824  C1  0YB   317      45.132  71.424  36.231  1.00  0.00           C  
ATOM   4825  H1  0YB   317      44.332  70.819  36.656  1.00  0.00           H  
ATOM   4826  O5  0YB   317      46.376  70.724  36.002  1.00  0.00           O  
ATOM   4827  C5  0YB   317      46.491  69.712  34.998  1.00  0.00           C  
ATOM   4828  H5  0YB   317      45.830  68.893  35.282  1.00  0.00           H  
ATOM   4829  C6  0YB   317      47.903  69.199  35.131  1.00  0.00           C  
ATOM   4830  H62 0YB   317      48.546  70.079  35.116  1.00  0.00           H  
ATOM   4831  H61 0YB   317      48.152  68.605  34.252  1.00  0.00           H  
ATOM   4832  O6  0YB   317      48.138  68.397  36.309  1.00  0.00           O  
ATOM   4833  H6O 0YB   317      48.083  67.454  36.134  1.00  0.00           H  
ATOM   4834  C4  0YB   317      46.028  70.207  33.634  1.00  0.00           C  
ATOM   4835  H4  0YB   317      46.705  70.913  33.153  1.00  0.00           H  
ATOM   4836  O4  0YB   317      45.858  68.992  32.830  1.00  0.00           O  
ATOM   4837  H4O 0YB   317      46.622  68.847  32.267  1.00  0.00           H  
ATOM   4838  C3  0YB   317      44.733  71.050  33.720  1.00  0.00           C  
ATOM   4839  H3  0YB   317      43.922  70.340  33.878  1.00  0.00           H  
ATOM   4840  O3  0YB   317      44.558  71.818  32.523  1.00  0.00           O  
ATOM   4841  H3O 0YB   317      44.780  71.215  31.810  1.00  0.00           H  
ATOM   4842  C2  0YB   317      44.577  72.009  34.899  1.00  0.00           C  
ATOM   4843  H2  0YB   317      45.081  72.915  34.564  1.00  0.00           H  
ATOM   4844  N2  0YB   317      43.066  72.414  35.054  1.00  0.00           N  
ATOM   4845  H2N 0YB   317      42.296  71.800  34.828  1.00  0.00           H  
ATOM   4846  C2N 0YB   317      42.659  73.611  35.528  1.00  0.00           C  
ATOM   4847  O2N 0YB   317      43.528  74.464  35.826  1.00  0.00           O  
ATOM   4848  CME 0YB   317      41.226  73.943  35.846  1.00  0.00           C  
ATOM   4849  H3M 0YB   317      40.868  74.949  35.624  1.00  0.00           H  
ATOM   4850  H2M 0YB   317      40.524  73.250  35.382  1.00  0.00           H  
ATOM   4851  H1M 0YB   317      41.098  73.769  36.915  1.00  0.00           H  
ATOM   4852  C1  0YB   318      42.312  65.435  34.054  1.00  0.00           C  
ATOM   4853  H1  0YB   318      41.723  65.158  34.928  1.00  0.00           H  
ATOM   4854  O5  0YB   318      41.589  64.990  32.780  1.00  0.00           O  
ATOM   4855  C5  0YB   318      40.421  65.752  32.333  1.00  0.00           C  
ATOM   4856  H5  0YB   318      39.616  65.544  33.038  1.00  0.00           H  
ATOM   4857  C6  0YB   318      40.028  65.065  31.021  1.00  0.00           C  
ATOM   4858  H62 0YB   318      39.989  63.978  31.086  1.00  0.00           H  
ATOM   4859  H61 0YB   318      40.838  65.272  30.321  1.00  0.00           H  
ATOM   4860  O6  0YB   318      38.728  65.534  30.577  1.00  0.00           O  
ATOM   4861  H6O 0YB   318      38.843  66.420  30.225  1.00  0.00           H  
ATOM   4862  C4  0YB   318      40.802  67.229  32.205  1.00  0.00           C  
ATOM   4863  H4  0YB   318      41.627  67.346  31.502  1.00  0.00           H  
ATOM   4864  O4  0YB   318      39.646  68.000  31.820  1.00  0.00           O  
ATOM   4865  H4O 0YB   318      39.905  68.674  31.188  1.00  0.00           H  
ATOM   4866  C3  0YB   318      41.360  67.788  33.549  1.00  0.00           C  
ATOM   4867  H3  0YB   318      40.506  67.886  34.218  1.00  0.00           H  
ATOM   4868  O3  0YB   318      41.900  69.127  33.331  1.00  0.00           O  
ATOM   4869  H3O 0YB   318      42.011  69.516  34.202  1.00  0.00           H  
ATOM   4870  C2  0YB   318      42.552  66.959  34.177  1.00  0.00           C  
ATOM   4871  H2  0YB   318      43.417  67.181  33.551  1.00  0.00           H  
ATOM   4872  N2  0YB   318      42.919  67.446  35.484  1.00  0.00           N  
ATOM   4873  H2N 0YB   318      42.179  67.962  35.938  1.00  0.00           H  
ATOM   4874  C2N 0YB   318      44.039  67.203  36.163  1.00  0.00           C  
ATOM   4875  O2N 0YB   318      44.979  66.600  35.663  1.00  0.00           O  
ATOM   4876  CME 0YB   318      44.173  68.008  37.446  1.00  0.00           C  
ATOM   4877  H3M 0YB   318      45.188  68.354  37.647  1.00  0.00           H  
ATOM   4878  H2M 0YB   318      43.606  68.936  37.373  1.00  0.00           H  
ATOM   4879  H1M 0YB   318      43.789  67.491  38.325  1.00  0.00           H  
ATOM   4880  C1  0YB   319      29.662  64.350  53.038  1.00  0.00           C  
ATOM   4881  H1  0YB   319      29.270  63.367  53.297  1.00  0.00           H  
ATOM   4882  O5  0YB   319      29.360  64.649  51.605  1.00  0.00           O  
ATOM   4883  C5  0YB   319      27.931  64.562  51.234  1.00  0.00           C  
ATOM   4884  H5  0YB   319      27.667  63.505  51.263  1.00  0.00           H  
ATOM   4885  C6  0YB   319      27.701  65.048  49.805  1.00  0.00           C  
ATOM   4886  H62 0YB   319      28.595  65.326  49.246  1.00  0.00           H  
ATOM   4887  H61 0YB   319      27.038  65.891  49.609  1.00  0.00           H  
ATOM   4888  O6  0YB   319      27.253  63.904  48.980  1.00  0.00           O  
ATOM   4889  H6O 0YB   319      27.858  63.986  48.239  1.00  0.00           H  
ATOM   4890  C4  0YB   319      27.053  65.433  52.294  1.00  0.00           C  
ATOM   4891  H4  0YB   319      26.375  66.079  51.736  1.00  0.00           H  
ATOM   4892  O4  0YB   319      26.222  64.446  52.976  1.00  0.00           O  
ATOM   4893  H4O 0YB   319      25.920  64.800  53.815  1.00  0.00           H  
ATOM   4894  C3  0YB   319      27.823  66.247  53.364  1.00  0.00           C  
ATOM   4895  H3  0YB   319      27.117  66.581  54.125  1.00  0.00           H  
ATOM   4896  O3  0YB   319      28.519  67.436  52.797  1.00  0.00           O  
ATOM   4897  H3O 0YB   319      27.876  68.134  52.654  1.00  0.00           H  
ATOM   4898  C2  0YB   319      28.858  65.279  54.024  1.00  0.00           C  
ATOM   4899  H2  0YB   319      29.633  65.982  54.330  1.00  0.00           H  
ATOM   4900  N2  0YB   319      28.315  64.529  55.155  1.00  0.00           N  
ATOM   4901  H2N 0YB   319      27.741  63.717  54.977  1.00  0.00           H  
ATOM   4902  C2N 0YB   319      28.243  64.954  56.388  1.00  0.00           C  
ATOM   4903  O2N 0YB   319      29.005  65.822  56.745  1.00  0.00           O  
ATOM   4904  CME 0YB   319      27.292  64.329  57.407  1.00  0.00           C  
ATOM   4905  H3M 0YB   319      27.533  64.533  58.451  1.00  0.00           H  
ATOM   4906  H2M 0YB   319      26.273  64.590  57.120  1.00  0.00           H  
ATOM   4907  H1M 0YB   319      27.381  63.242  57.393  1.00  0.00           H  
ATOM   4908  C1  0YB   320      51.202  59.555  75.194  1.00  0.00           C  
ATOM   4909  H1  0YB   320      51.753  60.495  75.165  1.00  0.00           H  
ATOM   4910  O5  0YB   320      51.245  59.031  73.869  1.00  0.00           O  
ATOM   4911  C5  0YB   320      52.563  58.517  73.373  1.00  0.00           C  
ATOM   4912  H5  0YB   320      53.211  59.384  73.246  1.00  0.00           H  
ATOM   4913  C6  0YB   320      52.240  57.867  72.005  1.00  0.00           C  
ATOM   4914  H62 0YB   320      53.066  57.505  71.394  1.00  0.00           H  
ATOM   4915  H61 0YB   320      51.782  58.559  71.298  1.00  0.00           H  
ATOM   4916  O6  0YB   320      51.357  56.715  72.092  1.00  0.00           O  
ATOM   4917  H6O 0YB   320      50.625  56.945  71.515  1.00  0.00           H  
ATOM   4918  C4  0YB   320      53.141  57.484  74.283  1.00  0.00           C  
ATOM   4919  H4  0YB   320      52.595  56.543  74.216  1.00  0.00           H  
ATOM   4920  O4  0YB   320      54.453  57.218  73.736  1.00  0.00           O  
ATOM   4921  H4O 0YB   320      54.971  56.773  74.410  1.00  0.00           H  
ATOM   4922  C3  0YB   320      53.206  57.960  75.772  1.00  0.00           C  
ATOM   4923  H3  0YB   320      54.015  58.688  75.831  1.00  0.00           H  
ATOM   4924  O3  0YB   320      53.686  56.742  76.484  1.00  0.00           O  
ATOM   4925  H3O 0YB   320      53.903  56.129  75.777  1.00  0.00           H  
ATOM   4926  C2  0YB   320      51.811  58.588  76.223  1.00  0.00           C  
ATOM   4927  H2  0YB   320      51.212  57.677  76.251  1.00  0.00           H  
ATOM   4928  N2  0YB   320      52.005  59.088  77.578  1.00  0.00           N  
ATOM   4929  H2N 0YB   320      52.855  59.622  77.688  1.00  0.00           H  
ATOM   4930  C2N 0YB   320      51.228  59.119  78.615  1.00  0.00           C  
ATOM   4931  O2N 0YB   320      50.002  58.935  78.512  1.00  0.00           O  
ATOM   4932  CME 0YB   320      51.863  59.743  79.888  1.00  0.00           C  
ATOM   4933  H3M 0YB   320      51.271  60.628  80.121  1.00  0.00           H  
ATOM   4934  H2M 0YB   320      51.758  59.065  80.736  1.00  0.00           H  
ATOM   4935  H1M 0YB   320      52.922  59.992  79.817  1.00  0.00           H  
ATOM   4936  C1  0YB   321      34.955  69.906  40.979  1.00  0.00           C  
ATOM   4937  H1  0YB   321      34.893  70.929  40.608  1.00  0.00           H  
ATOM   4938  O5  0YB   321      33.861  69.069  40.547  1.00  0.00           O
[truncated: 563,659 more chars]
