# Supplementary material for: IgG1-b12–HIV-gp120 Interface in Solution: A Computational Study
Source: J Chem Inf Model. 2021 Dec 31;62(2):359–71. doi: 10.1021/acs.jcim.1c01143 (PMC8790758; doi:10.1021/acs.jcim.1c01143)
Supplement: Supplementary file 2 — ci1c01143_si_002.zip [file ci1c01143_si_002.zip › GP120_B12_pdbs/InitialSnapshots_QMMM/snap_02.pdb]

ATOM      1  N   GLU     1     116.356  16.393 123.915  1.00  0.00           N  
ATOM      2  H1  GLU     1     115.703  16.925 124.471  1.00  0.00           H  
ATOM      3  H2  GLU     1     116.960  15.877 124.540  1.00  0.00           H  
ATOM      4  H3  GLU     1     115.803  15.765 123.350  1.00  0.00           H  
ATOM      5  CA  GLU     1     117.205  17.200 123.033  1.00  0.00           C  
ATOM      6  HA  GLU     1     117.565  16.575 122.215  1.00  0.00           H  
ATOM      7  CB  GLU     1     116.497  18.417 122.280  1.00  0.00           C  
ATOM      8  HB2 GLU     1     115.665  17.953 121.749  1.00  0.00           H  
ATOM      9  HB3 GLU     1     116.120  19.156 122.988  1.00  0.00           H  
ATOM     10  CG  GLU     1     117.381  19.289 121.396  1.00  0.00           C  
ATOM     11  HG2 GLU     1     118.168  19.686 122.037  1.00  0.00           H  
ATOM     12  HG3 GLU     1     117.803  18.739 120.555  1.00  0.00           H  
ATOM     13  CD  GLU     1     116.641  20.595 120.943  1.00  0.00           C  
ATOM     14  OE1 GLU     1     115.486  20.536 120.445  1.00  0.00           O  
ATOM     15  OE2 GLU     1     117.257  21.667 121.155  1.00  0.00           O  
ATOM     16  C   GLU     1     118.419  17.715 123.794  1.00  0.00           C  
ATOM     17  O   GLU     1     118.329  17.958 125.018  1.00  0.00           O  
ATOM     18  N   VAL     2     119.640  17.596 123.255  1.00  0.00           N  
ATOM     19  H   VAL     2     119.757  17.451 122.262  1.00  0.00           H  
ATOM     20  CA  VAL     2     120.852  17.639 124.087  1.00  0.00           C  
ATOM     21  HA  VAL     2     120.700  17.119 125.033  1.00  0.00           H  
ATOM     22  CB  VAL     2     121.972  16.851 123.302  1.00  0.00           C  
ATOM     23  HB  VAL     2     122.231  17.498 122.464  1.00  0.00           H  
ATOM     24  CG1 VAL     2     123.173  16.726 124.323  1.00  0.00           C  
ATOM     25 HG11 VAL     2     123.575  17.729 124.464  1.00  0.00           H  
ATOM     26 HG12 VAL     2     122.892  16.282 125.278  1.00  0.00           H  
ATOM     27 HG13 VAL     2     123.934  16.058 123.922  1.00  0.00           H  
ATOM     28  CG2 VAL     2     121.648  15.427 122.824  1.00  0.00           C  
ATOM     29 HG21 VAL     2     121.734  15.390 121.738  1.00  0.00           H  
ATOM     30 HG22 VAL     2     122.298  14.663 123.250  1.00  0.00           H  
ATOM     31 HG23 VAL     2     120.606  15.260 123.095  1.00  0.00           H  
ATOM     32  C   VAL     2     121.304  19.031 124.434  1.00  0.00           C  
ATOM     33  O   VAL     2     122.044  19.713 123.667  1.00  0.00           O  
ATOM     34  N   VAL     3     120.529  19.649 125.307  1.00  0.00           N  
ATOM     35  H   VAL     3     119.837  19.058 125.745  1.00  0.00           H  
ATOM     36  CA  VAL     3     120.687  21.060 125.699  1.00  0.00           C  
ATOM     37  HA  VAL     3     121.068  21.532 124.794  1.00  0.00           H  
ATOM     38  CB  VAL     3     119.312  21.611 126.129  1.00  0.00           C  
ATOM     39  HB  VAL     3     119.297  21.499 127.213  1.00  0.00           H  
ATOM     40  CG1 VAL     3     119.284  23.071 125.827  1.00  0.00           C  
ATOM     41 HG11 VAL     3     119.381  23.216 124.751  1.00  0.00           H  
ATOM     42 HG12 VAL     3     118.332  23.480 126.164  1.00  0.00           H  
ATOM     43 HG13 VAL     3     119.932  23.586 126.536  1.00  0.00           H  
ATOM     44  CG2 VAL     3     118.044  20.845 125.690  1.00  0.00           C  
ATOM     45 HG21 VAL     3     118.145  20.465 124.673  1.00  0.00           H  
ATOM     46 HG22 VAL     3     117.890  20.039 126.408  1.00  0.00           H  
ATOM     47 HG23 VAL     3     117.221  21.538 125.863  1.00  0.00           H  
ATOM     48  C   VAL     3     121.735  21.174 126.831  1.00  0.00           C  
ATOM     49  O   VAL     3     121.817  20.387 127.763  1.00  0.00           O  
ATOM     50  N   LEU     4     122.665  22.005 126.482  1.00  0.00           N  
ATOM     51  H   LEU     4     122.514  22.433 125.580  1.00  0.00           H  
ATOM     52  CA  LEU     4     124.007  21.948 127.018  1.00  0.00           C  
ATOM     53  HA  LEU     4     124.262  20.888 127.015  1.00  0.00           H  
ATOM     54  CB  LEU     4     125.098  22.572 126.029  1.00  0.00           C  
ATOM     55  HB2 LEU     4     124.808  23.565 125.686  1.00  0.00           H  
ATOM     56  HB3 LEU     4     126.038  22.728 126.559  1.00  0.00           H  
ATOM     57  CG  LEU     4     125.564  21.729 124.823  1.00  0.00           C  
ATOM     58  HG  LEU     4     124.750  21.659 124.101  1.00  0.00           H  
ATOM     59  CD1 LEU     4     126.585  22.642 124.122  1.00  0.00           C  
ATOM     60 HD11 LEU     4     126.159  23.621 123.902  1.00  0.00           H  
ATOM     61 HD12 LEU     4     127.500  22.821 124.685  1.00  0.00           H  
ATOM     62 HD13 LEU     4     126.731  22.045 123.221  1.00  0.00           H  
ATOM     63  CD2 LEU     4     126.230  20.385 125.247  1.00  0.00           C  
ATOM     64 HD21 LEU     4     125.384  19.703 125.337  1.00  0.00           H  
ATOM     65 HD22 LEU     4     126.869  20.047 124.430  1.00  0.00           H  
ATOM     66 HD23 LEU     4     126.885  20.536 126.105  1.00  0.00           H  
ATOM     67  C   LEU     4     124.049  22.491 128.417  1.00  0.00           C  
ATOM     68  O   LEU     4     123.473  23.591 128.658  1.00  0.00           O  
ATOM     69  N   VAL     5     124.917  21.947 129.286  1.00  0.00           N  
ATOM     70  H   VAL     5     125.685  21.370 128.973  1.00  0.00           H  
ATOM     71  CA  VAL     5     125.018  22.460 130.662  1.00  0.00           C  
ATOM     72  HA  VAL     5     124.056  22.819 131.025  1.00  0.00           H  
ATOM     73  CB  VAL     5     125.232  21.203 131.521  1.00  0.00           C  
ATOM     74  HB  VAL     5     126.170  20.816 131.121  1.00  0.00           H  
ATOM     75  CG1 VAL     5     125.514  21.512 133.004  1.00  0.00           C  
ATOM     76 HG11 VAL     5     126.541  21.842 133.160  1.00  0.00           H  
ATOM     77 HG12 VAL     5     124.899  22.373 133.268  1.00  0.00           H  
ATOM     78 HG13 VAL     5     125.138  20.756 133.694  1.00  0.00           H  
ATOM     79  CG2 VAL     5     124.130  20.138 131.344  1.00  0.00           C  
ATOM     80 HG21 VAL     5     123.284  20.616 131.837  1.00  0.00           H  
ATOM     81 HG22 VAL     5     123.893  19.822 130.328  1.00  0.00           H  
ATOM     82 HG23 VAL     5     124.252  19.281 132.006  1.00  0.00           H  
ATOM     83  C   VAL     5     125.974  23.670 130.701  1.00  0.00           C  
ATOM     84  O   VAL     5     127.088  23.569 130.181  1.00  0.00           O  
ATOM     85  N   ASN     6     125.571  24.652 131.448  1.00  0.00           N  
ATOM     86  H   ASN     6     124.633  24.629 131.822  1.00  0.00           H  
ATOM     87  CA  ASN     6     126.482  25.708 131.935  1.00  0.00           C  
ATOM     88  HA  ASN     6     125.753  26.322 132.465  1.00  0.00           H  
ATOM     89  CB  ASN     6     127.470  25.209 133.066  1.00  0.00           C  
ATOM     90  HB2 ASN     6     127.894  24.256 132.751  1.00  0.00           H  
ATOM     91  HB3 ASN     6     128.320  25.876 133.211  1.00  0.00           H  
ATOM     92  CG  ASN     6     126.821  25.031 134.414  1.00  0.00           C  
ATOM     93  OD1 ASN     6     125.630  25.103 134.504  1.00  0.00           O  
ATOM     94  ND2 ASN     6     127.633  25.121 135.437  1.00  0.00           N  
ATOM     95 HD21 ASN     6     127.278  24.936 136.365  1.00  0.00           H  
ATOM     96 HD22 ASN     6     128.626  25.238 135.297  1.00  0.00           H  
ATOM     97  C   ASN     6     127.127  26.662 130.948  1.00  0.00           C  
ATOM     98  O   ASN     6     127.289  27.771 131.404  1.00  0.00           O  
ATOM     99  N   VAL     7     127.196  26.398 129.675  1.00  0.00           N  
ATOM    100  H   VAL     7     127.213  25.416 129.438  1.00  0.00           H  
ATOM    101  CA  VAL     7     127.393  27.408 128.630  1.00  0.00           C  
ATOM    102  HA  VAL     7     128.430  27.723 128.745  1.00  0.00           H  
ATOM    103  CB  VAL     7     127.390  26.856 127.169  1.00  0.00           C  
ATOM    104  HB  VAL     7     127.727  27.735 126.620  1.00  0.00           H  
ATOM    105  CG1 VAL     7     128.398  25.757 126.951  1.00  0.00           C  
ATOM    106 HG11 VAL     7     128.617  25.737 125.883  1.00  0.00           H  
ATOM    107 HG12 VAL     7     129.287  25.925 127.559  1.00  0.00           H  
ATOM    108 HG13 VAL     7     127.860  24.854 127.240  1.00  0.00           H  
ATOM    109  CG2 VAL     7     126.090  26.399 126.518  1.00  0.00           C  
ATOM    110 HG21 VAL     7     125.410  25.876 127.191  1.00  0.00           H  
ATOM    111 HG22 VAL     7     125.579  27.299 126.175  1.00  0.00           H  
ATOM    112 HG23 VAL     7     126.338  25.884 125.590  1.00  0.00           H  
ATOM    113  C   VAL     7     126.468  28.633 128.654  1.00  0.00           C  
ATOM    114  O   VAL     7     125.252  28.462 128.805  1.00  0.00           O  
ATOM    115  N   THR     8     126.998  29.776 128.202  1.00  0.00           N  
ATOM    116  H   THR     8     127.984  29.996 128.185  1.00  0.00           H  
ATOM    117  CA  THR     8     126.215  30.901 127.733  1.00  0.00           C  
ATOM    118  HA  THR     8     125.302  30.557 127.246  1.00  0.00           H  
ATOM    119  CB  THR     8     125.790  31.788 128.888  1.00  0.00           C  
ATOM    120  HB  THR     8     126.697  31.941 129.473  1.00  0.00           H  
ATOM    121  CG2 THR     8     125.116  33.100 128.585  1.00  0.00           C  
ATOM    122 HG21 THR     8     125.814  33.813 128.146  1.00  0.00           H  
ATOM    123 HG22 THR     8     124.389  33.010 127.777  1.00  0.00           H  
ATOM    124 HG23 THR     8     124.638  33.527 129.466  1.00  0.00           H  
ATOM    125  OG1 THR     8     124.917  31.085 129.816  1.00  0.00           O  
ATOM    126  HG1 THR     8     124.782  30.213 129.437  1.00  0.00           H  
ATOM    127  C   THR     8     127.017  31.742 126.676  1.00  0.00           C  
ATOM    128  O   THR     8     127.948  32.428 127.017  1.00  0.00           O  
ATOM    129  N   GLU     9     126.700  31.732 125.386  1.00  0.00           N  
ATOM    130  H   GLU     9     125.739  31.482 125.204  1.00  0.00           H  
ATOM    131  CA  GLU     9     127.660  31.403 124.386  1.00  0.00           C  
ATOM    132  HA  GLU     9     128.636  31.658 124.799  1.00  0.00           H  
ATOM    133  CB  GLU     9     127.626  29.875 124.203  1.00  0.00           C  
ATOM    134  HB2 GLU     9     127.620  29.520 125.234  1.00  0.00           H  
ATOM    135  HB3 GLU     9     126.767  29.663 123.566  1.00  0.00           H  
ATOM    136  CG  GLU     9     128.765  29.240 123.412  1.00  0.00           C  
ATOM    137  HG2 GLU     9     128.841  28.173 123.620  1.00  0.00           H  
ATOM    138  HG3 GLU     9     128.478  29.357 122.367  1.00  0.00           H  
ATOM    139  CD  GLU     9     130.197  29.814 123.732  1.00  0.00           C  
ATOM    140  OE1 GLU     9     130.810  30.660 123.035  1.00  0.00           O  
ATOM    141  OE2 GLU     9     130.696  29.484 124.804  1.00  0.00           O  
ATOM    142  C   GLU     9     127.511  32.159 123.064  1.00  0.00           C  
ATOM    143  O   GLU     9     126.396  32.439 122.608  1.00  0.00           O  
ATOM    144  N   ASN    10     128.620  32.562 122.472  1.00  0.00           N  
ATOM    145  H   ASN    10     129.437  32.081 122.820  1.00  0.00           H  
ATOM    146  CA  ASN    10     128.630  33.483 121.255  1.00  0.00           C  
ATOM    147  HA  ASN    10     128.145  34.400 121.590  1.00  0.00           H  
ATOM    148  CB  ASN    10     130.093  33.874 120.844  1.00  0.00           C  
ATOM    149  HB2 ASN    10     130.445  34.374 121.747  1.00  0.00           H  
ATOM    150  HB3 ASN    10     130.681  32.979 120.639  1.00  0.00           H  
ATOM    151  CG  ASN    10     130.247  34.890 119.737  1.00  0.00           C  
ATOM    152  OD1 ASN    10     130.670  34.587 118.632  1.00  0.00           O  
ATOM    153  ND2 ASN    10     130.009  36.145 120.047  1.00  0.00           N  
ATOM    154 HD21 ASN    10     130.086  36.482 120.996  1.00  0.00           H  
ATOM    155 HD22 ASN    10     130.498  36.783 119.435  1.00  0.00           H  
ATOM    156  C   ASN    10     127.954  32.862 119.995  1.00  0.00           C  
ATOM    157  O   ASN    10     128.159  31.695 119.684  1.00  0.00           O  
ATOM    158  N   PHE    11     127.157  33.755 119.329  1.00  0.00           N  
ATOM    159  H   PHE    11     126.809  34.500 119.917  1.00  0.00           H  
ATOM    160  CA  PHE    11     126.439  33.636 118.059  1.00  0.00           C  
ATOM    161  HA  PHE    11     127.056  32.994 117.429  1.00  0.00           H  
ATOM    162  CB  PHE    11     124.996  33.024 118.217  1.00  0.00           C  
ATOM    163  HB2 PHE    11     124.401  33.507 118.992  1.00  0.00           H  
ATOM    164  HB3 PHE    11     124.547  33.172 117.235  1.00  0.00           H  
ATOM    165  CG  PHE    11     124.991  31.547 118.442  1.00  0.00           C  
ATOM    166  CD1 PHE    11     125.021  31.137 119.768  1.00  0.00           C  
ATOM    167  HD1 PHE    11     125.150  31.930 120.489  1.00  0.00           H  
ATOM    168  CE1 PHE    11     124.872  29.775 120.112  1.00  0.00           C  
ATOM    169  HE1 PHE    11     125.293  29.426 121.043  1.00  0.00           H  
ATOM    170  CZ  PHE    11     124.702  28.906 119.080  1.00  0.00           C  
ATOM    171  HZ  PHE    11     124.653  27.848 119.294  1.00  0.00           H  
ATOM    172  CE2 PHE    11     124.628  29.238 117.731  1.00  0.00           C  
ATOM    173  HE2 PHE    11     124.518  28.506 116.944  1.00  0.00           H  
ATOM    174  CD2 PHE    11     124.760  30.638 117.444  1.00  0.00           C  
ATOM    175  HD2 PHE    11     124.612  31.000 116.437  1.00  0.00           H  
ATOM    176  C   PHE    11     126.389  34.937 117.326  1.00  0.00           C  
ATOM    177  O   PHE    11     125.755  35.802 117.931  1.00  0.00           O  
ATOM    178  N   ASN    12     127.038  35.144 116.212  1.00  0.00           N  
ATOM    179  H   ASN    12     127.494  34.421 115.675  1.00  0.00           H  
ATOM    180  CA  ASN    12     126.702  36.303 115.391  1.00  0.00           C  
ATOM    181  HA  ASN    12     125.711  36.646 115.688  1.00  0.00           H  
ATOM    182  CB  ASN    12     127.707  37.412 115.660  1.00  0.00           C  
ATOM    183  HB2 ASN    12     127.627  37.740 116.697  1.00  0.00           H  
ATOM    184  HB3 ASN    12     128.747  37.123 115.512  1.00  0.00           H  
ATOM    185  CG  ASN    12     127.425  38.576 114.730  1.00  0.00           C  
ATOM    186  OD1 ASN    12     126.274  38.961 114.664  1.00  0.00           O  
ATOM    187  ND2 ASN    12     128.380  39.350 114.206  1.00  0.00           N  
ATOM    188 HD21 ASN    12     128.106  40.211 113.754  1.00  0.00           H  
ATOM    189 HD22 ASN    12     129.366  39.266 114.412  1.00  0.00           H  
ATOM    190  C   ASN    12     126.621  35.935 113.885  1.00  0.00           C  
ATOM    191  O   ASN    12     127.632  35.822 113.185  1.00  0.00           O  
ATOM    192  N   TRP    13     125.367  35.789 113.404  1.00  0.00           N  
ATOM    193  H   TRP    13     124.601  35.650 114.047  1.00  0.00           H  
ATOM    194  CA  TRP    13     125.043  35.451 112.055  1.00  0.00           C  
ATOM    195  HA  TRP    13     125.618  34.539 111.897  1.00  0.00           H  
ATOM    196  CB  TRP    13     123.548  35.181 111.902  1.00  0.00           C  
ATOM    197  HB2 TRP    13     123.492  34.651 110.951  1.00  0.00           H  
ATOM    198  HB3 TRP    13     123.287  34.476 112.692  1.00  0.00           H  
ATOM    199  CG  TRP    13     122.672  36.326 111.755  1.00  0.00           C  
ATOM    200  CD1 TRP    13     122.612  37.268 112.686  1.00  0.00           C  
ATOM    201  HD1 TRP    13     123.192  37.198 113.595  1.00  0.00           H  
ATOM    202  NE1 TRP    13     122.077  38.433 112.160  1.00  0.00           N  
ATOM    203  HE1 TRP    13     121.987  39.282 112.699  1.00  0.00           H  
ATOM    204  CE2 TRP    13     121.737  38.219 110.874  1.00  0.00           C  
ATOM    205  CZ2 TRP    13     121.127  39.116 109.975  1.00  0.00           C  
ATOM    206  HZ2 TRP    13     121.094  40.182 110.149  1.00  0.00           H  
ATOM    207  CH2 TRP    13     120.999  38.709 108.631  1.00  0.00           C  
ATOM    208  HH2 TRP    13     120.903  39.486 107.887  1.00  0.00           H  
ATOM    209  CZ3 TRP    13     121.224  37.387 108.344  1.00  0.00           C  
ATOM    210  HZ3 TRP    13     121.089  37.029 107.333  1.00  0.00           H  
ATOM    211  CE3 TRP    13     121.731  36.427 109.253  1.00  0.00           C  
ATOM    212  HE3 TRP    13     121.910  35.433 108.872  1.00  0.00           H  
ATOM    213  CD2 TRP    13     122.064  36.884 110.548  1.00  0.00           C  
ATOM    214  C   TRP    13     125.447  36.432 110.981  1.00  0.00           C  
ATOM    215  O   TRP    13     125.647  36.063 109.760  1.00  0.00           O  
ATOM    216  N   CYX    14     125.571  37.710 111.340  1.00  0.00           N  
ATOM    217  H   CYX    14     125.360  37.953 112.298  1.00  0.00           H  
ATOM    218  CA  CYX    14     126.315  38.772 110.537  1.00  0.00           C  
ATOM    219  HA  CYX    14     125.834  38.947 109.574  1.00  0.00           H  
ATOM    220  CB  CYX    14     126.268  40.117 111.339  1.00  0.00           C  
ATOM    221  HB2 CYX    14     126.757  40.075 112.312  1.00  0.00           H  
ATOM    222  HB3 CYX    14     126.740  40.934 110.793  1.00  0.00           H  
ATOM    223  SG  CYX    14     124.678  40.640 111.851  1.00  0.00           S  
ATOM    224  C   CYX    14     127.876  38.453 110.310  1.00  0.00           C  
ATOM    225  O   CYX    14     128.534  39.178 109.565  1.00  0.00           O  
ATOM    226  N   LYS    15     128.549  37.588 111.109  1.00  0.00           N  
ATOM    227  H   LYS    15     128.046  37.150 111.867  1.00  0.00           H  
ATOM    228  CA  LYS    15     129.950  37.006 110.810  1.00  0.00           C  
ATOM    229  HA  LYS    15     130.555  37.651 110.173  1.00  0.00           H  
ATOM    230  CB  LYS    15     130.797  36.801 112.126  1.00  0.00           C  
ATOM    231  HB2 LYS    15     130.611  37.667 112.762  1.00  0.00           H  
ATOM    232  HB3 LYS    15     130.515  35.849 112.576  1.00  0.00           H  
ATOM    233  CG  LYS    15     132.328  36.686 111.746  1.00  0.00           C  
ATOM    234  HG2 LYS    15     132.596  35.668 111.465  1.00  0.00           H  
ATOM    235  HG3 LYS    15     132.571  37.350 110.916  1.00  0.00           H  
ATOM    236  CD  LYS    15     133.274  37.041 112.889  1.00  0.00           C  
ATOM    237  HD2 LYS    15     132.956  37.813 113.590  1.00  0.00           H  
ATOM    238  HD3 LYS    15     133.413  36.084 113.391  1.00  0.00           H  
ATOM    239  CE  LYS    15     134.699  37.447 112.360  1.00  0.00           C  
ATOM    240  HE2 LYS    15     135.419  37.040 113.070  1.00  0.00           H  
ATOM    241  HE3 LYS    15     134.897  37.056 111.362  1.00  0.00           H  
ATOM    242  NZ  LYS    15     134.794  38.931 112.161  1.00  0.00           N  
ATOM    243  HZ1 LYS    15     133.990  39.324 111.693  1.00  0.00           H  
ATOM    244  HZ2 LYS    15     134.881  39.396 113.054  1.00  0.00           H  
ATOM    245  HZ3 LYS    15     135.449  39.070 111.405  1.00  0.00           H  
ATOM    246  C   LYS    15     129.775  35.611 110.087  1.00  0.00           C  
ATOM    247  O   LYS    15     130.460  35.310 109.099  1.00  0.00           O  
ATOM    248  N   ASN    16     128.949  34.747 110.708  1.00  0.00           N  
ATOM    249  H   ASN    16     128.260  35.070 111.373  1.00  0.00           H  
ATOM    250  CA  ASN    16     128.961  33.329 110.607  1.00  0.00           C  
ATOM    251  HA  ASN    16     129.823  33.071 109.992  1.00  0.00           H  
ATOM    252  CB  ASN    16     129.185  32.775 111.995  1.00  0.00           C  
ATOM    253  HB2 ASN    16     130.129  33.165 112.375  1.00  0.00           H  
ATOM    254  HB3 ASN    16     128.253  32.942 112.536  1.00  0.00           H  
ATOM    255  CG  ASN    16     129.533  31.248 111.984  1.00  0.00           C  
ATOM    256  OD1 ASN    16     129.749  30.614 110.917  1.00  0.00           O  
ATOM    257  ND2 ASN    16     129.763  30.796 113.209  1.00  0.00           N  
ATOM    258 HD21 ASN    16     129.664  31.596 113.817  1.00  0.00           H  
ATOM    259 HD22 ASN    16     130.342  29.980 113.345  1.00  0.00           H  
ATOM    260  C   ASN    16     127.688  32.840 109.841  1.00  0.00           C  
ATOM    261  O   ASN    16     127.053  31.827 110.271  1.00  0.00           O  
ATOM    262  N   ASP    17     127.813  33.181 108.551  1.00  0.00           N  
ATOM    263  H   ASP    17     128.667  33.597 108.207  1.00  0.00           H  
ATOM    264  CA  ASP    17     126.688  32.842 107.645  1.00  0.00           C  
ATOM    265  HA  ASP    17     125.730  32.808 108.163  1.00  0.00           H  
ATOM    266  CB  ASP    17     126.452  33.848 106.455  1.00  0.00           C  
ATOM    267  HB2 ASP    17     126.174  34.823 106.856  1.00  0.00           H  
ATOM    268  HB3 ASP    17     127.358  33.890 105.850  1.00  0.00           H  
ATOM    269  CG  ASP    17     125.328  33.374 105.506  1.00  0.00           C  
ATOM    270  OD1 ASP    17     125.570  33.343 104.254  1.00  0.00           O  
ATOM    271  OD2 ASP    17     124.260  32.835 105.940  1.00  0.00           O  
ATOM    272  C   ASP    17     126.770  31.365 107.113  1.00  0.00           C  
ATOM    273  O   ASP    17     127.703  30.859 106.482  1.00  0.00           O  
ATOM    274  N   MET    18     125.688  30.665 107.427  1.00  0.00           N  
ATOM    275  H   MET    18     124.990  30.917 108.112  1.00  0.00           H  
ATOM    276  CA  MET    18     125.502  29.226 106.998  1.00  0.00           C  
ATOM    277  HA  MET    18     126.406  28.673 107.255  1.00  0.00           H  
ATOM    278  CB  MET    18     124.233  28.707 107.793  1.00  0.00           C  
ATOM    279  HB2 MET    18     124.451  28.962 108.830  1.00  0.00           H  
ATOM    280  HB3 MET    18     123.382  29.278 107.421  1.00  0.00           H  
ATOM    281  CG  MET    18     124.121  27.188 107.574  1.00  0.00           C  
ATOM    282  HG2 MET    18     123.344  26.911 106.861  1.00  0.00           H  
ATOM    283  HG3 MET    18     125.034  26.829 107.100  1.00  0.00           H  
ATOM    284  SD  MET    18     123.808  26.152 108.992  1.00  0.00           S  
ATOM    285  CE  MET    18     125.384  26.467 109.890  1.00  0.00           C  
ATOM    286  HE1 MET    18     125.177  26.954 110.843  1.00  0.00           H  
ATOM    287  HE2 MET    18     125.901  25.527 110.083  1.00  0.00           H  
ATOM    288  HE3 MET    18     126.094  27.051 109.304  1.00  0.00           H  
ATOM    289  C   MET    18     125.294  29.140 105.513  1.00  0.00           C  
ATOM    290  O   MET    18     125.744  28.181 104.938  1.00  0.00           O  
ATOM    291  N   VAL    19     124.628  30.085 104.924  1.00  0.00           N  
ATOM    292  H   VAL    19     124.323  30.860 105.496  1.00  0.00           H  
ATOM    293  CA  VAL    19     124.020  29.916 103.541  1.00  0.00           C  
ATOM    294  HA  VAL    19     123.526  28.949 103.456  1.00  0.00           H  
ATOM    295  CB  VAL    19     122.854  30.870 103.326  1.00  0.00           C  
ATOM    296  HB  VAL    19     123.277  31.874 103.317  1.00  0.00           H  
ATOM    297  CG1 VAL    19     122.177  30.467 101.940  1.00  0.00           C  
ATOM    298 HG11 VAL    19     121.848  29.434 102.053  1.00  0.00           H  
ATOM    299 HG12 VAL    19     121.335  31.138 101.771  1.00  0.00           H  
ATOM    300 HG13 VAL    19     122.824  30.481 101.063  1.00  0.00           H  
ATOM    301  CG2 VAL    19     121.931  30.841 104.455  1.00  0.00           C  
ATOM    302 HG21 VAL    19     120.957  31.088 104.032  1.00  0.00           H  
ATOM    303 HG22 VAL    19     121.924  29.876 104.961  1.00  0.00           H  
ATOM    304 HG23 VAL    19     122.219  31.523 105.255  1.00  0.00           H  
ATOM    305  C   VAL    19     125.171  30.019 102.477  1.00  0.00           C  
ATOM    306  O   VAL    19     125.006  29.386 101.392  1.00  0.00           O  
ATOM    307  N   GLU    20     126.163  30.873 102.708  1.00  0.00           N  
ATOM    308  H   GLU    20     125.952  31.644 103.324  1.00  0.00           H  
ATOM    309  CA  GLU    20     127.534  30.795 102.238  1.00  0.00           C  
ATOM    310  HA  GLU    20     127.570  31.085 101.188  1.00  0.00           H  
ATOM    311  CB  GLU    20     128.327  31.948 102.922  1.00  0.00           C  
ATOM    312  HB2 GLU    20     127.907  32.862 102.502  1.00  0.00           H  
ATOM    313  HB3 GLU    20     128.132  31.905 103.994  1.00  0.00           H  
ATOM    314  CG  GLU    20     129.777  32.026 102.691  1.00  0.00           C  
ATOM    315  HG2 GLU    20     130.394  31.393 103.330  1.00  0.00           H  
ATOM    316  HG3 GLU    20     130.000  31.757 101.659  1.00  0.00           H  
ATOM    317  CD  GLU    20     130.137  33.510 102.877  1.00  0.00           C  
ATOM    318  OE1 GLU    20     130.209  34.074 103.995  1.00  0.00           O  
ATOM    319  OE2 GLU    20     130.379  34.091 101.798  1.00  0.00           O  
ATOM    320  C   GLU    20     128.163  29.414 102.461  1.00  0.00           C  
ATOM    321  O   GLU    20     128.551  28.760 101.508  1.00  0.00           O  
ATOM    322  N   GLN    21     128.240  28.997 103.704  1.00  0.00           N  
ATOM    323  H   GLN    21     127.838  29.593 104.413  1.00  0.00           H  
ATOM    324  CA  GLN    21     128.804  27.710 104.075  1.00  0.00           C  
ATOM    325  HA  GLN    21     129.853  27.637 103.789  1.00  0.00           H  
ATOM    326  CB  GLN    21     128.867  27.507 105.599  1.00  0.00           C  
ATOM    327  HB2 GLN    21     127.963  27.910 106.058  1.00  0.00           H  
ATOM    328  HB3 GLN    21     128.983  26.449 105.832  1.00  0.00           H  
ATOM    329  CG  GLN    21     130.086  28.183 106.225  1.00  0.00           C  
ATOM    330  HG2 GLN    21     130.986  27.646 105.927  1.00  0.00           H  
ATOM    331  HG3 GLN    21     130.198  29.170 105.775  1.00  0.00           H  
ATOM    332  CD  GLN    21     130.006  28.303 107.741  1.00  0.00           C  
ATOM    333  OE1 GLN    21     130.553  27.549 108.487  1.00  0.00           O  
ATOM    334  NE2 GLN    21     129.451  29.404 108.192  1.00  0.00           N  
ATOM    335 HE21 GLN    21     128.965  30.052 107.587  1.00  0.00           H  
ATOM    336 HE22 GLN    21     129.401  29.576 109.186  1.00  0.00           H  
ATOM    337  C   GLN    21     128.164  26.522 103.353  1.00  0.00           C  
ATOM    338  O   GLN    21     128.933  25.573 102.996  1.00  0.00           O  
ATOM    339  N   MET    22     126.902  26.606 102.930  1.00  0.00           N  
ATOM    340  H   MET    22     126.438  27.382 103.380  1.00  0.00           H  
ATOM    341  CA  MET    22     126.109  25.441 102.457  1.00  0.00           C  
ATOM    342  HA  MET    22     126.245  24.548 103.066  1.00  0.00           H  
ATOM    343  CB  MET    22     124.612  25.846 102.480  1.00  0.00           C  
ATOM    344  HB2 MET    22     124.396  26.886 102.239  1.00  0.00           H  
ATOM    345  HB3 MET    22     124.142  25.201 101.738  1.00  0.00           H  
ATOM    346  CG  MET    22     123.897  25.543 103.849  1.00  0.00           C  
ATOM    347  HG2 MET    22     123.583  24.505 103.957  1.00  0.00           H  
ATOM    348  HG3 MET    22     124.510  25.658 104.743  1.00  0.00           H  
ATOM    349  SD  MET    22     122.338  26.426 104.084  1.00  0.00           S  
ATOM    350  CE  MET    22     121.229  25.226 103.164  1.00  0.00           C  
ATOM    351  HE1 MET    22     121.654  25.023 102.180  1.00  0.00           H  
ATOM    352  HE2 MET    22     121.237  24.192 103.508  1.00  0.00           H  
ATOM    353  HE3 MET    22     120.228  25.653 103.104  1.00  0.00           H  
ATOM    354  C   MET    22     126.478  25.228 101.010  1.00  0.00           C  
ATOM    355  O   MET    22     126.599  24.029 100.703  1.00  0.00           O  
ATOM    356  N   HIE    23     126.606  26.294 100.230  1.00  0.00           N  
ATOM    357  H   HIE    23     126.569  27.191 100.693  1.00  0.00           H  
ATOM    358  CA  HIE    23     126.685  26.357  98.809  1.00  0.00           C  
ATOM    359  HA  HIE    23     126.333  27.340  98.497  1.00  0.00           H  
ATOM    360  CB  HIE    23     128.182  26.549  98.510  1.00  0.00           C  
ATOM    361  HB2 HIE    23     128.586  27.305  99.182  1.00  0.00           H  
ATOM    362  HB3 HIE    23     128.799  25.664  98.665  1.00  0.00           H  
ATOM    363  CG  HIE    23     128.458  27.203  97.135  1.00  0.00           C  
ATOM    364  ND1 HIE    23     127.682  26.950  95.963  1.00  0.00           N  
ATOM    365  CE1 HIE    23     128.192  27.759  95.071  1.00  0.00           C  
ATOM    366  HE1 HIE    23     127.795  27.774  94.067  1.00  0.00           H  
ATOM    367  NE2 HIE    23     129.005  28.683  95.612  1.00  0.00           N  
ATOM    368  HE2 HIE    23     129.615  29.291  95.085  1.00  0.00           H  
ATOM    369  CD2 HIE    23     129.339  28.169  96.830  1.00  0.00           C  
ATOM    370  HD2 HIE    23     130.178  28.481  97.434  1.00  0.00           H  
ATOM    371  C   HIE    23     125.994  25.218  98.022  1.00  0.00           C  
ATOM    372  O   HIE    23     126.637  24.483  97.254  1.00  0.00           O  
ATOM    373  N   GLU    24     124.710  24.988  98.278  1.00  0.00           N  
ATOM    374  H   GLU    24     124.161  25.508  98.947  1.00  0.00           H  
ATOM    375  CA  GLU    24     123.972  23.837  97.676  1.00  0.00           C  
ATOM    376  HA  GLU    24     124.538  22.929  97.883  1.00  0.00           H  
ATOM    377  CB  GLU    24     122.603  23.586  98.339  1.00  0.00           C  
ATOM    378  HB2 GLU    24     122.696  23.821  99.400  1.00  0.00           H  
ATOM    379  HB3 GLU    24     121.941  24.399  98.043  1.00  0.00           H  
ATOM    380  CG  GLU    24     121.969  22.169  98.209  1.00  0.00           C  
ATOM    381  HG2 GLU    24     121.026  22.129  98.755  1.00  0.00           H  
ATOM    382  HG3 GLU    24     121.836  21.826  97.183  1.00  0.00           H  
ATOM    383  CD  GLU    24     122.908  21.131  98.864  1.00  0.00           C  
ATOM    384  OE1 GLU    24     122.701  20.591  99.995  1.00  0.00           O  
ATOM    385  OE2 GLU    24     123.872  20.610  98.138  1.00  0.00           O  
ATOM    386  C   GLU    24     123.911  23.867  96.186  1.00  0.00           C  
ATOM    387  O   GLU    24     123.764  24.900  95.507  1.00  0.00           O  
ATOM    388  N   ASP    25     123.716  22.669  95.604  1.00  0.00           N  
ATOM    389  H   ASP    25     123.752  21.898  96.255  1.00  0.00           H  
ATOM    390  CA  ASP    25     123.090  22.485  94.251  1.00  0.00           C  
ATOM    391  HA  ASP    25     123.655  23.147  93.594  1.00  0.00           H  
ATOM    392  CB  ASP    25     123.276  21.042  93.743  1.00  0.00           C  
ATOM    393  HB2 ASP    25     124.337  20.834  93.605  1.00  0.00           H  
ATOM    394  HB3 ASP    25     122.900  20.200  94.325  1.00  0.00           H  
ATOM    395  CG  ASP    25     122.702  20.886  92.400  1.00  0.00           C  
ATOM    396  OD1 ASP    25     122.763  19.720  91.946  1.00  0.00           O  
ATOM    397  OD2 ASP    25     122.147  21.837  91.844  1.00  0.00           O  
ATOM    398  C   ASP    25     121.613  23.028  94.229  1.00  0.00           C  
ATOM    399  O   ASP    25     120.725  22.256  94.513  1.00  0.00           O  
ATOM    400  N   ILE    26     121.374  24.272  94.053  1.00  0.00           N  
ATOM    401  H   ILE    26     122.149  24.915  94.133  1.00  0.00           H  
ATOM    402  CA  ILE    26     120.096  24.905  93.924  1.00  0.00           C  
ATOM    403  HA  ILE    26     119.611  24.664  94.870  1.00  0.00           H  
ATOM    404  CB  ILE    26     120.261  26.427  93.769  1.00  0.00           C  
ATOM    405  HB  ILE    26     119.273  26.867  93.632  1.00  0.00           H  
ATOM    406  CG2 ILE    26     120.842  27.045  95.021  1.00  0.00           C  
ATOM    407 HG21 ILE    26     120.963  28.085  94.716  1.00  0.00           H  
ATOM    408 HG22 ILE    26     120.215  26.823  95.884  1.00  0.00           H  
ATOM    409 HG23 ILE    26     121.804  26.571  95.215  1.00  0.00           H  
ATOM    410  CG1 ILE    26     120.955  26.730  92.424  1.00  0.00           C  
ATOM    411 HG12 ILE    26     121.790  27.364  92.724  1.00  0.00           H  
ATOM    412 HG13 ILE    26     121.407  25.848  91.970  1.00  0.00           H  
ATOM    413  CD1 ILE    26     120.067  27.442  91.429  1.00  0.00           C  
ATOM    414 HD11 ILE    26     119.902  28.435  91.847  1.00  0.00           H  
ATOM    415 HD12 ILE    26     120.650  27.636  90.528  1.00  0.00           H  
ATOM    416 HD13 ILE    26     119.193  26.815  91.252  1.00  0.00           H  
ATOM    417  C   ILE    26     119.252  24.356  92.796  1.00  0.00           C  
ATOM    418  O   ILE    26     118.080  24.711  92.701  1.00  0.00           O  
ATOM    419  N   CYX    27     119.750  23.522  91.941  1.00  0.00           N  
ATOM    420  H   CYX    27     120.704  23.246  92.128  1.00  0.00           H  
ATOM    421  CA  CYX    27     119.028  22.976  90.737  1.00  0.00           C  
ATOM    422  HA  CYX    27     118.112  23.513  90.490  1.00  0.00           H  
ATOM    423  CB  CYX    27     119.981  22.998  89.496  1.00  0.00           C  
ATOM    424  HB2 CYX    27     120.772  22.256  89.606  1.00  0.00           H  
ATOM    425  HB3 CYX    27     119.340  22.754  88.649  1.00  0.00           H  
ATOM    426  SG  CYX    27     120.752  24.590  89.284  1.00  0.00           S  
ATOM    427  C   CYX    27     118.532  21.507  90.999  1.00  0.00           C  
ATOM    428  O   CYX    27     117.415  21.231  90.493  1.00  0.00           O  
ATOM    429  N   SER    28     119.213  20.681  91.846  1.00  0.00           N  
ATOM    430  H   SER    28     120.209  20.766  91.706  1.00  0.00           H  
ATOM    431  CA  SER    28     118.637  19.500  92.473  1.00  0.00           C  
ATOM    432  HA  SER    28     118.017  19.042  91.702  1.00  0.00           H  
ATOM    433  CB  SER    28     119.706  18.527  92.986  1.00  0.00           C  
ATOM    434  HB2 SER    28     120.235  19.053  93.780  1.00  0.00           H  
ATOM    435  HB3 SER    28     119.166  17.671  93.390  1.00  0.00           H  
ATOM    436  OG  SER    28     120.614  18.163  91.987  1.00  0.00           O  
ATOM    437  HG  SER    28     121.466  18.601  92.045  1.00  0.00           H  
ATOM    438  C   SER    28     117.661  19.880  93.620  1.00  0.00           C  
ATOM    439  O   SER    28     116.880  19.037  94.149  1.00  0.00           O  
ATOM    440  N   LEU    29     117.644  21.181  93.988  1.00  0.00           N  
ATOM    441  H   LEU    29     118.418  21.777  93.733  1.00  0.00           H  
ATOM    442  CA  LEU    29     116.700  21.612  95.056  1.00  0.00           C  
ATOM    443  HA  LEU    29     117.065  21.162  95.979  1.00  0.00           H  
ATOM    444  CB  LEU    29     116.898  23.170  95.170  1.00  0.00           C  
ATOM    445  HB2 LEU    29     117.888  23.350  94.750  1.00  0.00           H  
ATOM    446  HB3 LEU    29     116.157  23.596  94.494  1.00  0.00           H  
ATOM    447  CG  LEU    29     116.772  23.622  96.656  1.00  0.00           C  
ATOM    448  HG  LEU    29     116.198  22.860  97.184  1.00  0.00           H  
ATOM    449  CD1 LEU    29     118.057  23.697  97.272  1.00  0.00           C  
ATOM    450 HD11 LEU    29     118.279  24.746  97.469  1.00  0.00           H  
ATOM    451 HD12 LEU    29     117.954  23.222  98.247  1.00  0.00           H  
ATOM    452 HD13 LEU    29     118.843  23.241  96.669  1.00  0.00           H  
ATOM    453  CD2 LEU    29     115.958  24.925  96.674  1.00  0.00           C  
ATOM    454 HD21 LEU    29     116.348  25.713  96.030  1.00  0.00           H  
ATOM    455 HD22 LEU    29     114.891  24.771  96.514  1.00  0.00           H  
ATOM    456 HD23 LEU    29     115.996  25.258  97.711  1.00  0.00           H  
ATOM    457  C   LEU    29     115.182  21.435  94.730  1.00  0.00           C  
ATOM    458  O   LEU    29     114.396  21.249  95.682  1.00  0.00           O  
ATOM    459  N   TRP    30     114.746  21.378  93.507  1.00  0.00           N  
ATOM    460  H   TRP    30     115.349  21.677  92.754  1.00  0.00           H  
ATOM    461  CA  TRP    30     113.362  21.401  93.107  1.00  0.00           C  
ATOM    462  HA  TRP    30     112.891  22.025  93.867  1.00  0.00           H  
ATOM    463  CB  TRP    30     113.292  22.310  91.826  1.00  0.00           C  
ATOM    464  HB2 TRP    30     113.942  22.033  90.996  1.00  0.00           H  
ATOM    465  HB3 TRP    30     112.294  22.063  91.465  1.00  0.00           H  
ATOM    466  CG  TRP    30     113.344  23.795  91.971  1.00  0.00           C  
ATOM    467  CD1 TRP    30     114.511  24.607  91.955  1.00  0.00           C  
ATOM    468  HD1 TRP    30     115.477  24.184  91.721  1.00  0.00           H  
ATOM    469  NE1 TRP    30     114.270  25.841  92.477  1.00  0.00           N  
ATOM    470  HE1 TRP    30     115.016  26.506  92.620  1.00  0.00           H  
ATOM    471  CE2 TRP    30     112.895  25.947  92.888  1.00  0.00           C  
ATOM    472  CZ2 TRP    30     112.108  26.907  93.566  1.00  0.00           C  
ATOM    473  HZ2 TRP    30     112.575  27.855  93.791  1.00  0.00           H  
ATOM    474  CH2 TRP    30     110.729  26.695  93.844  1.00  0.00           C  
ATOM    475  HH2 TRP    30     110.137  27.464  94.318  1.00  0.00           H  
ATOM    476  CZ3 TRP    30     110.167  25.491  93.376  1.00  0.00           C  
ATOM    477  HZ3 TRP    30     109.097  25.343  93.395  1.00  0.00           H  
ATOM    478  CE3 TRP    30     110.919  24.428  92.951  1.00  0.00           C  
ATOM    479  HE3 TRP    30     110.381  23.524  92.706  1.00  0.00           H  
ATOM    480  CD2 TRP    30     112.299  24.618  92.577  1.00  0.00           C  
ATOM    481  C   TRP    30     112.884  20.073  92.944  1.00  0.00           C  
ATOM    482  O   TRP    30     112.743  19.575  91.821  1.00  0.00           O  
ATOM    483  N   ASP    31     112.749  19.330  94.051  1.00  0.00           N  
ATOM    484  H   ASP    31     113.347  19.536  94.838  1.00  0.00           H  
ATOM    485  CA  ASP    31     112.081  18.003  94.022  1.00  0.00           C  
ATOM    486  HA  ASP    31     112.808  17.388  93.493  1.00  0.00           H  
ATOM    487  CB  ASP    31     112.157  17.316  95.336  1.00  0.00           C  
ATOM    488  HB2 ASP    31     113.171  17.392  95.728  1.00  0.00           H  
ATOM    489  HB3 ASP    31     111.436  17.828  95.974  1.00  0.00           H  
ATOM    490  CG  ASP    31     111.846  15.824  95.328  1.00  0.00           C  
ATOM    491  OD1 ASP    31     111.349  15.269  96.341  1.00  0.00           O  
ATOM    492  OD2 ASP    31     112.205  15.236  94.307  1.00  0.00           O  
ATOM    493  C   ASP    31     110.830  17.916  93.219  1.00  0.00           C  
ATOM    494  O   ASP    31     109.934  18.706  93.380  1.00  0.00           O  
ATOM    495  N   GLN    32     110.780  16.955  92.265  1.00  0.00           N  
ATOM    496  H   GLN    32     111.600  16.408  92.046  1.00  0.00           H  
ATOM    497  CA  GLN    32     109.594  16.585  91.516  1.00  0.00           C  
ATOM    498  HA  GLN    32     108.943  17.456  91.441  1.00  0.00           H  
ATOM    499  CB  GLN    32     109.988  16.134  90.126  1.00  0.00           C  
ATOM    500  HB2 GLN    32     110.769  15.374  90.102  1.00  0.00           H  
ATOM    501  HB3 GLN    32     109.119  15.699  89.631  1.00  0.00           H  
ATOM    502  CG  GLN    32     110.472  17.342  89.298  1.00  0.00           C  
ATOM    503  HG2 GLN    32     109.821  18.174  89.566  1.00  0.00           H  
ATOM    504  HG3 GLN    32     111.488  17.639  89.561  1.00  0.00           H  
ATOM    505  CD  GLN    32     110.541  17.182  87.783  1.00  0.00           C  
ATOM    506  OE1 GLN    32     111.308  16.438  87.177  1.00  0.00           O  
ATOM    507  NE2 GLN    32     109.665  17.866  87.064  1.00  0.00           N  
ATOM    508 HE21 GLN    32     108.983  18.499  87.456  1.00  0.00           H  
ATOM    509 HE22 GLN    32     109.631  17.725  86.064  1.00  0.00           H  
ATOM    510  C   GLN    32     108.658  15.621  92.250  1.00  0.00           C  
ATOM    511  O   GLN    32     109.085  14.639  92.810  1.00  0.00           O  
ATOM    512  N   SER    33     107.402  16.024  92.323  1.00  0.00           N  
ATOM    513  H   SER    33     107.119  16.892  91.892  1.00  0.00           H  
ATOM    514  CA  SER    33     106.322  15.100  92.694  1.00  0.00           C  
ATOM    515  HA  SER    33     106.454  14.922  93.761  1.00  0.00           H  
ATOM    516  CB  SER    33     104.992  15.784  92.486  1.00  0.00           C  
ATOM    517  HB2 SER    33     105.047  16.187  91.475  1.00  0.00           H  
ATOM    518  HB3 SER    33     104.323  14.942  92.666  1.00  0.00           H  
ATOM    519  OG  SER    33     104.775  16.898  93.338  1.00  0.00           O  
ATOM    520  HG  SER    33     104.750  16.538  94.227  1.00  0.00           H  
ATOM    521  C   SER    33     106.259  13.828  91.817  1.00  0.00           C  
ATOM    522  O   SER    33     106.007  13.888  90.583  1.00  0.00           O  
ATOM    523  N   LEU    34     106.197  12.698  92.542  1.00  0.00           N  
ATOM    524  H   LEU    34     106.394  12.766  93.530  1.00  0.00           H  
ATOM    525  CA  LEU    34     106.009  11.407  91.885  1.00  0.00           C  
ATOM    526  HA  LEU    34     106.073  11.470  90.799  1.00  0.00           H  
ATOM    527  CB  LEU    34     107.073  10.564  92.598  1.00  0.00           C  
ATOM    528  HB2 LEU    34     108.092  10.950  92.586  1.00  0.00           H  
ATOM    529  HB3 LEU    34     106.843  10.471  93.659  1.00  0.00           H  
ATOM    530  CG  LEU    34     107.205   9.063  92.223  1.00  0.00           C  
ATOM    531  HG  LEU    34     106.196   8.653  92.258  1.00  0.00           H  
ATOM    532  CD1 LEU    34     107.840   8.987  90.796  1.00  0.00           C  
ATOM    533 HD11 LEU    34     108.862   8.615  90.875  1.00  0.00           H  
ATOM    534 HD12 LEU    34     107.212   8.336  90.189  1.00  0.00           H  
ATOM    535 HD13 LEU    34     107.816   9.982  90.352  1.00  0.00           H  
ATOM    536  CD2 LEU    34     108.151   8.365  93.095  1.00  0.00           C  
ATOM    537 HD21 LEU    34     109.132   8.828  93.206  1.00  0.00           H  
ATOM    538 HD22 LEU    34     107.639   8.302  94.055  1.00  0.00           H  
ATOM    539 HD23 LEU    34     108.281   7.411  92.584  1.00  0.00           H  
ATOM    540  C   LEU    34     104.600  10.906  92.132  1.00  0.00           C  
ATOM    541  O   LEU    34     104.057  10.030  91.382  1.00  0.00           O  
ATOM    542  N   LYS    35     103.848  11.405  93.138  1.00  0.00           N  
ATOM    543  H   LYS    35     104.316  12.093  93.711  1.00  0.00           H  
ATOM    544  CA  LYS    35     102.647  10.879  93.770  1.00  0.00           C  
ATOM    545  HA  LYS    35     102.935   9.990  94.331  1.00  0.00           H  
ATOM    546  CB  LYS    35     102.149  11.825  94.863  1.00  0.00           C  
ATOM    547  HB2 LYS    35     101.196  11.380  95.150  1.00  0.00           H  
ATOM    548  HB3 LYS    35     102.796  11.724  95.734  1.00  0.00           H  
ATOM    549  CG  LYS    35     101.995  13.314  94.491  1.00  0.00           C  
ATOM    550  HG2 LYS    35     102.778  13.679  93.826  1.00  0.00           H  
ATOM    551  HG3 LYS    35     101.015  13.443  94.031  1.00  0.00           H  
ATOM    552  CD  LYS    35     102.031  14.141  95.743  1.00  0.00           C  
ATOM    553  HD2 LYS    35     101.049  14.107  96.215  1.00  0.00           H  
ATOM    554  HD3 LYS    35     102.834  13.826  96.409  1.00  0.00           H  
ATOM    555  CE  LYS    35     102.231  15.586  95.376  1.00  0.00           C  
ATOM    556  HE2 LYS    35     103.139  15.768  94.801  1.00  0.00           H  
ATOM    557  HE3 LYS    35     101.326  15.988  94.921  1.00  0.00           H  
ATOM    558  NZ  LYS    35     102.642  16.496  96.450  1.00  0.00           N  
ATOM    559  HZ1 LYS    35     102.012  16.726  97.205  1.00  0.00           H  
ATOM    560  HZ2 LYS    35     103.571  16.256  96.765  1.00  0.00           H  
ATOM    561  HZ3 LYS    35     102.761  17.423  96.068  1.00  0.00           H  
ATOM    562  C   LYS    35     101.571  10.661  92.688  1.00  0.00           C  
ATOM    563  O   LYS    35     101.034  11.660  92.214  1.00  0.00           O  
ATOM    564  N   PRO    36     101.324   9.427  92.177  1.00  0.00           N  
ATOM    565  CD  PRO    36     101.783   8.199  92.605  1.00  0.00           C  
ATOM    566  HD2 PRO    36     101.754   8.124  93.693  1.00  0.00           H  
ATOM    567  HD3 PRO    36     102.803   8.131  92.227  1.00  0.00           H  
ATOM    568  CG  PRO    36     101.011   7.142  91.898  1.00  0.00           C  
ATOM    569  HG2 PRO    36     100.175   6.729  92.463  1.00  0.00           H  
ATOM    570  HG3 PRO    36     101.660   6.294  91.679  1.00  0.00           H  
ATOM    571  CB  PRO    36     100.515   7.673  90.562  1.00  0.00           C  
ATOM    572  HB2 PRO    36      99.499   7.334  90.359  1.00  0.00           H  
ATOM    573  HB3 PRO    36     101.291   7.489  89.819  1.00  0.00           H  
ATOM    574  CA  PRO    36     100.575   9.135  90.954  1.00  0.00           C  
ATOM    575  HA  PRO    36     101.027   9.577  90.066  1.00  0.00           H  
ATOM    576  C   PRO    36      99.172   9.725  91.074  1.00  0.00           C  
ATOM    577  O   PRO    36      98.484   9.517  92.030  1.00  0.00           O  
ATOM    578  N   CYX    37      98.571  10.040  89.911  1.00  0.00           N  
ATOM    579  H   CYX    37      99.192  10.126  89.119  1.00  0.00           H  
ATOM    580  CA  CYX    37      97.140  10.426  89.810  1.00  0.00           C  
ATOM    581  HA  CYX    37      96.864  11.060  90.653  1.00  0.00           H  
ATOM    582  CB  CYX    37      96.941  11.268  88.505  1.00  0.00           C  
ATOM    583  HB2 CYX    37      97.650  12.094  88.557  1.00  0.00           H  
ATOM    584  HB3 CYX    37      97.297  10.768  87.605  1.00  0.00           H  
ATOM    585  SG  CYX    37      95.239  11.686  88.130  1.00  0.00           S  
ATOM    586  C   CYX    37      96.232   9.166  89.960  1.00  0.00           C  
ATOM    587  O   CYX    37      95.194   9.238  90.611  1.00  0.00           O  
ATOM    588  N   VAL    38      96.443   8.210  89.029  1.00  0.00           N  
ATOM    589  H   VAL    38      97.220   8.265  88.386  1.00  0.00           H  
ATOM    590  CA  VAL    38      95.648   6.950  88.953  1.00  0.00           C  
ATOM    591  HA  VAL    38      95.078   6.920  89.882  1.00  0.00           H  
ATOM    592  CB  VAL    38      94.699   6.899  87.732  1.00  0.00           C  
ATOM    593  HB  VAL    38      95.294   7.076  86.836  1.00  0.00           H  
ATOM    594  CG1 VAL    38      94.071   5.499  87.604  1.00  0.00           C  
ATOM    595 HG11 VAL    38      93.987   5.155  88.635  1.00  0.00           H  
ATOM    596 HG12 VAL    38      93.242   5.498  86.896  1.00  0.00           H  
ATOM    597 HG13 VAL    38      94.797   4.807  87.177  1.00  0.00           H  
ATOM    598  CG2 VAL    38      93.540   7.959  87.822  1.00  0.00           C  
ATOM    599 HG21 VAL    38      92.564   7.487  87.708  1.00  0.00           H  
ATOM    600 HG22 VAL    38      93.358   8.273  88.850  1.00  0.00           H  
ATOM    601 HG23 VAL    38      93.729   8.782  87.133  1.00  0.00           H  
ATOM    602  C   VAL    38      96.665   5.794  88.966  1.00  0.00           C  
ATOM    603  O   VAL    38      97.694   5.785  88.249  1.00  0.00           O  
ATOM    604  N   LYS    39      96.469   4.887  89.911  1.00  0.00           N  
ATOM    605  H   LYS    39      95.540   4.508  90.024  1.00  0.00           H  
ATOM    606  CA  LYS    39      97.614   4.217  90.556  1.00  0.00           C  
ATOM    607  HA  LYS    39      98.267   4.990  90.958  1.00  0.00           H  
ATOM    608  CB  LYS    39      97.067   3.350  91.711  1.00  0.00           C  
ATOM    609  HB2 LYS    39      96.553   4.064  92.355  1.00  0.00           H  
ATOM    610  HB3 LYS    39      96.449   2.557  91.289  1.00  0.00           H  
ATOM    611  CG  LYS    39      98.059   2.512  92.420  1.00  0.00           C  
ATOM    612  HG2 LYS    39      98.442   1.694  91.809  1.00  0.00           H  
ATOM    613  HG3 LYS    39      98.788   3.214  92.826  1.00  0.00           H  
ATOM    614  CD  LYS    39      97.454   1.722  93.534  1.00  0.00           C  
ATOM    615  HD2 LYS    39      98.171   1.541  94.335  1.00  0.00           H  
ATOM    616  HD3 LYS    39      96.692   2.335  94.015  1.00  0.00           H  
ATOM    617  CE  LYS    39      96.828   0.412  93.043  1.00  0.00           C  
ATOM    618  HE2 LYS    39      96.044   0.618  92.315  1.00  0.00           H  
ATOM    619  HE3 LYS    39      97.634  -0.197  92.634  1.00  0.00           H  
ATOM    620  NZ  LYS    39      96.199  -0.240  94.161  1.00  0.00           N  
ATOM    621  HZ1 LYS    39      95.743  -1.091  93.866  1.00  0.00           H  
ATOM    622  HZ2 LYS    39      96.875  -0.532  94.852  1.00  0.00           H  
ATOM    623  HZ3 LYS    39      95.526   0.375  94.597  1.00  0.00           H  
ATOM    624  C   LYS    39      98.375   3.366  89.548  1.00  0.00           C  
ATOM    625  O   LYS    39      97.732   2.504  88.942  1.00  0.00           O  
ATOM    626  N   LEU    40      99.705   3.637  89.342  1.00  0.00           N  
ATOM    627  H   LEU    40     100.086   4.514  89.665  1.00  0.00           H  
ATOM    628  CA  LEU    40     100.567   2.791  88.526  1.00  0.00           C  
ATOM    629  HA  LEU    40     100.046   1.843  88.396  1.00  0.00           H  
ATOM    630  CB  LEU    40     100.886   3.408  87.140  1.00  0.00           C  
ATOM    631  HB2 LEU    40     100.618   4.464  87.123  1.00  0.00           H  
ATOM    632  HB3 LEU    40     101.970   3.511  87.079  1.00  0.00           H  
ATOM    633  CG  LEU    40     100.446   2.653  85.904  1.00  0.00           C  
ATOM    634  HG  LEU    40     100.626   3.276  85.028  1.00  0.00           H  
ATOM    635  CD1 LEU    40     101.191   1.306  85.672  1.00  0.00           C  
ATOM    636 HD11 LEU    40     101.122   0.621  86.518  1.00  0.00           H  
ATOM    637 HD12 LEU    40     100.609   0.744  84.942  1.00  0.00           H  
ATOM    638 HD13 LEU    40     102.237   1.415  85.384  1.00  0.00           H  
ATOM    639  CD2 LEU    40      98.908   2.447  85.771  1.00  0.00           C  
ATOM    640 HD21 LEU    40      98.580   2.514  84.733  1.00  0.00           H  
ATOM    641 HD22 LEU    40      98.636   1.444  86.101  1.00  0.00           H  
ATOM    642 HD23 LEU    40      98.342   3.177  86.349  1.00  0.00           H  
ATOM    643  C   LEU    40     101.874   2.471  89.152  1.00  0.00           C  
ATOM    644  O   LEU    40     102.615   3.381  89.633  1.00  0.00           O  
ATOM    645  N   THR    41     102.450   1.348  88.838  1.00  0.00           N  
ATOM    646  H   THR    41     101.863   0.602  88.495  1.00  0.00           H  
ATOM    647  CA  THR    41     103.926   1.175  88.787  1.00  0.00           C  
ATOM    648  HA  THR    41     104.290   1.624  89.711  1.00  0.00           H  
ATOM    649  CB  THR    41     104.376  -0.322  88.860  1.00  0.00           C  
ATOM    650  HB  THR    41     104.192  -0.857  87.929  1.00  0.00           H  
ATOM    651  CG2 THR    41     105.875  -0.481  89.136  1.00  0.00           C  
ATOM    652 HG21 THR    41     106.418  -0.185  88.238  1.00  0.00           H  
ATOM    653 HG22 THR    41     106.117   0.134  90.002  1.00  0.00           H  
ATOM    654 HG23 THR    41     106.211  -1.476  89.427  1.00  0.00           H  
ATOM    655  OG1 THR    41     103.698  -0.975  89.937  1.00  0.00           O  
ATOM    656  HG1 THR    41     104.198  -1.764  90.157  1.00  0.00           H  
ATOM    657  C   THR    41     104.590   1.779  87.520  1.00  0.00           C  
ATOM    658  O   THR    41     104.423   1.257  86.393  1.00  0.00           O  
ATOM    659  N   PRO    42     105.065   3.016  87.522  1.00  0.00           N  
ATOM    660  CD  PRO    42     105.844   3.528  88.721  1.00  0.00           C  
ATOM    661  HD2 PRO    42     106.540   2.768  89.076  1.00  0.00           H  
ATOM    662  HD3 PRO    42     105.117   3.931  89.427  1.00  0.00           H  
ATOM    663  CG  PRO    42     106.526   4.778  88.169  1.00  0.00           C  
ATOM    664  HG2 PRO    42     107.570   4.618  87.900  1.00  0.00           H  
ATOM    665  HG3 PRO    42     106.485   5.579  88.907  1.00  0.00           H  
ATOM    666  CB  PRO    42     105.791   5.223  86.913  1.00  0.00           C  
ATOM    667  HB2 PRO    42     106.441   5.672  86.162  1.00  0.00           H  
ATOM    668  HB3 PRO    42     104.958   5.900  87.102  1.00  0.00           H  
ATOM    669  CA  PRO    42     105.228   3.932  86.400  1.00  0.00           C  
ATOM    670  HA  PRO    42     104.232   4.197  86.044  1.00  0.00           H  
ATOM    671  C   PRO    42     106.075   3.328  85.269  1.00  0.00           C  
ATOM    672  O   PRO    42     107.012   2.525  85.486  1.00  0.00           O  
ATOM    673  N   LEU    43     105.869   3.907  84.076  1.00  0.00           N  
ATOM    674  H   LEU    43     105.186   4.650  84.026  1.00  0.00           H  
ATOM    675  CA  LEU    43     106.473   3.370  82.813  1.00  0.00           C  
ATOM    676  HA  LEU    43     106.201   2.326  82.659  1.00  0.00           H  
ATOM    677  CB  LEU    43     105.953   4.235  81.625  1.00  0.00           C  
ATOM    678  HB2 LEU    43     104.891   3.990  81.619  1.00  0.00           H  
ATOM    679  HB3 LEU    43     106.033   5.310  81.784  1.00  0.00           H  
ATOM    680  CG  LEU    43     106.445   3.995  80.197  1.00  0.00           C  
ATOM    681  HG  LEU    43     107.512   4.214  80.153  1.00  0.00           H  
ATOM    682  CD1 LEU    43     106.403   2.541  79.785  1.00  0.00           C  
ATOM    683 HD11 LEU    43     105.560   1.937  80.121  1.00  0.00           H  
ATOM    684 HD12 LEU    43     106.536   2.488  78.705  1.00  0.00           H  
ATOM    685 HD13 LEU    43     107.244   2.011  80.233  1.00  0.00           H  
ATOM    686  CD2 LEU    43     105.749   4.798  79.111  1.00  0.00           C  
ATOM    687 HD21 LEU    43     104.758   4.464  78.806  1.00  0.00           H  
ATOM    688 HD22 LEU    43     105.874   5.854  79.350  1.00  0.00           H  
ATOM    689 HD23 LEU    43     106.366   4.732  78.214  1.00  0.00           H  
ATOM    690  C   LEU    43     108.052   3.462  82.799  1.00  0.00           C  
ATOM    691  O   LEU    43     108.726   2.486  82.488  1.00  0.00           O  
ATOM    692  N   CYX    44     108.612   4.592  83.162  1.00  0.00           N  
ATOM    693  H   CYX    44     107.893   5.244  83.441  1.00  0.00           H  
ATOM    694  CA  CYX    44     110.059   4.973  83.188  1.00  0.00           C  
ATOM    695  HA  CYX    44     110.692   4.224  83.665  1.00  0.00           H  
ATOM    696  CB  CYX    44     110.607   5.159  81.705  1.00  0.00           C  
ATOM    697  HB2 CYX    44     111.643   4.824  81.642  1.00  0.00           H  
ATOM    698  HB3 CYX    44     110.110   4.408  81.091  1.00  0.00           H  
ATOM    699  SG  CYX    44     110.362   6.833  81.056  1.00  0.00           S  
ATOM    700  C   CYX    44     110.212   6.193  84.162  1.00  0.00           C  
ATOM    701  O   CYX    44     109.219   6.720  84.659  1.00  0.00           O  
ATOM    702  N   VAL    45     111.427   6.512  84.560  1.00  0.00           N  
ATOM    703  H   VAL    45     112.150   5.872  84.264  1.00  0.00           H  
ATOM    704  CA  VAL    45     111.763   7.774  85.228  1.00  0.00           C  
ATOM    705  HA  VAL    45     111.139   7.787  86.122  1.00  0.00           H  
ATOM    706  CB  VAL    45     113.208   7.764  85.661  1.00  0.00           C  
ATOM    707  HB  VAL    45     113.388   6.901  86.303  1.00  0.00           H  
ATOM    708  CG1 VAL    45     114.277   7.577  84.557  1.00  0.00           C  
ATOM    709 HG11 VAL    45     115.225   7.320  85.029  1.00  0.00           H  
ATOM    710 HG12 VAL    45     114.009   6.725  83.932  1.00  0.00           H  
ATOM    711 HG13 VAL    45     114.396   8.446  83.910  1.00  0.00           H  
ATOM    712  CG2 VAL    45     113.585   9.147  86.362  1.00  0.00           C  
ATOM    713 HG21 VAL    45     113.640   9.944  85.620  1.00  0.00           H  
ATOM    714 HG22 VAL    45     112.735   9.429  86.982  1.00  0.00           H  
ATOM    715 HG23 VAL    45     114.441   8.927  87.000  1.00  0.00           H  
ATOM    716  C   VAL    45     111.424   8.954  84.303  1.00  0.00           C  
ATOM    717  O   VAL    45     112.100   9.186  83.264  1.00  0.00           O  
ATOM    718  N   GLY    46     110.452   9.794  84.695  1.00  0.00           N  
ATOM    719  H   GLY    46     109.784   9.590  85.424  1.00  0.00           H  
ATOM    720  CA  GLY    46     109.991  10.872  83.793  1.00  0.00           C  
ATOM    721  HA2 GLY    46     110.794  11.586  83.608  1.00  0.00           H  
ATOM    722  HA3 GLY    46     109.650  10.429  82.857  1.00  0.00           H  
ATOM    723  C   GLY    46     108.743  11.696  84.191  1.00  0.00           C  
ATOM    724  O   GLY    46     107.610  11.286  83.807  1.00  0.00           O  
ATOM    725  N   ALA    47     108.866  12.608  85.121  1.00  0.00           N  
ATOM    726  H   ALA    47     109.787  12.840  85.463  1.00  0.00           H  
ATOM    727  CA  ALA    47     107.838  13.556  85.441  1.00  0.00           C  
ATOM    728  HA  ALA    47     107.094  13.073  86.075  1.00  0.00           H  
ATOM    729  CB  ALA    47     108.498  14.626  86.360  1.00  0.00           C  
ATOM    730  HB1 ALA    47     108.616  14.185  87.349  1.00  0.00           H  
ATOM    731  HB2 ALA    47     109.530  14.863  86.100  1.00  0.00           H  
ATOM    732  HB3 ALA    47     107.940  15.563  86.345  1.00  0.00           H  
ATOM    733  C   ALA    47     107.115  14.148  84.200  1.00  0.00           C  
ATOM    734  O   ALA    47     107.695  15.033  83.608  1.00  0.00           O  
ATOM    735  N   GLY    48     105.952  13.539  83.914  1.00  0.00           N  
ATOM    736  H   GLY    48     105.804  12.683  84.428  1.00  0.00           H  
ATOM    737  CA  GLY    48     104.947  13.895  82.843  1.00  0.00           C  
ATOM    738  HA2 GLY    48     103.934  13.740  83.217  1.00  0.00           H  
ATOM    739  HA3 GLY    48     104.955  14.975  82.699  1.00  0.00           H  
ATOM    740  C   GLY    48     105.038  13.094  81.487  1.00  0.00           C  
ATOM    741  O   GLY    48     103.997  12.993  80.821  1.00  0.00           O  
ATOM    742  N   SER    49     106.267  12.746  81.025  1.00  0.00           N  
ATOM    743  H   SER    49     107.067  13.021  81.577  1.00  0.00           H  
ATOM    744  CA  SER    49     106.460  11.854  79.852  1.00  0.00           C  
ATOM    745  HA  SER    49     105.773  12.138  79.055  1.00  0.00           H  
ATOM    746  CB  SER    49     107.954  11.999  79.372  1.00  0.00           C  
ATOM    747  HB2 SER    49     107.953  11.590  78.362  1.00  0.00           H  
ATOM    748  HB3 SER    49     108.152  13.069  79.435  1.00  0.00           H  
ATOM    749  OG  SER    49     108.848  11.267  80.203  1.00  0.00           O  
ATOM    750  HG  SER    49     109.213  10.552  79.677  1.00  0.00           H  
ATOM    751  C   SER    49     106.174  10.351  80.131  1.00  0.00           C  
ATOM    752  O   SER    49     105.428   9.714  79.401  1.00  0.00           O  
ATOM    753  N   CYX    50     106.670   9.775  81.211  1.00  0.00           N  
ATOM    754  H   CYX    50     107.243  10.372  81.789  1.00  0.00           H  
ATOM    755  CA  CYX    50     106.381   8.425  81.718  1.00  0.00           C  
ATOM    756  HA  CYX    50     105.976   7.816  80.910  1.00  0.00           H  
ATOM    757  CB  CYX    50     107.581   7.675  82.247  1.00  0.00           C  
ATOM    758  HB2 CYX    50     108.266   8.305  82.815  1.00  0.00           H  
ATOM    759  HB3 CYX    50     107.398   6.830  82.911  1.00  0.00           H  
ATOM    760  SG  CYX    50     108.371   6.901  80.808  1.00  0.00           S  
ATOM    761  C   CYX    50     105.226   8.454  82.759  1.00  0.00           C  
ATOM    762  O   CYX    50     104.189   7.865  82.460  1.00  0.00           O  
ATOM    763  N   ASN    51     105.536   9.201  83.835  1.00  0.00           N  
ATOM    764  H   ASN    51     106.495   9.510  83.899  1.00  0.00           H  
ATOM    765  CA  ASN    51     104.623   9.458  84.963  1.00  0.00           C  
ATOM    766  HA  ASN    51     103.982   8.582  85.064  1.00  0.00           H  
ATOM    767  CB  ASN    51     105.440   9.711  86.275  1.00  0.00           C  
ATOM    768  HB2 ASN    51     106.220   8.954  86.358  1.00  0.00           H  
ATOM    769  HB3 ASN    51     105.884  10.698  86.145  1.00  0.00           H  
ATOM    770  CG  ASN    51     104.608   9.721  87.530  1.00  0.00           C  
ATOM    771  OD1 ASN    51     103.457   9.587  87.569  1.00  0.00           O  
ATOM    772  ND2 ASN    51     105.240   9.668  88.644  1.00  0.00           N  
ATOM    773 HD21 ASN    51     106.136  10.130  88.701  1.00  0.00           H  
ATOM    774 HD22 ASN    51     104.741   9.290  89.437  1.00  0.00           H  
ATOM    775  C   ASN    51     103.602  10.564  84.803  1.00  0.00           C  
ATOM    776  O   ASN    51     103.837  11.732  85.018  1.00  0.00           O  
ATOM    777  N   THR    52     102.584  10.191  84.015  1.00  0.00           N  
ATOM    778  H   THR    52     102.580   9.215  83.754  1.00  0.00           H  
ATOM    779  CA  THR    52     102.051  11.192  83.121  1.00  0.00           C  
ATOM    780  HA  THR    52     102.856  11.801  82.709  1.00  0.00           H  
ATOM    781  CB  THR    52     101.336  10.579  81.923  1.00  0.00           C  
ATOM    782  HB  THR    52     100.897  11.373  81.320  1.00  0.00           H  
ATOM    783  CG2 THR    52     102.269   9.946  80.895  1.00  0.00           C  
ATOM    784 HG21 THR    52     102.424   8.888  81.105  1.00  0.00           H  
ATOM    785 HG22 THR    52     101.854  10.138  79.905  1.00  0.00           H  
ATOM    786 HG23 THR    52     103.304  10.281  80.829  1.00  0.00           H  
ATOM    787  OG1 THR    52     100.325   9.695  82.208  1.00  0.00           O  
ATOM    788  HG1 THR    52     100.523   9.012  81.564  1.00  0.00           H  
ATOM    789  C   THR    52     101.196  12.263  83.778  1.00  0.00           C  
ATOM    790  O   THR    52     100.884  13.287  83.154  1.00  0.00           O  
ATOM    791  N   SER    53     100.616  12.095  84.971  1.00  0.00           N  
ATOM    792  H   SER    53     100.658  11.176  85.387  1.00  0.00           H  
ATOM    793  CA  SER    53     100.066  13.129  85.890  1.00  0.00           C  
ATOM    794  HA  SER    53     100.661  14.035  85.777  1.00  0.00           H  
ATOM    795  CB  SER    53      98.707  13.585  85.508  1.00  0.00           C  
ATOM    796  HB2 SER    53      98.491  14.509  86.045  1.00  0.00           H  
ATOM    797  HB3 SER    53      98.666  13.915  84.470  1.00  0.00           H  
ATOM    798  OG  SER    53      97.704  12.698  85.917  1.00  0.00           O  
ATOM    799  HG  SER    53      97.910  11.790  85.684  1.00  0.00           H  
ATOM    800  C   SER    53     100.142  12.701  87.350  1.00  0.00           C  
ATOM    801  O   SER    53      99.936  11.509  87.759  1.00  0.00           O  
ATOM    802  N   VAL    54     100.533  13.680  88.218  1.00  0.00           N  
ATOM    803  H   VAL    54     100.545  14.613  87.830  1.00  0.00           H  
ATOM    804  CA  VAL    54     100.438  13.598  89.666  1.00  0.00           C  
ATOM    805  HA  VAL    54     100.440  12.530  89.880  1.00  0.00           H  
ATOM    806  CB  VAL    54     101.654  14.230  90.344  1.00  0.00           C  
ATOM    807  HB  VAL    54     101.575  14.255  91.431  1.00  0.00           H  
ATOM    808  CG1 VAL    54     102.903  13.447  89.962  1.00  0.00           C  
ATOM    809 HG11 VAL    54     103.715  13.814  90.589  1.00  0.00           H  
ATOM    810 HG12 VAL    54     102.717  12.434  90.321  1.00  0.00           H  
ATOM    811 HG13 VAL    54     103.113  13.475  88.893  1.00  0.00           H  
ATOM    812  CG2 VAL    54     101.832  15.711  89.866  1.00  0.00           C  
ATOM    813 HG21 VAL    54     101.922  15.707  88.780  1.00  0.00           H  
ATOM    814 HG22 VAL    54     100.932  16.275  90.112  1.00  0.00           H  
ATOM    815 HG23 VAL    54     102.717  16.033  90.414  1.00  0.00           H  
ATOM    816  C   VAL    54      99.171  14.080  90.281  1.00  0.00           C  
ATOM    817  O   VAL    54      98.490  14.950  89.730  1.00  0.00           O  
ATOM    818  N   ILE    55      98.828  13.637  91.507  1.00  0.00           N  
ATOM    819  H   ILE    55      99.497  13.034  91.963  1.00  0.00           H  
ATOM    820  CA  ILE    55      97.666  14.079  92.332  1.00  0.00           C  
ATOM    821  HA  ILE    55      96.880  14.480  91.692  1.00  0.00           H  
ATOM    822  CB  ILE    55      96.840  12.924  93.030  1.00  0.00           C  
ATOM    823  HB  ILE    55      96.546  12.167  92.303  1.00  0.00           H  
ATOM    824  CG2 ILE    55      97.742  12.279  94.099  1.00  0.00           C  
ATOM    825 HG21 ILE    55      97.763  12.894  94.999  1.00  0.00           H  
ATOM    826 HG22 ILE    55      97.341  11.300  94.363  1.00  0.00           H  
ATOM    827 HG23 ILE    55      98.786  12.166  93.806  1.00  0.00           H  
ATOM    828  CG1 ILE    55      95.533  13.460  93.699  1.00  0.00           C  
ATOM    829 HG12 ILE    55      95.081  12.716  94.355  1.00  0.00           H  
ATOM    830 HG13 ILE    55      95.791  14.344  94.282  1.00  0.00           H  
ATOM    831  CD1 ILE    55      94.410  13.724  92.681  1.00  0.00           C  
ATOM    832 HD11 ILE    55      93.481  13.995  93.183  1.00  0.00           H  
ATOM    833 HD12 ILE    55      94.583  14.541  91.981  1.00  0.00           H  
ATOM    834 HD13 ILE    55      94.319  12.828  92.068  1.00  0.00           H  
ATOM    835  C   ILE    55      98.036  15.295  93.313  1.00  0.00           C  
ATOM    836  O   ILE    55      98.997  15.180  94.033  1.00  0.00           O  
ATOM    837  N   THR    56      97.156  16.325  93.404  1.00  0.00           N  
ATOM    838  H   THR    56      96.454  16.437  92.687  1.00  0.00           H  
ATOM    839  CA  THR    56      97.267  17.426  94.341  1.00  0.00           C  
ATOM    840  HA  THR    56      97.720  17.069  95.266  1.00  0.00           H  
ATOM    841  CB  THR    56      98.389  18.423  93.872  1.00  0.00           C  
ATOM    842  HB  THR    56      98.185  19.374  94.364  1.00  0.00           H  
ATOM    843  CG2 THR    56      99.867  17.985  94.229  1.00  0.00           C  
ATOM    844 HG21 THR    56     100.500  18.836  94.481  1.00  0.00           H  
ATOM    845 HG22 THR    56      99.898  17.396  95.145  1.00  0.00           H  
ATOM    846 HG23 THR    56     100.223  17.437  93.356  1.00  0.00           H  
ATOM    847  OG1 THR    56      98.268  18.647  92.523  1.00  0.00           O  
ATOM    848  HG1 THR    56      98.800  17.944  92.143  1.00  0.00           H  
ATOM    849  C   THR    56      95.965  18.069  94.755  1.00  0.00           C  
ATOM    850  O   THR    56      95.524  17.853  95.876  1.00  0.00           O  
ATOM    851  N   GLN    57      95.214  18.705  93.825  1.00  0.00           N  
ATOM    852  H   GLN    57      95.724  18.983  92.998  1.00  0.00           H  
ATOM    853  CA  GLN    57      93.720  18.907  94.034  1.00  0.00           C  
ATOM    854  HA  GLN    57      93.271  18.203  94.735  1.00  0.00           H  
ATOM    855  CB  GLN    57      93.433  20.354  94.649  1.00  0.00           C  
ATOM    856  HB2 GLN    57      94.309  20.712  95.189  1.00  0.00           H  
ATOM    857  HB3 GLN    57      93.338  20.991  93.769  1.00  0.00           H  
ATOM    858  CG  GLN    57      92.309  20.461  95.609  1.00  0.00           C  
ATOM    859  HG2 GLN    57      91.390  20.164  95.102  1.00  0.00           H  
ATOM    860  HG3 GLN    57      92.539  19.716  96.370  1.00  0.00           H  
ATOM    861  CD  GLN    57      92.226  21.832  96.257  1.00  0.00           C  
ATOM    862  OE1 GLN    57      92.493  21.910  97.484  1.00  0.00           O  
ATOM    863  NE2 GLN    57      91.804  22.909  95.601  1.00  0.00           N  
ATOM    864 HE21 GLN    57      92.249  23.764  95.901  1.00  0.00           H  
ATOM    865 HE22 GLN    57      91.784  22.755  94.603  1.00  0.00           H  
ATOM    866  C   GLN    57      93.005  18.663  92.742  1.00  0.00           C  
ATOM    867  O   GLN    57      91.832  18.270  92.772  1.00  0.00           O  
ATOM    868  N   ALA    58      93.598  19.109  91.628  1.00  0.00           N  
ATOM    869  H   ALA    58      94.368  19.757  91.549  1.00  0.00           H  
ATOM    870  CA  ALA    58      93.440  18.353  90.406  1.00  0.00           C  
ATOM    871  HA  ALA    58      92.587  17.676  90.459  1.00  0.00           H  
ATOM    872  CB  ALA    58      93.223  19.373  89.225  1.00  0.00           C  
ATOM    873  HB1 ALA    58      92.227  19.810  89.290  1.00  0.00           H  
ATOM    874  HB2 ALA    58      93.912  20.209  89.345  1.00  0.00           H  
ATOM    875  HB3 ALA    58      93.441  18.925  88.256  1.00  0.00           H  
ATOM    876  C   ALA    58      94.579  17.384  90.194  1.00  0.00           C  
ATOM    877  O   ALA    58      95.340  17.180  91.111  1.00  0.00           O  
ATOM    878  N   CYX    59      94.730  16.751  89.032  1.00  0.00           N  
ATOM    879  H   CYX    59      94.209  17.015  88.208  1.00  0.00           H  
ATOM    880  CA  CYX    59      95.892  15.867  88.630  1.00  0.00           C  
ATOM    881  HA  CYX    59      96.465  15.531  89.494  1.00  0.00           H  
ATOM    882  CB  CYX    59      95.294  14.558  87.998  1.00  0.00           C  
ATOM    883  HB2 CYX    59      94.345  14.878  87.566  1.00  0.00           H  
ATOM    884  HB3 CYX    59      95.856  14.154  87.156  1.00  0.00           H  
ATOM    885  SG  CYX    59      95.206  13.328  89.257  1.00  0.00           S  
ATOM    886  C   CYX    59      96.849  16.624  87.602  1.00  0.00           C  
ATOM    887  O   CYX    59      96.702  16.401  86.367  1.00  0.00           O  
ATOM    888  N   PRO    60      97.681  17.595  87.950  1.00  0.00           N  
ATOM    889  CD  PRO    60      97.803  18.190  89.205  1.00  0.00           C  
ATOM    890  HD2 PRO    60      97.898  17.368  89.914  1.00  0.00           H  
ATOM    891  HD3 PRO    60      97.014  18.930  89.342  1.00  0.00           H  
ATOM    892  CG  PRO    60      99.187  18.966  89.160  1.00  0.00           C  
ATOM    893  HG2 PRO    60      99.959  18.223  89.359  1.00  0.00           H  
ATOM    894  HG3 PRO    60      99.435  19.788  89.832  1.00  0.00           H  
ATOM    895  CB  PRO    60      99.076  19.438  87.707  1.00  0.00           C  
ATOM    896  HB2 PRO    60     100.062  19.730  87.346  1.00  0.00           H  
ATOM    897  HB3 PRO    60      98.419  20.306  87.665  1.00  0.00           H  
ATOM    898  CA  PRO    60      98.530  18.204  86.967  1.00  0.00           C  
ATOM    899  HA  PRO    60      97.772  18.613  86.299  1.00  0.00           H  
ATOM    900  C   PRO    60      99.601  17.302  86.319  1.00  0.00           C  
ATOM    901  O   PRO    60     100.271  16.523  86.998  1.00  0.00           O  
ATOM    902  N   LYS    61     100.004  17.713  85.095  1.00  0.00           N  
ATOM    903  H   LYS    61      99.531  18.509  84.692  1.00  0.00           H  
ATOM    904  CA  LYS    61     100.996  16.963  84.316  1.00  0.00           C  
ATOM    905  HA  LYS    61     100.575  15.964  84.203  1.00  0.00           H  
ATOM    906  CB  LYS    61     101.106  17.541  82.855  1.00  0.00           C  
ATOM    907  HB2 LYS    61     100.114  17.765  82.460  1.00  0.00           H  
ATOM    908  HB3 LYS    61     101.648  18.486  82.878  1.00  0.00           H  
ATOM    909  CG  LYS    61     101.822  16.603  81.923  1.00  0.00           C  
ATOM    910  HG2 LYS    61     102.905  16.652  82.041  1.00  0.00           H  
ATOM    911  HG3 LYS    61     101.543  15.592  82.222  1.00  0.00           H  
ATOM    912  CD  LYS    61     101.430  16.749  80.449  1.00  0.00           C  
ATOM    913  HD2 LYS    61     100.475  16.229  80.383  1.00  0.00           H  
ATOM    914  HD3 LYS    61     101.282  17.805  80.223  1.00  0.00           H  
ATOM    915  CE  LYS    61     102.453  16.186  79.445  1.00  0.00           C  
ATOM    916  HE2 LYS    61     102.975  15.307  79.823  1.00  0.00           H  
ATOM    917  HE3 LYS    61     101.848  15.747  78.652  1.00  0.00           H  
ATOM    918  NZ  LYS    61     103.402  17.195  78.914  1.00  0.00           N  
ATOM    919  HZ1 LYS    61     104.063  17.522  79.604  1.00  0.00           H  
ATOM    920  HZ2 LYS    61     104.048  16.840  78.224  1.00  0.00           H  
ATOM    921  HZ3 LYS    61     102.946  17.999  78.507  1.00  0.00           H  
ATOM    922  C   LYS    61     102.328  16.743  84.966  1.00  0.00           C  
ATOM    923  O   LYS    61     102.791  15.646  85.171  1.00  0.00           O  
ATOM    924  N   VAL    62     102.881  17.818  85.500  1.00  0.00           N  
ATOM    925  H   VAL    62     102.415  18.706  85.378  1.00  0.00           H  
ATOM    926  CA  VAL    62     104.032  17.785  86.499  1.00  0.00           C  
ATOM    927  HA  VAL    62     104.306  16.805  86.888  1.00  0.00           H  
ATOM    928  CB  VAL    62     105.331  18.254  85.820  1.00  0.00           C  
ATOM    929  HB  VAL    62     106.160  17.911  86.439  1.00  0.00           H  
ATOM    930  CG1 VAL    62     105.565  17.659  84.426  1.00  0.00           C  
ATOM    931 HG11 VAL    62     104.874  18.098  83.707  1.00  0.00           H  
ATOM    932 HG12 VAL    62     106.604  17.811  84.134  1.00  0.00           H  
ATOM    933 HG13 VAL    62     105.502  16.582  84.583  1.00  0.00           H  
ATOM    934  CG2 VAL    62     105.495  19.761  85.572  1.00  0.00           C  
ATOM    935 HG21 VAL    62     105.555  20.291  86.523  1.00  0.00           H  
ATOM    936 HG22 VAL    62     106.282  20.117  84.906  1.00  0.00           H  
ATOM    937 HG23 VAL    62     104.591  20.146  85.100  1.00  0.00           H  
ATOM    938  C   VAL    62     103.665  18.630  87.776  1.00  0.00           C  
ATOM    939  O   VAL    62     102.853  19.575  87.678  1.00  0.00           O  
ATOM    940  N   SER    63     104.246  18.367  88.936  1.00  0.00           N  
ATOM    941  H   SER    63     104.730  17.482  88.978  1.00  0.00           H  
ATOM    942  CA  SER    63     104.142  19.075  90.246  1.00  0.00           C  
ATOM    943  HA  SER    63     104.090  20.147  90.052  1.00  0.00           H  
ATOM    944  CB  SER    63     102.950  18.766  91.067  1.00  0.00           C  
ATOM    945  HB2 SER    63     102.095  18.767  90.391  1.00  0.00           H  
ATOM    946  HB3 SER    63     103.130  17.797  91.534  1.00  0.00           H  
ATOM    947  OG  SER    63     102.711  19.758  92.047  1.00  0.00           O  
ATOM    948  HG  SER    63     102.312  20.541  91.662  1.00  0.00           H  
ATOM    949  C   SER    63     105.506  18.987  91.013  1.00  0.00           C  
ATOM    950  O   SER    63     106.449  18.291  90.632  1.00  0.00           O  
ATOM    951  N   PHE    64     105.704  19.771  92.066  1.00  0.00           N  
ATOM    952  H   PHE    64     104.877  19.966  92.611  1.00  0.00           H  
ATOM    953  CA  PHE    64     106.985  19.838  92.845  1.00  0.00           C  
ATOM    954  HA  PHE    64     107.623  19.013  92.527  1.00  0.00           H  
ATOM    955  CB  PHE    64     107.785  21.115  92.506  1.00  0.00           C  
ATOM    956  HB2 PHE    64     107.020  21.880  92.638  1.00  0.00           H  
ATOM    957  HB3 PHE    64     108.552  21.330  93.250  1.00  0.00           H  
ATOM    958  CG  PHE    64     108.349  21.188  91.074  1.00  0.00           C  
ATOM    959  CD1 PHE    64     107.533  21.451  89.954  1.00  0.00           C  
ATOM    960  HD1 PHE    64     106.472  21.594  90.099  1.00  0.00           H  
ATOM    961  CE1 PHE    64     108.020  21.206  88.658  1.00  0.00           C  
ATOM    962  HE1 PHE    64     107.369  21.216  87.796  1.00  0.00           H  
ATOM    963  CZ  PHE    64     109.345  20.800  88.478  1.00  0.00           C  
ATOM    964  HZ  PHE    64     109.750  20.655  87.487  1.00  0.00           H  
ATOM    965  CE2 PHE    64     110.216  20.738  89.613  1.00  0.00           C  
ATOM    966  HE2 PHE    64     111.266  20.492  89.542  1.00  0.00           H  
ATOM    967  CD2 PHE    64     109.742  21.039  90.895  1.00  0.00           C  
ATOM    968  HD2 PHE    64     110.397  21.013  91.754  1.00  0.00           H  
ATOM    969  C   PHE    64     106.717  19.657  94.313  1.00  0.00           C  
ATOM    970  O   PHE    64     105.563  19.828  94.764  1.00  0.00           O  
ATOM    971  N   GLU    65     107.687  19.084  95.016  1.00  0.00           N  
ATOM    972  H   GLU    65     108.546  18.893  94.521  1.00  0.00           H  
ATOM    973  CA  GLU    65     107.546  18.861  96.448  1.00  0.00           C  
ATOM    974  HA  GLU    65     106.493  18.917  96.722  1.00  0.00           H  
ATOM    975  CB  GLU    65     108.174  17.537  96.898  1.00  0.00           C  
ATOM    976  HB2 GLU    65     109.202  17.719  96.583  1.00  0.00           H  
ATOM    977  HB3 GLU    65     108.030  17.497  97.977  1.00  0.00           H  
ATOM    978  CG  GLU    65     107.541  16.269  96.253  1.00  0.00           C  
ATOM    979  HG2 GLU    65     107.595  16.398  95.172  1.00  0.00           H  
ATOM    980  HG3 GLU    65     108.080  15.356  96.504  1.00  0.00           H  
ATOM    981  CD  GLU    65     106.042  16.248  96.597  1.00  0.00           C  
ATOM    982  OE1 GLU    65     105.265  15.793  95.785  1.00  0.00           O  
ATOM    983  OE2 GLU    65     105.684  16.378  97.839  1.00  0.00           O  
ATOM    984  C   GLU    65     108.155  20.014  97.358  1.00  0.00           C  
ATOM    985  O   GLU    65     107.514  20.257  98.363  1.00  0.00           O  
ATOM    986  N   PRO    66     108.988  20.990  96.820  1.00  0.00           N  
ATOM    987  CD  PRO    66     108.828  22.453  97.131  1.00  0.00           C  
ATOM    988  HD2 PRO    66     108.931  22.585  98.208  1.00  0.00           H  
ATOM    989  HD3 PRO    66     107.889  22.907  96.813  1.00  0.00           H  
ATOM    990  CG  PRO    66     110.060  23.102  96.507  1.00  0.00           C  
ATOM    991  HG2 PRO    66     110.649  23.729  97.177  1.00  0.00           H  
ATOM    992  HG3 PRO    66     109.769  23.716  95.656  1.00  0.00           H  
ATOM    993  CB  PRO    66     111.012  22.015  96.067  1.00  0.00           C  
ATOM    994  HB2 PRO    66     111.962  22.304  96.516  1.00  0.00           H  
ATOM    995  HB3 PRO    66     111.034  21.923  94.982  1.00  0.00           H  
ATOM    996  CA  PRO    66     110.459  20.704  96.681  1.00  0.00           C  
ATOM    997  HA  PRO    66     110.631  19.923  95.941  1.00  0.00           H  
ATOM    998  C   PRO    66     111.186  20.281  97.974  1.00  0.00           C  
ATOM    999  O   PRO    66     110.562  19.650  98.807  1.00  0.00           O  
ATOM   1000  N   ILE    67     112.514  20.285  97.985  1.00  0.00           N  
ATOM   1001  H   ILE    67     113.034  20.497  97.146  1.00  0.00           H  
ATOM   1002  CA  ILE    67     113.270  19.995  99.175  1.00  0.00           C  
ATOM   1003  HA  ILE    67     113.020  18.992  99.520  1.00  0.00           H  
ATOM   1004  CB  ILE    67     114.754  19.996  98.763  1.00  0.00           C  
ATOM   1005  HB  ILE    67     114.953  20.925  98.229  1.00  0.00           H  
ATOM   1006  CG2 ILE    67     115.776  19.981  99.844  1.00  0.00           C  
ATOM   1007 HG21 ILE    67     115.391  19.481 100.733  1.00  0.00           H  
ATOM   1008 HG22 ILE    67     116.761  19.682  99.484  1.00  0.00           H  
ATOM   1009 HG23 ILE    67     115.861  20.951 100.336  1.00  0.00           H  
ATOM   1010  CG1 ILE    67     115.010  18.870  97.715  1.00  0.00           C  
ATOM   1011 HG12 ILE    67     114.470  18.971  96.773  1.00  0.00           H  
ATOM   1012 HG13 ILE    67     116.063  19.004  97.467  1.00  0.00           H  
ATOM   1013  CD1 ILE    67     114.846  17.441  98.310  1.00  0.00           C  
ATOM   1014 HD11 ILE    67     115.207  16.641  97.664  1.00  0.00           H  
ATOM   1015 HD12 ILE    67     115.352  17.241  99.254  1.00  0.00           H  
ATOM   1016 HD13 ILE    67     113.808  17.247  98.581  1.00  0.00           H  
ATOM   1017  C   ILE    67     113.039  20.945 100.350  1.00  0.00           C  
ATOM   1018  O   ILE    67     112.816  22.134 100.133  1.00  0.00           O  
ATOM   1019  N   PRO    68     112.994  20.461 101.566  1.00  0.00           N  
ATOM   1020  CD  PRO    68     112.252  19.287 101.836  1.00  0.00           C  
ATOM   1021  HD2 PRO    68     112.864  18.410 101.625  1.00  0.00           H  
ATOM   1022  HD3 PRO    68     111.342  19.154 101.251  1.00  0.00           H  
ATOM   1023  CG  PRO    68     111.934  19.329 103.374  1.00  0.00           C  
ATOM   1024  HG2 PRO    68     112.455  18.484 103.822  1.00  0.00           H  
ATOM   1025  HG3 PRO    68     110.861  19.261 103.555  1.00  0.00           H  
ATOM   1026  CB  PRO    68     112.446  20.693 103.911  1.00  0.00           C  
ATOM   1027  HB2 PRO    68     113.087  20.601 104.787  1.00  0.00           H  
ATOM   1028  HB3 PRO    68     111.622  21.352 104.183  1.00  0.00           H  
ATOM   1029  CA  PRO    68     113.194  21.299 102.754  1.00  0.00           C  
ATOM   1030  HA  PRO    68     112.809  22.302 102.572  1.00  0.00           H  
ATOM   1031  C   PRO    68     114.669  21.448 103.031  1.00  0.00           C  
ATOM   1032  O   PRO    68     115.303  20.563 103.585  1.00  0.00           O  
ATOM   1033  N   ILE    69     115.245  22.575 102.539  1.00  0.00           N  
ATOM   1034  H   ILE    69     114.655  23.309 102.176  1.00  0.00           H  
ATOM   1035  CA  ILE    69     116.702  22.692 102.435  1.00  0.00           C  
ATOM   1036  HA  ILE    69     117.131  21.888 101.837  1.00  0.00           H  
ATOM   1037  CB  ILE    69     117.161  23.913 101.579  1.00  0.00           C  
ATOM   1038  HB  ILE    69     116.726  23.778 100.589  1.00  0.00           H  
ATOM   1039  CG2 ILE    69     116.777  25.247 102.236  1.00  0.00           C  
ATOM   1040 HG21 ILE    69     117.490  25.362 103.053  1.00  0.00           H  
ATOM   1041 HG22 ILE    69     116.928  26.039 101.503  1.00  0.00           H  
ATOM   1042 HG23 ILE    69     115.762  25.368 102.614  1.00  0.00           H  
ATOM   1043  CG1 ILE    69     118.626  23.950 101.222  1.00  0.00           C  
ATOM   1044 HG12 ILE    69     119.239  23.896 102.123  1.00  0.00           H  
ATOM   1045 HG13 ILE    69     118.775  23.040 100.641  1.00  0.00           H  
ATOM   1046  CD1 ILE    69     119.065  25.089 100.257  1.00  0.00           C  
ATOM   1047 HD11 ILE    69     119.212  25.947 100.912  1.00  0.00           H  
ATOM   1048 HD12 ILE    69     119.918  24.752  99.668  1.00  0.00           H  
ATOM   1049 HD13 ILE    69     118.257  25.305  99.559  1.00  0.00           H  
ATOM   1050  C   ILE    69     117.241  22.828 103.848  1.00  0.00           C  
ATOM   1051  O   ILE    69     116.600  23.457 104.696  1.00  0.00           O  
ATOM   1052  N   HIE    70     118.428  22.330 104.209  1.00  0.00           N  
ATOM   1053  H   HIE    70     119.055  22.115 103.446  1.00  0.00           H  
ATOM   1054  CA  HIE    70     118.966  22.060 105.568  1.00  0.00           C  
ATOM   1055  HA  HIE    70     118.755  22.958 106.148  1.00  0.00           H  
ATOM   1056  CB  HIE    70     118.352  20.767 106.086  1.00  0.00           C  
ATOM   1057  HB2 HIE    70     118.408  20.752 107.175  1.00  0.00           H  
ATOM   1058  HB3 HIE    70     117.312  20.830 105.763  1.00  0.00           H  
ATOM   1059  CG  HIE    70     118.998  19.523 105.501  1.00  0.00           C  
ATOM   1060  ND1 HIE    70     119.968  18.817 106.259  1.00  0.00           N  
ATOM   1061  CE1 HIE    70     120.103  17.625 105.645  1.00  0.00           C  
ATOM   1062  HE1 HIE    70     120.683  16.804 106.039  1.00  0.00           H  
ATOM   1063  NE2 HIE    70     119.156  17.516 104.722  1.00  0.00           N  
ATOM   1064  HE2 HIE    70     119.125  16.700 104.128  1.00  0.00           H  
ATOM   1065  CD2 HIE    70     118.515  18.672 104.494  1.00  0.00           C  
ATOM   1066  HD2 HIE    70     117.533  18.731 104.050  1.00  0.00           H  
ATOM   1067  C   HIE    70     120.516  21.980 105.502  1.00  0.00           C  
ATOM   1068  O   HIE    70     121.031  21.950 104.346  1.00  0.00           O  
ATOM   1069  N   TYR    71     121.163  21.904 106.589  1.00  0.00           N  
ATOM   1070  H   TYR    71     120.623  21.868 107.441  1.00  0.00           H  
ATOM   1071  CA  TYR    71     122.675  21.843 106.618  1.00  0.00           C  
ATOM   1072  HA  TYR    71     122.986  21.359 105.692  1.00  0.00           H  
ATOM   1073  CB  TYR    71     123.372  23.230 106.610  1.00  0.00           C  
ATOM   1074  HB2 TYR    71     122.797  23.801 105.880  1.00  0.00           H  
ATOM   1075  HB3 TYR    71     123.044  23.666 107.554  1.00  0.00           H  
ATOM   1076  CG  TYR    71     124.867  23.247 106.363  1.00  0.00           C  
ATOM   1077  CD1 TYR    71     125.798  23.838 107.307  1.00  0.00           C  
ATOM   1078  HD1 TYR    71     125.379  24.218 108.227  1.00  0.00           H  
ATOM   1079  CE1 TYR    71     127.160  23.823 107.071  1.00  0.00           C  
ATOM   1080  HE1 TYR    71     127.895  24.284 107.714  1.00  0.00           H  
ATOM   1081  CZ  TYR    71     127.598  23.178 105.923  1.00  0.00           C  
ATOM   1082  OH  TYR    71     128.858  22.736 105.982  1.00  0.00           O  
ATOM   1083  HH  TYR    71     128.851  21.806 105.745  1.00  0.00           H  
ATOM   1084  CE2 TYR    71     126.751  22.580 104.970  1.00  0.00           C  
ATOM   1085  HE2 TYR    71     127.145  22.172 104.051  1.00  0.00           H  
ATOM   1086  CD2 TYR    71     125.406  22.588 105.187  1.00  0.00           C  
ATOM   1087  HD2 TYR    71     124.735  22.294 104.393  1.00  0.00           H  
ATOM   1088  C   TYR    71     123.149  20.916 107.832  1.00  0.00           C  
ATOM   1089  O   TYR    71     122.293  20.748 108.732  1.00  0.00           O  
ATOM   1090  N   CYX    72     124.195  20.088 107.672  1.00  0.00           N  
ATOM   1091  H   CYX    72     124.762  20.230 106.848  1.00  0.00           H  
ATOM   1092  CA  CYX    72     124.722  19.056 108.564  1.00  0.00           C  
ATOM   1093  HA  CYX    72     124.347  19.206 109.577  1.00  0.00           H  
ATOM   1094  CB  CYX    72     124.555  17.640 107.944  1.00  0.00           C  
ATOM   1095  HB2 CYX    72     125.031  17.639 106.964  1.00  0.00           H  
ATOM   1096  HB3 CYX    72     124.984  16.908 108.628  1.00  0.00           H  
ATOM   1097  SG  CYX    72     122.846  17.249 107.607  1.00  0.00           S  
ATOM   1098  C   CYX    72     126.252  19.214 108.719  1.00  0.00           C  
ATOM   1099  O   CYX    72     126.964  19.854 107.929  1.00  0.00           O  
ATOM   1100  N   ALA    73     126.704  18.730 109.926  1.00  0.00           N  
ATOM   1101  H   ALA    73     126.082  18.060 110.355  1.00  0.00           H  
ATOM   1102  CA  ALA    73     128.108  18.659 110.211  1.00  0.00           C  
ATOM   1103  HA  ALA    73     128.528  19.664 110.163  1.00  0.00           H  
ATOM   1104  CB  ALA    73     128.108  18.356 111.727  1.00  0.00           C  
ATOM   1105  HB1 ALA    73     127.906  19.237 112.336  1.00  0.00           H  
ATOM   1106  HB2 ALA    73     127.311  17.654 111.971  1.00  0.00           H  
ATOM   1107  HB3 ALA    73     129.063  17.900 111.989  1.00  0.00           H  
ATOM   1108  C   ALA    73     128.877  17.702 109.285  1.00  0.00           C  
ATOM   1109  O   ALA    73     128.310  16.971 108.571  1.00  0.00           O  
ATOM   1110  N   PRO    74     130.175  17.955 108.980  1.00  0.00           N  
ATOM   1111  CD  PRO    74     130.675  19.263 108.513  1.00  0.00           C  
ATOM   1112  HD2 PRO    74     130.490  19.941 109.346  1.00  0.00           H  
ATOM   1113  HD3 PRO    74     130.105  19.602 107.649  1.00  0.00           H  
ATOM   1114  CG  PRO    74     132.113  19.131 108.209  1.00  0.00           C  
ATOM   1115  HG2 PRO    74     132.653  19.868 108.804  1.00  0.00           H  
ATOM   1116  HG3 PRO    74     132.171  19.467 107.173  1.00  0.00           H  
ATOM   1117  CB  PRO    74     132.464  17.673 108.522  1.00  0.00           C  
ATOM   1118  HB2 PRO    74     133.043  17.738 109.443  1.00  0.00           H  
ATOM   1119  HB3 PRO    74     133.083  17.184 107.770  1.00  0.00           H  
ATOM   1120  CA  PRO    74     131.175  16.889 108.700  1.00  0.00           C  
ATOM   1121  HA  PRO    74     130.880  16.454 107.745  1.00  0.00           H  
ATOM   1122  C   PRO    74     131.385  15.833 109.838  1.00  0.00           C  
ATOM   1123  O   PRO    74     130.841  15.905 110.936  1.00  0.00           O  
ATOM   1124  N   ALA    75     131.924  14.726 109.505  1.00  0.00           N  
ATOM   1125  H   ALA    75     131.934  14.473 108.527  1.00  0.00           H  
ATOM   1126  CA  ALA    75     132.275  13.591 110.441  1.00  0.00           C  
ATOM   1127  HA  ALA    75     131.445  12.911 110.632  1.00  0.00           H  
ATOM   1128  CB  ALA    75     133.177  12.629 109.669  1.00  0.00           C  
ATOM   1129  HB1 ALA    75     133.942  13.146 109.090  1.00  0.00           H  
ATOM   1130  HB2 ALA    75     133.548  11.818 110.296  1.00  0.00           H  
ATOM   1131  HB3 ALA    75     132.526  12.164 108.928  1.00  0.00           H  
ATOM   1132  C   ALA    75     132.847  14.196 111.820  1.00  0.00           C  
ATOM   1133  O   ALA    75     133.947  14.737 111.931  1.00  0.00           O  
ATOM   1134  N   GLY    76     132.164  13.910 112.881  1.00  0.00           N  
ATOM   1135  H   GLY    76     131.331  13.358 112.732  1.00  0.00           H  
ATOM   1136  CA  GLY    76     132.573  14.119 114.214  1.00  0.00           C  
ATOM   1137  HA2 GLY    76     131.983  13.521 114.909  1.00  0.00           H  
ATOM   1138  HA3 GLY    76     133.581  13.721 114.331  1.00  0.00           H  
ATOM   1139  C   GLY    76     132.662  15.604 114.620  1.00  0.00           C  
ATOM   1140  O   GLY    76     133.151  15.966 115.729  1.00  0.00           O  
ATOM   1141  N   PHE    77     132.268  16.520 113.733  1.00  0.00           N  
ATOM   1142  H   PHE    77     132.020  16.120 112.839  1.00  0.00           H  
ATOM   1143  CA  PHE    77     131.785  17.857 113.982  1.00  0.00           C  
ATOM   1144  HA  PHE    77     132.362  18.414 114.721  1.00  0.00           H  
ATOM   1145  CB  PHE    77     131.851  18.540 112.638  1.00  0.00           C  
ATOM   1146  HB2 PHE    77     131.745  17.771 111.872  1.00  0.00           H  
ATOM   1147  HB3 PHE    77     130.988  19.186 112.479  1.00  0.00           H  
ATOM   1148  CG  PHE    77     133.171  19.327 112.446  1.00  0.00           C  
ATOM   1149  CD1 PHE    77     134.302  18.790 111.848  1.00  0.00           C  
ATOM   1150  HD1 PHE    77     134.360  17.741 111.598  1.00  0.00           H  
ATOM   1151  CE1 PHE    77     135.494  19.517 111.818  1.00  0.00           C  
ATOM   1152  HE1 PHE    77     136.408  19.199 111.339  1.00  0.00           H  
ATOM   1153  CZ  PHE    77     135.524  20.817 112.383  1.00  0.00           C  
ATOM   1154  HZ  PHE    77     136.405  21.436 112.304  1.00  0.00           H  
ATOM   1155  CE2 PHE    77     134.327  21.396 112.843  1.00  0.00           C  
ATOM   1156  HE2 PHE    77     134.392  22.336 113.371  1.00  0.00           H  
ATOM   1157  CD2 PHE    77     133.144  20.642 112.893  1.00  0.00           C  
ATOM   1158  HD2 PHE    77     132.231  21.117 113.219  1.00  0.00           H  
ATOM   1159  C   PHE    77     130.414  17.845 114.601  1.00  0.00           C  
ATOM   1160  O   PHE    77     129.545  16.973 114.251  1.00  0.00           O  
ATOM   1161  N   ALA    78     130.016  18.766 115.454  1.00  0.00           N  
ATOM   1162  H   ALA    78     130.710  19.439 115.745  1.00  0.00           H  
ATOM   1163  CA  ALA    78     128.603  19.177 115.689  1.00  0.00           C  
ATOM   1164  HA  ALA    78     127.871  18.378 115.576  1.00  0.00           H  
ATOM   1165  CB  ALA    78     128.431  19.623 117.115  1.00  0.00           C  
ATOM   1166  HB1 ALA    78     128.432  18.813 117.844  1.00  0.00           H  
ATOM   1167  HB2 ALA    78     129.314  20.233 117.304  1.00  0.00           H  
ATOM   1168  HB3 ALA    78     127.532  20.212 117.292  1.00  0.00           H  
ATOM   1169  C   ALA    78     128.095  20.219 114.658  1.00  0.00           C  
ATOM   1170  O   ALA    78     128.798  21.058 114.140  1.00  0.00           O  
ATOM   1171  N   ILE    79     126.767  20.349 114.659  1.00  0.00           N  
ATOM   1172  H   ILE    79     126.160  19.559 114.827  1.00  0.00           H  
ATOM   1173  CA  ILE    79     126.182  21.678 114.676  1.00  0.00           C  
ATOM   1174  HA  ILE    79     126.980  22.387 114.456  1.00  0.00           H  
ATOM   1175  CB  ILE    79     125.183  21.861 113.511  1.00  0.00           C  
ATOM   1176  HB  ILE    79     124.444  21.063 113.441  1.00  0.00           H  
ATOM   1177  CG2 ILE    79     124.446  23.188 113.488  1.00  0.00           C  
ATOM   1178 HG21 ILE    79     125.229  23.941 113.396  1.00  0.00           H  
ATOM   1179 HG22 ILE    79     123.773  23.312 112.640  1.00  0.00           H  
ATOM   1180 HG23 ILE    79     123.811  23.202 114.374  1.00  0.00           H  
ATOM   1181  CG1 ILE    79     125.988  21.732 112.143  1.00  0.00           C  
ATOM   1182 HG12 ILE    79     126.729  22.530 112.164  1.00  0.00           H  
ATOM   1183 HG13 ILE    79     126.485  20.762 112.105  1.00  0.00           H  
ATOM   1184  CD1 ILE    79     125.240  21.906 110.878  1.00  0.00           C  
ATOM   1185 HD11 ILE    79     124.249  21.481 111.034  1.00  0.00           H  
ATOM   1186 HD12 ILE    79     125.144  22.991 110.837  1.00  0.00           H  
ATOM   1187 HD13 ILE    79     125.776  21.579 109.986  1.00  0.00           H  
ATOM   1188  C   ILE    79     125.649  21.989 116.044  1.00  0.00           C  
ATOM   1189  O   ILE    79     124.903  21.335 116.736  1.00  0.00           O  
ATOM   1190  N   LEU    80     125.974  23.219 116.450  1.00  0.00           N  
ATOM   1191  H   LEU    80     126.561  23.672 115.765  1.00  0.00           H  
ATOM   1192  CA  LEU    80     125.529  23.789 117.721  1.00  0.00           C  
ATOM   1193  HA  LEU    80     125.063  23.002 118.313  1.00  0.00           H  
ATOM   1194  CB  LEU    80     126.729  24.390 118.455  1.00  0.00           C  
ATOM   1195  HB2 LEU    80     127.418  23.562 118.618  1.00  0.00           H  
ATOM   1196  HB3 LEU    80     127.130  25.217 117.867  1.00  0.00           H  
ATOM   1197  CG  LEU    80     126.418  24.908 119.875  1.00  0.00           C  
ATOM   1198  HG  LEU    80     125.476  25.456 119.870  1.00  0.00           H  
ATOM   1199  CD1 LEU    80     126.245  23.675 120.738  1.00  0.00           C  
ATOM   1200 HD11 LEU    80     127.204  23.162 120.819  1.00  0.00           H  
ATOM   1201 HD12 LEU    80     125.934  24.008 121.728  1.00  0.00           H  
ATOM   1202 HD13 LEU    80     125.493  23.035 120.276  1.00  0.00           H  
ATOM   1203  CD2 LEU    80     127.495  25.774 120.383  1.00  0.00           C  
ATOM   1204 HD21 LEU    80     127.388  26.825 120.116  1.00  0.00           H  
ATOM   1205 HD22 LEU    80     127.557  25.636 121.463  1.00  0.00           H  
ATOM   1206 HD23 LEU    80     128.470  25.403 120.067  1.00  0.00           H  
ATOM   1207  C   LEU    80     124.401  24.819 117.252  1.00  0.00           C  
ATOM   1208  O   LEU    80     124.676  25.552 116.320  1.00  0.00           O  
ATOM   1209  N   LYS    81     123.332  24.835 118.006  1.00  0.00           N  
ATOM   1210  H   LYS    81     123.497  24.355 118.880  1.00  0.00           H  
ATOM   1211  CA  LYS    81     122.043  25.526 117.790  1.00  0.00           C  
ATOM   1212  HA  LYS    81     122.075  26.071 116.847  1.00  0.00           H  
ATOM   1213  CB  LYS    81     120.890  24.536 117.692  1.00  0.00           C  
ATOM   1214  HB2 LYS    81     121.184  23.875 116.877  1.00  0.00           H  
ATOM   1215  HB3 LYS    81     120.942  23.920 118.590  1.00  0.00           H  
ATOM   1216  CG  LYS    81     119.485  25.240 117.611  1.00  0.00           C  
ATOM   1217  HG2 LYS    81     119.310  25.730 118.569  1.00  0.00           H  
ATOM   1218  HG3 LYS    81     119.551  25.997 116.829  1.00  0.00           H  
ATOM   1219  CD  LYS    81     118.288  24.285 117.234  1.00  0.00           C  
ATOM   1220  HD2 LYS    81     117.406  24.853 116.939  1.00  0.00           H  
ATOM   1221  HD3 LYS    81     118.458  23.735 116.308  1.00  0.00           H  
ATOM   1222  CE  LYS    81     118.039  23.479 118.488  1.00  0.00           C  
ATOM   1223  HE2 LYS    81     118.707  22.618 118.480  1.00  0.00           H  
ATOM   1224  HE3 LYS    81     118.201  24.107 119.363  1.00  0.00           H  
ATOM   1225  NZ  LYS    81     116.679  22.972 118.452  1.00  0.00           N  
ATOM   1226  HZ1 LYS    81     116.217  23.268 119.299  1.00  0.00           H  
ATOM   1227  HZ2 LYS    81     116.031  23.242 117.726  1.00  0.00           H  
ATOM   1228  HZ3 LYS    81     116.658  21.963 118.501  1.00  0.00           H  
ATOM   1229  C   LYS    81     121.812  26.548 118.909  1.00  0.00           C  
ATOM   1230  O   LYS    81     121.840  26.144 120.044  1.00  0.00           O  
ATOM   1231  N   CYX    82     121.711  27.859 118.691  1.00  0.00           N  
ATOM   1232  H   CYX    82     122.026  28.285 117.831  1.00  0.00           H  
ATOM   1233  CA  CYX    82     121.046  28.672 119.666  1.00  0.00           C  
ATOM   1234  HA  CYX    82     121.506  28.577 120.650  1.00  0.00           H  
ATOM   1235  CB  CYX    82     121.183  30.168 119.302  1.00  0.00           C  
ATOM   1236  HB2 CYX    82     122.259  30.338 119.276  1.00  0.00           H  
ATOM   1237  HB3 CYX    82     120.817  30.228 118.277  1.00  0.00           H  
ATOM   1238  SG  CYX    82     120.364  31.384 120.289  1.00  0.00           S  
ATOM   1239  C   CYX    82     119.541  28.323 119.558  1.00  0.00           C  
ATOM   1240  O   CYX    82     118.827  28.622 118.593  1.00  0.00           O  
ATOM   1241  N   ASN    83     119.000  27.740 120.626  1.00  0.00           N  
ATOM   1242  H   ASN    83     119.577  27.696 121.454  1.00  0.00           H  
ATOM   1243  CA  ASN    83     117.720  27.146 120.692  1.00  0.00           C  
ATOM   1244  HA  ASN    83     117.335  26.908 119.701  1.00  0.00           H  
ATOM   1245  CB  ASN    83     117.795  25.824 121.590  1.00  0.00           C  
ATOM   1246  HB2 ASN    83     118.547  25.223 121.079  1.00  0.00           H  
ATOM   1247  HB3 ASN    83     118.240  26.053 122.559  1.00  0.00           H  
ATOM   1248  CG  ASN    83     116.497  25.006 121.774  1.00  0.00           C  
ATOM   1249  OD1 ASN    83     115.948  24.496 120.837  1.00  0.00           O  
ATOM   1250  ND2 ASN    83     115.942  25.041 122.951  1.00  0.00           N  
ATOM   1251 HD21 ASN    83     114.953  24.849 123.010  1.00  0.00           H  
ATOM   1252 HD22 ASN    83     116.397  25.495 123.730  1.00  0.00           H  
ATOM   1253  C   ASN    83     116.646  28.140 121.176  1.00  0.00           C  
ATOM   1254  O   ASN    83     115.462  27.864 121.121  1.00  0.00           O  
ATOM   1255  N   ASN    84     117.114  29.017 122.078  1.00  0.00           N  
ATOM   1256  H   ASN    84     118.106  28.998 122.268  1.00  0.00           H  
ATOM   1257  CA  ASN    84     116.456  30.252 122.615  1.00  0.00           C  
ATOM   1258  HA  ASN    84     115.661  29.941 123.293  1.00  0.00           H  
ATOM   1259  CB  ASN    84     117.572  31.132 123.397  1.00  0.00           C  
ATOM   1260  HB2 ASN    84     117.989  30.481 124.165  1.00  0.00           H  
ATOM   1261  HB3 ASN    84     118.366  31.409 122.704  1.00  0.00           H  
ATOM   1262  CG  ASN    84     116.963  32.398 123.928  1.00  0.00           C  
ATOM   1263  OD1 ASN    84     116.218  33.133 123.275  1.00  0.00           O  
ATOM   1264  ND2 ASN    84     117.001  32.619 125.249  1.00  0.00           N  
ATOM   1265 HD21 ASN    84     116.408  33.347 125.621  1.00  0.00           H  
ATOM   1266 HD22 ASN    84     117.168  31.825 125.851  1.00  0.00           H  
ATOM   1267  C   ASN    84     115.735  31.077 121.472  1.00  0.00           C  
ATOM   1268  O   ASN    84     116.335  31.182 120.413  1.00  0.00           O  
ATOM   1269  N   LYS    85     114.449  31.456 121.609  1.00  0.00           N  
ATOM   1270  H   LYS    85     113.854  30.858 122.164  1.00  0.00           H  
ATOM   1271  CA  LYS    85     113.661  32.243 120.559  1.00  0.00           C  
ATOM   1272  HA  LYS    85     114.182  32.162 119.605  1.00  0.00           H  
ATOM   1273  CB  LYS    85     112.282  31.597 120.385  1.00  0.00           C  
ATOM   1274  HB2 LYS    85     111.813  31.514 121.366  1.00  0.00           H  
ATOM   1275  HB3 LYS    85     111.708  32.240 119.718  1.00  0.00           H  
ATOM   1276  CG  LYS    85     112.383  30.234 119.754  1.00  0.00           C  
ATOM   1277  HG2 LYS    85     112.944  30.319 118.824  1.00  0.00           H  
ATOM   1278  HG3 LYS    85     112.895  29.586 120.465  1.00  0.00           H  
ATOM   1279  CD  LYS    85     110.962  29.699 119.457  1.00  0.00           C  
ATOM   1280  HD2 LYS    85     110.258  30.035 120.219  1.00  0.00           H  
ATOM   1281  HD3 LYS    85     110.581  30.160 118.546  1.00  0.00           H  
ATOM   1282  CE  LYS    85     110.840  28.224 119.314  1.00  0.00           C  
ATOM   1283  HE2 LYS    85     110.144  27.937 118.526  1.00  0.00           H  
ATOM   1284  HE3 LYS    85     111.802  27.837 118.977  1.00  0.00           H  
ATOM   1285  NZ  LYS    85     110.330  27.585 120.597  1.00  0.00           N  
ATOM   1286  HZ1 LYS    85     111.139  27.712 121.187  1.00  0.00           H  
ATOM   1287  HZ2 LYS    85     109.467  28.056 120.830  1.00  0.00           H  
ATOM   1288  HZ3 LYS    85     110.122  26.613 120.420  1.00  0.00           H  
ATOM   1289  C   LYS    85     113.634  33.717 120.833  1.00  0.00           C  
ATOM   1290  O   LYS    85     113.518  34.435 119.852  1.00  0.00           O  
ATOM   1291  N   THR    86     113.734  34.211 122.100  1.00  0.00           N  
ATOM   1292  H   THR    86     113.677  33.490 122.805  1.00  0.00           H  
ATOM   1293  CA  THR    86     114.034  35.622 122.488  1.00  0.00           C  
ATOM   1294  HA  THR    86     113.189  36.253 122.210  1.00  0.00           H  
ATOM   1295  CB  THR    86     114.302  35.680 124.034  1.00  0.00           C  
ATOM   1296  HB  THR    86     115.326  35.457 124.330  1.00  0.00           H  
ATOM   1297  CG2 THR    86     114.127  37.168 124.538  1.00  0.00           C  
ATOM   1298 HG21 THR    86     114.769  37.231 125.417  1.00  0.00           H  
ATOM   1299 HG22 THR    86     114.529  37.843 123.781  1.00  0.00           H  
ATOM   1300 HG23 THR    86     113.113  37.438 124.831  1.00  0.00           H  
ATOM   1301  OG1 THR    86     113.255  35.011 124.646  1.00  0.00           O  
ATOM   1302  HG1 THR    86     112.414  35.205 124.225  1.00  0.00           H  
ATOM   1303  C   THR    86     115.244  36.211 121.812  1.00  0.00           C  
ATOM   1304  O   THR    86     115.189  37.314 121.341  1.00  0.00           O  
ATOM   1305  N   PHE    87     116.362  35.438 121.704  1.00  0.00           N  
ATOM   1306  H   PHE    87     116.304  34.453 121.923  1.00  0.00           H  
ATOM   1307  CA  PHE    87     117.621  35.856 121.172  1.00  0.00           C  
ATOM   1308  HA  PHE    87     117.948  36.582 121.916  1.00  0.00           H  
ATOM   1309  CB  PHE    87     118.479  34.556 121.176  1.00  0.00           C  
ATOM   1310  HB2 PHE    87     118.427  33.972 122.094  1.00  0.00           H  
ATOM   1311  HB3 PHE    87     118.125  33.782 120.495  1.00  0.00           H  
ATOM   1312  CG  PHE    87     119.864  34.920 120.801  1.00  0.00           C  
ATOM   1313  CD1 PHE    87     120.764  35.541 121.735  1.00  0.00           C  
ATOM   1314  HD1 PHE    87     120.325  35.749 122.699  1.00  0.00           H  
ATOM   1315  CE1 PHE    87     122.114  35.834 121.408  1.00  0.00           C  
ATOM   1316  HE1 PHE    87     122.713  36.375 122.126  1.00  0.00           H  
ATOM   1317  CZ  PHE    87     122.517  35.437 120.129  1.00  0.00           C  
ATOM   1318  HZ  PHE    87     123.565  35.383 119.876  1.00  0.00           H  
ATOM   1319  CE2 PHE    87     121.605  34.884 119.222  1.00  0.00           C  
ATOM   1320  HE2 PHE    87     121.920  34.689 118.207  1.00  0.00           H  
ATOM   1321  CD2 PHE    87     120.294  34.672 119.529  1.00  0.00           C  
ATOM   1322  HD2 PHE    87     119.553  34.335 118.820  1.00  0.00           H  
ATOM   1323  C   PHE    87     117.526  36.366 119.735  1.00  0.00           C  
ATOM   1324  O   PHE    87     117.031  35.699 118.803  1.00  0.00           O  
ATOM   1325  N   ASN    88     118.062  37.563 119.595  1.00  0.00           N  
ATOM   1326  H   ASN    88     118.206  38.091 120.443  1.00  0.00           H  
ATOM   1327  CA  ASN    88     117.861  38.306 118.359  1.00  0.00           C  
ATOM   1328  HA  ASN    88     116.814  38.325 118.057  1.00  0.00           H  
ATOM   1329  CB  ASN    88     118.109  39.770 118.665  1.00  0.00           C  
ATOM   1330  HB2 ASN    88     117.133  40.254 118.653  1.00  0.00           H  
ATOM   1331  HB3 ASN    88     118.536  39.917 119.657  1.00  0.00           H  
ATOM   1332  CG  ASN    88     118.950  40.564 117.706  1.00  0.00           C  
ATOM   1333  OD1 ASN    88     120.040  40.140 117.424  1.00  0.00           O  
ATOM   1334  ND2 ASN    88     118.724  41.793 117.357  1.00  0.00           N  
ATOM   1335 HD21 ASN    88     119.322  42.053 116.585  1.00  0.00           H  
ATOM   1336 HD22 ASN    88     117.750  41.882 117.106  1.00  0.00           H  
ATOM   1337  C   ASN    88     118.559  37.691 117.145  1.00  0.00           C  
ATOM   1338  O   ASN    88     117.958  37.585 116.055  1.00  0.00           O  
ATOM   1339  N   GLY    89     119.803  37.357 117.398  1.00  0.00           N  
ATOM   1340  H   GLY    89     120.191  37.650 118.283  1.00  0.00           H  
ATOM   1341  CA  GLY    89     120.764  36.799 116.446  1.00  0.00           C  
ATOM   1342  HA2 GLY    89     120.450  35.770 116.271  1.00  0.00           H  
ATOM   1343  HA3 GLY    89     120.566  37.250 115.474  1.00  0.00           H  
ATOM   1344  C   GLY    89     122.237  37.120 116.695  1.00  0.00           C  
ATOM   1345  O   GLY    89     123.137  36.593 115.963  1.00  0.00           O  
ATOM   1346  N   THR    90     122.638  38.033 117.609  1.00  0.00           N  
ATOM   1347  H   THR    90     122.031  38.418 118.317  1.00  0.00           H  
ATOM   1348  CA  THR    90     124.046  38.575 117.827  1.00  0.00           C  
ATOM   1349  HA  THR    90     124.799  37.887 117.443  1.00  0.00           H  
ATOM   1350  CB  THR    90     124.093  40.024 117.182  1.00  0.00           C  
ATOM   1351  HB  THR    90     123.268  40.647 117.527  1.00  0.00           H  
ATOM   1352  CG2 THR    90     125.357  40.878 117.338  1.00  0.00           C  
ATOM   1353 HG21 THR    90     125.218  41.950 117.198  1.00  0.00           H  
ATOM   1354 HG22 THR    90     125.877  40.767 118.289  1.00  0.00           H  
ATOM   1355 HG23 THR    90     126.073  40.486 116.617  1.00  0.00           H  
ATOM   1356  OG1 THR    90     123.761  39.893 115.777  1.00  0.00           O  
ATOM   1357  HG1 THR    90     124.519  39.453 115.384  1.00  0.00           H  
ATOM   1358  C   THR    90     124.377  38.703 119.280  1.00  0.00           C  
ATOM   1359  O   THR    90     123.773  39.551 119.971  1.00  0.00           O  
ATOM   1360  N   GLY    91     125.399  37.897 119.697  1.00  0.00           N  
ATOM   1361  H   GLY    91     125.659  37.106 119.125  1.00  0.00           H  
ATOM   1362  CA  GLY    91     125.894  37.932 121.109  1.00  0.00           C  
ATOM   1363  HA2 GLY    91     126.918  38.302 121.167  1.00  0.00           H  
ATOM   1364  HA3 GLY    91     125.367  38.577 121.812  1.00  0.00           H  
ATOM   1365  C   GLY    91     125.751  36.585 121.863  1.00  0.00           C  
ATOM   1366  O   GLY    91     125.743  35.533 121.246  1.00  0.00           O  
ATOM   1367  N   PRO    92     125.907  36.633 123.242  1.00  0.00           N  
ATOM   1368  CD  PRO    92     126.196  37.756 124.068  1.00  0.00           C  
ATOM   1369  HD2 PRO    92     125.251  38.222 124.349  1.00  0.00           H  
ATOM   1370  HD3 PRO    92     126.972  38.368 123.609  1.00  0.00           H  
ATOM   1371  CG  PRO    92     126.749  37.185 125.440  1.00  0.00           C  
ATOM   1372  HG2 PRO    92     126.368  37.745 126.294  1.00  0.00           H  
ATOM   1373  HG3 PRO    92     127.838  37.168 125.403  1.00  0.00           H  
ATOM   1374  CB  PRO    92     126.287  35.755 125.489  1.00  0.00           C  
ATOM   1375  HB2 PRO    92     125.634  35.544 126.336  1.00  0.00           H  
ATOM   1376  HB3 PRO    92     127.202  35.210 125.721  1.00  0.00           H  
ATOM   1377  CA  PRO    92     125.674  35.394 124.080  1.00  0.00           C  
ATOM   1378  HA  PRO    92     126.297  34.566 123.741  1.00  0.00           H  
ATOM   1379  C   PRO    92     124.179  34.879 124.096  1.00  0.00           C  
ATOM   1380  O   PRO    92     123.374  35.475 124.797  1.00  0.00           O  
ATOM   1381  N   CYX    93     123.916  33.846 123.332  1.00  0.00           N  
ATOM   1382  H   CYX    93     124.748  33.406 122.967  1.00  0.00           H  
ATOM   1383  CA  CYX    93     122.742  33.008 123.600  1.00  0.00           C  
ATOM   1384  HA  CYX    93     121.931  33.719 123.757  1.00  0.00           H  
ATOM   1385  CB  CYX    93     122.543  32.266 122.216  1.00  0.00           C  
ATOM   1386  HB2 CYX    93     122.374  33.018 121.445  1.00  0.00           H  
ATOM   1387  HB3 CYX    93     123.445  31.697 121.993  1.00  0.00           H  
ATOM   1388  SG  CYX    93     121.044  31.095 122.202  1.00  0.00           S  
ATOM   1389  C   CYX    93     122.930  32.058 124.800  1.00  0.00           C  
ATOM   1390  O   CYX    93     123.965  31.639 125.158  1.00  0.00           O  
ATOM   1391  N   THR    94     121.775  31.776 125.351  1.00  0.00           N  
ATOM   1392  H   THR    94     120.974  32.308 125.041  1.00  0.00           H  
ATOM   1393  CA  THR    94     121.734  31.021 126.633  1.00  0.00           C  
ATOM   1394  HA  THR    94     122.727  30.991 127.080  1.00  0.00           H  
ATOM   1395  CB  THR    94     120.878  31.719 127.685  1.00  0.00           C  
ATOM   1396  HB  THR    94     120.673  30.994 128.473  1.00  0.00           H  
ATOM   1397  CG2 THR    94     121.530  32.832 128.510  1.00  0.00           C  
ATOM   1398 HG21 THR    94     120.693  33.311 129.017  1.00  0.00           H  
ATOM   1399 HG22 THR    94     122.306  32.540 129.218  1.00  0.00           H  
ATOM   1400 HG23 THR    94     121.934  33.617 127.871  1.00  0.00           H  
ATOM   1401  OG1 THR    94     119.645  32.071 127.115  1.00  0.00           O  
ATOM   1402  HG1 THR    94     119.854  32.819 126.550  1.00  0.00           H  
ATOM   1403  C   THR    94     121.280  29.532 126.610  1.00  0.00           C  
ATOM   1404  O   THR    94     122.082  28.659 126.935  1.00  0.00           O  
ATOM   1405  N   ASN    95     120.010  29.260 126.406  1.00  0.00           N  
ATOM   1406  H   ASN    95     119.439  30.058 126.166  1.00  0.00           H  
ATOM   1407  CA  ASN    95     119.364  27.953 126.123  1.00  0.00           C  
ATOM   1408  HA  ASN    95     119.896  27.324 126.837  1.00  0.00           H  
ATOM   1409  CB  ASN    95     117.865  28.019 126.490  1.00  0.00           C  
ATOM   1410  HB2 ASN    95     117.734  28.416 127.497  1.00  0.00           H  
ATOM   1411  HB3 ASN    95     117.429  28.673 125.735  1.00  0.00           H  
ATOM   1412  CG  ASN    95     117.197  26.613 126.404  1.00  0.00           C  
ATOM   1413  OD1 ASN    95     116.457  26.391 125.447  1.00  0.00           O  
ATOM   1414  ND2 ASN    95     117.274  25.744 127.416  1.00  0.00           N  
ATOM   1415 HD21 ASN    95     117.919  25.818 128.190  1.00  0.00           H  
ATOM   1416 HD22 ASN    95     116.630  24.966 127.404  1.00  0.00           H  
ATOM   1417  C   ASN    95     119.843  27.351 124.723  1.00  0.00           C  
ATOM   1418  O   ASN    95     119.333  27.783 123.630  1.00  0.00           O  
ATOM   1419  N   VAL    96     120.863  26.557 124.721  1.00  0.00           N  
ATOM   1420  H   VAL    96     121.336  26.286 125.570  1.00  0.00           H  
ATOM   1421  CA  VAL    96     121.785  26.249 123.602  1.00  0.00           C  
ATOM   1422  HA  VAL    96     121.402  26.498 122.613  1.00  0.00           H  
ATOM   1423  CB  VAL    96     123.125  26.991 123.827  1.00  0.00           C  
ATOM   1424  HB  VAL    96     123.292  26.999 124.904  1.00  0.00           H  
ATOM   1425  CG1 VAL    96     124.299  26.398 122.998  1.00  0.00           C  
ATOM   1426 HG11 VAL    96     124.938  25.780 123.628  1.00  0.00           H  
ATOM   1427 HG12 VAL    96     124.052  25.795 122.124  1.00  0.00           H  
ATOM   1428 HG13 VAL    96     124.942  27.212 122.663  1.00  0.00           H  
ATOM   1429  CG2 VAL    96     123.114  28.521 123.556  1.00  0.00           C  
ATOM   1430 HG21 VAL    96     122.190  29.021 123.845  1.00  0.00           H  
ATOM   1431 HG22 VAL    96     123.950  29.037 124.027  1.00  0.00           H  
ATOM   1432 HG23 VAL    96     123.245  28.748 122.498  1.00  0.00           H  
ATOM   1433  C   VAL    96     122.015  24.726 123.573  1.00  0.00           C  
ATOM   1434  O   VAL    96     122.550  24.112 124.496  1.00  0.00           O  
ATOM   1435  N   SER    97     121.737  24.132 122.353  1.00  0.00           N  
ATOM   1436  H   SER    97     121.285  24.704 121.653  1.00  0.00           H  
ATOM   1437  CA  SER    97     121.792  22.710 122.105  1.00  0.00           C  
ATOM   1438  HA  SER    97     122.148  22.181 122.988  1.00  0.00           H  
ATOM   1439  CB  SER    97     120.479  22.015 121.949  1.00  0.00           C  
ATOM   1440  HB2 SER    97     120.587  20.978 121.629  1.00  0.00           H  
ATOM   1441  HB3 SER    97     119.912  21.932 122.876  1.00  0.00           H  
ATOM   1442  OG  SER    97     119.616  22.664 120.967  1.00  0.00           O  
ATOM   1443  HG  SER    97     118.730  22.319 121.100  1.00  0.00           H  
ATOM   1444  C   SER    97     122.757  22.275 120.995  1.00  0.00           C  
ATOM   1445  O   SER    97     123.225  23.114 120.240  1.00  0.00           O  
ATOM   1446  N   THR    98     123.054  21.021 120.987  1.00  0.00           N  
ATOM   1447  H   THR    98     122.727  20.464 121.764  1.00  0.00           H  
ATOM   1448  CA  THR    98     123.993  20.383 120.066  1.00  0.00           C  
ATOM   1449  HA  THR    98     124.254  21.084 119.273  1.00  0.00           H  
ATOM   1450  CB  THR    98     125.334  19.989 120.641  1.00  0.00           C  
ATOM   1451  HB  THR    98     125.790  20.802 121.207  1.00  0.00           H  
ATOM   1452  CG2 THR    98     125.249  18.909 121.736  1.00  0.00           C  
ATOM   1453 HG21 THR    98     124.426  19.023 122.442  1.00  0.00           H  
ATOM   1454 HG22 THR    98     125.047  17.898 121.382  1.00  0.00           H  
ATOM   1455 HG23 THR    98     126.203  18.871 122.261  1.00  0.00           H  
ATOM   1456  OG1 THR    98     126.197  19.517 119.634  1.00  0.00           O  
ATOM   1457  HG1 THR    98     127.089  19.818 119.821  1.00  0.00           H  
ATOM   1458  C   THR    98     123.378  19.195 119.327  1.00  0.00           C  
ATOM   1459  O   THR    98     122.643  18.425 119.978  1.00  0.00           O  
ATOM   1460  N   VAL    99     123.478  19.189 117.975  1.00  0.00           N  
ATOM   1461  H   VAL    99     124.093  19.901 117.607  1.00  0.00           H  
ATOM   1462  CA  VAL    99     122.562  18.520 116.965  1.00  0.00           C  
ATOM   1463  HA  VAL    99     122.220  17.588 117.414  1.00  0.00           H  
ATOM   1464  CB  VAL    99     121.440  19.525 116.610  1.00  0.00           C  
ATOM   1465  HB  VAL    99     120.744  19.118 115.877  1.00  0.00           H  
ATOM   1466  CG1 VAL    99     120.599  19.913 117.820  1.00  0.00           C  
ATOM   1467 HG11 VAL    99     121.078  20.621 118.497  1.00  0.00           H  
ATOM   1468 HG12 VAL    99     119.716  20.358 117.362  1.00  0.00           H  
ATOM   1469 HG13 VAL    99     120.394  18.994 118.369  1.00  0.00           H  
ATOM   1470  CG2 VAL    99     122.019  20.820 115.987  1.00  0.00           C  
ATOM   1471 HG21 VAL    99     122.400  21.500 116.749  1.00  0.00           H  
ATOM   1472 HG22 VAL    99     122.675  20.504 115.176  1.00  0.00           H  
ATOM   1473 HG23 VAL    99     121.220  21.388 115.510  1.00  0.00           H  
ATOM   1474  C   VAL    99     123.430  18.156 115.738  1.00  0.00           C  
ATOM   1475  O   VAL    99     124.592  18.579 115.549  1.00  0.00           O  
ATOM   1476  N   GLN   100     123.016  17.184 114.938  1.00  0.00           N  
ATOM   1477  H   GLN   100     122.174  16.676 115.167  1.00  0.00           H  
ATOM   1478  CA  GLN   100     123.732  16.783 113.773  1.00  0.00           C  
ATOM   1479  HA  GLN   100     124.776  17.037 113.953  1.00  0.00           H  
ATOM   1480  CB  GLN   100     123.699  15.228 113.627  1.00  0.00           C  
ATOM   1481  HB2 GLN   100     124.676  14.913 113.263  1.00  0.00           H  
ATOM   1482  HB3 GLN   100     123.662  14.685 114.571  1.00  0.00           H  
ATOM   1483  CG  GLN   100     122.667  14.538 112.766  1.00  0.00           C  
ATOM   1484  HG2 GLN   100     121.730  15.016 113.051  1.00  0.00           H  
ATOM   1485  HG3 GLN   100     122.827  14.705 111.701  1.00  0.00           H  
ATOM   1486  CD  GLN   100     122.379  13.000 113.040  1.00  0.00           C  
ATOM   1487  OE1 GLN   100     121.266  12.579 113.355  1.00  0.00           O  
ATOM   1488  NE2 GLN   100     123.302  12.145 113.030  1.00  0.00           N  
ATOM   1489 HE21 GLN   100     123.054  11.166 113.007  1.00  0.00           H  
ATOM   1490 HE22 GLN   100     124.201  12.381 112.636  1.00  0.00           H  
ATOM   1491  C   GLN   100     123.394  17.487 112.464  1.00  0.00           C  
ATOM   1492  O   GLN   100     124.315  17.586 111.708  1.00  0.00           O  
ATOM   1493  N   CYX   101     122.154  17.936 112.202  1.00  0.00           N  
ATOM   1494  H   CYX   101     121.687  18.104 113.082  1.00  0.00           H  
ATOM   1495  CA  CYX   101     121.714  18.792 111.074  1.00  0.00           C  
ATOM   1496  HA  CYX   101     122.539  19.310 110.585  1.00  0.00           H  
ATOM   1497  CB  CYX   101     121.114  17.857 109.971  1.00  0.00           C  
ATOM   1498  HB2 CYX   101     120.246  17.323 110.359  1.00  0.00           H  
ATOM   1499  HB3 CYX   101     120.693  18.423 109.140  1.00  0.00           H  
ATOM   1500  SG  CYX   101     122.097  16.481 109.363  1.00  0.00           S  
ATOM   1501  C   CYX   101     120.816  19.912 111.504  1.00  0.00           C  
ATOM   1502  O   CYX   101     120.583  19.987 112.671  1.00  0.00           O  
ATOM   1503  N   THR   102     120.329  20.709 110.634  1.00  0.00           N  
ATOM   1504  H   THR   102     120.751  20.711 109.716  1.00  0.00           H  
ATOM   1505  CA  THR   102     119.367  21.789 110.907  1.00  0.00           C  
ATOM   1506  HA  THR   102     119.487  22.173 111.920  1.00  0.00           H  
ATOM   1507  CB  THR   102     119.609  23.065 110.049  1.00  0.00           C  
ATOM   1508  HB  THR   102     118.874  23.854 110.211  1.00  0.00           H  
ATOM   1509  CG2 THR   102     121.036  23.559 110.331  1.00  0.00           C  
ATOM   1510 HG21 THR   102     120.968  24.624 110.109  1.00  0.00           H  
ATOM   1511 HG22 THR   102     121.295  23.396 111.377  1.00  0.00           H  
ATOM   1512 HG23 THR   102     121.796  23.082 109.712  1.00  0.00           H  
ATOM   1513  OG1 THR   102     119.382  22.709 108.685  1.00  0.00           O  
ATOM   1514  HG1 THR   102     118.587  23.177 108.421  1.00  0.00           H  
ATOM   1515  C   THR   102     117.912  21.435 110.681  1.00  0.00           C  
ATOM   1516  O   THR   102     117.641  20.422 110.022  1.00  0.00           O  
ATOM   1517  N   HIE   103     116.948  22.250 111.187  1.00  0.00           N  
ATOM   1518  H   HIE   103     117.235  22.822 111.968  1.00  0.00           H  
ATOM   1519  CA  HIE   103     115.616  22.349 110.642  1.00  0.00           C  
ATOM   1520  HA  HIE   103     115.198  21.361 110.834  1.00  0.00           H  
ATOM   1521  CB  HIE   103     114.856  23.371 111.433  1.00  0.00           C  
ATOM   1522  HB2 HIE   103     114.600  23.038 112.439  1.00  0.00           H  
ATOM   1523  HB3 HIE   103     115.424  24.293 111.311  1.00  0.00           H  
ATOM   1524  CG  HIE   103     113.428  23.603 110.925  1.00  0.00           C  
ATOM   1525  ND1 HIE   103     112.238  23.012 111.493  1.00  0.00           N  
ATOM   1526  CE1 HIE   103     111.160  23.409 110.735  1.00  0.00           C  
ATOM   1527  HE1 HIE   103     110.104  23.298 110.931  1.00  0.00           H  
ATOM   1528  NE2 HIE   103     111.661  24.303 109.830  1.00  0.00           N  
ATOM   1529  HE2 HIE   103     111.081  25.056 109.489  1.00  0.00           H  
ATOM   1530  CD2 HIE   103     113.019  24.462 109.913  1.00  0.00           C  
ATOM   1531  HD2 HIE   103     113.614  24.824 109.088  1.00  0.00           H  
ATOM   1532  C   HIE   103     115.577  22.562 109.085  1.00  0.00           C  
ATOM   1533  O   HIE   103     116.363  23.394 108.533  1.00  0.00           O  
ATOM   1534  N   GLY   104     114.865  21.697 108.352  1.00  0.00           N  
ATOM   1535  H   GLY   104     114.429  20.941 108.860  1.00  0.00           H  
ATOM   1536  CA  GLY   104     114.621  21.825 106.936  1.00  0.00           C  
ATOM   1537  HA2 GLY   104     115.555  21.925 106.381  1.00  0.00           H  
ATOM   1538  HA3 GLY   104     114.143  20.869 106.722  1.00  0.00           H  
ATOM   1539  C   GLY   104     113.547  22.911 106.653  1.00  0.00           C  
ATOM   1540  O   GLY   104     112.360  22.696 106.873  1.00  0.00           O  
ATOM   1541  N   ILE   105     114.012  23.966 105.990  1.00  0.00           N  
ATOM   1542  H   ILE   105     114.883  23.775 105.516  1.00  0.00           H  
ATOM   1543  CA  ILE   105     113.235  25.116 105.584  1.00  0.00           C  
ATOM   1544  HA  ILE   105     112.456  25.367 106.304  1.00  0.00           H  
ATOM   1545  CB  ILE   105     114.185  26.352 105.424  1.00  0.00           C  
ATOM   1546  HB  ILE   105     115.042  26.088 104.805  1.00  0.00           H  
ATOM   1547  CG2 ILE   105     113.601  27.636 104.782  1.00  0.00           C  
ATOM   1548 HG21 ILE   105     114.437  28.334 104.776  1.00  0.00           H  
ATOM   1549 HG22 ILE   105     113.339  27.540 103.729  1.00  0.00           H  
ATOM   1550 HG23 ILE   105     112.780  28.045 105.371  1.00  0.00           H  
ATOM   1551  CG1 ILE   105     114.744  26.756 106.876  1.00  0.00           C  
ATOM   1552 HG12 ILE   105     114.638  27.785 107.220  1.00  0.00           H  
ATOM   1553 HG13 ILE   105     114.299  26.174 107.684  1.00  0.00           H  
ATOM   1554  CD1 ILE   105     116.205  26.402 107.060  1.00  0.00           C  
ATOM   1555 HD11 ILE   105     116.490  25.365 106.882  1.00  0.00           H  
ATOM   1556 HD12 ILE   105     116.893  27.039 106.504  1.00  0.00           H  
ATOM   1557 HD13 ILE   105     116.474  26.553 108.106  1.00  0.00           H  
ATOM   1558  C   ILE   105     112.545  24.798 104.264  1.00  0.00           C  
ATOM   1559  O   ILE   105     113.162  24.631 103.232  1.00  0.00           O  
ATOM   1560  N   ARG   106     111.222  24.683 104.326  1.00  0.00           N  
ATOM   1561  H   ARG   106     110.903  24.567 105.277  1.00  0.00           H  
ATOM   1562  CA  ARG   106     110.291  25.168 103.246  1.00  0.00           C  
ATOM   1563  HA  ARG   106     110.938  25.599 102.482  1.00  0.00           H  
ATOM   1564  CB  ARG   106     109.373  24.034 102.786  1.00  0.00           C  
ATOM   1565  HB2 ARG   106     109.393  23.229 103.521  1.00  0.00           H  
ATOM   1566  HB3 ARG   106     108.364  24.365 102.543  1.00  0.00           H  
ATOM   1567  CG  ARG   106     109.916  23.330 101.504  1.00  0.00           C  
ATOM   1568  HG2 ARG   106     109.611  23.851 100.597  1.00  0.00           H  
ATOM   1569  HG3 ARG   106     110.982  23.121 101.590  1.00  0.00           H  
ATOM   1570  CD  ARG   106     109.353  21.916 101.236  1.00  0.00           C  
ATOM   1571  HD2 ARG   106     108.360  22.079 100.817  1.00  0.00           H  
ATOM   1572  HD3 ARG   106     110.093  21.576 100.512  1.00  0.00           H  
ATOM   1573  NE  ARG   106     109.171  20.925 102.363  1.00  0.00           N  
ATOM   1574  HE  ARG   106     109.405  21.254 103.289  1.00  0.00           H  
ATOM   1575  CZ  ARG   106     108.548  19.794 102.075  1.00  0.00           C  
ATOM   1576  NH1 ARG   106     107.747  19.449 102.981  1.00  0.00           N  
ATOM   1577 HH11 ARG   106     107.475  18.493 102.803  1.00  0.00           H  
ATOM   1578 HH12 ARG   106     107.843  19.755 103.939  1.00  0.00           H  
ATOM   1579  NH2 ARG   106     108.702  19.101 100.977  1.00  0.00           N  
ATOM   1580 HH21 ARG   106     109.309  19.489 100.268  1.00  0.00           H  
ATOM   1581 HH22 ARG   106     108.129  18.305 100.739  1.00  0.00           H  
ATOM   1582  C   ARG   106     109.486  26.425 103.775  1.00  0.00           C  
ATOM   1583  O   ARG   106     109.308  26.566 104.951  1.00  0.00           O  
ATOM   1584  N   PRO   107     109.048  27.383 102.921  1.00  0.00           N  
ATOM   1585  CD  PRO   107     108.356  28.553 103.445  1.00  0.00           C  
ATOM   1586  HD2 PRO   107     109.076  29.049 104.096  1.00  0.00           H  
ATOM   1587  HD3 PRO   107     107.406  28.273 103.899  1.00  0.00           H  
ATOM   1588  CG  PRO   107     108.178  29.542 102.288  1.00  0.00           C  
ATOM   1589  HG2 PRO   107     109.007  30.232 102.129  1.00  0.00           H  
ATOM   1590  HG3 PRO   107     107.320  30.192 102.464  1.00  0.00           H  
ATOM   1591  CB  PRO   107     108.047  28.615 101.055  1.00  0.00           C  
ATOM   1592  HB2 PRO   107     108.218  29.151 100.121  1.00  0.00           H  
ATOM   1593  HB3 PRO   107     107.055  28.167 101.116  1.00  0.00           H  
ATOM   1594  CA  PRO   107     109.033  27.483 101.502  1.00  0.00           C  
ATOM   1595  HA  PRO   107     108.749  26.531 101.053  1.00  0.00           H  
ATOM   1596  C   PRO   107     110.440  27.918 100.897  1.00  0.00           C  
ATOM   1597  O   PRO   107     111.202  28.698 101.465  1.00  0.00           O  
ATOM   1598  N   VAL   108     110.798  27.298  99.759  1.00  0.00           N  
ATOM   1599  H   VAL   108     110.286  26.482  99.454  1.00  0.00           H  
ATOM   1600  CA  VAL   108     112.173  27.513  99.164  1.00  0.00           C  
ATOM   1601  HA  VAL   108     112.895  27.693  99.961  1.00  0.00           H  
ATOM   1602  CB  VAL   108     112.775  26.421  98.264  1.00  0.00           C  
ATOM   1603  HB  VAL   108     113.838  26.626  98.137  1.00  0.00           H  
ATOM   1604  CG1 VAL   108     112.617  25.028  99.014  1.00  0.00           C  
ATOM   1605 HG11 VAL   108     111.587  24.720  99.196  1.00  0.00           H  
ATOM   1606 HG12 VAL   108     113.105  24.242  98.437  1.00  0.00           H  
ATOM   1607 HG13 VAL   108     113.084  25.146  99.992  1.00  0.00           H  
ATOM   1608  CG2 VAL   108     112.086  26.316  96.893  1.00  0.00           C  
ATOM   1609 HG21 VAL   108     112.497  25.534  96.254  1.00  0.00           H  
ATOM   1610 HG22 VAL   108     111.006  26.187  96.959  1.00  0.00           H  
ATOM   1611 HG23 VAL   108     112.280  27.221  96.317  1.00  0.00           H  
ATOM   1612  C   VAL   108     112.205  28.820  98.389  1.00  0.00           C  
ATOM   1613  O   VAL   108     113.315  29.253  98.110  1.00  0.00           O  
ATOM   1614  N   VAL   109     111.050  29.467  98.027  1.00  0.00           N  
ATOM   1615  H   VAL   109     110.217  28.971  98.310  1.00  0.00           H  
ATOM   1616  CA  VAL   109     110.911  30.849  97.609  1.00  0.00           C  
ATOM   1617  HA  VAL   109     111.902  31.279  97.755  1.00  0.00           H  
ATOM   1618  CB  VAL   109     110.455  31.043  96.159  1.00  0.00           C  
ATOM   1619  HB  VAL   109     109.501  30.543  95.993  1.00  0.00           H  
ATOM   1620  CG1 VAL   109     110.346  32.533  95.778  1.00  0.00           C  
ATOM   1621 HG11 VAL   109     111.133  33.111  96.263  1.00  0.00           H  
ATOM   1622 HG12 VAL   109     110.421  32.628  94.695  1.00  0.00           H  
ATOM   1623 HG13 VAL   109     109.399  32.967  96.097  1.00  0.00           H  
ATOM   1624  CG2 VAL   109     111.443  30.289  95.275  1.00  0.00           C  
ATOM   1625 HG21 VAL   109     111.509  30.652  94.249  1.00  0.00           H  
ATOM   1626 HG22 VAL   109     112.447  30.372  95.690  1.00  0.00           H  
ATOM   1627 HG23 VAL   109     111.018  29.287  95.206  1.00  0.00           H  
ATOM   1628  C   VAL   109     109.975  31.418  98.569  1.00  0.00           C  
ATOM   1629  O   VAL   109     108.805  30.969  98.617  1.00  0.00           O  
ATOM   1630  N   SER   110     110.355  32.531  99.322  1.00  0.00           N  
ATOM   1631  H   SER   110     111.322  32.819  99.285  1.00  0.00           H  
ATOM   1632  CA  SER   110     109.372  33.475  99.813  1.00  0.00           C  
ATOM   1633  HA  SER   110     108.724  33.615  98.948  1.00  0.00           H  
ATOM   1634  CB  SER   110     108.644  32.919 101.099  1.00  0.00           C  
ATOM   1635  HB2 SER   110     108.026  32.045 100.888  1.00  0.00           H  
ATOM   1636  HB3 SER   110     109.457  32.733 101.801  1.00  0.00           H  
ATOM   1637  OG  SER   110     107.680  33.851 101.610  1.00  0.00           O  
ATOM   1638  HG  SER   110     108.104  34.402 102.272  1.00  0.00           H  
ATOM   1639  C   SER   110     110.015  34.815 100.070  1.00  0.00           C  
ATOM   1640  O   SER   110     110.670  34.961 101.087  1.00  0.00           O  
ATOM   1641  N   SER   111     109.465  35.821  99.369  1.00  0.00           N  
ATOM   1642  H   SER   111     108.856  35.608  98.592  1.00  0.00           H  
ATOM   1643  CA  SER   111     110.182  37.138  99.311  1.00  0.00           C  
ATOM   1644  HA  SER   111     111.233  36.847  99.320  1.00  0.00           H  
ATOM   1645  CB  SER   111     109.846  37.788  97.921  1.00  0.00           C  
ATOM   1646  HB2 SER   111     110.454  38.692  97.949  1.00  0.00           H  
ATOM   1647  HB3 SER   111     110.239  37.202  97.090  1.00  0.00           H  
ATOM   1648  OG  SER   111     108.416  37.980  97.789  1.00  0.00           O  
ATOM   1649  HG  SER   111     108.022  37.107  97.735  1.00  0.00           H  
ATOM   1650  C   SER   111     109.992  38.155 100.469  1.00  0.00           C  
ATOM   1651  O   SER   111     110.921  38.506 101.190  1.00  0.00           O  
ATOM   1652  N   GLN   112     108.797  38.792 100.639  1.00  0.00           N  
ATOM   1653  H   GLN   112     108.095  38.570  99.949  1.00  0.00           H  
ATOM   1654  CA  GLN   112     108.499  40.007 101.434  1.00  0.00           C  
ATOM   1655  HA  GLN   112     109.426  40.574 101.522  1.00  0.00           H  
ATOM   1656  CB  GLN   112     107.540  40.896 100.586  1.00  0.00           C  
ATOM   1657  HB2 GLN   112     106.646  40.312 100.365  1.00  0.00           H  
ATOM   1658  HB3 GLN   112     107.366  41.756 101.233  1.00  0.00           H  
ATOM   1659  CG  GLN   112     108.233  41.436  99.347  1.00  0.00           C  
ATOM   1660  HG2 GLN   112     109.088  42.067  99.593  1.00  0.00           H  
ATOM   1661  HG3 GLN   112     108.560  40.645  98.673  1.00  0.00           H  
ATOM   1662  CD  GLN   112     107.369  42.366  98.535  1.00  0.00           C  
ATOM   1663  OE1 GLN   112     106.211  42.698  98.853  1.00  0.00           O  
ATOM   1664  NE2 GLN   112     107.808  42.855  97.363  1.00  0.00           N  
ATOM   1665 HE21 GLN   112     108.384  42.191  96.866  1.00  0.00           H  
ATOM   1666 HE22 GLN   112     107.054  43.308  96.866  1.00  0.00           H  
ATOM   1667  C   GLN   112     108.055  39.667 102.891  1.00  0.00           C  
ATOM   1668  O   GLN   112     108.696  40.116 103.841  1.00  0.00           O  
ATOM   1669  N   LEU   113     107.280  38.586 102.965  1.00  0.00           N  
ATOM   1670  H   LEU   113     106.992  38.032 102.170  1.00  0.00           H  
ATOM   1671  CA  LEU   113     106.864  37.938 104.206  1.00  0.00           C  
ATOM   1672  HA  LEU   113     107.217  38.510 105.063  1.00  0.00           H  
ATOM   1673  CB  LEU   113     105.342  37.729 104.276  1.00  0.00           C  
ATOM   1674  HB2 LEU   113     105.085  37.017 103.491  1.00  0.00           H  
ATOM   1675  HB3 LEU   113     105.032  37.254 105.206  1.00  0.00           H  
ATOM   1676  CG  LEU   113     104.654  39.082 104.174  1.00  0.00           C  
ATOM   1677  HG  LEU   113     105.370  39.899 104.074  1.00  0.00           H  
ATOM   1678  CD1 LEU   113     103.714  39.096 103.007  1.00  0.00           C  
ATOM   1679 HD11 LEU   113     103.185  40.047 103.074  1.00  0.00           H  
ATOM   1680 HD12 LEU   113     104.207  39.184 102.039  1.00  0.00           H  
ATOM   1681 HD13 LEU   113     103.008  38.267 103.052  1.00  0.00           H  
ATOM   1682  CD2 LEU   113     103.917  39.523 105.422  1.00  0.00           C  
ATOM   1683 HD21 LEU   113     103.138  38.870 105.816  1.00  0.00           H  
ATOM   1684 HD22 LEU   113     104.594  39.503 106.276  1.00  0.00           H  
ATOM   1685 HD23 LEU   113     103.515  40.520 105.243  1.00  0.00           H  
ATOM   1686  C   LEU   113     107.649  36.623 104.361  1.00  0.00           C  
ATOM   1687  O   LEU   113     107.747  35.874 103.335  1.00  0.00           O  
ATOM   1688  N   LEU   114     107.888  36.273 105.629  1.00  0.00           N  
ATOM   1689  H   LEU   114     107.391  36.797 106.335  1.00  0.00           H  
ATOM   1690  CA  LEU   114     108.460  34.947 106.068  1.00  0.00           C  
ATOM   1691  HA  LEU   114     109.078  34.494 105.294  1.00  0.00           H  
ATOM   1692  CB  LEU   114     109.442  35.054 107.238  1.00  0.00           C  
ATOM   1693  HB2 LEU   114     108.888  35.464 108.083  1.00  0.00           H  
ATOM   1694  HB3 LEU   114     109.792  34.098 107.627  1.00  0.00           H  
ATOM   1695  CG  LEU   114     110.520  36.024 106.955  1.00  0.00           C  
ATOM   1696  HG  LEU   114     110.195  36.946 106.472  1.00  0.00           H  
ATOM   1697  CD1 LEU   114     111.174  36.467 108.263  1.00  0.00           C  
ATOM   1698 HD11 LEU   114     110.397  37.187 108.517  1.00  0.00           H  
ATOM   1699 HD12 LEU   114     111.235  35.602 108.924  1.00  0.00           H  
ATOM   1700 HD13 LEU   114     112.153  36.787 107.906  1.00  0.00           H  
ATOM   1701  CD2 LEU   114     111.499  35.190 106.065  1.00  0.00           C  
ATOM   1702 HD21 LEU   114     112.458  35.708 106.066  1.00  0.00           H  
ATOM   1703 HD22 LEU   114     111.603  34.160 106.406  1.00  0.00           H  
ATOM   1704 HD23 LEU   114     111.258  35.228 105.003  1.00  0.00           H  
ATOM   1705  C   LEU   114     107.267  34.057 106.289  1.00  0.00           C  
ATOM   1706  O   LEU   114     106.571  34.190 107.278  1.00  0.00           O  
ATOM   1707  N   LEU   115     106.961  33.316 105.286  1.00  0.00           N  
ATOM   1708  H   LEU   115     107.494  33.401 104.432  1.00  0.00           H  
ATOM   1709  CA  LEU   115     106.001  32.165 105.321  1.00  0.00           C  
ATOM   1710  HA  LEU   115     105.178  32.575 105.907  1.00  0.00           H  
ATOM   1711  CB  LEU   115     105.652  31.857 103.912  1.00  0.00           C  
ATOM   1712  HB2 LEU   115     106.420  32.121 103.184  1.00  0.00           H  
ATOM   1713  HB3 LEU   115     105.461  30.795 103.761  1.00  0.00           H  
ATOM   1714  CG  LEU   115     104.280  32.621 103.597  1.00  0.00           C  
ATOM   1715  HG  LEU   115     103.693  32.512 104.509  1.00  0.00           H  
ATOM   1716  CD1 LEU   115     104.406  34.126 103.208  1.00  0.00           C  
ATOM   1717 HD11 LEU   115     103.412  34.571 103.172  1.00  0.00           H  
ATOM   1718 HD12 LEU   115     104.923  34.631 104.024  1.00  0.00           H  
ATOM   1719 HD13 LEU   115     104.837  34.283 102.219  1.00  0.00           H  
ATOM   1720  CD2 LEU   115     103.530  32.032 102.366  1.00  0.00           C  
ATOM   1721 HD21 LEU   115     104.187  32.058 101.497  1.00  0.00           H  
ATOM   1722 HD22 LEU   115     103.127  31.037 102.551  1.00  0.00           H  
ATOM   1723 HD23 LEU   115     102.698  32.678 102.084  1.00  0.00           H  
ATOM   1724  C   LEU   115     106.517  30.891 106.033  1.00  0.00           C  
ATOM   1725  O   LEU   115     107.702  30.434 105.908  1.00  0.00           O  
ATOM   1726  N   ASN   116     105.615  30.364 106.899  1.00  0.00           N  
ATOM   1727  H   ASN   116     104.763  30.837 107.165  1.00  0.00           H  
ATOM   1728  CA  ASN   116     105.865  29.104 107.546  1.00  0.00           C  
ATOM   1729  HA  ASN   116     105.075  29.075 108.296  1.00  0.00           H  
ATOM   1730  CB  ASN   116     105.565  27.963 106.598  1.00  0.00           C  
ATOM   1731  HB2 ASN   116     104.486  28.036 106.462  1.00  0.00           H  
ATOM   1732  HB3 ASN   116     106.047  28.096 105.629  1.00  0.00           H  
ATOM   1733  CG  ASN   116     105.812  26.554 107.190  1.00  0.00           C  
ATOM   1734  OD1 ASN   116     105.323  26.305 108.236  1.00  0.00           O  
ATOM   1735  ND2 ASN   116     106.300  25.569 106.426  1.00  0.00           N  
ATOM   1736 HD21 ASN   116     106.914  25.870 105.683  1.00  0.00           H  
ATOM   1737 HD22 ASN   116     106.770  24.882 106.999  1.00  0.00           H  
ATOM   1738  C   ASN   116     107.248  29.085 108.293  1.00  0.00           C  
ATOM   1739  O   ASN   116     107.904  28.069 108.365  1.00  0.00           O  
ATOM   1740  N   GLY   117     107.755  30.239 108.763  1.00  0.00           N  
ATOM   1741  H   GLY   117     107.210  31.088 108.731  1.00  0.00           H  
ATOM   1742  CA  GLY   117     109.037  30.358 109.452  1.00  0.00           C  
ATOM   1743  HA2 GLY   117     109.877  29.764 109.093  1.00  0.00           H  
ATOM   1744  HA3 GLY   117     109.369  31.372 109.231  1.00  0.00           H  
ATOM   1745  C   GLY   117     108.947  30.026 110.939  1.00  0.00           C  
ATOM   1746  O   GLY   117     108.292  29.061 111.312  1.00  0.00           O  
ATOM   1747  N   SER   118     109.838  30.596 111.766  1.00  0.00           N  
ATOM   1748  H   SER   118     110.334  31.382 111.372  1.00  0.00           H  
ATOM   1749  CA  SER   118     109.838  30.545 113.221  1.00  0.00           C  
ATOM   1750  HA  SER   118     109.048  29.833 113.457  1.00  0.00           H  
ATOM   1751  CB  SER   118     111.097  30.069 113.914  1.00  0.00           C  
ATOM   1752  HB2 SER   118     111.916  30.769 113.750  1.00  0.00           H  
ATOM   1753  HB3 SER   118     110.807  29.972 114.960  1.00  0.00           H  
ATOM   1754  OG  SER   118     111.454  28.738 113.492  1.00  0.00           O  
ATOM   1755  HG  SER   118     112.137  28.819 112.822  1.00  0.00           H  
ATOM   1756  C   SER   118     109.402  31.846 113.892  1.00  0.00           C  
ATOM   1757  O   SER   118     109.356  32.955 113.298  1.00  0.00           O  
ATOM   1758  N   LEU   119     108.739  31.654 115.003  1.00  0.00           N  
ATOM   1759  H   LEU   119     108.674  30.731 115.408  1.00  0.00           H  
ATOM   1760  CA  LEU   119     108.149  32.766 115.794  1.00  0.00           C  
ATOM   1761  HA  LEU   119     108.133  33.705 115.241  1.00  0.00           H  
ATOM   1762  CB  LEU   119     106.790  32.350 116.237  1.00  0.00           C  
ATOM   1763  HB2 LEU   119     106.900  31.470 116.870  1.00  0.00           H  
ATOM   1764  HB3 LEU   119     106.396  33.093 116.931  1.00  0.00           H  
ATOM   1765  CG  LEU   119     105.843  32.302 115.018  1.00  0.00           C  
ATOM   1766  HG  LEU   119     106.354  32.063 114.085  1.00  0.00           H  
ATOM   1767  CD1 LEU   119     104.743  31.246 115.180  1.00  0.00           C  
ATOM   1768 HD11 LEU   119     104.037  31.707 115.871  1.00  0.00           H  
ATOM   1769 HD12 LEU   119     104.114  31.191 114.291  1.00  0.00           H  
ATOM   1770 HD13 LEU   119     105.081  30.257 115.487  1.00  0.00           H  
ATOM   1771  CD2 LEU   119     105.130  33.609 114.693  1.00  0.00           C  
ATOM   1772 HD21 LEU   119     104.656  33.936 115.619  1.00  0.00           H  
ATOM   1773 HD22 LEU   119     105.820  34.428 114.492  1.00  0.00           H  
ATOM   1774 HD23 LEU   119     104.418  33.551 113.870  1.00  0.00           H  
ATOM   1775  C   LEU   119     109.112  32.950 117.030  1.00  0.00           C  
ATOM   1776  O   LEU   119     109.919  32.084 117.385  1.00  0.00           O  
ATOM   1777  N   ALA   120     108.894  34.050 117.783  1.00  0.00           N  
ATOM   1778  H   ALA   120     108.231  34.730 117.441  1.00  0.00           H  
ATOM   1779  CA  ALA   120     109.727  34.466 118.820  1.00  0.00           C  
ATOM   1780  HA  ALA   120     110.617  33.838 118.851  1.00  0.00           H  
ATOM   1781  CB  ALA   120     110.176  35.913 118.582  1.00  0.00           C  
ATOM   1782  HB1 ALA   120     109.504  36.346 117.842  1.00  0.00           H  
ATOM   1783  HB2 ALA   120     110.402  36.457 119.499  1.00  0.00           H  
ATOM   1784  HB3 ALA   120     111.054  35.748 117.958  1.00  0.00           H  
ATOM   1785  C   ALA   120     109.004  34.425 120.194  1.00  0.00           C  
ATOM   1786  O   ALA   120     107.768  34.473 120.194  1.00  0.00           O  
ATOM   1787  N   GLU   121     109.689  34.177 121.284  1.00  0.00           N  
ATOM   1788  H   GLU   121     110.660  34.437 121.181  1.00  0.00           H  
ATOM   1789  CA  GLU   121     109.092  34.260 122.586  1.00  0.00           C  
ATOM   1790  HA  GLU   121     108.071  34.594 122.404  1.00  0.00           H  
ATOM   1791  CB  GLU   121     109.024  32.876 123.165  1.00  0.00           C  
ATOM   1792  HB2 GLU   121     109.988  32.366 123.147  1.00  0.00           H  
ATOM   1793  HB3 GLU   121     108.638  33.032 124.172  1.00  0.00           H  
ATOM   1794  CG  GLU   121     108.093  31.937 122.446  1.00  0.00           C  
ATOM   1795  HG2 GLU   121     107.172  32.364 122.049  1.00  0.00           H  
ATOM   1796  HG3 GLU   121     108.633  31.610 121.558  1.00  0.00           H  
ATOM   1797  CD  GLU   121     107.642  30.734 123.296  1.00  0.00           C  
ATOM   1798  OE1 GLU   121     106.844  29.983 122.776  1.00  0.00           O  
ATOM   1799  OE2 GLU   121     108.331  30.421 124.315  1.00  0.00           O  
ATOM   1800  C   GLU   121     109.767  35.133 123.602  1.00  0.00           C  
ATOM   1801  O   GLU   121     110.982  35.359 123.541  1.00  0.00           O  
ATOM   1802  N   GLU   122     108.863  35.719 124.441  1.00  0.00           N  
ATOM   1803  H   GLU   122     108.029  35.219 124.714  1.00  0.00           H  
ATOM   1804  CA  GLU   122     109.191  36.835 125.322  1.00  0.00           C  
ATOM   1805  HA  GLU   122     108.376  37.162 125.969  1.00  0.00           H  
ATOM   1806  CB  GLU   122     110.363  36.499 126.241  1.00  0.00           C  
ATOM   1807  HB2 GLU   122     111.290  36.500 125.669  1.00  0.00           H  
ATOM   1808  HB3 GLU   122     110.504  37.259 127.010  1.00  0.00           H  
ATOM   1809  CG  GLU   122     110.264  35.124 126.979  1.00  0.00           C  
ATOM   1810  HG2 GLU   122     110.887  34.432 126.413  1.00  0.00           H  
ATOM   1811  HG3 GLU   122     110.801  35.277 127.916  1.00  0.00           H  
ATOM   1812  CD  GLU   122     108.902  34.619 127.413  1.00  0.00           C  
ATOM   1813  OE1 GLU   122     108.086  35.376 128.002  1.00  0.00           O  
ATOM   1814  OE2 GLU   122     108.464  33.555 126.839  1.00  0.00           O  
ATOM   1815  C   GLU   122     109.510  38.213 124.602  1.00  0.00           C  
ATOM   1816  O   GLU   122     109.705  39.242 125.237  1.00  0.00           O  
ATOM   1817  N   GLU   123     109.173  38.318 123.347  1.00  0.00           N  
ATOM   1818  H   GLU   123     108.972  37.438 122.893  1.00  0.00           H  
ATOM   1819  CA  GLU   123     109.533  39.294 122.363  1.00  0.00           C  
ATOM   1820  HA  GLU   123     109.326  40.291 122.752  1.00  0.00           H  
ATOM   1821  CB  GLU   123     111.034  39.206 121.951  1.00  0.00           C  
ATOM   1822  HB2 GLU   123     111.078  38.159 121.651  1.00  0.00           H  
ATOM   1823  HB3 GLU   123     111.147  39.855 121.083  1.00  0.00           H  
ATOM   1824  CG  GLU   123     112.137  39.510 122.962  1.00  0.00           C  
ATOM   1825  HG2 GLU   123     112.003  38.819 123.794  1.00  0.00           H  
ATOM   1826  HG3 GLU   123     113.133  39.404 122.532  1.00  0.00           H  
ATOM   1827  CD  GLU   123     112.050  40.953 123.414  1.00  0.00           C  
ATOM   1828  OE1 GLU   123     113.132  41.605 123.566  1.00  0.00           O  
ATOM   1829  OE2 GLU   123     110.987  41.666 123.260  1.00  0.00           O  
ATOM   1830  C   GLU   123     108.655  39.233 121.086  1.00  0.00           C  
ATOM   1831  O   GLU   123     108.190  38.152 120.631  1.00  0.00           O  
ATOM   1832  N   VAL   124     108.610  40.405 120.348  1.00  0.00           N  
ATOM   1833  H   VAL   124     108.684  41.237 120.916  1.00  0.00           H  
ATOM   1834  CA  VAL   124     108.812  40.521 118.847  1.00  0.00           C  
ATOM   1835  HA  VAL   124     108.626  39.566 118.357  1.00  0.00           H  
ATOM   1836  CB  VAL   124     107.820  41.511 118.188  1.00  0.00           C  
ATOM   1837  HB  VAL   124     107.868  42.440 118.756  1.00  0.00           H  
ATOM   1838  CG1 VAL   124     108.184  41.837 116.730  1.00  0.00           C  
ATOM   1839 HG11 VAL   124     109.052  42.495 116.698  1.00  0.00           H  
ATOM   1840 HG12 VAL   124     108.594  40.977 116.200  1.00  0.00           H  
ATOM   1841 HG13 VAL   124     107.364  42.110 116.065  1.00  0.00           H  
ATOM   1842  CG2 VAL   124     106.366  40.862 118.059  1.00  0.00           C  
ATOM   1843 HG21 VAL   124     106.458  39.820 117.752  1.00  0.00           H  
ATOM   1844 HG22 VAL   124     105.920  40.961 119.049  1.00  0.00           H  
ATOM   1845 HG23 VAL   124     105.750  41.501 117.427  1.00  0.00           H  
ATOM   1846  C   VAL   124     110.293  40.863 118.451  1.00  0.00           C  
ATOM   1847  O   VAL   124     110.812  41.936 118.749  1.00  0.00           O  
ATOM   1848  N   VAL   125     111.042  39.912 117.875  1.00  0.00           N  
ATOM   1849  H   VAL   125     110.670  39.077 117.446  1.00  0.00           H  
ATOM   1850  CA  VAL   125     112.443  39.962 117.576  1.00  0.00           C  
ATOM   1851  HA  VAL   125     113.051  40.491 118.310  1.00  0.00           H  
ATOM   1852  CB  VAL   125     113.107  38.572 117.463  1.00  0.00           C  
ATOM   1853  HB  VAL   125     112.399  37.903 116.973  1.00  0.00           H  
ATOM   1854  CG1 VAL   125     114.459  38.470 116.721  1.00  0.00           C  
ATOM   1855 HG11 VAL   125     114.303  38.271 115.661  1.00  0.00           H  
ATOM   1856 HG12 VAL   125     115.008  39.403 116.849  1.00  0.00           H  
ATOM   1857 HG13 VAL   125     115.121  37.691 117.099  1.00  0.00           H  
ATOM   1858  CG2 VAL   125     113.286  38.063 118.873  1.00  0.00           C  
ATOM   1859 HG21 VAL   125     113.424  36.984 118.805  1.00  0.00           H  
ATOM   1860 HG22 VAL   125     114.053  38.532 119.489  1.00  0.00           H  
ATOM   1861 HG23 VAL   125     112.359  38.112 119.443  1.00  0.00           H  
ATOM   1862  C   VAL   125     112.570  40.818 116.368  1.00  0.00           C  
ATOM   1863  O   VAL   125     112.028  40.539 115.312  1.00  0.00           O  
ATOM   1864  N   ILE   126     113.362  41.950 116.491  1.00  0.00           N  
ATOM   1865  H   ILE   126     113.633  42.335 117.384  1.00  0.00           H  
ATOM   1866  CA  ILE   126     113.972  42.591 115.351  1.00  0.00           C  
ATOM   1867  HA  ILE   126     113.414  42.289 114.465  1.00  0.00           H  
ATOM   1868  CB  ILE   126     113.766  44.070 115.577  1.00  0.00           C  
ATOM   1869  HB  ILE   126     112.680  44.153 115.618  1.00  0.00           H  
ATOM   1870  CG2 ILE   126     114.327  44.600 116.903  1.00  0.00           C  
ATOM   1871 HG21 ILE   126     115.385  44.335 116.919  1.00  0.00           H  
ATOM   1872 HG22 ILE   126     114.177  45.675 116.804  1.00  0.00           H  
ATOM   1873 HG23 ILE   126     113.705  44.125 117.661  1.00  0.00           H  
ATOM   1874  CG1 ILE   126     114.281  44.912 114.375  1.00  0.00           C  
ATOM   1875 HG12 ILE   126     115.227  45.409 114.594  1.00  0.00           H  
ATOM   1876 HG13 ILE   126     114.470  44.221 113.554  1.00  0.00           H  
ATOM   1877  CD1 ILE   126     113.371  45.997 113.811  1.00  0.00           C  
ATOM   1878 HD11 ILE   126     112.615  45.544 113.170  1.00  0.00           H  
ATOM   1879 HD12 ILE   126     112.797  46.529 114.570  1.00  0.00           H  
ATOM   1880 HD13 ILE   126     113.851  46.737 113.172  1.00  0.00           H  
ATOM   1881  C   ILE   126     115.443  42.163 115.233  1.00  0.00           C  
ATOM   1882  O   ILE   126     115.948  41.781 116.297  1.00  0.00           O  
ATOM   1883  N   ARG   127     116.030  42.157 114.013  1.00  0.00           N  
ATOM   1884  H   ARG   127     115.450  42.154 113.186  1.00  0.00           H  
ATOM   1885  CA  ARG   127     117.470  42.398 113.910  1.00  0.00           C  
ATOM   1886  HA  ARG   127     117.748  43.055 114.734  1.00  0.00           H  
ATOM   1887  CB  ARG   127     118.218  41.068 113.922  1.00  0.00           C  
ATOM   1888  HB2 ARG   127     119.276  41.232 113.715  1.00  0.00           H  
ATOM   1889  HB3 ARG   127     118.176  40.692 114.944  1.00  0.00           H  
ATOM   1890  CG  ARG   127     117.703  39.938 112.993  1.00  0.00           C  
ATOM   1891  HG2 ARG   127     116.693  39.615 113.244  1.00  0.00           H  
ATOM   1892  HG3 ARG   127     117.699  40.422 112.016  1.00  0.00           H  
ATOM   1893  CD  ARG   127     118.694  38.712 113.099  1.00  0.00           C  
ATOM   1894  HD2 ARG   127     119.701  38.994 112.792  1.00  0.00           H  
ATOM   1895  HD3 ARG   127     118.851  38.628 114.174  1.00  0.00           H  
ATOM   1896  NE  ARG   127     118.166  37.563 112.323  1.00  0.00           N  
ATOM   1897  HE  ARG   127     118.442  37.611 111.353  1.00  0.00           H  
ATOM   1898  CZ  ARG   127     117.048  36.913 112.563  1.00  0.00           C  
ATOM   1899  NH1 ARG   127     116.357  36.591 111.511  1.00  0.00           N  
ATOM   1900 HH11 ARG   127     115.441  36.186 111.641  1.00  0.00           H  
ATOM   1901 HH12 ARG   127     116.817  36.511 110.616  1.00  0.00           H  
ATOM   1902  NH2 ARG   127     116.504  36.659 113.681  1.00  0.00           N  
ATOM   1903 HH21 ARG   127     115.802  35.944 113.813  1.00  0.00           H  
ATOM   1904 HH22 ARG   127     117.234  36.710 114.378  1.00  0.00           H  
ATOM   1905  C   ARG   127     117.838  43.142 112.634  1.00  0.00           C  
ATOM   1906  O   ARG   127     117.035  43.106 111.685  1.00  0.00           O  
ATOM   1907  N   SER   128     119.037  43.726 112.571  1.00  0.00           N  
ATOM   1908  H   SER   128     119.564  43.717 113.433  1.00  0.00           H  
ATOM   1909  CA  SER   128     119.702  44.137 111.373  1.00  0.00           C  
ATOM   1910  HA  SER   128     119.662  43.333 110.639  1.00  0.00           H  
ATOM   1911  CB  SER   128     119.027  45.417 110.754  1.00  0.00           C  
ATOM   1912  HB2 SER   128     117.942  45.323 110.741  1.00  0.00           H  
ATOM   1913  HB3 SER   128     119.358  46.254 111.369  1.00  0.00           H  
ATOM   1914  OG  SER   128     119.500  45.549 109.418  1.00  0.00           O  
ATOM   1915  HG  SER   128     119.739  44.709 109.019  1.00  0.00           H  
ATOM   1916  C   SER   128     121.116  44.495 111.701  1.00  0.00           C  
ATOM   1917  O   SER   128     121.427  45.346 112.495  1.00  0.00           O  
ATOM   1918  N   CYX   129     122.024  43.935 110.906  1.00  0.00           N  
ATOM   1919  H   CYX   129     121.667  43.265 110.239  1.00  0.00           H  
ATOM   1920  CA  CYX   129     123.465  43.951 111.211  1.00  0.00           C  
ATOM   1921  HA  CYX   129     123.704  43.688 112.241  1.00  0.00           H  
ATOM   1922  CB  CYX   129     124.218  43.082 110.221  1.00  0.00           C  
ATOM   1923  HB2 CYX   129     123.942  43.555 109.278  1.00  0.00           H  
ATOM   1924  HB3 CYX   129     125.285  43.099 110.445  1.00  0.00           H  
ATOM   1925  SG  CYX   129     123.760  41.352 110.188  1.00  0.00           S  
ATOM   1926  C   CYX   129     124.199  45.313 111.137  1.00  0.00           C  
ATOM   1927  O   CYX   129     125.300  45.425 111.619  1.00  0.00           O  
ATOM   1928  N   ASN   130     123.499  46.279 110.617  1.00  0.00           N  
ATOM   1929  H   ASN   130     122.549  45.998 110.419  1.00  0.00           H  
ATOM   1930  CA  ASN   130     123.807  47.675 110.659  1.00  0.00           C  
ATOM   1931  HA  ASN   130     124.345  47.924 111.574  1.00  0.00           H  
ATOM   1932  CB  ASN   130     124.846  47.855 109.550  1.00  0.00           C  
ATOM   1933  HB2 ASN   130     125.579  47.052 109.466  1.00  0.00           H  
ATOM   1934  HB3 ASN   130     124.385  47.802 108.563  1.00  0.00           H  
ATOM   1935  CG  ASN   130     125.577  49.246 109.660  1.00  0.00           C  
ATOM   1936  OD1 ASN   130     124.970  50.286 109.983  1.00  0.00           O  
ATOM   1937  ND2 ASN   130     126.884  49.267 109.384  1.00  0.00           N  
ATOM   1938 HD21 ASN   130     127.210  48.387 109.011  1.00  0.00           H  
ATOM   1939 HD22 ASN   130     127.356  49.387 110.268  1.00  0.00           H  
ATOM   1940  C   ASN   130     122.534  48.551 110.503  1.00  0.00           C  
ATOM   1941  O   ASN   130     121.837  48.537 109.520  1.00  0.00           O  
ATOM   1942  N   PHE   131     122.217  49.294 111.521  1.00  0.00           N  
ATOM   1943  H   PHE   131     122.738  49.191 112.380  1.00  0.00           H  
ATOM   1944  CA  PHE   131     121.056  50.235 111.508  1.00  0.00           C  
ATOM   1945  HA  PHE   131     120.344  49.944 110.736  1.00  0.00           H  
ATOM   1946  CB  PHE   131     120.267  50.204 112.819  1.00  0.00           C  
ATOM   1947  HB2 PHE   131     120.862  50.553 113.663  1.00  0.00           H  
ATOM   1948  HB3 PHE   131     119.446  50.908 112.685  1.00  0.00           H  
ATOM   1949  CG  PHE   131     119.601  48.891 113.116  1.00  0.00           C  
ATOM   1950  CD1 PHE   131     118.379  48.492 112.565  1.00  0.00           C  
ATOM   1951  HD1 PHE   131     117.972  49.023 111.718  1.00  0.00           H  
ATOM   1952  CE1 PHE   131     117.748  47.317 113.018  1.00  0.00           C  
ATOM   1953  HE1 PHE   131     116.723  47.037 112.824  1.00  0.00           H  
ATOM   1954  CZ  PHE   131     118.317  46.546 114.104  1.00  0.00           C  
ATOM   1955  HZ  PHE   131     117.769  45.698 114.487  1.00  0.00           H  
ATOM   1956  CE2 PHE   131     119.543  46.912 114.691  1.00  0.00           C  
ATOM   1957  HE2 PHE   131     119.862  46.490 115.633  1.00  0.00           H  
ATOM   1958  CD2 PHE   131     120.127  48.148 114.206  1.00  0.00           C  
ATOM   1959  HD2 PHE   131     120.982  48.529 114.744  1.00  0.00           H  
ATOM   1960  C   PHE   131     121.532  51.695 111.298  1.00  0.00           C  
ATOM   1961  O   PHE   131     120.709  52.600 111.279  1.00  0.00           O  
ATOM   1962  N   THR   132     122.807  52.058 111.026  1.00  0.00           N  
ATOM   1963  H   THR   132     123.491  51.322 111.124  1.00  0.00           H  
ATOM   1964  CA  THR   132     123.278  53.210 110.225  1.00  0.00           C  
ATOM   1965  HA  THR   132     122.790  54.148 110.490  1.00  0.00           H  
ATOM   1966  CB  THR   132     124.862  53.406 110.460  1.00  0.00           C  
ATOM   1967  HB  THR   132     125.329  52.529 110.908  1.00  0.00           H  
ATOM   1968  CG2 THR   132     125.594  53.834 109.213  1.00  0.00           C  
ATOM   1969 HG21 THR   132     125.004  54.530 108.617  1.00  0.00           H  
ATOM   1970 HG22 THR   132     126.563  54.212 109.540  1.00  0.00           H  
ATOM   1971 HG23 THR   132     125.659  52.933 108.603  1.00  0.00           H  
ATOM   1972  OG1 THR   132     124.905  54.549 111.299  1.00  0.00           O  
ATOM   1973  HG1 THR   132     124.279  54.374 112.006  1.00  0.00           H  
ATOM   1974  C   THR   132     122.860  52.959 108.745  1.00  0.00           C  
ATOM   1975  O   THR   132     122.524  53.954 108.103  1.00  0.00           O  
ATOM   1976  N   ASP   133     123.023  51.706 108.263  1.00  0.00           N  
ATOM   1977  H   ASP   133     123.442  50.975 108.820  1.00  0.00           H  
ATOM   1978  CA  ASP   133     122.873  51.425 106.834  1.00  0.00           C  
ATOM   1979  HA  ASP   133     123.308  52.283 106.321  1.00  0.00           H  
ATOM   1980  CB  ASP   133     123.896  50.280 106.485  1.00  0.00           C  
ATOM   1981  HB2 ASP   133     124.890  50.513 106.868  1.00  0.00           H  
ATOM   1982  HB3 ASP   133     123.522  49.359 106.934  1.00  0.00           H  
ATOM   1983  CG  ASP   133     123.951  50.006 104.943  1.00  0.00           C  
ATOM   1984  OD1 ASP   133     124.982  49.421 104.525  1.00  0.00           O  
ATOM   1985  OD2 ASP   133     123.309  50.792 104.171  1.00  0.00           O  
ATOM   1986  C   ASP   133     121.445  51.184 106.354  1.00  0.00           C  
ATOM   1987  O   ASP   133     120.836  50.092 106.447  1.00  0.00           O  
ATOM   1988  N   ASN   134     120.851  52.161 105.662  1.00  0.00           N  
ATOM   1989  H   ASN   134     121.159  53.115 105.786  1.00  0.00           H  
ATOM   1990  CA  ASN   134     119.543  52.070 104.944  1.00  0.00           C  
ATOM   1991  HA  ASN   134     118.686  52.137 105.614  1.00  0.00           H  
ATOM   1992  CB  ASN   134     119.311  53.321 104.088  1.00  0.00           C  
ATOM   1993  HB2 ASN   134     120.233  53.547 103.551  1.00  0.00           H  
ATOM   1994  HB3 ASN   134     118.497  53.226 103.369  1.00  0.00           H  
ATOM   1995  CG  ASN   134     118.827  54.487 104.850  1.00  0.00           C  
ATOM   1996  OD1 ASN   134     119.460  54.911 105.786  1.00  0.00           O  
ATOM   1997  ND2 ASN   134     117.704  55.103 104.498  1.00  0.00           N  
ATOM   1998 HD21 ASN   134     116.929  54.582 104.113  1.00  0.00           H  
ATOM   1999 HD22 ASN   134     117.469  56.021 104.846  1.00  0.00           H  
ATOM   2000  C   ASN   134     119.358  50.800 104.154  1.00  0.00           C  
ATOM   2001  O   ASN   134     118.290  50.218 104.207  1.00  0.00           O  
ATOM   2002  N   ALA   135     120.380  50.175 103.500  1.00  0.00           N  
ATOM   2003  H   ALA   135     121.322  50.478 103.704  1.00  0.00           H  
ATOM   2004  CA  ALA   135     120.206  49.016 102.687  1.00  0.00           C  
ATOM   2005  HA  ALA   135     119.181  49.048 102.319  1.00  0.00           H  
ATOM   2006  CB  ALA   135     121.087  49.047 101.437  1.00  0.00           C  
ATOM   2007  HB1 ALA   135     120.668  48.367 100.696  1.00  0.00           H  
ATOM   2008  HB2 ALA   135     120.912  50.003 100.943  1.00  0.00           H  
ATOM   2009  HB3 ALA   135     122.152  48.918 101.629  1.00  0.00           H  
ATOM   2010  C   ALA   135     120.317  47.671 103.481  1.00  0.00           C  
ATOM   2011  O   ALA   135     119.931  46.664 102.922  1.00  0.00           O  
ATOM   2012  N   LYS   136     120.851  47.702 104.711  1.00  0.00           N  
ATOM   2013  H   LYS   136     120.838  48.546 105.266  1.00  0.00           H  
ATOM   2014  CA  LYS   136     120.949  46.386 105.481  1.00  0.00           C  
ATOM   2015  HA  LYS   136     121.252  45.675 104.712  1.00  0.00           H  
ATOM   2016  CB  LYS   136     121.865  46.334 106.658  1.00  0.00           C  
ATOM   2017  HB2 LYS   136     122.154  47.344 106.946  1.00  0.00           H  
ATOM   2018  HB3 LYS   136     121.385  45.881 107.525  1.00  0.00           H  
ATOM   2019  CG  LYS   136     123.165  45.548 106.347  1.00  0.00           C  
ATOM   2020  HG2 LYS   136     123.795  45.705 107.223  1.00  0.00           H  
ATOM   2021  HG3 LYS   136     122.821  44.514 106.337  1.00  0.00           H  
ATOM   2022  CD  LYS   136     123.929  46.101 105.089  1.00  0.00           C  
ATOM   2023  HD2 LYS   136     123.277  45.972 104.225  1.00  0.00           H  
ATOM   2024  HD3 LYS   136     124.145  47.136 105.353  1.00  0.00           H  
ATOM   2025  CE  LYS   136     125.197  45.238 104.854  1.00  0.00           C  
ATOM   2026  HE2 LYS   136     126.040  45.548 105.471  1.00  0.00           H  
ATOM   2027  HE3 LYS   136     124.931  44.256 105.246  1.00  0.00           H  
ATOM   2028  NZ  LYS   136     125.675  45.261 103.401  1.00  0.00           N  
ATOM   2029  HZ1 LYS   136     124.888  44.906 102.878  1.00  0.00           H  
ATOM   2030  HZ2 LYS   136     125.889  46.198 103.091  1.00  0.00           H  
ATOM   2031  HZ3 LYS   136     126.474  44.671 103.218  1.00  0.00           H  
ATOM   2032  C   LYS   136     119.583  45.914 105.763  1.00  0.00           C  
ATOM   2033  O   LYS   136     118.738  46.651 106.338  1.00  0.00           O  
ATOM   2034  N   THR   137     119.200  44.735 105.261  1.00  0.00           N  
ATOM   2035  H   THR   137     119.856  44.140 104.775  1.00  0.00           H  
ATOM   2036  CA  THR   137     117.831  44.316 105.361  1.00  0.00           C  
ATOM   2037  HA  THR   137     117.235  45.137 104.962  1.00  0.00           H  
ATOM   2038  CB  THR   137     117.550  43.061 104.510  1.00  0.00           C  
ATOM   2039  HB  THR   137     118.389  42.404 104.737  1.00  0.00           H  
ATOM   2040  CG2 THR   137     116.141  42.372 104.657  1.00  0.00           C  
ATOM   2041 HG21 THR   137     115.588  43.095 104.059  1.00  0.00           H  
ATOM   2042 HG22 THR   137     115.901  41.425 104.173  1.00  0.00           H  
ATOM   2043 HG23 THR   137     115.823  42.296 105.697  1.00  0.00           H  
ATOM   2044  OG1 THR   137     117.659  43.343 103.103  1.00  0.00           O  
ATOM   2045  HG1 THR   137     118.026  42.534 102.738  1.00  0.00           H  
ATOM   2046  C   THR   137     117.388  44.020 106.813  1.00  0.00           C  
ATOM   2047  O   THR   137     118.042  43.315 107.558  1.00  0.00           O  
ATOM   2048  N   ILE   138     116.275  44.682 107.262  1.00  0.00           N  
ATOM   2049  H   ILE   138     115.625  44.894 106.520  1.00  0.00           H  
ATOM   2050  CA  ILE   138     115.678  44.591 108.622  1.00  0.00           C  
ATOM   2051  HA  ILE   138     116.454  44.473 109.379  1.00  0.00           H  
ATOM   2052  CB  ILE   138     114.761  45.810 108.957  1.00  0.00           C  
ATOM   2053  HB  ILE   138     113.753  45.523 108.658  1.00  0.00           H  
ATOM   2054  CG2 ILE   138     114.736  46.065 110.462  1.00  0.00           C  
ATOM   2055 HG21 ILE   138     115.580  46.619 110.874  1.00  0.00           H  
ATOM   2056 HG22 ILE   138     113.886  46.614 110.867  1.00  0.00           H  
ATOM   2057 HG23 ILE   138     114.700  45.073 110.913  1.00  0.00           H  
ATOM   2058  CG1 ILE   138     115.217  47.109 108.275  1.00  0.00           C  
ATOM   2059 HG12 ILE   138     116.176  47.376 108.720  1.00  0.00           H  
ATOM   2060 HG13 ILE   138     115.094  47.000 107.197  1.00  0.00           H  
ATOM   2061  CD1 ILE   138     114.469  48.407 108.624  1.00  0.00           C  
ATOM   2062 HD11 ILE   138     113.797  48.504 107.772  1.00  0.00           H  
ATOM   2063 HD12 ILE   138     113.883  48.324 109.540  1.00  0.00           H  
ATOM   2064 HD13 ILE   138     115.148  49.258 108.572  1.00  0.00           H  
ATOM   2065  C   ILE   138     114.876  43.310 108.577  1.00  0.00           C  
ATOM   2066  O   ILE   138     114.029  43.212 107.744  1.00  0.00           O  
ATOM   2067  N   ILE   139     115.033  42.452 109.595  1.00  0.00           N  
ATOM   2068  H   ILE   139     115.452  42.887 110.405  1.00  0.00           H  
ATOM   2069  CA  ILE   139     114.261  41.255 109.812  1.00  0.00           C  
ATOM   2070  HA  ILE   139     113.561  41.146 108.983  1.00  0.00           H  
ATOM   2071  CB  ILE   139     115.160  39.950 109.894  1.00  0.00           C  
ATOM   2072  HB  ILE   139     115.768  39.937 110.799  1.00  0.00           H  
ATOM   2073  CG2 ILE   139     114.269  38.759 109.988  1.00  0.00           C  
ATOM   2074 HG21 ILE   139     114.411  38.034 109.187  1.00  0.00           H  
ATOM   2075 HG22 ILE   139     114.321  38.352 110.998  1.00  0.00           H  
ATOM   2076 HG23 ILE   139     113.211  38.998 109.889  1.00  0.00           H  
ATOM   2077  CG1 ILE   139     116.116  39.793 108.718  1.00  0.00           C  
ATOM   2078 HG12 ILE   139     116.099  38.799 108.271  1.00  0.00           H  
ATOM   2079 HG13 ILE   139     115.727  40.428 107.922  1.00  0.00           H  
ATOM   2080  CD1 ILE   139     117.601  40.138 109.065  1.00  0.00           C  
ATOM   2081 HD11 ILE   139     117.622  41.199 109.312  1.00  0.00           H  
ATOM   2082 HD12 ILE   139     117.868  39.525 109.926  1.00  0.00           H  
ATOM   2083 HD13 ILE   139     118.195  40.076 108.153  1.00  0.00           H  
ATOM   2084  C   ILE   139     113.427  41.544 111.033  1.00  0.00           C  
ATOM   2085  O   ILE   139     113.890  42.210 111.917  1.00  0.00           O  
ATOM   2086  N   VAL   140     112.146  41.205 110.984  1.00  0.00           N  
ATOM   2087  H   VAL   140     111.836  40.788 110.119  1.00  0.00           H  
ATOM   2088  CA  VAL   140     111.178  41.204 112.187  1.00  0.00           C  
ATOM   2089  HA  VAL   140     111.770  41.358 113.089  1.00  0.00           H  
ATOM   2090  CB  VAL   140     110.143  42.316 112.098  1.00  0.00           C  
ATOM   2091  HB  VAL   140     109.438  42.036 111.315  1.00  0.00           H  
ATOM   2092  CG1 VAL   140     109.268  42.444 113.351  1.00  0.00           C  
ATOM   2093 HG11 VAL   140     109.845  42.772 114.215  1.00  0.00           H  
ATOM   2094 HG12 VAL   140     108.492  43.193 113.195  1.00  0.00           H  
ATOM   2095 HG13 VAL   140     108.780  41.497 113.583  1.00  0.00           H  
ATOM   2096  CG2 VAL   140     110.743  43.711 111.959  1.00  0.00           C  
ATOM   2097 HG21 VAL   140     111.510  43.661 111.186  1.00  0.00           H  
ATOM   2098 HG22 VAL   140     109.937  44.388 111.679  1.00  0.00           H  
ATOM   2099 HG23 VAL   140     111.314  43.929 112.862  1.00  0.00           H  
ATOM   2100  C   VAL   140     110.432  39.851 112.248  1.00  0.00           C  
ATOM   2101  O   VAL   140     109.767  39.505 111.287  1.00  0.00           O  
ATOM   2102  N   GLN   141     110.522  39.218 113.396  1.00  0.00           N  
ATOM   2103  H   GLN   141     111.094  39.517 114.172  1.00  0.00           H  
ATOM   2104  CA  GLN   141     109.882  37.858 113.562  1.00  0.00           C  
ATOM   2105  HA  GLN   141     109.322  37.704 112.640  1.00  0.00           H  
ATOM   2106  CB  GLN   141     110.836  36.688 113.833  1.00  0.00           C  
ATOM   2107  HB2 GLN   141     111.333  36.799 114.797  1.00  0.00           H  
ATOM   2108  HB3 GLN   141     110.237  35.787 113.964  1.00  0.00           H  
ATOM   2109  CG  GLN   141     111.988  36.388 112.831  1.00  0.00           C  
ATOM   2110  HG2 GLN   141     111.498  36.212 111.873  1.00  0.00           H  
ATOM   2111  HG3 GLN   141     112.700  37.172 112.575  1.00  0.00           H  
ATOM   2112  CD  GLN   141     112.766  35.063 112.969  1.00  0.00           C  
ATOM   2113  OE1 GLN   141     113.941  34.999 112.613  1.00  0.00           O  
ATOM   2114  NE2 GLN   141     112.105  34.015 113.430  1.00  0.00           N  
ATOM   2115 HE21 GLN   141     111.119  34.047 113.648  1.00  0.00           H  
ATOM   2116 HE22 GLN   141     112.644  33.173 113.577  1.00  0.00           H  
ATOM   2117  C   GLN   141     108.922  37.795 114.732  1.00  0.00           C  
ATOM   2118  O   GLN   141     109.281  38.163 115.912  1.00  0.00           O  
ATOM   2119  N   LEU   142     107.668  37.425 114.454  1.00  0.00           N  
ATOM   2120  H   LEU   142     107.366  37.006 113.587  1.00  0.00           H  
ATOM   2121  CA  LEU   142     106.564  37.773 115.340  1.00  0.00           C  
ATOM   2122  HA  LEU   142     106.695  38.790 115.712  1.00  0.00           H  
ATOM   2123  CB  LEU   142     105.244  37.808 114.649  1.00  0.00           C  
ATOM   2124  HB2 LEU   142     105.059  36.792 114.302  1.00  0.00           H  
ATOM   2125  HB3 LEU   142     104.461  38.006 115.381  1.00  0.00           H  
ATOM   2126  CG  LEU   142     105.103  38.776 113.481  1.00  0.00           C  
ATOM   2127  HG  LEU   142     105.946  38.880 112.798  1.00  0.00           H  
ATOM   2128  CD1 LEU   142     103.946  38.418 112.551  1.00  0.00           C  
ATOM   2129 HD11 LEU   142     104.170  37.421 112.173  1.00  0.00           H  
ATOM   2130 HD12 LEU   142     102.954  38.582 112.972  1.00  0.00           H  
ATOM   2131 HD13 LEU   142     103.919  38.971 111.612  1.00  0.00           H  
ATOM   2132  CD2 LEU   142     104.994  40.191 114.063  1.00  0.00           C  
ATOM   2133 HD21 LEU   142     105.515  40.883 113.401  1.00  0.00           H  
ATOM   2134 HD22 LEU   142     103.949  40.501 114.072  1.00  0.00           H  
ATOM   2135 HD23 LEU   142     105.352  40.310 115.085  1.00  0.00           H  
ATOM   2136  C   LEU   142     106.481  36.730 116.518  1.00  0.00           C  
ATOM   2137  O   LEU   142     106.920  35.589 116.409  1.00  0.00           O  
ATOM   2138  N   ASN   143     105.727  37.023 117.604  1.00  0.00           N  
ATOM   2139  H   ASN   143     105.537  38.014 117.639  1.00  0.00           H  
ATOM   2140  CA  ASN   143     105.225  36.131 118.595  1.00  0.00           C  
ATOM   2141  HA  ASN   143     106.050  35.444 118.785  1.00  0.00           H  
ATOM   2142  CB  ASN   143     104.887  37.035 119.825  1.00  0.00           C  
ATOM   2143  HB2 ASN   143     105.581  37.873 119.891  1.00  0.00           H  
ATOM   2144  HB3 ASN   143     103.856  37.383 119.894  1.00  0.00           H  
ATOM   2145  CG  ASN   143     105.129  36.157 121.038  1.00  0.00           C  
ATOM   2146  OD1 ASN   143     104.513  35.084 121.241  1.00  0.00           O  
ATOM   2147  ND2 ASN   143     105.888  36.591 121.948  1.00  0.00           N  
ATOM   2148 HD21 ASN   143     106.231  35.844 122.534  1.00  0.00           H  
ATOM   2149 HD22 ASN   143     106.597  37.183 121.540  1.00  0.00           H  
ATOM   2150  C   ASN   143     104.058  35.280 118.112  1.00  0.00           C  
ATOM   2151  O   ASN   143     104.081  34.032 118.243  1.00  0.00           O  
ATOM   2152  N   THR   144     103.117  35.948 117.382  1.00  0.00           N  
ATOM   2153  H   THR   144     103.343  36.930 117.314  1.00  0.00           H  
ATOM   2154  CA  THR   144     101.789  35.540 116.986  1.00  0.00           C  
ATOM   2155  HA  THR   144     101.660  34.579 117.485  1.00  0.00           H  
ATOM   2156  CB  THR   144     100.710  36.541 117.571  1.00  0.00           C  
ATOM   2157  HB  THR   144     100.772  37.492 117.043  1.00  0.00           H  
ATOM   2158  CG2 THR   144      99.308  35.853 117.489  1.00  0.00           C  
ATOM   2159 HG21 THR   144      99.186  35.088 118.256  1.00  0.00           H  
ATOM   2160 HG22 THR   144      98.510  36.591 117.569  1.00  0.00           H  
ATOM   2161 HG23 THR   144      99.148  35.424 116.500  1.00  0.00           H  
ATOM   2162  OG1 THR   144     100.853  36.591 118.951  1.00  0.00           O  
ATOM   2163  HG1 THR   144     100.967  37.510 119.207  1.00  0.00           H  
ATOM   2164  C   THR   144     101.669  35.474 115.542  1.00  0.00           C  
ATOM   2165  O   THR   144     101.986  36.456 114.893  1.00  0.00           O  
ATOM   2166  N   SER   145     101.081  34.389 115.005  1.00  0.00           N  
ATOM   2167  H   SER   145     100.603  33.767 115.640  1.00  0.00           H  
ATOM   2168  CA  SER   145     100.907  34.231 113.501  1.00  0.00           C  
ATOM   2169  HA  SER   145     101.753  34.770 113.075  1.00  0.00           H  
ATOM   2170  CB  SER   145     101.080  32.780 113.184  1.00  0.00           C  
ATOM   2171  HB2 SER   145     101.105  32.639 112.103  1.00  0.00           H  
ATOM   2172  HB3 SER   145     101.990  32.356 113.608  1.00  0.00           H  
ATOM   2173  OG  SER   145     100.015  31.946 113.652  1.00  0.00           O  
ATOM   2174  HG  SER   145     100.451  31.311 114.226  1.00  0.00           H  
ATOM   2175  C   SER   145      99.537  34.743 112.903  1.00  0.00           C  
ATOM   2176  O   SER   145      98.624  35.182 113.546  1.00  0.00           O  
ATOM   2177  N   VAL   146      99.624  34.820 111.616  1.00  0.00           N  
ATOM   2178  H   VAL   146     100.555  34.726 111.235  1.00  0.00           H  
ATOM   2179  CA  VAL   146      98.550  35.271 110.639  1.00  0.00           C  
ATOM   2180  HA  VAL   146      97.587  35.313 111.147  1.00  0.00           H  
ATOM   2181  CB  VAL   146      98.976  36.621 109.986  1.00  0.00           C  
ATOM   2182  HB  VAL   146      99.969  36.453 109.570  1.00  0.00           H  
ATOM   2183  CG1 VAL   146      98.043  36.998 108.863  1.00  0.00           C  
ATOM   2184 HG11 VAL   146      98.137  36.404 107.954  1.00  0.00           H  
ATOM   2185 HG12 VAL   146      97.050  36.928 109.307  1.00  0.00           H  
ATOM   2186 HG13 VAL   146      98.424  37.980 108.584  1.00  0.00           H  
ATOM   2187  CG2 VAL   146      99.133  37.742 110.989  1.00  0.00           C  
ATOM   2188 HG21 VAL   146      99.239  38.759 110.613  1.00  0.00           H  
ATOM   2189 HG22 VAL   146      98.186  37.723 111.530  1.00  0.00           H  
ATOM   2190 HG23 VAL   146      99.990  37.597 111.647  1.00  0.00           H  
ATOM   2191  C   VAL   146      98.347  34.153 109.535  1.00  0.00           C  
ATOM   2192  O   VAL   146      99.179  33.925 108.676  1.00  0.00           O  
ATOM   2193  N   GLU   147      97.168  33.516 109.508  1.00  0.00           N  
ATOM   2194  H   GLU   147      96.509  33.662 110.259  1.00  0.00           H  
ATOM   2195  CA  GLU   147      96.759  32.634 108.393  1.00  0.00           C  
ATOM   2196  HA  GLU   147      97.529  31.874 108.263  1.00  0.00           H  
ATOM   2197  CB  GLU   147      95.467  31.802 108.797  1.00  0.00           C  
ATOM   2198  HB2 GLU   147      95.581  31.357 109.785  1.00  0.00           H  
ATOM   2199  HB3 GLU   147      94.603  32.465 108.817  1.00  0.00           H  
ATOM   2200  CG  GLU   147      95.125  30.689 107.807  1.00  0.00           C  
ATOM   2201  HG2 GLU   147      95.000  31.159 106.832  1.00  0.00           H  
ATOM   2202  HG3 GLU   147      95.913  29.937 107.783  1.00  0.00           H  
ATOM   2203  CD  GLU   147      93.804  29.964 108.169  1.00  0.00           C  
ATOM   2204  OE1 GLU   147      93.774  29.323 109.249  1.00  0.00           O  
ATOM   2205  OE2 GLU   147      92.830  30.051 107.361  1.00  0.00           O  
ATOM   2206  C   GLU   147      96.727  33.386 107.071  1.00  0.00           C  
ATOM   2207  O   GLU   147      96.085  34.457 106.920  1.00  0.00           O  
ATOM   2208  N   ILE   148      97.264  32.757 106.000  1.00  0.00           N  
ATOM   2209  H   ILE   148      97.918  32.012 106.193  1.00  0.00           H  
ATOM   2210  CA  ILE   148      97.079  33.124 104.571  1.00  0.00           C  
ATOM   2211  HA  ILE   148      96.296  33.873 104.692  1.00  0.00           H  
ATOM   2212  CB  ILE   148      98.236  33.792 103.901  1.00  0.00           C  
ATOM   2213  HB  ILE   148      98.436  34.734 104.413  1.00  0.00           H  
ATOM   2214  CG2 ILE   148      99.579  32.997 104.035  1.00  0.00           C  
ATOM   2215 HG21 ILE   148      99.592  32.534 105.022  1.00  0.00           H  
ATOM   2216 HG22 ILE   148      99.768  32.291 103.226  1.00  0.00           H  
ATOM   2217 HG23 ILE   148     100.434  33.672 104.042  1.00  0.00           H  
ATOM   2218  CG1 ILE   148      97.966  34.276 102.490  1.00  0.00           C  
ATOM   2219 HG12 ILE   148      98.050  33.453 101.780  1.00  0.00           H  
ATOM   2220 HG13 ILE   148      96.939  34.643 102.489  1.00  0.00           H  
ATOM   2221  CD1 ILE   148      98.964  35.266 101.998  1.00  0.00           C  
ATOM   2222 HD11 ILE   148      99.983  34.883 101.944  1.00  0.00           H  
ATOM   2223 HD12 ILE   148      98.585  35.606 101.034  1.00  0.00           H  
ATOM   2224 HD13 ILE   148      98.951  36.179 102.592  1.00  0.00           H  
ATOM   2225  C   ILE   148      96.500  32.008 103.765  1.00  0.00           C  
ATOM   2226  O   ILE   148      97.000  30.906 103.768  1.00  0.00           O  
ATOM   2227  N   ASN   149      95.200  32.102 103.443  1.00  0.00           N  
ATOM   2228  H   ASN   149      94.753  32.972 103.695  1.00  0.00           H  
ATOM   2229  CA  ASN   149      94.282  30.989 103.003  1.00  0.00           C  
ATOM   2230  HA  ASN   149      94.924  30.117 103.128  1.00  0.00           H  
ATOM   2231  CB  ASN   149      93.155  30.813 104.067  1.00  0.00           C  
ATOM   2232  HB2 ASN   149      93.586  30.953 105.059  1.00  0.00           H  
ATOM   2233  HB3 ASN   149      92.466  31.653 103.971  1.00  0.00           H  
ATOM   2234  CG  ASN   149      92.537  29.462 103.965  1.00  0.00           C  
ATOM   2235  OD1 ASN   149      92.023  29.127 102.870  1.00  0.00           O  
ATOM   2236  ND2 ASN   149      92.803  28.573 104.952  1.00  0.00           N  
ATOM   2237 HD21 ASN   149      93.729  28.185 104.842  1.00  0.00           H  
ATOM   2238 HD22 ASN   149      92.736  29.101 105.811  1.00  0.00           H  
ATOM   2239  C   ASN   149      93.814  31.154 101.598  1.00  0.00           C  
ATOM   2240  O   ASN   149      92.851  31.849 101.253  1.00  0.00           O  
ATOM   2241  N   CYX   150      94.616  30.600 100.656  1.00  0.00           N  
ATOM   2242  H   CYX   150      95.396  30.033 100.956  1.00  0.00           H  
ATOM   2243  CA  CYX   150      94.329  30.644  99.286  1.00  0.00           C  
ATOM   2244  HA  CYX   150      93.679  31.514  99.194  1.00  0.00           H  
ATOM   2245  CB  CYX   150      95.527  30.896  98.440  1.00  0.00           C  
ATOM   2246  HB2 CYX   150      95.991  29.933  98.227  1.00  0.00           H  
ATOM   2247  HB3 CYX   150      95.280  31.409  97.510  1.00  0.00           H  
ATOM   2248  SG  CYX   150      96.816  31.828  99.224  1.00  0.00           S  
ATOM   2249  C   CYX   150      93.502  29.428  98.830  1.00  0.00           C  
ATOM   2250  O   CYX   150      93.041  29.371  97.686  1.00  0.00           O  
ATOM   2251  N   THR   151      93.310  28.398  99.638  1.00  0.00           N  
ATOM   2252  H   THR   151      93.584  28.496 100.605  1.00  0.00           H  
ATOM   2253  CA  THR   151      92.655  27.154  99.199  1.00  0.00           C  
ATOM   2254  HA  THR   151      93.324  26.777  98.426  1.00  0.00           H  
ATOM   2255  CB  THR   151      92.477  26.241 100.403  1.00  0.00           C  
ATOM   2256  HB  THR   151      91.673  26.580 101.056  1.00  0.00           H  
ATOM   2257  CG2 THR   151      92.085  24.847 100.060  1.00  0.00           C  
ATOM   2258 HG21 THR   151      90.999  24.808 100.149  1.00  0.00           H  
ATOM   2259 HG22 THR   151      92.420  24.724  99.031  1.00  0.00           H  
ATOM   2260 HG23 THR   151      92.554  24.124 100.728  1.00  0.00           H  
ATOM   2261  OG1 THR   151      93.680  26.206 101.153  1.00  0.00           O  
ATOM   2262  HG1 THR   151      94.099  25.346 101.067  1.00  0.00           H  
ATOM   2263  C   THR   151      91.254  27.248  98.557  1.00  0.00           C  
ATOM   2264  O   THR   151      90.393  27.921  99.117  1.00  0.00           O  
ATOM   2265  N   GLY   152      91.042  26.638  97.361  1.00  0.00           N  
ATOM   2266  H   GLY   152      91.824  26.270  96.838  1.00  0.00           H  
ATOM   2267  CA  GLY   152      89.803  26.742  96.555  1.00  0.00           C  
ATOM   2268  HA2 GLY   152      89.735  25.872  95.902  1.00  0.00           H  
ATOM   2269  HA3 GLY   152      88.909  26.816  97.175  1.00  0.00           H  
ATOM   2270  C   GLY   152      89.989  28.048  95.686  1.00  0.00           C  
ATOM   2271  O   GLY   152      89.904  27.856  94.519  1.00  0.00           O  
ATOM   2272  N   ALA   153      90.203  29.250  96.235  1.00  0.00           N  
ATOM   2273  H   ALA   153      90.195  29.327  97.242  1.00  0.00           H  
ATOM   2274  CA  ALA   153      89.971  30.478  95.470  1.00  0.00           C  
ATOM   2275  HA  ALA   153      89.256  30.292  94.668  1.00  0.00           H  
ATOM   2276  CB  ALA   153      89.628  31.688  96.298  1.00  0.00           C  
ATOM   2277  HB1 ALA   153      88.956  31.506  97.136  1.00  0.00           H  
ATOM   2278  HB2 ALA   153      90.555  32.034  96.755  1.00  0.00           H  
ATOM   2279  HB3 ALA   153      89.063  32.452  95.764  1.00  0.00           H  
ATOM   2280  C   ALA   153      91.223  30.846  94.651  1.00  0.00           C  
ATOM   2281  O   ALA   153      91.146  31.503  93.611  1.00  0.00           O  
ATOM   2282  N   GLY   154      92.431  30.468  95.130  1.00  0.00           N  
ATOM   2283  H   GLY   154      92.376  29.814  95.898  1.00  0.00           H  
ATOM   2284  CA  GLY   154      93.675  31.198  94.800  1.00  0.00           C  
ATOM   2285  HA2 GLY   154      94.511  30.592  95.151  1.00  0.00           H  
ATOM   2286  HA3 GLY   154      93.586  31.341  93.723  1.00  0.00           H  
ATOM   2287  C   GLY   154      93.836  32.639  95.340  1.00  0.00           C  
ATOM   2288  O   GLY   154      94.919  32.978  95.766  1.00  0.00           O  
ATOM   2289  N   HIE   155      92.721  33.344  95.452  1.00  0.00           N  
ATOM   2290  H   HIE   155      92.072  33.224  94.687  1.00  0.00           H  
ATOM   2291  CA  HIE   155      92.623  34.622  96.063  1.00  0.00           C  
ATOM   2292  HA  HIE   155      93.448  35.253  95.733  1.00  0.00           H  
ATOM   2293  CB  HIE   155      91.388  35.443  95.655  1.00  0.00           C  
ATOM   2294  HB2 HIE   155      90.512  35.165  96.241  1.00  0.00           H  
ATOM   2295  HB3 HIE   155      91.554  36.468  95.988  1.00  0.00           H  
ATOM   2296  CG  HIE   155      91.090  35.419  94.179  1.00  0.00           C  
ATOM   2297  ND1 HIE   155      92.035  35.626  93.114  1.00  0.00           N  
ATOM   2298  CE1 HIE   155      91.340  35.449  91.961  1.00  0.00           C  
ATOM   2299  HE1 HIE   155      91.685  35.760  90.986  1.00  0.00           H  
ATOM   2300  NE2 HIE   155      90.109  35.040  92.227  1.00  0.00           N  
ATOM   2301  HE2 HIE   155      89.392  34.895  91.531  1.00  0.00           H  
ATOM   2302  CD2 HIE   155      89.986  34.944  93.552  1.00  0.00           C  
ATOM   2303  HD2 HIE   155      89.127  34.586  94.100  1.00  0.00           H  
ATOM   2304  C   HIE   155      92.827  34.488  97.594  1.00  0.00           C  
ATOM   2305  O   HIE   155      91.947  33.917  98.235  1.00  0.00           O  
ATOM   2306  N   CYX   156      93.998  34.989  98.023  1.00  0.00           N  
ATOM   2307  H   CYX   156      94.498  35.648  97.444  1.00  0.00           H  
ATOM   2308  CA  CYX   156      94.469  34.645  99.370  1.00  0.00           C  
ATOM   2309  HA  CYX   156      94.239  33.613  99.631  1.00  0.00           H  
ATOM   2310  CB  CYX   156      95.933  34.791  99.415  1.00  0.00           C  
ATOM   2311  HB2 CYX   156      96.249  35.834  99.367  1.00  0.00           H  
ATOM   2312  HB3 CYX   156      96.214  34.534 100.436  1.00  0.00           H  
ATOM   2313  SG  CYX   156      96.849  33.716  98.399  1.00  0.00           S  
ATOM   2314  C   CYX   156      93.784  35.568 100.383  1.00  0.00           C  
ATOM   2315  O   CYX   156      94.075  36.759 100.502  1.00  0.00           O  
ATOM   2316  N   ASN   157      92.908  34.943 101.162  1.00  0.00           N  
ATOM   2317  H   ASN   157      92.641  34.029 100.827  1.00  0.00           H  
ATOM   2318  CA  ASN   157      92.340  35.514 102.392  1.00  0.00           C  
ATOM   2319  HA  ASN   157      91.981  36.518 102.166  1.00  0.00           H  
ATOM   2320  CB  ASN   157      91.101  34.666 102.763  1.00  0.00           C  
ATOM   2321  HB2 ASN   157      90.373  34.930 101.997  1.00  0.00           H  
ATOM   2322  HB3 ASN   157      91.415  33.623 102.810  1.00  0.00           H  
ATOM   2323  CG  ASN   157      90.290  35.050 104.024  1.00  0.00           C  
ATOM   2324  OD1 ASN   157      90.619  34.584 105.107  1.00  0.00           O  
ATOM   2325  ND2 ASN   157      89.941  36.261 103.927  1.00  0.00           N  
ATOM   2326 HD21 ASN   157      90.128  36.869 104.711  1.00  0.00           H  
ATOM   2327 HD22 ASN   157      89.772  36.577 102.983  1.00  0.00           H  
ATOM   2328  C   ASN   157      93.348  35.528 103.486  1.00  0.00           C  
ATOM   2329  O   ASN   157      94.030  34.534 103.710  1.00  0.00           O  
ATOM   2330  N   ILE   158      93.568  36.710 104.023  1.00  0.00           N  
ATOM   2331  H   ILE   158      93.136  37.556 103.679  1.00  0.00           H  
ATOM   2332  CA  ILE   158      94.319  36.920 105.266  1.00  0.00           C  
ATOM   2333  HA  ILE   158      94.898  36.011 105.431  1.00  0.00           H  
ATOM   2334  CB  ILE   158      95.299  38.135 105.085  1.00  0.00           C  
ATOM   2335  HB  ILE   158      94.665  38.916 104.665  1.00  0.00           H  
ATOM   2336  CG2 ILE   158      95.944  38.497 106.442  1.00  0.00           C  
ATOM   2337 HG21 ILE   158      95.133  38.792 107.107  1.00  0.00           H  
ATOM   2338 HG22 ILE   158      96.584  37.680 106.774  1.00  0.00           H  
ATOM   2339 HG23 ILE   158      96.441  39.458 106.310  1.00  0.00           H  
ATOM   2340  CG1 ILE   158      96.452  37.707 104.034  1.00  0.00           C  
ATOM   2341 HG12 ILE   158      97.069  36.888 104.403  1.00  0.00           H  
ATOM   2342 HG13 ILE   158      95.906  37.396 103.143  1.00  0.00           H  
ATOM   2343  CD1 ILE   158      97.294  38.902 103.637  1.00  0.00           C  
ATOM   2344 HD11 ILE   158      96.600  39.553 103.106  1.00  0.00           H  
ATOM   2345 HD12 ILE   158      97.759  39.262 104.555  1.00  0.00           H  
ATOM   2346 HD13 ILE   158      98.057  38.477 102.985  1.00  0.00           H  
ATOM   2347  C   ILE   158      93.351  37.074 106.534  1.00  0.00           C  
ATOM   2348  O   ILE   158      92.312  37.699 106.437  1.00  0.00           O  
ATOM   2349  N   ALA   159      93.820  36.598 107.653  1.00  0.00           N  
ATOM   2350  H   ALA   159      94.464  35.821 107.640  1.00  0.00           H  
ATOM   2351  CA  ALA   159      93.103  36.778 108.941  1.00  0.00           C  
ATOM   2352  HA  ALA   159      92.051  36.527 108.803  1.00  0.00           H  
ATOM   2353  CB  ALA   159      93.654  35.770 109.965  1.00  0.00           C  
ATOM   2354  HB1 ALA   159      93.898  34.831 109.468  1.00  0.00           H  
ATOM   2355  HB2 ALA   159      94.587  36.158 110.374  1.00  0.00           H  
ATOM   2356  HB3 ALA   159      92.974  35.663 110.810  1.00  0.00           H  
ATOM   2357  C   ALA   159      93.223  38.265 109.385  1.00  0.00           C  
ATOM   2358  O   ALA   159      94.295  38.755 109.761  1.00  0.00           O  
ATOM   2359  N   ARG   160      92.092  39.008 109.384  1.00  0.00           N  
ATOM   2360  H   ARG   160      91.196  38.577 109.210  1.00  0.00           H  
ATOM   2361  CA  ARG   160      92.009  40.524 109.304  1.00  0.00           C  
ATOM   2362  HA  ARG   160      92.725  40.742 108.512  1.00  0.00           H  
ATOM   2363  CB  ARG   160      90.646  41.013 108.779  1.00  0.00           C  
ATOM   2364  HB2 ARG   160      90.425  40.705 107.757  1.00  0.00           H  
ATOM   2365  HB3 ARG   160      89.837  40.607 109.386  1.00  0.00           H  
ATOM   2366  CG  ARG   160      90.554  42.550 108.689  1.00  0.00           C  
ATOM   2367  HG2 ARG   160      90.455  42.828 109.738  1.00  0.00           H  
ATOM   2368  HG3 ARG   160      91.421  42.853 108.103  1.00  0.00           H  
ATOM   2369  CD  ARG   160      89.293  43.052 107.927  1.00  0.00           C  
ATOM   2370  HD2 ARG   160      89.487  42.888 106.867  1.00  0.00           H  
ATOM   2371  HD3 ARG   160      88.467  42.413 108.238  1.00  0.00           H  
ATOM   2372  NE  ARG   160      88.935  44.462 108.168  1.00  0.00           N  
ATOM   2373  HE  ARG   160      89.088  44.774 109.117  1.00  0.00           H  
ATOM   2374  CZ  ARG   160      88.502  45.311 107.261  1.00  0.00           C  
ATOM   2375  NH1 ARG   160      88.798  46.565 107.280  1.00  0.00           N  
ATOM   2376 HH11 ARG   160      89.213  46.861 108.152  1.00  0.00           H  
ATOM   2377 HH12 ARG   160      88.577  47.147 106.485  1.00  0.00           H  
ATOM   2378  NH2 ARG   160      88.023  44.797 106.149  1.00  0.00           N  
ATOM   2379 HH21 ARG   160      87.481  45.446 105.596  1.00  0.00           H  
ATOM   2380 HH22 ARG   160      87.653  43.869 106.295  1.00  0.00           H  
ATOM   2381  C   ARG   160      92.377  41.186 110.637  1.00  0.00           C  
ATOM   2382  O   ARG   160      93.521  41.669 110.708  1.00  0.00           O  
ATOM   2383  N   ALA   161      91.717  40.822 111.692  1.00  0.00           N  
ATOM   2384  H   ALA   161      91.327  39.899 111.571  1.00  0.00           H  
ATOM   2385  CA  ALA   161      91.977  41.352 113.068  1.00  0.00           C  
ATOM   2386  HA  ALA   161      91.887  42.432 112.952  1.00  0.00           H  
ATOM   2387  CB  ALA   161      90.949  40.847 114.091  1.00  0.00           C  
ATOM   2388  HB1 ALA   161      91.281  41.263 115.042  1.00  0.00           H  
ATOM   2389  HB2 ALA   161      90.019  41.358 113.843  1.00  0.00           H  
ATOM   2390  HB3 ALA   161      90.828  39.764 114.076  1.00  0.00           H  
ATOM   2391  C   ALA   161      93.405  40.940 113.501  1.00  0.00           C  
ATOM   2392  O   ALA   161      94.045  41.690 114.248  1.00  0.00           O  
ATOM   2393  N   LYS   162      93.825  39.734 113.272  1.00  0.00           N  
ATOM   2394  H   LYS   162      93.157  39.103 112.854  1.00  0.00           H  
ATOM   2395  CA  LYS   162      95.095  39.114 113.544  1.00  0.00           C  
ATOM   2396  HA  LYS   162      95.212  39.234 114.621  1.00  0.00           H  
ATOM   2397  CB  LYS   162      95.070  37.632 113.157  1.00  0.00           C  
ATOM   2398  HB2 LYS   162      94.718  37.446 112.142  1.00  0.00           H  
ATOM   2399  HB3 LYS   162      96.098  37.270 113.146  1.00  0.00           H  
ATOM   2400  CG  LYS   162      94.222  36.881 114.214  1.00  0.00           C  
ATOM   2401  HG2 LYS   162      94.505  37.145 115.233  1.00  0.00           H  
ATOM   2402  HG3 LYS   162      93.181  37.121 113.995  1.00  0.00           H  
ATOM   2403  CD  LYS   162      94.433  35.314 114.056  1.00  0.00           C  
ATOM   2404  HD2 LYS   162      93.700  34.953 113.334  1.00  0.00           H  
ATOM   2405  HD3 LYS   162      95.421  35.085 113.657  1.00  0.00           H  
ATOM   2406  CE  LYS   162      94.283  34.467 115.342  1.00  0.00           C  
ATOM   2407  HE2 LYS   162      94.910  34.858 116.144  1.00  0.00           H  
ATOM   2408  HE3 LYS   162      93.296  34.521 115.801  1.00  0.00           H  
ATOM   2409  NZ  LYS   162      94.633  33.036 115.030  1.00  0.00           N  
ATOM   2410  HZ1 LYS   162      93.832  32.545 114.661  1.00  0.00           H  
ATOM   2411  HZ2 LYS   162      95.306  32.953 114.281  1.00  0.00           H  
ATOM   2412  HZ3 LYS   162      94.994  32.524 115.822  1.00  0.00           H  
ATOM   2413  C   LYS   162      96.214  39.933 112.901  1.00  0.00           C  
ATOM   2414  O   LYS   162      97.083  40.469 113.568  1.00  0.00           O  
ATOM   2415  N   TRP   163      96.017  40.114 111.556  1.00  0.00           N  
ATOM   2416  H   TRP   163      95.374  39.554 111.015  1.00  0.00           H  
ATOM   2417  CA  TRP   163      96.901  40.887 110.636  1.00  0.00           C  
ATOM   2418  HA  TRP   163      97.925  40.516 110.594  1.00  0.00           H  
ATOM   2419  CB  TRP   163      96.426  40.717 109.150  1.00  0.00           C  
ATOM   2420  HB2 TRP   163      96.453  39.644 108.958  1.00  0.00           H  
ATOM   2421  HB3 TRP   163      95.363  40.939 109.054  1.00  0.00           H  
ATOM   2422  CG  TRP   163      97.200  41.607 108.225  1.00  0.00           C  
ATOM   2423  CD1 TRP   163      96.574  42.594 107.631  1.00  0.00           C  
ATOM   2424  HD1 TRP   163      95.526  42.821 107.504  1.00  0.00           H  
ATOM   2425  NE1 TRP   163      97.519  43.445 107.048  1.00  0.00           N  
ATOM   2426  HE1 TRP   163      97.245  44.213 106.452  1.00  0.00           H  
ATOM   2427  CE2 TRP   163      98.765  42.923 107.159  1.00  0.00           C  
ATOM   2428  CZ2 TRP   163     100.036  43.424 106.831  1.00  0.00           C  
ATOM   2429  HZ2 TRP   163     100.115  44.264 106.157  1.00  0.00           H  
ATOM   2430  CH2 TRP   163     101.084  42.527 106.817  1.00  0.00           C  
ATOM   2431  HH2 TRP   163     102.003  42.775 106.307  1.00  0.00           H  
ATOM   2432  CZ3 TRP   163     101.028  41.328 107.560  1.00  0.00           C  
ATOM   2433  HZ3 TRP   163     101.847  40.624 107.561  1.00  0.00           H  
ATOM   2434  CE3 TRP   163      99.794  40.994 108.220  1.00  0.00           C  
ATOM   2435  HE3 TRP   163      99.778  40.126 108.863  1.00  0.00           H  
ATOM   2436  CD2 TRP   163      98.656  41.806 108.022  1.00  0.00           C  
ATOM   2437  C   TRP   163      97.109  42.368 110.932  1.00  0.00           C  
ATOM   2438  O   TRP   163      98.202  42.874 110.886  1.00  0.00           O  
ATOM   2439  N   ASN   164      96.061  43.092 111.344  1.00  0.00           N  
ATOM   2440  H   ASN   164      95.145  42.670 111.383  1.00  0.00           H  
ATOM   2441  CA  ASN   164      96.202  44.525 111.590  1.00  0.00           C  
ATOM   2442  HA  ASN   164      96.810  44.944 110.789  1.00  0.00           H  
ATOM   2443  CB  ASN   164      94.737  45.039 111.372  1.00  0.00           C  
ATOM   2444  HB2 ASN   164      94.308  44.673 110.439  1.00  0.00           H  
ATOM   2445  HB3 ASN   164      94.063  44.704 112.160  1.00  0.00           H  
ATOM   2446  CG  ASN   164      94.679  46.567 111.330  1.00  0.00           C  
ATOM   2447  OD1 ASN   164      94.922  47.180 110.280  1.00  0.00           O  
ATOM   2448  ND2 ASN   164      94.623  47.390 112.438  1.00  0.00           N  
ATOM   2449 HD21 ASN   164      95.105  47.003 113.237  1.00  0.00           H  
ATOM   2450 HD22 ASN   164      95.009  48.237 112.045  1.00  0.00           H  
ATOM   2451  C   ASN   164      96.802  44.794 112.970  1.00  0.00           C  
ATOM   2452  O   ASN   164      97.426  45.848 113.126  1.00  0.00           O  
ATOM   2453  N   ASN   165      96.622  43.970 113.956  1.00  0.00           N  
ATOM   2454  H   ASN   165      96.105  43.129 113.741  1.00  0.00           H  
ATOM   2455  CA  ASN   165      97.406  43.946 115.119  1.00  0.00           C  
ATOM   2456  HA  ASN   165      97.233  44.914 115.589  1.00  0.00           H  
ATOM   2457  CB  ASN   165      96.797  42.895 116.098  1.00  0.00           C  
ATOM   2458  HB2 ASN   165      95.730  42.788 115.908  1.00  0.00           H  
ATOM   2459  HB3 ASN   165      97.114  41.883 115.846  1.00  0.00           H  
ATOM   2460  CG  ASN   165      97.022  43.009 117.620  1.00  0.00           C  
ATOM   2461  OD1 ASN   165      96.495  43.932 118.290  1.00  0.00           O  
ATOM   2462  ND2 ASN   165      98.072  42.478 118.182  1.00  0.00           N  
ATOM   2463 HD21 ASN   165      98.379  42.932 119.031  1.00  0.00           H  
ATOM   2464 HD22 ASN   165      98.799  42.012 117.659  1.00  0.00           H  
ATOM   2465  C   ASN   165      98.845  43.634 114.886  1.00  0.00           C  
ATOM   2466  O   ASN   165      99.670  44.225 115.555  1.00  0.00           O  
ATOM   2467  N   THR   166      99.135  42.616 114.034  1.00  0.00           N  
ATOM   2468  H   THR   166      98.359  42.080 113.674  1.00  0.00           H  
ATOM   2469  CA  THR   166     100.441  42.273 113.530  1.00  0.00           C  
ATOM   2470  HA  THR   166     100.981  41.906 114.402  1.00  0.00           H  
ATOM   2471  CB  THR   166     100.354  41.119 112.523  1.00  0.00           C  
ATOM   2472  HB  THR   166      99.583  41.338 111.785  1.00  0.00           H  
ATOM   2473  CG2 THR   166     101.628  40.813 111.754  1.00  0.00           C  
ATOM   2474 HG21 THR   166     101.479  39.834 111.298  1.00  0.00           H  
ATOM   2475 HG22 THR   166     101.767  41.570 110.982  1.00  0.00           H  
ATOM   2476 HG23 THR   166     102.479  40.733 112.430  1.00  0.00           H  
ATOM   2477  OG1 THR   166     100.010  39.948 113.313  1.00  0.00           O  
ATOM   2478  HG1 THR   166      99.246  40.272 113.797  1.00  0.00           H  
ATOM   2479  C   THR   166     101.191  43.423 112.975  1.00  0.00           C  
ATOM   2480  O   THR   166     102.312  43.659 113.386  1.00  0.00           O  
ATOM   2481  N   LEU   167     100.603  44.173 112.057  1.00  0.00           N  
ATOM   2482  H   LEU   167      99.698  43.901 111.698  1.00  0.00           H  
ATOM   2483  CA  LEU   167     101.111  45.411 111.477  1.00  0.00           C  
ATOM   2484  HA  LEU   167     102.001  45.070 110.949  1.00  0.00           H  
ATOM   2485  CB  LEU   167     100.020  45.848 110.435  1.00  0.00           C  
ATOM   2486  HB2 LEU   167      99.679  45.017 109.817  1.00  0.00           H  
ATOM   2487  HB3 LEU   167      99.107  46.032 111.001  1.00  0.00           H  
ATOM   2488  CG  LEU   167     100.516  46.926 109.465  1.00  0.00           C  
ATOM   2489  HG  LEU   167     100.731  47.877 109.951  1.00  0.00           H  
ATOM   2490  CD1 LEU   167     101.738  46.467 108.677  1.00  0.00           C  
ATOM   2491 HD11 LEU   167     101.908  47.047 107.770  1.00  0.00           H  
ATOM   2492 HD12 LEU   167     102.535  46.603 109.409  1.00  0.00           H  
ATOM   2493 HD13 LEU   167     101.747  45.441 108.311  1.00  0.00           H  
ATOM   2494  CD2 LEU   167      99.519  47.143 108.354  1.00  0.00           C  
ATOM   2495 HD21 LEU   167      99.455  46.225 107.770  1.00  0.00           H  
ATOM   2496 HD22 LEU   167      98.558  47.367 108.818  1.00  0.00           H  
ATOM   2497 HD23 LEU   167      99.790  48.019 107.765  1.00  0.00           H  
ATOM   2498  C   LEU   167     101.377  46.588 112.463  1.00  0.00           C  
ATOM   2499  O   LEU   167     102.566  47.059 112.498  1.00  0.00           O  
ATOM   2500  N   LYS   168     100.498  46.726 113.542  1.00  0.00           N  
ATOM   2501  H   LYS   168      99.684  46.128 113.526  1.00  0.00           H  
ATOM   2502  CA  LYS   168     100.774  47.416 114.817  1.00  0.00           C  
ATOM   2503  HA  LYS   168     100.896  48.483 114.633  1.00  0.00           H  
ATOM   2504  CB  LYS   168      99.643  47.254 115.844  1.00  0.00           C  
ATOM   2505  HB2 LYS   168      98.646  47.008 115.478  1.00  0.00           H  
ATOM   2506  HB3 LYS   168      99.940  46.411 116.468  1.00  0.00           H  
ATOM   2507  CG  LYS   168      99.467  48.565 116.664  1.00  0.00           C  
ATOM   2508  HG2 LYS   168     100.170  49.302 116.275  1.00  0.00           H  
ATOM   2509  HG3 LYS   168      98.482  48.956 116.410  1.00  0.00           H  
ATOM   2510  CD  LYS   168      99.515  48.286 118.140  1.00  0.00           C  
ATOM   2511  HD2 LYS   168      98.730  47.567 118.377  1.00  0.00           H  
ATOM   2512  HD3 LYS   168     100.470  48.072 118.621  1.00  0.00           H  
ATOM   2513  CE  LYS   168      99.055  49.574 118.800  1.00  0.00           C  
ATOM   2514  HE2 LYS   168      99.816  50.276 118.460  1.00  0.00           H  
ATOM   2515  HE3 LYS   168      98.085  49.710 118.322  1.00  0.00           H  
ATOM   2516  NZ  LYS   168      98.947  49.609 120.233  1.00  0.00           N  
ATOM   2517  HZ1 LYS   168      99.801  49.272 120.655  1.00  0.00           H  
ATOM   2518  HZ2 LYS   168      98.782  50.520 120.638  1.00  0.00           H  
ATOM   2519  HZ3 LYS   168      98.153  49.100 120.595  1.00  0.00           H  
ATOM   2520  C   LYS   168     102.096  46.959 115.301  1.00  0.00           C  
ATOM   2521  O   LYS   168     102.996  47.760 115.419  1.00  0.00           O  
ATOM   2522  N   GLN   169     102.266  45.682 115.700  1.00  0.00           N  
ATOM   2523  H   GLN   169     101.484  45.051 115.589  1.00  0.00           H  
ATOM   2524  CA  GLN   169     103.449  45.147 116.497  1.00  0.00           C  
ATOM   2525  HA  GLN   169     103.488  45.749 117.405  1.00  0.00           H  
ATOM   2526  CB  GLN   169     103.272  43.646 116.936  1.00  0.00           C  
ATOM   2527  HB2 GLN   169     102.894  43.048 116.106  1.00  0.00           H  
ATOM   2528  HB3 GLN   169     104.219  43.295 117.346  1.00  0.00           H  
ATOM   2529  CG  GLN   169     102.197  43.363 117.989  1.00  0.00           C  
ATOM   2530  HG2 GLN   169     101.185  43.508 117.610  1.00  0.00           H  
ATOM   2531  HG3 GLN   169     102.277  42.298 118.205  1.00  0.00           H  
ATOM   2532  CD  GLN   169     102.382  44.085 119.303  1.00  0.00           C  
ATOM   2533  OE1 GLN   169     101.816  45.150 119.558  1.00  0.00           O  
ATOM   2534  NE2 GLN   169     103.337  43.649 120.160  1.00  0.00           N  
ATOM   2535 HE21 GLN   169     103.511  42.656 120.213  1.00  0.00           H  
ATOM   2536 HE22 GLN   169     103.633  44.202 120.952  1.00  0.00           H  
ATOM   2537  C   GLN   169     104.808  45.349 115.704  1.00  0.00           C  
ATOM   2538  O   GLN   169     105.819  45.739 116.287  1.00  0.00           O  
ATOM   2539  N   ILE   170     104.794  45.049 114.402  1.00  0.00           N  
ATOM   2540  H   ILE   170     103.902  44.728 114.055  1.00  0.00           H  
ATOM   2541  CA  ILE   170     105.909  45.388 113.426  1.00  0.00           C  
ATOM   2542  HA  ILE   170     106.775  44.776 113.679  1.00  0.00           H  
ATOM   2543  CB  ILE   170     105.555  44.969 111.985  1.00  0.00           C  
ATOM   2544  HB  ILE   170     104.608  45.475 111.799  1.00  0.00           H  
ATOM   2545  CG2 ILE   170     106.663  45.391 110.992  1.00  0.00           C  
ATOM   2546 HG21 ILE   170     107.034  44.560 110.392  1.00  0.00           H  
ATOM   2547 HG22 ILE   170     106.132  46.039 110.295  1.00  0.00           H  
ATOM   2548 HG23 ILE   170     107.452  45.993 111.443  1.00  0.00           H  
ATOM   2549  CG1 ILE   170     105.215  43.522 111.866  1.00  0.00           C  
ATOM   2550 HG12 ILE   170     106.160  43.002 111.710  1.00  0.00           H  
ATOM   2551 HG13 ILE   170     104.698  43.084 112.720  1.00  0.00           H  
ATOM   2552  CD1 ILE   170     104.293  43.225 110.705  1.00  0.00           C  
ATOM   2553 HD11 ILE   170     103.276  43.458 111.021  1.00  0.00           H  
ATOM   2554 HD12 ILE   170     104.616  43.850 109.873  1.00  0.00           H  
ATOM   2555 HD13 ILE   170     104.169  42.183 110.408  1.00  0.00           H  
ATOM   2556  C   ILE   170     106.234  46.910 113.523  1.00  0.00           C  
ATOM   2557  O   ILE   170     107.385  47.261 113.819  1.00  0.00           O  
ATOM   2558  N   ALA   171     105.293  47.827 113.252  1.00  0.00           N  
ATOM   2559  H   ALA   171     104.436  47.491 112.838  1.00  0.00           H  
ATOM   2560  CA  ALA   171     105.496  49.318 113.191  1.00  0.00           C  
ATOM   2561  HA  ALA   171     106.363  49.547 112.573  1.00  0.00           H  
ATOM   2562  CB  ALA   171     104.162  50.036 112.763  1.00  0.00           C  
ATOM   2563  HB1 ALA   171     103.787  49.571 111.851  1.00  0.00           H  
ATOM   2564  HB2 ALA   171     103.453  49.800 113.556  1.00  0.00           H  
ATOM   2565  HB3 ALA   171     104.169  51.120 112.651  1.00  0.00           H  
ATOM   2566  C   ALA   171     105.864  49.841 114.616  1.00  0.00           C  
ATOM   2567  O   ALA   171     106.733  50.719 114.727  1.00  0.00           O  
ATOM   2568  N   SER   172     105.376  49.261 115.710  1.00  0.00           N  
ATOM   2569  H   SER   172     104.641  48.570 115.658  1.00  0.00           H  
ATOM   2570  CA  SER   172     105.737  49.402 117.069  1.00  0.00           C  
ATOM   2571  HA  SER   172     105.531  50.446 117.307  1.00  0.00           H  
ATOM   2572  CB  SER   172     104.964  48.478 118.083  1.00  0.00           C  
ATOM   2573  HB2 SER   172     105.110  47.441 117.780  1.00  0.00           H  
ATOM   2574  HB3 SER   172     105.459  48.650 119.039  1.00  0.00           H  
ATOM   2575  OG  SER   172     103.646  48.914 118.122  1.00  0.00           O  
ATOM   2576  HG  SER   172     103.175  48.387 117.473  1.00  0.00           H  
ATOM   2577  C   SER   172     107.235  49.158 117.240  1.00  0.00           C  
ATOM   2578  O   SER   172     107.961  50.161 117.651  1.00  0.00           O  
ATOM   2579  N   LYS   173     107.782  48.060 116.795  1.00  0.00           N  
ATOM   2580  H   LYS   173     107.185  47.382 116.345  1.00  0.00           H  
ATOM   2581  CA  LYS   173     109.166  47.659 116.927  1.00  0.00           C  
ATOM   2582  HA  LYS   173     109.502  47.993 117.908  1.00  0.00           H  
ATOM   2583  CB  LYS   173     109.273  46.070 116.751  1.00  0.00           C  
ATOM   2584  HB2 LYS   173     108.528  45.545 117.349  1.00  0.00           H  
ATOM   2585  HB3 LYS   173     109.019  45.709 115.754  1.00  0.00           H  
ATOM   2586  CG  LYS   173     110.603  45.512 117.319  1.00  0.00           C  
ATOM   2587  HG2 LYS   173     110.541  44.424 117.282  1.00  0.00           H  
ATOM   2588  HG3 LYS   173     111.429  45.893 116.719  1.00  0.00           H  
ATOM   2589  CD  LYS   173     110.790  45.951 118.823  1.00  0.00           C  
ATOM   2590  HD2 LYS   173     111.242  46.943 118.814  1.00  0.00           H  
ATOM   2591  HD3 LYS   173     109.863  45.860 119.388  1.00  0.00           H  
ATOM   2592  CE  LYS   173     111.913  45.159 119.446  1.00  0.00           C  
ATOM   2593  HE2 LYS   173     111.726  44.093 119.313  1.00  0.00           H  
ATOM   2594  HE3 LYS   173     112.819  45.556 118.988  1.00  0.00           H  
ATOM   2595  NZ  LYS   173     111.938  45.433 120.887  1.00  0.00           N  
ATOM   2596  HZ1 LYS   173     112.783  45.224 121.399  1.00  0.00           H  
ATOM   2597  HZ2 LYS   173     111.659  46.385 121.078  1.00  0.00           H  
ATOM   2598  HZ3 LYS   173     111.230  44.903 121.374  1.00  0.00           H  
ATOM   2599  C   LYS   173     110.049  48.372 115.912  1.00  0.00           C  
ATOM   2600  O   LYS   173     111.214  48.587 116.198  1.00  0.00           O  
ATOM   2601  N   LEU   174     109.483  48.890 114.759  1.00  0.00           N  
ATOM   2602  H   LEU   174     108.784  48.354 114.265  1.00  0.00           H  
ATOM   2603  CA  LEU   174     110.207  49.948 113.976  1.00  0.00           C  
ATOM   2604  HA  LEU   174     111.195  49.503 113.860  1.00  0.00           H  
ATOM   2605  CB  LEU   174     109.575  50.022 112.576  1.00  0.00           C  
ATOM   2606  HB2 LEU   174     108.560  50.420 112.596  1.00  0.00           H  
ATOM   2607  HB3 LEU   174     110.183  50.748 112.037  1.00  0.00           H  
ATOM   2608  CG  LEU   174     109.697  48.743 111.776  1.00  0.00           C  
ATOM   2609  HG  LEU   174     109.312  47.920 112.379  1.00  0.00           H  
ATOM   2610  CD1 LEU   174     108.819  48.874 110.544  1.00  0.00           C  
ATOM   2611 HD11 LEU   174     108.970  47.949 109.988  1.00  0.00           H  
ATOM   2612 HD12 LEU   174     107.772  49.011 110.814  1.00  0.00           H  
ATOM   2613 HD13 LEU   174     109.169  49.682 109.903  1.00  0.00           H  
ATOM   2614  CD2 LEU   174     111.144  48.343 111.401  1.00  0.00           C  
ATOM   2615 HD21 LEU   174     111.763  48.231 112.292  1.00  0.00           H  
ATOM   2616 HD22 LEU   174     111.274  47.421 110.834  1.00  0.00           H  
ATOM   2617 HD23 LEU   174     111.656  49.156 110.886  1.00  0.00           H  
ATOM   2618  C   LEU   174     110.350  51.293 114.622  1.00  0.00           C  
ATOM   2619  O   LEU   174     111.315  52.019 114.412  1.00  0.00           O  
ATOM   2620  N   ARG   175     109.288  51.717 115.265  1.00  0.00           N  
ATOM   2621  H   ARG   175     108.496  51.111 115.104  1.00  0.00           H  
ATOM   2622  CA  ARG   175     109.206  52.919 116.111  1.00  0.00           C  
ATOM   2623  HA  ARG   175     109.413  53.713 115.393  1.00  0.00           H  
ATOM   2624  CB  ARG   175     107.806  53.105 116.593  1.00  0.00           C  
ATOM   2625  HB2 ARG   175     107.088  52.474 116.069  1.00  0.00           H  
ATOM   2626  HB3 ARG   175     107.822  52.894 117.662  1.00  0.00           H  
ATOM   2627  CG  ARG   175     107.353  54.535 116.472  1.00  0.00           C  
ATOM   2628  HG2 ARG   175     108.022  55.125 117.099  1.00  0.00           H  
ATOM   2629  HG3 ARG   175     107.518  54.878 115.450  1.00  0.00           H  
ATOM   2630  CD  ARG   175     105.927  54.840 116.958  1.00  0.00           C  
ATOM   2631  HD2 ARG   175     105.242  54.033 116.699  1.00  0.00           H  
ATOM   2632  HD3 ARG   175     106.117  54.836 118.031  1.00  0.00           H  
ATOM   2633  NE  ARG   175     105.425  56.150 116.539  1.00  0.00           N  
ATOM   2634  HE  ARG   175     105.892  56.591 115.759  1.00  0.00           H  
ATOM   2635  CZ  ARG   175     104.415  56.849 116.956  1.00  0.00           C  
ATOM   2636  NH1 ARG   175     103.498  56.336 117.768  1.00  0.00           N  
ATOM   2637 HH11 ARG   175     102.622  56.831 117.854  1.00  0.00           H  
ATOM   2638 HH12 ARG   175     103.555  55.407 118.160  1.00  0.00           H  
ATOM   2639  NH2 ARG   175     103.988  57.936 116.362  1.00  0.00           N  
ATOM   2640 HH21 ARG   175     104.543  58.663 115.935  1.00  0.00           H  
ATOM   2641 HH22 ARG   175     103.028  58.214 116.508  1.00  0.00           H  
ATOM   2642  C   ARG   175     110.204  52.843 117.267  1.00  0.00           C  
ATOM   2643  O   ARG   175     110.831  53.834 117.563  1.00  0.00           O  
ATOM   2644  N   GLU   176     110.444  51.666 117.778  1.00  0.00           N  
ATOM   2645  H   GLU   176     109.832  50.925 117.470  1.00  0.00           H  
ATOM   2646  CA  GLU   176     111.356  51.354 118.899  1.00  0.00           C  
ATOM   2647  HA  GLU   176     111.249  52.068 119.716  1.00  0.00           H  
ATOM   2648  CB  GLU   176     110.873  50.139 119.579  1.00  0.00           C  
ATOM   2649  HB2 GLU   176     109.844  50.243 119.922  1.00  0.00           H  
ATOM   2650  HB3 GLU   176     111.001  49.334 118.855  1.00  0.00           H  
ATOM   2651  CG  GLU   176     111.723  49.737 120.811  1.00  0.00           C  
ATOM   2652  HG2 GLU   176     112.693  49.340 120.512  1.00  0.00           H  
ATOM   2653  HG3 GLU   176     111.871  50.618 121.435  1.00  0.00           H  
ATOM   2654  CD  GLU   176     110.929  48.707 121.687  1.00  0.00           C  
ATOM   2655  OE1 GLU   176     110.467  47.617 121.285  1.00  0.00           O  
ATOM   2656  OE2 GLU   176     110.572  49.135 122.816  1.00  0.00           O  
ATOM   2657  C   GLU   176     112.816  51.373 118.467  1.00  0.00           C  
ATOM   2658  O   GLU   176     113.623  51.831 119.275  1.00  0.00           O  
ATOM   2659  N   GLN   177     113.109  50.901 117.216  1.00  0.00           N  
ATOM   2660  H   GLN   177     112.471  50.216 116.837  1.00  0.00           H  
ATOM   2661  CA  GLN   177     114.480  50.966 116.668  1.00  0.00           C  
ATOM   2662  HA  GLN   177     115.128  50.533 117.430  1.00  0.00           H  
ATOM   2663  CB  GLN   177     114.587  49.997 115.465  1.00  0.00           C  
ATOM   2664  HB2 GLN   177     114.118  49.029 115.641  1.00  0.00           H  
ATOM   2665  HB3 GLN   177     114.152  50.532 114.621  1.00  0.00           H  
ATOM   2666  CG  GLN   177     116.059  49.914 115.069  1.00  0.00           C  
ATOM   2667  HG2 GLN   177     116.114  49.289 114.177  1.00  0.00           H  
ATOM   2668  HG3 GLN   177     116.369  50.936 114.854  1.00  0.00           H  
ATOM   2669  CD  GLN   177     116.909  49.231 116.129  1.00  0.00           C  
ATOM   2670  OE1 GLN   177     116.489  48.295 116.887  1.00  0.00           O  
ATOM   2671  NE2 GLN   177     118.072  49.835 116.304  1.00  0.00           N  
ATOM   2672 HE21 GLN   177     118.716  49.457 116.984  1.00  0.00           H  
ATOM   2673 HE22 GLN   177     118.389  50.532 115.646  1.00  0.00           H  
ATOM   2674  C   GLN   177     114.835  52.390 116.311  1.00  0.00           C  
ATOM   2675  O   GLN   177     115.732  52.996 116.924  1.00  0.00           O  
ATOM   2676  N   PHE   178     114.099  53.066 115.495  1.00  0.00           N  
ATOM   2677  H   PHE   178     113.179  52.655 115.421  1.00  0.00           H  
ATOM   2678  CA  PHE   178     114.425  54.307 114.814  1.00  0.00           C  
ATOM   2679  HA  PHE   178     115.512  54.342 114.745  1.00  0.00           H  
ATOM   2680  CB  PHE   178     113.942  54.270 113.396  1.00  0.00           C  
ATOM   2681  HB2 PHE   178     112.897  53.960 113.379  1.00  0.00           H  
ATOM   2682  HB3 PHE   178     114.150  55.209 112.882  1.00  0.00           H  
ATOM   2683  CG  PHE   178     114.681  53.248 112.571  1.00  0.00           C  
ATOM   2684  CD1 PHE   178     116.023  53.507 112.383  1.00  0.00           C  
ATOM   2685  HD1 PHE   178     116.473  54.430 112.716  1.00  0.00           H  
ATOM   2686  CE1 PHE   178     116.845  52.500 111.815  1.00  0.00           C  
ATOM   2687  HE1 PHE   178     117.824  52.781 111.456  1.00  0.00           H  
ATOM   2688  CZ  PHE   178     116.254  51.381 111.188  1.00  0.00           C  
ATOM   2689  HZ  PHE   178     116.720  50.725 110.468  1.00  0.00           H  
ATOM   2690  CE2 PHE   178     114.875  51.077 111.429  1.00  0.00           C  
ATOM   2691  HE2 PHE   178     114.406  50.255 110.909  1.00  0.00           H  
ATOM   2692  CD2 PHE   178     114.120  51.947 112.204  1.00  0.00           C  
ATOM   2693  HD2 PHE   178     113.099  51.644 112.381  1.00  0.00           H  
ATOM   2694  C   PHE   178     113.956  55.659 115.515  1.00  0.00           C  
ATOM   2695  O   PHE   178     114.767  56.620 115.473  1.00  0.00           O  
ATOM   2696  N   GLY   179     112.800  55.770 116.178  1.00  0.00           N  
ATOM   2697  H   GLY   179     112.351  54.872 116.282  1.00  0.00           H  
ATOM   2698  CA  GLY   179     112.259  56.968 116.873  1.00  0.00           C  
ATOM   2699  HA2 GLY   179     112.827  57.126 117.790  1.00  0.00           H  
ATOM   2700  HA3 GLY   179     112.525  57.781 116.198  1.00  0.00           H  
ATOM   2701  C   GLY   179     110.797  56.903 117.373  1.00  0.00           C  
ATOM   2702  O   GLY   179     109.912  56.630 116.550  1.00  0.00           O  
ATOM   2703  N   ASN   180     110.590  57.067 118.639  1.00  0.00           N  
ATOM   2704  H   ASN   180     111.384  57.197 119.250  1.00  0.00           H  
ATOM   2705  CA  ASN   180     109.379  56.603 119.265  1.00  0.00           C  
ATOM   2706  HA  ASN   180     109.174  55.549 119.079  1.00  0.00           H  
ATOM   2707  CB  ASN   180     109.609  56.771 120.839  1.00  0.00           C  
ATOM   2708  HB2 ASN   180     109.612  57.835 121.076  1.00  0.00           H  
ATOM   2709  HB3 ASN   180     108.745  56.323 121.331  1.00  0.00           H  
ATOM   2710  CG  ASN   180     110.894  56.109 121.401  1.00  0.00           C  
ATOM   2711  OD1 ASN   180     111.835  56.729 121.867  1.00  0.00           O  
ATOM   2712  ND2 ASN   180     111.283  54.921 121.036  1.00  0.00           N  
ATOM   2713 HD21 ASN   180     112.085  54.496 121.478  1.00  0.00           H  
ATOM   2714 HD22 ASN   180     110.553  54.269 120.785  1.00  0.00           H  
ATOM   2715  C   ASN   180     108.132  57.443 118.892  1.00  0.00           C  
ATOM   2716  O   ASN   180     107.021  57.005 118.988  1.00  0.00           O  
ATOM   2717  N   ASN   181     108.309  58.673 118.462  1.00  0.00           N  
ATOM   2718  H   ASN   181     109.263  59.005 118.490  1.00  0.00           H  
ATOM   2719  CA  ASN   181     107.235  59.612 118.150  1.00  0.00           C  
ATOM   2720  HA  ASN   181     106.355  59.187 118.633  1.00  0.00           H  
ATOM   2721  CB  ASN   181     107.519  60.944 118.762  1.00  0.00           C  
ATOM   2722  HB2 ASN   181     107.759  60.955 119.826  1.00  0.00           H  
ATOM   2723  HB3 ASN   181     108.325  61.408 118.194  1.00  0.00           H  
ATOM   2724  CG  ASN   181     106.367  61.901 118.549  1.00  0.00           C  
ATOM   2725  OD1 ASN   181     105.251  61.611 118.790  1.00  0.00           O  
ATOM   2726  ND2 ASN   181     106.637  63.149 118.308  1.00  0.00           N  
ATOM   2727 HD21 ASN   181     106.084  63.741 118.911  1.00  0.00           H  
ATOM   2728 HD22 ASN   181     107.624  63.210 118.511  1.00  0.00           H  
ATOM   2729  C   ASN   181     106.978  59.722 116.592  1.00  0.00           C  
ATOM   2730  O   ASN   181     105.897  60.036 116.207  1.00  0.00           O  
ATOM   2731  N   LYS   182     108.005  59.360 115.772  1.00  0.00           N  
ATOM   2732  H   LYS   182     108.819  58.870 116.115  1.00  0.00           H  
ATOM   2733  CA  LYS   182     107.943  59.512 114.288  1.00  0.00           C  
ATOM   2734  HA  LYS   182     107.897  60.584 114.093  1.00  0.00           H  
ATOM   2735  CB  LYS   182     109.166  58.976 113.510  1.00  0.00           C  
ATOM   2736  HB2 LYS   182     109.428  57.986 113.883  1.00  0.00           H  
ATOM   2737  HB3 LYS   182     109.065  58.944 112.425  1.00  0.00           H  
ATOM   2738  CG  LYS   182     110.419  59.872 113.858  1.00  0.00           C  
ATOM   2739  HG2 LYS   182     110.168  60.932 113.831  1.00  0.00           H  
ATOM   2740  HG3 LYS   182     110.874  59.671 114.828  1.00  0.00           H  
ATOM   2741  CD  LYS   182     111.568  59.506 112.897  1.00  0.00           C  
ATOM   2742  HD2 LYS   182     112.014  58.552 113.177  1.00  0.00           H  
ATOM   2743  HD3 LYS   182     111.200  59.421 111.874  1.00  0.00           H  
ATOM   2744  CE  LYS   182     112.692  60.549 112.914  1.00  0.00           C  
ATOM   2745  HE2 LYS   182     112.198  61.484 112.649  1.00  0.00           H  
ATOM   2746  HE3 LYS   182     113.207  60.752 113.853  1.00  0.00           H  
ATOM   2747  NZ  LYS   182     113.608  60.379 111.775  1.00  0.00           N  
ATOM   2748  HZ1 LYS   182     114.195  59.557 111.788  1.00  0.00           H  
ATOM   2749  HZ2 LYS   182     113.216  60.379 110.844  1.00  0.00           H  
ATOM   2750  HZ3 LYS   182     114.319  61.096 111.786  1.00  0.00           H  
ATOM   2751  C   LYS   182     106.647  58.813 113.784  1.00  0.00           C  
ATOM   2752  O   LYS   182     106.178  57.704 114.128  1.00  0.00           O  
ATOM   2753  N   THR   183     106.034  59.441 112.777  1.00  0.00           N  
ATOM   2754  H   THR   183     106.383  60.368 112.579  1.00  0.00           H  
ATOM   2755  CA  THR   183     105.075  58.799 111.897  1.00  0.00           C  
ATOM   2756  HA  THR   183     104.326  58.296 112.507  1.00  0.00           H  
ATOM   2757  CB  THR   183     104.379  59.744 110.911  1.00  0.00           C  
ATOM   2758  HB  THR   183     105.099  60.194 110.227  1.00  0.00           H  
ATOM   2759  CG2 THR   183     103.252  59.027 110.169  1.00  0.00           C  
ATOM   2760 HG21 THR   183     102.515  59.704 109.738  1.00  0.00           H  
ATOM   2761 HG22 THR   183     103.653  58.351 109.414  1.00  0.00           H  
ATOM   2762 HG23 THR   183     102.641  58.404 110.821  1.00  0.00           H  
ATOM   2763  OG1 THR   183     103.801  60.781 111.592  1.00  0.00           O  
ATOM   2764  HG1 THR   183     103.978  60.584 112.515  1.00  0.00           H  
ATOM   2765  C   THR   183     105.781  57.757 111.038  1.00  0.00           C  
ATOM   2766  O   THR   183     106.762  58.166 110.393  1.00  0.00           O  
ATOM   2767  N   ILE   184     105.306  56.449 111.063  1.00  0.00           N  
ATOM   2768  H   ILE   184     104.434  56.229 111.524  1.00  0.00           H  
ATOM   2769  CA  ILE   184     105.878  55.302 110.288  1.00  0.00           C  
ATOM   2770  HA  ILE   184     106.887  55.620 110.027  1.00  0.00           H  
ATOM   2771  CB  ILE   184     105.826  53.999 111.130  1.00  0.00           C  
ATOM   2772  HB  ILE   184     104.778  53.959 111.428  1.00  0.00           H  
ATOM   2773  CG2 ILE   184     106.252  52.725 110.309  1.00  0.00           C  
ATOM   2774 HG21 ILE   184     107.218  52.718 109.805  1.00  0.00           H  
ATOM   2775 HG22 ILE   184     106.309  51.834 110.935  1.00  0.00           H  
ATOM   2776 HG23 ILE   184     105.480  52.472 109.582  1.00  0.00           H  
ATOM   2777  CG1 ILE   184     106.621  54.001 112.370  1.00  0.00           C  
ATOM   2778 HG12 ILE   184     106.413  54.911 112.933  1.00  0.00           H  
ATOM   2779 HG13 ILE   184     106.231  53.207 113.006  1.00  0.00           H  
ATOM   2780  CD1 ILE   184     108.160  53.805 112.251  1.00  0.00           C  
ATOM   2781 HD11 ILE   184     108.372  52.757 112.039  1.00  0.00           H  
ATOM   2782 HD12 ILE   184     108.569  54.425 111.453  1.00  0.00           H  
ATOM   2783 HD13 ILE   184     108.588  54.075 113.217  1.00  0.00           H  
ATOM   2784  C   ILE   184     105.224  55.406 108.911  1.00  0.00           C  
ATOM   2785  O   ILE   184     104.024  55.334 108.877  1.00  0.00           O  
ATOM   2786  N   ILE   185     105.909  55.121 107.770  1.00  0.00           N  
ATOM   2787  H   ILE   185     106.897  54.937 107.869  1.00  0.00           H  
ATOM   2788  CA  ILE   185     105.236  54.718 106.483  1.00  0.00           C  
ATOM   2789  HA  ILE   185     104.174  54.487 106.565  1.00  0.00           H  
ATOM   2790  CB  ILE   185     105.281  55.903 105.441  1.00  0.00           C  
ATOM   2791  HB  ILE   185     106.312  56.169 105.207  1.00  0.00           H  
ATOM   2792  CG2 ILE   185     104.642  55.535 104.035  1.00  0.00           C  
ATOM   2793 HG21 ILE   185     105.244  54.696 103.686  1.00  0.00           H  
ATOM   2794 HG22 ILE   185     103.645  55.112 104.154  1.00  0.00           H  
ATOM   2795 HG23 ILE   185     104.614  56.333 103.293  1.00  0.00           H  
ATOM   2796  CG1 ILE   185     104.621  57.187 105.940  1.00  0.00           C  
ATOM   2797 HG12 ILE   185     103.598  56.844 106.096  1.00  0.00           H  
ATOM   2798 HG13 ILE   185     105.093  57.432 106.892  1.00  0.00           H  
ATOM   2799  CD1 ILE   185     104.684  58.379 104.877  1.00  0.00           C  
ATOM   2800 HD11 ILE   185     105.685  58.542 104.477  1.00  0.00           H  
ATOM   2801 HD12 ILE   185     103.972  58.148 104.085  1.00  0.00           H  
ATOM   2802 HD13 ILE   185     104.315  59.238 105.439  1.00  0.00           H  
ATOM   2803  C   ILE   185     105.843  53.459 105.902  1.00  0.00           C  
ATOM   2804  O   ILE   185     107.048  53.422 105.689  1.00  0.00           O  
ATOM   2805  N   PHE   186     104.947  52.523 105.543  1.00  0.00           N  
ATOM   2806  H   PHE   186     104.002  52.800 105.769  1.00  0.00           H  
ATOM   2807  CA  PHE   186     105.305  51.459 104.617  1.00  0.00           C  
ATOM   2808  HA  PHE   186     106.384  51.331 104.701  1.00  0.00           H  
ATOM   2809  CB  PHE   186     104.648  50.128 105.029  1.00  0.00           C  
ATOM   2810  HB2 PHE   186     103.596  50.185 104.748  1.00  0.00           H  
ATOM   2811  HB3 PHE   186     104.983  49.356 104.337  1.00  0.00           H  
ATOM   2812  CG  PHE   186     104.808  49.733 106.504  1.00  0.00           C  
ATOM   2813  CD1 PHE   186     103.954  50.060 107.546  1.00  0.00           C  
ATOM   2814  HD1 PHE   186     103.058  50.630 107.350  1.00  0.00           H  
ATOM   2815  CE1 PHE   186     104.092  49.605 108.869  1.00  0.00           C  
ATOM   2816  HE1 PHE   186     103.605  50.187 109.638  1.00  0.00           H  
ATOM   2817  CZ  PHE   186     105.308  48.984 109.251  1.00  0.00           C  
ATOM   2818  HZ  PHE   186     105.479  48.864 110.310  1.00  0.00           H  
ATOM   2819  CE2 PHE   186     106.193  48.616 108.215  1.00  0.00           C  
ATOM   2820  HE2 PHE   186     107.202  48.350 108.495  1.00  0.00           H  
ATOM   2821  CD2 PHE   186     105.922  48.916 106.842  1.00  0.00           C  
ATOM   2822  HD2 PHE   186     106.695  48.745 106.107  1.00  0.00           H  
ATOM   2823  C   PHE   186     104.919  51.905 103.186  1.00  0.00           C  
ATOM   2824  O   PHE   186     103.754  52.173 102.944  1.00  0.00           O  
ATOM   2825  N   LYS   187     105.943  52.004 102.291  1.00  0.00           N  
ATOM   2826  H   LYS   187     106.765  51.566 102.682  1.00  0.00           H  
ATOM   2827  CA  LYS   187     105.906  52.160 100.811  1.00  0.00           C  
ATOM   2828  HA  LYS   187     104.952  52.625 100.563  1.00  0.00           H  
ATOM   2829  CB  LYS   187     107.065  52.994 100.276  1.00  0.00           C  
ATOM   2830  HB2 LYS   187     107.998  52.606 100.683  1.00  0.00           H  
ATOM   2831  HB3 LYS   187     107.122  52.898  99.191  1.00  0.00           H  
ATOM   2832  CG  LYS   187     106.912  54.519 100.659  1.00  0.00           C  
ATOM   2833  HG2 LYS   187     106.514  54.474 101.673  1.00  0.00           H  
ATOM   2834  HG3 LYS   187     107.888  54.993 100.765  1.00  0.00           H  
ATOM   2835  CD  LYS   187     105.958  55.258  99.812  1.00  0.00           C  
ATOM   2836  HD2 LYS   187     106.349  55.219  98.795  1.00  0.00           H  
ATOM   2837  HD3 LYS   187     105.071  54.627  99.869  1.00  0.00           H  
ATOM   2838  CE  LYS   187     105.846  56.647 100.415  1.00  0.00           C  
ATOM   2839  HE2 LYS   187     104.831  57.019 100.553  1.00  0.00           H  
ATOM   2840  HE3 LYS   187     106.126  56.523 101.462  1.00  0.00           H  
ATOM   2841  NZ  LYS   187     106.626  57.672  99.742  1.00  0.00           N  
ATOM   2842  HZ1 LYS   187     106.304  57.809  98.795  1.00  0.00           H  
ATOM   2843  HZ2 LYS   187     106.439  58.549 100.206  1.00  0.00           H  
ATOM   2844  HZ3 LYS   187     107.590  57.372  99.780  1.00  0.00           H  
ATOM   2845  C   LYS   187     105.985  50.663 100.261  1.00  0.00           C  
ATOM   2846  O   LYS   187     106.470  49.788 101.021  1.00  0.00           O  
ATOM   2847  N   GLN   188     105.425  50.294  99.089  1.00  0.00           N  
ATOM   2848  H   GLN   188     105.075  51.042  98.507  1.00  0.00           H  
ATOM   2849  CA  GLN   188     105.785  49.060  98.435  1.00  0.00           C  
ATOM   2850  HA  GLN   188     105.648  48.264  99.167  1.00  0.00           H  
ATOM   2851  CB  GLN   188     104.709  48.746  97.339  1.00  0.00           C  
ATOM   2852  HB2 GLN   188     103.734  49.046  97.726  1.00  0.00           H  
ATOM   2853  HB3 GLN   188     104.821  49.401  96.475  1.00  0.00           H  
ATOM   2854  CG  GLN   188     104.612  47.261  96.974  1.00  0.00           C  
ATOM   2855  HG2 GLN   188     105.640  46.960  96.770  1.00  0.00           H  
ATOM   2856  HG3 GLN   188     104.062  46.750  97.765  1.00  0.00           H  
ATOM   2857  CD  GLN   188     104.034  47.037  95.627  1.00  0.00           C  
ATOM   2858  OE1 GLN   188     103.113  46.262  95.405  1.00  0.00           O  
ATOM   2859  NE2 GLN   188     104.616  47.534  94.595  1.00  0.00           N  
ATOM   2860 HE21 GLN   188     104.349  47.206  93.678  1.00  0.00           H  
ATOM   2861 HE22 GLN   188     105.496  48.025  94.652  1.00  0.00           H  
ATOM   2862  C   GLN   188     107.204  49.080  97.880  1.00  0.00           C  
ATOM   2863  O   GLN   188     107.660  50.113  97.330  1.00  0.00           O  
ATOM   2864  N   SER   189     107.886  48.000  97.915  1.00  0.00           N  
ATOM   2865  H   SER   189     107.510  47.231  98.451  1.00  0.00           H  
ATOM   2866  CA  SER   189     108.963  47.726  96.917  1.00  0.00           C  
ATOM   2867  HA  SER   189     109.832  48.271  97.285  1.00  0.00           H  
ATOM   2868  CB  SER   189     109.292  46.264  96.954  1.00  0.00           C  
ATOM   2869  HB2 SER   189     109.518  45.971  97.979  1.00  0.00           H  
ATOM   2870  HB3 SER   189     108.474  45.698  96.508  1.00  0.00           H  
ATOM   2871  OG  SER   189     110.416  45.887  96.226  1.00  0.00           O  
ATOM   2872  HG  SER   189     110.266  45.050  95.780  1.00  0.00           H  
ATOM   2873  C   SER   189     108.630  48.186  95.497  1.00  0.00           C  
ATOM   2874  O   SER   189     107.522  48.161  95.029  1.00  0.00           O  
ATOM   2875  N   SER   190     109.605  48.632  94.701  1.00  0.00           N  
ATOM   2876  H   SER   190     110.501  48.726  95.156  1.00  0.00           H  
ATOM   2877  CA  SER   190     109.424  49.370  93.379  1.00  0.00           C  
ATOM   2878  HA  SER   190     108.589  48.920  92.841  1.00  0.00           H  
ATOM   2879  CB  SER   190     109.196  50.868  93.625  1.00  0.00           C  
ATOM   2880  HB2 SER   190     109.334  51.328  92.646  1.00  0.00           H  
ATOM   2881  HB3 SER   190     108.180  50.972  94.006  1.00  0.00           H  
ATOM   2882  OG  SER   190     110.056  51.431  94.617  1.00  0.00           O  
ATOM   2883  HG  SER   190     110.845  51.852  94.269  1.00  0.00           H  
ATOM   2884  C   SER   190     110.675  49.307  92.513  1.00  0.00           C  
ATOM   2885  O   SER   190     111.734  49.738  92.910  1.00  0.00           O  
ATOM   2886  N   GLY   191     110.571  48.385  91.628  1.00  0.00           N  
ATOM   2887  H   GLY   191     109.618  48.192  91.355  1.00  0.00           H  
ATOM   2888  CA  GLY   191     111.769  47.633  90.936  1.00  0.00           C  
ATOM   2889  HA2 GLY   191     112.480  48.427  90.709  1.00  0.00           H  
ATOM   2890  HA3 GLY   191     112.296  47.018  91.665  1.00  0.00           H  
ATOM   2891  C   GLY   191     111.451  46.898  89.652  1.00  0.00           C  
ATOM   2892  O   GLY   191     110.366  47.006  89.191  1.00  0.00           O  
ATOM   2893  N   GLY   192     112.430  46.145  89.162  1.00  0.00           N  
ATOM   2894  H   GLY   192     113.253  45.849  89.666  1.00  0.00           H  
ATOM   2895  CA  GLY   192     112.366  45.555  87.800  1.00  0.00           C  
ATOM   2896  HA2 GLY   192     111.987  46.359  87.169  1.00  0.00           H  
ATOM   2897  HA3 GLY   192     113.405  45.293  87.595  1.00  0.00           H  
ATOM   2898  C   GLY   192     111.615  44.244  87.417  1.00  0.00           C  
ATOM   2899  O   GLY   192     111.412  43.881  86.245  1.00  0.00           O  
ATOM   2900  N   ASP   193     110.919  43.718  88.413  1.00  0.00           N  
ATOM   2901  H   ASP   193     110.927  44.127  89.336  1.00  0.00           H  
ATOM   2902  CA  ASP   193     110.244  42.446  88.341  1.00  0.00           C  
ATOM   2903  HA  ASP   193     109.805  42.454  87.343  1.00  0.00           H  
ATOM   2904  CB  ASP   193     111.217  41.249  88.498  1.00  0.00           C  
ATOM   2905  HB2 ASP   193     111.929  41.433  89.302  1.00  0.00           H  
ATOM   2906  HB3 ASP   193     110.622  40.385  88.792  1.00  0.00           H  
ATOM   2907  CG  ASP   193     112.031  40.896  87.191  1.00  0.00           C  
ATOM   2908  OD1 ASP   193     113.305  40.777  87.180  1.00  0.00           O  
ATOM   2909  OD2 ASP   193     111.420  40.910  86.085  1.00  0.00           O  
ATOM   2910  C   ASP   193     108.972  42.501  89.211  1.00  0.00           C  
ATOM   2911  O   ASP   193     108.930  43.000  90.321  1.00  0.00           O  
ATOM   2912  N   PRO   194     107.958  41.629  88.777  1.00  0.00           N  
ATOM   2913  CD  PRO   194     107.701  41.219  87.380  1.00  0.00           C  
ATOM   2914  HD2 PRO   194     108.441  40.481  87.069  1.00  0.00           H  
ATOM   2915  HD3 PRO   194     107.630  42.060  86.691  1.00  0.00           H  
ATOM   2916  CG  PRO   194     106.409  40.393  87.414  1.00  0.00           C  
ATOM   2917  HG2 PRO   194     106.401  39.380  87.009  1.00  0.00           H  
ATOM   2918  HG3 PRO   194     105.614  40.838  86.815  1.00  0.00           H  
ATOM   2919  CB  PRO   194     106.034  40.263  88.885  1.00  0.00           C  
ATOM   2920  HB2 PRO   194     106.152  39.205  89.120  1.00  0.00           H  
ATOM   2921  HB3 PRO   194     104.981  40.506  89.028  1.00  0.00           H  
ATOM   2922  CA  PRO   194     106.921  41.183  89.714  1.00  0.00           C  
ATOM   2923  HA  PRO   194     106.342  42.023  90.099  1.00  0.00           H  
ATOM   2924  C   PRO   194     107.539  40.441  90.918  1.00  0.00           C  
ATOM   2925  O   PRO   194     107.135  40.629  92.041  1.00  0.00           O  
ATOM   2926  N   GLU   195     108.585  39.652  90.716  1.00  0.00           N  
ATOM   2927  H   GLU   195     108.748  39.349  89.766  1.00  0.00           H  
ATOM   2928  CA  GLU   195     109.280  38.955  91.806  1.00  0.00           C  
ATOM   2929  HA  GLU   195     108.468  38.400  92.275  1.00  0.00           H  
ATOM   2930  CB  GLU   195     110.296  37.953  91.236  1.00  0.00           C  
ATOM   2931  HB2 GLU   195     110.980  38.564  90.647  1.00  0.00           H  
ATOM   2932  HB3 GLU   195     110.916  37.415  91.953  1.00  0.00           H  
ATOM   2933  CG  GLU   195     109.693  36.933  90.228  1.00  0.00           C  
ATOM   2934  HG2 GLU   195     110.239  35.991  90.167  1.00  0.00           H  
ATOM   2935  HG3 GLU   195     108.712  36.695  90.639  1.00  0.00           H  
ATOM   2936  CD  GLU   195     109.650  37.400  88.755  1.00  0.00           C  
ATOM   2937  OE1 GLU   195     108.758  38.221  88.356  1.00  0.00           O  
ATOM   2938  OE2 GLU   195     110.465  36.895  87.921  1.00  0.00           O  
ATOM   2939  C   GLU   195     109.991  39.907  92.769  1.00  0.00           C  
ATOM   2940  O   GLU   195     110.354  39.440  93.884  1.00  0.00           O  
ATOM   2941  N   ILE   196     110.187  41.190  92.464  1.00  0.00           N  
ATOM   2942  H   ILE   196     109.863  41.495  91.558  1.00  0.00           H  
ATOM   2943  CA  ILE   196     110.785  42.270  93.326  1.00  0.00           C  
ATOM   2944  HA  ILE   196     111.137  41.898  94.287  1.00  0.00           H  
ATOM   2945  CB  ILE   196     111.903  43.083  92.543  1.00  0.00           C  
ATOM   2946  HB  ILE   196     111.777  42.923  91.473  1.00  0.00           H  
ATOM   2947  CG2 ILE   196     111.947  44.562  92.938  1.00  0.00           C  
ATOM   2948 HG21 ILE   196     112.908  44.982  92.641  1.00  0.00           H  
ATOM   2949 HG22 ILE   196     111.232  45.217  92.440  1.00  0.00           H  
ATOM   2950 HG23 ILE   196     111.786  44.612  94.015  1.00  0.00           H  
ATOM   2951  CG1 ILE   196     113.263  42.524  92.925  1.00  0.00           C  
ATOM   2952 HG12 ILE   196     114.034  43.174  92.510  1.00  0.00           H  
ATOM   2953 HG13 ILE   196     113.376  42.593  94.007  1.00  0.00           H  
ATOM   2954  CD1 ILE   196     113.392  41.082  92.394  1.00  0.00           C  
ATOM   2955 HD11 ILE   196     112.839  40.887  91.475  1.00  0.00           H  
ATOM   2956 HD12 ILE   196     114.421  40.787  92.190  1.00  0.00           H  
ATOM   2957 HD13 ILE   196     113.070  40.318  93.102  1.00  0.00           H  
ATOM   2958  C   ILE   196     109.645  43.170  93.903  1.00  0.00           C  
ATOM   2959  O   ILE   196     109.839  43.646  94.973  1.00  0.00           O  
ATOM   2960  N   VAL   197     108.617  43.493  93.145  1.00  0.00           N  
ATOM   2961  H   VAL   197     108.642  43.318  92.151  1.00  0.00           H  
ATOM   2962  CA  VAL   197     107.501  44.216  93.709  1.00  0.00           C  
ATOM   2963  HA  VAL   197     107.929  44.860  94.478  1.00  0.00           H  
ATOM   2964  CB  VAL   197     106.875  45.222  92.730  1.00  0.00           C  
ATOM   2965  HB  VAL   197     106.265  45.915  93.310  1.00  0.00           H  
ATOM   2966  CG1 VAL   197     107.885  45.983  91.868  1.00  0.00           C  
ATOM   2967 HG11 VAL   197     108.533  46.580  92.511  1.00  0.00           H  
ATOM   2968 HG12 VAL   197     108.542  45.273  91.366  1.00  0.00           H  
ATOM   2969 HG13 VAL   197     107.340  46.562  91.123  1.00  0.00           H  
ATOM   2970  CG2 VAL   197     105.879  44.567  91.786  1.00  0.00           C  
ATOM   2971 HG21 VAL   197     106.197  43.654  91.283  1.00  0.00           H  
ATOM   2972 HG22 VAL   197     104.968  44.351  92.342  1.00  0.00           H  
ATOM   2973 HG23 VAL   197     105.539  45.370  91.132  1.00  0.00           H  
ATOM   2974  C   VAL   197     106.535  43.348  94.497  1.00  0.00           C  
ATOM   2975  O   VAL   197     105.989  43.780  95.553  1.00  0.00           O  
ATOM   2976  N   THR   198     105.870  42.405  93.840  1.00  0.00           N  
ATOM   2977  H   THR   198     106.370  42.052  93.037  1.00  0.00           H  
ATOM   2978  CA  THR   198     104.854  41.527  94.513  1.00  0.00           C  
ATOM   2979  HA  THR   198     104.046  42.183  94.838  1.00  0.00           H  
ATOM   2980  CB  THR   198     104.183  40.467  93.596  1.00  0.00           C  
ATOM   2981  HB  THR   198     103.305  40.199  94.182  1.00  0.00           H  
ATOM   2982  CG2 THR   198     103.656  41.022  92.317  1.00  0.00           C  
ATOM   2983 HG21 THR   198     102.993  41.877  92.446  1.00  0.00           H  
ATOM   2984 HG22 THR   198     104.407  41.407  91.627  1.00  0.00           H  
ATOM   2985 HG23 THR   198     103.097  40.209  91.853  1.00  0.00           H  
ATOM   2986  OG1 THR   198     104.884  39.317  93.382  1.00  0.00           O  
ATOM   2987  HG1 THR   198     105.652  39.671  92.927  1.00  0.00           H  
ATOM   2988  C   THR   198     105.580  40.787  95.667  1.00  0.00           C  
ATOM   2989  O   THR   198     106.795  40.505  95.731  1.00  0.00           O  
ATOM   2990  N   HIE   199     104.795  40.495  96.702  1.00  0.00           N  
ATOM   2991  H   HIE   199     103.979  41.070  96.855  1.00  0.00           H  
ATOM   2992  CA  HIE   199     105.026  39.322  97.583  1.00  0.00           C  
ATOM   2993  HA  HIE   199     106.079  39.473  97.824  1.00  0.00           H  
ATOM   2994  CB  HIE   199     104.203  39.297  98.827  1.00  0.00           C  
ATOM   2995  HB2 HIE   199     104.313  40.147  99.501  1.00  0.00           H  
ATOM   2996  HB3 HIE   199     103.191  39.288  98.422  1.00  0.00           H  
ATOM   2997  CG  HIE   199     104.509  38.009  99.600  1.00  0.00           C  
ATOM   2998  ND1 HIE   199     105.803  37.607 100.029  1.00  0.00           N  
ATOM   2999  CE1 HIE   199     105.669  36.437 100.587  1.00  0.00           C  
ATOM   3000  HE1 HIE   199     106.589  35.904 100.775  1.00  0.00           H  
ATOM   3001  NE2 HIE   199     104.463  36.057 100.571  1.00  0.00           N  
ATOM   3002  HE2 HIE   199     104.233  35.087 100.735  1.00  0.00           H  
ATOM   3003  CD2 HIE   199     103.670  37.034 100.050  1.00  0.00           C  
ATOM   3004  HD2 HIE   199     102.590  37.013 100.041  1.00  0.00           H  
ATOM   3005  C   HIE   199     104.856  37.946  96.799  1.00  0.00           C  
ATOM   3006  O   HIE   199     103.836  37.334  96.692  1.00  0.00           O  
ATOM   3007  N   TRP   200     106.018  37.523  96.254  1.00  0.00           N  
ATOM   3008  H   TRP   200     106.828  38.114  96.371  1.00  0.00           H  
ATOM   3009  CA  TRP   200     106.262  36.263  95.542  1.00  0.00           C  
ATOM   3010  HA  TRP   200     105.370  35.859  95.062  1.00  0.00           H  
ATOM   3011  CB  TRP   200     107.392  36.702  94.608  1.00  0.00           C  
ATOM   3012  HB2 TRP   200     107.056  37.582  94.060  1.00  0.00           H  
ATOM   3013  HB3 TRP   200     108.209  37.083  95.220  1.00  0.00           H  
ATOM   3014  CG  TRP   200     107.936  35.790  93.666  1.00  0.00           C  
ATOM   3015  CD1 TRP   200     107.323  35.021  92.736  1.00  0.00           C  
ATOM   3016  HD1 TRP   200     106.261  34.828  92.769  1.00  0.00           H  
ATOM   3017  NE1 TRP   200     108.243  34.177  92.123  1.00  0.00           N  
ATOM   3018  HE1 TRP   200     107.977  33.888  91.193  1.00  0.00           H  
ATOM   3019  CE2 TRP   200     109.495  34.356  92.563  1.00  0.00           C  
ATOM   3020  CZ2 TRP   200     110.690  33.793  92.200  1.00  0.00           C  
ATOM   3021  HZ2 TRP   200     110.695  33.093  91.378  1.00  0.00           H  
ATOM   3022  CH2 TRP   200     111.909  34.271  92.767  1.00  0.00           C  
ATOM   3023  HH2 TRP   200     112.845  33.819  92.474  1.00  0.00           H  
ATOM   3024  CZ3 TRP   200     111.791  35.177  93.863  1.00  0.00           C  
ATOM   3025  HZ3 TRP   200     112.733  35.440  94.321  1.00  0.00           H  
ATOM   3026  CE3 TRP   200     110.552  35.597  94.284  1.00  0.00           C  
ATOM   3027  HE3 TRP   200     110.457  36.357  95.045  1.00  0.00           H  
ATOM   3028  CD2 TRP   200     109.434  35.443  93.455  1.00  0.00           C  
ATOM   3029  C   TRP   200     106.659  35.171  96.420  1.00  0.00           C  
ATOM   3030  O   TRP   200     107.543  35.261  97.290  1.00  0.00           O  
ATOM   3031  N   PHE   201     105.946  34.034  96.372  1.00  0.00           N  
ATOM   3032  H   PHE   201     105.362  33.839  95.571  1.00  0.00           H  
ATOM   3033  CA  PHE   201     106.222  32.868  97.185  1.00  0.00           C  
ATOM   3034  HA  PHE   201     107.294  32.810  97.370  1.00  0.00           H  
ATOM   3035  CB  PHE   201     105.602  32.983  98.613  1.00  0.00           C  
ATOM   3036  HB2 PHE   201     106.158  32.283  99.237  1.00  0.00           H  
ATOM   3037  HB3 PHE   201     105.903  33.933  99.056  1.00  0.00           H  
ATOM   3038  CG  PHE   201     104.104  32.738  98.683  1.00  0.00           C  
ATOM   3039  CD1 PHE   201     103.143  33.699  98.555  1.00  0.00           C  
ATOM   3040  HD1 PHE   201     103.465  34.711  98.357  1.00  0.00           H  
ATOM   3041  CE1 PHE   201     101.817  33.580  98.962  1.00  0.00           C  
ATOM   3042  HE1 PHE   201     101.141  34.421  99.008  1.00  0.00           H  
ATOM   3043  CZ  PHE   201     101.330  32.288  99.253  1.00  0.00           C  
ATOM   3044  HZ  PHE   201     100.262  32.129  99.280  1.00  0.00           H  
ATOM   3045  CE2 PHE   201     102.252  31.185  99.262  1.00  0.00           C  
ATOM   3046  HE2 PHE   201     101.929  30.222  99.630  1.00  0.00           H  
ATOM   3047  CD2 PHE   201     103.603  31.449  99.084  1.00  0.00           C  
ATOM   3048  HD2 PHE   201     104.349  30.672  99.162  1.00  0.00           H  
ATOM   3049  C   PHE   201     105.820  31.578  96.469  1.00  0.00           C  
ATOM   3050  O   PHE   201     104.990  31.623  95.519  1.00  0.00           O  
ATOM   3051  N   ASN   202     106.285  30.407  96.890  1.00  0.00           N  
ATOM   3052  H   ASN   202     106.972  30.406  97.630  1.00  0.00           H  
ATOM   3053  CA  ASN   202     105.854  29.076  96.363  1.00  0.00           C  
ATOM   3054  HA  ASN   202     105.113  29.218  95.576  1.00  0.00           H  
ATOM   3055  CB  ASN   202     107.080  28.445  95.677  1.00  0.00           C  
ATOM   3056  HB2 ASN   202     107.220  28.991  94.744  1.00  0.00           H  
ATOM   3057  HB3 ASN   202     107.945  28.615  96.319  1.00  0.00           H  
ATOM   3058  CG  ASN   202     107.124  26.999  95.227  1.00  0.00           C  
ATOM   3059  OD1 ASN   202     107.963  26.183  95.649  1.00  0.00           O  
ATOM   3060  ND2 ASN   202     106.253  26.529  94.367  1.00  0.00           N  
ATOM   3061 HD21 ASN   202     106.364  25.550  94.143  1.00  0.00           H  
ATOM   3062 HD22 ASN   202     105.389  27.052  94.357  1.00  0.00           H  
ATOM   3063  C   ASN   202     105.355  28.231  97.527  1.00  0.00           C  
ATOM   3064  O   ASN   202     105.795  28.421  98.652  1.00  0.00           O  
ATOM   3065  N   CYX   203     104.562  27.197  97.168  1.00  0.00           N  
ATOM   3066  H   CYX   203     104.329  27.103  96.189  1.00  0.00           H  
ATOM   3067  CA  CYX   203     103.854  26.363  98.167  1.00  0.00           C  
ATOM   3068  HA  CYX   203     104.298  26.277  99.159  1.00  0.00           H  
ATOM   3069  CB  CYX   203     102.427  26.918  98.302  1.00  0.00           C  
ATOM   3070  HB2 CYX   203     102.456  28.008  98.284  1.00  0.00           H  
ATOM   3071  HB3 CYX   203     101.972  26.713  97.333  1.00  0.00           H  
ATOM   3072  SG  CYX   203     101.481  26.432  99.712  1.00  0.00           S  
ATOM   3073  C   CYX   203     103.681  24.911  97.601  1.00  0.00           C  
ATOM   3074  O   CYX   203     102.667  24.571  96.977  1.00  0.00           O  
ATOM   3075  N   GLY   204     104.771  24.099  97.502  1.00  0.00           N  
ATOM   3076  H   GLY   204     105.619  24.289  98.018  1.00  0.00           H  
ATOM   3077  CA  GLY   204     104.775  22.830  96.709  1.00  0.00           C  
ATOM   3078  HA2 GLY   204     105.600  22.183  97.007  1.00  0.00           H  
ATOM   3079  HA3 GLY   204     103.867  22.255  96.892  1.00  0.00           H  
ATOM   3080  C   GLY   204     104.928  23.012  95.143  1.00  0.00           C  
ATOM   3081  O   GLY   204     105.938  23.582  94.745  1.00  0.00           O  
ATOM   3082  N   GLY   205     103.960  22.637  94.270  1.00  0.00           N  
ATOM   3083  H   GLY   205     103.176  22.081  94.582  1.00  0.00           H  
ATOM   3084  CA  GLY   205     104.045  23.034  92.821  1.00  0.00           C  
ATOM   3085  HA2 GLY   205     105.074  22.929  92.479  1.00  0.00           H  
ATOM   3086  HA3 GLY   205     103.387  22.360  92.273  1.00  0.00           H  
ATOM   3087  C   GLY   205     103.675  24.470  92.504  1.00  0.00           C  
ATOM   3088  O   GLY   205     104.118  24.973  91.524  1.00  0.00           O  
ATOM   3089  N   GLU   206     102.878  25.114  93.358  1.00  0.00           N  
ATOM   3090  H   GLU   206     102.655  24.559  94.172  1.00  0.00           H  
ATOM   3091  CA  GLU   206     102.198  26.383  93.038  1.00  0.00           C  
ATOM   3092  HA  GLU   206     102.123  26.452  91.953  1.00  0.00           H  
ATOM   3093  CB  GLU   206     100.822  26.395  93.699  1.00  0.00           C  
ATOM   3094  HB2 GLU   206     100.841  25.925  94.683  1.00  0.00           H  
ATOM   3095  HB3 GLU   206     100.489  27.414  93.891  1.00  0.00           H  
ATOM   3096  CG  GLU   206      99.741  25.733  92.841  1.00  0.00           C  
ATOM   3097  HG2 GLU   206      98.821  26.013  93.353  1.00  0.00           H  
ATOM   3098  HG3 GLU   206      99.561  26.147  91.848  1.00  0.00           H  
ATOM   3099  CD  GLU   206      99.750  24.218  92.697  1.00  0.00           C  
ATOM   3100  OE1 GLU   206      99.967  23.779  91.517  1.00  0.00           O  
ATOM   3101  OE2 GLU   206      99.258  23.432  93.513  1.00  0.00           O  
ATOM   3102  C   GLU   206     102.959  27.673  93.330  1.00  0.00           C  
ATOM   3103  O   GLU   206     103.495  27.837  94.419  1.00  0.00           O  
ATOM   3104  N   PHE   207     102.927  28.621  92.421  1.00  0.00           N  
ATOM   3105  H   PHE   207     102.161  28.559  91.766  1.00  0.00           H  
ATOM   3106  CA  PHE   207     103.834  29.843  92.495  1.00  0.00           C  
ATOM   3107  HA  PHE   207     104.357  29.807  93.451  1.00  0.00           H  
ATOM   3108  CB  PHE   207     104.796  29.832  91.301  1.00  0.00           C  
ATOM   3109  HB2 PHE   207     104.617  29.005  90.614  1.00  0.00           H  
ATOM   3110  HB3 PHE   207     104.676  30.703  90.656  1.00  0.00           H  
ATOM   3111  CG  PHE   207     106.208  29.762  91.800  1.00  0.00           C  
ATOM   3112  CD1 PHE   207     106.836  30.875  92.332  1.00  0.00           C  
ATOM   3113  HD1 PHE   207     106.405  31.864  92.289  1.00  0.00           H  
ATOM   3114  CE1 PHE   207     108.080  30.775  92.905  1.00  0.00           C  
ATOM   3115  HE1 PHE   207     108.576  31.658  93.281  1.00  0.00           H  
ATOM   3116  CZ  PHE   207     108.865  29.612  92.788  1.00  0.00           C  
ATOM   3117  HZ  PHE   207     109.849  29.587  93.233  1.00  0.00           H  
ATOM   3118  CE2 PHE   207     108.244  28.432  92.319  1.00  0.00           C  
ATOM   3119  HE2 PHE   207     108.792  27.550  92.022  1.00  0.00           H  
ATOM   3120  CD2 PHE   207     106.946  28.553  91.855  1.00  0.00           C  
ATOM   3121  HD2 PHE   207     106.390  27.641  91.695  1.00  0.00           H  
ATOM   3122  C   PHE   207     102.954  31.134  92.617  1.00  0.00           C  
ATOM   3123  O   PHE   207     102.369  31.603  91.625  1.00  0.00           O  
ATOM   3124  N   PHE   208     102.868  31.743  93.833  1.00  0.00           N  
ATOM   3125  H   PHE   208     103.576  31.434  94.484  1.00  0.00           H  
ATOM   3126  CA  PHE   208     102.022  32.883  94.198  1.00  0.00           C  
ATOM   3127  HA  PHE   208     101.158  32.824  93.537  1.00  0.00           H  
ATOM   3128  CB  PHE   208     101.655  32.716  95.651  1.00  0.00           C  
ATOM   3129  HB2 PHE   208     102.587  32.439  96.142  1.00  0.00           H  
ATOM   3130  HB3 PHE   208     101.342  33.622  96.171  1.00  0.00           H  
ATOM   3131  CG  PHE   208     100.596  31.691  95.934  1.00  0.00           C  
ATOM   3132  CD1 PHE   208     101.009  30.384  96.273  1.00  0.00           C  
ATOM   3133  HD1 PHE   208     102.054  30.149  96.410  1.00  0.00           H  
ATOM   3134  CE1 PHE   208     100.024  29.326  96.360  1.00  0.00           C  
ATOM   3135  HE1 PHE   208     100.251  28.324  96.692  1.00  0.00           H  
ATOM   3136  CZ  PHE   208      98.618  29.623  96.346  1.00  0.00           C  
ATOM   3137  HZ  PHE   208      97.878  28.843  96.450  1.00  0.00           H  
ATOM   3138  CE2 PHE   208      98.239  30.950  96.022  1.00  0.00           C  
ATOM   3139  HE2 PHE   208      97.188  31.179  96.124  1.00  0.00           H  
ATOM   3140  CD2 PHE   208      99.206  31.974  95.819  1.00  0.00           C  
ATOM   3141  HD2 PHE   208      98.936  33.019  95.778  1.00  0.00           H  
ATOM   3142  C   PHE   208     102.657  34.300  94.093  1.00  0.00           C  
ATOM   3143  O   PHE   208     103.877  34.501  94.281  1.00  0.00           O  
ATOM   3144  N   TYR   209     101.945  35.277  93.527  1.00  0.00           N  
ATOM   3145  H   TYR   209     100.992  35.006  93.334  1.00  0.00           H  
ATOM   3146  CA  TYR   209     102.399  36.657  93.291  1.00  0.00           C  
ATOM   3147  HA  TYR   209     103.357  36.757  93.802  1.00  0.00           H  
ATOM   3148  CB  TYR   209     102.643  36.957  91.772  1.00  0.00           C  
ATOM   3149  HB2 TYR   209     101.763  36.753  91.163  1.00  0.00           H  
ATOM   3150  HB3 TYR   209     102.726  38.041  91.685  1.00  0.00           H  
ATOM   3151  CG  TYR   209     103.866  36.377  91.186  1.00  0.00           C  
ATOM   3152  CD1 TYR   209     104.033  35.015  90.809  1.00  0.00           C  
ATOM   3153  HD1 TYR   209     103.193  34.387  91.064  1.00  0.00           H  
ATOM   3154  CE1 TYR   209     105.160  34.406  90.269  1.00  0.00           C  
ATOM   3155  HE1 TYR   209     105.299  33.349  90.096  1.00  0.00           H  
ATOM   3156  CZ  TYR   209     106.152  35.267  89.785  1.00  0.00           C  
ATOM   3157  OH  TYR   209     107.035  34.750  89.001  1.00  0.00           O  
ATOM   3158  HH  TYR   209     107.015  35.244  88.179  1.00  0.00           H  
ATOM   3159  CE2 TYR   209     106.039  36.604  90.153  1.00  0.00           C  
ATOM   3160  HE2 TYR   209     106.742  37.274  89.681  1.00  0.00           H  
ATOM   3161  CD2 TYR   209     104.935  37.167  90.781  1.00  0.00           C  
ATOM   3162  HD2 TYR   209     105.066  38.132  91.248  1.00  0.00           H  
ATOM   3163  C   TYR   209     101.458  37.681  94.005  1.00  0.00           C  
ATOM   3164  O   TYR   209     100.710  38.437  93.296  1.00  0.00           O  
ATOM   3165  N   CYX   210     101.196  37.590  95.349  1.00  0.00           N  
ATOM   3166  H   CYX   210     101.922  37.230  95.951  1.00  0.00           H  
ATOM   3167  CA  CYX   210     100.210  38.343  96.107  1.00  0.00           C  
ATOM   3168  HA  CYX   210      99.216  38.094  95.736  1.00  0.00           H  
ATOM   3169  CB  CYX   210     100.239  37.753  97.546  1.00  0.00           C  
ATOM   3170  HB2 CYX   210     101.296  37.643  97.789  1.00  0.00           H  
ATOM   3171  HB3 CYX   210     100.004  38.518  98.286  1.00  0.00           H  
ATOM   3172  SG  CYX   210      99.234  36.251  97.762  1.00  0.00           S  
ATOM   3173  C   CYX   210     100.282  39.884  96.042  1.00  0.00           C  
ATOM   3174  O   CYX   210     101.409  40.371  95.752  1.00  0.00           O  
ATOM   3175  N   ASN   211      99.157  40.551  96.103  1.00  0.00           N  
ATOM   3176  H   ASN   211      98.314  40.083  96.402  1.00  0.00           H  
ATOM   3177  CA  ASN   211      99.165  42.028  95.925  1.00  0.00           C  
ATOM   3178  HA  ASN   211      99.865  42.235  95.115  1.00  0.00           H  
ATOM   3179  CB  ASN   211      97.766  42.468  95.275  1.00  0.00           C  
ATOM   3180  HB2 ASN   211      97.426  41.778  94.503  1.00  0.00           H  
ATOM   3181  HB3 ASN   211      97.059  42.398  96.101  1.00  0.00           H  
ATOM   3182  CG  ASN   211      97.883  43.882  94.717  1.00  0.00           C  
ATOM   3183  OD1 ASN   211      98.418  44.755  95.413  1.00  0.00           O  
ATOM   3184  ND2 ASN   211      97.867  44.118  93.428  1.00  0.00           N  
ATOM   3185 HD21 ASN   211      98.728  44.621  93.269  1.00  0.00           H  
ATOM   3186 HD22 ASN   211      97.856  43.324  92.803  1.00  0.00           H  
ATOM   3187  C   ASN   211      99.781  42.885  97.080  1.00  0.00           C  
ATOM   3188  O   ASN   211      99.145  43.179  98.070  1.00  0.00           O  
ATOM   3189  N   SER   212     100.997  43.348  96.962  1.00  0.00           N  
ATOM   3190  H   SER   212     101.490  42.933  96.185  1.00  0.00           H  
ATOM   3191  CA  SER   212     101.783  43.905  98.042  1.00  0.00           C  
ATOM   3192  HA  SER   212     101.545  43.385  98.970  1.00  0.00           H  
ATOM   3193  CB  SER   212     103.273  43.703  97.844  1.00  0.00           C  
ATOM   3194  HB2 SER   212     103.477  43.775  96.776  1.00  0.00           H  
ATOM   3195  HB3 SER   212     103.794  44.474  98.412  1.00  0.00           H  
ATOM   3196  OG  SER   212     103.617  42.425  98.408  1.00  0.00           O  
ATOM   3197  HG  SER   212     104.523  42.405  98.724  1.00  0.00           H  
ATOM   3198  C   SER   212     101.467  45.395  98.261  1.00  0.00           C  
ATOM   3199  O   SER   212     101.806  45.953  99.269  1.00  0.00           O  
ATOM   3200  N   THR   213     100.839  46.071  97.277  1.00  0.00           N  
ATOM   3201  H   THR   213     100.517  45.506  96.504  1.00  0.00           H  
ATOM   3202  CA  THR   213     100.311  47.469  97.485  1.00  0.00           C  
ATOM   3203  HA  THR   213     101.052  48.146  97.910  1.00  0.00           H  
ATOM   3204  CB  THR   213      99.932  48.033  96.109  1.00  0.00           C  
ATOM   3205  HB  THR   213      99.324  47.307  95.571  1.00  0.00           H  
ATOM   3206  CG2 THR   213      99.180  49.385  96.228  1.00  0.00           C  
ATOM   3207 HG21 THR   213      99.068  49.959  95.308  1.00  0.00           H  
ATOM   3208 HG22 THR   213      98.183  49.130  96.588  1.00  0.00           H  
ATOM   3209 HG23 THR   213      99.768  49.877  97.003  1.00  0.00           H  
ATOM   3210  OG1 THR   213     101.083  48.384  95.463  1.00  0.00           O  
ATOM   3211  HG1 THR   213     101.570  47.565  95.348  1.00  0.00           H  
ATOM   3212  C   THR   213      99.162  47.413  98.525  1.00  0.00           C  
ATOM   3213  O   THR   213      99.097  48.222  99.429  1.00  0.00           O  
ATOM   3214  N   GLN   214      98.228  46.551  98.138  1.00  0.00           N  
ATOM   3215  H   GLN   214      98.369  46.055  97.269  1.00  0.00           H  
ATOM   3216  CA  GLN   214      96.997  46.262  98.896  1.00  0.00           C  
ATOM   3217  HA  GLN   214      96.391  47.167  98.942  1.00  0.00           H  
ATOM   3218  CB  GLN   214      96.128  45.298  98.129  1.00  0.00           C  
ATOM   3219  HB2 GLN   214      95.731  45.672  97.186  1.00  0.00           H  
ATOM   3220  HB3 GLN   214      96.657  44.363  97.946  1.00  0.00           H  
ATOM   3221  CG  GLN   214      94.929  44.788  98.963  1.00  0.00           C  
ATOM   3222  HG2 GLN   214      95.312  44.324  99.872  1.00  0.00           H  
ATOM   3223  HG3 GLN   214      94.359  45.673  99.243  1.00  0.00           H  
ATOM   3224  CD  GLN   214      93.963  44.000  98.195  1.00  0.00           C  
ATOM   3225  OE1 GLN   214      94.172  43.817  96.980  1.00  0.00           O  
ATOM   3226  NE2 GLN   214      92.876  43.513  98.791  1.00  0.00           N  
ATOM   3227 HE21 GLN   214      92.663  43.707  99.759  1.00  0.00           H  
ATOM   3228 HE22 GLN   214      92.275  42.900  98.258  1.00  0.00           H  
ATOM   3229  C   GLN   214      97.384  45.747 100.370  1.00  0.00           C  
ATOM   3230  O   GLN   214      96.725  46.079 101.299  1.00  0.00           O  
ATOM   3231  N   LEU   215      98.545  45.080 100.431  1.00  0.00           N  
ATOM   3232  H   LEU   215      98.736  44.389  99.719  1.00  0.00           H  
ATOM   3233  CA  LEU   215      99.259  44.980 101.753  1.00  0.00           C  
ATOM   3234  HA  LEU   215      98.594  44.664 102.558  1.00  0.00           H  
ATOM   3235  CB  LEU   215     100.448  43.988 101.715  1.00  0.00           C  
ATOM   3236  HB2 LEU   215     101.136  44.114 100.879  1.00  0.00           H  
ATOM   3237  HB3 LEU   215     100.902  44.109 102.698  1.00  0.00           H  
ATOM   3238  CG  LEU   215      99.892  42.521 101.633  1.00  0.00           C  
ATOM   3239  HG  LEU   215      99.290  42.423 100.729  1.00  0.00           H  
ATOM   3240  CD1 LEU   215     101.130  41.587 101.573  1.00  0.00           C  
ATOM   3241 HD11 LEU   215     101.724  41.922 100.723  1.00  0.00           H  
ATOM   3242 HD12 LEU   215     101.661  41.520 102.523  1.00  0.00           H  
ATOM   3243 HD13 LEU   215     100.754  40.610 101.269  1.00  0.00           H  
ATOM   3244  CD2 LEU   215      99.078  42.157 102.943  1.00  0.00           C  
ATOM   3245 HD21 LEU   215      99.175  41.089 103.138  1.00  0.00           H  
ATOM   3246 HD22 LEU   215      99.506  42.759 103.744  1.00  0.00           H  
ATOM   3247 HD23 LEU   215      98.068  42.502 102.722  1.00  0.00           H  
ATOM   3248  C   LEU   215      99.778  46.384 102.345  1.00  0.00           C  
ATOM   3249  O   LEU   215      99.328  46.952 103.351  1.00  0.00           O  
ATOM   3250  N   PHE   216     100.831  46.918 101.727  1.00  0.00           N  
ATOM   3251  H   PHE   216     101.063  46.468 100.854  1.00  0.00           H  
ATOM   3252  CA  PHE   216     101.778  47.936 102.182  1.00  0.00           C  
ATOM   3253  HA  PHE   216     101.549  48.184 103.218  1.00  0.00           H  
ATOM   3254  CB  PHE   216     103.238  47.467 102.054  1.00  0.00           C  
ATOM   3255  HB2 PHE   216     103.669  47.702 101.080  1.00  0.00           H  
ATOM   3256  HB3 PHE   216     103.749  48.032 102.833  1.00  0.00           H  
ATOM   3257  CG  PHE   216     103.503  46.023 102.417  1.00  0.00           C  
ATOM   3258  CD1 PHE   216     103.997  45.071 101.500  1.00  0.00           C  
ATOM   3259  HD1 PHE   216     104.269  45.315 100.484  1.00  0.00           H  
ATOM   3260  CE1 PHE   216     104.285  43.741 101.936  1.00  0.00           C  
ATOM   3261  HE1 PHE   216     104.774  42.955 101.380  1.00  0.00           H  
ATOM   3262  CZ  PHE   216     104.159  43.467 103.316  1.00  0.00           C  
ATOM   3263  HZ  PHE   216     104.431  42.469 103.626  1.00  0.00           H  
ATOM   3264  CE2 PHE   216     103.742  44.435 104.261  1.00  0.00           C  
ATOM   3265  HE2 PHE   216     103.749  44.259 105.327  1.00  0.00           H  
ATOM   3266  CD2 PHE   216     103.447  45.719 103.747  1.00  0.00           C  
ATOM   3267  HD2 PHE   216     103.041  46.432 104.450  1.00  0.00           H  
ATOM   3268  C   PHE   216     101.532  49.255 101.446  1.00  0.00           C  
ATOM   3269  O   PHE   216     101.946  49.493 100.332  1.00  0.00           O  
ATOM   3270  N   ASN   217     100.882  50.164 102.110  1.00  0.00           N  
ATOM   3271  H   ASN   217     100.265  49.779 102.812  1.00  0.00           H  
ATOM   3272  CA  ASN   217     100.474  51.471 101.686  1.00  0.00           C  
ATOM   3273  HA  ASN   217     101.241  52.022 101.142  1.00  0.00           H  
ATOM   3274  CB  ASN   217      99.277  51.232 100.686  1.00  0.00           C  
ATOM   3275  HB2 ASN   217      98.992  52.161 100.192  1.00  0.00           H  
ATOM   3276  HB3 ASN   217      99.589  50.501  99.939  1.00  0.00           H  
ATOM   3277  CG  ASN   217      98.088  50.524 101.347  1.00  0.00           C  
ATOM   3278  OD1 ASN   217      97.908  50.548 102.545  1.00  0.00           O  
ATOM   3279  ND2 ASN   217      97.292  49.826 100.559  1.00  0.00           N  
ATOM   3280 HD21 ASN   217      97.560  49.961  99.594  1.00  0.00           H  
ATOM   3281 HD22 ASN   217      97.362  48.834 100.740  1.00  0.00           H  
ATOM   3282  C   ASN   217     100.189  52.476 102.869  1.00  0.00           C  
ATOM   3283  O   ASN   217      99.885  53.652 102.566  1.00  0.00           O  
ATOM   3284  N   SER   218     100.205  52.043 104.126  1.00  0.00           N  
ATOM   3285  H   SER   218     100.614  51.144 104.338  1.00  0.00           H  
ATOM   3286  CA  SER   218      99.811  52.815 105.202  1.00  0.00           C  
ATOM   3287  HA  SER   218      98.945  53.395 104.882  1.00  0.00           H  
ATOM   3288  CB  SER   218      99.202  51.990 106.363  1.00  0.00           C  
ATOM   3289  HB2 SER   218      99.133  52.565 107.286  1.00  0.00           H  
ATOM   3290  HB3 SER   218      98.193  51.653 106.129  1.00  0.00           H  
ATOM   3291  OG  SER   218      99.971  50.826 106.604  1.00  0.00           O  
ATOM   3292  HG  SER   218      99.693  50.167 105.964  1.00  0.00           H  
ATOM   3293  C   SER   218     100.881  53.791 105.679  1.00  0.00           C  
ATOM   3294  O   SER   218     102.084  53.559 105.876  1.00  0.00           O  
ATOM   3295  N   THR   219     100.378  54.932 106.111  1.00  0.00           N  
ATOM   3296  H   THR   219      99.395  55.033 105.905  1.00  0.00           H  
ATOM   3297  CA  THR   219     101.007  55.853 107.095  1.00  0.00           C  
ATOM   3298  HA  THR   219     102.096  55.891 107.081  1.00  0.00           H  
ATOM   3299  CB  THR   219     100.568  57.298 106.803  1.00  0.00           C  
ATOM   3300  HB  THR   219      99.491  57.470 106.818  1.00  0.00           H  
ATOM   3301  CG2 THR   219     101.105  58.342 107.723  1.00  0.00           C  
ATOM   3302 HG21 THR   219     100.800  59.298 107.298  1.00  0.00           H  
ATOM   3303 HG22 THR   219     100.626  58.366 108.701  1.00  0.00           H  
ATOM   3304 HG23 THR   219     102.194  58.297 107.757  1.00  0.00           H  
ATOM   3305  OG1 THR   219     101.068  57.676 105.538  1.00  0.00           O  
ATOM   3306  HG1 THR   219     101.494  56.917 105.132  1.00  0.00           H  
ATOM   3307  C   THR   219     100.457  55.550 108.493  1.00  0.00           C  
ATOM   3308  O   THR   219      99.270  55.618 108.789  1.00  0.00           O  
ATOM   3309  N   TRP   220     101.325  55.175 109.489  1.00  0.00           N  
ATOM   3310  H   TRP   220     102.287  55.418 109.301  1.00  0.00           H  
ATOM   3311  CA  TRP   220     100.983  54.694 110.865  1.00  0.00           C  
ATOM   3312  HA  TRP   220      99.907  54.536 110.939  1.00  0.00           H  
ATOM   3313  CB  TRP   220     101.745  53.418 111.079  1.00  0.00           C  
ATOM   3314  HB2 TRP   220     102.722  53.435 110.596  1.00  0.00           H  
ATOM   3315  HB3 TRP   220     101.895  53.245 112.145  1.00  0.00           H  
ATOM   3316  CG  TRP   220     101.038  52.177 110.746  1.00  0.00           C  
ATOM   3317  CD1 TRP   220     100.853  51.816 109.436  1.00  0.00           C  
ATOM   3318  HD1 TRP   220     101.372  52.162 108.555  1.00  0.00           H  
ATOM   3319  NE1 TRP   220      99.940  50.782 109.418  1.00  0.00           N  
ATOM   3320  HE1 TRP   220      99.586  50.452 108.531  1.00  0.00           H  
ATOM   3321  CE2 TRP   220      99.530  50.428 110.751  1.00  0.00           C  
ATOM   3322  CZ2 TRP   220      98.655  49.426 111.254  1.00  0.00           C  
ATOM   3323  HZ2 TRP   220      97.984  48.892 110.597  1.00  0.00           H  
ATOM   3324  CH2 TRP   220      98.405  49.396 112.644  1.00  0.00           C  
ATOM   3325  HH2 TRP   220      97.526  48.974 113.107  1.00  0.00           H  
ATOM   3326  CZ3 TRP   220      99.034  50.311 113.457  1.00  0.00           C  
ATOM   3327  HZ3 TRP   220      98.750  50.458 114.489  1.00  0.00           H  
ATOM   3328  CE3 TRP   220      99.998  51.164 112.933  1.00  0.00           C  
ATOM   3329  HE3 TRP   220     100.501  51.793 113.653  1.00  0.00           H  
ATOM   3330  CD2 TRP   220     100.276  51.253 111.568  1.00  0.00           C  
ATOM   3331  C   TRP   220     101.353  55.687 111.944  1.00  0.00           C  
ATOM   3332  O   TRP   220     102.454  56.256 111.924  1.00  0.00           O  
ATOM   3333  N   PHE   221     100.383  55.838 112.829  1.00  0.00           N  
ATOM   3334  H   PHE   221      99.493  55.461 112.537  1.00  0.00           H  
ATOM   3335  CA  PHE   221     100.402  56.708 114.072  1.00  0.00           C  
ATOM   3336  HA  PHE   221      99.416  56.509 114.492  1.00  0.00           H  
ATOM   3337  CB  PHE   221     101.452  56.266 115.072  1.00  0.00           C  
ATOM   3338  HB2 PHE   221     102.430  56.653 114.787  1.00  0.00           H  
ATOM   3339  HB3 PHE   221     101.246  56.809 115.995  1.00  0.00           H  
ATOM   3340  CG  PHE   221     101.723  54.741 115.329  1.00  0.00           C  
ATOM   3341  CD1 PHE   221     100.779  53.857 115.962  1.00  0.00           C  
ATOM   3342  HD1 PHE   221     100.029  54.340 116.570  1.00  0.00           H  
ATOM   3343  CE1 PHE   221     101.094  52.510 116.179  1.00  0.00           C  
ATOM   3344  HE1 PHE   221     100.402  51.835 116.660  1.00  0.00           H  
ATOM   3345  CZ  PHE   221     102.342  52.008 115.698  1.00  0.00           C  
ATOM   3346  HZ  PHE   221     102.536  50.966 115.905  1.00  0.00           H  
ATOM   3347  CE2 PHE   221     103.217  52.817 115.053  1.00  0.00           C  
ATOM   3348  HE2 PHE   221     104.232  52.502 114.861  1.00  0.00           H  
ATOM   3349  CD2 PHE   221     102.962  54.144 114.893  1.00  0.00           C  
ATOM   3350  HD2 PHE   221     103.607  54.695 114.224  1.00  0.00           H  
ATOM   3351  C   PHE   221     100.416  58.214 113.805  1.00  0.00           C  
ATOM   3352  O   PHE   221     101.018  58.979 114.569  1.00  0.00           O  
ATOM   3353  N   ASN   222      99.959  58.687 112.643  1.00  0.00           N  
ATOM   3354  H   ASN   222      99.282  58.137 112.134  1.00  0.00           H  
ATOM   3355  CA  ASN   222      99.611  60.084 112.448  1.00  0.00           C  
ATOM   3356  HA  ASN   222     100.451  60.728 112.710  1.00  0.00           H  
ATOM   3357  CB  ASN   222      99.466  60.260 110.954  1.00  0.00           C  
ATOM   3358  HB2 ASN   222     100.420  60.267 110.427  1.00  0.00           H  
ATOM   3359  HB3 ASN   222      98.810  59.449 110.638  1.00  0.00           H  
ATOM   3360  CG  ASN   222      98.903  61.617 110.702  1.00  0.00           C  
ATOM   3361  OD1 ASN   222      97.723  61.819 110.918  1.00  0.00           O  
ATOM   3362  ND2 ASN   222      99.646  62.523 110.076  1.00  0.00           N  
ATOM   3363 HD21 ASN   222      99.282  63.419 110.368  1.00  0.00           H  
ATOM   3364 HD22 ASN   222     100.627  62.422 110.293  1.00  0.00           H  
ATOM   3365  C   ASN   222      98.409  60.479 113.378  1.00  0.00           C  
ATOM   3366  O   ASN   222      97.439  59.775 113.554  1.00  0.00           O  
ATOM   3367  N   SER   223      98.526  61.602 114.118  1.00  0.00           N  
ATOM   3368  H   SER   223      99.377  62.133 114.001  1.00  0.00           H  
ATOM   3369  CA  SER   223      97.725  61.987 115.319  1.00  0.00           C  
ATOM   3370  HA  SER   223      97.798  61.128 115.986  1.00  0.00           H  
ATOM   3371  CB  SER   223      98.310  63.289 116.000  1.00  0.00           C  
ATOM   3372  HB2 SER   223      98.230  64.049 115.222  1.00  0.00           H  
ATOM   3373  HB3 SER   223      97.711  63.540 116.875  1.00  0.00           H  
ATOM   3374  OG  SER   223      99.651  63.222 116.364  1.00  0.00           O  
ATOM   3375  HG  SER   223     100.325  63.347 115.692  1.00  0.00           H  
ATOM   3376  C   SER   223      96.210  62.123 115.118  1.00  0.00           C  
ATOM   3377  O   SER   223      95.446  62.138 116.068  1.00  0.00           O  
ATOM   3378  N   THR   224      95.813  62.151 113.814  1.00  0.00           N  
ATOM   3379  H   THR   224      96.559  62.100 113.136  1.00  0.00           H  
ATOM   3380  CA  THR   224      94.443  62.124 113.237  1.00  0.00           C  
ATOM   3381  HA  THR   224      93.786  62.846 113.722  1.00  0.00           H  
ATOM   3382  CB  THR   224      94.402  62.562 111.749  1.00  0.00           C  
ATOM   3383  HB  THR   224      95.283  62.095 111.311  1.00  0.00           H  
ATOM   3384  CG2 THR   224      93.002  62.461 111.000  1.00  0.00           C  
ATOM   3385 HG21 THR   224      92.584  61.459 110.910  1.00  0.00           H  
ATOM   3386 HG22 THR   224      92.262  63.057 111.535  1.00  0.00           H  
ATOM   3387 HG23 THR   224      93.218  62.917 110.034  1.00  0.00           H  
ATOM   3388  OG1 THR   224      94.703  63.983 111.706  1.00  0.00           O  
ATOM   3389  HG1 THR   224      95.481  64.044 112.265  1.00  0.00           H  
ATOM   3390  C   THR   224      93.718  60.829 113.435  1.00  0.00           C  
ATOM   3391  O   THR   224      92.563  60.849 113.754  1.00  0.00           O  
ATOM   3392  N   TRP   225      94.456  59.680 113.569  1.00  0.00           N  
ATOM   3393  H   TRP   225      95.461  59.739 113.495  1.00  0.00           H  
ATOM   3394  CA  TRP   225      94.008  58.328 113.796  1.00  0.00           C  
ATOM   3395  HA  TRP   225      92.938  58.296 114.001  1.00  0.00           H  
ATOM   3396  CB  TRP   225      94.259  57.404 112.529  1.00  0.00           C  
ATOM   3397  HB2 TRP   225      95.337  57.399 112.371  1.00  0.00           H  
ATOM   3398  HB3 TRP   225      93.803  56.440 112.753  1.00  0.00           H  
ATOM   3399  CG  TRP   225      93.711  57.805 111.228  1.00  0.00           C  
ATOM   3400  CD1 TRP   225      92.517  57.331 110.778  1.00  0.00           C  
ATOM   3401  HD1 TRP   225      91.964  56.630 111.385  1.00  0.00           H  
ATOM   3402  NE1 TRP   225      92.196  58.007 109.629  1.00  0.00           N  
ATOM   3403  HE1 TRP   225      91.409  57.662 109.098  1.00  0.00           H  
ATOM   3404  CE2 TRP   225      93.187  58.890 109.207  1.00  0.00           C  
ATOM   3405  CZ2 TRP   225      93.517  59.554 107.970  1.00  0.00           C  
ATOM   3406  HZ2 TRP   225      92.991  59.392 107.041  1.00  0.00           H  
ATOM   3407  CH2 TRP   225      94.647  60.281 107.840  1.00  0.00           C  
ATOM   3408  HH2 TRP   225      94.913  60.780 106.920  1.00  0.00           H  
ATOM   3409  CZ3 TRP   225      95.582  60.366 108.912  1.00  0.00           C  
ATOM   3410  HZ3 TRP   225      96.420  61.014 108.704  1.00  0.00           H  
ATOM   3411  CE3 TRP   225      95.335  59.629 110.130  1.00  0.00           C  
ATOM   3412  HE3 TRP   225      96.105  59.560 110.885  1.00  0.00           H  
ATOM   3413  CD2 TRP   225      94.184  58.844 110.287  1.00  0.00           C  
ATOM   3414  C   TRP   225      94.679  57.721 115.032  1.00  0.00           C  
ATOM   3415  O   TRP   225      95.137  56.588 115.011  1.00  0.00           O  
ATOM   3416  N   SER   226      94.534  58.377 116.197  1.00  0.00           N  
ATOM   3417  H   SER   226      94.106  59.280 116.045  1.00  0.00           H  
ATOM   3418  CA  SER   226      95.533  58.292 117.241  1.00  0.00           C  
ATOM   3419  HA  SER   226      96.525  58.325 116.789  1.00  0.00           H  
ATOM   3420  CB  SER   226      95.454  59.454 118.222  1.00  0.00           C  
ATOM   3421  HB2 SER   226      94.700  60.155 117.864  1.00  0.00           H  
ATOM   3422  HB3 SER   226      95.276  59.243 119.277  1.00  0.00           H  
ATOM   3423  OG  SER   226      96.631  60.118 118.140  1.00  0.00           O  
ATOM   3424  HG  SER   226      96.751  60.518 119.004  1.00  0.00           H  
ATOM   3425  C   SER   226      95.638  56.951 117.985  1.00  0.00           C  
ATOM   3426  O   SER   226      96.634  56.657 118.676  1.00  0.00           O  
ATOM   3427  N   THR   227      94.489  56.319 118.169  1.00  0.00           N  
ATOM   3428  H   THR   227      93.666  56.880 118.002  1.00  0.00           H  
ATOM   3429  CA  THR   227      94.296  54.955 118.802  1.00  0.00           C  
ATOM   3430  HA  THR   227      95.036  54.729 119.571  1.00  0.00           H  
ATOM   3431  CB  THR   227      92.960  54.992 119.467  1.00  0.00           C  
ATOM   3432  HB  THR   227      92.617  53.998 119.755  1.00  0.00           H  
ATOM   3433  CG2 THR   227      93.070  55.817 120.771  1.00  0.00           C  
ATOM   3434 HG21 THR   227      93.782  55.383 121.473  1.00  0.00           H  
ATOM   3435 HG22 THR   227      93.392  56.857 120.724  1.00  0.00           H  
ATOM   3436 HG23 THR   227      92.069  55.792 121.203  1.00  0.00           H  
ATOM   3437  OG1 THR   227      91.916  55.581 118.781  1.00  0.00           O  
ATOM   3438  HG1 THR   227      91.466  54.839 118.370  1.00  0.00           H  
ATOM   3439  C   THR   227      94.199  53.813 117.806  1.00  0.00           C  
ATOM   3440  O   THR   227      94.612  52.676 118.016  1.00  0.00           O  
ATOM   3441  N   GLU   228      93.749  54.159 116.630  1.00  0.00           N  
ATOM   3442  H   GLU   228      93.358  55.088 116.573  1.00  0.00           H  
ATOM   3443  CA  GLU   228      93.436  53.228 115.510  1.00  0.00           C  
ATOM   3444  HA  GLU   228      93.053  52.281 115.892  1.00  0.00           H  
ATOM   3445  CB  GLU   228      92.392  53.941 114.601  1.00  0.00           C  
ATOM   3446  HB2 GLU   228      92.916  54.699 114.018  1.00  0.00           H  
ATOM   3447  HB3 GLU   228      91.874  53.269 113.917  1.00  0.00           H  
ATOM   3448  CG  GLU   228      91.193  54.637 115.347  1.00  0.00           C  
ATOM   3449  HG2 GLU   228      91.612  55.439 115.955  1.00  0.00           H  
ATOM   3450  HG3 GLU   228      90.629  55.063 114.517  1.00  0.00           H  
ATOM   3451  CD  GLU   228      90.282  53.614 116.046  1.00  0.00           C  
ATOM   3452  OE1 GLU   228      89.951  52.589 115.489  1.00  0.00           O  
ATOM   3453  OE2 GLU   228      90.374  53.587 117.346  1.00  0.00           O  
ATOM   3454  C   GLU   228      94.739  52.875 114.721  1.00  0.00           C  
ATOM   3455  O   GLU   228      94.848  51.829 114.147  1.00  0.00           O  
ATOM   3456  N   GLY   229      95.680  53.790 114.688  1.00  0.00           N  
ATOM   3457  H   GLY   229      95.345  54.741 114.742  1.00  0.00           H  
ATOM   3458  CA  GLY   229      97.072  53.534 114.280  1.00  0.00           C  
ATOM   3459  HA2 GLY   229      97.807  54.176 114.764  1.00  0.00           H  
ATOM   3460  HA3 GLY   229      97.392  52.519 114.515  1.00  0.00           H  
ATOM   3461  C   GLY   229      97.147  53.821 112.779  1.00  0.00           C  
ATOM   3462  O   GLY   229      97.788  54.767 112.381  1.00  0.00           O  
ATOM   3463  N   SER   230      96.671  52.905 112.019  1.00  0.00           N  
ATOM   3464  H   SER   230      95.860  52.411 112.363  1.00  0.00           H  
ATOM   3465  CA  SER   230      96.719  53.077 110.539  1.00  0.00           C  
ATOM   3466  HA  SER   230      97.777  53.178 110.296  1.00  0.00           H  
ATOM   3467  CB  SER   230      96.366  51.748 109.864  1.00  0.00           C  
ATOM   3468  HB2 SER   230      97.001  50.893 110.099  1.00  0.00           H  
ATOM   3469  HB3 SER   230      95.316  51.474 109.972  1.00  0.00           H  
ATOM   3470  OG  SER   230      96.575  51.989 108.475  1.00  0.00           O  
ATOM   3471  HG  SER   230      96.016  51.445 107.915  1.00  0.00           H  
ATOM   3472  C   SER   230      95.868  54.198 109.986  1.00  0.00           C  
ATOM   3473  O   SER   230      94.722  54.356 110.422  1.00  0.00           O  
ATOM   3474  N   ASN   231      96.410  54.884 109.006  1.00  0.00           N  
ATOM   3475  H   ASN   231      97.359  54.724 108.700  1.00  0.00           H  
ATOM   3476  CA  ASN   231      95.580  55.741 108.123  1.00  0.00           C  
ATOM   3477  HA  ASN   231      94.922  56.375 108.716  1.00  0.00           H  
ATOM   3478  CB  ASN   231      96.495  56.701 107.365  1.00  0.00           C  
ATOM   3479  HB2 ASN   231      95.845  57.478 106.960  1.00  0.00           H  
ATOM   3480  HB3 ASN   231      97.203  57.193 108.031  1.00  0.00           H  
ATOM   3481  CG  ASN   231      97.110  56.149 106.122  1.00  0.00           C  
ATOM   3482  OD1 ASN   231      97.558  55.018 106.125  1.00  0.00           O  
ATOM   3483  ND2 ASN   231      97.002  56.867 105.016  1.00  0.00           N  
ATOM   3484 HD21 ASN   231      97.570  56.526 104.254  1.00  0.00           H  
ATOM   3485 HD22 ASN   231      96.698  57.830 105.020  1.00  0.00           H  
ATOM   3486  C   ASN   231      94.621  54.929 107.213  1.00  0.00           C  
ATOM   3487  O   ASN   231      93.466  55.336 106.905  1.00  0.00           O  
ATOM   3488  N   ASN   232      95.063  53.738 106.718  1.00  0.00           N  
ATOM   3489  H   ASN   232      96.066  53.612 106.716  1.00  0.00           H  
ATOM   3490  CA  ASN   232      94.329  52.946 105.671  1.00  0.00           C  
ATOM   3491  HA  ASN   232      93.308  53.290 105.504  1.00  0.00           H  
ATOM   3492  CB  ASN   232      95.109  52.930 104.409  1.00  0.00           C  
ATOM   3493  HB2 ASN   232      95.722  53.822 104.283  1.00  0.00           H  
ATOM   3494  HB3 ASN   232      95.884  52.164 104.405  1.00  0.00           H  
ATOM   3495  CG  ASN   232      94.299  52.902 103.132  1.00  0.00           C  
ATOM   3496  OD1 ASN   232      93.294  52.251 103.086  1.00  0.00           O  
ATOM   3497  ND2 ASN   232      94.795  53.512 102.028  1.00  0.00           N  
ATOM   3498 HD21 ASN   232      95.646  54.049 102.111  1.00  0.00           H  
ATOM   3499 HD22 ASN   232      94.188  53.688 101.241  1.00  0.00           H  
ATOM   3500  C   ASN   232      94.123  51.507 106.074  1.00  0.00           C  
ATOM   3501  O   ASN   232      95.055  50.822 106.446  1.00  0.00           O  
ATOM   3502  N   THR   233      92.928  51.003 105.760  1.00  0.00           N  
ATOM   3503  H   THR   233      92.328  51.462 105.090  1.00  0.00           H  
ATOM   3504  CA  THR   233      92.388  49.707 106.183  1.00  0.00           C  
ATOM   3505  HA  THR   233      93.183  48.978 106.031  1.00  0.00           H  
ATOM   3506  CB  THR   233      91.886  49.636 107.681  1.00  0.00           C  
ATOM   3507  HB  THR   233      91.341  48.703 107.822  1.00  0.00           H  
ATOM   3508  CG2 THR   233      93.101  49.633 108.627  1.00  0.00           C  
ATOM   3509 HG21 THR   233      92.695  49.354 109.599  1.00  0.00           H  
ATOM   3510 HG22 THR   233      93.856  48.912 108.316  1.00  0.00           H  
ATOM   3511 HG23 THR   233      93.503  50.645 108.590  1.00  0.00           H  
ATOM   3512  OG1 THR   233      91.081  50.768 108.058  1.00  0.00           O  
ATOM   3513  HG1 THR   233      90.619  50.409 108.819  1.00  0.00           H  
ATOM   3514  C   THR   233      91.219  49.362 105.216  1.00  0.00           C  
ATOM   3515  O   THR   233      90.820  50.202 104.464  1.00  0.00           O  
ATOM   3516  N   GLU   234      90.657  48.150 105.256  1.00  0.00           N  
ATOM   3517  H   GLU   234      90.883  47.528 106.019  1.00  0.00           H  
ATOM   3518  CA  GLU   234      89.867  47.731 104.056  1.00  0.00           C  
ATOM   3519  HA  GLU   234      90.137  48.336 103.190  1.00  0.00           H  
ATOM   3520  CB  GLU   234      90.118  46.271 103.793  1.00  0.00           C  
ATOM   3521  HB2 GLU   234      91.195  46.163 103.667  1.00  0.00           H  
ATOM   3522  HB3 GLU   234      89.984  45.760 104.746  1.00  0.00           H  
ATOM   3523  CG  GLU   234      89.374  45.559 102.664  1.00  0.00           C  
ATOM   3524  HG2 GLU   234      89.805  44.580 102.456  1.00  0.00           H  
ATOM   3525  HG3 GLU   234      88.337  45.383 102.948  1.00  0.00           H  
ATOM   3526  CD  GLU   234      89.419  46.396 101.403  1.00  0.00           C  
ATOM   3527  OE1 GLU   234      90.523  46.757 100.914  1.00  0.00           O  
ATOM   3528  OE2 GLU   234      88.340  46.976 100.959  1.00  0.00           O  
ATOM   3529  C   GLU   234      88.386  48.099 104.228  1.00  0.00           C  
ATOM   3530  O   GLU   234      87.719  47.858 105.230  1.00  0.00           O  
ATOM   3531  N   GLY   235      87.869  48.728 103.166  1.00  0.00           N  
ATOM   3532  H   GLY   235      88.465  48.837 102.357  1.00  0.00           H  
ATOM   3533  CA  GLY   235      86.443  49.204 103.126  1.00  0.00           C  
ATOM   3534  HA2 GLY   235      86.283  49.747 104.057  1.00  0.00           H  
ATOM   3535  HA3 GLY   235      86.319  49.875 102.276  1.00  0.00           H  
ATOM   3536  C   GLY   235      85.391  48.033 102.946  1.00  0.00           C  
ATOM   3537  O   GLY   235      84.398  47.972 103.595  1.00  0.00           O  
ATOM   3538  N   SER   236      85.737  46.904 102.271  1.00  0.00           N  
ATOM   3539  H   SER   236      86.679  47.017 101.925  1.00  0.00           H  
ATOM   3540  CA  SER   236      85.108  45.504 102.263  1.00  0.00           C  
ATOM   3541  HA  SER   236      84.059  45.572 101.975  1.00  0.00           H  
ATOM   3542  CB  SER   236      85.928  44.651 101.236  1.00  0.00           C  
ATOM   3543  HB2 SER   236      86.857  44.367 101.730  1.00  0.00           H  
ATOM   3544  HB3 SER   236      85.464  43.708 100.948  1.00  0.00           H  
ATOM   3545  OG  SER   236      86.228  45.461 100.112  1.00  0.00           O  
ATOM   3546  HG  SER   236      87.071  45.894 100.268  1.00  0.00           H  
ATOM   3547  C   SER   236      85.232  44.789 103.604  1.00  0.00           C  
ATOM   3548  O   SER   236      86.037  45.174 104.458  1.00  0.00           O  
ATOM   3549  N   ASP   237      84.383  43.790 103.881  1.00  0.00           N  
ATOM   3550  H   ASP   237      83.816  43.409 103.137  1.00  0.00           H  
ATOM   3551  CA  ASP   237      84.537  43.132 105.177  1.00  0.00           C  
ATOM   3552  HA  ASP   237      84.573  43.924 105.925  1.00  0.00           H  
ATOM   3553  CB  ASP   237      83.364  42.166 105.303  1.00  0.00           C  
ATOM   3554  HB2 ASP   237      82.480  42.610 104.844  1.00  0.00           H  
ATOM   3555  HB3 ASP   237      83.386  41.241 104.727  1.00  0.00           H  
ATOM   3556  CG  ASP   237      83.229  41.661 106.777  1.00  0.00           C  
ATOM   3557  OD1 ASP   237      83.355  40.436 106.989  1.00  0.00           O  
ATOM   3558  OD2 ASP   237      83.033  42.567 107.643  1.00  0.00           O  
ATOM   3559  C   ASP   237      85.837  42.420 105.398  1.00  0.00           C  
ATOM   3560  O   ASP   237      86.592  42.645 106.355  1.00  0.00           O  
ATOM   3561  N   THR   238      86.266  41.620 104.418  1.00  0.00           N  
ATOM   3562  H   THR   238      86.001  41.831 103.466  1.00  0.00           H  
ATOM   3563  CA  THR   238      87.479  40.822 104.481  1.00  0.00           C  
ATOM   3564  HA  THR   238      87.696  40.510 105.503  1.00  0.00           H  
ATOM   3565  CB  THR   238      87.339  39.459 103.765  1.00  0.00           C  
ATOM   3566  HB  THR   238      88.237  38.931 104.085  1.00  0.00           H  
ATOM   3567  CG2 THR   238      86.034  38.769 104.156  1.00  0.00           C  
ATOM   3568 HG21 THR   238      86.343  37.731 104.277  1.00  0.00           H  
ATOM   3569 HG22 THR   238      85.784  39.171 105.138  1.00  0.00           H  
ATOM   3570 HG23 THR   238      85.275  39.012 103.414  1.00  0.00           H  
ATOM   3571  OG1 THR   238      87.288  39.585 102.401  1.00  0.00           O  
ATOM   3572  HG1 THR   238      86.616  40.211 102.118  1.00  0.00           H  
ATOM   3573  C   THR   238      88.724  41.557 103.866  1.00  0.00           C  
ATOM   3574  O   THR   238      88.624  42.188 102.837  1.00  0.00           O  
ATOM   3575  N   ILE   239      89.925  41.087 104.248  1.00  0.00           N  
ATOM   3576  H   ILE   239      89.932  40.218 104.763  1.00  0.00           H  
ATOM   3577  CA  ILE   239      91.161  41.350 103.460  1.00  0.00           C  
ATOM   3578  HA  ILE   239      90.870  42.115 102.740  1.00  0.00           H  
ATOM   3579  CB  ILE   239      92.302  42.024 104.183  1.00  0.00           C  
ATOM   3580  HB  ILE   239      91.999  43.060 104.335  1.00  0.00           H  
ATOM   3581  CG2 ILE   239      92.570  41.366 105.518  1.00  0.00           C  
ATOM   3582 HG21 ILE   239      92.488  40.280 105.461  1.00  0.00           H  
ATOM   3583 HG22 ILE   239      93.373  41.849 106.073  1.00  0.00           H  
ATOM   3584 HG23 ILE   239      91.643  41.675 106.001  1.00  0.00           H  
ATOM   3585  CG1 ILE   239      93.612  42.042 103.297  1.00  0.00           C  
ATOM   3586 HG12 ILE   239      94.090  41.066 103.213  1.00  0.00           H  
ATOM   3587 HG13 ILE   239      93.302  42.346 102.297  1.00  0.00           H  
ATOM   3588  CD1 ILE   239      94.584  43.157 103.762  1.00  0.00           C  
ATOM   3589 HD11 ILE   239      94.129  44.127 103.562  1.00  0.00           H  
ATOM   3590 HD12 ILE   239      94.849  43.070 104.816  1.00  0.00           H  
ATOM   3591 HD13 ILE   239      95.530  43.033 103.236  1.00  0.00           H  
ATOM   3592  C   ILE   239      91.486  40.118 102.592  1.00  0.00           C  
ATOM   3593  O   ILE   239      92.080  39.137 103.067  1.00  0.00           O  
ATOM   3594  N   THR   240      91.163  40.143 101.296  1.00  0.00           N  
ATOM   3595  H   THR   240      90.725  41.012 101.025  1.00  0.00           H  
ATOM   3596  CA  THR   240      91.397  39.010 100.370  1.00  0.00           C  
ATOM   3597  HA  THR   240      91.927  38.187 100.849  1.00  0.00           H  
ATOM   3598  CB  THR   240      90.069  38.348 100.022  1.00  0.00           C  
ATOM   3599  HB  THR   240      89.501  39.105  99.481  1.00  0.00           H  
ATOM   3600  CG2 THR   240      90.169  37.027  99.206  1.00  0.00           C  
ATOM   3601 HG21 THR   240      89.194  36.692  98.855  1.00  0.00           H  
ATOM   3602 HG22 THR   240      90.842  37.144  98.356  1.00  0.00           H  
ATOM   3603 HG23 THR   240      90.615  36.269  99.850  1.00  0.00           H  
ATOM   3604  OG1 THR   240      89.403  37.980 101.217  1.00  0.00           O  
ATOM   3605  HG1 THR   240      88.892  38.781 101.353  1.00  0.00           H  
ATOM   3606  C   THR   240      92.187  39.449  99.116  1.00  0.00           C  
ATOM   3607  O   THR   240      91.717  40.259  98.304  1.00  0.00           O  
ATOM   3608  N   LEU   241      93.432  39.027  99.036  1.00  0.00           N  
ATOM   3609  H   LEU   241      93.652  38.162  99.509  1.00  0.00           H  
ATOM   3610  CA  LEU   241      94.360  39.517  98.048  1.00  0.00           C  
ATOM   3611  HA  LEU   241      94.395  40.605  97.998  1.00  0.00           H  
ATOM   3612  CB  LEU   241      95.810  39.113  98.486  1.00  0.00           C  
ATOM   3613  HB2 LEU   241      95.812  38.059  98.766  1.00  0.00           H  
ATOM   3614  HB3 LEU   241      96.548  39.288  97.704  1.00  0.00           H  
ATOM   3615  CG  LEU   241      96.344  39.909  99.659  1.00  0.00           C  
ATOM   3616  HG  LEU   241      95.905  39.516 100.576  1.00  0.00           H  
ATOM   3617  CD1 LEU   241      97.848  39.655  99.771  1.00  0.00           C  
ATOM   3618 HD11 LEU   241      98.324  40.173  98.939  1.00  0.00           H  
ATOM   3619 HD12 LEU   241      98.161  39.888 100.789  1.00  0.00           H  
ATOM   3620 HD13 LEU   241      98.079  38.591  99.718  1.00  0.00           H  
ATOM   3621  CD2 LEU   241      96.234  41.464  99.672  1.00  0.00           C  
ATOM   3622 HD21 LEU   241      96.946  42.008 100.294  1.00  0.00           H  
ATOM   3623 HD22 LEU   241      96.042  41.890  98.688  1.00  0.00           H  
ATOM   3624 HD23 LEU   241      95.426  41.697 100.365  1.00  0.00           H  
ATOM   3625  C   LEU   241      94.091  38.814  96.735  1.00  0.00           C  
ATOM   3626  O   LEU   241      93.859  37.562  96.715  1.00  0.00           O  
ATOM   3627  N   PRO   242      94.191  39.561  95.627  1.00  0.00           N  
ATOM   3628  CD  PRO   242      93.873  40.968  95.598  1.00  0.00           C  
ATOM   3629  HD2 PRO   242      94.704  41.474  96.088  1.00  0.00           H  
ATOM   3630  HD3 PRO   242      92.894  41.208  96.013  1.00  0.00           H  
ATOM   3631  CG  PRO   242      93.903  41.388  94.140  1.00  0.00           C  
ATOM   3632  HG2 PRO   242      94.422  42.346  94.146  1.00  0.00           H  
ATOM   3633  HG3 PRO   242      92.921  41.423  93.669  1.00  0.00           H  
ATOM   3634  CB  PRO   242      94.607  40.305  93.336  1.00  0.00           C  
ATOM   3635  HB2 PRO   242      95.592  40.721  93.123  1.00  0.00           H  
ATOM   3636  HB3 PRO   242      94.005  40.117  92.448  1.00  0.00           H  
ATOM   3637  CA  PRO   242      94.576  39.137  94.303  1.00  0.00           C  
ATOM   3638  HA  PRO   242      93.938  38.331  93.939  1.00  0.00           H  
ATOM   3639  C   PRO   242      96.015  38.582  94.395  1.00  0.00           C  
ATOM   3640  O   PRO   242      96.956  39.237  94.880  1.00  0.00           O  
ATOM   3641  N   CYX   243      96.320  37.417  93.836  1.00  0.00           N  
ATOM   3642  H   CYX   243      95.638  36.997  93.220  1.00  0.00           H  
ATOM   3643  CA  CYX   243      97.622  36.848  94.018  1.00  0.00           C  
ATOM   3644  HA  CYX   243      98.319  37.686  94.019  1.00  0.00           H  
ATOM   3645  CB  CYX   243      97.462  35.966  95.283  1.00  0.00           C  
ATOM   3646  HB2 CYX   243      96.450  35.560  95.253  1.00  0.00           H  
ATOM   3647  HB3 CYX   243      98.123  35.102  95.359  1.00  0.00           H  
ATOM   3648  SG  CYX   243      97.444  36.736  96.878  1.00  0.00           S  
ATOM   3649  C   CYX   243      98.185  36.162  92.781  1.00  0.00           C  
ATOM   3650  O   CYX   243      99.226  35.469  92.980  1.00  0.00           O  
ATOM   3651  N   ARG   244      97.532  36.212  91.585  1.00  0.00           N  
ATOM   3652  H   ARG   244      96.630  36.655  91.684  1.00  0.00           H  
ATOM   3653  CA  ARG   244      98.085  35.947  90.223  1.00  0.00           C  
ATOM   3654  HA  ARG   244      97.247  35.777  89.548  1.00  0.00           H  
ATOM   3655  CB  ARG   244      98.759  37.226  89.719  1.00  0.00           C  
ATOM   3656  HB2 ARG   244      99.616  37.479  90.343  1.00  0.00           H  
ATOM   3657  HB3 ARG   244      99.118  36.970  88.722  1.00  0.00           H  
ATOM   3658  CG  ARG   244      97.770  38.396  89.594  1.00  0.00           C  
ATOM   3659  HG2 ARG   244      96.789  37.936  89.475  1.00  0.00           H  
ATOM   3660  HG3 ARG   244      97.790  39.080  90.443  1.00  0.00           H  
ATOM   3661  CD  ARG   244      98.044  39.272  88.355  1.00  0.00           C  
ATOM   3662  HD2 ARG   244      97.910  38.729  87.419  1.00  0.00           H  
ATOM   3663  HD3 ARG   244      97.420  40.163  88.418  1.00  0.00           H  
ATOM   3664  NE  ARG   244      99.306  39.993  88.378  1.00  0.00           N  
ATOM   3665  HE  ARG   244      99.832  39.941  89.239  1.00  0.00           H  
ATOM   3666  CZ  ARG   244      99.812  40.861  87.469  1.00  0.00           C  
ATOM   3667  NH1 ARG   244     101.007  41.364  87.486  1.00  0.00           N  
ATOM   3668 HH11 ARG   244     101.203  42.183  86.929  1.00  0.00           H  
ATOM   3669 HH12 ARG   244     101.755  40.718  87.693  1.00  0.00           H  
ATOM   3670  NH2 ARG   244      99.081  41.110  86.441  1.00  0.00           N  
ATOM   3671 HH21 ARG   244      99.569  41.546  85.671  1.00  0.00           H  
ATOM   3672 HH22 ARG   244      98.077  41.069  86.546  1.00  0.00           H  
ATOM   3673  C   ARG   244      98.955  34.691  90.084  1.00  0.00           C  
ATOM   3674  O   ARG   244     100.097  34.701  89.628  1.00  0.00           O  
ATOM   3675  N   ILE   245      98.264  33.554  90.305  1.00  0.00           N  
ATOM   3676  H   ILE   245      97.257  33.617  90.339  1.00  0.00           H  
ATOM   3677  CA  ILE   245      98.911  32.309  90.774  1.00  0.00           C  
ATOM   3678  HA  ILE   245      99.785  32.607  91.352  1.00  0.00           H  
ATOM   3679  CB  ILE   245      97.940  31.400  91.702  1.00  0.00           C  
ATOM   3680  HB  ILE   245      97.260  30.917  90.999  1.00  0.00           H  
ATOM   3681  CG2 ILE   245      98.840  30.371  92.397  1.00  0.00           C  
ATOM   3682 HG21 ILE   245      98.488  29.867  93.297  1.00  0.00           H  
ATOM   3683 HG22 ILE   245      98.845  29.487  91.759  1.00  0.00           H  
ATOM   3684 HG23 ILE   245      99.836  30.697  92.695  1.00  0.00           H  
ATOM   3685  CG1 ILE   245      97.130  32.316  92.796  1.00  0.00           C  
ATOM   3686 HG12 ILE   245      96.821  31.671  93.619  1.00  0.00           H  
ATOM   3687 HG13 ILE   245      97.890  32.905  93.310  1.00  0.00           H  
ATOM   3688  CD1 ILE   245      95.811  32.997  92.369  1.00  0.00           C  
ATOM   3689 HD11 ILE   245      95.901  33.557  91.438  1.00  0.00           H  
ATOM   3690 HD12 ILE   245      95.107  32.223  92.065  1.00  0.00           H  
ATOM   3691 HD13 ILE   245      95.295  33.593  93.122  1.00  0.00           H  
ATOM   3692  C   ILE   245      99.309  31.459  89.593  1.00  0.00           C  
ATOM   3693  O   ILE   245      98.457  31.164  88.700  1.00  0.00           O  
ATOM   3694  N   LYS   246     100.557  31.084  89.458  1.00  0.00           N  
ATOM   3695  H   LYS   246     100.994  31.085  90.369  1.00  0.00           H  
ATOM   3696  CA  LYS   246     101.279  30.271  88.437  1.00  0.00           C  
ATOM   3697  HA  LYS   246     100.585  30.090  87.616  1.00  0.00           H  
ATOM   3698  CB  LYS   246     102.561  31.041  88.069  1.00  0.00           C  
ATOM   3699  HB2 LYS   246     103.168  31.065  88.974  1.00  0.00           H  
ATOM   3700  HB3 LYS   246     103.225  30.419  87.467  1.00  0.00           H  
ATOM   3701  CG  LYS   246     102.478  32.489  87.504  1.00  0.00           C  
ATOM   3702  HG2 LYS   246     101.711  32.489  86.730  1.00  0.00           H  
ATOM   3703  HG3 LYS   246     102.129  33.144  88.302  1.00  0.00           H  
ATOM   3704  CD  LYS   246     103.904  32.943  86.959  1.00  0.00           C  
ATOM   3705  HD2 LYS   246     104.623  32.780  87.762  1.00  0.00           H  
ATOM   3706  HD3 LYS   246     104.165  32.281  86.133  1.00  0.00           H  
ATOM   3707  CE  LYS   246     103.917  34.421  86.645  1.00  0.00           C  
ATOM   3708  HE2 LYS   246     103.119  34.925  87.189  1.00  0.00           H  
ATOM   3709  HE3 LYS   246     104.818  34.983  86.891  1.00  0.00           H  
ATOM   3710  NZ  LYS   246     103.585  34.674  85.220  1.00  0.00           N  
ATOM   3711  HZ1 LYS   246     104.321  34.293  84.643  1.00  0.00           H  
ATOM   3712  HZ2 LYS   246     102.731  34.205  84.956  1.00  0.00           H  
ATOM   3713  HZ3 LYS   246     103.388  35.625  84.943  1.00  0.00           H  
ATOM   3714  C   LYS   246     101.552  28.920  89.057  1.00  0.00           C  
ATOM   3715  O   LYS   246     101.274  28.568  90.204  1.00  0.00           O  
ATOM   3716  N   GLN   247     102.037  27.962  88.291  1.00  0.00           N  
ATOM   3717  H   GLN   247     101.984  28.010  87.283  1.00  0.00           H  
ATOM   3718  CA  GLN   247     102.855  26.867  88.899  1.00  0.00           C  
ATOM   3719  HA  GLN   247     103.127  27.063  89.936  1.00  0.00           H  
ATOM   3720  CB  GLN   247     102.076  25.518  89.019  1.00  0.00           C  
ATOM   3721  HB2 GLN   247     102.853  24.791  89.256  1.00  0.00           H  
ATOM   3722  HB3 GLN   247     101.311  25.573  89.794  1.00  0.00           H  
ATOM   3723  CG  GLN   247     101.518  25.032  87.733  1.00  0.00           C  
ATOM   3724  HG2 GLN   247     100.819  25.771  87.340  1.00  0.00           H  
ATOM   3725  HG3 GLN   247     102.245  24.892  86.934  1.00  0.00           H  
ATOM   3726  CD  GLN   247     100.797  23.672  87.761  1.00  0.00           C  
ATOM   3727  OE1 GLN   247     100.753  22.911  86.853  1.00  0.00           O  
ATOM   3728  NE2 GLN   247      99.989  23.425  88.758  1.00  0.00           N  
ATOM   3729 HE21 GLN   247     100.348  23.555  89.694  1.00  0.00           H  
ATOM   3730 HE22 GLN   247      99.237  22.755  88.692  1.00  0.00           H  
ATOM   3731  C   GLN   247     104.170  26.714  88.134  1.00  0.00           C  
ATOM   3732  O   GLN   247     104.135  26.810  86.895  1.00  0.00           O  
ATOM   3733  N   ILE   248     105.275  26.358  88.813  1.00  0.00           N  
ATOM   3734  H   ILE   248     105.090  25.947  89.716  1.00  0.00           H  
ATOM   3735  CA  ILE   248     106.473  25.747  88.216  1.00  0.00           C  
ATOM   3736  HA  ILE   248     106.736  26.405  87.387  1.00  0.00           H  
ATOM   3737  CB  ILE   248     107.593  25.659  89.287  1.00  0.00           C  
ATOM   3738  HB  ILE   248     107.652  26.719  89.531  1.00  0.00           H  
ATOM   3739  CG2 ILE   248     107.371  24.913  90.633  1.00  0.00           C  
ATOM   3740 HG21 ILE   248     107.957  23.995  90.571  1.00  0.00           H  
ATOM   3741 HG22 ILE   248     107.807  25.527  91.421  1.00  0.00           H  
ATOM   3742 HG23 ILE   248     106.344  24.560  90.731  1.00  0.00           H  
ATOM   3743  CG1 ILE   248     108.983  25.425  88.657  1.00  0.00           C  
ATOM   3744 HG12 ILE   248     109.080  24.401  88.296  1.00  0.00           H  
ATOM   3745 HG13 ILE   248     109.098  25.873  87.670  1.00  0.00           H  
ATOM   3746  CD1 ILE   248     110.294  25.854  89.419  1.00  0.00           C  
ATOM   3747 HD11 ILE   248     111.200  25.376  89.048  1.00  0.00           H  
ATOM   3748 HD12 ILE   248     110.251  26.942  89.373  1.00  0.00           H  
ATOM   3749 HD13 ILE   248     110.176  25.682  90.489  1.00  0.00           H  
ATOM   3750  C   ILE   248     106.247  24.409  87.424  1.00  0.00           C  
ATOM   3751  O   ILE   248     105.487  23.562  87.800  1.00  0.00           O  
ATOM   3752  N   ILE   249     106.869  24.429  86.215  1.00  0.00           N  
ATOM   3753  H   ILE   249     107.509  25.201  86.093  1.00  0.00           H  
ATOM   3754  CA  ILE   249     106.897  23.256  85.374  1.00  0.00           C  
ATOM   3755  HA  ILE   249     106.484  22.407  85.920  1.00  0.00           H  
ATOM   3756  CB  ILE   249     106.153  23.476  84.026  1.00  0.00           C  
ATOM   3757  HB  ILE   249     106.197  22.567  83.426  1.00  0.00           H  
ATOM   3758  CG2 ILE   249     104.647  23.791  84.280  1.00  0.00           C  
ATOM   3759 HG21 ILE   249     104.181  23.022  84.897  1.00  0.00           H  
ATOM   3760 HG22 ILE   249     104.474  24.772  84.722  1.00  0.00           H  
ATOM   3761 HG23 ILE   249     104.163  23.737  83.304  1.00  0.00           H  
ATOM   3762  CG1 ILE   249     106.737  24.669  83.252  1.00  0.00           C  
ATOM   3763 HG12 ILE   249     106.784  25.616  83.790  1.00  0.00           H  
ATOM   3764 HG13 ILE   249     107.785  24.412  83.095  1.00  0.00           H  
ATOM   3765  CD1 ILE   249     106.043  24.860  81.924  1.00  0.00           C  
ATOM   3766 HD11 ILE   249     105.436  25.759  82.030  1.00  0.00           H  
ATOM   3767 HD12 ILE   249     106.814  25.048  81.177  1.00  0.00           H  
ATOM   3768 HD13 ILE   249     105.506  23.948  81.665  1.00  0.00           H  
ATOM   3769  C   ILE   249     108.336  22.731  85.035  1.00  0.00           C  
ATOM   3770  O   ILE   249     108.530  21.535  85.072  1.00  0.00           O  
ATOM   3771  N   ASN   250     109.320  23.668  85.049  1.00  0.00           N  
ATOM   3772  H   ASN   250     109.029  24.588  85.349  1.00  0.00           H  
ATOM   3773  CA  ASN   250     110.705  23.272  85.251  1.00  0.00           C  
ATOM   3774  HA  ASN   250     110.775  22.409  85.914  1.00  0.00           H  
ATOM   3775  CB  ASN   250     111.282  22.928  83.819  1.00  0.00           C  
ATOM   3776  HB2 ASN   250     110.423  22.771  83.167  1.00  0.00           H  
ATOM   3777  HB3 ASN   250     112.011  23.710  83.609  1.00  0.00           H  
ATOM   3778  CG  ASN   250     112.027  21.634  83.874  1.00  0.00           C  
ATOM   3779  OD1 ASN   250     111.553  20.611  83.444  1.00  0.00           O  
ATOM   3780  ND2 ASN   250     113.284  21.641  84.221  1.00  0.00           N  
ATOM   3781 HD21 ASN   250     113.826  22.480  84.372  1.00  0.00           H  
ATOM   3782 HD22 ASN   250     113.705  20.722  84.232  1.00  0.00           H  
ATOM   3783  C   ASN   250     111.431  24.381  85.963  1.00  0.00           C  
ATOM   3784  O   ASN   250     111.018  25.523  86.104  1.00  0.00           O  
ATOM   3785  N   MET   251     112.624  24.055  86.509  1.00  0.00           N  
ATOM   3786  H   MET   251     112.823  23.069  86.591  1.00  0.00           H  
ATOM   3787  CA  MET   251     113.690  25.080  86.476  1.00  0.00           C  
ATOM   3788  HA  MET   251     113.301  26.020  86.084  1.00  0.00           H  
ATOM   3789  CB  MET   251     114.246  25.442  87.907  1.00  0.00           C  
ATOM   3790  HB2 MET   251     114.374  26.523  87.943  1.00  0.00           H  
ATOM   3791  HB3 MET   251     113.398  25.170  88.536  1.00  0.00           H  
ATOM   3792  CG  MET   251     115.453  24.624  88.321  1.00  0.00           C  
ATOM   3793  HG2 MET   251     115.461  24.461  89.399  1.00  0.00           H  
ATOM   3794  HG3 MET   251     115.389  23.588  87.990  1.00  0.00           H  
ATOM   3795  SD  MET   251     116.990  25.404  87.935  1.00  0.00           S  
ATOM   3796  CE  MET   251     117.070  26.670  89.300  1.00  0.00           C  
ATOM   3797  HE1 MET   251     117.743  27.509  89.120  1.00  0.00           H  
ATOM   3798  HE2 MET   251     116.056  26.998  89.532  1.00  0.00           H  
ATOM   3799  HE3 MET   251     117.272  26.238  90.280  1.00  0.00           H  
ATOM   3800  C   MET   251     114.742  24.706  85.515  1.00  0.00           C  
ATOM   3801  O   MET   251     114.928  23.565  85.054  1.00  0.00           O  
ATOM   3802  N   TRP   252     115.607  25.674  85.146  1.00  0.00           N  
ATOM   3803  H   TRP   252     115.494  26.492  85.727  1.00  0.00           H  
ATOM   3804  CA  TRP   252     116.737  25.541  84.203  1.00  0.00           C  
ATOM   3805  HA  TRP   252     116.883  24.462  84.140  1.00  0.00           H  
ATOM   3806  CB  TRP   252     116.283  26.040  82.859  1.00  0.00           C  
ATOM   3807  HB2 TRP   252     115.953  27.079  82.862  1.00  0.00           H  
ATOM   3808  HB3 TRP   252     117.114  25.833  82.184  1.00  0.00           H  
ATOM   3809  CG  TRP   252     115.082  25.322  82.298  1.00  0.00           C  
ATOM   3810  CD1 TRP   252     113.866  25.846  81.942  1.00  0.00           C  
ATOM   3811  HD1 TRP   252     113.799  26.921  82.015  1.00  0.00           H  
ATOM   3812  NE1 TRP   252     113.273  25.006  81.012  1.00  0.00           N  
ATOM   3813  HE1 TRP   252     112.464  25.243  80.457  1.00  0.00           H  
ATOM   3814  CE2 TRP   252     113.847  23.709  81.085  1.00  0.00           C  
ATOM   3815  CZ2 TRP   252     113.512  22.480  80.556  1.00  0.00           C  
ATOM   3816  HZ2 TRP   252     112.620  22.248  79.993  1.00  0.00           H  
ATOM   3817  CH2 TRP   252     114.324  21.377  80.835  1.00  0.00           C  
ATOM   3818  HH2 TRP   252     113.954  20.435  80.458  1.00  0.00           H  
ATOM   3819  CZ3 TRP   252     115.670  21.624  81.352  1.00  0.00           C  
ATOM   3820  HZ3 TRP   252     116.422  20.848  81.354  1.00  0.00           H  
ATOM   3821  CE3 TRP   252     115.917  22.822  81.997  1.00  0.00           C  
ATOM   3822  HE3 TRP   252     116.922  23.131  82.241  1.00  0.00           H  
ATOM   3823  CD2 TRP   252     114.989  23.878  81.857  1.00  0.00           C  
ATOM   3824  C   TRP   252     118.040  26.236  84.674  1.00  0.00           C  
ATOM   3825  O   TRP   252     118.007  27.366  85.166  1.00  0.00           O  
ATOM   3826  N   CYX   253     119.171  25.532  84.772  1.00  0.00           N  
ATOM   3827  H   CYX   253     119.188  24.638  84.302  1.00  0.00           H  
ATOM   3828  CA  CYX   253     120.126  25.820  85.833  1.00  0.00           C  
ATOM   3829  HA  CYX   253     119.610  26.292  86.669  1.00  0.00           H  
ATOM   3830  CB  CYX   253     120.603  24.507  86.307  1.00  0.00           C  
ATOM   3831  HB2 CYX   253     119.739  23.944  86.660  1.00  0.00           H  
ATOM   3832  HB3 CYX   253     121.016  23.993  85.439  1.00  0.00           H  
ATOM   3833  SG  CYX   253     121.764  24.400  87.633  1.00  0.00           S  
ATOM   3834  C   CYX   253     121.262  26.750  85.392  1.00  0.00           C  
ATOM   3835  O   CYX   253     121.570  27.659  86.162  1.00  0.00           O  
ATOM   3836  N   LYS   254     121.703  26.726  84.157  1.00  0.00           N  
ATOM   3837  H   LYS   254     121.236  26.087  83.529  1.00  0.00           H  
ATOM   3838  CA  LYS   254     122.572  27.745  83.623  1.00  0.00           C  
ATOM   3839  HA  LYS   254     123.363  27.908  84.355  1.00  0.00           H  
ATOM   3840  CB  LYS   254     123.229  27.425  82.244  1.00  0.00           C  
ATOM   3841  HB2 LYS   254     123.675  26.434  82.154  1.00  0.00           H  
ATOM   3842  HB3 LYS   254     122.431  27.366  81.504  1.00  0.00           H  
ATOM   3843  CG  LYS   254     124.258  28.496  81.908  1.00  0.00           C  
ATOM   3844  HG2 LYS   254     123.845  29.503  81.958  1.00  0.00           H  
ATOM   3845  HG3 LYS   254     125.018  28.442  82.687  1.00  0.00           H  
ATOM   3846  CD  LYS   254     124.830  28.241  80.520  1.00  0.00           C  
ATOM   3847  HD2 LYS   254     124.130  27.721  79.866  1.00  0.00           H  
ATOM   3848  HD3 LYS   254     125.180  29.218  80.188  1.00  0.00           H  
ATOM   3849  CE  LYS   254     126.063  27.300  80.434  1.00  0.00           C  
ATOM   3850  HE2 LYS   254     125.788  26.328  80.841  1.00  0.00           H  
ATOM   3851  HE3 LYS   254     126.337  27.080  79.402  1.00  0.00           H  
ATOM   3852  NZ  LYS   254     127.236  27.886  81.129  1.00  0.00           N  
ATOM   3853  HZ1 LYS   254     128.143  27.574  80.815  1.00  0.00           H  
ATOM   3854  HZ2 LYS   254     127.208  28.892  81.037  1.00  0.00           H  
ATOM   3855  HZ3 LYS   254     127.164  27.821  82.135  1.00  0.00           H  
ATOM   3856  C   LYS   254     121.821  29.150  83.547  1.00  0.00           C  
ATOM   3857  O   LYS   254     122.375  30.126  84.049  1.00  0.00           O  
ATOM   3858  N   VAL   255     120.589  29.207  83.065  1.00  0.00           N  
ATOM   3859  H   VAL   255     120.241  28.283  82.853  1.00  0.00           H  
ATOM   3860  CA  VAL   255     119.768  30.456  83.172  1.00  0.00           C  
ATOM   3861  HA  VAL   255     120.417  31.295  82.923  1.00  0.00           H  
ATOM   3862  CB  VAL   255     118.672  30.529  82.112  1.00  0.00           C  
ATOM   3863  HB  VAL   255     117.962  31.350  82.208  1.00  0.00           H  
ATOM   3864  CG1 VAL   255     119.349  30.525  80.720  1.00  0.00           C  
ATOM   3865 HG11 VAL   255     119.786  31.490  80.460  1.00  0.00           H  
ATOM   3866 HG12 VAL   255     120.068  29.710  80.641  1.00  0.00           H  
ATOM   3867 HG13 VAL   255     118.590  30.409  79.946  1.00  0.00           H  
ATOM   3868  CG2 VAL   255     117.743  29.354  82.207  1.00  0.00           C  
ATOM   3869 HG21 VAL   255     117.658  29.181  83.280  1.00  0.00           H  
ATOM   3870 HG22 VAL   255     116.771  29.633  81.801  1.00  0.00           H  
ATOM   3871 HG23 VAL   255     118.034  28.416  81.733  1.00  0.00           H  
ATOM   3872  C   VAL   255     119.134  30.743  84.561  1.00  0.00           C  
ATOM   3873  O   VAL   255     118.392  31.748  84.689  1.00  0.00           O  
ATOM   3874  N   GLY   256     119.483  30.012  85.626  1.00  0.00           N  
ATOM   3875  H   GLY   256     120.223  29.330  85.547  1.00  0.00           H  
ATOM   3876  CA  GLY   256     118.913  30.092  86.983  1.00  0.00           C  
ATOM   3877  HA2 GLY   256     119.287  29.253  87.569  1.00  0.00           H  
ATOM   3878  HA3 GLY   256     119.295  31.008  87.433  1.00  0.00           H  
ATOM   3879  C   GLY   256     117.274  30.195  87.091  1.00  0.00           C  
ATOM   3880  O   GLY   256     116.716  30.441  88.143  1.00  0.00           O  
ATOM   3881  N   LYS   257     116.518  29.979  85.960  1.00  0.00           N  
ATOM   3882  H   LYS   257     117.072  29.766  85.143  1.00  0.00           H  
ATOM   3883  CA  LYS   257     115.133  30.474  85.720  1.00  0.00           C  
ATOM   3884  HA  LYS   257     115.048  31.445  86.206  1.00  0.00           H  
ATOM   3885  CB  LYS   257     114.827  30.686  84.187  1.00  0.00           C  
ATOM   3886  HB2 LYS   257     115.656  31.324  83.883  1.00  0.00           H  
ATOM   3887  HB3 LYS   257     114.791  29.701  83.720  1.00  0.00           H  
ATOM   3888  CG  LYS   257     113.438  31.405  83.974  1.00  0.00           C  
ATOM   3889  HG2 LYS   257     112.715  30.669  84.326  1.00  0.00           H  
ATOM   3890  HG3 LYS   257     113.432  32.391  84.439  1.00  0.00           H  
ATOM   3891  CD  LYS   257     113.238  31.673  82.529  1.00  0.00           C  
ATOM   3892  HD2 LYS   257     112.957  30.728  82.063  1.00  0.00           H  
ATOM   3893  HD3 LYS   257     112.364  32.315  82.422  1.00  0.00           H  
ATOM   3894  CE  LYS   257     114.311  32.277  81.630  1.00  0.00           C  
ATOM   3895  HE2 LYS   257     115.140  31.571  81.574  1.00  0.00           H  
ATOM   3896  HE3 LYS   257     113.836  32.329  80.651  1.00  0.00           H  
ATOM   3897  NZ  LYS   257     114.814  33.530  82.195  1.00  0.00           N  
ATOM   3898  HZ1 LYS   257     115.206  33.322  83.102  1.00  0.00           H  
ATOM   3899  HZ2 LYS   257     115.556  33.899  81.617  1.00  0.00           H  
ATOM   3900  HZ3 LYS   257     114.058  34.164  82.411  1.00  0.00           H  
ATOM   3901  C   LYS   257     114.174  29.397  86.300  1.00  0.00           C  
ATOM   3902  O   LYS   257     114.310  28.227  85.997  1.00  0.00           O  
ATOM   3903  N   MET   258     113.260  29.784  87.178  1.00  0.00           N  
ATOM   3904  H   MET   258     113.469  30.614  87.714  1.00  0.00           H  
ATOM   3905  CA  MET   258     111.972  29.106  87.303  1.00  0.00           C  
ATOM   3906  HA  MET   258     112.051  28.021  87.238  1.00  0.00           H  
ATOM   3907  CB  MET   258     111.448  29.534  88.715  1.00  0.00           C  
ATOM   3908  HB2 MET   258     111.445  30.622  88.638  1.00  0.00           H  
ATOM   3909  HB3 MET   258     110.426  29.155  88.723  1.00  0.00           H  
ATOM   3910  CG  MET   258     112.015  28.946  89.952  1.00  0.00           C  
ATOM   3911  HG2 MET   258     111.347  29.086  90.801  1.00  0.00           H  
ATOM   3912  HG3 MET   258     112.057  27.857  89.963  1.00  0.00           H  
ATOM   3913  SD  MET   258     113.637  29.562  90.483  1.00  0.00           S  
ATOM   3914  CE  MET   258     113.110  30.937  91.530  1.00  0.00           C  
ATOM   3915  HE1 MET   258     112.815  30.572  92.514  1.00  0.00           H  
ATOM   3916  HE2 MET   258     113.909  31.633  91.782  1.00  0.00           H  
ATOM   3917  HE3 MET   258     112.374  31.501  90.956  1.00  0.00           H  
ATOM   3918  C   MET   258     111.034  29.351  86.114  1.00  0.00           C  
ATOM   3919  O   MET   258     110.579  30.447  85.889  1.00  0.00           O  
ATOM   3920  N   MET   259     110.645  28.280  85.402  1.00  0.00           N  
ATOM   3921  H   MET   259     110.964  27.387  85.752  1.00  0.00           H  
ATOM   3922  CA  MET   259     109.739  28.225  84.284  1.00  0.00           C  
ATOM   3923  HA  MET   259     109.740  29.201  83.797  1.00  0.00           H  
ATOM   3924  CB  MET   259     110.346  27.240  83.240  1.00  0.00           C  
ATOM   3925  HB2 MET   259     111.280  27.743  82.990  1.00  0.00           H  
ATOM   3926  HB3 MET   259     110.610  26.279  83.682  1.00  0.00           H  
ATOM   3927  CG  MET   259     109.486  27.083  81.963  1.00  0.00           C  
ATOM   3928  HG2 MET   259     108.725  26.346  82.218  1.00  0.00           H  
ATOM   3929  HG3 MET   259     109.106  28.103  81.902  1.00  0.00           H  
ATOM   3930  SD  MET   259     110.430  26.621  80.484  1.00  0.00           S  
ATOM   3931  CE  MET   259     109.274  25.588  79.638  1.00  0.00           C  
ATOM   3932  HE1 MET   259     109.800  24.944  78.932  1.00  0.00           H  
ATOM   3933  HE2 MET   259     108.792  25.055  80.457  1.00  0.00           H  
ATOM   3934  HE3 MET   259     108.569  26.289  79.190  1.00  0.00           H  
ATOM   3935  C   MET   259     108.334  27.853  84.672  1.00  0.00           C  
ATOM   3936  O   MET   259     108.148  26.844  85.418  1.00  0.00           O  
ATOM   3937  N   TYR   260     107.321  28.638  84.253  1.00  0.00           N  
ATOM   3938  H   TYR   260     107.527  29.545  83.859  1.00  0.00           H  
ATOM   3939  CA  TYR   260     105.938  28.546  84.816  1.00  0.00           C  
ATOM   3940  HA  TYR   260     105.930  27.765  85.576  1.00  0.00           H  
ATOM   3941  CB  TYR   260     105.510  29.853  85.512  1.00  0.00           C  
ATOM   3942  HB2 TYR   260     105.154  30.683  84.901  1.00  0.00           H  
ATOM   3943  HB3 TYR   260     104.602  29.524  86.018  1.00  0.00           H  
ATOM   3944  CG  TYR   260     106.556  30.342  86.553  1.00  0.00           C  
ATOM   3945  CD1 TYR   260     106.931  29.613  87.724  1.00  0.00           C  
ATOM   3946  HD1 TYR   260     106.732  28.552  87.758  1.00  0.00           H  
ATOM   3947  CE1 TYR   260     107.801  30.165  88.675  1.00  0.00           C  
ATOM   3948  HE1 TYR   260     108.004  29.619  89.585  1.00  0.00           H  
ATOM   3949  CZ  TYR   260     108.463  31.341  88.375  1.00  0.00           C  
ATOM   3950  OH  TYR   260     109.242  31.760  89.374  1.00  0.00           O  
ATOM   3951  HH  TYR   260     109.401  32.703  89.290  1.00  0.00           H  
ATOM   3952  CE2 TYR   260     108.155  32.079  87.220  1.00  0.00           C  
ATOM   3953  HE2 TYR   260     108.743  32.969  87.049  1.00  0.00           H  
ATOM   3954  CD2 TYR   260     107.173  31.617  86.322  1.00  0.00           C  
ATOM   3955  HD2 TYR   260     106.990  32.245  85.463  1.00  0.00           H  
ATOM   3956  C   TYR   260     104.828  28.264  83.799  1.00  0.00           C  
ATOM   3957  O   TYR   260     104.980  28.625  82.667  1.00  0.00           O  
ATOM   3958  N   ALA   261     103.692  27.749  84.235  1.00  0.00           N  
ATOM   3959  H   ALA   261     103.642  27.463  85.202  1.00  0.00           H  
ATOM   3960  CA  ALA   261     102.421  27.755  83.517  1.00  0.00           C  
ATOM   3961  HA  ALA   261     102.451  28.388  82.631  1.00  0.00           H  
ATOM   3962  CB  ALA   261     102.250  26.266  83.002  1.00  0.00           C  
ATOM   3963  HB1 ALA   261     102.566  25.511  83.722  1.00  0.00           H  
ATOM   3964  HB2 ALA   261     101.185  26.086  82.858  1.00  0.00           H  
ATOM   3965  HB3 ALA   261     102.865  26.171  82.106  1.00  0.00           H  
ATOM   3966  C   ALA   261     101.228  28.206  84.424  1.00  0.00           C  
ATOM   3967  O   ALA   261     101.470  28.464  85.586  1.00  0.00           O  
ATOM   3968  N   PRO   262      99.972  28.173  83.923  1.00  0.00           N  
ATOM   3969  CD  PRO   262      99.565  28.308  82.469  1.00  0.00           C  
ATOM   3970  HD2 PRO   262      99.732  27.324  82.031  1.00  0.00           H  
ATOM   3971  HD3 PRO   262     100.066  29.054  81.853  1.00  0.00           H  
ATOM   3972  CG  PRO   262      98.067  28.630  82.475  1.00  0.00           C  
ATOM   3973  HG2 PRO   262      97.468  27.867  81.980  1.00  0.00           H  
ATOM   3974  HG3 PRO   262      97.829  29.611  82.065  1.00  0.00           H  
ATOM   3975  CB  PRO   262      97.563  28.647  83.914  1.00  0.00           C  
ATOM   3976  HB2 PRO   262      96.750  27.927  84.014  1.00  0.00           H  
ATOM   3977  HB3 PRO   262      97.203  29.619  84.251  1.00  0.00           H  
ATOM   3978  CA  PRO   262      98.783  28.195  84.775  1.00  0.00           C  
ATOM   3979  HA  PRO   262      98.766  28.939  85.571  1.00  0.00           H  
ATOM   3980  C   PRO   262      98.386  26.811  85.423  1.00  0.00           C  
ATOM   3981  O   PRO   262      98.576  25.799  84.730  1.00  0.00           O  
ATOM   3982  N   PRO   263      98.014  26.838  86.697  1.00  0.00           N  
ATOM   3983  CD  PRO   263      98.345  27.816  87.678  1.00  0.00           C  
ATOM   3984  HD2 PRO   263      97.759  28.717  87.492  1.00  0.00           H  
ATOM   3985  HD3 PRO   263      99.398  28.087  87.601  1.00  0.00           H  
ATOM   3986  CG  PRO   263      98.111  27.227  89.095  1.00  0.00           C  
ATOM   3987  HG2 PRO   263      97.621  27.943  89.755  1.00  0.00           H  
ATOM   3988  HG3 PRO   263      98.995  26.813  89.580  1.00  0.00           H  
ATOM   3989  CB  PRO   263      97.226  26.063  88.778  1.00  0.00           C  
ATOM   3990  HB2 PRO   263      96.184  26.349  88.926  1.00  0.00           H  
ATOM   3991  HB3 PRO   263      97.437  25.182  89.385  1.00  0.00           H  
ATOM   3992  CA  PRO   263      97.368  25.682  87.322  1.00  0.00           C  
ATOM   3993  HA  PRO   263      97.982  24.783  87.293  1.00  0.00           H  
ATOM   3994  C   PRO   263      96.026  25.358  86.665  1.00  0.00           C  
ATOM   3995  O   PRO   263      95.139  26.163  86.624  1.00  0.00           O  
ATOM   3996  N   ILE   264      95.882  24.129  86.134  1.00  0.00           N  
ATOM   3997  H   ILE   264      96.666  23.493  86.179  1.00  0.00           H  
ATOM   3998  CA  ILE   264      94.583  23.549  85.639  1.00  0.00           C  
ATOM   3999  HA  ILE   264      94.268  24.108  84.758  1.00  0.00           H  
ATOM   4000  CB  ILE   264      94.629  22.082  85.144  1.00  0.00           C  
ATOM   4001  HB  ILE   264      93.649  21.792  84.765  1.00  0.00           H  
ATOM   4002  CG2 ILE   264      95.587  22.051  83.943  1.00  0.00           C  
ATOM   4003 HG21 ILE   264      95.400  21.157  83.349  1.00  0.00           H  
ATOM   4004 HG22 ILE   264      95.496  22.876  83.236  1.00  0.00           H  
ATOM   4005 HG23 ILE   264      96.652  22.068  84.171  1.00  0.00           H  
ATOM   4006  CG1 ILE   264      95.027  21.120  86.304  1.00  0.00           C  
ATOM   4007 HG12 ILE   264      95.912  21.510  86.806  1.00  0.00           H  
ATOM   4008 HG13 ILE   264      94.227  21.151  87.044  1.00  0.00           H  
ATOM   4009  CD1 ILE   264      95.172  19.698  85.741  1.00  0.00           C  
ATOM   4010 HD11 ILE   264      95.118  19.025  86.597  1.00  0.00           H  
ATOM   4011 HD12 ILE   264      94.355  19.351  85.109  1.00  0.00           H  
ATOM   4012 HD13 ILE   264      96.082  19.542  85.161  1.00  0.00           H  
ATOM   4013  C   ILE   264      93.349  23.795  86.547  1.00  0.00           C  
ATOM   4014  O   ILE   264      93.489  23.708  87.774  1.00  0.00           O  
ATOM   4015  N   SER   265      92.146  23.911  85.949  1.00  0.00           N  
ATOM   4016  H   SER   265      92.115  24.163  84.972  1.00  0.00           H  
ATOM   4017  CA  SER   265      90.881  24.036  86.680  1.00  0.00           C  
ATOM   4018  HA  SER   265      90.825  25.000  87.184  1.00  0.00           H  
ATOM   4019  CB  SER   265      89.653  23.947  85.762  1.00  0.00           C  
ATOM   4020  HB2 SER   265      89.789  24.474  84.818  1.00  0.00           H  
ATOM   4021  HB3 SER   265      89.335  22.915  85.619  1.00  0.00           H  
ATOM   4022  OG  SER   265      88.553  24.759  86.278  1.00  0.00           O  
ATOM   4023  HG  SER   265      88.185  25.241  85.534  1.00  0.00           H  
ATOM   4024  C   SER   265      90.705  23.060  87.826  1.00  0.00           C  
ATOM   4025  O   SER   265      90.644  21.834  87.626  1.00  0.00           O  
ATOM   4026  N   GLY   266      90.643  23.538  89.072  1.00  0.00           N  
ATOM   4027  H   GLY   266      90.821  24.530  89.134  1.00  0.00           H  
ATOM   4028  CA  GLY   266      90.375  22.834  90.330  1.00  0.00           C  
ATOM   4029  HA2 GLY   266      89.618  23.432  90.838  1.00  0.00           H  
ATOM   4030  HA3 GLY   266      89.991  21.820  90.222  1.00  0.00           H  
ATOM   4031  C   GLY   266      91.619  22.869  91.291  1.00  0.00           C  
ATOM   4032  O   GLY   266      91.563  22.491  92.487  1.00  0.00           O  
ATOM   4033  N   GLN   267      92.719  23.420  90.871  1.00  0.00           N  
ATOM   4034  H   GLN   267      92.718  23.759  89.920  1.00  0.00           H  
ATOM   4035  CA  GLN   267      94.021  22.959  91.448  1.00  0.00           C  
ATOM   4036  HA  GLN   267      93.934  21.900  91.688  1.00  0.00           H  
ATOM   4037  CB  GLN   267      95.078  23.031  90.322  1.00  0.00           C  
ATOM   4038  HB2 GLN   267      94.765  22.293  89.584  1.00  0.00           H  
ATOM   4039  HB3 GLN   267      95.037  24.050  89.937  1.00  0.00           H  
ATOM   4040  CG  GLN   267      96.482  22.704  90.679  1.00  0.00           C  
ATOM   4041  HG2 GLN   267      97.084  22.826  89.779  1.00  0.00           H  
ATOM   4042  HG3 GLN   267      96.806  23.410  91.444  1.00  0.00           H  
ATOM   4043  CD  GLN   267      96.834  21.421  91.212  1.00  0.00           C  
ATOM   4044  OE1 GLN   267      96.007  20.516  91.262  1.00  0.00           O  
ATOM   4045  NE2 GLN   267      98.094  21.318  91.608  1.00  0.00           N  
ATOM   4046 HE21 GLN   267      98.339  20.432  92.027  1.00  0.00           H  
ATOM   4047 HE22 GLN   267      98.610  22.115  91.953  1.00  0.00           H  
ATOM   4048  C   GLN   267      94.459  23.640  92.725  1.00  0.00           C  
ATOM   4049  O   GLN   267      95.339  23.107  93.416  1.00  0.00           O  
ATOM   4050  N   ILE   268      94.000  24.848  93.159  1.00  0.00           N  
ATOM   4051  H   ILE   268      93.160  25.269  92.787  1.00  0.00           H  
ATOM   4052  CA  ILE   268      94.866  25.571  94.116  1.00  0.00           C  
ATOM   4053  HA  ILE   268      95.865  25.171  93.942  1.00  0.00           H  
ATOM   4054  CB  ILE   268      94.953  27.080  93.818  1.00  0.00           C  
ATOM   4055  HB  ILE   268      93.982  27.539  94.004  1.00  0.00           H  
ATOM   4056  CG2 ILE   268      95.825  27.729  94.860  1.00  0.00           C  
ATOM   4057 HG21 ILE   268      96.024  28.764  94.584  1.00  0.00           H  
ATOM   4058 HG22 ILE   268      95.366  27.720  95.849  1.00  0.00           H  
ATOM   4059 HG23 ILE   268      96.803  27.247  94.854  1.00  0.00           H  
ATOM   4060  CG1 ILE   268      95.407  27.485  92.424  1.00  0.00           C  
ATOM   4061 HG12 ILE   268      96.447  27.206  92.253  1.00  0.00           H  
ATOM   4062 HG13 ILE   268      94.789  26.895  91.747  1.00  0.00           H  
ATOM   4063  CD1 ILE   268      95.103  28.948  92.143  1.00  0.00           C  
ATOM   4064 HD11 ILE   268      95.019  29.017  91.058  1.00  0.00           H  
ATOM   4065 HD12 ILE   268      94.156  29.262  92.581  1.00  0.00           H  
ATOM   4066 HD13 ILE   268      95.846  29.618  92.576  1.00  0.00           H  
ATOM   4067  C   ILE   268      94.421  25.317  95.554  1.00  0.00           C  
ATOM   4068  O   ILE   268      93.418  25.759  95.993  1.00  0.00           O  
ATOM   4069  N   ARG   269      95.271  24.586  96.260  1.00  0.00           N  
ATOM   4070  H   ARG   269      96.142  24.471  95.762  1.00  0.00           H  
ATOM   4071  CA  ARG   269      95.085  23.966  97.567  1.00  0.00           C  
ATOM   4072  HA  ARG   269      94.052  23.994  97.915  1.00  0.00           H  
ATOM   4073  CB  ARG   269      95.648  22.531  97.372  1.00  0.00           C  
ATOM   4074  HB2 ARG   269      95.122  22.069  96.536  1.00  0.00           H  
ATOM   4075  HB3 ARG   269      96.701  22.652  97.118  1.00  0.00           H  
ATOM   4076  CG  ARG   269      95.539  21.770  98.676  1.00  0.00           C  
ATOM   4077  HG2 ARG   269      96.242  22.085  99.447  1.00  0.00           H  
ATOM   4078  HG3 ARG   269      94.592  21.970  99.177  1.00  0.00           H  
ATOM   4079  CD  ARG   269      95.588  20.230  98.257  1.00  0.00           C  
ATOM   4080  HD2 ARG   269      94.701  20.010  97.662  1.00  0.00           H  
ATOM   4081  HD3 ARG   269      96.437  19.906  97.655  1.00  0.00           H  
ATOM   4082  NE  ARG   269      95.637  19.394  99.507  1.00  0.00           N  
ATOM   4083  HE  ARG   269      95.883  19.787 100.404  1.00  0.00           H  
ATOM   4084  CZ  ARG   269      95.334  18.142  99.597  1.00  0.00           C  
ATOM   4085  NH1 ARG   269      95.054  17.742 100.825  1.00  0.00           N  
ATOM   4086 HH11 ARG   269      94.355  17.014 100.800  1.00  0.00           H  
ATOM   4087 HH12 ARG   269      94.751  18.471 101.456  1.00  0.00           H  
ATOM   4088  NH2 ARG   269      95.246  17.302  98.571  1.00  0.00           N  
ATOM   4089 HH21 ARG   269      95.055  16.331  98.769  1.00  0.00           H  
ATOM   4090 HH22 ARG   269      95.557  17.508  97.632  1.00  0.00           H  
ATOM   4091  C   ARG   269      95.815  24.781  98.715  1.00  0.00           C  
ATOM   4092  O   ARG   269      95.610  24.409  99.860  1.00  0.00           O  
ATOM   4093  N   CYX   270      96.875  25.583  98.382  1.00  0.00           N  
ATOM   4094  H   CYX   270      96.995  25.671  97.383  1.00  0.00           H  
ATOM   4095  CA  CYX   270      97.824  26.203  99.337  1.00  0.00           C  
ATOM   4096  HA  CYX   270      98.462  25.442  99.787  1.00  0.00           H  
ATOM   4097  CB  CYX   270      98.819  27.030  98.602  1.00  0.00           C  
ATOM   4098  HB2 CYX   270      99.353  26.564  97.774  1.00  0.00           H  
ATOM   4099  HB3 CYX   270      98.385  27.906  98.119  1.00  0.00           H  
ATOM   4100  SG  CYX   270     100.048  27.825  99.721  1.00  0.00           S  
ATOM   4101  C   CYX   270      97.112  27.084 100.387  1.00  0.00           C  
ATOM   4102  O   CYX   270      96.500  28.120 100.118  1.00  0.00           O  
ATOM   4103  N   SER   271      97.478  26.800 101.642  1.00  0.00           N  
ATOM   4104  H   SER   271      98.105  26.036 101.847  1.00  0.00           H  
ATOM   4105  CA  SER   271      97.272  27.749 102.795  1.00  0.00           C  
ATOM   4106  HA  SER   271      97.085  28.748 102.403  1.00  0.00           H  
ATOM   4107  CB  SER   271      96.176  27.334 103.722  1.00  0.00           C  
ATOM   4108  HB2 SER   271      96.135  26.246 103.785  1.00  0.00           H  
ATOM   4109  HB3 SER   271      96.435  27.671 104.726  1.00  0.00           H  
ATOM   4110  OG  SER   271      94.941  27.829 103.235  1.00  0.00           O  
ATOM   4111  HG  SER   271      94.687  27.325 102.458  1.00  0.00           H  
ATOM   4112  C   SER   271      98.621  27.862 103.478  1.00  0.00           C  
ATOM   4113  O   SER   271      99.550  27.008 103.234  1.00  0.00           O  
ATOM   4114  N   SER   272      98.853  28.830 104.381  1.00  0.00           N  
ATOM   4115  H   SER   272      98.243  29.629 104.473  1.00  0.00           H  
ATOM   4116  CA  SER   272     100.062  28.833 105.278  1.00  0.00           C  
ATOM   4117  HA  SER   272     100.132  27.818 105.667  1.00  0.00           H  
ATOM   4118  CB  SER   272     101.338  29.257 104.475  1.00  0.00           C  
ATOM   4119  HB2 SER   272     101.437  28.818 103.482  1.00  0.00           H  
ATOM   4120  HB3 SER   272     101.477  30.316 104.254  1.00  0.00           H  
ATOM   4121  OG  SER   272     102.493  28.816 105.091  1.00  0.00           O  
ATOM   4122  HG  SER   272     102.418  27.859 105.053  1.00  0.00           H  
ATOM   4123  C   SER   272      99.761  29.716 106.486  1.00  0.00           C  
ATOM   4124  O   SER   272      98.678  30.359 106.511  1.00  0.00           O  
ATOM   4125  N   ASN   273     100.696  29.777 107.457  1.00  0.00           N  
ATOM   4126  H   ASN   273     101.548  29.239 107.390  1.00  0.00           H  
ATOM   4127  CA  ASN   273     100.805  30.825 108.418  1.00  0.00           C  
ATOM   4128  HA  ASN   273      99.886  31.407 108.341  1.00  0.00           H  
ATOM   4129  CB  ASN   273     100.895  30.351 109.825  1.00  0.00           C  
ATOM   4130  HB2 ASN   273     101.844  29.868 110.054  1.00  0.00           H  
ATOM   4131  HB3 ASN   273     100.700  31.188 110.496  1.00  0.00           H  
ATOM   4132  CG  ASN   273      99.785  29.396 110.123  1.00  0.00           C  
ATOM   4133  OD1 ASN   273      98.637  29.758 110.280  1.00  0.00           O  
ATOM   4134  ND2 ASN   273     100.017  28.112 110.008  1.00  0.00           N  
ATOM   4135 HD21 ASN   273     100.935  28.055 109.589  1.00  0.00           H  
ATOM   4136 HD22 ASN   273      99.270  27.666 109.494  1.00  0.00           H  
ATOM   4137  C   ASN   273     101.905  31.797 107.952  1.00  0.00           C  
ATOM   4138  O   ASN   273     103.049  31.308 107.814  1.00  0.00           O  
ATOM   4139  N   ILE   274     101.731  33.095 108.008  1.00  0.00           N  
ATOM   4140  H   ILE   274     100.836  33.393 108.368  1.00  0.00           H  
ATOM   4141  CA  ILE   274     102.844  34.047 108.107  1.00  0.00           C  
ATOM   4142  HA  ILE   274     103.664  33.695 107.480  1.00  0.00           H  
ATOM   4143  CB  ILE   274     102.412  35.458 107.582  1.00  0.00           C  
ATOM   4144  HB  ILE   274     101.468  35.770 108.030  1.00  0.00           H  
ATOM   4145  CG2 ILE   274     103.363  36.537 107.984  1.00  0.00           C  
ATOM   4146 HG21 ILE   274     103.501  36.636 109.061  1.00  0.00           H  
ATOM   4147 HG22 ILE   274     104.316  36.235 107.551  1.00  0.00           H  
ATOM   4148 HG23 ILE   274     103.182  37.468 107.447  1.00  0.00           H  
ATOM   4149  CG1 ILE   274     102.082  35.382 105.965  1.00  0.00           C  
ATOM   4150 HG12 ILE   274     102.936  35.742 105.392  1.00  0.00           H  
ATOM   4151 HG13 ILE   274     101.874  34.350 105.682  1.00  0.00           H  
ATOM   4152  CD1 ILE   274     100.960  36.338 105.703  1.00  0.00           C  
ATOM   4153 HD11 ILE   274     100.096  35.983 106.265  1.00  0.00           H  
ATOM   4154 HD12 ILE   274     101.294  37.309 106.070  1.00  0.00           H  
ATOM   4155 HD13 ILE   274     100.812  36.340 104.623  1.00  0.00           H  
ATOM   4156  C   ILE   274     103.457  34.012 109.456  1.00  0.00           C  
ATOM   4157  O   ILE   274     102.722  34.137 110.412  1.00  0.00           O  
ATOM   4158  N   THR   275     104.814  34.155 109.625  1.00  0.00           N  
ATOM   4159  H   THR   275     105.414  34.124 108.813  1.00  0.00           H  
ATOM   4160  CA  THR   275     105.528  34.204 110.903  1.00  0.00           C  
ATOM   4161  HA  THR   275     104.901  34.145 111.793  1.00  0.00           H  
ATOM   4162  CB  THR   275     106.482  32.993 110.972  1.00  0.00           C  
ATOM   4163  HB  THR   275     107.218  33.276 111.724  1.00  0.00           H  
ATOM   4164  CG2 THR   275     105.719  31.655 111.092  1.00  0.00           C  
ATOM   4165 HG21 THR   275     105.153  31.457 110.182  1.00  0.00           H  
ATOM   4166 HG22 THR   275     106.411  30.837 111.293  1.00  0.00           H  
ATOM   4167 HG23 THR   275     105.023  31.794 111.919  1.00  0.00           H  
ATOM   4168  OG1 THR   275     107.328  33.103 109.812  1.00  0.00           O  
ATOM   4169  HG1 THR   275     108.127  33.503 110.162  1.00  0.00           H  
ATOM   4170  C   THR   275     106.330  35.512 111.062  1.00  0.00           C  
ATOM   4171  O   THR   275     106.394  35.990 112.190  1.00  0.00           O  
ATOM   4172  N   GLY   276     106.678  36.124 109.925  1.00  0.00           N  
ATOM   4173  H   GLY   276     106.592  35.676 109.023  1.00  0.00           H  
ATOM   4174  CA  GLY   276     107.577  37.303 110.059  1.00  0.00           C  
ATOM   4175  HA2 GLY   276     107.176  37.868 110.900  1.00  0.00           H  
ATOM   4176  HA3 GLY   276     108.572  36.923 110.289  1.00  0.00           H  
ATOM   4177  C   GLY   276     107.623  38.235 108.807  1.00  0.00           C  
ATOM   4178  O   GLY   276     107.198  37.906 107.770  1.00  0.00           O  
ATOM   4179  N   LEU   277     108.111  39.501 108.956  1.00  0.00           N  
ATOM   4180  H   LEU   277     108.579  39.701 109.829  1.00  0.00           H  
ATOM   4181  CA  LEU   277     108.383  40.372 107.855  1.00  0.00           C  
ATOM   4182  HA  LEU   277     108.063  39.882 106.936  1.00  0.00           H  
ATOM   4183  CB  LEU   277     107.569  41.629 107.999  1.00  0.00           C  
ATOM   4184  HB2 LEU   277     106.585  41.347 108.374  1.00  0.00           H  
ATOM   4185  HB3 LEU   277     108.059  42.244 108.754  1.00  0.00           H  
ATOM   4186  CG  LEU   277     107.350  42.600 106.807  1.00  0.00           C  
ATOM   4187  HG  LEU   277     108.304  42.737 106.298  1.00  0.00           H  
ATOM   4188  CD1 LEU   277     106.374  41.994 105.794  1.00  0.00           C  
ATOM   4189 HD11 LEU   277     106.030  42.671 105.012  1.00  0.00           H  
ATOM   4190 HD12 LEU   277     106.796  41.164 105.226  1.00  0.00           H  
ATOM   4191 HD13 LEU   277     105.502  41.644 106.345  1.00  0.00           H  
ATOM   4192  CD2 LEU   277     106.803  44.016 107.135  1.00  0.00           C  
ATOM   4193 HD21 LEU   277     106.549  44.582 106.239  1.00  0.00           H  
ATOM   4194 HD22 LEU   277     105.860  43.842 107.653  1.00  0.00           H  
ATOM   4195 HD23 LEU   277     107.500  44.545 107.784  1.00  0.00           H  
ATOM   4196  C   LEU   277     109.930  40.582 107.671  1.00  0.00           C  
ATOM   4197  O   LEU   277     110.731  40.353 108.576  1.00  0.00           O  
ATOM   4198  N   LEU   278     110.246  40.965 106.400  1.00  0.00           N  
ATOM   4199  H   LEU   278     109.552  40.863 105.674  1.00  0.00           H  
ATOM   4200  CA  LEU   278     111.515  41.603 105.960  1.00  0.00           C  
ATOM   4201  HA  LEU   278     112.281  41.734 106.724  1.00  0.00           H  
ATOM   4202  CB  LEU   278     112.140  40.662 104.879  1.00  0.00           C  
ATOM   4203  HB2 LEU   278     111.424  40.615 104.058  1.00  0.00           H  
ATOM   4204  HB3 LEU   278     113.094  41.128 104.633  1.00  0.00           H  
ATOM   4205  CG  LEU   278     112.417  39.239 105.394  1.00  0.00           C  
ATOM   4206  HG  LEU   278     111.578  38.572 105.593  1.00  0.00           H  
ATOM   4207  CD1 LEU   278     113.210  38.534 104.288  1.00  0.00           C  
ATOM   4208 HD11 LEU   278     113.222  37.479 104.560  1.00  0.00           H  
ATOM   4209 HD12 LEU   278     112.797  38.604 103.282  1.00  0.00           H  
ATOM   4210 HD13 LEU   278     114.189  38.991 104.145  1.00  0.00           H  
ATOM   4211  CD2 LEU   278     113.325  39.243 106.561  1.00  0.00           C  
ATOM   4212 HD21 LEU   278     114.222  39.811 106.313  1.00  0.00           H  
ATOM   4213 HD22 LEU   278     112.795  39.683 107.405  1.00  0.00           H  
ATOM   4214 HD23 LEU   278     113.561  38.198 106.765  1.00  0.00           H  
ATOM   4215  C   LEU   278     111.316  43.052 105.467  1.00  0.00           C  
ATOM   4216  O   LEU   278     110.315  43.305 104.794  1.00  0.00           O  
ATOM   4217  N   LEU   279     112.202  43.965 105.692  1.00  0.00           N  
ATOM   4218  H   LEU   279     112.983  43.710 106.279  1.00  0.00           H  
ATOM   4219  CA  LEU   279     112.182  45.295 105.085  1.00  0.00           C  
ATOM   4220  HA  LEU   279     111.597  45.344 104.166  1.00  0.00           H  
ATOM   4221  CB  LEU   279     111.649  46.415 106.053  1.00  0.00           C  
ATOM   4222  HB2 LEU   279     112.450  46.897 106.614  1.00  0.00           H  
ATOM   4223  HB3 LEU   279     111.274  47.192 105.387  1.00  0.00           H  
ATOM   4224  CG  LEU   279     110.499  45.911 107.043  1.00  0.00           C  
ATOM   4225  HG  LEU   279     109.879  45.192 106.507  1.00  0.00           H  
ATOM   4226  CD1 LEU   279     111.017  45.449 108.382  1.00  0.00           C  
ATOM   4227 HD11 LEU   279     111.538  46.322 108.774  1.00  0.00           H  
ATOM   4228 HD12 LEU   279     110.210  45.070 109.009  1.00  0.00           H  
ATOM   4229 HD13 LEU   279     111.852  44.752 108.304  1.00  0.00           H  
ATOM   4230  CD2 LEU   279     109.532  46.947 107.334  1.00  0.00           C  
ATOM   4231 HD21 LEU   279     108.710  46.537 107.921  1.00  0.00           H  
ATOM   4232 HD22 LEU   279     109.990  47.749 107.914  1.00  0.00           H  
ATOM   4233 HD23 LEU   279     109.224  47.333 106.363  1.00  0.00           H  
ATOM   4234  C   LEU   279     113.492  45.756 104.550  1.00  0.00           C  
ATOM   4235  O   LEU   279     114.556  45.226 104.824  1.00  0.00           O  
ATOM   4236  N   THR   280     113.562  46.897 103.874  1.00  0.00           N  
ATOM   4237  H   THR   280     112.740  47.189 103.363  1.00  0.00           H  
ATOM   4238  CA  THR   280     114.658  47.858 104.041  1.00  0.00           C  
ATOM   4239  HA  THR   280     115.289  47.563 104.880  1.00  0.00           H  
ATOM   4240  CB  THR   280     115.531  47.858 102.792  1.00  0.00           C  
ATOM   4241  HB  THR   280     116.383  48.493 103.031  1.00  0.00           H  
ATOM   4242  CG2 THR   280     116.024  46.504 102.249  1.00  0.00           C  
ATOM   4243 HG21 THR   280     115.191  45.801 102.243  1.00  0.00           H  
ATOM   4244 HG22 THR   280     116.410  46.610 101.235  1.00  0.00           H  
ATOM   4245 HG23 THR   280     116.904  46.164 102.795  1.00  0.00           H  
ATOM   4246  OG1 THR   280     114.813  48.411 101.817  1.00  0.00           O  
ATOM   4247  HG1 THR   280     114.306  47.754 101.335  1.00  0.00           H  
ATOM   4248  C   THR   280     114.035  49.231 104.486  1.00  0.00           C  
ATOM   4249  O   THR   280     112.806  49.423 104.413  1.00  0.00           O  
ATOM   4250  N   ARG   281     114.814  50.139 105.201  1.00  0.00           N  
ATOM   4251  H   ARG   281     115.788  49.936 105.378  1.00  0.00           H  
ATOM   4252  CA  ARG   281     114.543  51.606 105.396  1.00  0.00           C  
ATOM   4253  HA  ARG   281     113.480  51.701 105.619  1.00  0.00           H  
ATOM   4254  CB  ARG   281     115.374  51.991 106.618  1.00  0.00           C  
ATOM   4255  HB2 ARG   281     115.103  51.310 107.424  1.00  0.00           H  
ATOM   4256  HB3 ARG   281     116.412  51.695 106.466  1.00  0.00           H  
ATOM   4257  CG  ARG   281     115.079  53.421 107.087  1.00  0.00           C  
ATOM   4258  HG2 ARG   281     115.653  54.051 106.408  1.00  0.00           H  
ATOM   4259  HG3 ARG   281     114.059  53.754 106.893  1.00  0.00           H  
ATOM   4260  CD  ARG   281     115.442  53.673 108.500  1.00  0.00           C  
ATOM   4261  HD2 ARG   281     115.231  54.724 108.699  1.00  0.00           H  
ATOM   4262  HD3 ARG   281     114.864  53.040 109.173  1.00  0.00           H  
ATOM   4263  NE  ARG   281     116.859  53.351 108.741  1.00  0.00           N  
ATOM   4264  HE  ARG   281     117.274  52.476 108.454  1.00  0.00           H  
ATOM   4265  CZ  ARG   281     117.752  54.194 109.201  1.00  0.00           C  
ATOM   4266  NH1 ARG   281     117.594  55.311 109.853  1.00  0.00           N  
ATOM   4267 HH11 ARG   281     118.410  55.683 110.316  1.00  0.00           H  
ATOM   4268 HH12 ARG   281     116.704  55.523 110.280  1.00  0.00           H  
ATOM   4269  NH2 ARG   281     119.009  53.896 109.119  1.00  0.00           N  
ATOM   4270 HH21 ARG   281     119.650  54.318 109.775  1.00  0.00           H  
ATOM   4271 HH22 ARG   281     119.322  52.984 108.818  1.00  0.00           H  
ATOM   4272  C   ARG   281     114.926  52.400 104.140  1.00  0.00           C  
ATOM   4273  O   ARG   281     116.030  52.400 103.792  1.00  0.00           O  
ATOM   4274  N   ASP   282     113.932  53.046 103.479  1.00  0.00           N  
ATOM   4275  H   ASP   282     113.020  52.966 103.905  1.00  0.00           H  
ATOM   4276  CA  ASP   282     113.996  53.556 102.092  1.00  0.00           C  
ATOM   4277  HA  ASP   282     114.111  52.688 101.443  1.00  0.00           H  
ATOM   4278  CB  ASP   282     112.649  54.312 101.893  1.00  0.00           C  
ATOM   4279  HB2 ASP   282     111.795  53.746 102.266  1.00  0.00           H  
ATOM   4280  HB3 ASP   282     112.762  55.243 102.448  1.00  0.00           H  
ATOM   4281  CG  ASP   282     112.416  54.590 100.379  1.00  0.00           C  
ATOM   4282  OD1 ASP   282     113.147  54.031  99.511  1.00  0.00           O  
ATOM   4283  OD2 ASP   282     111.430  55.314 100.030  1.00  0.00           O  
ATOM   4284  C   ASP   282     115.207  54.463 101.793  1.00  0.00           C  
ATOM   4285  O   ASP   282     115.457  55.404 102.541  1.00  0.00           O  
ATOM   4286  N   GLY   283     115.930  54.295 100.648  1.00  0.00           N  
ATOM   4287  H   GLY   283     115.722  53.484 100.083  1.00  0.00           H  
ATOM   4288  CA  GLY   283     117.078  55.131 100.402  1.00  0.00           C  
ATOM   4289  HA2 GLY   283     117.914  54.670 100.927  1.00  0.00           H  
ATOM   4290  HA3 GLY   283     117.372  54.950  99.368  1.00  0.00           H  
ATOM   4291  C   GLY   283     116.913  56.685 100.613  1.00  0.00           C  
ATOM   4292  O   GLY   283     116.187  57.344  99.836  1.00  0.00           O  
ATOM   4293  N   GLY   284     117.511  57.278 101.646  1.00  0.00           N  
ATOM   4294  H   GLY   284     118.220  56.640 101.978  1.00  0.00           H  
ATOM   4295  CA  GLY   284     117.741  58.749 101.832  1.00  0.00           C  
ATOM   4296  HA2 GLY   284     118.600  58.874 102.492  1.00  0.00           H  
ATOM   4297  HA3 GLY   284     118.007  59.329 100.948  1.00  0.00           H  
ATOM   4298  C   GLY   284     116.418  59.431 102.439  1.00  0.00           C  
ATOM   4299  O   GLY   284     116.407  60.581 102.924  1.00  0.00           O  
ATOM   4300  N   ASN   285     115.267  58.735 102.446  1.00  0.00           N  
ATOM   4301  H   ASN   285     115.331  57.803 102.063  1.00  0.00           H  
ATOM   4302  CA  ASN   285     113.986  59.359 102.106  1.00  0.00           C  
ATOM   4303  HA  ASN   285     114.186  60.119 101.352  1.00  0.00           H  
ATOM   4304  CB  ASN   285     113.174  58.264 101.476  1.00  0.00           C  
ATOM   4305  HB2 ASN   285     113.783  57.595 100.867  1.00  0.00           H  
ATOM   4306  HB3 ASN   285     112.605  57.685 102.203  1.00  0.00           H  
ATOM   4307  CG  ASN   285     112.132  58.787 100.544  1.00  0.00           C  
ATOM   4308  OD1 ASN   285     110.989  58.890 100.994  1.00  0.00           O  
ATOM   4309  ND2 ASN   285     112.510  59.246  99.365  1.00  0.00           N  
ATOM   4310 HD21 ASN   285     111.838  59.750  98.805  1.00  0.00           H  
ATOM   4311 HD22 ASN   285     113.451  59.023  99.073  1.00  0.00           H  
ATOM   4312  C   ASN   285     113.266  59.896 103.383  1.00  0.00           C  
ATOM   4313  O   ASN   285     112.298  60.623 103.287  1.00  0.00           O  
ATOM   4314  N   SER   286     113.588  59.279 104.605  1.00  0.00           N  
ATOM   4315  H   SER   286     114.407  58.689 104.569  1.00  0.00           H  
ATOM   4316  CA  SER   286     113.053  59.762 105.891  1.00  0.00           C  
ATOM   4317  HA  SER   286     111.981  59.582 105.824  1.00  0.00           H  
ATOM   4318  CB  SER   286     113.482  58.794 107.002  1.00  0.00           C  
ATOM   4319  HB2 SER   286     114.558  58.856 107.165  1.00  0.00           H  
ATOM   4320  HB3 SER   286     113.040  59.082 107.956  1.00  0.00           H  
ATOM   4321  OG  SER   286     113.026  57.523 106.727  1.00  0.00           O  
ATOM   4322  HG  SER   286     113.788  56.986 106.498  1.00  0.00           H  
ATOM   4323  C   SER   286     113.346  61.256 106.252  1.00  0.00           C  
ATOM   4324  O   SER   286     114.211  61.895 105.699  1.00  0.00           O  
ATOM   4325  N   ASN   287     112.589  61.806 107.177  1.00  0.00           N  
ATOM   4326  H   ASN   287     112.124  61.138 107.775  1.00  0.00           H  
ATOM   4327  CA  ASN   287     112.664  63.129 107.754  1.00  0.00           C  
ATOM   4328  HA  ASN   287     113.643  63.586 107.613  1.00  0.00           H  
ATOM   4329  CB  ASN   287     111.753  64.141 106.930  1.00  0.00           C  
ATOM   4330  HB2 ASN   287     112.327  65.067 106.961  1.00  0.00           H  
ATOM   4331  HB3 ASN   287     111.574  63.794 105.913  1.00  0.00           H  
ATOM   4332  CG  ASN   287     110.348  64.279 107.579  1.00  0.00           C  
ATOM   4333  OD1 ASN   287     109.645  63.322 107.735  1.00  0.00           O  
ATOM   4334  ND2 ASN   287     109.899  65.495 107.718  1.00  0.00           N  
ATOM   4335 HD21 ASN   287     108.927  65.573 107.985  1.00  0.00           H  
ATOM   4336 HD22 ASN   287     110.501  66.296 107.587  1.00  0.00           H  
ATOM   4337  C   ASN   287     112.459  63.189 109.258  1.00  0.00           C  
ATOM   4338  O   ASN   287     112.137  62.146 109.885  1.00  0.00           O  
ATOM   4339  N   ASN   288     112.468  64.397 109.823  1.00  0.00           N  
ATOM   4340  H   ASN   288     113.085  65.101 109.444  1.00  0.00           H  
ATOM   4341  CA  ASN   288     112.201  64.792 111.278  1.00  0.00           C  
ATOM   4342  HA  ASN   288     113.096  64.520 111.838  1.00  0.00           H  
ATOM   4343  CB  ASN   288     112.027  66.328 111.225  1.00  0.00           C  
ATOM   4344  HB2 ASN   288     112.906  66.757 110.746  1.00  0.00           H  
ATOM   4345  HB3 ASN   288     111.204  66.513 110.534  1.00  0.00           H  
ATOM   4346  CG  ASN   288     111.679  66.729 112.619  1.00  0.00           C  
ATOM   4347  OD1 ASN   288     112.352  66.320 113.561  1.00  0.00           O  
ATOM   4348  ND2 ASN   288     110.636  67.516 112.789  1.00  0.00           N  
ATOM   4349 HD21 ASN   288     110.080  67.459 111.948  1.00  0.00           H  
ATOM   4350 HD22 ASN   288     110.183  67.274 113.658  1.00  0.00           H  
ATOM   4351  C   ASN   288     110.953  64.013 111.721  1.00  0.00           C  
ATOM   4352  O   ASN   288     110.978  63.300 112.751  1.00  0.00           O  
ATOM   4353  N   GLU   289     109.896  64.208 110.928  1.00  0.00           N  
ATOM   4354  H   GLU   289     110.085  64.497 109.979  1.00  0.00           H  
ATOM   4355  CA  GLU   289     108.516  63.691 111.268  1.00  0.00           C  
ATOM   4356  HA  GLU   289     108.272  63.983 112.290  1.00  0.00           H  
ATOM   4357  CB  GLU   289     107.408  64.342 110.373  1.00  0.00           C  
ATOM   4358  HB2 GLU   289     107.603  65.411 110.288  1.00  0.00           H  
ATOM   4359  HB3 GLU   289     107.530  63.962 109.358  1.00  0.00           H  
ATOM   4360  CG  GLU   289     105.999  63.946 110.685  1.00  0.00           C  
ATOM   4361  HG2 GLU   289     105.924  62.885 110.448  1.00  0.00           H  
ATOM   4362  HG3 GLU   289     105.908  64.072 111.764  1.00  0.00           H  
ATOM   4363  CD  GLU   289     104.908  64.746 109.963  1.00  0.00           C  
ATOM   4364  OE1 GLU   289     103.978  64.086 109.385  1.00  0.00           O  
ATOM   4365  OE2 GLU   289     104.942  65.994 110.011  1.00  0.00           O  
ATOM   4366  C   GLU   289     108.406  62.166 111.203  1.00  0.00           C  
ATOM   4367  O   GLU   289     107.586  61.595 111.932  1.00  0.00           O  
ATOM   4368  N   SER   290     109.112  61.595 110.241  1.00  0.00           N  
ATOM   4369  H   SER   290     109.791  62.176 109.770  1.00  0.00           H  
ATOM   4370  CA  SER   290     108.771  60.289 109.678  1.00  0.00           C  
ATOM   4371  HA  SER   290     108.289  59.722 110.474  1.00  0.00           H  
ATOM   4372  CB  SER   290     107.591  60.539 108.683  1.00  0.00           C  
ATOM   4373  HB2 SER   290     107.221  59.619 108.230  1.00  0.00           H  
ATOM   4374  HB3 SER   290     106.785  61.133 109.112  1.00  0.00           H  
ATOM   4375  OG  SER   290     108.128  61.266 107.525  1.00  0.00           O  
ATOM   4376  HG  SER   290     108.710  61.964 107.836  1.00  0.00           H  
ATOM   4377  C   SER   290     109.887  59.485 109.160  1.00  0.00           C  
ATOM   4378  O   SER   290     110.774  59.926 108.422  1.00  0.00           O  
ATOM   4379  N   GLU   291     109.679  58.188 109.407  1.00  0.00           N  
ATOM   4380  H   GLU   291     108.770  57.860 109.702  1.00  0.00           H  
ATOM   4381  CA  GLU   291     110.663  57.154 109.003  1.00  0.00           C  
ATOM   4382  HA  GLU   291     111.454  57.639 108.431  1.00  0.00           H  
ATOM   4383  CB  GLU   291     111.344  56.632 110.249  1.00  0.00           C  
ATOM   4384  HB2 GLU   291     111.502  57.443 110.960  1.00  0.00           H  
ATOM   4385  HB3 GLU   291     110.609  55.960 110.692  1.00  0.00           H  
ATOM   4386  CG  GLU   291     112.697  55.955 110.125  1.00  0.00           C  
ATOM   4387  HG2 GLU   291     112.711  55.033 110.705  1.00  0.00           H  
ATOM   4388  HG3 GLU   291     112.855  55.674 109.083  1.00  0.00           H  
ATOM   4389  CD  GLU   291     113.912  56.842 110.516  1.00  0.00           C  
ATOM   4390  OE1 GLU   291     113.903  57.654 111.492  1.00  0.00           O  
ATOM   4391  OE2 GLU   291     115.029  56.554 110.075  1.00  0.00           O  
ATOM   4392  C   GLU   291     110.071  56.030 108.095  1.00  0.00           C  
ATOM   4393  O   GLU   291     109.040  55.539 108.441  1.00  0.00           O  
ATOM   4394  N   ILE   292     110.679  55.814 106.949  1.00  0.00           N  
ATOM   4395  H   ILE   292     111.504  56.373 106.785  1.00  0.00           H  
ATOM   4396  CA  ILE   292     109.999  55.399 105.687  1.00  0.00           C  
ATOM   4397  HA  ILE   292     108.925  55.393 105.875  1.00  0.00           H  
ATOM   4398  CB  ILE   292     110.116  56.447 104.560  1.00  0.00           C  
ATOM   4399  HB  ILE   292     111.171  56.623 104.352  1.00  0.00           H  
ATOM   4400  CG2 ILE   292     109.383  55.952 103.264  1.00  0.00           C  
ATOM   4401 HG21 ILE   292     109.893  55.076 102.863  1.00  0.00           H  
ATOM   4402 HG22 ILE   292     108.333  55.713 103.434  1.00  0.00           H  
ATOM   4403 HG23 ILE   292     109.368  56.752 102.524  1.00  0.00           H  
ATOM   4404  CG1 ILE   292     109.672  57.801 105.025  1.00  0.00           C  
ATOM   4405 HG12 ILE   292     110.320  58.153 105.828  1.00  0.00           H  
ATOM   4406 HG13 ILE   292     109.602  58.486 104.180  1.00  0.00           H  
ATOM   4407  CD1 ILE   292     108.247  58.016 105.602  1.00  0.00           C  
ATOM   4408 HD11 ILE   292     108.064  57.329 106.429  1.00  0.00           H  
ATOM   4409 HD12 ILE   292     108.139  59.039 105.960  1.00  0.00           H  
ATOM   4410 HD13 ILE   292     107.581  57.847 104.757  1.00  0.00           H  
ATOM   4411  C   ILE   292     110.582  54.059 105.208  1.00  0.00           C  
ATOM   4412  O   ILE   292     111.817  54.045 104.848  1.00  0.00           O  
ATOM   4413  N   PHE   293     109.762  53.060 104.917  1.00  0.00           N  
ATOM   4414  H   PHE   293     108.788  53.172 105.159  1.00  0.00           H  
ATOM   4415  CA  PHE   293     110.219  51.658 104.698  1.00  0.00           C  
ATOM   4416  HA  PHE   293     111.303  51.625 104.590  1.00  0.00           H  
ATOM   4417  CB  PHE   293     109.793  50.801 105.797  1.00  0.00           C  
ATOM   4418  HB2 PHE   293     108.711  50.847 105.915  1.00  0.00           H  
ATOM   4419  HB3 PHE   293     110.119  49.792 105.544  1.00  0.00           H  
ATOM   4420  CG  PHE   293     110.385  51.243 107.148  1.00  0.00           C  
ATOM   4421  CD1 PHE   293     109.564  51.855 108.133  1.00  0.00           C  
ATOM   4422  HD1 PHE   293     108.506  51.906 107.923  1.00  0.00           H  
ATOM   4423  CE1 PHE   293     110.094  52.376 109.285  1.00  0.00           C  
ATOM   4424  HE1 PHE   293     109.430  53.013 109.850  1.00  0.00           H  
ATOM   4425  CZ  PHE   293     111.388  52.027 109.701  1.00  0.00           C  
ATOM   4426  HZ  PHE   293     111.907  52.545 110.494  1.00  0.00           H  
ATOM   4427  CE2 PHE   293     112.121  51.208 108.829  1.00  0.00           C  
ATOM   4428  HE2 PHE   293     113.137  50.926 109.064  1.00  0.00           H  
ATOM   4429  CD2 PHE   293     111.667  50.870 107.562  1.00  0.00           C  
ATOM   4430  HD2 PHE   293     112.180  50.113 106.989  1.00  0.00           H  
ATOM   4431  C   PHE   293     109.636  51.044 103.433  1.00  0.00           C  
ATOM   4432  O   PHE   293     108.495  51.334 103.131  1.00  0.00           O  
ATOM   4433  N   ARG   294     110.273  49.988 102.924  1.00  0.00           N  
ATOM   4434  H   ARG   294     111.183  49.806 103.321  1.00  0.00           H  
ATOM   4435  CA  ARG   294     109.824  49.128 101.840  1.00  0.00           C  
ATOM   4436  HA  ARG   294     108.832  49.469 101.542  1.00  0.00           H  
ATOM   4437  CB  ARG   294     110.707  49.380 100.594  1.00  0.00           C  
ATOM   4438  HB2 ARG   294     111.724  49.566 100.938  1.00  0.00           H  
ATOM   4439  HB3 ARG   294     110.722  48.508  99.940  1.00  0.00           H  
ATOM   4440  CG  ARG   294     110.172  50.570  99.796  1.00  0.00           C  
ATOM   4441  HG2 ARG   294     109.139  50.433  99.477  1.00  0.00           H  
ATOM   4442  HG3 ARG   294     110.198  51.452 100.437  1.00  0.00           H  
ATOM   4443  CD  ARG   294     111.116  50.929  98.650  1.00  0.00           C  
ATOM   4444  HD2 ARG   294     112.107  50.608  98.973  1.00  0.00           H  
ATOM   4445  HD3 ARG   294     110.669  50.392  97.814  1.00  0.00           H  
ATOM   4446  NE  ARG   294     111.267  52.370  98.361  1.00  0.00           N  
ATOM   4447  HE  ARG   294     112.034  52.843  98.817  1.00  0.00           H  
ATOM   4448  CZ  ARG   294     110.562  53.136  97.591  1.00  0.00           C  
ATOM   4449  NH1 ARG   294     109.418  52.720  97.218  1.00  0.00           N  
ATOM   4450 HH11 ARG   294     108.964  53.350  96.573  1.00  0.00           H  
ATOM   4451 HH12 ARG   294     109.118  51.762  97.327  1.00  0.00           H  
ATOM   4452  NH2 ARG   294     110.639  54.425  97.655  1.00  0.00           N  
ATOM   4453 HH21 ARG   294     110.908  54.810  98.549  1.00  0.00           H  
ATOM   4454 HH22 ARG   294     109.964  54.962  97.130  1.00  0.00           H  
ATOM   4455  C   ARG   294     109.971  47.624 102.306  1.00  0.00           C  
ATOM   4456  O   ARG   294     111.121  47.221 102.426  1.00  0.00           O  
ATOM   4457  N   PRO   295     108.967  46.776 102.340  1.00  0.00           N  
ATOM   4458  CD  PRO   295     107.594  47.123 102.370  1.00  0.00           C  
ATOM   4459  HD2 PRO   295     107.260  46.905 101.356  1.00  0.00           H  
ATOM   4460  HD3 PRO   295     107.423  48.185 102.550  1.00  0.00           H  
ATOM   4461  CG  PRO   295     106.946  46.248 103.544  1.00  0.00           C  
ATOM   4462  HG2 PRO   295     105.901  46.183 103.242  1.00  0.00           H  
ATOM   4463  HG3 PRO   295     107.273  46.687 104.487  1.00  0.00           H  
ATOM   4464  CB  PRO   295     107.682  44.977 103.271  1.00  0.00           C  
ATOM   4465  HB2 PRO   295     107.178  44.385 102.506  1.00  0.00           H  
ATOM   4466  HB3 PRO   295     107.820  44.332 104.139  1.00  0.00           H  
ATOM   4467  CA  PRO   295     109.087  45.412 102.806  1.00  0.00           C  
ATOM   4468  HA  PRO   295     109.725  45.308 103.684  1.00  0.00           H  
ATOM   4469  C   PRO   295     109.640  44.489 101.700  1.00  0.00           C  
ATOM   4470  O   PRO   295     109.230  44.587 100.520  1.00  0.00           O  
ATOM   4471  N   GLY   296     110.532  43.593 102.085  1.00  0.00           N  
ATOM   4472  H   GLY   296     110.728  43.422 103.061  1.00  0.00           H  
ATOM   4473  CA  GLY   296     111.279  42.815 101.125  1.00  0.00           C  
ATOM   4474  HA2 GLY   296     110.971  41.840 101.502  1.00  0.00           H  
ATOM   4475  HA3 GLY   296     111.019  42.924 100.072  1.00  0.00           H  
ATOM   4476  C   GLY   296     112.761  42.999 101.167  1.00  0.00           C  
ATOM   4477  O   GLY   296     113.198  44.098 101.569  1.00  0.00           O  
ATOM   4478  N   GLY   297     113.490  41.899 100.956  1.00  0.00           N  
ATOM   4479  H   GLY   297     113.056  40.988 101.009  1.00  0.00           H  
ATOM   4480  CA  GLY   297     114.903  41.885 101.334  1.00  0.00           C  
ATOM   4481  HA2 GLY   297     115.120  42.694 102.031  1.00  0.00           H  
ATOM   4482  HA3 GLY   297     115.135  40.911 101.766  1.00  0.00           H  
ATOM   4483  C   GLY   297     115.843  42.068 100.108  1.00  0.00           C  
ATOM   4484  O   GLY   297     115.523  42.875  99.193  1.00  0.00           O  
ATOM   4485  N   GLY   298     117.121  41.649 100.331  1.00  0.00           N  
ATOM   4486  H   GLY   298     117.330  40.991 101.067  1.00  0.00           H  
ATOM   4487  CA  GLY   298     118.150  42.057  99.432  1.00  0.00           C  
ATOM   4488  HA2 GLY   298     117.919  42.957  98.862  1.00  0.00           H  
ATOM   4489  HA3 GLY   298     118.997  42.340 100.057  1.00  0.00           H  
ATOM   4490  C   GLY   298     118.540  40.851  98.516  1.00  0.00           C  
ATOM   4491  O   GLY   298     119.117  41.001  97.440  1.00  0.00           O  
ATOM   4492  N   ASP   299     118.153  39.602  98.870  1.00  0.00           N  
ATOM   4493  H   ASP   299     117.760  39.522  99.797  1.00  0.00           H  
ATOM   4494  CA  ASP   299     118.280  38.377  98.127  1.00  0.00           C  
ATOM   4495  HA  ASP   299     117.957  38.597  97.109  1.00  0.00           H  
ATOM   4496  CB  ASP   299     119.785  37.994  98.149  1.00  0.00           C  
ATOM   4497  HB2 ASP   299     120.376  38.871  97.886  1.00  0.00           H  
ATOM   4498  HB3 ASP   299     120.109  37.761  99.163  1.00  0.00           H  
ATOM   4499  CG  ASP   299     120.095  36.783  97.257  1.00  0.00           C  
ATOM   4500  OD1 ASP   299     121.135  36.936  96.630  1.00  0.00           O  
ATOM   4501  OD2 ASP   299     119.409  35.752  97.316  1.00  0.00           O  
ATOM   4502  C   ASP   299     117.327  37.322  98.698  1.00  0.00           C  
ATOM   4503  O   ASP   299     117.034  37.317  99.877  1.00  0.00           O  
ATOM   4504  N   MET   300     116.801  36.506  97.784  1.00  0.00           N  
ATOM   4505  H   MET   300     116.981  36.719  96.813  1.00  0.00           H  
ATOM   4506  CA  MET   300     115.926  35.351  97.989  1.00  0.00           C  
ATOM   4507  HA  MET   300     114.960  35.785  98.245  1.00  0.00           H  
ATOM   4508  CB  MET   300     115.743  34.523  96.761  1.00  0.00           C  
ATOM   4509  HB2 MET   300     115.768  35.264  95.961  1.00  0.00           H  
ATOM   4510  HB3 MET   300     116.584  33.830  96.729  1.00  0.00           H  
ATOM   4511  CG  MET   300     114.310  33.868  96.747  1.00  0.00           C  
ATOM   4512  HG2 MET   300     114.150  33.302  97.665  1.00  0.00           H  
ATOM   4513  HG3 MET   300     113.628  34.716  96.797  1.00  0.00           H  
ATOM   4514  SD  MET   300     113.990  33.010  95.215  1.00  0.00           S  
ATOM   4515  CE  MET   300     115.271  31.804  95.219  1.00  0.00           C  
ATOM   4516  HE1 MET   300     115.105  30.946  94.567  1.00  0.00           H  
ATOM   4517  HE2 MET   300     116.249  32.144  94.877  1.00  0.00           H  
ATOM   4518  HE3 MET   300     115.441  31.311  96.175  1.00  0.00           H  
ATOM   4519  C   MET   300     116.215  34.501  99.245  1.00  0.00           C  
ATOM   4520  O   MET   300     115.342  33.975  99.901  1.00  0.00           O  
ATOM   4521  N   ARG   301     117.557  34.362  99.446  1.00  0.00           N  
ATOM   4522  H   ARG   301     118.182  34.928  98.890  1.00  0.00           H  
ATOM   4523  CA  ARG   301     118.169  33.712 100.639  1.00  0.00           C  
ATOM   4524  HA  ARG   301     117.877  32.665 100.716  1.00  0.00           H  
ATOM   4525  CB  ARG   301     119.697  33.723 100.521  1.00  0.00           C  
ATOM   4526  HB2 ARG   301     120.060  34.672 100.127  1.00  0.00           H  
ATOM   4527  HB3 ARG   301     120.172  33.460 101.466  1.00  0.00           H  
ATOM   4528  CG  ARG   301     120.053  32.590  99.476  1.00  0.00           C  
ATOM   4529  HG2 ARG   301     119.765  31.673  99.990  1.00  0.00           H  
ATOM   4530  HG3 ARG   301     119.440  32.788  98.597  1.00  0.00           H  
ATOM   4531  CD  ARG   301     121.502  32.643  98.967  1.00  0.00           C  
ATOM   4532  HD2 ARG   301     122.180  32.654  99.821  1.00  0.00           H  
ATOM   4533  HD3 ARG   301     121.716  31.712  98.443  1.00  0.00           H  
ATOM   4534  NE  ARG   301     121.656  33.756  98.085  1.00  0.00           N  
ATOM   4535  HE  ARG   301     120.846  34.283  97.793  1.00  0.00           H  
ATOM   4536  CZ  ARG   301     122.699  33.911  97.315  1.00  0.00           C  
ATOM   4537  NH1 ARG   301     122.617  34.764  96.408  1.00  0.00           N  
ATOM   4538 HH11 ARG   301     123.406  34.921  95.798  1.00  0.00           H  
ATOM   4539 HH12 ARG   301     121.878  35.453  96.392  1.00  0.00           H  
ATOM   4540  NH2 ARG   301     123.771  33.202  97.445  1.00  0.00           N  
ATOM   4541 HH21 ARG   301     123.874  32.503  98.166  1.00  0.00           H  
ATOM   4542 HH22 ARG   301     124.390  33.181  96.647  1.00  0.00           H  
ATOM   4543  C   ARG   301     117.723  34.269 102.005  1.00  0.00           C  
ATOM   4544  O   ARG   301     118.137  33.680 103.044  1.00  0.00           O  
ATOM   4545  N   ASP   302     117.131  35.476 102.034  1.00  0.00           N  
ATOM   4546  H   ASP   302     116.918  35.908 101.147  1.00  0.00           H  
ATOM   4547  CA  ASP   302     116.745  36.126 103.281  1.00  0.00           C  
ATOM   4548  HA  ASP   302     117.646  36.105 103.894  1.00  0.00           H  
ATOM   4549  CB  ASP   302     116.478  37.634 103.165  1.00  0.00           C  
ATOM   4550  HB2 ASP   302     115.524  37.663 102.640  1.00  0.00           H  
ATOM   4551  HB3 ASP   302     116.312  38.049 104.159  1.00  0.00           H  
ATOM   4552  CG  ASP   302     117.449  38.508 102.461  1.00  0.00           C  
ATOM   4553  OD1 ASP   302     118.664  38.574 102.748  1.00  0.00           O  
ATOM   4554  OD2 ASP   302     117.049  39.410 101.728  1.00  0.00           O  
ATOM   4555  C   ASP   302     115.619  35.376 104.010  1.00  0.00           C  
ATOM   4556  O   ASP   302     115.765  35.259 105.192  1.00  0.00           O  
ATOM   4557  N   ASN   303     114.811  34.620 103.243  1.00  0.00           N  
ATOM   4558  H   ASN   303     114.718  34.947 102.292  1.00  0.00           H  
ATOM   4559  CA  ASN   303     113.921  33.703 103.892  1.00  0.00           C  
ATOM   4560  HA  ASN   303     113.310  34.206 104.642  1.00  0.00           H  
ATOM   4561  CB  ASN   303     112.927  33.212 102.848  1.00  0.00           C  
ATOM   4562  HB2 ASN   303     112.144  33.969 102.802  1.00  0.00           H  
ATOM   4563  HB3 ASN   303     113.391  33.248 101.863  1.00  0.00           H  
ATOM   4564  CG  ASN   303     112.208  31.904 102.993  1.00  0.00           C  
ATOM   4565  OD1 ASN   303     111.745  31.558 104.069  1.00  0.00           O  
ATOM   4566  ND2 ASN   303     111.979  31.266 101.883  1.00  0.00           N  
ATOM   4567 HD21 ASN   303     111.688  30.325 102.106  1.00  0.00           H  
ATOM   4568 HD22 ASN   303     112.563  31.408 101.071  1.00  0.00           H  
ATOM   4569  C   ASN   303     114.712  32.651 104.578  1.00  0.00           C  
ATOM   4570  O   ASN   303     114.429  32.337 105.725  1.00  0.00           O  
ATOM   4571  N   TRP   304     115.748  32.048 103.908  1.00  0.00           N  
ATOM   4572  H   TRP   304     115.980  32.488 103.030  1.00  0.00           H  
ATOM   4573  CA  TRP   304     116.514  30.910 104.459  1.00  0.00           C  
ATOM   4574  HA  TRP   304     115.743  30.210 104.782  1.00  0.00           H  
ATOM   4575  CB  TRP   304     117.336  30.232 103.369  1.00  0.00           C  
ATOM   4576  HB2 TRP   304     118.234  30.845 103.298  1.00  0.00           H  
ATOM   4577  HB3 TRP   304     117.663  29.271 103.765  1.00  0.00           H  
ATOM   4578  CG  TRP   304     116.789  29.919 102.099  1.00  0.00           C  
ATOM   4579  CD1 TRP   304     115.484  29.830 101.608  1.00  0.00           C  
ATOM   4580  HD1 TRP   304     114.621  29.859 102.257  1.00  0.00           H  
ATOM   4581  NE1 TRP   304     115.419  29.472 100.300  1.00  0.00           N  
ATOM   4582  HE1 TRP   304     114.536  29.315  99.836  1.00  0.00           H  
ATOM   4583  CE2 TRP   304     116.651  29.312  99.834  1.00  0.00           C  
ATOM   4584  CZ2 TRP   304     117.085  28.697  98.656  1.00  0.00           C  
ATOM   4585  HZ2 TRP   304     116.372  28.373  97.912  1.00  0.00           H  
ATOM   4586  CH2 TRP   304     118.450  28.495  98.424  1.00  0.00           C  
ATOM   4587  HH2 TRP   304     118.734  28.183  97.430  1.00  0.00           H  
ATOM   4588  CZ3 TRP   304     119.339  28.716  99.469  1.00  0.00           C  
ATOM   4589  HZ3 TRP   304     120.400  28.648  99.278  1.00  0.00           H  
ATOM   4590  CE3 TRP   304     118.868  29.201 100.735  1.00  0.00           C  
ATOM   4591  HE3 TRP   304     119.526  29.571 101.507  1.00  0.00           H  
ATOM   4592  CD2 TRP   304     117.488  29.499 100.959  1.00  0.00           C  
ATOM   4593  C   TRP   304     117.391  31.265 105.649  1.00  0.00           C  
ATOM   4594  O   TRP   304     117.367  30.674 106.686  1.00  0.00           O  
ATOM   4595  N   ARG   305     118.126  32.403 105.486  1.00  0.00           N  
ATOM   4596  H   ARG   305     118.010  32.983 104.666  1.00  0.00           H  
ATOM   4597  CA  ARG   305     118.873  33.048 106.596  1.00  0.00           C  
ATOM   4598  HA  ARG   305     119.588  32.326 106.993  1.00  0.00           H  
ATOM   4599  CB  ARG   305     119.538  34.363 106.068  1.00  0.00           C  
ATOM   4600  HB2 ARG   305     118.883  34.819 105.326  1.00  0.00           H  
ATOM   4601  HB3 ARG   305     119.786  35.068 106.862  1.00  0.00           H  
ATOM   4602  CG  ARG   305     120.725  34.104 105.139  1.00  0.00           C  
ATOM   4603  HG2 ARG   305     121.415  33.626 105.834  1.00  0.00           H  
ATOM   4604  HG3 ARG   305     120.458  33.324 104.425  1.00  0.00           H  
ATOM   4605  CD  ARG   305     121.482  35.295 104.435  1.00  0.00           C  
ATOM   4606  HD2 ARG   305     120.805  35.642 103.654  1.00  0.00           H  
ATOM   4607  HD3 ARG   305     121.542  36.171 105.082  1.00  0.00           H  
ATOM   4608  NE  ARG   305     122.774  34.802 103.847  1.00  0.00           N  
ATOM   4609  HE  ARG   305     123.232  34.105 104.417  1.00  0.00           H  
ATOM   4610  CZ  ARG   305     123.163  34.819 102.602  1.00  0.00           C  
ATOM   4611  NH1 ARG   305     122.603  35.610 101.725  1.00  0.00           N  
ATOM   4612 HH11 ARG   305     123.181  35.971 100.979  1.00  0.00           H  
ATOM   4613 HH12 ARG   305     121.762  36.125 101.945  1.00  0.00           H  
ATOM   4614  NH2 ARG   305     124.104  34.107 102.114  1.00  0.00           N  
ATOM   4615 HH21 ARG   305     124.537  34.355 101.236  1.00  0.00           H  
ATOM   4616 HH22 ARG   305     124.650  33.605 102.799  1.00  0.00           H  
ATOM   4617  C   ARG   305     118.007  33.455 107.786  1.00  0.00           C  
ATOM   4618  O   ARG   305     118.528  33.357 108.932  1.00  0.00           O  
ATOM   4619  N   SER   306     116.716  33.729 107.547  1.00  0.00           N  
ATOM   4620  H   SER   306     116.366  33.843 106.607  1.00  0.00           H  
ATOM   4621  CA  SER   306     115.728  34.037 108.610  1.00  0.00           C  
ATOM   4622  HA  SER   306     116.300  34.562 109.375  1.00  0.00           H  
ATOM   4623  CB  SER   306     114.536  34.882 108.138  1.00  0.00           C  
ATOM   4624  HB2 SER   306     113.985  34.267 107.426  1.00  0.00           H  
ATOM   4625  HB3 SER   306     113.952  35.039 109.046  1.00  0.00           H  
ATOM   4626  OG  SER   306     115.028  36.150 107.623  1.00  0.00           O  
ATOM   4627  HG  SER   306     115.316  36.145 106.707  1.00  0.00           H  
ATOM   4628  C   SER   306     115.230  32.781 109.399  1.00  0.00           C  
ATOM   4629  O   SER   306     114.563  32.909 110.450  1.00  0.00           O  
ATOM   4630  N   GLU   307     115.969  31.698 109.320  1.00  0.00           N  
ATOM   4631  H   GLU   307     116.404  31.535 108.423  1.00  0.00           H  
ATOM   4632  CA  GLU   307     116.127  30.664 110.342  1.00  0.00           C  
ATOM   4633  HA  GLU   307     115.788  30.925 111.345  1.00  0.00           H  
ATOM   4634  CB  GLU   307     115.314  29.445 109.936  1.00  0.00           C  
ATOM   4635  HB2 GLU   307     114.293  29.755 109.713  1.00  0.00           H  
ATOM   4636  HB3 GLU   307     115.788  29.174 108.992  1.00  0.00           H  
ATOM   4637  CG  GLU   307     115.313  28.207 110.833  1.00  0.00           C  
ATOM   4638  HG2 GLU   307     114.984  27.371 110.216  1.00  0.00           H  
ATOM   4639  HG3 GLU   307     116.332  28.002 111.160  1.00  0.00           H  
ATOM   4640  CD  GLU   307     114.375  28.261 112.012  1.00  0.00           C  
ATOM   4641  OE1 GLU   307     113.631  29.262 112.114  1.00  0.00           O  
ATOM   4642  OE2 GLU   307     114.666  27.554 113.026  1.00  0.00           O  
ATOM   4643  C   GLU   307     117.638  30.285 110.545  1.00  0.00           C  
ATOM   4644  O   GLU   307     118.155  30.099 111.652  1.00  0.00           O  
ATOM   4645  N   LEU   308     118.446  30.051 109.454  1.00  0.00           N  
ATOM   4646  H   LEU   308     117.943  30.107 108.579  1.00  0.00           H  
ATOM   4647  CA  LEU   308     119.773  29.469 109.472  1.00  0.00           C  
ATOM   4648  HA  LEU   308     119.643  28.481 109.914  1.00  0.00           H  
ATOM   4649  CB  LEU   308     120.289  29.304 108.102  1.00  0.00           C  
ATOM   4650  HB2 LEU   308     120.314  30.262 107.584  1.00  0.00           H  
ATOM   4651  HB3 LEU   308     121.347  29.045 108.140  1.00  0.00           H  
ATOM   4652  CG  LEU   308     119.703  28.169 107.270  1.00  0.00           C  
ATOM   4653  HG  LEU   308     118.622  28.206 107.403  1.00  0.00           H  
ATOM   4654  CD1 LEU   308     119.958  28.382 105.847  1.00  0.00           C  
ATOM   4655 HD11 LEU   308     121.034  28.300 105.690  1.00  0.00           H  
ATOM   4656 HD12 LEU   308     119.459  27.603 105.271  1.00  0.00           H  
ATOM   4657 HD13 LEU   308     119.608  29.318 105.413  1.00  0.00           H  
ATOM   4658  CD2 LEU   308     120.064  26.755 107.743  1.00  0.00           C  
ATOM   4659 HD21 LEU   308     119.748  26.491 108.752  1.00  0.00           H  
ATOM   4660 HD22 LEU   308     119.609  25.966 107.144  1.00  0.00           H  
ATOM   4661 HD23 LEU   308     121.123  26.526 107.623  1.00  0.00           H  
ATOM   4662  C   LEU   308     120.752  30.256 110.370  1.00  0.00           C  
ATOM   4663  O   LEU   308     121.773  29.728 110.798  1.00  0.00           O  
ATOM   4664  N   TYR   309     120.405  31.477 110.644  1.00  0.00           N  
ATOM   4665  H   TYR   309     119.520  31.864 110.349  1.00  0.00           H  
ATOM   4666  CA  TYR   309     120.961  32.366 111.707  1.00  0.00           C  
ATOM   4667  HA  TYR   309     121.962  32.681 111.411  1.00  0.00           H  
ATOM   4668  CB  TYR   309     120.167  33.646 111.796  1.00  0.00           C  
ATOM   4669  HB2 TYR   309     120.739  34.505 112.146  1.00  0.00           H  
ATOM   4670  HB3 TYR   309     119.918  33.967 110.784  1.00  0.00           H  
ATOM   4671  CG  TYR   309     118.967  33.672 112.727  1.00  0.00           C  
ATOM   4672  CD1 TYR   309     117.635  33.567 112.327  1.00  0.00           C  
ATOM   4673  HD1 TYR   309     117.299  33.517 111.302  1.00  0.00           H  
ATOM   4674  CE1 TYR   309     116.647  33.506 113.372  1.00  0.00           C  
ATOM   4675  HE1 TYR   309     115.620  33.356 113.075  1.00  0.00           H  
ATOM   4676  CZ  TYR   309     116.942  33.823 114.709  1.00  0.00           C  
ATOM   4677  OH  TYR   309     115.898  34.090 115.423  1.00  0.00           O  
ATOM   4678  HH  TYR   309     116.054  33.784 116.320  1.00  0.00           H  
ATOM   4679  CE2 TYR   309     118.231  34.127 115.078  1.00  0.00           C  
ATOM   4680  HE2 TYR   309     118.440  34.505 116.068  1.00  0.00           H  
ATOM   4681  CD2 TYR   309     119.248  33.890 114.084  1.00  0.00           C  
ATOM   4682  HD2 TYR   309     120.247  33.947 114.490  1.00  0.00           H  
ATOM   4683  C   TYR   309     121.098  31.761 113.175  1.00  0.00           C  
ATOM   4684  O   TYR   309     121.931  32.155 113.957  1.00  0.00           O  
ATOM   4685  N   LYS   310     120.374  30.711 113.442  1.00  0.00           N  
ATOM   4686  H   LYS   310     119.655  30.429 112.791  1.00  0.00           H  
ATOM   4687  CA  LYS   310     120.391  30.097 114.807  1.00  0.00           C  
ATOM   4688  HA  LYS   310     120.244  30.916 115.512  1.00  0.00           H  
ATOM   4689  CB  LYS   310     119.183  29.160 114.873  1.00  0.00           C  
ATOM   4690  HB2 LYS   310     119.062  28.706 113.889  1.00  0.00           H  
ATOM   4691  HB3 LYS   310     119.257  28.428 115.677  1.00  0.00           H  
ATOM   4692  CG  LYS   310     118.011  30.060 115.142  1.00  0.00           C  
ATOM   4693  HG2 LYS   310     117.986  30.269 116.211  1.00  0.00           H  
ATOM   4694  HG3 LYS   310     118.069  31.095 114.803  1.00  0.00           H  
ATOM   4695  CD  LYS   310     116.722  29.363 114.867  1.00  0.00           C  
ATOM   4696  HD2 LYS   310     116.635  29.097 113.814  1.00  0.00           H  
ATOM   4697  HD3 LYS   310     116.673  28.446 115.454  1.00  0.00           H  
ATOM   4698  CE  LYS   310     115.487  30.222 115.260  1.00  0.00           C  
ATOM   4699  HE2 LYS   310     115.667  30.424 116.316  1.00  0.00           H  
ATOM   4700  HE3 LYS   310     115.547  31.134 114.667  1.00  0.00           H  
ATOM   4701  NZ  LYS   310     114.189  29.546 114.986  1.00  0.00           N  
ATOM   4702  HZ1 LYS   310     113.505  30.005 115.571  1.00  0.00           H  
ATOM   4703  HZ2 LYS   310     113.914  29.695 114.026  1.00  0.00           H  
ATOM   4704  HZ3 LYS   310     114.189  28.606 115.356  1.00  0.00           H  
ATOM   4705  C   LYS   310     121.651  29.162 114.991  1.00  0.00           C  
ATOM   4706  O   LYS   310     121.972  28.905 116.166  1.00  0.00           O  
ATOM   4707  N   TYR   311     122.232  28.599 113.917  1.00  0.00           N  
ATOM   4708  H   TYR   311     122.296  29.198 113.107  1.00  0.00           H  
ATOM   4709  CA  TYR   311     123.121  27.483 114.044  1.00  0.00           C  
ATOM   4710  HA  TYR   311     123.135  27.056 115.047  1.00  0.00           H  
ATOM   4711  CB  TYR   311     122.754  26.366 113.018  1.00  0.00           C  
ATOM   4712  HB2 TYR   311     122.833  26.837 112.038  1.00  0.00           H  
ATOM   4713  HB3 TYR   311     123.418  25.502 113.018  1.00  0.00           H  
ATOM   4714  CG  TYR   311     121.346  25.862 113.144  1.00  0.00           C  
ATOM   4715  CD1 TYR   311     121.080  24.812 114.082  1.00  0.00           C  
ATOM   4716  HD1 TYR   311     121.896  24.279 114.547  1.00  0.00           H  
ATOM   4717  CE1 TYR   311     119.803  24.344 114.181  1.00  0.00           C  
ATOM   4718  HE1 TYR   311     119.637  23.374 114.624  1.00  0.00           H  
ATOM   4719  CZ  TYR   311     118.733  24.965 113.492  1.00  0.00           C  
ATOM   4720  OH  TYR   311     117.548  24.339 113.411  1.00  0.00           O  
ATOM   4721  HH  TYR   311     116.845  24.725 113.938  1.00  0.00           H  
ATOM   4722  CE2 TYR   311     119.040  25.917 112.488  1.00  0.00           C  
ATOM   4723  HE2 TYR   311     118.199  26.266 111.909  1.00  0.00           H  
ATOM   4724  CD2 TYR   311     120.273  26.390 112.352  1.00  0.00           C  
ATOM   4725  HD2 TYR   311     120.477  27.225 111.699  1.00  0.00           H  
ATOM   4726  C   TYR   311     124.571  27.945 113.642  1.00  0.00           C  
ATOM   4727  O   TYR   311     124.732  28.912 112.905  1.00  0.00           O  
ATOM   4728  N   LYS   312     125.640  27.236 114.122  1.00  0.00           N  
ATOM   4729  H   LYS   312     125.388  26.607 114.871  1.00  0.00           H  
ATOM   4730  CA  LYS   312     127.068  27.197 113.605  1.00  0.00           C  
ATOM   4731  HA  LYS   312     126.951  27.373 112.536  1.00  0.00           H  
ATOM   4732  CB  LYS   312     127.938  28.282 114.294  1.00  0.00           C  
ATOM   4733  HB2 LYS   312     128.988  28.056 114.106  1.00  0.00           H  
ATOM   4734  HB3 LYS   312     127.612  29.211 113.826  1.00  0.00           H  
ATOM   4735  CG  LYS   312     127.634  28.212 115.800  1.00  0.00           C  
ATOM   4736  HG2 LYS   312     126.677  28.627 116.118  1.00  0.00           H  
ATOM   4737  HG3 LYS   312     127.770  27.156 116.034  1.00  0.00           H  
ATOM   4738  CD  LYS   312     128.733  29.012 116.669  1.00  0.00           C  
ATOM   4739  HD2 LYS   312     129.683  28.651 116.278  1.00  0.00           H  
ATOM   4740  HD3 LYS   312     128.653  30.092 116.544  1.00  0.00           H  
ATOM   4741  CE  LYS   312     128.564  28.588 118.196  1.00  0.00           C  
ATOM   4742  HE2 LYS   312     127.562  28.646 118.621  1.00  0.00           H  
ATOM   4743  HE3 LYS   312     128.736  27.522 118.040  1.00  0.00           H  
ATOM   4744  NZ  LYS   312     129.614  29.092 119.118  1.00  0.00           N  
ATOM   4745  HZ1 LYS   312     129.230  29.966 119.447  1.00  0.00           H  
ATOM   4746  HZ2 LYS   312     129.666  28.442 119.890  1.00  0.00           H  
ATOM   4747  HZ3 LYS   312     130.542  29.262 118.757  1.00  0.00           H  
ATOM   4748  C   LYS   312     127.736  25.878 113.688  1.00  0.00           C  
ATOM   4749  O   LYS   312     127.314  25.062 114.500  1.00  0.00           O  
ATOM   4750  N   VAL   313     128.509  25.551 112.655  1.00  0.00           N  
ATOM   4751  H   VAL   313     128.774  26.289 112.018  1.00  0.00           H  
ATOM   4752  CA  VAL   313     129.313  24.351 112.842  1.00  0.00           C  
ATOM   4753  HA  VAL   313     128.670  23.525 113.144  1.00  0.00           H  
ATOM   4754  CB  VAL   313     129.889  24.016 111.402  1.00  0.00           C  
ATOM   4755  HB  VAL   313     130.340  24.946 111.057  1.00  0.00           H  
ATOM   4756  CG1 VAL   313     130.931  22.890 111.242  1.00  0.00           C  
ATOM   4757 HG11 VAL   313     131.763  22.972 111.942  1.00  0.00           H  
ATOM   4758 HG12 VAL   313     130.440  21.965 111.547  1.00  0.00           H  
ATOM   4759 HG13 VAL   313     131.358  22.908 110.239  1.00  0.00           H  
ATOM   4760  CG2 VAL   313     128.816  23.746 110.391  1.00  0.00           C  
ATOM   4761 HG21 VAL   313     127.978  24.440 110.330  1.00  0.00           H  
ATOM   4762 HG22 VAL   313     129.288  23.629 109.415  1.00  0.00           H  
ATOM   4763 HG23 VAL   313     128.343  22.774 110.532  1.00  0.00           H  
ATOM   4764  C   VAL   313     130.449  24.499 113.824  1.00  0.00           C  
ATOM   4765  O   VAL   313     131.159  25.515 113.855  1.00  0.00           O  
ATOM   4766  N   VAL   314     130.616  23.582 114.758  1.00  0.00           N  
ATOM   4767  H   VAL   314     130.045  22.753 114.682  1.00  0.00           H  
ATOM   4768  CA  VAL   314     131.731  23.575 115.770  1.00  0.00           C  
ATOM   4769  HA  VAL   314     132.576  24.127 115.359  1.00  0.00           H  
ATOM   4770  CB  VAL   314     131.272  24.238 117.176  1.00  0.00           C  
ATOM   4771  HB  VAL   314     132.144  24.112 117.818  1.00  0.00           H  
ATOM   4772  CG1 VAL   314     130.943  25.787 117.223  1.00  0.00           C  
ATOM   4773 HG11 VAL   314     130.773  26.092 118.256  1.00  0.00           H  
ATOM   4774 HG12 VAL   314     131.840  26.262 116.827  1.00  0.00           H  
ATOM   4775 HG13 VAL   314     130.078  26.041 116.610  1.00  0.00           H  
ATOM   4776  CG2 VAL   314     130.097  23.466 117.828  1.00  0.00           C  
ATOM   4777 HG21 VAL   314     130.311  22.437 118.114  1.00  0.00           H  
ATOM   4778 HG22 VAL   314     129.740  23.978 118.722  1.00  0.00           H  
ATOM   4779 HG23 VAL   314     129.199  23.500 117.211  1.00  0.00           H  
ATOM   4780  C   VAL   314     132.306  22.157 116.112  1.00  0.00           C  
ATOM   4781  O   VAL   314     131.735  21.111 115.876  1.00  0.00           O  
ATOM   4782  N   LYS   315     133.553  22.248 116.579  1.00  0.00           N  
ATOM   4783  H   LYS   315     133.983  23.140 116.780  1.00  0.00           H  
ATOM   4784  CA  LYS   315     134.255  21.134 117.176  1.00  0.00           C  
ATOM   4785  HA  LYS   315     134.098  20.234 116.582  1.00  0.00           H  
ATOM   4786  CB  LYS   315     135.721  21.523 117.318  1.00  0.00           C  
ATOM   4787  HB2 LYS   315     135.753  22.602 117.471  1.00  0.00           H  
ATOM   4788  HB3 LYS   315     136.179  21.031 118.177  1.00  0.00           H  
ATOM   4789  CG  LYS   315     136.397  21.316 115.983  1.00  0.00           C  
ATOM   4790  HG2 LYS   315     136.224  20.255 115.805  1.00  0.00           H  
ATOM   4791  HG3 LYS   315     135.839  21.863 115.223  1.00  0.00           H  
ATOM   4792  CD  LYS   315     137.843  21.835 115.977  1.00  0.00           C  
ATOM   4793  HD2 LYS   315     137.927  22.904 115.777  1.00  0.00           H  
ATOM   4794  HD3 LYS   315     138.299  21.618 116.942  1.00  0.00           H  
ATOM   4795  CE  LYS   315     138.723  21.182 114.889  1.00  0.00           C  
ATOM   4796  HE2 LYS   315     139.441  20.498 115.342  1.00  0.00           H  
ATOM   4797  HE3 LYS   315     138.036  20.652 114.230  1.00  0.00           H  
ATOM   4798  NZ  LYS   315     139.472  22.212 114.169  1.00  0.00           N  
ATOM   4799  HZ1 LYS   315     139.925  22.808 114.848  1.00  0.00           H  
ATOM   4800  HZ2 LYS   315     140.142  21.880 113.491  1.00  0.00           H  
ATOM   4801  HZ3 LYS   315     138.952  22.785 113.520  1.00  0.00           H  
ATOM   4802  C   LYS   315     133.674  20.866 118.609  1.00  0.00           C  
ATOM   4803  O   LYS   315     133.322  21.876 119.255  1.00  0.00           O  
ATOM   4804  N   ILE   316     133.359  19.625 118.932  1.00  0.00           N  
ATOM   4805  H   ILE   316     133.488  18.893 118.248  1.00  0.00           H  
ATOM   4806  CA  ILE   316     132.722  19.241 120.235  1.00  0.00           C  
ATOM   4807  HA  ILE   316     131.975  20.000 120.470  1.00  0.00           H  
ATOM   4808  CB  ILE   316     132.115  17.816 120.322  1.00  0.00           C  
ATOM   4809  HB  ILE   316     132.921  17.089 120.418  1.00  0.00           H  
ATOM   4810  CG2 ILE   316     131.140  17.706 121.561  1.00  0.00           C  
ATOM   4811 HG21 ILE   316     131.693  17.606 122.495  1.00  0.00           H  
ATOM   4812 HG22 ILE   316     130.581  18.614 121.787  1.00  0.00           H  
ATOM   4813 HG23 ILE   316     130.606  16.757 121.607  1.00  0.00           H  
ATOM   4814  CG1 ILE   316     131.420  17.408 119.008  1.00  0.00           C  
ATOM   4815 HG12 ILE   316     130.478  17.954 119.050  1.00  0.00           H  
ATOM   4816 HG13 ILE   316     131.806  17.683 118.027  1.00  0.00           H  
ATOM   4817  CD1 ILE   316     131.167  15.844 118.953  1.00  0.00           C  
ATOM   4818 HD11 ILE   316     130.248  15.570 119.471  1.00  0.00           H  
ATOM   4819 HD12 ILE   316     130.913  15.547 117.935  1.00  0.00           H  
ATOM   4820 HD13 ILE   316     131.949  15.195 119.346  1.00  0.00           H  
ATOM   4821  C   ILE   316     133.706  19.568 121.319  1.00  0.00           C  
ATOM   4822  O   ILE   316     134.793  18.942 121.363  1.00  0.00           O  
ATOM   4823  OXT ILE   316     133.557  20.644 121.977  1.00  0.00           O  
ATOM   4824  C1  0YB   317     106.638  63.613 116.910  1.00  0.00           C  
ATOM   4825  H1  0YB   317     106.236  62.839 116.256  1.00  0.00           H  
ATOM   4826  O5  0YB   317     108.124  63.717 116.773  1.00  0.00           O  
ATOM   4827  C5  0YB   317     108.572  64.227 115.431  1.00  0.00           C  
ATOM   4828  H5  0YB   317     108.221  63.465 114.735  1.00  0.00           H  
ATOM   4829  C6  0YB   317     110.128  64.345 115.557  1.00  0.00           C  
ATOM   4830  H62 0YB   317     110.600  64.774 114.673  1.00  0.00           H  
ATOM   4831  H61 0YB   317     110.523  63.337 115.680  1.00  0.00           H  
ATOM   4832  O6  0YB   317     110.548  65.271 116.651  1.00  0.00           O  
ATOM   4833  H6O 0YB   317     110.288  64.954 117.519  1.00  0.00           H  
ATOM   4834  C4  0YB   317     107.985  65.609 115.150  1.00  0.00           C  
ATOM   4835  H4  0YB   317     108.503  66.255 115.858  1.00  0.00           H  
ATOM   4836  O4  0YB   317     108.302  66.042 113.837  1.00  0.00           O  
ATOM   4837  H4O 0YB   317     107.535  66.503 113.491  1.00  0.00           H  
ATOM   4838  C3  0YB   317     106.466  65.558 115.287  1.00  0.00           C  
ATOM   4839  H3  0YB   317     106.007  65.022 114.456  1.00  0.00           H  
ATOM   4840  O3  0YB   317     106.064  66.928 115.258  1.00  0.00           O  
ATOM   4841  H3O 0YB   317     105.167  66.953 114.917  1.00  0.00           H  
ATOM   4842  C2  0YB   317     106.010  64.985 116.649  1.00  0.00           C  
ATOM   4843  H2  0YB   317     106.438  65.743 117.305  1.00  0.00           H  
ATOM   4844  N2  0YB   317     104.544  64.903 116.816  1.00  0.00           N  
ATOM   4845  H2N 0YB   317     104.012  64.807 115.963  1.00  0.00           H  
ATOM   4846  C2N 0YB   317     104.001  64.864 118.050  1.00  0.00           C  
ATOM   4847  O2N 0YB   317     104.531  64.981 119.161  1.00  0.00           O  
ATOM   4848  CME 0YB   317     102.438  65.064 117.959  1.00  0.00           C  
ATOM   4849  H3M 0YB   317     101.985  64.357 117.264  1.00  0.00           H  
ATOM   4850  H2M 0YB   317     102.006  64.969 118.955  1.00  0.00           H  
ATOM   4851  H1M 0YB   317     102.216  66.085 117.649  1.00  0.00           H  
ATOM   4852  C1  0YB   318     110.900  68.881 112.896  1.00  0.00           C  
ATOM   4853  H1  0YB   318     111.909  69.067 112.529  1.00  0.00           H  
ATOM   4854  O5  0YB   318     111.064  69.078 114.305  1.00  0.00           O  
ATOM   4855  C5  0YB   318     111.253  70.439 114.933  1.00  0.00           C  
ATOM   4856  H5  0YB   318     112.290  70.726 114.756  1.00  0.00           H  
ATOM   4857  C6  0YB   318     111.141  70.431 116.455  1.00  0.00           C  
ATOM   4858  H62 0YB   318     110.259  69.893 116.804  1.00  0.00           H  
ATOM   4859  H61 0YB   318     111.279  71.418 116.896  1.00  0.00           H  
ATOM   4860  O6  0YB   318     112.277  69.747 116.995  1.00  0.00           O  
ATOM   4861  H6O 0YB   318     112.337  69.005 116.389  1.00  0.00           H  
ATOM   4862  C4  0YB   318     110.290  71.518 114.373  1.00  0.00           C  
ATOM   4863  H4  0YB   318     109.338  71.450 114.899  1.00  0.00           H  
ATOM   4864  O4  0YB   318     110.882  72.803 114.612  1.00  0.00           O  
ATOM   4865  H4O 0YB   318     110.155  73.307 114.985  1.00  0.00           H  
ATOM   4866  C3  0YB   318     109.893  71.364 112.837  1.00  0.00           C  
ATOM   4867  H3  0YB   318     110.688  71.930 112.351  1.00  0.00           H  
ATOM   4868  O3  0YB   318     108.649  72.055 112.593  1.00  0.00           O  
ATOM   4869  H3O 0YB   318     108.765  73.004 112.507  1.00  0.00           H  
ATOM   4870  C2  0YB   318     109.834  69.891 112.319  1.00  0.00           C  
ATOM   4871  H2  0YB   318     108.855  69.459 112.528  1.00  0.00           H  
ATOM   4872  N2  0YB   318     109.778  69.845 110.861  1.00  0.00           N  
ATOM   4873  H2N 0YB   318     109.894  70.783 110.505  1.00  0.00           H  
ATOM   4874  C2N 0YB   318     109.023  68.956 110.158  1.00  0.00           C  
ATOM   4875  O2N 0YB   318     108.901  67.786 110.510  1.00  0.00           O  
ATOM   4876  CME 0YB   318     108.279  69.471 108.859  1.00  0.00           C  
ATOM   4877  H3M 0YB   318     107.939  70.506 108.880  1.00  0.00           H  
ATOM   4878  H2M 0YB   318     108.887  69.397 107.957  1.00  0.00           H  
ATOM   4879  H1M 0YB   318     107.360  68.912 108.683  1.00  0.00           H  
ATOM   4880  C1  0YB   319      95.865  50.084 100.748  1.00  0.00           C  
ATOM   4881  H1  0YB   319      95.620  50.809 101.525  1.00  0.00           H  
ATOM   4882  O5  0YB   319      95.506  48.841 101.366  1.00  0.00           O  
ATOM   4883  C5  0YB   319      94.102  48.779 101.942  1.00  0.00           C  
ATOM   4884  H5  0YB   319      94.016  49.701 102.518  1.00  0.00           H  
ATOM   4885  C6  0YB   319      93.923  47.607 102.849  1.00  0.00           C  
ATOM   4886  H62 0YB   319      93.581  46.691 102.367  1.00  0.00           H  
ATOM   4887  H61 0YB   319      93.155  47.812 103.595  1.00  0.00           H  
ATOM   4888  O6  0YB   319      95.156  47.446 103.517  1.00  0.00           O  
ATOM   4889  H6O 0YB   319      95.856  47.687 102.905  1.00  0.00           H  
ATOM   4890  C4  0YB   319      93.227  48.891 100.809  1.00  0.00           C  
ATOM   4891  H4  0YB   319      93.395  48.032 100.159  1.00  0.00           H  
ATOM   4892  O4  0YB   319      91.899  48.860 101.341  1.00  0.00           O  
ATOM   4893  H4O 0YB   319      91.466  48.019 101.174  1.00  0.00           H  
ATOM   4894  C3  0YB   319      93.500  50.173  99.876  1.00  0.00           C  
ATOM   4895  H3  0YB   319      93.077  51.035 100.392  1.00  0.00           H  
ATOM   4896  O3  0YB   319      92.726  49.999  98.640  1.00  0.00           O  
ATOM   4897  H3O 0YB   319      92.276  50.818  98.422  1.00  0.00           H  
ATOM   4898  C2  0YB   319      95.019  50.425  99.488  1.00  0.00           C  
ATOM   4899  H2  0YB   319      95.408  49.787  98.695  1.00  0.00           H  
ATOM   4900  N2  0YB   319      95.206  51.834  99.132  1.00  0.00           N  
ATOM   4901  H2N 0YB   319      94.660  52.601  99.498  1.00  0.00           H  
ATOM   4902  C2N 0YB   319      96.158  52.166  98.260  1.00  0.00           C  
ATOM   4903  O2N 0YB   319      97.070  51.368  97.942  1.00  0.00           O  
ATOM   4904  CME 0YB   319      96.099  53.620  97.739  1.00  0.00           C  
ATOM   4905  H3M 0YB   319      95.851  53.720  96.682  1.00  0.00           H  
ATOM   4906  H2M 0YB   319      95.354  54.237  98.242  1.00  0.00           H  
ATOM   4907  H1M 0YB   319      97.109  54.006  97.879  1.00  0.00           H  
ATOM   4908  C1  0YB   320     105.387  24.728 105.737  1.00  0.00           C  
ATOM   4909  H1  0YB   320     104.383  25.038 106.029  1.00  0.00           H  
ATOM   4910  O5  0YB   320     105.608  23.437 106.394  1.00  0.00           O  
ATOM   4911  C5  0YB   320     104.727  22.266 106.080  1.00  0.00           C  
ATOM   4912  H5  0YB   320     103.850  22.489 106.688  1.00  0.00           H  
ATOM   4913  C6  0YB   320     105.366  20.941 106.576  1.00  0.00           C  
ATOM   4914  H62 0YB   320     105.560  21.079 107.640  1.00  0.00           H  
ATOM   4915  H61 0YB   320     106.243  20.649 105.999  1.00  0.00           H  
ATOM   4916  O6  0YB   320     104.420  19.928 106.687  1.00  0.00           O  
ATOM   4917  H6O 0YB   320     104.317  19.427 105.874  1.00  0.00           H  
ATOM   4918  C4  0YB   320     104.268  22.281 104.613  1.00  0.00           C  
ATOM   4919  H4  0YB   320     104.178  21.247 104.281  1.00  0.00           H  
ATOM   4920  O4  0YB   320     102.837  22.734 104.697  1.00  0.00           O  
ATOM   4921  H4O 0YB   320     102.254  22.052 105.040  1.00  0.00           H  
ATOM   4922  C3  0YB   320     105.064  23.223 103.685  1.00  0.00           C  
ATOM   4923  H3  0YB   320     104.397  23.358 102.833  1.00  0.00           H  
ATOM   4924  O3  0YB   320     106.260  22.532 103.159  1.00  0.00           O  
ATOM   4925  H3O 0YB   320     105.958  21.824 102.586  1.00  0.00           H  
ATOM   4926  C2  0YB   320     105.355  24.671 104.208  1.00  0.00           C  
ATOM   4927  H2  0YB   320     106.353  25.026 103.950  1.00  0.00           H  
ATOM   4928  N2  0YB   320     104.534  25.661 103.539  1.00  0.00           N  
ATOM   4929  H2N 0YB   320     103.569  25.789 103.807  1.00  0.00           H  
ATOM   4930  C2N 0YB   320     104.879  26.211 102.359  1.00  0.00           C  
ATOM   4931  O2N 0YB   320     105.524  25.577 101.566  1.00  0.00           O  
ATOM   4932  CME 0YB   320     104.159  27.573 102.028  1.00  0.00           C  
ATOM   4933  H3M 0YB   320     104.788  28.342 102.476  1.00  0.00           H  
ATOM   4934  H2M 0YB   320     104.132  27.585 100.938  1.00  0.00           H  
ATOM   4935  H1M 0YB   320     103.149  27.603 102.435  1.00  0.00           H  
ATOM   4936  C1  0YB   321      99.770  62.477 108.605  1.00  0.00           C  
ATOM   4937  H1  0YB   321      99.269  61.560 108.295  1.00  0.00           H  
ATOM   4938  O5  0YB   321     101.185  62.304 108.415  1.00  0.00           O
[truncated: 563,659 more chars]
