# Supplementary material for: IgG1-b12–HIV-gp120 Interface in Solution: A Computational Study
Source: J Chem Inf Model. 2021 Dec 31;62(2):359–71. doi: 10.1021/acs.jcim.1c01143 (PMC8790758; doi:10.1021/acs.jcim.1c01143)
Supplement: Supplementary file 2 — ci1c01143_si_002.zip [file ci1c01143_si_002.zip › GP120_B12_pdbs/InitialSnapshots_QMMM/snap_03.pdb]

ATOM      1  N   GLU     1      30.442  45.037 134.286  1.00  0.00           N  
ATOM      2  H1  GLU     1      30.024  44.204 133.896  1.00  0.00           H  
ATOM      3  H2  GLU     1      30.391  45.034 135.294  1.00  0.00           H  
ATOM      4  H3  GLU     1      31.393  44.998 133.949  1.00  0.00           H  
ATOM      5  CA  GLU     1      29.738  46.311 133.848  1.00  0.00           C  
ATOM      6  HA  GLU     1      30.148  46.777 132.953  1.00  0.00           H  
ATOM      7  CB  GLU     1      28.255  45.884 133.506  1.00  0.00           C  
ATOM      8  HB2 GLU     1      28.336  45.201 132.660  1.00  0.00           H  
ATOM      9  HB3 GLU     1      27.848  45.364 134.372  1.00  0.00           H  
ATOM     10  CG  GLU     1      27.393  47.133 133.123  1.00  0.00           C  
ATOM     11  HG2 GLU     1      27.153  47.678 134.035  1.00  0.00           H  
ATOM     12  HG3 GLU     1      27.887  47.805 132.421  1.00  0.00           H  
ATOM     13  CD  GLU     1      26.036  46.720 132.570  1.00  0.00           C  
ATOM     14  OE1 GLU     1      25.848  45.641 132.079  1.00  0.00           O  
ATOM     15  OE2 GLU     1      25.091  47.568 132.711  1.00  0.00           O  
ATOM     16  C   GLU     1      29.825  47.345 135.013  1.00  0.00           C  
ATOM     17  O   GLU     1      29.782  46.979 136.188  1.00  0.00           O  
ATOM     18  N   VAL     2      29.659  48.607 134.719  1.00  0.00           N  
ATOM     19  H   VAL     2      29.506  48.918 133.770  1.00  0.00           H  
ATOM     20  CA  VAL     2      29.872  49.690 135.711  1.00  0.00           C  
ATOM     21  HA  VAL     2      30.033  49.316 136.722  1.00  0.00           H  
ATOM     22  CB  VAL     2      31.181  50.445 135.340  1.00  0.00           C  
ATOM     23  HB  VAL     2      31.284  50.564 134.261  1.00  0.00           H  
ATOM     24  CG1 VAL     2      31.286  51.826 135.924  1.00  0.00           C  
ATOM     25 HG11 VAL     2      32.289  52.193 135.705  1.00  0.00           H  
ATOM     26 HG12 VAL     2      30.553  52.553 135.574  1.00  0.00           H  
ATOM     27 HG13 VAL     2      31.140  51.744 137.001  1.00  0.00           H  
ATOM     28  CG2 VAL     2      32.316  49.610 135.945  1.00  0.00           C  
ATOM     29 HG21 VAL     2      33.262  50.111 135.735  1.00  0.00           H  
ATOM     30 HG22 VAL     2      32.102  49.458 137.003  1.00  0.00           H  
ATOM     31 HG23 VAL     2      32.285  48.652 135.427  1.00  0.00           H  
ATOM     32  C   VAL     2      28.689  50.686 135.821  1.00  0.00           C  
ATOM     33  O   VAL     2      28.289  51.182 134.764  1.00  0.00           O  
ATOM     34  N   VAL     3      28.266  51.033 136.993  1.00  0.00           N  
ATOM     35  H   VAL     3      28.573  50.498 137.793  1.00  0.00           H  
ATOM     36  CA  VAL     3      27.257  52.089 137.135  1.00  0.00           C  
ATOM     37  HA  VAL     3      26.442  51.968 136.422  1.00  0.00           H  
ATOM     38  CB  VAL     3      26.547  52.032 138.514  1.00  0.00           C  
ATOM     39  HB  VAL     3      27.303  51.990 139.298  1.00  0.00           H  
ATOM     40  CG1 VAL     3      25.563  53.126 138.830  1.00  0.00           C  
ATOM     41 HG11 VAL     3      26.170  54.019 138.681  1.00  0.00           H  
ATOM     42 HG12 VAL     3      24.621  53.160 138.283  1.00  0.00           H  
ATOM     43 HG13 VAL     3      25.341  53.061 139.895  1.00  0.00           H  
ATOM     44  CG2 VAL     3      25.716  50.756 138.674  1.00  0.00           C  
ATOM     45 HG21 VAL     3      25.181  50.715 139.623  1.00  0.00           H  
ATOM     46 HG22 VAL     3      25.026  50.766 137.830  1.00  0.00           H  
ATOM     47 HG23 VAL     3      26.194  49.781 138.583  1.00  0.00           H  
ATOM     48  C   VAL     3      27.838  53.498 136.924  1.00  0.00           C  
ATOM     49  O   VAL     3      28.883  53.805 137.540  1.00  0.00           O  
ATOM     50  N   LEU     4      27.137  54.253 136.130  1.00  0.00           N  
ATOM     51  H   LEU     4      26.305  53.844 135.731  1.00  0.00           H  
ATOM     52  CA  LEU     4      27.114  55.782 136.174  1.00  0.00           C  
ATOM     53  HA  LEU     4      27.921  56.139 136.815  1.00  0.00           H  
ATOM     54  CB  LEU     4      27.348  56.229 134.734  1.00  0.00           C  
ATOM     55  HB2 LEU     4      26.649  55.732 134.061  1.00  0.00           H  
ATOM     56  HB3 LEU     4      27.252  57.314 134.711  1.00  0.00           H  
ATOM     57  CG  LEU     4      28.849  56.115 134.148  1.00  0.00           C  
ATOM     58  HG  LEU     4      29.564  56.408 134.917  1.00  0.00           H  
ATOM     59  CD1 LEU     4      29.224  54.724 133.673  1.00  0.00           C  
ATOM     60 HD11 LEU     4      28.440  54.430 132.976  1.00  0.00           H  
ATOM     61 HD12 LEU     4      30.213  54.861 133.236  1.00  0.00           H  
ATOM     62 HD13 LEU     4      29.337  54.062 134.532  1.00  0.00           H  
ATOM     63  CD2 LEU     4      28.903  57.159 132.974  1.00  0.00           C  
ATOM     64 HD21 LEU     4      28.668  56.572 132.086  1.00  0.00           H  
ATOM     65 HD22 LEU     4      28.284  58.051 133.069  1.00  0.00           H  
ATOM     66 HD23 LEU     4      29.926  57.523 133.070  1.00  0.00           H  
ATOM     67  C   LEU     4      25.727  56.300 136.766  1.00  0.00           C  
ATOM     68  O   LEU     4      24.813  55.519 136.595  1.00  0.00           O  
ATOM     69  N   VAL     5      25.628  57.510 137.343  1.00  0.00           N  
ATOM     70  H   VAL     5      26.490  58.036 137.302  1.00  0.00           H  
ATOM     71  CA  VAL     5      24.377  58.215 137.873  1.00  0.00           C  
ATOM     72  HA  VAL     5      23.571  57.499 137.713  1.00  0.00           H  
ATOM     73  CB  VAL     5      24.392  58.421 139.448  1.00  0.00           C  
ATOM     74  HB  VAL     5      23.460  58.931 139.692  1.00  0.00           H  
ATOM     75  CG1 VAL     5      24.358  57.092 140.158  1.00  0.00           C  
ATOM     76 HG11 VAL     5      25.325  56.590 140.125  1.00  0.00           H  
ATOM     77 HG12 VAL     5      24.184  57.285 141.216  1.00  0.00           H  
ATOM     78 HG13 VAL     5      23.534  56.449 139.847  1.00  0.00           H  
ATOM     79  CG2 VAL     5      25.622  59.104 140.018  1.00  0.00           C  
ATOM     80 HG21 VAL     5      25.711  60.105 139.596  1.00  0.00           H  
ATOM     81 HG22 VAL     5      25.324  59.270 141.053  1.00  0.00           H  
ATOM     82 HG23 VAL     5      26.593  58.610 139.989  1.00  0.00           H  
ATOM     83  C   VAL     5      24.140  59.642 137.164  1.00  0.00           C  
ATOM     84  O   VAL     5      25.157  60.279 136.934  1.00  0.00           O  
ATOM     85  N   ASN     6      22.908  59.942 136.886  1.00  0.00           N  
ATOM     86  H   ASN     6      22.256  59.238 136.570  1.00  0.00           H  
ATOM     87  CA  ASN     6      22.418  61.249 136.657  1.00  0.00           C  
ATOM     88  HA  ASN     6      21.404  61.330 136.264  1.00  0.00           H  
ATOM     89  CB  ASN     6      22.327  61.975 138.013  1.00  0.00           C  
ATOM     90  HB2 ASN     6      21.682  61.331 138.612  1.00  0.00           H  
ATOM     91  HB3 ASN     6      23.284  62.191 138.487  1.00  0.00           H  
ATOM     92  CG  ASN     6      21.634  63.370 137.878  1.00  0.00           C  
ATOM     93  OD1 ASN     6      20.572  63.464 137.287  1.00  0.00           O  
ATOM     94  ND2 ASN     6      22.149  64.316 138.626  1.00  0.00           N  
ATOM     95 HD21 ASN     6      22.016  65.291 138.399  1.00  0.00           H  
ATOM     96 HD22 ASN     6      22.904  64.116 139.266  1.00  0.00           H  
ATOM     97  C   ASN     6      23.139  62.063 135.525  1.00  0.00           C  
ATOM     98  O   ASN     6      23.359  63.299 135.456  1.00  0.00           O  
ATOM     99  N   VAL     7      23.246  61.443 134.377  1.00  0.00           N  
ATOM    100  H   VAL     7      22.953  60.480 134.455  1.00  0.00           H  
ATOM    101  CA  VAL     7      23.974  61.801 133.083  1.00  0.00           C  
ATOM    102  HA  VAL     7      24.249  62.853 133.164  1.00  0.00           H  
ATOM    103  CB  VAL     7      25.357  61.158 132.997  1.00  0.00           C  
ATOM    104  HB  VAL     7      25.711  61.142 134.028  1.00  0.00           H  
ATOM    105  CG1 VAL     7      25.295  59.691 132.481  1.00  0.00           C  
ATOM    106 HG11 VAL     7      24.956  59.700 131.446  1.00  0.00           H  
ATOM    107 HG12 VAL     7      26.288  59.252 132.579  1.00  0.00           H  
ATOM    108 HG13 VAL     7      24.587  59.120 133.082  1.00  0.00           H  
ATOM    109  CG2 VAL     7      26.326  61.914 132.189  1.00  0.00           C  
ATOM    110 HG21 VAL     7      26.163  62.966 132.423  1.00  0.00           H  
ATOM    111 HG22 VAL     7      27.279  61.441 132.428  1.00  0.00           H  
ATOM    112 HG23 VAL     7      26.224  61.787 131.111  1.00  0.00           H  
ATOM    113  C   VAL     7      23.047  61.624 131.870  1.00  0.00           C  
ATOM    114  O   VAL     7      21.899  61.159 131.956  1.00  0.00           O  
ATOM    115  N   THR     8      23.553  61.948 130.695  1.00  0.00           N  
ATOM    116  H   THR     8      24.360  62.556 130.684  1.00  0.00           H  
ATOM    117  CA  THR     8      22.783  62.163 129.507  1.00  0.00           C  
ATOM    118  HA  THR     8      21.958  61.453 129.445  1.00  0.00           H  
ATOM    119  CB  THR     8      22.115  63.541 129.416  1.00  0.00           C  
ATOM    120  HB  THR     8      22.892  64.283 129.234  1.00  0.00           H  
ATOM    121  CG2 THR     8      21.027  63.658 128.359  1.00  0.00           C  
ATOM    122 HG21 THR     8      20.945  62.757 127.752  1.00  0.00           H  
ATOM    123 HG22 THR     8      20.018  63.826 128.735  1.00  0.00           H  
ATOM    124 HG23 THR     8      21.279  64.532 127.758  1.00  0.00           H  
ATOM    125  OG1 THR     8      21.474  63.978 130.615  1.00  0.00           O  
ATOM    126  HG1 THR     8      22.177  64.189 131.234  1.00  0.00           H  
ATOM    127  C   THR     8      23.767  62.068 128.282  1.00  0.00           C  
ATOM    128  O   THR     8      24.328  63.022 127.781  1.00  0.00           O  
ATOM    129  N   GLU     9      23.920  60.884 127.785  1.00  0.00           N  
ATOM    130  H   GLU     9      23.153  60.257 127.982  1.00  0.00           H  
ATOM    131  CA  GLU     9      24.789  60.574 126.647  1.00  0.00           C  
ATOM    132  HA  GLU     9      25.606  61.289 126.557  1.00  0.00           H  
ATOM    133  CB  GLU     9      25.475  59.188 126.755  1.00  0.00           C  
ATOM    134  HB2 GLU     9      26.032  59.050 127.682  1.00  0.00           H  
ATOM    135  HB3 GLU     9      24.670  58.458 126.850  1.00  0.00           H  
ATOM    136  CG  GLU     9      26.429  58.793 125.650  1.00  0.00           C  
ATOM    137  HG2 GLU     9      26.667  57.730 125.691  1.00  0.00           H  
ATOM    138  HG3 GLU     9      25.880  58.979 124.727  1.00  0.00           H  
ATOM    139  CD  GLU     9      27.670  59.606 125.667  1.00  0.00           C  
ATOM    140  OE1 GLU     9      28.313  59.552 124.608  1.00  0.00           O  
ATOM    141  OE2 GLU     9      27.657  60.646 126.350  1.00  0.00           O  
ATOM    142  C   GLU     9      23.978  60.667 125.326  1.00  0.00           C  
ATOM    143  O   GLU     9      23.075  59.866 125.041  1.00  0.00           O  
ATOM    144  N   ASN    10      24.413  61.539 124.454  1.00  0.00           N  
ATOM    145  H   ASN    10      25.228  62.066 124.732  1.00  0.00           H  
ATOM    146  CA  ASN    10      24.000  61.713 123.071  1.00  0.00           C  
ATOM    147  HA  ASN    10      22.936  61.950 123.094  1.00  0.00           H  
ATOM    148  CB  ASN    10      24.846  62.829 122.515  1.00  0.00           C  
ATOM    149  HB2 ASN    10      24.668  63.680 123.172  1.00  0.00           H  
ATOM    150  HB3 ASN    10      25.921  62.728 122.666  1.00  0.00           H  
ATOM    151  CG  ASN    10      24.508  63.177 121.034  1.00  0.00           C  
ATOM    152  OD1 ASN    10      24.753  62.391 120.098  1.00  0.00           O  
ATOM    153  ND2 ASN    10      24.042  64.394 120.769  1.00  0.00           N  
ATOM    154 HD21 ASN    10      23.882  64.643 119.804  1.00  0.00           H  
ATOM    155 HD22 ASN    10      23.980  65.117 121.472  1.00  0.00           H  
ATOM    156  C   ASN    10      24.240  60.275 122.375  1.00  0.00           C  
ATOM    157  O   ASN    10      25.370  59.882 122.164  1.00  0.00           O  
ATOM    158  N   PHE    11      23.167  59.585 121.993  1.00  0.00           N  
ATOM    159  H   PHE    11      22.285  59.856 122.403  1.00  0.00           H  
ATOM    160  CA  PHE    11      23.247  58.154 121.605  1.00  0.00           C  
ATOM    161  HA  PHE    11      24.307  57.906 121.553  1.00  0.00           H  
ATOM    162  CB  PHE    11      22.598  57.323 122.710  1.00  0.00           C  
ATOM    163  HB2 PHE    11      22.406  57.990 123.550  1.00  0.00           H  
ATOM    164  HB3 PHE    11      21.627  56.968 122.364  1.00  0.00           H  
ATOM    165  CG  PHE    11      23.323  56.112 123.242  1.00  0.00           C  
ATOM    166  CD1 PHE    11      23.872  56.098 124.479  1.00  0.00           C  
ATOM    167  HD1 PHE    11      23.939  56.942 125.149  1.00  0.00           H  
ATOM    168  CE1 PHE    11      24.540  54.940 124.904  1.00  0.00           C  
ATOM    169  HE1 PHE    11      24.948  55.030 125.900  1.00  0.00           H  
ATOM    170  CZ  PHE    11      24.482  53.765 124.177  1.00  0.00           C  
ATOM    171  HZ  PHE    11      24.843  52.790 124.469  1.00  0.00           H  
ATOM    172  CE2 PHE    11      23.957  53.807 122.827  1.00  0.00           C  
ATOM    173  HE2 PHE    11      23.922  52.912 122.224  1.00  0.00           H  
ATOM    174  CD2 PHE    11      23.340  54.988 122.432  1.00  0.00           C  
ATOM    175  HD2 PHE    11      23.180  55.022 121.364  1.00  0.00           H  
ATOM    176  C   PHE    11      22.571  57.893 120.219  1.00  0.00           C  
ATOM    177  O   PHE    11      22.646  56.756 119.729  1.00  0.00           O  
ATOM    178  N   ASN    12      21.935  58.924 119.590  1.00  0.00           N  
ATOM    179  H   ASN    12      21.768  59.732 120.172  1.00  0.00           H  
ATOM    180  CA  ASN    12      21.211  58.730 118.283  1.00  0.00           C  
ATOM    181  HA  ASN    12      20.225  58.366 118.574  1.00  0.00           H  
ATOM    182  CB  ASN    12      21.060  60.161 117.760  1.00  0.00           C  
ATOM    183  HB2 ASN    12      20.533  60.715 118.536  1.00  0.00           H  
ATOM    184  HB3 ASN    12      22.094  60.430 117.545  1.00  0.00           H  
ATOM    185  CG  ASN    12      20.254  60.318 116.508  1.00  0.00           C  
ATOM    186  OD1 ASN    12      19.579  59.444 116.084  1.00  0.00           O  
ATOM    187  ND2 ASN    12      20.323  61.494 115.967  1.00  0.00           N  
ATOM    188 HD21 ASN    12      20.776  62.273 116.422  1.00  0.00           H  
ATOM    189 HD22 ASN    12      19.778  61.652 115.132  1.00  0.00           H  
ATOM    190  C   ASN    12      21.878  57.792 117.263  1.00  0.00           C  
ATOM    191  O   ASN    12      22.808  58.122 116.610  1.00  0.00           O  
ATOM    192  N   TRP    13      21.261  56.637 117.078  1.00  0.00           N  
ATOM    193  H   TRP    13      20.408  56.411 117.569  1.00  0.00           H  
ATOM    194  CA  TRP    13      21.671  55.733 115.995  1.00  0.00           C  
ATOM    195  HA  TRP    13      22.655  55.328 116.233  1.00  0.00           H  
ATOM    196  CB  TRP    13      20.740  54.513 115.968  1.00  0.00           C  
ATOM    197  HB2 TRP    13      21.165  53.634 115.485  1.00  0.00           H  
ATOM    198  HB3 TRP    13      20.541  54.234 117.003  1.00  0.00           H  
ATOM    199  CG  TRP    13      19.396  54.623 115.294  1.00  0.00           C  
ATOM    200  CD1 TRP    13      18.392  55.510 115.721  1.00  0.00           C  
ATOM    201  HD1 TRP    13      18.488  56.148 116.587  1.00  0.00           H  
ATOM    202  NE1 TRP    13      17.305  55.317 114.912  1.00  0.00           N  
ATOM    203  HE1 TRP    13      16.563  55.984 115.071  1.00  0.00           H  
ATOM    204  CE2 TRP    13      17.622  54.620 113.729  1.00  0.00           C  
ATOM    205  CZ2 TRP    13      16.816  54.096 112.728  1.00  0.00           C  
ATOM    206  HZ2 TRP    13      15.875  54.602 112.569  1.00  0.00           H  
ATOM    207  CH2 TRP    13      17.319  53.111 111.931  1.00  0.00           C  
ATOM    208  HH2 TRP    13      16.691  52.729 111.140  1.00  0.00           H  
ATOM    209  CZ3 TRP    13      18.659  52.709 112.082  1.00  0.00           C  
ATOM    210  HZ3 TRP    13      19.064  52.047 111.331  1.00  0.00           H  
ATOM    211  CE3 TRP    13      19.468  53.246 113.077  1.00  0.00           C  
ATOM    212  HE3 TRP    13      20.462  52.848 113.219  1.00  0.00           H  
ATOM    213  CD2 TRP    13      18.925  54.060 114.051  1.00  0.00           C  
ATOM    214  C   TRP    13      21.879  56.300 114.580  1.00  0.00           C  
ATOM    215  O   TRP    13      22.835  55.972 114.005  1.00  0.00           O  
ATOM    216  N   CYX    14      21.117  57.335 114.215  1.00  0.00           N  
ATOM    217  H   CYX    14      20.514  57.713 114.932  1.00  0.00           H  
ATOM    218  CA  CYX    14      21.206  58.030 112.939  1.00  0.00           C  
ATOM    219  HA  CYX    14      21.133  57.519 111.978  1.00  0.00           H  
ATOM    220  CB  CYX    14      20.100  59.068 112.909  1.00  0.00           C  
ATOM    221  HB2 CYX    14      20.242  59.635 113.829  1.00  0.00           H  
ATOM    222  HB3 CYX    14      20.239  59.741 112.063  1.00  0.00           H  
ATOM    223  SG  CYX    14      18.479  58.338 112.760  1.00  0.00           S  
ATOM    224  C   CYX    14      22.645  58.677 112.772  1.00  0.00           C  
ATOM    225  O   CYX    14      23.180  58.770 111.689  1.00  0.00           O  
ATOM    226  N   LYS    15      23.343  58.986 113.856  1.00  0.00           N  
ATOM    227  H   LYS    15      22.867  58.693 114.697  1.00  0.00           H  
ATOM    228  CA  LYS    15      24.835  59.250 113.928  1.00  0.00           C  
ATOM    229  HA  LYS    15      25.215  59.563 112.956  1.00  0.00           H  
ATOM    230  CB  LYS    15      25.033  60.274 115.062  1.00  0.00           C  
ATOM    231  HB2 LYS    15      24.197  60.229 115.760  1.00  0.00           H  
ATOM    232  HB3 LYS    15      25.997  60.048 115.516  1.00  0.00           H  
ATOM    233  CG  LYS    15      25.056  61.733 114.608  1.00  0.00           C  
ATOM    234  HG2 LYS    15      25.601  62.300 115.362  1.00  0.00           H  
ATOM    235  HG3 LYS    15      25.555  61.760 113.639  1.00  0.00           H  
ATOM    236  CD  LYS    15      23.642  62.287 114.332  1.00  0.00           C  
ATOM    237  HD2 LYS    15      23.356  61.782 113.409  1.00  0.00           H  
ATOM    238  HD3 LYS    15      23.006  62.199 115.213  1.00  0.00           H  
ATOM    239  CE  LYS    15      23.741  63.804 113.905  1.00  0.00           C  
ATOM    240  HE2 LYS    15      24.739  64.061 113.549  1.00  0.00           H  
ATOM    241  HE3 LYS    15      23.231  64.012 112.965  1.00  0.00           H  
ATOM    242  NZ  LYS    15      23.322  64.662 115.047  1.00  0.00           N  
ATOM    243  HZ1 LYS    15      22.343  64.502 115.233  1.00  0.00           H  
ATOM    244  HZ2 LYS    15      23.725  64.458 115.950  1.00  0.00           H  
ATOM    245  HZ3 LYS    15      23.438  65.655 114.903  1.00  0.00           H  
ATOM    246  C   LYS    15      25.681  58.027 114.270  1.00  0.00           C  
ATOM    247  O   LYS    15      26.488  57.581 113.474  1.00  0.00           O  
ATOM    248  N   ASN    16      25.213  57.274 115.278  1.00  0.00           N  
ATOM    249  H   ASN    16      24.752  57.852 115.966  1.00  0.00           H  
ATOM    250  CA  ASN    16      25.826  56.008 115.665  1.00  0.00           C  
ATOM    251  HA  ASN    16      26.912  56.102 115.679  1.00  0.00           H  
ATOM    252  CB  ASN    16      25.484  55.642 117.170  1.00  0.00           C  
ATOM    253  HB2 ASN    16      25.770  56.498 117.782  1.00  0.00           H  
ATOM    254  HB3 ASN    16      24.395  55.582 117.184  1.00  0.00           H  
ATOM    255  CG  ASN    16      26.148  54.411 117.713  1.00  0.00           C  
ATOM    256  OD1 ASN    16      27.300  54.202 117.458  1.00  0.00           O  
ATOM    257  ND2 ASN    16      25.591  53.948 118.759  1.00  0.00           N  
ATOM    258 HD21 ASN    16      24.674  54.301 118.993  1.00  0.00           H  
ATOM    259 HD22 ASN    16      25.886  53.030 119.060  1.00  0.00           H  
ATOM    260  C   ASN    16      25.633  54.782 114.694  1.00  0.00           C  
ATOM    261  O   ASN    16      24.908  53.817 114.973  1.00  0.00           O  
ATOM    262  N   ASP    17      26.192  54.882 113.534  1.00  0.00           N  
ATOM    263  H   ASP    17      26.680  55.720 113.251  1.00  0.00           H  
ATOM    264  CA  ASP    17      26.612  53.603 112.864  1.00  0.00           C  
ATOM    265  HA  ASP    17      25.692  53.023 112.795  1.00  0.00           H  
ATOM    266  CB  ASP    17      27.001  53.888 111.349  1.00  0.00           C  
ATOM    267  HB2 ASP    17      26.161  54.420 110.903  1.00  0.00           H  
ATOM    268  HB3 ASP    17      27.898  54.501 111.435  1.00  0.00           H  
ATOM    269  CG  ASP    17      27.315  52.656 110.556  1.00  0.00           C  
ATOM    270  OD1 ASP    17      27.438  52.773 109.291  1.00  0.00           O  
ATOM    271  OD2 ASP    17      27.249  51.534 111.083  1.00  0.00           O  
ATOM    272  C   ASP    17      27.735  52.889 113.643  1.00  0.00           C  
ATOM    273  O   ASP    17      28.855  53.351 113.498  1.00  0.00           O  
ATOM    274  N   MET    18      27.355  52.040 114.562  1.00  0.00           N  
ATOM    275  H   MET    18      26.358  51.898 114.641  1.00  0.00           H  
ATOM    276  CA  MET    18      28.308  51.195 115.208  1.00  0.00           C  
ATOM    277  HA  MET    18      29.106  51.838 115.581  1.00  0.00           H  
ATOM    278  CB  MET    18      27.661  50.600 116.438  1.00  0.00           C  
ATOM    279  HB2 MET    18      26.725  51.154 116.510  1.00  0.00           H  
ATOM    280  HB3 MET    18      27.433  49.545 116.288  1.00  0.00           H  
ATOM    281  CG  MET    18      28.521  50.747 117.653  1.00  0.00           C  
ATOM    282  HG2 MET    18      29.554  50.976 117.394  1.00  0.00           H  
ATOM    283  HG3 MET    18      28.112  51.427 118.400  1.00  0.00           H  
ATOM    284  SD  MET    18      28.613  49.299 118.682  1.00  0.00           S  
ATOM    285  CE  MET    18      29.376  48.216 117.494  1.00  0.00           C  
ATOM    286  HE1 MET    18      30.325  48.643 117.168  1.00  0.00           H  
ATOM    287  HE2 MET    18      29.613  47.266 117.971  1.00  0.00           H  
ATOM    288  HE3 MET    18      28.677  47.908 116.718  1.00  0.00           H  
ATOM    289  C   MET    18      29.068  50.174 114.410  1.00  0.00           C  
ATOM    290  O   MET    18      30.196  49.872 114.755  1.00  0.00           O  
ATOM    291  N   VAL    19      28.536  49.822 113.248  1.00  0.00           N  
ATOM    292  H   VAL    19      27.820  50.344 112.763  1.00  0.00           H  
ATOM    293  CA  VAL    19      29.235  48.804 112.389  1.00  0.00           C  
ATOM    294  HA  VAL    19      29.573  48.007 113.050  1.00  0.00           H  
ATOM    295  CB  VAL    19      28.210  48.261 111.355  1.00  0.00           C  
ATOM    296  HB  VAL    19      27.679  49.111 110.925  1.00  0.00           H  
ATOM    297  CG1 VAL    19      28.913  47.442 110.213  1.00  0.00           C  
ATOM    298 HG11 VAL    19      29.414  46.578 110.649  1.00  0.00           H  
ATOM    299 HG12 VAL    19      28.177  47.046 109.513  1.00  0.00           H  
ATOM    300 HG13 VAL    19      29.704  47.999 109.710  1.00  0.00           H  
ATOM    301  CG2 VAL    19      27.130  47.396 111.998  1.00  0.00           C  
ATOM    302 HG21 VAL    19      26.470  47.995 112.627  1.00  0.00           H  
ATOM    303 HG22 VAL    19      26.491  46.781 111.365  1.00  0.00           H  
ATOM    304 HG23 VAL    19      27.726  46.748 112.641  1.00  0.00           H  
ATOM    305  C   VAL    19      30.484  49.409 111.724  1.00  0.00           C  
ATOM    306  O   VAL    19      31.551  48.773 111.640  1.00  0.00           O  
ATOM    307  N   GLU    20      30.306  50.590 111.199  1.00  0.00           N  
ATOM    308  H   GLU    20      29.355  50.903 111.062  1.00  0.00           H  
ATOM    309  CA  GLU    20      31.381  51.540 111.054  1.00  0.00           C  
ATOM    310  HA  GLU    20      31.847  51.367 110.084  1.00  0.00           H  
ATOM    311  CB  GLU    20      30.806  52.895 110.798  1.00  0.00           C  
ATOM    312  HB2 GLU    20      29.972  52.861 110.097  1.00  0.00           H  
ATOM    313  HB3 GLU    20      30.458  53.134 111.802  1.00  0.00           H  
ATOM    314  CG  GLU    20      31.777  53.906 110.272  1.00  0.00           C  
ATOM    315  HG2 GLU    20      32.712  54.002 110.824  1.00  0.00           H  
ATOM    316  HG3 GLU    20      32.082  53.589 109.275  1.00  0.00           H  
ATOM    317  CD  GLU    20      31.156  55.349 110.162  1.00  0.00           C  
ATOM    318  OE1 GLU    20      31.904  56.314 110.385  1.00  0.00           O  
ATOM    319  OE2 GLU    20      30.057  55.511 109.608  1.00  0.00           O  
ATOM    320  C   GLU    20      32.493  51.547 112.088  1.00  0.00           C  
ATOM    321  O   GLU    20      33.691  51.542 111.672  1.00  0.00           O  
ATOM    322  N   GLN    21      32.250  51.616 113.375  1.00  0.00           N  
ATOM    323  H   GLN    21      31.310  51.735 113.727  1.00  0.00           H  
ATOM    324  CA  GLN    21      33.341  51.495 114.363  1.00  0.00           C  
ATOM    325  HA  GLN    21      34.261  51.953 113.999  1.00  0.00           H  
ATOM    326  CB  GLN    21      32.973  52.179 115.661  1.00  0.00           C  
ATOM    327  HB2 GLN    21      31.928  52.034 115.933  1.00  0.00           H  
ATOM    328  HB3 GLN    21      33.699  51.905 116.426  1.00  0.00           H  
ATOM    329  CG  GLN    21      33.225  53.651 115.455  1.00  0.00           C  
ATOM    330  HG2 GLN    21      34.276  53.877 115.637  1.00  0.00           H  
ATOM    331  HG3 GLN    21      32.876  53.938 114.463  1.00  0.00           H  
ATOM    332  CD  GLN    21      32.485  54.464 116.437  1.00  0.00           C  
ATOM    333  OE1 GLN    21      31.287  54.557 116.436  1.00  0.00           O  
ATOM    334  NE2 GLN    21      33.003  54.822 117.579  1.00  0.00           N  
ATOM    335 HE21 GLN    21      32.494  55.380 118.250  1.00  0.00           H  
ATOM    336 HE22 GLN    21      33.972  54.578 117.726  1.00  0.00           H  
ATOM    337  C   GLN    21      33.789  50.098 114.550  1.00  0.00           C  
ATOM    338  O   GLN    21      34.924  49.896 114.922  1.00  0.00           O  
ATOM    339  N   MET    22      32.967  49.026 114.486  1.00  0.00           N  
ATOM    340  H   MET    22      31.998  49.294 114.575  1.00  0.00           H  
ATOM    341  CA  MET    22      33.415  47.740 114.876  1.00  0.00           C  
ATOM    342  HA  MET    22      34.198  47.838 115.628  1.00  0.00           H  
ATOM    343  CB  MET    22      32.168  46.894 115.426  1.00  0.00           C  
ATOM    344  HB2 MET    22      32.545  46.220 116.195  1.00  0.00           H  
ATOM    345  HB3 MET    22      31.597  47.587 116.044  1.00  0.00           H  
ATOM    346  CG  MET    22      31.319  46.086 114.377  1.00  0.00           C  
ATOM    347  HG2 MET    22      31.338  46.606 113.419  1.00  0.00           H  
ATOM    348  HG3 MET    22      31.946  45.216 114.180  1.00  0.00           H  
ATOM    349  SD  MET    22      29.680  45.554 114.648  1.00  0.00           S  
ATOM    350  CE  MET    22      29.408  44.177 113.476  1.00  0.00           C  
ATOM    351  HE1 MET    22      28.374  44.227 113.137  1.00  0.00           H  
ATOM    352  HE2 MET    22      29.983  44.275 112.555  1.00  0.00           H  
ATOM    353  HE3 MET    22      29.582  43.213 113.954  1.00  0.00           H  
ATOM    354  C   MET    22      34.111  46.897 113.802  1.00  0.00           C  
ATOM    355  O   MET    22      35.073  46.235 114.110  1.00  0.00           O  
ATOM    356  N   HIE    23      33.731  47.106 112.530  1.00  0.00           N  
ATOM    357  H   HIE    23      33.020  47.805 112.368  1.00  0.00           H  
ATOM    358  CA  HIE    23      33.978  46.164 111.423  1.00  0.00           C  
ATOM    359  HA  HIE    23      33.506  46.525 110.509  1.00  0.00           H  
ATOM    360  CB  HIE    23      35.399  46.212 111.043  1.00  0.00           C  
ATOM    361  HB2 HIE    23      35.572  47.161 110.535  1.00  0.00           H  
ATOM    362  HB3 HIE    23      36.113  45.921 111.813  1.00  0.00           H  
ATOM    363  CG  HIE    23      35.670  45.066 109.959  1.00  0.00           C  
ATOM    364  ND1 HIE    23      34.990  45.079 108.795  1.00  0.00           N  
ATOM    365  CE1 HIE    23      35.195  43.882 108.223  1.00  0.00           C  
ATOM    366  HE1 HIE    23      34.624  43.434 107.423  1.00  0.00           H  
ATOM    367  NE2 HIE    23      36.027  43.143 108.923  1.00  0.00           N  
ATOM    368  HE2 HIE    23      36.231  42.155 108.885  1.00  0.00           H  
ATOM    369  CD2 HIE    23      36.238  43.811 110.158  1.00  0.00           C  
ATOM    370  HD2 HIE    23      36.858  43.497 110.984  1.00  0.00           H  
ATOM    371  C   HIE    23      33.398  44.746 111.583  1.00  0.00           C  
ATOM    372  O   HIE    23      33.657  44.016 112.539  1.00  0.00           O  
ATOM    373  N   GLU    24      32.677  44.270 110.536  1.00  0.00           N  
ATOM    374  H   GLU    24      32.541  44.843 109.715  1.00  0.00           H  
ATOM    375  CA  GLU    24      32.443  42.864 110.352  1.00  0.00           C  
ATOM    376  HA  GLU    24      33.441  42.463 110.527  1.00  0.00           H  
ATOM    377  CB  GLU    24      31.416  42.164 111.295  1.00  0.00           C  
ATOM    378  HB2 GLU    24      31.526  42.538 112.312  1.00  0.00           H  
ATOM    379  HB3 GLU    24      30.398  42.386 110.974  1.00  0.00           H  
ATOM    380  CG  GLU    24      31.501  40.657 111.391  1.00  0.00           C  
ATOM    381  HG2 GLU    24      30.543  40.278 111.747  1.00  0.00           H  
ATOM    382  HG3 GLU    24      31.483  40.201 110.401  1.00  0.00           H  
ATOM    383  CD  GLU    24      32.737  40.163 112.155  1.00  0.00           C  
ATOM    384  OE1 GLU    24      32.708  40.002 113.369  1.00  0.00           O  
ATOM    385  OE2 GLU    24      33.755  39.809 111.594  1.00  0.00           O  
ATOM    386  C   GLU    24      32.119  42.560 108.867  1.00  0.00           C  
ATOM    387  O   GLU    24      31.420  43.364 108.218  1.00  0.00           O  
ATOM    388  N   ASP    25      32.695  41.465 108.287  1.00  0.00           N  
ATOM    389  H   ASP    25      33.334  40.901 108.829  1.00  0.00           H  
ATOM    390  CA  ASP    25      32.152  40.836 107.066  1.00  0.00           C  
ATOM    391  HA  ASP    25      31.479  41.546 106.584  1.00  0.00           H  
ATOM    392  CB  ASP    25      33.313  40.648 106.020  1.00  0.00           C  
ATOM    393  HB2 ASP    25      33.958  41.526 105.974  1.00  0.00           H  
ATOM    394  HB3 ASP    25      33.890  39.735 106.168  1.00  0.00           H  
ATOM    395  CG  ASP    25      32.597  40.466 104.666  1.00  0.00           C  
ATOM    396  OD1 ASP    25      32.027  41.416 104.092  1.00  0.00           O  
ATOM    397  OD2 ASP    25      32.539  39.268 104.273  1.00  0.00           O  
ATOM    398  C   ASP    25      31.334  39.612 107.271  1.00  0.00           C  
ATOM    399  O   ASP    25      31.924  38.746 107.962  1.00  0.00           O  
ATOM    400  N   ILE    26      30.180  39.423 106.631  1.00  0.00           N  
ATOM    401  H   ILE    26      29.754  40.088 106.002  1.00  0.00           H  
ATOM    402  CA  ILE    26      29.386  38.233 106.861  1.00  0.00           C  
ATOM    403  HA  ILE    26      29.228  38.284 107.938  1.00  0.00           H  
ATOM    404  CB  ILE    26      27.932  38.299 106.284  1.00  0.00           C  
ATOM    405  HB  ILE    26      27.521  39.289 106.480  1.00  0.00           H  
ATOM    406  CG2 ILE    26      28.015  38.131 104.741  1.00  0.00           C  
ATOM    407 HG21 ILE    26      28.246  37.082 104.555  1.00  0.00           H  
ATOM    408 HG22 ILE    26      27.143  38.327 104.117  1.00  0.00           H  
ATOM    409 HG23 ILE    26      28.890  38.667 104.371  1.00  0.00           H  
ATOM    410  CG1 ILE    26      27.134  37.187 106.940  1.00  0.00           C  
ATOM    411 HG12 ILE    26      27.446  36.202 106.591  1.00  0.00           H  
ATOM    412 HG13 ILE    26      27.307  37.213 108.016  1.00  0.00           H  
ATOM    413  CD1 ILE    26      25.591  37.287 106.725  1.00  0.00           C  
ATOM    414 HD11 ILE    26      25.462  37.627 105.697  1.00  0.00           H  
ATOM    415 HD12 ILE    26      24.928  36.425 106.798  1.00  0.00           H  
ATOM    416 HD13 ILE    26      25.261  38.054 107.425  1.00  0.00           H  
ATOM    417  C   ILE    26      30.163  36.895 106.575  1.00  0.00           C  
ATOM    418  O   ILE    26      29.917  35.917 107.274  1.00  0.00           O  
ATOM    419  N   CYX    27      31.221  36.860 105.692  1.00  0.00           N  
ATOM    420  H   CYX    27      31.381  37.710 105.170  1.00  0.00           H  
ATOM    421  CA  CYX    27      32.211  35.684 105.652  1.00  0.00           C  
ATOM    422  HA  CYX    27      31.616  34.831 105.326  1.00  0.00           H  
ATOM    423  CB  CYX    27      33.258  36.000 104.530  1.00  0.00           C  
ATOM    424  HB2 CYX    27      32.767  36.261 103.592  1.00  0.00           H  
ATOM    425  HB3 CYX    27      34.015  36.746 104.770  1.00  0.00           H  
ATOM    426  SG  CYX    27      34.195  34.516 104.134  1.00  0.00           S  
ATOM    427  C   CYX    27      32.862  35.343 106.997  1.00  0.00           C  
ATOM    428  O   CYX    27      33.295  34.233 107.087  1.00  0.00           O  
ATOM    429  N   SER    28      33.016  36.234 107.993  1.00  0.00           N  
ATOM    430  H   SER    28      32.365  37.005 108.043  1.00  0.00           H  
ATOM    431  CA  SER    28      33.700  35.944 109.278  1.00  0.00           C  
ATOM    432  HA  SER    28      34.752  35.701 109.127  1.00  0.00           H  
ATOM    433  CB  SER    28      33.766  37.288 110.048  1.00  0.00           C  
ATOM    434  HB2 SER    28      34.192  38.033 109.375  1.00  0.00           H  
ATOM    435  HB3 SER    28      32.752  37.657 110.200  1.00  0.00           H  
ATOM    436  OG  SER    28      34.470  37.212 111.220  1.00  0.00           O  
ATOM    437  HG  SER    28      34.291  38.050 111.652  1.00  0.00           H  
ATOM    438  C   SER    28      32.988  34.828 110.089  1.00  0.00           C  
ATOM    439  O   SER    28      33.686  34.096 110.808  1.00  0.00           O  
ATOM    440  N   LEU    29      31.654  34.727 110.045  1.00  0.00           N  
ATOM    441  H   LEU    29      31.218  35.326 109.359  1.00  0.00           H  
ATOM    442  CA  LEU    29      30.934  33.926 111.061  1.00  0.00           C  
ATOM    443  HA  LEU    29      31.443  34.095 112.010  1.00  0.00           H  
ATOM    444  CB  LEU    29      29.521  34.477 111.299  1.00  0.00           C  
ATOM    445  HB2 LEU    29      28.871  34.173 110.479  1.00  0.00           H  
ATOM    446  HB3 LEU    29      29.028  33.935 112.107  1.00  0.00           H  
ATOM    447  CG  LEU    29      29.339  35.959 111.690  1.00  0.00           C  
ATOM    448  HG  LEU    29      28.364  36.073 112.162  1.00  0.00           H  
ATOM    449  CD1 LEU    29      30.393  36.355 112.721  1.00  0.00           C  
ATOM    450 HD11 LEU    29      31.459  36.257 112.517  1.00  0.00           H  
ATOM    451 HD12 LEU    29      30.314  37.419 112.944  1.00  0.00           H  
ATOM    452 HD13 LEU    29      30.110  35.818 113.626  1.00  0.00           H  
ATOM    453  CD2 LEU    29      29.262  36.902 110.483  1.00  0.00           C  
ATOM    454 HD21 LEU    29      30.219  37.271 110.113  1.00  0.00           H  
ATOM    455 HD22 LEU    29      28.747  36.347 109.699  1.00  0.00           H  
ATOM    456 HD23 LEU    29      28.538  37.646 110.812  1.00  0.00           H  
ATOM    457  C   LEU    29      30.806  32.410 110.884  1.00  0.00           C  
ATOM    458  O   LEU    29      30.419  31.793 111.857  1.00  0.00           O  
ATOM    459  N   TRP    30      31.244  31.901 109.736  1.00  0.00           N  
ATOM    460  H   TRP    30      31.589  32.592 109.085  1.00  0.00           H  
ATOM    461  CA  TRP    30      31.049  30.485 109.348  1.00  0.00           C  
ATOM    462  HA  TRP    30      30.095  30.106 109.713  1.00  0.00           H  
ATOM    463  CB  TRP    30      30.957  30.364 107.839  1.00  0.00           C  
ATOM    464  HB2 TRP    30      31.875  30.616 107.309  1.00  0.00           H  
ATOM    465  HB3 TRP    30      30.677  29.341 107.588  1.00  0.00           H  
ATOM    466  CG  TRP    30      29.874  31.285 107.284  1.00  0.00           C  
ATOM    467  CD1 TRP    30      30.120  32.437 106.666  1.00  0.00           C  
ATOM    468  HD1 TRP    30      31.135  32.786 106.542  1.00  0.00           H  
ATOM    469  NE1 TRP    30      29.003  33.181 106.760  1.00  0.00           N  
ATOM    470  HE1 TRP    30      29.037  34.189 106.807  1.00  0.00           H  
ATOM    471  CE2 TRP    30      27.889  32.447 107.101  1.00  0.00           C  
ATOM    472  CZ2 TRP    30      26.496  32.804 107.211  1.00  0.00           C  
ATOM    473  HZ2 TRP    30      26.020  33.732 106.929  1.00  0.00           H  
ATOM    474  CH2 TRP    30      25.687  31.874 107.855  1.00  0.00           C  
ATOM    475  HH2 TRP    30      24.716  32.229 108.166  1.00  0.00           H  
ATOM    476  CZ3 TRP    30      26.183  30.629 108.396  1.00  0.00           C  
ATOM    477  HZ3 TRP    30      25.463  29.918 108.775  1.00  0.00           H  
ATOM    478  CE3 TRP    30      27.537  30.332 108.206  1.00  0.00           C  
ATOM    479  HE3 TRP    30      27.942  29.461 108.699  1.00  0.00           H  
ATOM    480  CD2 TRP    30      28.447  31.182 107.459  1.00  0.00           C  
ATOM    481  C   TRP    30      32.167  29.632 109.915  1.00  0.00           C  
ATOM    482  O   TRP    30      32.997  29.020 109.221  1.00  0.00           O  
ATOM    483  N   ASP    31      32.251  29.454 111.246  1.00  0.00           N  
ATOM    484  H   ASP    31      31.806  30.151 111.825  1.00  0.00           H  
ATOM    485  CA  ASP    31      32.933  28.356 111.964  1.00  0.00           C  
ATOM    486  HA  ASP    31      33.939  28.263 111.555  1.00  0.00           H  
ATOM    487  CB  ASP    31      33.177  28.630 113.391  1.00  0.00           C  
ATOM    488  HB2 ASP    31      33.838  29.495 113.444  1.00  0.00           H  
ATOM    489  HB3 ASP    31      32.222  28.816 113.882  1.00  0.00           H  
ATOM    490  CG  ASP    31      33.860  27.445 114.090  1.00  0.00           C  
ATOM    491  OD1 ASP    31      33.371  26.925 115.125  1.00  0.00           O  
ATOM    492  OD2 ASP    31      34.968  27.072 113.592  1.00  0.00           O  
ATOM    493  C   ASP    31      32.256  27.033 111.654  1.00  0.00           C  
ATOM    494  O   ASP    31      31.054  26.873 111.756  1.00  0.00           O  
ATOM    495  N   GLN    32      33.130  25.985 111.421  1.00  0.00           N  
ATOM    496  H   GLN    32      34.097  26.143 111.669  1.00  0.00           H  
ATOM    497  CA  GLN    32      32.782  24.601 111.310  1.00  0.00           C  
ATOM    498  HA  GLN    32      32.091  24.475 110.476  1.00  0.00           H  
ATOM    499  CB  GLN    32      34.041  23.784 111.004  1.00  0.00           C  
ATOM    500  HB2 GLN    32      34.901  24.049 111.618  1.00  0.00           H  
ATOM    501  HB3 GLN    32      33.737  22.740 111.081  1.00  0.00           H  
ATOM    502  CG  GLN    32      34.472  23.961 109.566  1.00  0.00           C  
ATOM    503  HG2 GLN    32      33.616  23.744 108.927  1.00  0.00           H  
ATOM    504  HG3 GLN    32      34.802  24.998 109.610  1.00  0.00           H  
ATOM    505  CD  GLN    32      35.651  23.042 109.185  1.00  0.00           C  
ATOM    506  OE1 GLN    32      36.568  23.400 108.487  1.00  0.00           O  
ATOM    507  NE2 GLN    32      35.638  21.816 109.573  1.00  0.00           N  
ATOM    508 HE21 GLN    32      36.389  21.233 109.232  1.00  0.00           H  
ATOM    509 HE22 GLN    32      34.783  21.356 109.852  1.00  0.00           H  
ATOM    510  C   GLN    32      32.086  24.041 112.556  1.00  0.00           C  
ATOM    511  O   GLN    32      32.743  23.867 113.621  1.00  0.00           O  
ATOM    512  N   SER    33      30.984  23.348 112.283  1.00  0.00           N  
ATOM    513  H   SER    33      30.576  23.500 111.372  1.00  0.00           H  
ATOM    514  CA  SER    33      30.522  22.283 113.195  1.00  0.00           C  
ATOM    515  HA  SER    33      30.603  22.676 114.208  1.00  0.00           H  
ATOM    516  CB  SER    33      29.010  21.866 113.018  1.00  0.00           C  
ATOM    517  HB2 SER    33      28.829  21.504 112.007  1.00  0.00           H  
ATOM    518  HB3 SER    33      28.842  21.118 113.793  1.00  0.00           H  
ATOM    519  OG  SER    33      28.133  22.972 113.311  1.00  0.00           O  
ATOM    520  HG  SER    33      28.232  23.147 114.250  1.00  0.00           H  
ATOM    521  C   SER    33      31.441  21.056 113.102  1.00  0.00           C  
ATOM    522  O   SER    33      31.757  20.625 112.001  1.00  0.00           O  
ATOM    523  N   LEU    34      31.849  20.495 114.187  1.00  0.00           N  
ATOM    524  H   LEU    34      31.430  20.749 115.071  1.00  0.00           H  
ATOM    525  CA  LEU    34      33.097  19.659 114.313  1.00  0.00           C  
ATOM    526  HA  LEU    34      33.441  19.464 113.297  1.00  0.00           H  
ATOM    527  CB  LEU    34      34.137  20.588 114.936  1.00  0.00           C  
ATOM    528  HB2 LEU    34      33.885  21.647 114.888  1.00  0.00           H  
ATOM    529  HB3 LEU    34      34.042  20.468 116.016  1.00  0.00           H  
ATOM    530  CG  LEU    34      35.618  20.399 114.483  1.00  0.00           C  
ATOM    531  HG  LEU    34      35.838  19.341 114.343  1.00  0.00           H  
ATOM    532  CD1 LEU    34      35.862  21.136 113.160  1.00  0.00           C  
ATOM    533 HD11 LEU    34      35.324  20.741 112.298  1.00  0.00           H  
ATOM    534 HD12 LEU    34      35.549  22.169 113.310  1.00  0.00           H  
ATOM    535 HD13 LEU    34      36.868  20.936 112.793  1.00  0.00           H  
ATOM    536  CD2 LEU    34      36.566  20.831 115.565  1.00  0.00           C  
ATOM    537 HD21 LEU    34      36.032  21.569 116.164  1.00  0.00           H  
ATOM    538 HD22 LEU    34      36.907  19.982 116.157  1.00  0.00           H  
ATOM    539 HD23 LEU    34      37.464  21.229 115.092  1.00  0.00           H  
ATOM    540  C   LEU    34      32.884  18.342 115.150  1.00  0.00           C  
ATOM    541  O   LEU    34      33.654  17.403 114.953  1.00  0.00           O  
ATOM    542  N   LYS    35      31.863  18.197 115.995  1.00  0.00           N  
ATOM    543  H   LYS    35      31.282  19.012 116.126  1.00  0.00           H  
ATOM    544  CA  LYS    35      31.560  16.993 116.746  1.00  0.00           C  
ATOM    545  HA  LYS    35      32.273  16.620 117.481  1.00  0.00           H  
ATOM    546  CB  LYS    35      30.333  17.289 117.593  1.00  0.00           C  
ATOM    547  HB2 LYS    35      29.694  17.882 116.939  1.00  0.00           H  
ATOM    548  HB3 LYS    35      29.858  16.355 117.894  1.00  0.00           H  
ATOM    549  CG  LYS    35      30.580  18.147 118.927  1.00  0.00           C  
ATOM    550  HG2 LYS    35      31.047  19.113 118.733  1.00  0.00           H  
ATOM    551  HG3 LYS    35      29.572  18.257 119.327  1.00  0.00           H  
ATOM    552  CD  LYS    35      31.308  17.272 119.903  1.00  0.00           C  
ATOM    553  HD2 LYS    35      30.730  16.363 120.073  1.00  0.00           H  
ATOM    554  HD3 LYS    35      32.286  16.943 119.551  1.00  0.00           H  
ATOM    555  CE  LYS    35      31.398  17.888 121.227  1.00  0.00           C  
ATOM    556  HE2 LYS    35      30.525  17.515 121.763  1.00  0.00           H  
ATOM    557  HE3 LYS    35      32.250  17.349 121.641  1.00  0.00           H  
ATOM    558  NZ  LYS    35      31.620  19.372 121.370  1.00  0.00           N  
ATOM    559  HZ1 LYS    35      31.471  19.589 122.345  1.00  0.00           H  
ATOM    560  HZ2 LYS    35      32.515  19.629 120.978  1.00  0.00           H  
ATOM    561  HZ3 LYS    35      31.006  19.909 120.775  1.00  0.00           H  
ATOM    562  C   LYS    35      31.383  15.763 115.821  1.00  0.00           C  
ATOM    563  O   LYS    35      30.375  15.711 115.095  1.00  0.00           O  
ATOM    564  N   PRO    36      32.182  14.699 115.836  1.00  0.00           N  
ATOM    565  CD  PRO    36      33.395  14.593 116.596  1.00  0.00           C  
ATOM    566  HD2 PRO    36      33.296  14.634 117.681  1.00  0.00           H  
ATOM    567  HD3 PRO    36      34.083  15.369 116.261  1.00  0.00           H  
ATOM    568  CG  PRO    36      33.992  13.183 116.259  1.00  0.00           C  
ATOM    569  HG2 PRO    36      33.663  12.397 116.938  1.00  0.00           H  
ATOM    570  HG3 PRO    36      35.081  13.176 116.235  1.00  0.00           H  
ATOM    571  CB  PRO    36      33.447  12.914 114.911  1.00  0.00           C  
ATOM    572  HB2 PRO    36      33.339  11.867 114.628  1.00  0.00           H  
ATOM    573  HB3 PRO    36      34.117  13.386 114.192  1.00  0.00           H  
ATOM    574  CA  PRO    36      32.123  13.654 114.840  1.00  0.00           C  
ATOM    575  HA  PRO    36      32.224  14.287 113.958  1.00  0.00           H  
ATOM    576  C   PRO    36      30.822  12.779 114.784  1.00  0.00           C  
ATOM    577  O   PRO    36      30.300  12.444 115.845  1.00  0.00           O  
ATOM    578  N   CYX    37      30.417  12.494 113.565  1.00  0.00           N  
ATOM    579  H   CYX    37      30.993  12.764 112.781  1.00  0.00           H  
ATOM    580  CA  CYX    37      29.436  11.445 113.436  1.00  0.00           C  
ATOM    581  HA  CYX    37      28.642  11.653 114.152  1.00  0.00           H  
ATOM    582  CB  CYX    37      28.870  11.513 111.956  1.00  0.00           C  
ATOM    583  HB2 CYX    37      28.668  12.541 111.654  1.00  0.00           H  
ATOM    584  HB3 CYX    37      29.608  11.079 111.281  1.00  0.00           H  
ATOM    585  SG  CYX    37      27.327  10.564 111.681  1.00  0.00           S  
ATOM    586  C   CYX    37      30.007  10.063 113.743  1.00  0.00           C  
ATOM    587  O   CYX    37      30.784   9.530 112.942  1.00  0.00           O  
ATOM    588  N   VAL    38      29.639   9.475 114.908  1.00  0.00           N  
ATOM    589  H   VAL    38      29.077   9.954 115.597  1.00  0.00           H  
ATOM    590  CA  VAL    38      30.165   8.158 115.341  1.00  0.00           C  
ATOM    591  HA  VAL    38      31.040   7.963 114.722  1.00  0.00           H  
ATOM    592  CB  VAL    38      30.535   8.217 116.842  1.00  0.00           C  
ATOM    593  HB  VAL    38      29.632   8.239 117.452  1.00  0.00           H  
ATOM    594  CG1 VAL    38      31.462   7.019 117.277  1.00  0.00           C  
ATOM    595 HG11 VAL    38      31.760   7.181 118.313  1.00  0.00           H  
ATOM    596 HG12 VAL    38      30.905   6.084 117.337  1.00  0.00           H  
ATOM    597 HG13 VAL    38      32.282   7.044 116.560  1.00  0.00           H  
ATOM    598  CG2 VAL    38      31.296   9.517 117.128  1.00  0.00           C  
ATOM    599 HG21 VAL    38      31.768   9.477 118.110  1.00  0.00           H  
ATOM    600 HG22 VAL    38      32.127   9.692 116.444  1.00  0.00           H  
ATOM    601 HG23 VAL    38      30.662  10.396 117.018  1.00  0.00           H  
ATOM    602  C   VAL    38      29.228   7.002 115.078  1.00  0.00           C  
ATOM    603  O   VAL    38      28.126   6.934 115.612  1.00  0.00           O  
ATOM    604  N   LYS    39      29.771   5.940 114.425  1.00  0.00           N  
ATOM    605  H   LYS    39      30.658   6.085 113.962  1.00  0.00           H  
ATOM    606  CA  LYS    39      29.296   4.557 114.576  1.00  0.00           C  
ATOM    607  HA  LYS    39      28.211   4.481 114.638  1.00  0.00           H  
ATOM    608  CB  LYS    39      29.406   3.673 113.315  1.00  0.00           C  
ATOM    609  HB2 LYS    39      30.441   3.644 112.976  1.00  0.00           H  
ATOM    610  HB3 LYS    39      29.169   2.620 113.468  1.00  0.00           H  
ATOM    611  CG  LYS    39      28.736   4.230 112.087  1.00  0.00           C  
ATOM    612  HG2 LYS    39      29.068   5.230 111.811  1.00  0.00           H  
ATOM    613  HG3 LYS    39      29.044   3.605 111.249  1.00  0.00           H  
ATOM    614  CD  LYS    39      27.236   4.311 112.108  1.00  0.00           C  
ATOM    615  HD2 LYS    39      26.887   3.456 112.687  1.00  0.00           H  
ATOM    616  HD3 LYS    39      26.940   5.203 112.660  1.00  0.00           H  
ATOM    617  CE  LYS    39      26.834   4.303 110.646  1.00  0.00           C  
ATOM    618  HE2 LYS    39      27.399   4.995 110.022  1.00  0.00           H  
ATOM    619  HE3 LYS    39      26.750   3.280 110.282  1.00  0.00           H  
ATOM    620  NZ  LYS    39      25.453   4.716 110.557  1.00  0.00           N  
ATOM    621  HZ1 LYS    39      25.254   4.941 109.593  1.00  0.00           H  
ATOM    622  HZ2 LYS    39      24.786   4.049 110.920  1.00  0.00           H  
ATOM    623  HZ3 LYS    39      25.318   5.583 111.056  1.00  0.00           H  
ATOM    624  C   LYS    39      29.925   3.959 115.778  1.00  0.00           C  
ATOM    625  O   LYS    39      31.144   3.883 115.897  1.00  0.00           O  
ATOM    626  N   LEU    40      29.069   3.561 116.764  1.00  0.00           N  
ATOM    627  H   LEU    40      28.068   3.662 116.678  1.00  0.00           H  
ATOM    628  CA  LEU    40      29.338   3.414 118.206  1.00  0.00           C  
ATOM    629  HA  LEU    40      30.132   4.088 118.528  1.00  0.00           H  
ATOM    630  CB  LEU    40      27.984   3.750 118.953  1.00  0.00           C  
ATOM    631  HB2 LEU    40      27.624   4.734 118.653  1.00  0.00           H  
ATOM    632  HB3 LEU    40      27.162   3.067 118.737  1.00  0.00           H  
ATOM    633  CG  LEU    40      28.193   3.874 120.505  1.00  0.00           C  
ATOM    634  HG  LEU    40      28.445   2.969 121.058  1.00  0.00           H  
ATOM    635  CD1 LEU    40      29.185   5.002 120.944  1.00  0.00           C  
ATOM    636 HD11 LEU    40      29.042   5.906 120.353  1.00  0.00           H  
ATOM    637 HD12 LEU    40      28.977   5.211 121.993  1.00  0.00           H  
ATOM    638 HD13 LEU    40      30.202   4.623 120.843  1.00  0.00           H  
ATOM    639  CD2 LEU    40      26.888   4.330 121.090  1.00  0.00           C  
ATOM    640 HD21 LEU    40      26.069   3.771 120.638  1.00  0.00           H  
ATOM    641 HD22 LEU    40      27.024   4.262 122.169  1.00  0.00           H  
ATOM    642 HD23 LEU    40      26.798   5.373 120.784  1.00  0.00           H  
ATOM    643  C   LEU    40      29.798   2.048 118.590  1.00  0.00           C  
ATOM    644  O   LEU    40      30.560   1.836 119.514  1.00  0.00           O  
ATOM    645  N   THR    41      29.432   0.923 117.925  1.00  0.00           N  
ATOM    646  H   THR    41      28.810   1.006 117.134  1.00  0.00           H  
ATOM    647  CA  THR    41      29.729  -0.415 118.445  1.00  0.00           C  
ATOM    648  HA  THR    41      30.441  -0.567 119.256  1.00  0.00           H  
ATOM    649  CB  THR    41      28.406  -1.090 118.973  1.00  0.00           C  
ATOM    650  HB  THR    41      27.773  -1.084 118.085  1.00  0.00           H  
ATOM    651  CG2 THR    41      28.634  -2.523 119.552  1.00  0.00           C  
ATOM    652 HG21 THR    41      29.297  -2.319 120.394  1.00  0.00           H  
ATOM    653 HG22 THR    41      27.725  -2.992 119.928  1.00  0.00           H  
ATOM    654 HG23 THR    41      29.108  -3.250 118.893  1.00  0.00           H  
ATOM    655  OG1 THR    41      27.860  -0.252 119.989  1.00  0.00           O  
ATOM    656  HG1 THR    41      27.082  -0.769 120.210  1.00  0.00           H  
ATOM    657  C   THR    41      30.294  -1.364 117.337  1.00  0.00           C  
ATOM    658  O   THR    41      29.634  -1.657 116.339  1.00  0.00           O  
ATOM    659  N   PRO    42      31.541  -1.928 117.644  1.00  0.00           N  
ATOM    660  CD  PRO    42      31.849  -3.342 117.386  1.00  0.00           C  
ATOM    661  HD2 PRO    42      31.770  -3.558 116.321  1.00  0.00           H  
ATOM    662  HD3 PRO    42      31.097  -4.035 117.763  1.00  0.00           H  
ATOM    663  CG  PRO    42      33.248  -3.632 117.942  1.00  0.00           C  
ATOM    664  HG2 PRO    42      33.734  -4.264 117.198  1.00  0.00           H  
ATOM    665  HG3 PRO    42      33.219  -4.098 118.927  1.00  0.00           H  
ATOM    666  CB  PRO    42      33.888  -2.222 118.156  1.00  0.00           C  
ATOM    667  HB2 PRO    42      34.458  -1.848 117.305  1.00  0.00           H  
ATOM    668  HB3 PRO    42      34.376  -2.275 119.129  1.00  0.00           H  
ATOM    669  CA  PRO    42      32.699  -1.190 118.162  1.00  0.00           C  
ATOM    670  HA  PRO    42      32.554  -0.993 119.224  1.00  0.00           H  
ATOM    671  C   PRO    42      32.923   0.131 117.489  1.00  0.00           C  
ATOM    672  O   PRO    42      32.479   0.380 116.336  1.00  0.00           O  
ATOM    673  N   LEU    43      33.545   1.045 118.250  1.00  0.00           N  
ATOM    674  H   LEU    43      34.050   0.657 119.035  1.00  0.00           H  
ATOM    675  CA  LEU    43      33.790   2.495 118.054  1.00  0.00           C  
ATOM    676  HA  LEU    43      32.781   2.848 117.838  1.00  0.00           H  
ATOM    677  CB  LEU    43      34.413   2.955 119.352  1.00  0.00           C  
ATOM    678  HB2 LEU    43      33.977   2.559 120.270  1.00  0.00           H  
ATOM    679  HB3 LEU    43      35.477   2.716 119.345  1.00  0.00           H  
ATOM    680  CG  LEU    43      34.649   4.439 119.467  1.00  0.00           C  
ATOM    681  HG  LEU    43      35.311   4.841 118.700  1.00  0.00           H  
ATOM    682  CD1 LEU    43      33.271   5.128 119.329  1.00  0.00           C  
ATOM    683 HD11 LEU    43      32.790   4.992 118.361  1.00  0.00           H  
ATOM    684 HD12 LEU    43      32.624   4.615 120.040  1.00  0.00           H  
ATOM    685 HD13 LEU    43      33.398   6.173 119.613  1.00  0.00           H  
ATOM    686  CD2 LEU    43      35.295   4.747 120.774  1.00  0.00           C  
ATOM    687 HD21 LEU    43      36.340   4.489 120.604  1.00  0.00           H  
ATOM    688 HD22 LEU    43      35.066   5.745 121.147  1.00  0.00           H  
ATOM    689 HD23 LEU    43      34.911   4.135 121.589  1.00  0.00           H  
ATOM    690  C   LEU    43      34.549   2.763 116.759  1.00  0.00           C  
ATOM    691  O   LEU    43      35.447   2.100 116.348  1.00  0.00           O  
ATOM    692  N   CYX    44      34.134   3.825 116.111  1.00  0.00           N  
ATOM    693  H   CYX    44      33.251   4.172 116.458  1.00  0.00           H  
ATOM    694  CA  CYX    44      34.937   4.623 115.156  1.00  0.00           C  
ATOM    695  HA  CYX    44      35.685   4.063 114.594  1.00  0.00           H  
ATOM    696  CB  CYX    44      34.016   5.155 114.078  1.00  0.00           C  
ATOM    697  HB2 CYX    44      33.646   4.371 113.417  1.00  0.00           H  
ATOM    698  HB3 CYX    44      33.147   5.320 114.715  1.00  0.00           H  
ATOM    699  SG  CYX    44      34.551   6.542 113.017  1.00  0.00           S  
ATOM    700  C   CYX    44      35.731   5.749 115.888  1.00  0.00           C  
ATOM    701  O   CYX    44      35.102   6.530 116.646  1.00  0.00           O  
ATOM    702  N   VAL    45      37.061   5.682 115.853  1.00  0.00           N  
ATOM    703  H   VAL    45      37.581   4.987 115.336  1.00  0.00           H  
ATOM    704  CA  VAL    45      37.933   6.762 116.332  1.00  0.00           C  
ATOM    705  HA  VAL    45      37.511   7.252 117.209  1.00  0.00           H  
ATOM    706  CB  VAL    45      39.280   6.145 116.812  1.00  0.00           C  
ATOM    707  HB  VAL    45      40.064   6.900 116.875  1.00  0.00           H  
ATOM    708  CG1 VAL    45      39.088   5.540 118.256  1.00  0.00           C  
ATOM    709 HG11 VAL    45      38.664   6.326 118.881  1.00  0.00           H  
ATOM    710 HG12 VAL    45      38.481   4.634 118.237  1.00  0.00           H  
ATOM    711 HG13 VAL    45      39.980   5.205 118.786  1.00  0.00           H  
ATOM    712  CG2 VAL    45      39.854   4.966 115.903  1.00  0.00           C  
ATOM    713 HG21 VAL    45      40.161   5.285 114.907  1.00  0.00           H  
ATOM    714 HG22 VAL    45      40.722   4.477 116.347  1.00  0.00           H  
ATOM    715 HG23 VAL    45      39.179   4.126 115.740  1.00  0.00           H  
ATOM    716  C   VAL    45      38.098   7.833 115.241  1.00  0.00           C  
ATOM    717  O   VAL    45      38.038   9.033 115.613  1.00  0.00           O  
ATOM    718  N   GLY    46      38.335   7.514 113.935  1.00  0.00           N  
ATOM    719  H   GLY    46      38.389   6.515 113.794  1.00  0.00           H  
ATOM    720  CA  GLY    46      38.521   8.499 112.906  1.00  0.00           C  
ATOM    721  HA2 GLY    46      38.215   9.504 113.195  1.00  0.00           H  
ATOM    722  HA3 GLY    46      39.605   8.594 112.848  1.00  0.00           H  
ATOM    723  C   GLY    46      37.930   7.978 111.559  1.00  0.00           C  
ATOM    724  O   GLY    46      36.904   8.383 111.103  1.00  0.00           O  
ATOM    725  N   ALA    47      38.593   6.913 111.016  1.00  0.00           N  
ATOM    726  H   ALA    47      39.483   6.713 111.450  1.00  0.00           H  
ATOM    727  CA  ALA    47      38.301   6.376 109.704  1.00  0.00           C  
ATOM    728  HA  ALA    47      38.347   7.185 108.975  1.00  0.00           H  
ATOM    729  CB  ALA    47      39.429   5.376 109.505  1.00  0.00           C  
ATOM    730  HB1 ALA    47      40.358   5.887 109.252  1.00  0.00           H  
ATOM    731  HB2 ALA    47      39.662   4.631 110.266  1.00  0.00           H  
ATOM    732  HB3 ALA    47      39.259   4.684 108.680  1.00  0.00           H  
ATOM    733  C   ALA    47      36.862   5.759 109.616  1.00  0.00           C  
ATOM    734  O   ALA    47      36.427   5.037 110.531  1.00  0.00           O  
ATOM    735  N   GLY    48      36.248   5.971 108.479  1.00  0.00           N  
ATOM    736  H   GLY    48      36.736   6.511 107.779  1.00  0.00           H  
ATOM    737  CA  GLY    48      34.776   5.896 108.296  1.00  0.00           C  
ATOM    738  HA2 GLY    48      34.489   5.621 107.281  1.00  0.00           H  
ATOM    739  HA3 GLY    48      34.401   5.137 108.983  1.00  0.00           H  
ATOM    740  C   GLY    48      34.089   7.232 108.584  1.00  0.00           C  
ATOM    741  O   GLY    48      34.710   8.299 108.374  1.00  0.00           O  
ATOM    742  N   SER    49      32.826   7.109 108.991  1.00  0.00           N  
ATOM    743  H   SER    49      32.528   6.178 109.243  1.00  0.00           H  
ATOM    744  CA  SER    49      32.030   8.241 109.448  1.00  0.00           C  
ATOM    745  HA  SER    49      31.547   8.786 108.636  1.00  0.00           H  
ATOM    746  CB  SER    49      30.894   7.725 110.281  1.00  0.00           C  
ATOM    747  HB2 SER    49      30.467   8.594 110.782  1.00  0.00           H  
ATOM    748  HB3 SER    49      30.119   7.210 109.713  1.00  0.00           H  
ATOM    749  OG  SER    49      31.370   6.777 111.272  1.00  0.00           O  
ATOM    750  HG  SER    49      31.495   5.881 110.952  1.00  0.00           H  
ATOM    751  C   SER    49      32.701   9.371 110.235  1.00  0.00           C  
ATOM    752  O   SER    49      32.602  10.547 109.808  1.00  0.00           O  
ATOM    753  N   CYX    50      33.495   9.111 111.246  1.00  0.00           N  
ATOM    754  H   CYX    50      33.662   8.163 111.552  1.00  0.00           H  
ATOM    755  CA  CYX    50      33.900  10.166 112.213  1.00  0.00           C  
ATOM    756  HA  CYX    50      32.979  10.628 112.569  1.00  0.00           H  
ATOM    757  CB  CYX    50      34.641   9.610 113.447  1.00  0.00           C  
ATOM    758  HB2 CYX    50      35.577   9.244 113.026  1.00  0.00           H  
ATOM    759  HB3 CYX    50      34.904  10.312 114.238  1.00  0.00           H  
ATOM    760  SG  CYX    50      33.764   8.131 114.132  1.00  0.00           S  
ATOM    761  C   CYX    50      34.758  11.330 111.605  1.00  0.00           C  
ATOM    762  O   CYX    50      34.372  12.487 111.696  1.00  0.00           O  
ATOM    763  N   ASN    51      35.723  10.991 110.764  1.00  0.00           N  
ATOM    764  H   ASN    51      36.061  10.040 110.785  1.00  0.00           H  
ATOM    765  CA  ASN    51      36.469  11.854 109.772  1.00  0.00           C  
ATOM    766  HA  ASN    51      36.780  12.776 110.264  1.00  0.00           H  
ATOM    767  CB  ASN    51      37.707  11.027 109.238  1.00  0.00           C  
ATOM    768  HB2 ASN    51      38.296  10.610 110.055  1.00  0.00           H  
ATOM    769  HB3 ASN    51      37.358  10.177 108.653  1.00  0.00           H  
ATOM    770  CG  ASN    51      38.608  11.845 108.262  1.00  0.00           C  
ATOM    771  OD1 ASN    51      38.237  12.160 107.166  1.00  0.00           O  
ATOM    772  ND2 ASN    51      39.883  11.722 108.424  1.00  0.00           N  
ATOM    773 HD21 ASN    51      40.510  12.313 107.899  1.00  0.00           H  
ATOM    774 HD22 ASN    51      40.157  11.618 109.391  1.00  0.00           H  
ATOM    775  C   ASN    51      35.560  12.385 108.699  1.00  0.00           C  
ATOM    776  O   ASN    51      35.564  13.581 108.553  1.00  0.00           O  
ATOM    777  N   THR    52      34.695  11.602 108.016  1.00  0.00           N  
ATOM    778  H   THR    52      34.590  10.619 108.220  1.00  0.00           H  
ATOM    779  CA  THR    52      33.757  12.031 106.985  1.00  0.00           C  
ATOM    780  HA  THR    52      34.302  12.340 106.094  1.00  0.00           H  
ATOM    781  CB  THR    52      32.933  10.888 106.497  1.00  0.00           C  
ATOM    782  HB  THR    52      32.196  10.606 107.249  1.00  0.00           H  
ATOM    783  CG2 THR    52      32.127  11.263 105.212  1.00  0.00           C  
ATOM    784 HG21 THR    52      31.056  11.123 105.360  1.00  0.00           H  
ATOM    785 HG22 THR    52      32.217  12.277 104.823  1.00  0.00           H  
ATOM    786 HG23 THR    52      32.509  10.638 104.404  1.00  0.00           H  
ATOM    787  OG1 THR    52      33.694   9.740 106.144  1.00  0.00           O  
ATOM    788  HG1 THR    52      33.980   9.355 106.975  1.00  0.00           H  
ATOM    789  C   THR    52      32.895  13.161 107.460  1.00  0.00           C  
ATOM    790  O   THR    52      32.849  14.214 106.857  1.00  0.00           O  
ATOM    791  N   SER    53      32.238  13.062 108.659  1.00  0.00           N  
ATOM    792  H   SER    53      32.541  12.339 109.295  1.00  0.00           H  
ATOM    793  CA  SER    53      30.990  13.805 108.996  1.00  0.00           C  
ATOM    794  HA  SER    53      31.023  14.772 108.495  1.00  0.00           H  
ATOM    795  CB  SER    53      29.862  12.915 108.441  1.00  0.00           C  
ATOM    796  HB2 SER    53      28.863  13.241 108.729  1.00  0.00           H  
ATOM    797  HB3 SER    53      29.894  13.028 107.357  1.00  0.00           H  
ATOM    798  OG  SER    53      30.058  11.613 108.903  1.00  0.00           O  
ATOM    799  HG  SER    53      30.736  11.557 109.581  1.00  0.00           H  
ATOM    800  C   SER    53      30.789  14.037 110.480  1.00  0.00           C  
ATOM    801  O   SER    53      31.541  13.633 111.398  1.00  0.00           O  
ATOM    802  N   VAL    54      29.839  14.950 110.769  1.00  0.00           N  
ATOM    803  H   VAL    54      29.416  15.453 110.001  1.00  0.00           H  
ATOM    804  CA  VAL    54      29.564  15.466 112.150  1.00  0.00           C  
ATOM    805  HA  VAL    54      30.219  14.934 112.839  1.00  0.00           H  
ATOM    806  CB  VAL    54      30.070  16.922 112.201  1.00  0.00           C  
ATOM    807  HB  VAL    54      29.933  17.301 113.214  1.00  0.00           H  
ATOM    808  CG1 VAL    54      31.636  17.099 111.970  1.00  0.00           C  
ATOM    809 HG11 VAL    54      31.859  16.820 110.940  1.00  0.00           H  
ATOM    810 HG12 VAL    54      31.906  18.154 112.008  1.00  0.00           H  
ATOM    811 HG13 VAL    54      32.190  16.582 112.753  1.00  0.00           H  
ATOM    812  CG2 VAL    54      29.306  17.821 111.222  1.00  0.00           C  
ATOM    813 HG21 VAL    54      29.492  18.859 111.499  1.00  0.00           H  
ATOM    814 HG22 VAL    54      29.587  17.601 110.192  1.00  0.00           H  
ATOM    815 HG23 VAL    54      28.231  17.645 111.280  1.00  0.00           H  
ATOM    816  C   VAL    54      28.022  15.343 112.550  1.00  0.00           C  
ATOM    817  O   VAL    54      27.169  15.656 111.752  1.00  0.00           O  
ATOM    818  N   ILE    55      27.759  15.144 113.825  1.00  0.00           N  
ATOM    819  H   ILE    55      28.549  14.988 114.435  1.00  0.00           H  
ATOM    820  CA  ILE    55      26.417  15.007 114.377  1.00  0.00           C  
ATOM    821  HA  ILE    55      25.813  14.563 113.586  1.00  0.00           H  
ATOM    822  CB  ILE    55      26.467  14.005 115.567  1.00  0.00           C  
ATOM    823  HB  ILE    55      26.747  13.059 115.103  1.00  0.00           H  
ATOM    824  CG2 ILE    55      27.506  14.402 116.634  1.00  0.00           C  
ATOM    825 HG21 ILE    55      27.499  15.452 116.926  1.00  0.00           H  
ATOM    826 HG22 ILE    55      27.311  13.753 117.488  1.00  0.00           H  
ATOM    827 HG23 ILE    55      28.474  14.184 116.182  1.00  0.00           H  
ATOM    828  CG1 ILE    55      25.147  13.950 116.274  1.00  0.00           C  
ATOM    829 HG12 ILE    55      25.141  13.410 117.221  1.00  0.00           H  
ATOM    830 HG13 ILE    55      24.828  14.944 116.587  1.00  0.00           H  
ATOM    831  CD1 ILE    55      24.060  13.302 115.474  1.00  0.00           C  
ATOM    832 HD11 ILE    55      24.143  12.242 115.236  1.00  0.00           H  
ATOM    833 HD12 ILE    55      23.086  13.541 115.902  1.00  0.00           H  
ATOM    834 HD13 ILE    55      24.018  13.751 114.482  1.00  0.00           H  
ATOM    835  C   ILE    55      25.784  16.416 114.631  1.00  0.00           C  
ATOM    836  O   ILE    55      26.076  17.138 115.560  1.00  0.00           O  
ATOM    837  N   THR    56      24.854  16.799 113.779  1.00  0.00           N  
ATOM    838  H   THR    56      24.823  16.317 112.892  1.00  0.00           H  
ATOM    839  CA  THR    56      23.794  17.753 113.950  1.00  0.00           C  
ATOM    840  HA  THR    56      24.182  18.541 114.596  1.00  0.00           H  
ATOM    841  CB  THR    56      23.529  18.524 112.670  1.00  0.00           C  
ATOM    842  HB  THR    56      22.674  19.117 112.994  1.00  0.00           H  
ATOM    843  CG2 THR    56      24.599  19.513 112.334  1.00  0.00           C  
ATOM    844 HG21 THR    56      24.232  20.518 112.539  1.00  0.00           H  
ATOM    845 HG22 THR    56      25.472  19.402 112.978  1.00  0.00           H  
ATOM    846 HG23 THR    56      24.978  19.266 111.342  1.00  0.00           H  
ATOM    847  OG1 THR    56      23.004  17.856 111.576  1.00  0.00           O  
ATOM    848  HG1 THR    56      22.705  18.552 110.986  1.00  0.00           H  
ATOM    849  C   THR    56      22.588  17.218 114.727  1.00  0.00           C  
ATOM    850  O   THR    56      22.397  17.472 115.907  1.00  0.00           O  
ATOM    851  N   GLN    57      21.729  16.436 114.073  1.00  0.00           N  
ATOM    852  H   GLN    57      21.854  16.546 113.076  1.00  0.00           H  
ATOM    853  CA  GLN    57      20.801  15.427 114.706  1.00  0.00           C  
ATOM    854  HA  GLN    57      21.365  15.062 115.565  1.00  0.00           H  
ATOM    855  CB  GLN    57      19.521  16.116 115.298  1.00  0.00           C  
ATOM    856  HB2 GLN    57      19.920  16.767 116.076  1.00  0.00           H  
ATOM    857  HB3 GLN    57      19.153  16.713 114.464  1.00  0.00           H  
ATOM    858  CG  GLN    57      18.419  15.198 115.816  1.00  0.00           C  
ATOM    859  HG2 GLN    57      18.111  14.563 114.985  1.00  0.00           H  
ATOM    860  HG3 GLN    57      18.784  14.642 116.680  1.00  0.00           H  
ATOM    861  CD  GLN    57      17.276  16.127 116.338  1.00  0.00           C  
ATOM    862  OE1 GLN    57      17.218  16.466 117.481  1.00  0.00           O  
ATOM    863  NE2 GLN    57      16.644  16.831 115.453  1.00  0.00           N  
ATOM    864 HE21 GLN    57      15.676  16.841 115.744  1.00  0.00           H  
ATOM    865 HE22 GLN    57      16.745  16.600 114.475  1.00  0.00           H  
ATOM    866  C   GLN    57      20.581  14.284 113.669  1.00  0.00           C  
ATOM    867  O   GLN    57      20.730  13.145 113.937  1.00  0.00           O  
ATOM    868  N   ALA    58      20.650  14.626 112.389  1.00  0.00           N  
ATOM    869  H   ALA    58      20.349  15.565 112.170  1.00  0.00           H  
ATOM    870  CA  ALA    58      21.319  13.870 111.305  1.00  0.00           C  
ATOM    871  HA  ALA    58      21.195  12.816 111.554  1.00  0.00           H  
ATOM    872  CB  ALA    58      20.540  14.129 109.990  1.00  0.00           C  
ATOM    873  HB1 ALA    58      19.477  14.193 110.219  1.00  0.00           H  
ATOM    874  HB2 ALA    58      20.824  15.033 109.450  1.00  0.00           H  
ATOM    875  HB3 ALA    58      20.751  13.314 109.299  1.00  0.00           H  
ATOM    876  C   ALA    58      22.812  14.117 111.295  1.00  0.00           C  
ATOM    877  O   ALA    58      23.350  14.856 112.178  1.00  0.00           O  
ATOM    878  N   CYX    59      23.524  13.538 110.308  1.00  0.00           N  
ATOM    879  H   CYX    59      23.124  12.651 110.040  1.00  0.00           H  
ATOM    880  CA  CYX    59      24.957  13.859 110.001  1.00  0.00           C  
ATOM    881  HA  CYX    59      25.238  14.627 110.722  1.00  0.00           H  
ATOM    882  CB  CYX    59      25.819  12.610 110.258  1.00  0.00           C  
ATOM    883  HB2 CYX    59      25.433  11.788 109.654  1.00  0.00           H  
ATOM    884  HB3 CYX    59      26.819  12.913 109.948  1.00  0.00           H  
ATOM    885  SG  CYX    59      25.831  12.056 111.994  1.00  0.00           S  
ATOM    886  C   CYX    59      25.215  14.438 108.561  1.00  0.00           C  
ATOM    887  O   CYX    59      25.030  13.701 107.565  1.00  0.00           O  
ATOM    888  N   PRO    60      25.491  15.764 108.471  1.00  0.00           N  
ATOM    889  CD  PRO    60      24.864  16.817 109.359  1.00  0.00           C  
ATOM    890  HD2 PRO    60      25.603  16.955 110.149  1.00  0.00           H  
ATOM    891  HD3 PRO    60      23.878  16.483 109.681  1.00  0.00           H  
ATOM    892  CG  PRO    60      24.732  18.102 108.509  1.00  0.00           C  
ATOM    893  HG2 PRO    60      24.866  19.063 109.006  1.00  0.00           H  
ATOM    894  HG3 PRO    60      23.806  18.105 107.934  1.00  0.00           H  
ATOM    895  CB  PRO    60      25.967  17.886 107.562  1.00  0.00           C  
ATOM    896  HB2 PRO    60      26.870  18.174 108.100  1.00  0.00           H  
ATOM    897  HB3 PRO    60      25.987  18.467 106.640  1.00  0.00           H  
ATOM    898  CA  PRO    60      26.207  16.384 107.340  1.00  0.00           C  
ATOM    899  HA  PRO    60      25.661  16.093 106.443  1.00  0.00           H  
ATOM    900  C   PRO    60      27.676  15.924 107.204  1.00  0.00           C  
ATOM    901  O   PRO    60      28.321  15.529 108.182  1.00  0.00           O  
ATOM    902  N   LYS    61      28.372  16.136 106.009  1.00  0.00           N  
ATOM    903  H   LYS    61      27.820  16.575 105.287  1.00  0.00           H  
ATOM    904  CA  LYS    61      29.870  15.904 105.819  1.00  0.00           C  
ATOM    905  HA  LYS    61      30.312  15.058 106.345  1.00  0.00           H  
ATOM    906  CB  LYS    61      30.260  15.732 104.356  1.00  0.00           C  
ATOM    907  HB2 LYS    61      29.874  16.511 103.699  1.00  0.00           H  
ATOM    908  HB3 LYS    61      31.349  15.702 104.360  1.00  0.00           H  
ATOM    909  CG  LYS    61      29.816  14.305 103.959  1.00  0.00           C  
ATOM    910  HG2 LYS    61      29.870  13.623 104.808  1.00  0.00           H  
ATOM    911  HG3 LYS    61      28.756  14.463 103.759  1.00  0.00           H  
ATOM    912  CD  LYS    61      30.432  13.753 102.649  1.00  0.00           C  
ATOM    913  HD2 LYS    61      30.934  14.566 102.124  1.00  0.00           H  
ATOM    914  HD3 LYS    61      31.128  12.968 102.944  1.00  0.00           H  
ATOM    915  CE  LYS    61      29.228  13.241 101.851  1.00  0.00           C  
ATOM    916  HE2 LYS    61      28.850  12.386 102.411  1.00  0.00           H  
ATOM    917  HE3 LYS    61      28.485  13.992 101.584  1.00  0.00           H  
ATOM    918  NZ  LYS    61      29.671  12.624 100.595  1.00  0.00           N  
ATOM    919  HZ1 LYS    61      30.473  13.128 100.242  1.00  0.00           H  
ATOM    920  HZ2 LYS    61      29.978  11.674 100.744  1.00  0.00           H  
ATOM    921  HZ3 LYS    61      28.947  12.560  99.893  1.00  0.00           H  
ATOM    922  C   LYS    61      30.685  17.082 106.386  1.00  0.00           C  
ATOM    923  O   LYS    61      31.385  16.880 107.359  1.00  0.00           O  
ATOM    924  N   VAL    62      30.294  18.315 106.020  1.00  0.00           N  
ATOM    925  H   VAL    62      29.524  18.281 105.368  1.00  0.00           H  
ATOM    926  CA  VAL    62      30.488  19.670 106.716  1.00  0.00           C  
ATOM    927  HA  VAL    62      30.841  19.324 107.688  1.00  0.00           H  
ATOM    928  CB  VAL    62      31.600  20.484 106.022  1.00  0.00           C  
ATOM    929  HB  VAL    62      32.467  19.900 105.712  1.00  0.00           H  
ATOM    930  CG1 VAL    62      31.099  21.088 104.664  1.00  0.00           C  
ATOM    931 HG11 VAL    62      31.912  21.506 104.070  1.00  0.00           H  
ATOM    932 HG12 VAL    62      30.786  20.266 104.020  1.00  0.00           H  
ATOM    933 HG13 VAL    62      30.345  21.844 104.880  1.00  0.00           H  
ATOM    934  CG2 VAL    62      32.074  21.658 106.895  1.00  0.00           C  
ATOM    935 HG21 VAL    62      32.752  22.247 106.278  1.00  0.00           H  
ATOM    936 HG22 VAL    62      31.248  22.229 107.319  1.00  0.00           H  
ATOM    937 HG23 VAL    62      32.519  21.206 107.781  1.00  0.00           H  
ATOM    938  C   VAL    62      29.160  20.305 107.068  1.00  0.00           C  
ATOM    939  O   VAL    62      28.128  20.165 106.371  1.00  0.00           O  
ATOM    940  N   SER    63      29.196  21.047 108.153  1.00  0.00           N  
ATOM    941  H   SER    63      30.114  21.174 108.553  1.00  0.00           H  
ATOM    942  CA  SER    63      28.138  22.126 108.409  1.00  0.00           C  
ATOM    943  HA  SER    63      28.038  22.651 107.459  1.00  0.00           H  
ATOM    944  CB  SER    63      26.861  21.499 108.784  1.00  0.00           C  
ATOM    945  HB2 SER    63      26.693  20.526 108.322  1.00  0.00           H  
ATOM    946  HB3 SER    63      26.816  21.324 109.859  1.00  0.00           H  
ATOM    947  OG  SER    63      25.827  22.430 108.609  1.00  0.00           O  
ATOM    948  HG  SER    63      25.044  22.064 109.027  1.00  0.00           H  
ATOM    949  C   SER    63      28.637  23.166 109.325  1.00  0.00           C  
ATOM    950  O   SER    63      29.800  23.066 109.802  1.00  0.00           O  
ATOM    951  N   PHE    64      27.862  24.270 109.501  1.00  0.00           N  
ATOM    952  H   PHE    64      26.862  24.206 109.373  1.00  0.00           H  
ATOM    953  CA  PHE    64      28.450  25.469 110.181  1.00  0.00           C  
ATOM    954  HA  PHE    64      29.414  25.183 110.601  1.00  0.00           H  
ATOM    955  CB  PHE    64      28.603  26.601 109.207  1.00  0.00           C  
ATOM    956  HB2 PHE    64      27.618  26.829 108.799  1.00  0.00           H  
ATOM    957  HB3 PHE    64      28.991  27.485 109.714  1.00  0.00           H  
ATOM    958  CG  PHE    64      29.640  26.295 108.103  1.00  0.00           C  
ATOM    959  CD1 PHE    64      29.265  25.380 107.176  1.00  0.00           C  
ATOM    960  HD1 PHE    64      28.273  24.954 107.165  1.00  0.00           H  
ATOM    961  CE1 PHE    64      30.194  24.793 106.200  1.00  0.00           C  
ATOM    962  HE1 PHE    64      29.858  24.071 105.471  1.00  0.00           H  
ATOM    963  CZ  PHE    64      31.561  25.013 106.379  1.00  0.00           C  
ATOM    964  HZ  PHE    64      32.231  24.582 105.650  1.00  0.00           H  
ATOM    965  CE2 PHE    64      31.933  25.951 107.372  1.00  0.00           C  
ATOM    966  HE2 PHE    64      32.978  26.196 107.495  1.00  0.00           H  
ATOM    967  CD2 PHE    64      31.023  26.467 108.233  1.00  0.00           C  
ATOM    968  HD2 PHE    64      31.337  26.925 109.159  1.00  0.00           H  
ATOM    969  C   PHE    64      27.616  25.911 111.420  1.00  0.00           C  
ATOM    970  O   PHE    64      26.512  25.388 111.527  1.00  0.00           O  
ATOM    971  N   GLU    65      28.218  26.553 112.427  1.00  0.00           N  
ATOM    972  H   GLU    65      29.223  26.619 112.353  1.00  0.00           H  
ATOM    973  CA  GLU    65      27.617  26.903 113.696  1.00  0.00           C  
ATOM    974  HA  GLU    65      27.089  26.046 114.112  1.00  0.00           H  
ATOM    975  CB  GLU    65      28.792  27.099 114.640  1.00  0.00           C  
ATOM    976  HB2 GLU    65      29.394  27.872 114.161  1.00  0.00           H  
ATOM    977  HB3 GLU    65      28.474  27.657 115.521  1.00  0.00           H  
ATOM    978  CG  GLU    65      29.561  25.834 115.061  1.00  0.00           C  
ATOM    979  HG2 GLU    65      29.847  25.376 114.114  1.00  0.00           H  
ATOM    980  HG3 GLU    65      30.426  26.187 115.621  1.00  0.00           H  
ATOM    981  CD  GLU    65      28.790  24.905 115.996  1.00  0.00           C  
ATOM    982  OE1 GLU    65      28.756  23.681 115.677  1.00  0.00           O  
ATOM    983  OE2 GLU    65      28.316  25.320 117.043  1.00  0.00           O  
ATOM    984  C   GLU    65      26.574  28.028 113.678  1.00  0.00           C  
ATOM    985  O   GLU    65      25.519  27.842 114.258  1.00  0.00           O  
ATOM    986  N   PRO    66      26.761  29.067 112.843  1.00  0.00           N  
ATOM    987  CD  PRO    66      25.673  29.701 112.104  1.00  0.00           C  
ATOM    988  HD2 PRO    66      24.756  29.698 112.693  1.00  0.00           H  
ATOM    989  HD3 PRO    66      25.498  29.159 111.175  1.00  0.00           H  
ATOM    990  CG  PRO    66      26.071  31.166 111.771  1.00  0.00           C  
ATOM    991  HG2 PRO    66      25.692  31.763 112.601  1.00  0.00           H  
ATOM    992  HG3 PRO    66      25.690  31.507 110.809  1.00  0.00           H  
ATOM    993  CB  PRO    66      27.576  31.177 111.941  1.00  0.00           C  
ATOM    994  HB2 PRO    66      27.892  32.147 112.325  1.00  0.00           H  
ATOM    995  HB3 PRO    66      28.069  31.002 110.985  1.00  0.00           H  
ATOM    996  CA  PRO    66      27.902  30.010 112.910  1.00  0.00           C  
ATOM    997  HA  PRO    66      28.750  29.520 112.431  1.00  0.00           H  
ATOM    998  C   PRO    66      28.187  30.522 114.311  1.00  0.00           C  
ATOM    999  O   PRO    66      27.408  30.362 115.248  1.00  0.00           O  
ATOM   1000  N   ILE    67      29.213  31.285 114.411  1.00  0.00           N  
ATOM   1001  H   ILE    67      29.762  31.415 113.573  1.00  0.00           H  
ATOM   1002  CA  ILE    67      29.499  32.123 115.593  1.00  0.00           C  
ATOM   1003  HA  ILE    67      29.279  31.468 116.436  1.00  0.00           H  
ATOM   1004  CB  ILE    67      31.008  32.340 115.796  1.00  0.00           C  
ATOM   1005  HB  ILE    67      31.137  32.960 116.682  1.00  0.00           H  
ATOM   1006  CG2 ILE    67      31.627  31.004 116.087  1.00  0.00           C  
ATOM   1007 HG21 ILE    67      31.536  30.347 115.222  1.00  0.00           H  
ATOM   1008 HG22 ILE    67      32.705  31.105 116.215  1.00  0.00           H  
ATOM   1009 HG23 ILE    67      31.139  30.540 116.944  1.00  0.00           H  
ATOM   1010  CG1 ILE    67      31.768  32.993 114.605  1.00  0.00           C  
ATOM   1011 HG12 ILE    67      32.065  32.235 113.880  1.00  0.00           H  
ATOM   1012 HG13 ILE    67      31.048  33.697 114.188  1.00  0.00           H  
ATOM   1013  CD1 ILE    67      32.939  33.857 114.911  1.00  0.00           C  
ATOM   1014 HD11 ILE    67      33.105  33.916 115.987  1.00  0.00           H  
ATOM   1015 HD12 ILE    67      33.900  33.466 114.578  1.00  0.00           H  
ATOM   1016 HD13 ILE    67      32.745  34.888 114.613  1.00  0.00           H  
ATOM   1017  C   ILE    67      28.540  33.404 115.650  1.00  0.00           C  
ATOM   1018  O   ILE    67      28.072  33.782 114.587  1.00  0.00           O  
ATOM   1019  N   PRO    68      28.133  33.923 116.840  1.00  0.00           N  
ATOM   1020  CD  PRO    68      28.426  33.313 118.096  1.00  0.00           C  
ATOM   1021  HD2 PRO    68      29.474  33.289 118.394  1.00  0.00           H  
ATOM   1022  HD3 PRO    68      28.016  32.303 118.126  1.00  0.00           H  
ATOM   1023  CG  PRO    68      27.615  34.014 119.077  1.00  0.00           C  
ATOM   1024  HG2 PRO    68      28.078  34.068 120.063  1.00  0.00           H  
ATOM   1025  HG3 PRO    68      26.662  33.528 119.284  1.00  0.00           H  
ATOM   1026  CB  PRO    68      27.250  35.387 118.503  1.00  0.00           C  
ATOM   1027  HB2 PRO    68      27.899  36.177 118.883  1.00  0.00           H  
ATOM   1028  HB3 PRO    68      26.184  35.498 118.700  1.00  0.00           H  
ATOM   1029  CA  PRO    68      27.405  35.194 116.978  1.00  0.00           C  
ATOM   1030  HA  PRO    68      26.462  35.059 116.448  1.00  0.00           H  
ATOM   1031  C   PRO    68      28.090  36.395 116.399  1.00  0.00           C  
ATOM   1032  O   PRO    68      29.347  36.416 116.407  1.00  0.00           O  
ATOM   1033  N   ILE    69      27.310  37.463 116.107  1.00  0.00           N  
ATOM   1034  H   ILE    69      26.304  37.482 116.193  1.00  0.00           H  
ATOM   1035  CA  ILE    69      27.976  38.829 115.743  1.00  0.00           C  
ATOM   1036  HA  ILE    69      28.993  38.624 115.409  1.00  0.00           H  
ATOM   1037  CB  ILE    69      27.190  39.578 114.596  1.00  0.00           C  
ATOM   1038  HB  ILE    69      26.177  39.463 114.983  1.00  0.00           H  
ATOM   1039  CG2 ILE    69      27.533  41.077 114.349  1.00  0.00           C  
ATOM   1040 HG21 ILE    69      28.551  41.109 113.961  1.00  0.00           H  
ATOM   1041 HG22 ILE    69      26.813  41.424 113.608  1.00  0.00           H  
ATOM   1042 HG23 ILE    69      27.351  41.620 115.276  1.00  0.00           H  
ATOM   1043  CG1 ILE    69      27.372  38.748 113.308  1.00  0.00           C  
ATOM   1044 HG12 ILE    69      28.342  39.035 112.902  1.00  0.00           H  
ATOM   1045 HG13 ILE    69      27.330  37.683 113.536  1.00  0.00           H  
ATOM   1046  CD1 ILE    69      26.376  39.006 112.231  1.00  0.00           C  
ATOM   1047 HD11 ILE    69      25.435  39.426 112.585  1.00  0.00           H  
ATOM   1048 HD12 ILE    69      26.796  39.783 111.592  1.00  0.00           H  
ATOM   1049 HD13 ILE    69      26.294  38.050 111.714  1.00  0.00           H  
ATOM   1050  C   ILE    69      28.071  39.618 117.017  1.00  0.00           C  
ATOM   1051  O   ILE    69      27.039  39.710 117.717  1.00  0.00           O  
ATOM   1052  N   HIE    70      29.285  39.927 117.530  1.00  0.00           N  
ATOM   1053  H   HIE    70      30.061  39.635 116.954  1.00  0.00           H  
ATOM   1054  CA  HIE    70      29.613  40.382 118.883  1.00  0.00           C  
ATOM   1055  HA  HIE    70      28.775  40.884 119.367  1.00  0.00           H  
ATOM   1056  CB  HIE    70      29.744  39.110 119.767  1.00  0.00           C  
ATOM   1057  HB2 HIE    70      28.925  38.397 119.676  1.00  0.00           H  
ATOM   1058  HB3 HIE    70      30.517  38.469 119.344  1.00  0.00           H  
ATOM   1059  CG  HIE    70      30.159  39.312 121.199  1.00  0.00           C  
ATOM   1060  ND1 HIE    70      31.109  38.562 121.846  1.00  0.00           N  
ATOM   1061  CE1 HIE    70      30.817  38.687 123.128  1.00  0.00           C  
ATOM   1062  HE1 HIE    70      31.488  38.310 123.885  1.00  0.00           H  
ATOM   1063  NE2 HIE    70      29.697  39.390 123.332  1.00  0.00           N  
ATOM   1064  HE2 HIE    70      29.093  39.400 124.141  1.00  0.00           H  
ATOM   1065  CD2 HIE    70      29.322  39.903 122.110  1.00  0.00           C  
ATOM   1066  HD2 HIE    70      28.273  40.087 121.932  1.00  0.00           H  
ATOM   1067  C   HIE    70      30.950  41.196 118.893  1.00  0.00           C  
ATOM   1068  O   HIE    70      31.795  40.924 118.082  1.00  0.00           O  
ATOM   1069  N   TYR    71      31.112  42.094 119.872  1.00  0.00           N  
ATOM   1070  H   TYR    71      30.271  42.303 120.390  1.00  0.00           H  
ATOM   1071  CA  TYR    71      32.283  42.970 120.028  1.00  0.00           C  
ATOM   1072  HA  TYR    71      33.164  42.454 119.648  1.00  0.00           H  
ATOM   1073  CB  TYR    71      32.095  44.195 119.111  1.00  0.00           C  
ATOM   1074  HB2 TYR    71      31.916  43.843 118.096  1.00  0.00           H  
ATOM   1075  HB3 TYR    71      31.236  44.762 119.470  1.00  0.00           H  
ATOM   1076  CG  TYR    71      33.208  45.292 119.052  1.00  0.00           C  
ATOM   1077  CD1 TYR    71      33.102  46.352 120.034  1.00  0.00           C  
ATOM   1078  HD1 TYR    71      32.139  46.609 120.450  1.00  0.00           H  
ATOM   1079  CE1 TYR    71      34.081  47.359 119.999  1.00  0.00           C  
ATOM   1080  HE1 TYR    71      34.008  48.333 120.459  1.00  0.00           H  
ATOM   1081  CZ  TYR    71      35.138  47.285 119.115  1.00  0.00           C  
ATOM   1082  OH  TYR    71      36.072  48.310 119.138  1.00  0.00           O  
ATOM   1083  HH  TYR    71      36.513  48.328 118.285  1.00  0.00           H  
ATOM   1084  CE2 TYR    71      35.259  46.197 118.245  1.00  0.00           C  
ATOM   1085  HE2 TYR    71      36.046  46.138 117.508  1.00  0.00           H  
ATOM   1086  CD2 TYR    71      34.334  45.149 118.224  1.00  0.00           C  
ATOM   1087  HD2 TYR    71      34.309  44.432 117.417  1.00  0.00           H  
ATOM   1088  C   TYR    71      32.422  43.266 121.503  1.00  0.00           C  
ATOM   1089  O   TYR    71      31.615  43.929 122.117  1.00  0.00           O  
ATOM   1090  N   CYX    72      33.546  42.850 122.040  1.00  0.00           N  
ATOM   1091  H   CYX    72      34.203  42.413 121.409  1.00  0.00           H  
ATOM   1092  CA  CYX    72      34.145  43.335 123.304  1.00  0.00           C  
ATOM   1093  HA  CYX    72      33.342  43.876 123.806  1.00  0.00           H  
ATOM   1094  CB  CYX    72      34.808  42.292 124.232  1.00  0.00           C  
ATOM   1095  HB2 CYX    72      35.712  41.826 123.842  1.00  0.00           H  
ATOM   1096  HB3 CYX    72      34.978  42.718 125.221  1.00  0.00           H  
ATOM   1097  SG  CYX    72      33.582  40.994 124.429  1.00  0.00           S  
ATOM   1098  C   CYX    72      35.241  44.383 123.050  1.00  0.00           C  
ATOM   1099  O   CYX    72      36.040  44.241 122.079  1.00  0.00           O  
ATOM   1100  N   ALA    73      35.454  45.362 123.970  1.00  0.00           N  
ATOM   1101  H   ALA    73      34.764  45.482 124.697  1.00  0.00           H  
ATOM   1102  CA  ALA    73      36.267  46.514 123.760  1.00  0.00           C  
ATOM   1103  HA  ALA    73      35.973  46.990 122.825  1.00  0.00           H  
ATOM   1104  CB  ALA    73      35.958  47.472 124.941  1.00  0.00           C  
ATOM   1105  HB1 ALA    73      36.204  46.994 125.889  1.00  0.00           H  
ATOM   1106  HB2 ALA    73      36.645  48.315 124.874  1.00  0.00           H  
ATOM   1107  HB3 ALA    73      34.944  47.865 124.871  1.00  0.00           H  
ATOM   1108  C   ALA    73      37.740  46.047 123.535  1.00  0.00           C  
ATOM   1109  O   ALA    73      38.251  45.319 124.374  1.00  0.00           O  
ATOM   1110  N   PRO    74      38.458  46.465 122.409  1.00  0.00           N  
ATOM   1111  CD  PRO    74      37.921  46.981 121.176  1.00  0.00           C  
ATOM   1112  HD2 PRO    74      37.660  48.007 121.437  1.00  0.00           H  
ATOM   1113  HD3 PRO    74      37.055  46.448 120.784  1.00  0.00           H  
ATOM   1114  CG  PRO    74      39.044  46.893 120.171  1.00  0.00           C  
ATOM   1115  HG2 PRO    74      38.892  47.676 119.429  1.00  0.00           H  
ATOM   1116  HG3 PRO    74      38.939  45.930 119.672  1.00  0.00           H  
ATOM   1117  CB  PRO    74      40.346  46.947 120.939  1.00  0.00           C  
ATOM   1118  HB2 PRO    74      40.808  47.929 120.835  1.00  0.00           H  
ATOM   1119  HB3 PRO    74      41.083  46.227 120.583  1.00  0.00           H  
ATOM   1120  CA  PRO    74      39.948  46.605 122.386  1.00  0.00           C  
ATOM   1121  HA  PRO    74      40.386  45.627 122.584  1.00  0.00           H  
ATOM   1122  C   PRO    74      40.566  47.632 123.284  1.00  0.00           C  
ATOM   1123  O   PRO    74      39.897  48.459 123.875  1.00  0.00           O  
ATOM   1124  N   ALA    75      41.937  47.702 123.262  1.00  0.00           N  
ATOM   1125  H   ALA    75      42.409  46.866 122.948  1.00  0.00           H  
ATOM   1126  CA  ALA    75      42.721  48.724 123.796  1.00  0.00           C  
ATOM   1127  HA  ALA    75      42.401  48.882 124.825  1.00  0.00           H  
ATOM   1128  CB  ALA    75      44.193  48.365 123.831  1.00  0.00           C  
ATOM   1129  HB1 ALA    75      44.553  48.060 122.848  1.00  0.00           H  
ATOM   1130  HB2 ALA    75      44.730  49.266 124.126  1.00  0.00           H  
ATOM   1131  HB3 ALA    75      44.469  47.621 124.578  1.00  0.00           H  
ATOM   1132  C   ALA    75      42.538  50.122 123.202  1.00  0.00           C  
ATOM   1133  O   ALA    75      42.865  50.351 122.014  1.00  0.00           O  
ATOM   1134  N   GLY    76      42.204  51.117 124.046  1.00  0.00           N  
ATOM   1135  H   GLY    76      42.200  50.978 125.047  1.00  0.00           H  
ATOM   1136  CA  GLY    76      41.851  52.503 123.638  1.00  0.00           C  
ATOM   1137  HA2 GLY    76      42.434  53.286 124.122  1.00  0.00           H  
ATOM   1138  HA3 GLY    76      42.146  52.579 122.591  1.00  0.00           H  
ATOM   1139  C   GLY    76      40.400  52.854 123.754  1.00  0.00           C  
ATOM   1140  O   GLY    76      39.912  53.951 123.505  1.00  0.00           O  
ATOM   1141  N   PHE    77      39.607  51.833 124.158  1.00  0.00           N  
ATOM   1142  H   PHE    77      40.050  51.003 124.526  1.00  0.00           H  
ATOM   1143  CA  PHE    77      38.091  51.929 124.160  1.00  0.00           C  
ATOM   1144  HA  PHE    77      37.784  52.899 123.767  1.00  0.00           H  
ATOM   1145  CB  PHE    77      37.588  51.133 123.043  1.00  0.00           C  
ATOM   1146  HB2 PHE    77      37.872  50.098 123.232  1.00  0.00           H  
ATOM   1147  HB3 PHE    77      36.507  51.248 123.126  1.00  0.00           H  
ATOM   1148  CG  PHE    77      38.138  51.559 121.687  1.00  0.00           C  
ATOM   1149  CD1 PHE    77      37.655  52.710 121.065  1.00  0.00           C  
ATOM   1150  HD1 PHE    77      36.869  53.302 121.511  1.00  0.00           H  
ATOM   1151  CE1 PHE    77      38.229  53.114 119.830  1.00  0.00           C  
ATOM   1152  HE1 PHE    77      37.893  54.020 119.347  1.00  0.00           H  
ATOM   1153  CZ  PHE    77      39.245  52.389 119.214  1.00  0.00           C  
ATOM   1154  HZ  PHE    77      39.780  52.802 118.372  1.00  0.00           H  
ATOM   1155  CE2 PHE    77      39.521  51.105 119.776  1.00  0.00           C  
ATOM   1156  HE2 PHE    77      40.021  50.348 119.190  1.00  0.00           H  
ATOM   1157  CD2 PHE    77      39.057  50.750 121.057  1.00  0.00           C  
ATOM   1158  HD2 PHE    77      39.507  49.924 121.589  1.00  0.00           H  
ATOM   1159  C   PHE    77      37.425  51.679 125.519  1.00  0.00           C  
ATOM   1160  O   PHE    77      37.967  50.915 126.357  1.00  0.00           O  
ATOM   1161  N   ALA    78      36.231  52.212 125.629  1.00  0.00           N  
ATOM   1162  H   ALA    78      36.013  52.869 124.893  1.00  0.00           H  
ATOM   1163  CA  ALA    78      35.130  51.730 126.458  1.00  0.00           C  
ATOM   1164  HA  ALA    78      35.430  50.767 126.873  1.00  0.00           H  
ATOM   1165  CB  ALA    78      34.880  52.765 127.626  1.00  0.00           C  
ATOM   1166  HB1 ALA    78      35.796  53.088 128.121  1.00  0.00           H  
ATOM   1167  HB2 ALA    78      34.390  53.660 127.244  1.00  0.00           H  
ATOM   1168  HB3 ALA    78      34.163  52.328 128.321  1.00  0.00           H  
ATOM   1169  C   ALA    78      33.897  51.496 125.535  1.00  0.00           C  
ATOM   1170  O   ALA    78      33.867  51.950 124.434  1.00  0.00           O  
ATOM   1171  N   ILE    79      32.857  50.842 126.050  1.00  0.00           N  
ATOM   1172  H   ILE    79      32.995  50.338 126.915  1.00  0.00           H  
ATOM   1173  CA  ILE    79      31.523  50.825 125.422  1.00  0.00           C  
ATOM   1174  HA  ILE    79      31.546  51.484 124.554  1.00  0.00           H  
ATOM   1175  CB  ILE    79      31.165  49.492 124.797  1.00  0.00           C  
ATOM   1176  HB  ILE    79      31.158  48.744 125.590  1.00  0.00           H  
ATOM   1177  CG2 ILE    79      29.762  49.585 124.185  1.00  0.00           C  
ATOM   1178 HG21 ILE    79      29.348  48.608 123.939  1.00  0.00           H  
ATOM   1179 HG22 ILE    79      29.044  49.998 124.894  1.00  0.00           H  
ATOM   1180 HG23 ILE    79      29.726  50.240 123.314  1.00  0.00           H  
ATOM   1181  CG1 ILE    79      32.190  49.031 123.751  1.00  0.00           C  
ATOM   1182 HG12 ILE    79      32.316  49.740 122.932  1.00  0.00           H  
ATOM   1183 HG13 ILE    79      33.168  48.830 124.189  1.00  0.00           H  
ATOM   1184  CD1 ILE    79      31.771  47.785 123.061  1.00  0.00           C  
ATOM   1185 HD11 ILE    79      32.614  47.322 122.549  1.00  0.00           H  
ATOM   1186 HD12 ILE    79      31.397  47.151 123.865  1.00  0.00           H  
ATOM   1187 HD13 ILE    79      31.067  48.063 122.276  1.00  0.00           H  
ATOM   1188  C   ILE    79      30.634  51.343 126.573  1.00  0.00           C  
ATOM   1189  O   ILE    79      30.515  50.604 127.567  1.00  0.00           O  
ATOM   1190  N   LEU    80      29.753  52.255 126.280  1.00  0.00           N  
ATOM   1191  H   LEU    80      29.767  52.676 125.362  1.00  0.00           H  
ATOM   1192  CA  LEU    80      28.582  52.566 127.115  1.00  0.00           C  
ATOM   1193  HA  LEU    80      28.757  52.233 128.138  1.00  0.00           H  
ATOM   1194  CB  LEU    80      28.386  54.122 126.992  1.00  0.00           C  
ATOM   1195  HB2 LEU    80      29.332  54.553 126.663  1.00  0.00           H  
ATOM   1196  HB3 LEU    80      27.727  54.327 126.148  1.00  0.00           H  
ATOM   1197  CG  LEU    80      27.937  54.819 128.260  1.00  0.00           C  
ATOM   1198  HG  LEU    80      27.074  54.263 128.627  1.00  0.00           H  
ATOM   1199  CD1 LEU    80      28.991  54.734 129.391  1.00  0.00           C  
ATOM   1200 HD11 LEU    80      29.069  53.754 129.860  1.00  0.00           H  
ATOM   1201 HD12 LEU    80      29.969  54.884 128.934  1.00  0.00           H  
ATOM   1202 HD13 LEU    80      28.824  55.560 130.083  1.00  0.00           H  
ATOM   1203  CD2 LEU    80      27.646  56.290 128.097  1.00  0.00           C  
ATOM   1204 HD21 LEU    80      27.240  56.599 129.061  1.00  0.00           H  
ATOM   1205 HD22 LEU    80      28.503  56.861 127.741  1.00  0.00           H  
ATOM   1206 HD23 LEU    80      26.824  56.419 127.393  1.00  0.00           H  
ATOM   1207  C   LEU    80      27.377  51.783 126.579  1.00  0.00           C  
ATOM   1208  O   LEU    80      27.141  51.758 125.364  1.00  0.00           O  
ATOM   1209  N   LYS    81      26.410  51.579 127.463  1.00  0.00           N  
ATOM   1210  H   LYS    81      26.566  51.839 128.426  1.00  0.00           H  
ATOM   1211  CA  LYS    81      25.225  50.844 127.149  1.00  0.00           C  
ATOM   1212  HA  LYS    81      25.069  50.743 126.075  1.00  0.00           H  
ATOM   1213  CB  LYS    81      25.337  49.382 127.727  1.00  0.00           C  
ATOM   1214  HB2 LYS    81      26.214  48.932 127.261  1.00  0.00           H  
ATOM   1215  HB3 LYS    81      25.653  49.380 128.770  1.00  0.00           H  
ATOM   1216  CG  LYS    81      24.156  48.458 127.506  1.00  0.00           C  
ATOM   1217  HG2 LYS    81      23.536  48.685 126.639  1.00  0.00           H  
ATOM   1218  HG3 LYS    81      24.556  47.471 127.272  1.00  0.00           H  
ATOM   1219  CD  LYS    81      23.171  48.362 128.698  1.00  0.00           C  
ATOM   1220  HD2 LYS    81      22.987  49.358 129.101  1.00  0.00           H  
ATOM   1221  HD3 LYS    81      22.215  47.913 128.429  1.00  0.00           H  
ATOM   1222  CE  LYS    81      23.795  47.464 129.765  1.00  0.00           C  
ATOM   1223  HE2 LYS    81      23.929  46.475 129.328  1.00  0.00           H  
ATOM   1224  HE3 LYS    81      24.701  47.876 130.211  1.00  0.00           H  
ATOM   1225  NZ  LYS    81      22.867  47.340 130.912  1.00  0.00           N  
ATOM   1226  HZ1 LYS    81      22.258  48.140 131.011  1.00  0.00           H  
ATOM   1227  HZ2 LYS    81      22.300  46.509 130.998  1.00  0.00           H  
ATOM   1228  HZ3 LYS    81      23.381  47.217 131.774  1.00  0.00           H  
ATOM   1229  C   LYS    81      23.910  51.492 127.689  1.00  0.00           C  
ATOM   1230  O   LYS    81      23.888  51.904 128.797  1.00  0.00           O  
ATOM   1231  N   CYX    82      22.960  51.620 126.813  1.00  0.00           N  
ATOM   1232  H   CYX    82      22.962  51.230 125.881  1.00  0.00           H  
ATOM   1233  CA  CYX    82      21.755  52.357 127.160  1.00  0.00           C  
ATOM   1234  HA  CYX    82      22.053  53.168 127.824  1.00  0.00           H  
ATOM   1235  CB  CYX    82      21.197  52.965 125.877  1.00  0.00           C  
ATOM   1236  HB2 CYX    82      21.874  53.738 125.511  1.00  0.00           H  
ATOM   1237  HB3 CYX    82      21.113  52.162 125.145  1.00  0.00           H  
ATOM   1238  SG  CYX    82      19.659  53.852 126.109  1.00  0.00           S  
ATOM   1239  C   CYX    82      20.763  51.225 127.742  1.00  0.00           C  
ATOM   1240  O   CYX    82      20.387  50.304 127.038  1.00  0.00           O  
ATOM   1241  N   ASN    83      20.177  51.512 128.869  1.00  0.00           N  
ATOM   1242  H   ASN    83      20.530  52.383 129.240  1.00  0.00           H  
ATOM   1243  CA  ASN    83      19.521  50.567 129.755  1.00  0.00           C  
ATOM   1244  HA  ASN    83      19.892  49.545 129.687  1.00  0.00           H  
ATOM   1245  CB  ASN    83      19.637  51.001 131.187  1.00  0.00           C  
ATOM   1246  HB2 ASN    83      19.505  52.075 131.316  1.00  0.00           H  
ATOM   1247  HB3 ASN    83      18.840  50.495 131.732  1.00  0.00           H  
ATOM   1248  CG  ASN    83      20.944  50.622 131.870  1.00  0.00           C  
ATOM   1249  OD1 ASN    83      21.344  49.429 131.977  1.00  0.00           O  
ATOM   1250  ND2 ASN    83      21.723  51.571 132.362  1.00  0.00           N  
ATOM   1251 HD21 ASN    83      22.691  51.287 132.413  1.00  0.00           H  
ATOM   1252 HD22 ASN    83      21.425  52.255 133.041  1.00  0.00           H  
ATOM   1253  C   ASN    83      18.102  50.303 129.429  1.00  0.00           C  
ATOM   1254  O   ASN    83      17.700  49.149 129.583  1.00  0.00           O  
ATOM   1255  N   ASN    84      17.360  51.308 129.103  1.00  0.00           N  
ATOM   1256  H   ASN    84      17.778  52.150 128.733  1.00  0.00           H  
ATOM   1257  CA  ASN    84      15.922  51.257 129.071  1.00  0.00           C  
ATOM   1258  HA  ASN    84      15.670  50.523 129.836  1.00  0.00           H  
ATOM   1259  CB  ASN    84      15.288  52.567 129.529  1.00  0.00           C  
ATOM   1260  HB2 ASN    84      14.200  52.506 129.565  1.00  0.00           H  
ATOM   1261  HB3 ASN    84      15.690  52.825 130.509  1.00  0.00           H  
ATOM   1262  CG  ASN    84      15.590  53.721 128.602  1.00  0.00           C  
ATOM   1263  OD1 ASN    84      16.650  54.286 128.538  1.00  0.00           O  
ATOM   1264  ND2 ASN    84      14.595  54.058 127.867  1.00  0.00           N  
ATOM   1265 HD21 ASN    84      14.763  54.910 127.351  1.00  0.00           H  
ATOM   1266 HD22 ASN    84      13.667  53.675 127.978  1.00  0.00           H  
ATOM   1267  C   ASN    84      15.265  50.745 127.761  1.00  0.00           C  
ATOM   1268  O   ASN    84      15.575  51.197 126.650  1.00  0.00           O  
ATOM   1269  N   LYS    85      14.396  49.696 127.924  1.00  0.00           N  
ATOM   1270  H   LYS    85      14.145  49.474 128.877  1.00  0.00           H  
ATOM   1271  CA  LYS    85      13.571  49.145 126.884  1.00  0.00           C  
ATOM   1272  HA  LYS    85      14.307  48.832 126.144  1.00  0.00           H  
ATOM   1273  CB  LYS    85      12.798  47.949 127.342  1.00  0.00           C  
ATOM   1274  HB2 LYS    85      12.332  48.183 128.299  1.00  0.00           H  
ATOM   1275  HB3 LYS    85      12.070  47.624 126.598  1.00  0.00           H  
ATOM   1276  CG  LYS    85      13.855  46.828 127.531  1.00  0.00           C  
ATOM   1277  HG2 LYS    85      14.243  46.620 126.534  1.00  0.00           H  
ATOM   1278  HG3 LYS    85      14.671  47.196 128.153  1.00  0.00           H  
ATOM   1279  CD  LYS    85      13.248  45.590 128.266  1.00  0.00           C  
ATOM   1280  HD2 LYS    85      13.996  44.824 128.466  1.00  0.00           H  
ATOM   1281  HD3 LYS    85      12.863  45.991 129.204  1.00  0.00           H  
ATOM   1282  CE  LYS    85      12.253  45.002 127.300  1.00  0.00           C  
ATOM   1283  HE2 LYS    85      11.482  45.728 127.041  1.00  0.00           H  
ATOM   1284  HE3 LYS    85      12.743  44.671 126.384  1.00  0.00           H  
ATOM   1285  NZ  LYS    85      11.641  43.808 127.906  1.00  0.00           N  
ATOM   1286  HZ1 LYS    85      11.045  43.285 127.280  1.00  0.00           H  
ATOM   1287  HZ2 LYS    85      12.250  43.178 128.409  1.00  0.00           H  
ATOM   1288  HZ3 LYS    85      11.038  44.057 128.678  1.00  0.00           H  
ATOM   1289  C   LYS    85      12.658  50.115 126.191  1.00  0.00           C  
ATOM   1290  O   LYS    85      12.344  49.963 125.006  1.00  0.00           O  
ATOM   1291  N   THR    86      12.316  51.230 126.862  1.00  0.00           N  
ATOM   1292  H   THR    86      12.861  51.366 127.702  1.00  0.00           H  
ATOM   1293  CA  THR    86      11.594  52.329 126.285  1.00  0.00           C  
ATOM   1294  HA  THR    86      10.833  51.917 125.621  1.00  0.00           H  
ATOM   1295  CB  THR    86      10.953  53.180 127.412  1.00  0.00           C  
ATOM   1296  HB  THR    86      10.637  54.167 127.073  1.00  0.00           H  
ATOM   1297  CG2 THR    86       9.754  52.485 128.033  1.00  0.00           C  
ATOM   1298 HG21 THR    86       9.476  53.110 128.882  1.00  0.00           H  
ATOM   1299 HG22 THR    86       8.875  52.301 127.415  1.00  0.00           H  
ATOM   1300 HG23 THR    86      10.081  51.531 128.447  1.00  0.00           H  
ATOM   1301  OG1 THR    86      11.861  53.426 128.452  1.00  0.00           O  
ATOM   1302  HG1 THR    86      11.822  54.356 128.687  1.00  0.00           H  
ATOM   1303  C   THR    86      12.390  53.250 125.290  1.00  0.00           C  
ATOM   1304  O   THR    86      11.784  54.025 124.563  1.00  0.00           O  
ATOM   1305  N   PHE    87      13.733  52.987 125.185  1.00  0.00           N  
ATOM   1306  H   PHE    87      14.227  52.448 125.882  1.00  0.00           H  
ATOM   1307  CA  PHE    87      14.604  53.737 124.257  1.00  0.00           C  
ATOM   1308  HA  PHE    87      14.415  54.804 124.372  1.00  0.00           H  
ATOM   1309  CB  PHE    87      16.040  53.375 124.529  1.00  0.00           C  
ATOM   1310  HB2 PHE    87      16.196  53.548 125.594  1.00  0.00           H  
ATOM   1311  HB3 PHE    87      16.205  52.340 124.231  1.00  0.00           H  
ATOM   1312  CG  PHE    87      17.077  54.173 123.706  1.00  0.00           C  
ATOM   1313  CD1 PHE    87      17.113  55.557 123.857  1.00  0.00           C  
ATOM   1314  HD1 PHE    87      16.538  56.106 124.589  1.00  0.00           H  
ATOM   1315  CE1 PHE    87      17.999  56.292 123.006  1.00  0.00           C  
ATOM   1316  HE1 PHE    87      18.145  57.347 123.186  1.00  0.00           H  
ATOM   1317  CZ  PHE    87      18.875  55.639 122.138  1.00  0.00           C  
ATOM   1318  HZ  PHE    87      19.625  56.251 121.659  1.00  0.00           H  
ATOM   1319  CE2 PHE    87      19.040  54.215 122.266  1.00  0.00           C  
ATOM   1320  HE2 PHE    87      19.953  53.740 121.940  1.00  0.00           H  
ATOM   1321  CD2 PHE    87      18.110  53.476 122.974  1.00  0.00           C  
ATOM   1322  HD2 PHE    87      18.198  52.418 123.175  1.00  0.00           H  
ATOM   1323  C   PHE    87      14.193  53.392 122.801  1.00  0.00           C  
ATOM   1324  O   PHE    87      14.375  52.285 122.343  1.00  0.00           O  
ATOM   1325  N   ASN    88      13.660  54.414 122.078  1.00  0.00           N  
ATOM   1326  H   ASN    88      13.441  55.295 122.520  1.00  0.00           H  
ATOM   1327  CA  ASN    88      13.420  54.360 120.639  1.00  0.00           C  
ATOM   1328  HA  ASN    88      12.655  53.599 120.481  1.00  0.00           H  
ATOM   1329  CB  ASN    88      12.713  55.677 120.247  1.00  0.00           C  
ATOM   1330  HB2 ASN    88      11.753  55.824 120.741  1.00  0.00           H  
ATOM   1331  HB3 ASN    88      13.387  56.443 120.629  1.00  0.00           H  
ATOM   1332  CG  ASN    88      12.758  55.940 118.769  1.00  0.00           C  
ATOM   1333  OD1 ASN    88      13.808  56.204 118.226  1.00  0.00           O  
ATOM   1334  ND2 ASN    88      11.708  55.698 118.021  1.00  0.00           N  
ATOM   1335 HD21 ASN    88      11.989  55.811 117.057  1.00  0.00           H  
ATOM   1336 HD22 ASN    88      11.251  54.837 118.284  1.00  0.00           H  
ATOM   1337  C   ASN    88      14.700  54.039 119.958  1.00  0.00           C  
ATOM   1338  O   ASN    88      14.700  53.200 119.117  1.00  0.00           O  
ATOM   1339  N   GLY    89      15.772  54.789 120.154  1.00  0.00           N  
ATOM   1340  H   GLY    89      15.677  55.531 120.832  1.00  0.00           H  
ATOM   1341  CA  GLY    89      16.990  54.740 119.296  1.00  0.00           C  
ATOM   1342  HA2 GLY    89      17.836  54.177 119.689  1.00  0.00           H  
ATOM   1343  HA3 GLY    89      16.724  54.151 118.419  1.00  0.00           H  
ATOM   1344  C   GLY    89      17.412  56.176 118.972  1.00  0.00           C  
ATOM   1345  O   GLY    89      18.550  56.525 119.121  1.00  0.00           O  
ATOM   1346  N   THR    90      16.480  56.925 118.372  1.00  0.00           N  
ATOM   1347  H   THR    90      15.558  56.567 118.578  1.00  0.00           H  
ATOM   1348  CA  THR    90      16.661  58.201 117.589  1.00  0.00           C  
ATOM   1349  HA  THR    90      17.553  58.070 116.976  1.00  0.00           H  
ATOM   1350  CB  THR    90      15.533  58.519 116.644  1.00  0.00           C  
ATOM   1351  HB  THR    90      14.629  58.796 117.185  1.00  0.00           H  
ATOM   1352  CG2 THR    90      15.888  59.458 115.464  1.00  0.00           C  
ATOM   1353 HG21 THR    90      15.111  59.488 114.700  1.00  0.00           H  
ATOM   1354 HG22 THR    90      16.038  60.439 115.914  1.00  0.00           H  
ATOM   1355 HG23 THR    90      16.791  59.044 115.014  1.00  0.00           H  
ATOM   1356  OG1 THR    90      15.186  57.309 115.946  1.00  0.00           O  
ATOM   1357  HG1 THR    90      14.433  56.904 116.383  1.00  0.00           H  
ATOM   1358  C   THR    90      16.914  59.460 118.504  1.00  0.00           C  
ATOM   1359  O   THR    90      16.338  60.523 118.209  1.00  0.00           O  
ATOM   1360  N   GLY    91      17.881  59.421 119.523  1.00  0.00           N  
ATOM   1361  H   GLY    91      18.171  58.494 119.800  1.00  0.00           H  
ATOM   1362  CA  GLY    91      18.258  60.521 120.406  1.00  0.00           C  
ATOM   1363  HA2 GLY    91      18.759  61.223 119.739  1.00  0.00           H  
ATOM   1364  HA3 GLY    91      17.297  60.944 120.701  1.00  0.00           H  
ATOM   1365  C   GLY    91      19.065  60.327 121.688  1.00  0.00           C  
ATOM   1366  O   GLY    91      19.758  59.258 121.799  1.00  0.00           O  
ATOM   1367  N   PRO    92      19.040  61.234 122.706  1.00  0.00           N  
ATOM   1368  CD  PRO    92      18.258  62.440 122.837  1.00  0.00           C  
ATOM   1369  HD2 PRO    92      17.251  62.102 123.081  1.00  0.00           H  
ATOM   1370  HD3 PRO    92      18.172  63.004 121.909  1.00  0.00           H  
ATOM   1371  CG  PRO    92      18.800  63.213 124.074  1.00  0.00           C  
ATOM   1372  HG2 PRO    92      18.037  63.239 124.853  1.00  0.00           H  
ATOM   1373  HG3 PRO    92      19.130  64.217 123.808  1.00  0.00           H  
ATOM   1374  CB  PRO    92      19.972  62.468 124.556  1.00  0.00           C  
ATOM   1375  HB2 PRO    92      19.925  62.352 125.639  1.00  0.00           H  
ATOM   1376  HB3 PRO    92      20.920  62.938 124.294  1.00  0.00           H  
ATOM   1377  CA  PRO    92      19.885  61.065 123.886  1.00  0.00           C  
ATOM   1378  HA  PRO    92      20.939  60.937 123.638  1.00  0.00           H  
ATOM   1379  C   PRO    92      19.318  59.968 124.868  1.00  0.00           C  
ATOM   1380  O   PRO    92      18.133  59.858 125.219  1.00  0.00           O  
ATOM   1381  N   CYX    93      20.240  59.165 125.425  1.00  0.00           N  
ATOM   1382  H   CYX    93      21.172  59.549 125.367  1.00  0.00           H  
ATOM   1383  CA  CYX    93      19.985  58.167 126.395  1.00  0.00           C  
ATOM   1384  HA  CYX    93      18.911  58.111 126.572  1.00  0.00           H  
ATOM   1385  CB  CYX    93      20.448  56.871 125.828  1.00  0.00           C  
ATOM   1386  HB2 CYX    93      19.847  56.518 124.990  1.00  0.00           H  
ATOM   1387  HB3 CYX    93      21.478  56.775 125.484  1.00  0.00           H  
ATOM   1388  SG  CYX    93      20.133  55.563 127.078  1.00  0.00           S  
ATOM   1389  C   CYX    93      20.561  58.614 127.681  1.00  0.00           C  
ATOM   1390  O   CYX    93      21.717  59.142 127.723  1.00  0.00           O  
ATOM   1391  N   THR    94      19.655  58.721 128.639  1.00  0.00           N  
ATOM   1392  H   THR    94      18.698  58.514 128.390  1.00  0.00           H  
ATOM   1393  CA  THR    94      19.947  59.241 130.035  1.00  0.00           C  
ATOM   1394  HA  THR    94      20.779  59.944 129.988  1.00  0.00           H  
ATOM   1395  CB  THR    94      18.701  59.961 130.596  1.00  0.00           C  
ATOM   1396  HB  THR    94      18.969  60.100 131.644  1.00  0.00           H  
ATOM   1397  CG2 THR    94      18.490  61.353 130.064  1.00  0.00           C  
ATOM   1398 HG21 THR    94      19.422  61.870 130.295  1.00  0.00           H  
ATOM   1399 HG22 THR    94      18.179  61.204 129.030  1.00  0.00           H  
ATOM   1400 HG23 THR    94      17.778  61.899 130.682  1.00  0.00           H  
ATOM   1401  OG1 THR    94      17.577  59.142 130.425  1.00  0.00           O  
ATOM   1402  HG1 THR    94      17.049  59.274 131.215  1.00  0.00           H  
ATOM   1403  C   THR    94      20.407  58.070 131.014  1.00  0.00           C  
ATOM   1404  O   THR    94      21.232  58.271 131.905  1.00  0.00           O  
ATOM   1405  N   ASN    95      19.842  56.922 130.908  1.00  0.00           N  
ATOM   1406  H   ASN    95      19.059  56.842 130.275  1.00  0.00           H  
ATOM   1407  CA  ASN    95      20.237  55.745 131.679  1.00  0.00           C  
ATOM   1408  HA  ASN    95      20.666  56.229 132.557  1.00  0.00           H  
ATOM   1409  CB  ASN    95      18.955  55.049 132.230  1.00  0.00           C  
ATOM   1410  HB2 ASN    95      18.274  55.820 132.587  1.00  0.00           H  
ATOM   1411  HB3 ASN    95      18.452  54.543 131.406  1.00  0.00           H  
ATOM   1412  CG  ASN    95      19.204  54.070 133.426  1.00  0.00           C  
ATOM   1413  OD1 ASN    95      20.385  53.674 133.633  1.00  0.00           O  
ATOM   1414  ND2 ASN    95      18.133  53.556 133.919  1.00  0.00           N  
ATOM   1415 HD21 ASN    95      18.262  52.913 134.687  1.00  0.00           H  
ATOM   1416 HD22 ASN    95      17.376  54.214 134.034  1.00  0.00           H  
ATOM   1417  C   ASN    95      21.266  54.901 130.998  1.00  0.00           C  
ATOM   1418  O   ASN    95      20.928  54.057 130.115  1.00  0.00           O  
ATOM   1419  N   VAL    96      22.435  55.044 131.525  1.00  0.00           N  
ATOM   1420  H   VAL    96      22.533  55.605 132.360  1.00  0.00           H  
ATOM   1421  CA  VAL    96      23.705  54.505 130.946  1.00  0.00           C  
ATOM   1422  HA  VAL    96      23.343  53.682 130.330  1.00  0.00           H  
ATOM   1423  CB  VAL    96      24.517  55.529 130.135  1.00  0.00           C  
ATOM   1424  HB  VAL    96      25.539  55.155 130.080  1.00  0.00           H  
ATOM   1425  CG1 VAL    96      23.917  55.655 128.731  1.00  0.00           C  
ATOM   1426 HG11 VAL    96      23.616  54.692 128.319  1.00  0.00           H  
ATOM   1427 HG12 VAL    96      22.977  56.202 128.801  1.00  0.00           H  
ATOM   1428 HG13 VAL    96      24.564  56.124 127.989  1.00  0.00           H  
ATOM   1429  CG2 VAL    96      24.601  56.956 130.652  1.00  0.00           C  
ATOM   1430 HG21 VAL    96      25.110  56.966 131.615  1.00  0.00           H  
ATOM   1431 HG22 VAL    96      25.141  57.601 129.959  1.00  0.00           H  
ATOM   1432 HG23 VAL    96      23.591  57.293 130.888  1.00  0.00           H  
ATOM   1433  C   VAL    96      24.723  53.868 131.870  1.00  0.00           C  
ATOM   1434  O   VAL    96      24.699  54.073 133.072  1.00  0.00           O  
ATOM   1435  N   SER    97      25.477  52.893 131.333  1.00  0.00           N  
ATOM   1436  H   SER    97      25.232  52.616 130.393  1.00  0.00           H  
ATOM   1437  CA  SER    97      26.385  51.999 132.119  1.00  0.00           C  
ATOM   1438  HA  SER    97      26.895  52.567 132.897  1.00  0.00           H  
ATOM   1439  CB  SER    97      25.574  50.897 132.865  1.00  0.00           C  
ATOM   1440  HB2 SER    97      26.228  50.413 133.590  1.00  0.00           H  
ATOM   1441  HB3 SER    97      24.936  51.404 133.589  1.00  0.00           H  
ATOM   1442  OG  SER    97      24.755  50.119 131.988  1.00  0.00           O  
ATOM   1443  HG  SER    97      24.852  49.180 132.165  1.00  0.00           H  
ATOM   1444  C   SER    97      27.465  51.315 131.261  1.00  0.00           C  
ATOM   1445  O   SER    97      27.202  50.957 130.120  1.00  0.00           O  
ATOM   1446  N   THR    98      28.759  51.260 131.732  1.00  0.00           N  
ATOM   1447  H   THR    98      28.869  51.622 132.668  1.00  0.00           H  
ATOM   1448  CA  THR    98      29.913  50.860 130.889  1.00  0.00           C  
ATOM   1449  HA  THR    98      29.745  51.119 129.844  1.00  0.00           H  
ATOM   1450  CB  THR    98      31.275  51.355 131.325  1.00  0.00           C  
ATOM   1451  HB  THR    98      31.637  50.822 132.205  1.00  0.00           H  
ATOM   1452  CG2 THR    98      32.319  51.229 130.204  1.00  0.00           C  
ATOM   1453 HG21 THR    98      33.349  51.446 130.489  1.00  0.00           H  
ATOM   1454 HG22 THR    98      32.350  50.220 129.794  1.00  0.00           H  
ATOM   1455 HG23 THR    98      31.962  51.868 129.396  1.00  0.00           H  
ATOM   1456  OG1 THR    98      31.143  52.750 131.533  1.00  0.00           O  
ATOM   1457  HG1 THR    98      31.979  53.217 131.595  1.00  0.00           H  
ATOM   1458  C   THR    98      30.038  49.355 130.912  1.00  0.00           C  
ATOM   1459  O   THR    98      30.051  48.705 131.994  1.00  0.00           O  
ATOM   1460  N   VAL    99      30.104  48.771 129.734  1.00  0.00           N  
ATOM   1461  H   VAL    99      30.340  49.271 128.888  1.00  0.00           H  
ATOM   1462  CA  VAL    99      30.058  47.303 129.516  1.00  0.00           C  
ATOM   1463  HA  VAL    99      29.841  46.828 130.473  1.00  0.00           H  
ATOM   1464  CB  VAL    99      28.883  46.738 128.652  1.00  0.00           C  
ATOM   1465  HB  VAL    99      29.068  45.665 128.600  1.00  0.00           H  
ATOM   1466  CG1 VAL    99      27.590  47.021 129.464  1.00  0.00           C  
ATOM   1467 HG11 VAL    99      26.711  46.680 128.917  1.00  0.00           H  
ATOM   1468 HG12 VAL    99      27.464  46.359 130.320  1.00  0.00           H  
ATOM   1469 HG13 VAL    99      27.474  48.075 129.718  1.00  0.00           H  
ATOM   1470  CG2 VAL    99      28.775  47.272 127.209  1.00  0.00           C  
ATOM   1471 HG21 VAL    99      29.719  46.969 126.757  1.00  0.00           H  
ATOM   1472 HG22 VAL    99      28.006  46.800 126.598  1.00  0.00           H  
ATOM   1473 HG23 VAL    99      28.618  48.350 127.251  1.00  0.00           H  
ATOM   1474  C   VAL    99      31.443  46.795 128.915  1.00  0.00           C  
ATOM   1475  O   VAL    99      32.125  47.589 128.308  1.00  0.00           O  
ATOM   1476  N   GLN   100      31.689  45.518 129.060  1.00  0.00           N  
ATOM   1477  H   GLN   100      31.066  44.902 129.562  1.00  0.00           H  
ATOM   1478  CA  GLN   100      32.814  44.857 128.404  1.00  0.00           C  
ATOM   1479  HA  GLN   100      33.660  45.544 128.431  1.00  0.00           H  
ATOM   1480  CB  GLN   100      33.206  43.691 129.279  1.00  0.00           C  
ATOM   1481  HB2 GLN   100      33.196  44.122 130.280  1.00  0.00           H  
ATOM   1482  HB3 GLN   100      32.431  42.930 129.184  1.00  0.00           H  
ATOM   1483  CG  GLN   100      34.656  43.180 128.981  1.00  0.00           C  
ATOM   1484  HG2 GLN   100      34.762  42.792 127.968  1.00  0.00           H  
ATOM   1485  HG3 GLN   100      35.335  44.022 129.116  1.00  0.00           H  
ATOM   1486  CD  GLN   100      35.095  41.974 129.881  1.00  0.00           C  
ATOM   1487  OE1 GLN   100      34.655  41.795 131.038  1.00  0.00           O  
ATOM   1488  NE2 GLN   100      36.107  41.169 129.602  1.00  0.00           N  
ATOM   1489 HE21 GLN   100      36.671  41.181 128.765  1.00  0.00           H  
ATOM   1490 HE22 GLN   100      36.215  40.405 130.253  1.00  0.00           H  
ATOM   1491  C   GLN   100      32.454  44.462 126.966  1.00  0.00           C  
ATOM   1492  O   GLN   100      33.224  44.675 126.108  1.00  0.00           O  
ATOM   1493  N   CYX   101      31.164  44.081 126.729  1.00  0.00           N  
ATOM   1494  H   CYX   101      30.524  43.801 127.459  1.00  0.00           H  
ATOM   1495  CA  CYX   101      30.821  43.626 125.386  1.00  0.00           C  
ATOM   1496  HA  CYX   101      31.432  44.168 124.664  1.00  0.00           H  
ATOM   1497  CB  CYX   101      30.917  42.128 125.341  1.00  0.00           C  
ATOM   1498  HB2 CYX   101      30.036  41.626 125.740  1.00  0.00           H  
ATOM   1499  HB3 CYX   101      30.811  41.862 124.289  1.00  0.00           H  
ATOM   1500  SG  CYX   101      32.484  41.500 126.011  1.00  0.00           S  
ATOM   1501  C   CYX   101      29.396  44.085 125.008  1.00  0.00           C  
ATOM   1502  O   CYX   101      28.627  44.474 125.885  1.00  0.00           O  
ATOM   1503  N   THR   102      29.082  43.971 123.739  1.00  0.00           N  
ATOM   1504  H   THR   102      29.693  43.412 123.160  1.00  0.00           H  
ATOM   1505  CA  THR   102      27.767  44.126 123.228  1.00  0.00           C  
ATOM   1506  HA  THR   102      27.102  44.872 123.662  1.00  0.00           H  
ATOM   1507  CB  THR   102      27.851  44.531 121.752  1.00  0.00           C  
ATOM   1508  HB  THR   102      26.837  44.531 121.352  1.00  0.00           H  
ATOM   1509  CG2 THR   102      28.549  45.920 121.515  1.00  0.00           C  
ATOM   1510 HG21 THR   102      27.934  46.762 121.832  1.00  0.00           H  
ATOM   1511 HG22 THR   102      29.448  46.099 122.105  1.00  0.00           H  
ATOM   1512 HG23 THR   102      28.754  46.093 120.459  1.00  0.00           H  
ATOM   1513  OG1 THR   102      28.520  43.607 120.940  1.00  0.00           O  
ATOM   1514  HG1 THR   102      28.307  43.904 120.052  1.00  0.00           H  
ATOM   1515  C   THR   102      26.947  42.810 123.397  1.00  0.00           C  
ATOM   1516  O   THR   102      27.554  41.717 123.592  1.00  0.00           O  
ATOM   1517  N   HIE   103      25.607  42.721 123.329  1.00  0.00           N  
ATOM   1518  H   HIE   103      25.061  43.571 123.340  1.00  0.00           H  
ATOM   1519  CA  HIE   103      24.815  41.483 123.021  1.00  0.00           C  
ATOM   1520  HA  HIE   103      24.764  40.913 123.949  1.00  0.00           H  
ATOM   1521  CB  HIE   103      23.333  41.816 122.721  1.00  0.00           C  
ATOM   1522  HB2 HIE   103      22.807  42.498 123.390  1.00  0.00           H  
ATOM   1523  HB3 HIE   103      23.331  42.385 121.791  1.00  0.00           H  
ATOM   1524  CG  HIE   103      22.450  40.687 122.454  1.00  0.00           C  
ATOM   1525  ND1 HIE   103      22.348  39.577 123.273  1.00  0.00           N  
ATOM   1526  CE1 HIE   103      21.557  38.734 122.629  1.00  0.00           C  
ATOM   1527  HE1 HIE   103      20.979  37.953 123.101  1.00  0.00           H  
ATOM   1528  NE2 HIE   103      21.283  39.096 121.408  1.00  0.00           N  
ATOM   1529  HE2 HIE   103      21.181  38.410 120.673  1.00  0.00           H  
ATOM   1530  CD2 HIE   103      21.868  40.327 121.240  1.00  0.00           C  
ATOM   1531  HD2 HIE   103      22.126  40.744 120.278  1.00  0.00           H  
ATOM   1532  C   HIE   103      25.380  40.692 121.797  1.00  0.00           C  
ATOM   1533  O   HIE   103      25.345  41.212 120.661  1.00  0.00           O  
ATOM   1534  N   GLY   104      25.534  39.369 121.998  1.00  0.00           N  
ATOM   1535  H   GLY   104      25.376  39.055 122.945  1.00  0.00           H  
ATOM   1536  CA  GLY   104      25.823  38.365 120.971  1.00  0.00           C  
ATOM   1537  HA2 GLY   104      26.678  38.592 120.335  1.00  0.00           H  
ATOM   1538  HA3 GLY   104      26.099  37.498 121.571  1.00  0.00           H  
ATOM   1539  C   GLY   104      24.635  37.962 120.122  1.00  0.00           C  
ATOM   1540  O   GLY   104      23.855  37.112 120.535  1.00  0.00           O  
ATOM   1541  N   ILE   105      24.531  38.617 118.887  1.00  0.00           N  
ATOM   1542  H   ILE   105      25.319  39.148 118.545  1.00  0.00           H  
ATOM   1543  CA  ILE   105      23.460  38.356 117.885  1.00  0.00           C  
ATOM   1544  HA  ILE   105      22.539  38.468 118.456  1.00  0.00           H  
ATOM   1545  CB  ILE   105      23.484  39.352 116.687  1.00  0.00           C  
ATOM   1546  HB  ILE   105      24.160  38.897 115.963  1.00  0.00           H  
ATOM   1547  CG2 ILE   105      22.166  39.451 116.027  1.00  0.00           C  
ATOM   1548 HG21 ILE   105      21.649  40.350 116.364  1.00  0.00           H  
ATOM   1549 HG22 ILE   105      22.502  39.552 114.995  1.00  0.00           H  
ATOM   1550 HG23 ILE   105      21.568  38.549 116.160  1.00  0.00           H  
ATOM   1551  CG1 ILE   105      23.945  40.782 117.117  1.00  0.00           C  
ATOM   1552 HG12 ILE   105      23.297  41.335 117.798  1.00  0.00           H  
ATOM   1553 HG13 ILE   105      24.953  40.798 117.530  1.00  0.00           H  
ATOM   1554  CD1 ILE   105      24.140  41.662 115.896  1.00  0.00           C  
ATOM   1555 HD11 ILE   105      24.222  41.098 114.967  1.00  0.00           H  
ATOM   1556 HD12 ILE   105      23.244  42.281 115.842  1.00  0.00           H  
ATOM   1557 HD13 ILE   105      24.982  42.339 116.040  1.00  0.00           H  
ATOM   1558  C   ILE   105      23.563  36.943 117.242  1.00  0.00           C  
ATOM   1559  O   ILE   105      24.655  36.601 116.790  1.00  0.00           O  
ATOM   1560  N   ARG   106      22.466  36.176 117.301  1.00  0.00           N  
ATOM   1561  H   ARG   106      21.776  36.433 117.992  1.00  0.00           H  
ATOM   1562  CA  ARG   106      22.147  34.986 116.470  1.00  0.00           C  
ATOM   1563  HA  ARG   106      22.712  35.013 115.538  1.00  0.00           H  
ATOM   1564  CB  ARG   106      22.589  33.696 117.125  1.00  0.00           C  
ATOM   1565  HB2 ARG   106      22.217  33.675 118.149  1.00  0.00           H  
ATOM   1566  HB3 ARG   106      22.183  32.879 116.529  1.00  0.00           H  
ATOM   1567  CG  ARG   106      24.091  33.523 117.314  1.00  0.00           C  
ATOM   1568  HG2 ARG   106      24.579  33.338 116.357  1.00  0.00           H  
ATOM   1569  HG3 ARG   106      24.531  34.304 117.934  1.00  0.00           H  
ATOM   1570  CD  ARG   106      24.236  32.151 117.978  1.00  0.00           C  
ATOM   1571  HD2 ARG   106      25.027  32.285 118.715  1.00  0.00           H  
ATOM   1572  HD3 ARG   106      23.369  31.918 118.596  1.00  0.00           H  
ATOM   1573  NE  ARG   106      24.416  31.068 117.006  1.00  0.00           N  
ATOM   1574  HE  ARG   106      25.094  31.260 116.282  1.00  0.00           H  
ATOM   1575  CZ  ARG   106      23.972  29.832 117.037  1.00  0.00           C  
ATOM   1576  NH1 ARG   106      23.507  29.379 118.099  1.00  0.00           N  
ATOM   1577 HH11 ARG   106      23.869  29.832 118.926  1.00  0.00           H  
ATOM   1578 HH12 ARG   106      23.284  28.395 118.119  1.00  0.00           H  
ATOM   1579  NH2 ARG   106      23.747  29.131 116.005  1.00  0.00           N  
ATOM   1580 HH21 ARG   106      22.931  28.536 115.982  1.00  0.00           H  
ATOM   1581 HH22 ARG   106      24.486  28.739 115.440  1.00  0.00           H  
ATOM   1582  C   ARG   106      20.669  34.996 116.243  1.00  0.00           C  
ATOM   1583  O   ARG   106      19.891  35.268 117.145  1.00  0.00           O  
ATOM   1584  N   PRO   107      20.198  34.977 114.979  1.00  0.00           N  
ATOM   1585  CD  PRO   107      18.780  35.188 114.702  1.00  0.00           C  
ATOM   1586  HD2 PRO   107      18.560  36.252 114.781  1.00  0.00           H  
ATOM   1587  HD3 PRO   107      18.078  34.624 115.315  1.00  0.00           H  
ATOM   1588  CG  PRO   107      18.528  34.920 113.181  1.00  0.00           C  
ATOM   1589  HG2 PRO   107      18.651  35.872 112.666  1.00  0.00           H  
ATOM   1590  HG3 PRO   107      17.606  34.387 112.949  1.00  0.00           H  
ATOM   1591  CB  PRO   107      19.754  34.034 112.910  1.00  0.00           C  
ATOM   1592  HB2 PRO   107      20.081  34.081 111.871  1.00  0.00           H  
ATOM   1593  HB3 PRO   107      19.582  32.999 113.206  1.00  0.00           H  
ATOM   1594  CA  PRO   107      20.921  34.500 113.855  1.00  0.00           C  
ATOM   1595  HA  PRO   107      21.596  33.670 114.066  1.00  0.00           H  
ATOM   1596  C   PRO   107      21.729  35.603 113.096  1.00  0.00           C  
ATOM   1597  O   PRO   107      21.457  36.825 113.243  1.00  0.00           O  
ATOM   1598  N   VAL   108      22.792  35.274 112.315  1.00  0.00           N  
ATOM   1599  H   VAL   108      22.992  34.284 112.296  1.00  0.00           H  
ATOM   1600  CA  VAL   108      23.753  36.122 111.536  1.00  0.00           C  
ATOM   1601  HA  VAL   108      24.058  36.858 112.280  1.00  0.00           H  
ATOM   1602  CB  VAL   108      24.953  35.347 111.100  1.00  0.00           C  
ATOM   1603  HB  VAL   108      25.652  35.997 110.575  1.00  0.00           H  
ATOM   1604  CG1 VAL   108      25.671  34.798 112.374  1.00  0.00           C  
ATOM   1605 HG11 VAL   108      24.982  34.315 113.067  1.00  0.00           H  
ATOM   1606 HG12 VAL   108      26.431  34.091 112.042  1.00  0.00           H  
ATOM   1607 HG13 VAL   108      26.095  35.607 112.970  1.00  0.00           H  
ATOM   1608  CG2 VAL   108      24.523  34.144 110.134  1.00  0.00           C  
ATOM   1609 HG21 VAL   108      23.869  34.569 109.372  1.00  0.00           H  
ATOM   1610 HG22 VAL   108      25.446  33.731 109.728  1.00  0.00           H  
ATOM   1611 HG23 VAL   108      23.921  33.437 110.703  1.00  0.00           H  
ATOM   1612  C   VAL   108      23.166  36.940 110.375  1.00  0.00           C  
ATOM   1613  O   VAL   108      23.594  38.058 110.155  1.00  0.00           O  
ATOM   1614  N   VAL   109      21.992  36.541 109.849  1.00  0.00           N  
ATOM   1615  H   VAL   109      21.702  35.598 110.061  1.00  0.00           H  
ATOM   1616  CA  VAL   109      21.123  37.363 109.021  1.00  0.00           C  
ATOM   1617  HA  VAL   109      21.306  38.401 109.299  1.00  0.00           H  
ATOM   1618  CB  VAL   109      21.616  37.236 107.521  1.00  0.00           C  
ATOM   1619  HB  VAL   109      22.702  37.301 107.460  1.00  0.00           H  
ATOM   1620  CG1 VAL   109      21.205  35.854 106.941  1.00  0.00           C  
ATOM   1621 HG11 VAL   109      21.498  35.864 105.891  1.00  0.00           H  
ATOM   1622 HG12 VAL   109      21.667  35.001 107.438  1.00  0.00           H  
ATOM   1623 HG13 VAL   109      20.117  35.802 106.964  1.00  0.00           H  
ATOM   1624  CG2 VAL   109      21.040  38.376 106.660  1.00  0.00           C  
ATOM   1625 HG21 VAL   109      19.986  38.145 106.504  1.00  0.00           H  
ATOM   1626 HG22 VAL   109      21.231  39.318 107.175  1.00  0.00           H  
ATOM   1627 HG23 VAL   109      21.549  38.294 105.700  1.00  0.00           H  
ATOM   1628  C   VAL   109      19.580  37.098 109.322  1.00  0.00           C  
ATOM   1629  O   VAL   109      19.302  35.927 109.426  1.00  0.00           O  
ATOM   1630  N   SER   110      18.683  38.070 109.366  1.00  0.00           N  
ATOM   1631  H   SER   110      19.064  38.990 109.532  1.00  0.00           H  
ATOM   1632  CA  SER   110      17.192  37.874 109.214  1.00  0.00           C  
ATOM   1633  HA  SER   110      16.858  37.007 108.644  1.00  0.00           H  
ATOM   1634  CB  SER   110      16.640  37.697 110.670  1.00  0.00           C  
ATOM   1635  HB2 SER   110      17.156  36.928 111.245  1.00  0.00           H  
ATOM   1636  HB3 SER   110      16.586  38.680 111.138  1.00  0.00           H  
ATOM   1637  OG  SER   110      15.282  37.162 110.512  1.00  0.00           O  
ATOM   1638  HG  SER   110      14.652  37.886 110.495  1.00  0.00           H  
ATOM   1639  C   SER   110      16.619  39.089 108.499  1.00  0.00           C  
ATOM   1640  O   SER   110      16.607  40.179 109.104  1.00  0.00           O  
ATOM   1641  N   SER   111      16.001  38.992 107.327  1.00  0.00           N  
ATOM   1642  H   SER   111      16.063  38.134 106.798  1.00  0.00           H  
ATOM   1643  CA  SER   111      16.042  40.105 106.386  1.00  0.00           C  
ATOM   1644  HA  SER   111      16.766  40.824 106.770  1.00  0.00           H  
ATOM   1645  CB  SER   111      16.365  39.641 104.991  1.00  0.00           C  
ATOM   1646  HB2 SER   111      16.453  40.470 104.289  1.00  0.00           H  
ATOM   1647  HB3 SER   111      17.249  39.022 104.836  1.00  0.00           H  
ATOM   1648  OG  SER   111      15.255  38.815 104.656  1.00  0.00           O  
ATOM   1649  HG  SER   111      15.201  39.037 103.723  1.00  0.00           H  
ATOM   1650  C   SER   111      14.833  41.071 106.331  1.00  0.00           C  
ATOM   1651  O   SER   111      14.981  42.024 105.595  1.00  0.00           O  
ATOM   1652  N   GLN   112      13.650  40.677 106.835  1.00  0.00           N  
ATOM   1653  H   GLN   112      13.617  39.727 107.176  1.00  0.00           H  
ATOM   1654  CA  GLN   112      12.416  41.419 106.797  1.00  0.00           C  
ATOM   1655  HA  GLN   112      12.639  42.475 106.647  1.00  0.00           H  
ATOM   1656  CB  GLN   112      11.506  41.034 105.624  1.00  0.00           C  
ATOM   1657  HB2 GLN   112      11.153  40.004 105.680  1.00  0.00           H  
ATOM   1658  HB3 GLN   112      10.628  41.679 105.601  1.00  0.00           H  
ATOM   1659  CG  GLN   112      12.123  41.081 104.319  1.00  0.00           C  
ATOM   1660  HG2 GLN   112      12.238  42.126 104.032  1.00  0.00           H  
ATOM   1661  HG3 GLN   112      13.022  40.465 104.359  1.00  0.00           H  
ATOM   1662  CD  GLN   112      11.284  40.466 103.185  1.00  0.00           C  
ATOM   1663  OE1 GLN   112      10.253  39.883 103.346  1.00  0.00           O  
ATOM   1664  NE2 GLN   112      11.928  40.356 102.047  1.00  0.00           N  
ATOM   1665 HE21 GLN   112      12.481  41.147 101.751  1.00  0.00           H  
ATOM   1666 HE22 GLN   112      12.178  39.454 101.668  1.00  0.00           H  
ATOM   1667  C   GLN   112      11.710  41.273 108.164  1.00  0.00           C  
ATOM   1668  O   GLN   112      11.327  42.287 108.797  1.00  0.00           O  
ATOM   1669  N   LEU   113      11.518  40.067 108.721  1.00  0.00           N  
ATOM   1670  H   LEU   113      11.778  39.263 108.168  1.00  0.00           H  
ATOM   1671  CA  LEU   113      11.467  39.812 110.180  1.00  0.00           C  
ATOM   1672  HA  LEU   113      10.813  40.616 110.518  1.00  0.00           H  
ATOM   1673  CB  LEU   113      10.806  38.435 110.556  1.00  0.00           C  
ATOM   1674  HB2 LEU   113      11.513  37.615 110.431  1.00  0.00           H  
ATOM   1675  HB3 LEU   113      10.507  38.468 111.604  1.00  0.00           H  
ATOM   1676  CG  LEU   113       9.555  37.998 109.732  1.00  0.00           C  
ATOM   1677  HG  LEU   113       9.902  37.861 108.708  1.00  0.00           H  
ATOM   1678  CD1 LEU   113       9.322  36.596 110.292  1.00  0.00           C  
ATOM   1679 HD11 LEU   113       9.284  36.567 111.381  1.00  0.00           H  
ATOM   1680 HD12 LEU   113       8.344  36.271 109.938  1.00  0.00           H  
ATOM   1681 HD13 LEU   113      10.120  35.980 109.878  1.00  0.00           H  
ATOM   1682  CD2 LEU   113       8.380  38.889 109.761  1.00  0.00           C  
ATOM   1683 HD21 LEU   113       7.670  38.588 108.990  1.00  0.00           H  
ATOM   1684 HD22 LEU   113       7.933  38.954 110.753  1.00  0.00           H  
ATOM   1685 HD23 LEU   113       8.658  39.914 109.518  1.00  0.00           H  
ATOM   1686  C   LEU   113      12.817  40.005 110.910  1.00  0.00           C  
ATOM   1687  O   LEU   113      13.892  39.628 110.333  1.00  0.00           O  
ATOM   1688  N   LEU   114      12.804  40.380 112.206  1.00  0.00           N  
ATOM   1689  H   LEU   114      11.918  40.522 112.670  1.00  0.00           H  
ATOM   1690  CA  LEU   114      13.972  40.207 113.090  1.00  0.00           C  
ATOM   1691  HA  LEU   114      14.870  39.841 112.593  1.00  0.00           H  
ATOM   1692  CB  LEU   114      14.404  41.465 113.749  1.00  0.00           C  
ATOM   1693  HB2 LEU   114      13.769  41.560 114.630  1.00  0.00           H  
ATOM   1694  HB3 LEU   114      15.333  41.217 114.261  1.00  0.00           H  
ATOM   1695  CG  LEU   114      14.423  42.827 112.930  1.00  0.00           C  
ATOM   1696  HG  LEU   114      13.559  42.855 112.266  1.00  0.00           H  
ATOM   1697  CD1 LEU   114      14.344  43.922 113.979  1.00  0.00           C  
ATOM   1698 HD11 LEU   114      14.022  44.908 113.644  1.00  0.00           H  
ATOM   1699 HD12 LEU   114      13.813  43.616 114.880  1.00  0.00           H  
ATOM   1700 HD13 LEU   114      15.337  44.145 114.368  1.00  0.00           H  
ATOM   1701  CD2 LEU   114      15.712  43.064 112.089  1.00  0.00           C  
ATOM   1702 HD21 LEU   114      16.575  42.504 112.451  1.00  0.00           H  
ATOM   1703 HD22 LEU   114      15.540  42.499 111.173  1.00  0.00           H  
ATOM   1704 HD23 LEU   114      15.903  44.117 111.883  1.00  0.00           H  
ATOM   1705  C   LEU   114      13.659  39.189 114.172  1.00  0.00           C  
ATOM   1706  O   LEU   114      12.500  39.157 114.700  1.00  0.00           O  
ATOM   1707  N   LEU   115      14.572  38.243 114.483  1.00  0.00           N  
ATOM   1708  H   LEU   115      15.555  38.439 114.357  1.00  0.00           H  
ATOM   1709  CA  LEU   115      14.371  37.067 115.304  1.00  0.00           C  
ATOM   1710  HA  LEU   115      13.357  37.029 115.702  1.00  0.00           H  
ATOM   1711  CB  LEU   115      14.624  35.883 114.386  1.00  0.00           C  
ATOM   1712  HB2 LEU   115      15.616  35.965 113.942  1.00  0.00           H  
ATOM   1713  HB3 LEU   115      14.678  35.083 115.123  1.00  0.00           H  
ATOM   1714  CG  LEU   115      13.581  35.540 113.334  1.00  0.00           C  
ATOM   1715  HG  LEU   115      13.701  36.262 112.527  1.00  0.00           H  
ATOM   1716  CD1 LEU   115      13.923  34.131 112.900  1.00  0.00           C  
ATOM   1717 HD11 LEU   115      14.959  34.042 112.573  1.00  0.00           H  
ATOM   1718 HD12 LEU   115      13.660  33.355 113.619  1.00  0.00           H  
ATOM   1719 HD13 LEU   115      13.327  33.938 112.008  1.00  0.00           H  
ATOM   1720  CD2 LEU   115      12.156  35.504 113.876  1.00  0.00           C  
ATOM   1721 HD21 LEU   115      11.580  34.959 113.128  1.00  0.00           H  
ATOM   1722 HD22 LEU   115      12.199  34.978 114.830  1.00  0.00           H  
ATOM   1723 HD23 LEU   115      11.796  36.531 113.935  1.00  0.00           H  
ATOM   1724  C   LEU   115      15.352  37.057 116.487  1.00  0.00           C  
ATOM   1725  O   LEU   115      16.483  37.537 116.447  1.00  0.00           O  
ATOM   1726  N   ASN   116      14.829  36.518 117.573  1.00  0.00           N  
ATOM   1727  H   ASN   116      13.905  36.115 117.508  1.00  0.00           H  
ATOM   1728  CA  ASN   116      15.605  36.200 118.774  1.00  0.00           C  
ATOM   1729  HA  ASN   116      14.794  35.901 119.437  1.00  0.00           H  
ATOM   1730  CB  ASN   116      16.568  35.090 118.443  1.00  0.00           C  
ATOM   1731  HB2 ASN   116      16.110  34.367 117.768  1.00  0.00           H  
ATOM   1732  HB3 ASN   116      17.211  35.710 117.819  1.00  0.00           H  
ATOM   1733  CG  ASN   116      17.322  34.559 119.629  1.00  0.00           C  
ATOM   1734  OD1 ASN   116      16.803  34.449 120.763  1.00  0.00           O  
ATOM   1735  ND2 ASN   116      18.588  34.203 119.397  1.00  0.00           N  
ATOM   1736 HD21 ASN   116      18.849  34.331 118.430  1.00  0.00           H  
ATOM   1737 HD22 ASN   116      19.212  34.599 120.085  1.00  0.00           H  
ATOM   1738  C   ASN   116      16.291  37.431 119.487  1.00  0.00           C  
ATOM   1739  O   ASN   116      17.360  37.285 120.108  1.00  0.00           O  
ATOM   1740  N   GLY   117      15.832  38.640 119.251  1.00  0.00           N  
ATOM   1741  H   GLY   117      14.954  38.693 118.753  1.00  0.00           H  
ATOM   1742  CA  GLY   117      16.579  39.949 119.443  1.00  0.00           C  
ATOM   1743  HA2 GLY   117      17.634  39.808 119.677  1.00  0.00           H  
ATOM   1744  HA3 GLY   117      16.383  40.473 118.508  1.00  0.00           H  
ATOM   1745  C   GLY   117      15.969  40.739 120.586  1.00  0.00           C  
ATOM   1746  O   GLY   117      15.150  40.229 121.373  1.00  0.00           O  
ATOM   1747  N   SER   118      16.432  41.948 120.885  1.00  0.00           N  
ATOM   1748  H   SER   118      17.190  42.291 120.312  1.00  0.00           H  
ATOM   1749  CA  SER   118      15.707  42.883 121.763  1.00  0.00           C  
ATOM   1750  HA  SER   118      15.750  42.551 122.800  1.00  0.00           H  
ATOM   1751  CB  SER   118      16.377  44.273 121.644  1.00  0.00           C  
ATOM   1752  HB2 SER   118      16.589  44.650 120.643  1.00  0.00           H  
ATOM   1753  HB3 SER   118      15.871  45.108 122.129  1.00  0.00           H  
ATOM   1754  OG  SER   118      17.665  44.209 122.261  1.00  0.00           O  
ATOM   1755  HG  SER   118      18.227  43.607 121.766  1.00  0.00           H  
ATOM   1756  C   SER   118      14.220  43.105 121.459  1.00  0.00           C  
ATOM   1757  O   SER   118      13.842  43.495 120.350  1.00  0.00           O  
ATOM   1758  N   LEU   119      13.344  42.775 122.405  1.00  0.00           N  
ATOM   1759  H   LEU   119      13.728  42.276 123.195  1.00  0.00           H  
ATOM   1760  CA  LEU   119      11.962  43.308 122.572  1.00  0.00           C  
ATOM   1761  HA  LEU   119      11.496  43.407 121.592  1.00  0.00           H  
ATOM   1762  CB  LEU   119      11.197  42.264 123.435  1.00  0.00           C  
ATOM   1763  HB2 LEU   119      11.857  42.293 124.301  1.00  0.00           H  
ATOM   1764  HB3 LEU   119      10.232  42.636 123.780  1.00  0.00           H  
ATOM   1765  CG  LEU   119      10.907  40.874 122.785  1.00  0.00           C  
ATOM   1766  HG  LEU   119      11.855  40.486 122.412  1.00  0.00           H  
ATOM   1767  CD1 LEU   119      10.357  39.920 123.762  1.00  0.00           C  
ATOM   1768 HD11 LEU   119      10.341  38.921 123.327  1.00  0.00           H  
ATOM   1769 HD12 LEU   119      11.077  39.824 124.574  1.00  0.00           H  
ATOM   1770 HD13 LEU   119       9.386  40.267 124.115  1.00  0.00           H  
ATOM   1771  CD2 LEU   119       9.905  40.960 121.580  1.00  0.00           C  
ATOM   1772 HD21 LEU   119      10.448  41.330 120.710  1.00  0.00           H  
ATOM   1773 HD22 LEU   119       9.615  39.969 121.229  1.00  0.00           H  
ATOM   1774 HD23 LEU   119       9.077  41.619 121.842  1.00  0.00           H  
ATOM   1775  C   LEU   119      11.883  44.732 123.162  1.00  0.00           C  
ATOM   1776  O   LEU   119      12.873  45.198 123.788  1.00  0.00           O  
ATOM   1777  N   ALA   120      10.895  45.482 122.816  1.00  0.00           N  
ATOM   1778  H   ALA   120      10.140  45.035 122.317  1.00  0.00           H  
ATOM   1779  CA  ALA   120      10.561  46.775 123.503  1.00  0.00           C  
ATOM   1780  HA  ALA   120      11.520  47.268 123.661  1.00  0.00           H  
ATOM   1781  CB  ALA   120       9.648  47.586 122.597  1.00  0.00           C  
ATOM   1782  HB1 ALA   120      10.123  47.668 121.620  1.00  0.00           H  
ATOM   1783  HB2 ALA   120       8.699  47.055 122.514  1.00  0.00           H  
ATOM   1784  HB3 ALA   120       9.451  48.591 122.968  1.00  0.00           H  
ATOM   1785  C   ALA   120       9.983  46.609 124.888  1.00  0.00           C  
ATOM   1786  O   ALA   120       9.571  45.509 125.304  1.00  0.00           O  
ATOM   1787  N   GLU   121       9.797  47.702 125.627  1.00  0.00           N  
ATOM   1788  H   GLU   121       9.955  48.575 125.143  1.00  0.00           H  
ATOM   1789  CA  GLU   121       8.817  47.746 126.760  1.00  0.00           C  
ATOM   1790  HA  GLU   121       8.433  46.742 126.941  1.00  0.00           H  
ATOM   1791  CB  GLU   121       9.573  48.235 128.027  1.00  0.00           C  
ATOM   1792  HB2 GLU   121      10.323  47.454 128.149  1.00  0.00           H  
ATOM   1793  HB3 GLU   121      10.050  49.201 127.866  1.00  0.00           H  
ATOM   1794  CG  GLU   121       8.710  48.263 129.324  1.00  0.00           C  
ATOM   1795  HG2 GLU   121       8.155  49.197 129.231  1.00  0.00           H  
ATOM   1796  HG3 GLU   121       8.010  47.432 129.251  1.00  0.00           H  
ATOM   1797  CD  GLU   121       9.734  48.311 130.464  1.00  0.00           C  
ATOM   1798  OE1 GLU   121      10.307  47.271 130.802  1.00  0.00           O  
ATOM   1799  OE2 GLU   121      10.122  49.399 130.926  1.00  0.00           O  
ATOM   1800  C   GLU   121       7.636  48.591 126.493  1.00  0.00           C  
ATOM   1801  O   GLU   121       7.804  49.733 126.113  1.00  0.00           O  
ATOM   1802  N   GLU   122       6.504  48.207 127.026  1.00  0.00           N  
ATOM   1803  H   GLU   122       6.563  47.363 127.578  1.00  0.00           H  
ATOM   1804  CA  GLU   122       5.235  48.940 127.018  1.00  0.00           C  
ATOM   1805  HA  GLU   122       4.473  48.265 127.409  1.00  0.00           H  
ATOM   1806  CB  GLU   122       5.230  50.169 127.977  1.00  0.00           C  
ATOM   1807  HB2 GLU   122       6.196  50.609 127.730  1.00  0.00           H  
ATOM   1808  HB3 GLU   122       4.404  50.855 127.793  1.00  0.00           H  
ATOM   1809  CG  GLU   122       5.011  49.710 129.433  1.00  0.00           C  
ATOM   1810  HG2 GLU   122       4.072  49.163 129.518  1.00  0.00           H  
ATOM   1811  HG3 GLU   122       5.731  48.951 129.738  1.00  0.00           H  
ATOM   1812  CD  GLU   122       5.047  50.914 130.455  1.00  0.00           C  
ATOM   1813  OE1 GLU   122       6.068  51.562 130.706  1.00  0.00           O  
ATOM   1814  OE2 GLU   122       3.956  51.361 130.768  1.00  0.00           O  
ATOM   1815  C   GLU   122       4.707  49.308 125.639  1.00  0.00           C  
ATOM   1816  O   GLU   122       3.699  48.783 125.168  1.00  0.00           O  
ATOM   1817  N   GLU   123       5.328  50.200 124.856  1.00  0.00           N  
ATOM   1818  H   GLU   123       6.265  50.443 125.146  1.00  0.00           H  
ATOM   1819  CA  GLU   123       4.937  50.450 123.416  1.00  0.00           C  
ATOM   1820  HA  GLU   123       3.920  50.140 123.177  1.00  0.00           H  
ATOM   1821  CB  GLU   123       4.837  51.972 123.113  1.00  0.00           C  
ATOM   1822  HB2 GLU   123       5.694  52.463 123.574  1.00  0.00           H  
ATOM   1823  HB3 GLU   123       4.770  52.143 122.038  1.00  0.00           H  
ATOM   1824  CG  GLU   123       3.664  52.500 123.859  1.00  0.00           C  
ATOM   1825  HG2 GLU   123       3.799  52.270 124.916  1.00  0.00           H  
ATOM   1826  HG3 GLU   123       3.562  53.571 123.683  1.00  0.00           H  
ATOM   1827  CD  GLU   123       2.356  51.921 123.326  1.00  0.00           C  
ATOM   1828  OE1 GLU   123       2.215  51.684 122.122  1.00  0.00           O  
ATOM   1829  OE2 GLU   123       1.387  51.744 124.116  1.00  0.00           O  
ATOM   1830  C   GLU   123       5.863  49.653 122.421  1.00  0.00           C  
ATOM   1831  O   GLU   123       7.051  49.573 122.694  1.00  0.00           O  
ATOM   1832  N   VAL   124       5.324  49.393 121.182  1.00  0.00           N  
ATOM   1833  H   VAL   124       4.318  49.473 121.135  1.00  0.00           H  
ATOM   1834  CA  VAL   124       6.014  49.268 119.925  1.00  0.00           C  
ATOM   1835  HA  VAL   124       6.680  48.409 120.012  1.00  0.00           H  
ATOM   1836  CB  VAL   124       5.079  49.069 118.715  1.00  0.00           C  
ATOM   1837  HB  VAL   124       4.250  49.763 118.856  1.00  0.00           H  
ATOM   1838  CG1 VAL   124       5.772  49.420 117.385  1.00  0.00           C  
ATOM   1839 HG11 VAL   124       6.788  49.029 117.438  1.00  0.00           H  
ATOM   1840 HG12 VAL   124       5.272  48.945 116.540  1.00  0.00           H  
ATOM   1841 HG13 VAL   124       5.806  50.502 117.261  1.00  0.00           H  
ATOM   1842  CG2 VAL   124       4.507  47.736 118.642  1.00  0.00           C  
ATOM   1843 HG21 VAL   124       5.292  47.037 118.355  1.00  0.00           H  
ATOM   1844 HG22 VAL   124       4.162  47.576 119.664  1.00  0.00           H  
ATOM   1845 HG23 VAL   124       3.702  47.867 117.918  1.00  0.00           H  
ATOM   1846  C   VAL   124       6.946  50.517 119.710  1.00  0.00           C  
ATOM   1847  O   VAL   124       6.411  51.633 119.687  1.00  0.00           O  
ATOM   1848  N   VAL   125       8.239  50.151 119.595  1.00  0.00           N  
ATOM   1849  H   VAL   125       8.446  49.199 119.860  1.00  0.00           H  
ATOM   1850  CA  VAL   125       9.161  50.999 118.909  1.00  0.00           C  
ATOM   1851  HA  VAL   125       8.901  51.987 119.289  1.00  0.00           H  
ATOM   1852  CB  VAL   125      10.559  50.805 119.457  1.00  0.00           C  
ATOM   1853  HB  VAL   125      10.992  49.824 119.261  1.00  0.00           H  
ATOM   1854  CG1 VAL   125      11.354  51.814 118.684  1.00  0.00           C  
ATOM   1855 HG11 VAL   125      12.388  51.745 119.021  1.00  0.00           H  
ATOM   1856 HG12 VAL   125      11.510  51.496 117.653  1.00  0.00           H  
ATOM   1857 HG13 VAL   125      10.969  52.826 118.805  1.00  0.00           H  
ATOM   1858  CG2 VAL   125      10.714  51.235 120.902  1.00  0.00           C  
ATOM   1859 HG21 VAL   125      11.740  51.183 121.265  1.00  0.00           H  
ATOM   1860 HG22 VAL   125      10.286  52.225 121.063  1.00  0.00           H  
ATOM   1861 HG23 VAL   125      10.143  50.562 121.542  1.00  0.00           H  
ATOM   1862  C   VAL   125       8.997  50.843 117.353  1.00  0.00           C  
ATOM   1863  O   VAL   125       9.140  49.759 116.784  1.00  0.00           O  
ATOM   1864  N   ILE   126       8.750  51.921 116.697  1.00  0.00           N  
ATOM   1865  H   ILE   126       8.402  52.701 117.236  1.00  0.00           H  
ATOM   1866  CA  ILE   126       9.223  52.248 115.339  1.00  0.00           C  
ATOM   1867  HA  ILE   126       9.487  51.314 114.844  1.00  0.00           H  
ATOM   1868  CB  ILE   126       8.070  53.013 114.606  1.00  0.00           C  
ATOM   1869  HB  ILE   126       7.681  53.617 115.427  1.00  0.00           H  
ATOM   1870  CG2 ILE   126       8.469  54.036 113.552  1.00  0.00           C  
ATOM   1871 HG21 ILE   126       9.176  54.757 113.963  1.00  0.00           H  
ATOM   1872 HG22 ILE   126       8.875  53.581 112.649  1.00  0.00           H  
ATOM   1873 HG23 ILE   126       7.557  54.609 113.383  1.00  0.00           H  
ATOM   1874  CG1 ILE   126       6.953  52.131 114.101  1.00  0.00           C  
ATOM   1875 HG12 ILE   126       6.996  52.192 113.014  1.00  0.00           H  
ATOM   1876 HG13 ILE   126       7.173  51.098 114.371  1.00  0.00           H  
ATOM   1877  CD1 ILE   126       5.494  52.553 114.437  1.00  0.00           C  
ATOM   1878 HD11 ILE   126       5.220  53.500 113.970  1.00  0.00           H  
ATOM   1879 HD12 ILE   126       4.779  51.833 114.040  1.00  0.00           H  
ATOM   1880 HD13 ILE   126       5.383  52.721 115.508  1.00  0.00           H  
ATOM   1881  C   ILE   126      10.439  53.168 115.459  1.00  0.00           C  
ATOM   1882  O   ILE   126      10.318  54.175 116.202  1.00  0.00           O  
ATOM   1883  N   ARG   127      11.478  52.864 114.678  1.00  0.00           N  
ATOM   1884  H   ARG   127      11.453  51.936 114.279  1.00  0.00           H  
ATOM   1885  CA  ARG   127      12.468  53.924 114.371  1.00  0.00           C  
ATOM   1886  HA  ARG   127      12.097  54.906 114.665  1.00  0.00           H  
ATOM   1887  CB  ARG   127      13.784  53.682 115.197  1.00  0.00           C  
ATOM   1888  HB2 ARG   127      14.458  54.407 114.740  1.00  0.00           H  
ATOM   1889  HB3 ARG   127      13.735  53.953 116.251  1.00  0.00           H  
ATOM   1890  CG  ARG   127      14.303  52.246 115.082  1.00  0.00           C  
ATOM   1891  HG2 ARG   127      13.623  51.513 115.517  1.00  0.00           H  
ATOM   1892  HG3 ARG   127      14.354  51.959 114.032  1.00  0.00           H  
ATOM   1893  CD  ARG   127      15.709  52.141 115.578  1.00  0.00           C  
ATOM   1894  HD2 ARG   127      16.137  51.483 114.822  1.00  0.00           H  
ATOM   1895  HD3 ARG   127      16.204  53.105 115.457  1.00  0.00           H  
ATOM   1896  NE  ARG   127      15.766  51.717 116.988  1.00  0.00           N  
ATOM   1897  HE  ARG   127      15.385  52.354 117.672  1.00  0.00           H  
ATOM   1898  CZ  ARG   127      15.894  50.461 117.390  1.00  0.00           C  
ATOM   1899  NH1 ARG   127      16.450  49.549 116.672  1.00  0.00           N  
ATOM   1900 HH11 ARG   127      16.639  48.611 116.995  1.00  0.00           H  
ATOM   1901 HH12 ARG   127      17.025  49.845 115.896  1.00  0.00           H  
ATOM   1902  NH2 ARG   127      15.558  50.185 118.629  1.00  0.00           N  
ATOM   1903 HH21 ARG   127      15.332  49.211 118.768  1.00  0.00           H  
ATOM   1904 HH22 ARG   127      15.373  50.913 119.305  1.00  0.00           H  
ATOM   1905  C   ARG   127      12.770  54.082 112.906  1.00  0.00           C  
ATOM   1906  O   ARG   127      12.556  53.262 112.038  1.00  0.00           O  
ATOM   1907  N   SER   128      13.117  55.324 112.545  1.00  0.00           N  
ATOM   1908  H   SER   128      13.219  56.030 113.260  1.00  0.00           H  
ATOM   1909  CA  SER   128      13.622  55.677 111.232  1.00  0.00           C  
ATOM   1910  HA  SER   128      14.270  54.879 110.871  1.00  0.00           H  
ATOM   1911  CB  SER   128      12.475  55.773 110.280  1.00  0.00           C  
ATOM   1912  HB2 SER   128      11.862  54.918 110.565  1.00  0.00           H  
ATOM   1913  HB3 SER   128      11.888  56.667 110.488  1.00  0.00           H  
ATOM   1914  OG  SER   128      12.791  55.659 108.889  1.00  0.00           O  
ATOM   1915  HG  SER   128      13.298  54.861 108.721  1.00  0.00           H  
ATOM   1916  C   SER   128      14.315  57.043 111.215  1.00  0.00           C  
ATOM   1917  O   SER   128      14.046  57.888 112.091  1.00  0.00           O  
ATOM   1918  N   CYX   129      15.286  57.204 110.248  1.00  0.00           N  
ATOM   1919  H   CYX   129      15.428  56.437 109.606  1.00  0.00           H  
ATOM   1920  CA  CYX   129      16.043  58.420 110.078  1.00  0.00           C  
ATOM   1921  HA  CYX   129      15.935  59.017 110.983  1.00  0.00           H  
ATOM   1922  CB  CYX   129      17.478  58.055 109.827  1.00  0.00           C  
ATOM   1923  HB2 CYX   129      17.510  57.460 108.915  1.00  0.00           H  
ATOM   1924  HB3 CYX   129      18.048  58.954 109.591  1.00  0.00           H  
ATOM   1925  SG  CYX   129      18.410  57.081 111.075  1.00  0.00           S  
ATOM   1926  C   CYX   129      15.531  59.214 108.893  1.00  0.00           C  
ATOM   1927  O   CYX   129      16.138  60.244 108.608  1.00  0.00           O  
ATOM   1928  N   ASN   130      14.335  58.881 108.330  1.00  0.00           N  
ATOM   1929  H   ASN   130      13.792  58.162 108.788  1.00  0.00           H  
ATOM   1930  CA  ASN   130      13.518  59.906 107.731  1.00  0.00           C  
ATOM   1931  HA  ASN   130      13.807  60.890 108.098  1.00  0.00           H  
ATOM   1932  CB  ASN   130      13.737  59.919 106.161  1.00  0.00           C  
ATOM   1933  HB2 ASN   130      14.810  59.774 106.030  1.00  0.00           H  
ATOM   1934  HB3 ASN   130      13.367  58.923 105.916  1.00  0.00           H  
ATOM   1935  CG  ASN   130      13.136  61.126 105.502  1.00  0.00           C  
ATOM   1936  OD1 ASN   130      11.903  61.339 105.582  1.00  0.00           O  
ATOM   1937  ND2 ASN   130      13.910  62.165 105.325  1.00  0.00           N  
ATOM   1938 HD21 ASN   130      14.632  62.238 106.027  1.00  0.00           H  
ATOM   1939 HD22 ASN   130      13.261  62.923 105.168  1.00  0.00           H  
ATOM   1940  C   ASN   130      12.102  59.618 108.184  1.00  0.00           C  
ATOM   1941  O   ASN   130      11.843  58.520 108.581  1.00  0.00           O  
ATOM   1942  N   PHE   131      11.153  60.598 108.152  1.00  0.00           N  
ATOM   1943  H   PHE   131      11.468  61.557 108.131  1.00  0.00           H  
ATOM   1944  CA  PHE   131       9.699  60.428 108.501  1.00  0.00           C  
ATOM   1945  HA  PHE   131       9.515  59.360 108.617  1.00  0.00           H  
ATOM   1946  CB  PHE   131       9.361  61.041 109.942  1.00  0.00           C  
ATOM   1947  HB2 PHE   131      10.275  61.471 110.353  1.00  0.00           H  
ATOM   1948  HB3 PHE   131       8.562  61.783 109.923  1.00  0.00           H  
ATOM   1949  CG  PHE   131       8.801  59.994 110.842  1.00  0.00           C  
ATOM   1950  CD1 PHE   131       9.619  58.839 111.207  1.00  0.00           C  
ATOM   1951  HD1 PHE   131      10.590  58.668 110.767  1.00  0.00           H  
ATOM   1952  CE1 PHE   131       9.297  57.954 112.241  1.00  0.00           C  
ATOM   1953  HE1 PHE   131       9.932  57.112 112.474  1.00  0.00           H  
ATOM   1954  CZ  PHE   131       8.082  58.197 112.942  1.00  0.00           C  
ATOM   1955  HZ  PHE   131       7.788  57.572 113.772  1.00  0.00           H  
ATOM   1956  CE2 PHE   131       7.189  59.211 112.476  1.00  0.00           C  
ATOM   1957  HE2 PHE   131       6.254  59.218 113.016  1.00  0.00           H  
ATOM   1958  CD2 PHE   131       7.598  60.207 111.592  1.00  0.00           C  
ATOM   1959  HD2 PHE   131       7.152  61.189 111.534  1.00  0.00           H  
ATOM   1960  C   PHE   131       8.646  60.825 107.404  1.00  0.00           C  
ATOM   1961  O   PHE   131       7.447  60.994 107.648  1.00  0.00           O  
ATOM   1962  N   THR   132       9.132  61.171 106.244  1.00  0.00           N  
ATOM   1963  H   THR   132      10.086  61.014 105.952  1.00  0.00           H  
ATOM   1964  CA  THR   132       8.259  61.602 105.136  1.00  0.00           C  
ATOM   1965  HA  THR   132       7.275  61.168 105.311  1.00  0.00           H  
ATOM   1966  CB  THR   132       8.122  63.175 104.962  1.00  0.00           C  
ATOM   1967  HB  THR   132       8.958  63.514 104.350  1.00  0.00           H  
ATOM   1968  CG2 THR   132       6.863  63.586 104.240  1.00  0.00           C  
ATOM   1969 HG21 THR   132       6.831  63.119 103.256  1.00  0.00           H  
ATOM   1970 HG22 THR   132       6.011  63.219 104.813  1.00  0.00           H  
ATOM   1971 HG23 THR   132       6.741  64.667 104.167  1.00  0.00           H  
ATOM   1972  OG1 THR   132       8.218  63.987 106.074  1.00  0.00           O  
ATOM   1973  HG1 THR   132       7.345  64.368 106.189  1.00  0.00           H  
ATOM   1974  C   THR   132       8.699  60.999 103.770  1.00  0.00           C  
ATOM   1975  O   THR   132       7.855  60.661 102.941  1.00  0.00           O  
ATOM   1976  N   ASP   133       9.984  60.948 103.412  1.00  0.00           N  
ATOM   1977  H   ASP   133      10.670  61.391 104.007  1.00  0.00           H  
ATOM   1978  CA  ASP   133      10.442  59.962 102.389  1.00  0.00           C  
ATOM   1979  HA  ASP   133      10.097  60.377 101.443  1.00  0.00           H  
ATOM   1980  CB  ASP   133      11.997  59.931 102.420  1.00  0.00           C  
ATOM   1981  HB2 ASP   133      12.489  60.903 102.373  1.00  0.00           H  
ATOM   1982  HB3 ASP   133      12.293  59.642 103.429  1.00  0.00           H  
ATOM   1983  CG  ASP   133      12.571  58.891 101.413  1.00  0.00           C  
ATOM   1984  OD1 ASP   133      12.036  58.741 100.260  1.00  0.00           O  
ATOM   1985  OD2 ASP   133      13.746  58.370 101.579  1.00  0.00           O  
ATOM   1986  C   ASP   133       9.971  58.511 102.457  1.00  0.00           C  
ATOM   1987  O   ASP   133      10.304  57.778 103.372  1.00  0.00           O  
ATOM   1988  N   ASN   134       9.439  58.020 101.330  1.00  0.00           N  
ATOM   1989  H   ASN   134       9.350  58.719 100.607  1.00  0.00           H  
ATOM   1990  CA  ASN   134       9.066  56.584 101.063  1.00  0.00           C  
ATOM   1991  HA  ASN   134       8.226  56.338 101.713  1.00  0.00           H  
ATOM   1992  CB  ASN   134       8.591  56.631  99.596  1.00  0.00           C  
ATOM   1993  HB2 ASN   134       9.332  57.144  98.984  1.00  0.00           H  
ATOM   1994  HB3 ASN   134       8.441  55.632  99.186  1.00  0.00           H  
ATOM   1995  CG  ASN   134       7.235  57.299  99.442  1.00  0.00           C  
ATOM   1996  OD1 ASN   134       7.177  58.509  99.456  1.00  0.00           O  
ATOM   1997  ND2 ASN   134       6.197  56.575  99.221  1.00  0.00           N  
ATOM   1998 HD21 ASN   134       6.265  55.665  99.655  1.00  0.00           H  
ATOM   1999 HD22 ASN   134       5.302  57.042  99.207  1.00  0.00           H  
ATOM   2000  C   ASN   134      10.213  55.537 101.284  1.00  0.00           C  
ATOM   2001  O   ASN   134      10.108  54.484 101.906  1.00  0.00           O  
ATOM   2002  N   ALA   135      11.306  55.825 100.665  1.00  0.00           N  
ATOM   2003  H   ALA   135      11.539  56.792 100.488  1.00  0.00           H  
ATOM   2004  CA  ALA   135      12.302  54.833 100.381  1.00  0.00           C  
ATOM   2005  HA  ALA   135      11.720  53.929 100.203  1.00  0.00           H  
ATOM   2006  CB  ALA   135      13.010  55.179  99.034  1.00  0.00           C  
ATOM   2007  HB1 ALA   135      13.720  55.970  99.276  1.00  0.00           H  
ATOM   2008  HB2 ALA   135      13.578  54.306  98.712  1.00  0.00           H  
ATOM   2009  HB3 ALA   135      12.247  55.482  98.318  1.00  0.00           H  
ATOM   2010  C   ALA   135      13.281  54.523 101.540  1.00  0.00           C  
ATOM   2011  O   ALA   135      13.910  53.484 101.627  1.00  0.00           O  
ATOM   2012  N   LYS   136      13.312  55.347 102.605  1.00  0.00           N  
ATOM   2013  H   LYS   136      12.742  56.167 102.453  1.00  0.00           H  
ATOM   2014  CA  LYS   136      14.029  55.038 103.904  1.00  0.00           C  
ATOM   2015  HA  LYS   136      15.014  54.685 103.597  1.00  0.00           H  
ATOM   2016  CB  LYS   136      14.200  56.314 104.740  1.00  0.00           C  
ATOM   2017  HB2 LYS   136      13.784  57.192 104.246  1.00  0.00           H  
ATOM   2018  HB3 LYS   136      13.533  56.195 105.593  1.00  0.00           H  
ATOM   2019  CG  LYS   136      15.574  56.596 105.292  1.00  0.00           C  
ATOM   2020  HG2 LYS   136      15.453  57.427 105.987  1.00  0.00           H  
ATOM   2021  HG3 LYS   136      15.945  55.775 105.907  1.00  0.00           H  
ATOM   2022  CD  LYS   136      16.524  57.019 104.311  1.00  0.00           C  
ATOM   2023  HD2 LYS   136      16.754  56.349 103.483  1.00  0.00           H  
ATOM   2024  HD3 LYS   136      16.219  57.985 103.907  1.00  0.00           H  
ATOM   2025  CE  LYS   136      17.887  57.125 104.887  1.00  0.00           C  
ATOM   2026  HE2 LYS   136      17.944  57.950 105.598  1.00  0.00           H  
ATOM   2027  HE3 LYS   136      18.104  56.098 105.182  1.00  0.00           H  
ATOM   2028  NZ  LYS   136      18.829  57.423 103.798  1.00  0.00           N  
ATOM   2029  HZ1 LYS   136      18.753  58.335 103.372  1.00  0.00           H  
ATOM   2030  HZ2 LYS   136      19.744  57.322 104.213  1.00  0.00           H  
ATOM   2031  HZ3 LYS   136      18.880  56.710 103.085  1.00  0.00           H  
ATOM   2032  C   LYS   136      13.308  54.014 104.851  1.00  0.00           C  
ATOM   2033  O   LYS   136      12.162  54.177 105.270  1.00  0.00           O  
ATOM   2034  N   THR   137      14.092  52.974 105.236  1.00  0.00           N  
ATOM   2035  H   THR   137      15.096  53.010 105.128  1.00  0.00           H  
ATOM   2036  CA  THR   137      13.547  51.832 106.082  1.00  0.00           C  
ATOM   2037  HA  THR   137      12.615  51.473 105.644  1.00  0.00           H  
ATOM   2038  CB  THR   137      14.527  50.642 106.030  1.00  0.00           C  
ATOM   2039  HB  THR   137      15.475  51.057 106.373  1.00  0.00           H  
ATOM   2040  CG2 THR   137      14.117  49.491 106.985  1.00  0.00           C  
ATOM   2041 HG21 THR   137      14.833  48.686 106.819  1.00  0.00           H  
ATOM   2042 HG22 THR   137      14.097  49.698 108.054  1.00  0.00           H  
ATOM   2043 HG23 THR   137      13.117  49.098 106.806  1.00  0.00           H  
ATOM   2044  OG1 THR   137      14.618  50.131 104.753  1.00  0.00           O  
ATOM   2045  HG1 THR   137      14.925  50.765 104.101  1.00  0.00           H  
ATOM   2046  C   THR   137      13.225  52.231 107.526  1.00  0.00           C  
ATOM   2047  O   THR   137      14.036  52.903 108.159  1.00  0.00           O  
ATOM   2048  N   ILE   138      11.985  52.008 107.965  1.00  0.00           N  
ATOM   2049  H   ILE   138      11.267  51.714 107.317  1.00  0.00           H  
ATOM   2050  CA  ILE   138      11.551  51.864 109.292  1.00  0.00           C  
ATOM   2051  HA  ILE   138      12.012  52.654 109.886  1.00  0.00           H  
ATOM   2052  CB  ILE   138      10.003  51.927 109.313  1.00  0.00           C  
ATOM   2053  HB  ILE   138       9.713  51.172 108.581  1.00  0.00           H  
ATOM   2054  CG2 ILE   138       9.298  51.490 110.599  1.00  0.00           C  
ATOM   2055 HG21 ILE   138       8.972  50.453 110.530  1.00  0.00           H  
ATOM   2056 HG22 ILE   138       9.851  51.748 111.503  1.00  0.00           H  
ATOM   2057 HG23 ILE   138       8.332  51.994 110.632  1.00  0.00           H  
ATOM   2058  CG1 ILE   138       9.524  53.386 108.810  1.00  0.00           C  
ATOM   2059 HG12 ILE   138       9.514  54.085 109.646  1.00  0.00           H  
ATOM   2060 HG13 ILE   138      10.267  53.797 108.126  1.00  0.00           H  
ATOM   2061  CD1 ILE   138       8.136  53.320 108.114  1.00  0.00           C  
ATOM   2062 HD11 ILE   138       8.113  52.661 107.246  1.00  0.00           H  
ATOM   2063 HD12 ILE   138       7.340  52.991 108.782  1.00  0.00           H  
ATOM   2064 HD13 ILE   138       7.803  54.308 107.796  1.00  0.00           H  
ATOM   2065  C   ILE   138      12.023  50.551 109.903  1.00  0.00           C  
ATOM   2066  O   ILE   138      11.715  49.527 109.347  1.00  0.00           O  
ATOM   2067  N   ILE   139      12.528  50.492 111.142  1.00  0.00           N  
ATOM   2068  H   ILE   139      12.654  51.342 111.672  1.00  0.00           H  
ATOM   2069  CA  ILE   139      12.586  49.230 111.920  1.00  0.00           C  
ATOM   2070  HA  ILE   139      12.523  48.348 111.283  1.00  0.00           H  
ATOM   2071  CB  ILE   139      13.856  49.121 112.833  1.00  0.00           C  
ATOM   2072  HB  ILE   139      13.916  50.040 113.415  1.00  0.00           H  
ATOM   2073  CG2 ILE   139      13.900  47.905 113.750  1.00  0.00           C  
ATOM   2074 HG21 ILE   139      14.875  47.528 114.060  1.00  0.00           H  
ATOM   2075 HG22 ILE   139      13.403  48.231 114.664  1.00  0.00           H  
ATOM   2076 HG23 ILE   139      13.321  47.064 113.368  1.00  0.00           H  
ATOM   2077  CG1 ILE   139      15.028  48.986 111.822  1.00  0.00           C  
ATOM   2078 HG12 ILE   139      15.190  47.948 111.534  1.00  0.00           H  
ATOM   2079 HG13 ILE   139      14.891  49.545 110.896  1.00  0.00           H  
ATOM   2080  CD1 ILE   139      16.375  49.437 112.425  1.00  0.00           C  
ATOM   2081 HD11 ILE   139      17.155  49.247 111.687  1.00  0.00           H  
ATOM   2082 HD12 ILE   139      16.343  50.512 112.605  1.00  0.00           H  
ATOM   2083 HD13 ILE   139      16.607  48.923 113.358  1.00  0.00           H  
ATOM   2084  C   ILE   139      11.393  49.222 112.854  1.00  0.00           C  
ATOM   2085  O   ILE   139      11.004  50.280 113.331  1.00  0.00           O  
ATOM   2086  N   VAL   140      10.663  48.160 112.842  1.00  0.00           N  
ATOM   2087  H   VAL   140      10.941  47.331 112.338  1.00  0.00           H  
ATOM   2088  CA  VAL   140       9.748  47.899 113.924  1.00  0.00           C  
ATOM   2089  HA  VAL   140       9.450  48.837 114.393  1.00  0.00           H  
ATOM   2090  CB  VAL   140       8.491  47.148 113.494  1.00  0.00           C  
ATOM   2091  HB  VAL   140       8.754  46.093 113.429  1.00  0.00           H  
ATOM   2092  CG1 VAL   140       7.456  47.296 114.592  1.00  0.00           C  
ATOM   2093 HG11 VAL   140       7.630  46.654 115.456  1.00  0.00           H  
ATOM   2094 HG12 VAL   140       7.366  48.310 114.981  1.00  0.00           H  
ATOM   2095 HG13 VAL   140       6.481  46.950 114.249  1.00  0.00           H  
ATOM   2096  CG2 VAL   140       7.956  47.573 112.141  1.00  0.00           C  
ATOM   2097 HG21 VAL   140       8.694  47.467 111.345  1.00  0.00           H  
ATOM   2098 HG22 VAL   140       7.112  46.916 111.934  1.00  0.00           H  
ATOM   2099 HG23 VAL   140       7.696  48.627 112.233  1.00  0.00           H  
ATOM   2100  C   VAL   140      10.461  46.912 114.943  1.00  0.00           C  
ATOM   2101  O   VAL   140      11.197  46.003 114.627  1.00  0.00           O  
ATOM   2102  N   GLN   141      10.388  47.184 116.247  1.00  0.00           N  
ATOM   2103  H   GLN   141      10.060  48.106 116.500  1.00  0.00           H  
ATOM   2104  CA  GLN   141      10.633  46.193 117.336  1.00  0.00           C  
ATOM   2105  HA  GLN   141      10.811  45.212 116.895  1.00  0.00           H  
ATOM   2106  CB  GLN   141      11.989  46.642 117.976  1.00  0.00           C  
ATOM   2107  HB2 GLN   141      12.230  47.672 117.716  1.00  0.00           H  
ATOM   2108  HB3 GLN   141      11.815  46.636 119.052  1.00  0.00           H  
ATOM   2109  CG  GLN   141      13.210  45.746 117.554  1.00  0.00           C  
ATOM   2110  HG2 GLN   141      13.236  44.875 118.208  1.00  0.00           H  
ATOM   2111  HG3 GLN   141      13.044  45.370 116.544  1.00  0.00           H  
ATOM   2112  CD  GLN   141      14.556  46.478 117.624  1.00  0.00           C  
ATOM   2113  OE1 GLN   141      14.679  47.589 118.071  1.00  0.00           O  
ATOM   2114  NE2 GLN   141      15.588  45.863 117.154  1.00  0.00           N  
ATOM   2115 HE21 GLN   141      15.594  44.862 117.019  1.00  0.00           H  
ATOM   2116 HE22 GLN   141      16.518  46.256 117.162  1.00  0.00           H  
ATOM   2117  C   GLN   141       9.458  46.004 118.282  1.00  0.00           C  
ATOM   2118  O   GLN   141       8.725  46.913 118.486  1.00  0.00           O  
ATOM   2119  N   LEU   142       9.124  44.803 118.706  1.00  0.00           N  
ATOM   2120  H   LEU   142       9.756  44.092 118.366  1.00  0.00           H  
ATOM   2121  CA  LEU   142       7.837  44.469 119.349  1.00  0.00           C  
ATOM   2122  HA  LEU   142       7.055  45.200 119.143  1.00  0.00           H  
ATOM   2123  CB  LEU   142       7.398  43.089 118.850  1.00  0.00           C  
ATOM   2124  HB2 LEU   142       8.212  42.392 119.048  1.00  0.00           H  
ATOM   2125  HB3 LEU   142       6.547  42.777 119.455  1.00  0.00           H  
ATOM   2126  CG  LEU   142       6.952  42.889 117.446  1.00  0.00           C  
ATOM   2127  HG  LEU   142       7.775  42.923 116.732  1.00  0.00           H  
ATOM   2128  CD1 LEU   142       6.510  41.328 117.375  1.00  0.00           C  
ATOM   2129 HD11 LEU   142       5.760  41.056 118.118  1.00  0.00           H  
ATOM   2130 HD12 LEU   142       6.148  41.165 116.360  1.00  0.00           H  
ATOM   2131 HD13 LEU   142       7.406  40.742 117.581  1.00  0.00           H  
ATOM   2132  CD2 LEU   142       5.880  43.903 116.974  1.00  0.00           C  
ATOM   2133 HD21 LEU   142       6.401  44.809 116.666  1.00  0.00           H  
ATOM   2134 HD22 LEU   142       5.401  43.506 116.079  1.00  0.00           H  
ATOM   2135 HD23 LEU   142       5.103  44.152 117.697  1.00  0.00           H  
ATOM   2136  C   LEU   142       7.943  44.388 120.835  1.00  0.00           C  
ATOM   2137  O   LEU   142       9.033  44.038 121.296  1.00  0.00           O  
ATOM   2138  N   ASN   143       6.939  44.723 121.677  1.00  0.00           N  
ATOM   2139  H   ASN   143       6.058  44.918 121.223  1.00  0.00           H  
ATOM   2140  CA  ASN   143       6.950  44.502 123.161  1.00  0.00           C  
ATOM   2141  HA  ASN   143       7.932  44.707 123.587  1.00  0.00           H  
ATOM   2142  CB  ASN   143       5.859  45.304 123.797  1.00  0.00           C  
ATOM   2143  HB2 ASN   143       6.135  46.356 123.722  1.00  0.00           H  
ATOM   2144  HB3 ASN   143       4.866  45.176 123.367  1.00  0.00           H  
ATOM   2145  CG  ASN   143       5.701  44.884 125.287  1.00  0.00           C  
ATOM   2146  OD1 ASN   143       6.581  45.231 126.062  1.00  0.00           O  
ATOM   2147  ND2 ASN   143       4.689  44.101 125.634  1.00  0.00           N  
ATOM   2148 HD21 ASN   143       3.880  44.262 125.051  1.00  0.00           H  
ATOM   2149 HD22 ASN   143       4.992  43.144 125.530  1.00  0.00           H  
ATOM   2150  C   ASN   143       6.744  42.954 123.441  1.00  0.00           C  
ATOM   2151  O   ASN   143       7.103  42.429 124.523  1.00  0.00           O  
ATOM   2152  N   THR   144       5.948  42.212 122.627  1.00  0.00           N  
ATOM   2153  H   THR   144       5.674  42.648 121.758  1.00  0.00           H  
ATOM   2154  CA  THR   144       5.507  40.817 122.863  1.00  0.00           C  
ATOM   2155  HA  THR   144       6.115  40.460 123.695  1.00  0.00           H  
ATOM   2156  CB  THR   144       4.016  40.950 123.241  1.00  0.00           C  
ATOM   2157  HB  THR   144       3.437  41.552 122.540  1.00  0.00           H  
ATOM   2158  CG2 THR   144       3.449  39.487 123.198  1.00  0.00           C  
ATOM   2159 HG21 THR   144       4.241  38.853 123.597  1.00  0.00           H  
ATOM   2160 HG22 THR   144       2.486  39.427 123.706  1.00  0.00           H  
ATOM   2161 HG23 THR   144       3.308  39.071 122.201  1.00  0.00           H  
ATOM   2162  OG1 THR   144       3.870  41.539 124.562  1.00  0.00           O  
ATOM   2163  HG1 THR   144       3.081  41.091 124.876  1.00  0.00           H  
ATOM   2164  C   THR   144       5.751  39.897 121.694  1.00  0.00           C  
ATOM   2165  O   THR   144       5.486  40.200 120.546  1.00  0.00           O  
ATOM   2166  N   SER   145       6.424  38.777 121.928  1.00  0.00           N  
ATOM   2167  H   SER   145       6.769  38.659 122.870  1.00  0.00           H  
ATOM   2168  CA  SER   145       6.989  38.040 120.786  1.00  0.00           C  
ATOM   2169  HA  SER   145       7.302  38.786 120.055  1.00  0.00           H  
ATOM   2170  CB  SER   145       8.284  37.385 121.277  1.00  0.00           C  
ATOM   2171  HB2 SER   145       8.668  36.748 120.479  1.00  0.00           H  
ATOM   2172  HB3 SER   145       9.012  38.167 121.492  1.00  0.00           H  
ATOM   2173  OG  SER   145       8.122  36.601 122.418  1.00  0.00           O  
ATOM   2174  HG  SER   145       7.399  36.908 122.970  1.00  0.00           H  
ATOM   2175  C   SER   145       5.938  37.008 120.352  1.00  0.00           C  
ATOM   2176  O   SER   145       5.025  36.580 121.118  1.00  0.00           O  
ATOM   2177  N   VAL   146       6.199  36.406 119.181  1.00  0.00           N  
ATOM   2178  H   VAL   146       7.030  36.750 118.721  1.00  0.00           H  
ATOM   2179  CA  VAL   146       5.414  35.409 118.480  1.00  0.00           C  
ATOM   2180  HA  VAL   146       4.607  34.983 119.075  1.00  0.00           H  
ATOM   2181  CB  VAL   146       4.844  36.092 117.226  1.00  0.00           C  
ATOM   2182  HB  VAL   146       5.598  36.815 116.916  1.00  0.00           H  
ATOM   2183  CG1 VAL   146       4.622  35.050 116.075  1.00  0.00           C  
ATOM   2184 HG11 VAL   146       5.558  34.562 115.802  1.00  0.00           H  
ATOM   2185 HG12 VAL   146       3.922  34.287 116.416  1.00  0.00           H  
ATOM   2186 HG13 VAL   146       4.110  35.473 115.211  1.00  0.00           H  
ATOM   2187  CG2 VAL   146       3.540  36.800 117.453  1.00  0.00           C  
ATOM   2188 HG21 VAL   146       3.426  37.738 116.910  1.00  0.00           H  
ATOM   2189 HG22 VAL   146       2.648  36.201 117.272  1.00  0.00           H  
ATOM   2190 HG23 VAL   146       3.398  37.183 118.463  1.00  0.00           H  
ATOM   2191  C   VAL   146       6.367  34.199 118.133  1.00  0.00           C  
ATOM   2192  O   VAL   146       7.483  34.381 117.597  1.00  0.00           O  
ATOM   2193  N   GLU   147       5.951  33.014 118.508  1.00  0.00           N  
ATOM   2194  H   GLU   147       5.144  32.923 119.108  1.00  0.00           H  
ATOM   2195  CA  GLU   147       6.696  31.823 118.099  1.00  0.00           C  
ATOM   2196  HA  GLU   147       7.740  32.041 118.322  1.00  0.00           H  
ATOM   2197  CB  GLU   147       6.244  30.573 118.821  1.00  0.00           C  
ATOM   2198  HB2 GLU   147       6.404  30.683 119.893  1.00  0.00           H  
ATOM   2199  HB3 GLU   147       5.189  30.320 118.718  1.00  0.00           H  
ATOM   2200  CG  GLU   147       7.138  29.329 118.393  1.00  0.00           C  
ATOM   2201  HG2 GLU   147       6.905  29.071 117.360  1.00  0.00           H  
ATOM   2202  HG3 GLU   147       8.197  29.551 118.526  1.00  0.00           H  
ATOM   2203  CD  GLU   147       6.840  28.016 119.214  1.00  0.00           C  
ATOM   2204  OE1 GLU   147       7.672  27.104 119.131  1.00  0.00           O  
ATOM   2205  OE2 GLU   147       5.742  27.844 119.863  1.00  0.00           O  
ATOM   2206  C   GLU   147       6.641  31.673 116.529  1.00  0.00           C  
ATOM   2207  O   GLU   147       5.577  31.570 115.997  1.00  0.00           O  
ATOM   2208  N   ILE   148       7.768  31.667 115.850  1.00  0.00           N  
ATOM   2209  H   ILE   148       8.568  31.908 116.417  1.00  0.00           H  
ATOM   2210  CA  ILE   148       8.218  30.902 114.691  1.00  0.00           C  
ATOM   2211  HA  ILE   148       7.333  30.703 114.085  1.00  0.00           H  
ATOM   2212  CB  ILE   148       9.049  31.736 113.752  1.00  0.00           C  
ATOM   2213  HB  ILE   148       8.410  32.585 113.507  1.00  0.00           H  
ATOM   2214  CG2 ILE   148      10.248  32.311 114.521  1.00  0.00           C  
ATOM   2215 HG21 ILE   148      10.904  32.729 113.757  1.00  0.00           H  
ATOM   2216 HG22 ILE   148       9.897  33.058 115.232  1.00  0.00           H  
ATOM   2217 HG23 ILE   148      10.668  31.511 115.132  1.00  0.00           H  
ATOM   2218  CG1 ILE   148       9.457  30.996 112.437  1.00  0.00           C  
ATOM   2219 HG12 ILE   148      10.386  30.448 112.590  1.00  0.00           H  
ATOM   2220 HG13 ILE   148       8.710  30.215 112.294  1.00  0.00           H  
ATOM   2221  CD1 ILE   148       9.743  31.838 111.160  1.00  0.00           C  
ATOM   2222 HD11 ILE   148      10.153  31.173 110.400  1.00  0.00           H  
ATOM   2223 HD12 ILE   148       8.759  32.221 110.890  1.00  0.00           H  
ATOM   2224 HD13 ILE   148      10.472  32.643 111.260  1.00  0.00           H  
ATOM   2225  C   ILE   148       8.841  29.572 115.099  1.00  0.00           C  
ATOM   2226  O   ILE   148       9.537  29.445 116.122  1.00  0.00           O  
ATOM   2227  N   ASN   149       8.618  28.552 114.277  1.00  0.00           N  
ATOM   2228  H   ASN   149       8.007  28.751 113.497  1.00  0.00           H  
ATOM   2229  CA  ASN   149       9.039  27.155 114.523  1.00  0.00           C  
ATOM   2230  HA  ASN   149      10.083  27.208 114.832  1.00  0.00           H  
ATOM   2231  CB  ASN   149       8.201  26.553 115.635  1.00  0.00           C  
ATOM   2232  HB2 ASN   149       7.890  27.271 116.393  1.00  0.00           H  
ATOM   2233  HB3 ASN   149       7.258  26.263 115.171  1.00  0.00           H  
ATOM   2234  CG  ASN   149       8.862  25.417 116.428  1.00  0.00           C  
ATOM   2235  OD1 ASN   149       9.869  24.914 116.039  1.00  0.00           O  
ATOM   2236  ND2 ASN   149       8.204  24.967 117.455  1.00  0.00           N  
ATOM   2237 HD21 ASN   149       8.743  24.393 118.088  1.00  0.00           H  
ATOM   2238 HD22 ASN   149       8.003  25.725 118.092  1.00  0.00           H  
ATOM   2239  C   ASN   149       9.077  26.404 113.198  1.00  0.00           C  
ATOM   2240  O   ASN   149       8.143  25.580 112.942  1.00  0.00           O  
ATOM   2241  N   CYX   150      10.209  26.563 112.500  1.00  0.00           N  
ATOM   2242  H   CYX   150      10.562  27.493 112.328  1.00  0.00           H  
ATOM   2243  CA  CYX   150      10.847  25.533 111.601  1.00  0.00           C  
ATOM   2244  HA  CYX   150      10.092  25.169 110.903  1.00  0.00           H  
ATOM   2245  CB  CYX   150      11.976  26.108 110.662  1.00  0.00           C  
ATOM   2246  HB2 CYX   150      12.964  26.228 111.106  1.00  0.00           H  
ATOM   2247  HB3 CYX   150      12.275  25.346 109.942  1.00  0.00           H  
ATOM   2248  SG  CYX   150      11.463  27.556 109.799  1.00  0.00           S  
ATOM   2249  C   CYX   150      11.387  24.335 112.451  1.00  0.00           C  
ATOM   2250  O   CYX   150      12.318  24.542 113.254  1.00  0.00           O  
ATOM   2251  N   THR   151      10.851  23.094 112.210  1.00  0.00           N  
ATOM   2252  H   THR   151      10.291  23.001 111.375  1.00  0.00           H  
ATOM   2253  CA  THR   151      10.925  21.936 113.052  1.00  0.00           C  
ATOM   2254  HA  THR   151      11.899  21.971 113.541  1.00  0.00           H  
ATOM   2255  CB  THR   151       9.731  21.875 114.113  1.00  0.00           C  
ATOM   2256  HB  THR   151       9.880  22.771 114.715  1.00  0.00           H  
ATOM   2257  CG2 THR   151       8.366  21.729 113.604  1.00  0.00           C  
ATOM   2258 HG21 THR   151       8.058  22.647 113.102  1.00  0.00           H  
ATOM   2259 HG22 THR   151       8.184  20.999 112.815  1.00  0.00           H  
ATOM   2260 HG23 THR   151       7.698  21.614 114.457  1.00  0.00           H  
ATOM   2261  OG1 THR   151       9.974  20.763 114.880  1.00  0.00           O  
ATOM   2262  HG1 THR   151       9.156  20.262 114.928  1.00  0.00           H  
ATOM   2263  C   THR   151      11.063  20.586 112.294  1.00  0.00           C  
ATOM   2264  O   THR   151      10.663  20.512 111.170  1.00  0.00           O  
ATOM   2265  N   GLY   152      11.743  19.647 112.870  1.00  0.00           N  
ATOM   2266  H   GLY   152      12.037  19.774 113.828  1.00  0.00           H  
ATOM   2267  CA  GLY   152      11.760  18.257 112.408  1.00  0.00           C  
ATOM   2268  HA2 GLY   152      12.110  17.540 113.151  1.00  0.00           H  
ATOM   2269  HA3 GLY   152      10.796  17.812 112.162  1.00  0.00           H  
ATOM   2270  C   GLY   152      12.685  18.186 111.189  1.00  0.00           C  
ATOM   2271  O   GLY   152      13.884  18.050 111.354  1.00  0.00           O  
ATOM   2272  N   ALA   153      12.078  18.286 110.044  1.00  0.00           N  
ATOM   2273  H   ALA   153      11.084  18.442 110.131  1.00  0.00           H  
ATOM   2274  CA  ALA   153      12.707  18.261 108.794  1.00  0.00           C  
ATOM   2275  HA  ALA   153      13.781  18.388 108.931  1.00  0.00           H  
ATOM   2276  CB  ALA   153      12.530  16.946 108.045  1.00  0.00           C  
ATOM   2277  HB1 ALA   153      12.617  16.126 108.757  1.00  0.00           H  
ATOM   2278  HB2 ALA   153      11.662  16.906 107.387  1.00  0.00           H  
ATOM   2279  HB3 ALA   153      13.353  16.955 107.331  1.00  0.00           H  
ATOM   2280  C   ALA   153      12.405  19.555 107.897  1.00  0.00           C  
ATOM   2281  O   ALA   153      13.072  19.776 106.900  1.00  0.00           O  
ATOM   2282  N   GLY   154      11.568  20.413 108.323  1.00  0.00           N  
ATOM   2283  H   GLY   154      11.037  20.205 109.156  1.00  0.00           H  
ATOM   2284  CA  GLY   154      11.207  21.689 107.586  1.00  0.00           C  
ATOM   2285  HA2 GLY   154      12.093  22.306 107.443  1.00  0.00           H  
ATOM   2286  HA3 GLY   154      10.749  21.464 106.623  1.00  0.00           H  
ATOM   2287  C   GLY   154      10.160  22.489 108.423  1.00  0.00           C  
ATOM   2288  O   GLY   154      10.446  23.417 109.136  1.00  0.00           O  
ATOM   2289  N   HIE   155       8.948  22.163 108.151  1.00  0.00           N  
ATOM   2290  H   HIE   155       8.755  21.361 107.569  1.00  0.00           H  
ATOM   2291  CA  HIE   155       7.738  22.568 108.960  1.00  0.00           C  
ATOM   2292  HA  HIE   155       6.959  22.775 108.226  1.00  0.00           H  
ATOM   2293  CB  HIE   155       7.305  21.360 109.763  1.00  0.00           C  
ATOM   2294  HB2 HIE   155       7.154  20.495 109.118  1.00  0.00           H  
ATOM   2295  HB3 HIE   155       8.111  21.120 110.457  1.00  0.00           H  
ATOM   2296  CG  HIE   155       5.983  21.348 110.407  1.00  0.00           C  
ATOM   2297  ND1 HIE   155       4.903  21.860 109.731  1.00  0.00           N  
ATOM   2298  CE1 HIE   155       3.881  21.850 110.559  1.00  0.00           C  
ATOM   2299  HE1 HIE   155       2.853  21.933 110.238  1.00  0.00           H  
ATOM   2300  NE2 HIE   155       4.251  21.219 111.683  1.00  0.00           N  
ATOM   2301  HE2 HIE   155       3.684  21.042 112.500  1.00  0.00           H  
ATOM   2302  CD2 HIE   155       5.656  21.046 111.652  1.00  0.00           C  
ATOM   2303  HD2 HIE   155       6.245  20.520 112.389  1.00  0.00           H  
ATOM   2304  C   HIE   155       7.786  23.949 109.764  1.00  0.00           C  
ATOM   2305  O   HIE   155       7.417  23.947 110.945  1.00  0.00           O  
ATOM   2306  N   CYX   156       8.147  25.040 109.122  1.00  0.00           N  
ATOM   2307  H   CYX   156       8.236  24.943 108.120  1.00  0.00           H  
ATOM   2308  CA  CYX   156       8.045  26.401 109.674  1.00  0.00           C  
ATOM   2309  HA  CYX   156       8.552  26.329 110.637  1.00  0.00           H  
ATOM   2310  CB  CYX   156       8.730  27.329 108.677  1.00  0.00           C  
ATOM   2311  HB2 CYX   156       8.118  27.531 107.798  1.00  0.00           H  
ATOM   2312  HB3 CYX   156       8.726  28.257 109.249  1.00  0.00           H  
ATOM   2313  SG  CYX   156      10.415  26.852 108.189  1.00  0.00           S  
ATOM   2314  C   CYX   156       6.605  26.911 109.967  1.00  0.00           C  
ATOM   2315  O   CYX   156       6.014  27.640 109.166  1.00  0.00           O  
ATOM   2316  N   ASN   157       6.013  26.385 111.058  1.00  0.00           N  
ATOM   2317  H   ASN   157       6.513  25.609 111.468  1.00  0.00           H  
ATOM   2318  CA  ASN   157       4.996  27.106 111.720  1.00  0.00           C  
ATOM   2319  HA  ASN   157       4.139  26.982 111.058  1.00  0.00           H  
ATOM   2320  CB  ASN   157       4.826  26.335 113.095  1.00  0.00           C  
ATOM   2321  HB2 ASN   157       5.663  26.473 113.779  1.00  0.00           H  
ATOM   2322  HB3 ASN   157       4.026  26.816 113.659  1.00  0.00           H  
ATOM   2323  CG  ASN   157       4.405  24.886 113.032  1.00  0.00           C  
ATOM   2324  OD1 ASN   157       3.221  24.536 113.212  1.00  0.00           O  
ATOM   2325  ND2 ASN   157       5.346  24.020 113.001  1.00  0.00           N  
ATOM   2326 HD21 ASN   157       6.283  24.382 113.109  1.00  0.00           H  
ATOM   2327 HD22 ASN   157       5.244  23.056 112.716  1.00  0.00           H  
ATOM   2328  C   ASN   157       5.269  28.592 111.913  1.00  0.00           C  
ATOM   2329  O   ASN   157       6.291  29.009 112.395  1.00  0.00           O  
ATOM   2330  N   ILE   158       4.179  29.353 111.622  1.00  0.00           N  
ATOM   2331  H   ILE   158       3.432  28.912 111.104  1.00  0.00           H  
ATOM   2332  CA  ILE   158       3.928  30.633 112.340  1.00  0.00           C  
ATOM   2333  HA  ILE   158       4.760  30.823 113.018  1.00  0.00           H  
ATOM   2334  CB  ILE   158       3.849  31.766 111.290  1.00  0.00           C  
ATOM   2335  HB  ILE   158       4.749  31.682 110.681  1.00  0.00           H  
ATOM   2336  CG2 ILE   158       2.577  31.616 110.424  1.00  0.00           C  
ATOM   2337 HG21 ILE   158       2.168  30.606 110.425  1.00  0.00           H  
ATOM   2338 HG22 ILE   158       1.787  32.353 110.567  1.00  0.00           H  
ATOM   2339 HG23 ILE   158       2.934  31.635 109.394  1.00  0.00           H  
ATOM   2340  CG1 ILE   158       3.974  33.109 111.937  1.00  0.00           C  
ATOM   2341 HG12 ILE   158       3.062  33.426 112.442  1.00  0.00           H  
ATOM   2342 HG13 ILE   158       4.801  33.133 112.646  1.00  0.00           H  
ATOM   2343  CD1 ILE   158       4.236  34.191 110.883  1.00  0.00           C  
ATOM   2344 HD11 ILE   158       5.119  34.026 110.266  1.00  0.00           H  
ATOM   2345 HD12 ILE   158       3.371  34.208 110.219  1.00  0.00           H  
ATOM   2346 HD13 ILE   158       4.298  35.118 111.453  1.00  0.00           H  
ATOM   2347  C   ILE   158       2.742  30.529 113.348  1.00  0.00           C  
ATOM   2348  O   ILE   158       1.785  29.798 112.995  1.00  0.00           O  
ATOM   2349  N   ALA   159       2.931  30.991 114.581  1.00  0.00           N  
ATOM   2350  H   ALA   159       3.817  31.200 115.018  1.00  0.00           H  
ATOM   2351  CA  ALA   159       1.741  31.119 115.421  1.00  0.00           C  
ATOM   2352  HA  ALA   159       1.279  30.131 115.431  1.00  0.00           H  
ATOM   2353  CB  ALA   159       2.153  31.372 116.873  1.00  0.00           C  
ATOM   2354  HB1 ALA   159       2.964  30.728 117.211  1.00  0.00           H  
ATOM   2355  HB2 ALA   159       2.478  32.391 117.084  1.00  0.00           H  
ATOM   2356  HB3 ALA   159       1.371  31.247 117.622  1.00  0.00           H  
ATOM   2357  C   ALA   159       0.663  32.159 114.916  1.00  0.00           C  
ATOM   2358  O   ALA   159       0.672  33.308 115.357  1.00  0.00           O  
ATOM   2359  N   ARG   160      -0.359  31.734 114.126  1.00  0.00           N  
ATOM   2360  H   ARG   160      -0.460  30.747 113.939  1.00  0.00           H  
ATOM   2361  CA  ARG   160      -1.267  32.540 113.283  1.00  0.00           C  
ATOM   2362  HA  ARG   160      -0.635  33.163 112.650  1.00  0.00           H  
ATOM   2363  CB  ARG   160      -2.104  31.618 112.395  1.00  0.00           C  
ATOM   2364  HB2 ARG   160      -1.383  30.982 111.881  1.00  0.00           H  
ATOM   2365  HB3 ARG   160      -2.783  30.973 112.953  1.00  0.00           H  
ATOM   2366  CG  ARG   160      -2.819  32.375 111.317  1.00  0.00           C  
ATOM   2367  HG2 ARG   160      -3.425  33.171 111.749  1.00  0.00           H  
ATOM   2368  HG3 ARG   160      -2.112  32.845 110.633  1.00  0.00           H  
ATOM   2369  CD  ARG   160      -3.751  31.542 110.449  1.00  0.00           C  
ATOM   2370  HD2 ARG   160      -3.734  30.470 110.643  1.00  0.00           H  
ATOM   2371  HD3 ARG   160      -4.694  31.964 110.795  1.00  0.00           H  
ATOM   2372  NE  ARG   160      -3.590  31.896 109.026  1.00  0.00           N  
ATOM   2373  HE  ARG   160      -3.079  32.741 108.812  1.00  0.00           H  
ATOM   2374  CZ  ARG   160      -4.421  31.605 108.039  1.00  0.00           C  
ATOM   2375  NH1 ARG   160      -4.477  32.341 107.005  1.00  0.00           N  
ATOM   2376 HH11 ARG   160      -4.117  33.280 107.104  1.00  0.00           H  
ATOM   2377 HH12 ARG   160      -5.117  32.080 106.269  1.00  0.00           H  
ATOM   2378  NH2 ARG   160      -5.275  30.639 108.034  1.00  0.00           N  
ATOM   2379 HH21 ARG   160      -5.958  30.584 107.293  1.00  0.00           H  
ATOM   2380 HH22 ARG   160      -5.323  30.114 108.896  1.00  0.00           H  
ATOM   2381  C   ARG   160      -2.071  33.538 114.060  1.00  0.00           C  
ATOM   2382  O   ARG   160      -2.064  34.707 113.714  1.00  0.00           O  
ATOM   2383  N   ALA   161      -2.807  33.163 115.135  1.00  0.00           N  
ATOM   2384  H   ALA   161      -2.804  32.201 115.444  1.00  0.00           H  
ATOM   2385  CA  ALA   161      -3.585  34.080 115.867  1.00  0.00           C  
ATOM   2386  HA  ALA   161      -4.152  34.645 115.127  1.00  0.00           H  
ATOM   2387  CB  ALA   161      -4.575  33.231 116.665  1.00  0.00           C  
ATOM   2388  HB1 ALA   161      -4.667  32.200 116.326  1.00  0.00           H  
ATOM   2389  HB2 ALA   161      -4.258  33.101 117.700  1.00  0.00           H  
ATOM   2390  HB3 ALA   161      -5.502  33.801 116.592  1.00  0.00           H  
ATOM   2391  C   ALA   161      -2.740  35.029 116.742  1.00  0.00           C  
ATOM   2392  O   ALA   161      -2.976  36.250 116.749  1.00  0.00           O  
ATOM   2393  N   LYS   162      -1.620  34.640 117.379  1.00  0.00           N  
ATOM   2394  H   LYS   162      -1.344  33.669 117.420  1.00  0.00           H  
ATOM   2395  CA  LYS   162      -0.669  35.558 117.977  1.00  0.00           C  
ATOM   2396  HA  LYS   162      -1.204  36.068 118.778  1.00  0.00           H  
ATOM   2397  CB  LYS   162       0.457  34.662 118.510  1.00  0.00           C  
ATOM   2398  HB2 LYS   162       0.782  33.902 117.800  1.00  0.00           H  
ATOM   2399  HB3 LYS   162       1.283  35.344 118.708  1.00  0.00           H  
ATOM   2400  CG  LYS   162       0.093  34.098 119.922  1.00  0.00           C  
ATOM   2401  HG2 LYS   162      -0.031  34.961 120.575  1.00  0.00           H  
ATOM   2402  HG3 LYS   162      -0.909  33.731 119.702  1.00  0.00           H  
ATOM   2403  CD  LYS   162       1.060  32.994 120.351  1.00  0.00           C  
ATOM   2404  HD2 LYS   162       0.781  32.036 119.912  1.00  0.00           H  
ATOM   2405  HD3 LYS   162       2.056  33.262 119.999  1.00  0.00           H  
ATOM   2406  CE  LYS   162       1.052  32.794 121.860  1.00  0.00           C  
ATOM   2407  HE2 LYS   162       0.189  33.213 122.379  1.00  0.00           H  
ATOM   2408  HE3 LYS   162       1.077  31.751 122.174  1.00  0.00           H  
ATOM   2409  NZ  LYS   162       2.184  33.452 122.635  1.00  0.00           N  
ATOM   2410  HZ1 LYS   162       3.031  32.938 122.437  1.00  0.00           H  
ATOM   2411  HZ2 LYS   162       2.100  34.406 122.312  1.00  0.00           H  
ATOM   2412  HZ3 LYS   162       2.091  33.456 123.641  1.00  0.00           H  
ATOM   2413  C   LYS   162      -0.107  36.544 117.002  1.00  0.00           C  
ATOM   2414  O   LYS   162       0.290  37.677 117.371  1.00  0.00           O  
ATOM   2415  N   TRP   163       0.107  36.035 115.784  1.00  0.00           N  
ATOM   2416  H   TRP   163      -0.123  35.059 115.671  1.00  0.00           H  
ATOM   2417  CA  TRP   163       0.597  36.796 114.686  1.00  0.00           C  
ATOM   2418  HA  TRP   163       1.413  37.410 115.068  1.00  0.00           H  
ATOM   2419  CB  TRP   163       1.170  35.889 113.623  1.00  0.00           C  
ATOM   2420  HB2 TRP   163       1.941  35.256 114.063  1.00  0.00           H  
ATOM   2421  HB3 TRP   163       0.393  35.132 113.514  1.00  0.00           H  
ATOM   2422  CG  TRP   163       1.615  36.477 112.306  1.00  0.00           C  
ATOM   2423  CD1 TRP   163       1.000  36.326 111.141  1.00  0.00           C  
ATOM   2424  HD1 TRP   163       0.202  35.634 110.914  1.00  0.00           H  
ATOM   2425  NE1 TRP   163       1.769  36.918 110.193  1.00  0.00           N  
ATOM   2426  HE1 TRP   163       1.612  36.878 109.196  1.00  0.00           H  
ATOM   2427  CE2 TRP   163       2.768  37.726 110.679  1.00  0.00           C  
ATOM   2428  CZ2 TRP   163       3.818  38.512 110.128  1.00  0.00           C  
ATOM   2429  HZ2 TRP   163       4.046  38.335 109.087  1.00  0.00           H  
ATOM   2430  CH2 TRP   163       4.777  39.112 111.003  1.00  0.00           C  
ATOM   2431  HH2 TRP   163       5.538  39.731 110.551  1.00  0.00           H  
ATOM   2432  CZ3 TRP   163       4.670  38.858 112.354  1.00  0.00           C  
ATOM   2433  HZ3 TRP   163       5.403  39.267 113.034  1.00  0.00           H  
ATOM   2434  CE3 TRP   163       3.606  38.080 112.919  1.00  0.00           C  
ATOM   2435  HE3 TRP   163       3.520  38.012 113.993  1.00  0.00           H  
ATOM   2436  CD2 TRP   163       2.668  37.462 112.068  1.00  0.00           C  
ATOM   2437  C   TRP   163      -0.419  37.778 114.077  1.00  0.00           C  
ATOM   2438  O   TRP   163      -0.159  38.980 114.114  1.00  0.00           O  
ATOM   2439  N   ASN   164      -1.755  37.405 113.965  1.00  0.00           N  
ATOM   2440  H   ASN   164      -1.867  36.411 113.830  1.00  0.00           H  
ATOM   2441  CA  ASN   164      -2.862  38.255 113.624  1.00  0.00           C  
ATOM   2442  HA  ASN   164      -2.648  38.707 112.655  1.00  0.00           H  
ATOM   2443  CB  ASN   164      -4.188  37.509 113.484  1.00  0.00           C  
ATOM   2444  HB2 ASN   164      -4.029  36.563 112.965  1.00  0.00           H  
ATOM   2445  HB3 ASN   164      -4.610  37.331 114.473  1.00  0.00           H  
ATOM   2446  CG  ASN   164      -5.145  38.355 112.628  1.00  0.00           C  
ATOM   2447  OD1 ASN   164      -4.739  38.835 111.566  1.00  0.00           O  
ATOM   2448  ND2 ASN   164      -6.353  38.524 113.115  1.00  0.00           N  
ATOM   2449 HD21 ASN   164      -6.431  38.824 114.076  1.00  0.00           H  
ATOM   2450 HD22 ASN   164      -6.839  39.217 112.564  1.00  0.00           H  
ATOM   2451  C   ASN   164      -3.028  39.446 114.603  1.00  0.00           C  
ATOM   2452  O   ASN   164      -2.881  40.554 114.159  1.00  0.00           O  
ATOM   2453  N   ASN   165      -3.137  39.239 115.893  1.00  0.00           N  
ATOM   2454  H   ASN   165      -3.151  38.295 116.251  1.00  0.00           H  
ATOM   2455  CA  ASN   165      -3.266  40.330 116.819  1.00  0.00           C  
ATOM   2456  HA  ASN   165      -4.019  41.018 116.435  1.00  0.00           H  
ATOM   2457  CB  ASN   165      -3.785  39.846 118.147  1.00  0.00           C  
ATOM   2458  HB2 ASN   165      -4.766  39.426 117.925  1.00  0.00           H  
ATOM   2459  HB3 ASN   165      -3.052  39.193 118.621  1.00  0.00           H  
ATOM   2460  CG  ASN   165      -3.988  40.952 119.118  1.00  0.00           C  
ATOM   2461  OD1 ASN   165      -4.822  41.765 119.031  1.00  0.00           O  
ATOM   2462  ND2 ASN   165      -3.055  40.962 120.083  1.00  0.00           N  
ATOM   2463 HD21 ASN   165      -2.485  40.152 120.280  1.00  0.00           H  
ATOM   2464 HD22 ASN   165      -3.056  41.757 120.706  1.00  0.00           H  
ATOM   2465  C   ASN   165      -1.987  41.198 116.973  1.00  0.00           C  
ATOM   2466  O   ASN   165      -2.006  42.350 117.367  1.00  0.00           O  
ATOM   2467  N   THR   166      -0.853  40.713 116.495  1.00  0.00           N  
ATOM   2468  H   THR   166      -0.795  39.746 116.210  1.00  0.00           H  
ATOM   2469  CA  THR   166       0.441  41.454 116.537  1.00  0.00           C  
ATOM   2470  HA  THR   166       0.549  42.078 117.424  1.00  0.00           H  
ATOM   2471  CB  THR   166       1.588  40.491 116.669  1.00  0.00           C  
ATOM   2472  HB  THR   166       1.677  39.637 115.997  1.00  0.00           H  
ATOM   2473  CG2 THR   166       2.986  41.219 116.552  1.00  0.00           C  
ATOM   2474 HG21 THR   166       3.164  41.813 117.448  1.00  0.00           H  
ATOM   2475 HG22 THR   166       3.723  40.417 116.498  1.00  0.00           H  
ATOM   2476 HG23 THR   166       3.065  41.851 115.667  1.00  0.00           H  
ATOM   2477  OG1 THR   166       1.597  40.048 117.986  1.00  0.00           O  
ATOM   2478  HG1 THR   166       1.042  39.264 117.984  1.00  0.00           H  
ATOM   2479  C   THR   166       0.524  42.294 115.245  1.00  0.00           C  
ATOM   2480  O   THR   166       0.851  43.508 115.328  1.00  0.00           O  
ATOM   2481  N   LEU   167      -0.080  41.817 114.145  1.00  0.00           N  
ATOM   2482  H   LEU   167      -0.401  40.860 114.187  1.00  0.00           H  
ATOM   2483  CA  LEU   167      -0.301  42.681 112.910  1.00  0.00           C  
ATOM   2484  HA  LEU   167       0.628  43.246 112.842  1.00  0.00           H  
ATOM   2485  CB  LEU   167      -0.655  41.835 111.611  1.00  0.00           C  
ATOM   2486  HB2 LEU   167      -1.435  41.149 111.940  1.00  0.00           H  
ATOM   2487  HB3 LEU   167      -1.132  42.472 110.867  1.00  0.00           H  
ATOM   2488  CG  LEU   167       0.437  41.053 110.867  1.00  0.00           C  
ATOM   2489  HG  LEU   167       0.967  40.519 111.655  1.00  0.00           H  
ATOM   2490  CD1 LEU   167      -0.315  39.961 109.994  1.00  0.00           C  
ATOM   2491 HD11 LEU   167      -1.153  40.420 109.469  1.00  0.00           H  
ATOM   2492 HD12 LEU   167       0.453  39.713 109.262  1.00  0.00           H  
ATOM   2493 HD13 LEU   167      -0.653  39.157 110.647  1.00  0.00           H  
ATOM   2494  CD2 LEU   167       1.601  41.893 110.222  1.00  0.00           C  
ATOM   2495 HD21 LEU   167       1.332  42.123 109.191  1.00  0.00           H  
ATOM   2496 HD22 LEU   167       1.962  42.706 110.852  1.00  0.00           H  
ATOM   2497 HD23 LEU   167       2.404  41.176 110.051  1.00  0.00           H  
ATOM   2498  C   LEU   167      -1.376  43.712 113.264  1.00  0.00           C  
ATOM   2499  O   LEU   167      -1.066  44.899 113.054  1.00  0.00           O  
ATOM   2500  N   LYS   168      -2.433  43.431 114.123  1.00  0.00           N  
ATOM   2501  H   LYS   168      -2.658  42.477 114.366  1.00  0.00           H  
ATOM   2502  CA  LYS   168      -3.240  44.539 114.661  1.00  0.00           C  
ATOM   2503  HA  LYS   168      -3.703  45.110 113.856  1.00  0.00           H  
ATOM   2504  CB  LYS   168      -4.465  43.904 115.474  1.00  0.00           C  
ATOM   2505  HB2 LYS   168      -4.873  43.069 114.905  1.00  0.00           H  
ATOM   2506  HB3 LYS   168      -4.099  43.363 116.346  1.00  0.00           H  
ATOM   2507  CG  LYS   168      -5.517  44.953 115.920  1.00  0.00           C  
ATOM   2508  HG2 LYS   168      -4.997  45.800 116.367  1.00  0.00           H  
ATOM   2509  HG3 LYS   168      -6.033  45.232 115.001  1.00  0.00           H  
ATOM   2510  CD  LYS   168      -6.510  44.490 116.933  1.00  0.00           C  
ATOM   2511  HD2 LYS   168      -7.161  43.718 116.521  1.00  0.00           H  
ATOM   2512  HD3 LYS   168      -5.956  44.034 117.753  1.00  0.00           H  
ATOM   2513  CE  LYS   168      -7.256  45.600 117.709  1.00  0.00           C  
ATOM   2514  HE2 LYS   168      -8.005  45.157 118.364  1.00  0.00           H  
ATOM   2515  HE3 LYS   168      -6.442  46.134 118.198  1.00  0.00           H  
ATOM   2516  NZ  LYS   168      -7.946  46.482 116.812  1.00  0.00           N  
ATOM   2517  HZ1 LYS   168      -7.594  47.427 116.870  1.00  0.00           H  
ATOM   2518  HZ2 LYS   168      -8.108  46.228 115.848  1.00  0.00           H  
ATOM   2519  HZ3 LYS   168      -8.870  46.644 117.187  1.00  0.00           H  
ATOM   2520  C   LYS   168      -2.345  45.551 115.388  1.00  0.00           C  
ATOM   2521  O   LYS   168      -2.455  46.748 115.097  1.00  0.00           O  
ATOM   2522  N   GLN   169      -1.620  45.135 116.451  1.00  0.00           N  
ATOM   2523  H   GLN   169      -1.455  44.145 116.563  1.00  0.00           H  
ATOM   2524  CA  GLN   169      -0.631  45.982 117.217  1.00  0.00           C  
ATOM   2525  HA  GLN   169      -1.226  46.678 117.809  1.00  0.00           H  
ATOM   2526  CB  GLN   169       0.072  45.105 118.216  1.00  0.00           C  
ATOM   2527  HB2 GLN   169      -0.695  44.567 118.774  1.00  0.00           H  
ATOM   2528  HB3 GLN   169       0.658  44.320 117.739  1.00  0.00           H  
ATOM   2529  CG  GLN   169       0.988  45.824 119.187  1.00  0.00           C  
ATOM   2530  HG2 GLN   169       1.257  45.100 119.956  1.00  0.00           H  
ATOM   2531  HG3 GLN   169       1.980  45.907 118.742  1.00  0.00           H  
ATOM   2532  CD  GLN   169       0.523  47.165 119.708  1.00  0.00           C  
ATOM   2533  OE1 GLN   169       0.883  48.257 119.387  1.00  0.00           O  
ATOM   2534  NE2 GLN   169      -0.590  47.075 120.427  1.00  0.00           N  
ATOM   2535 HE21 GLN   169      -0.864  47.880 120.971  1.00  0.00           H  
ATOM   2536 HE22 GLN   169      -0.704  46.131 120.769  1.00  0.00           H  
ATOM   2537  C   GLN   169       0.295  46.894 116.377  1.00  0.00           C  
ATOM   2538  O   GLN   169       0.082  48.133 116.331  1.00  0.00           O  
ATOM   2539  N   ILE   170       1.096  46.223 115.498  1.00  0.00           N  
ATOM   2540  H   ILE   170       0.999  45.219 115.450  1.00  0.00           H  
ATOM   2541  CA  ILE   170       1.832  46.869 114.436  1.00  0.00           C  
ATOM   2542  HA  ILE   170       2.562  47.421 115.029  1.00  0.00           H  
ATOM   2543  CB  ILE   170       2.497  45.801 113.484  1.00  0.00           C  
ATOM   2544  HB  ILE   170       1.728  45.212 112.985  1.00  0.00           H  
ATOM   2545  CG2 ILE   170       3.155  46.511 112.251  1.00  0.00           C  
ATOM   2546 HG21 ILE   170       2.368  46.940 111.631  1.00  0.00           H  
ATOM   2547 HG22 ILE   170       3.949  47.228 112.462  1.00  0.00           H  
ATOM   2548 HG23 ILE   170       3.654  45.852 111.540  1.00  0.00           H  
ATOM   2549  CG1 ILE   170       3.520  44.907 114.148  1.00  0.00           C  
ATOM   2550 HG12 ILE   170       4.451  45.471 114.190  1.00  0.00           H  
ATOM   2551 HG13 ILE   170       3.310  44.702 115.198  1.00  0.00           H  
ATOM   2552  CD1 ILE   170       3.748  43.540 113.540  1.00  0.00           C  
ATOM   2553 HD11 ILE   170       2.883  42.877 113.505  1.00  0.00           H  
ATOM   2554 HD12 ILE   170       4.124  43.635 112.521  1.00  0.00           H  
ATOM   2555 HD13 ILE   170       4.480  43.026 114.162  1.00  0.00           H  
ATOM   2556  C   ILE   170       1.054  47.936 113.729  1.00  0.00           C  
ATOM   2557  O   ILE   170       1.502  49.037 113.697  1.00  0.00           O  
ATOM   2558  N   ALA   171      -0.018  47.637 113.069  1.00  0.00           N  
ATOM   2559  H   ALA   171      -0.542  46.814 113.328  1.00  0.00           H  
ATOM   2560  CA  ALA   171      -0.794  48.467 112.129  1.00  0.00           C  
ATOM   2561  HA  ALA   171      -0.038  48.968 111.524  1.00  0.00           H  
ATOM   2562  CB  ALA   171      -1.783  47.607 111.277  1.00  0.00           C  
ATOM   2563  HB1 ALA   171      -2.335  46.981 111.978  1.00  0.00           H  
ATOM   2564  HB2 ALA   171      -2.403  48.332 110.750  1.00  0.00           H  
ATOM   2565  HB3 ALA   171      -1.250  46.991 110.552  1.00  0.00           H  
ATOM   2566  C   ALA   171      -1.599  49.564 112.773  1.00  0.00           C  
ATOM   2567  O   ALA   171      -1.754  50.616 112.151  1.00  0.00           O  
ATOM   2568  N   SER   172      -1.967  49.342 114.037  1.00  0.00           N  
ATOM   2569  H   SER   172      -1.682  48.471 114.462  1.00  0.00           H  
ATOM   2570  CA  SER   172      -2.594  50.352 114.959  1.00  0.00           C  
ATOM   2571  HA  SER   172      -3.456  50.863 114.529  1.00  0.00           H  
ATOM   2572  CB  SER   172      -2.907  49.738 116.392  1.00  0.00           C  
ATOM   2573  HB2 SER   172      -2.004  49.317 116.833  1.00  0.00           H  
ATOM   2574  HB3 SER   172      -3.199  50.457 117.158  1.00  0.00           H  
ATOM   2575  OG  SER   172      -3.886  48.756 116.255  1.00  0.00           O  
ATOM   2576  HG  SER   172      -3.507  47.952 115.894  1.00  0.00           H  
ATOM   2577  C   SER   172      -1.501  51.428 115.202  1.00  0.00           C  
ATOM   2578  O   SER   172      -1.754  52.578 115.004  1.00  0.00           O  
ATOM   2579  N   LYS   173      -0.258  51.010 115.424  1.00  0.00           N  
ATOM   2580  H   LYS   173      -0.060  50.024 115.510  1.00  0.00           H  
ATOM   2581  CA  LYS   173       0.871  51.885 115.586  1.00  0.00           C  
ATOM   2582  HA  LYS   173       0.642  52.699 116.274  1.00  0.00           H  
ATOM   2583  CB  LYS   173       2.018  51.144 116.212  1.00  0.00           C  
ATOM   2584  HB2 LYS   173       1.671  50.310 116.821  1.00  0.00           H  
ATOM   2585  HB3 LYS   173       2.697  50.899 115.396  1.00  0.00           H  
ATOM   2586  CG  LYS   173       2.834  52.044 117.068  1.00  0.00           C  
ATOM   2587  HG2 LYS   173       3.865  51.697 117.147  1.00  0.00           H  
ATOM   2588  HG3 LYS   173       2.941  53.042 116.642  1.00  0.00           H  
ATOM   2589  CD  LYS   173       2.151  52.201 118.453  1.00  0.00           C  
ATOM   2590  HD2 LYS   173       1.206  52.719 118.287  1.00  0.00           H  
ATOM   2591  HD3 LYS   173       1.924  51.234 118.902  1.00  0.00           H  
ATOM   2592  CE  LYS   173       2.944  53.096 119.325  1.00  0.00           C  
ATOM   2593  HE2 LYS   173       3.687  52.463 119.810  1.00  0.00           H  
ATOM   2594  HE3 LYS   173       3.390  53.867 118.697  1.00  0.00           H  
ATOM   2595  NZ  LYS   173       2.149  53.740 120.442  1.00  0.00           N  
ATOM   2596  HZ1 LYS   173       2.071  53.023 121.149  1.00  0.00           H  
ATOM   2597  HZ2 LYS   173       2.618  54.503 120.911  1.00  0.00           H  
ATOM   2598  HZ3 LYS   173       1.254  54.041 120.084  1.00  0.00           H  
ATOM   2599  C   LYS   173       1.361  52.543 114.306  1.00  0.00           C  
ATOM   2600  O   LYS   173       1.879  53.675 114.411  1.00  0.00           O  
ATOM   2601  N   LEU   174       1.315  51.805 113.161  1.00  0.00           N  
ATOM   2602  H   LEU   174       1.246  50.803 113.267  1.00  0.00           H  
ATOM   2603  CA  LEU   174       1.587  52.439 111.884  1.00  0.00           C  
ATOM   2604  HA  LEU   174       2.582  52.882 111.839  1.00  0.00           H  
ATOM   2605  CB  LEU   174       1.418  51.487 110.731  1.00  0.00           C  
ATOM   2606  HB2 LEU   174       0.421  51.049 110.705  1.00  0.00           H  
ATOM   2607  HB3 LEU   174       1.625  52.093 109.849  1.00  0.00           H  
ATOM   2608  CG  LEU   174       2.436  50.312 110.684  1.00  0.00           C  
ATOM   2609  HG  LEU   174       2.192  49.653 111.517  1.00  0.00           H  
ATOM   2610  CD1 LEU   174       2.200  49.412 109.429  1.00  0.00           C  
ATOM   2611 HD11 LEU   174       2.291  50.073 108.567  1.00  0.00           H  
ATOM   2612 HD12 LEU   174       2.887  48.566 109.394  1.00  0.00           H  
ATOM   2613 HD13 LEU   174       1.238  48.909 109.525  1.00  0.00           H  
ATOM   2614  CD2 LEU   174       3.914  50.626 110.773  1.00  0.00           C  
ATOM   2615 HD21 LEU   174       4.142  51.378 110.016  1.00  0.00           H  
ATOM   2616 HD22 LEU   174       4.153  51.023 111.759  1.00  0.00           H  
ATOM   2617 HD23 LEU   174       4.558  49.775 110.551  1.00  0.00           H  
ATOM   2618  C   LEU   174       0.559  53.621 111.742  1.00  0.00           C  
ATOM   2619  O   LEU   174       1.058  54.774 111.502  1.00  0.00           O  
ATOM   2620  N   ARG   175      -0.770  53.380 111.864  1.00  0.00           N  
ATOM   2621  H   ARG   175      -1.142  52.442 111.824  1.00  0.00           H  
ATOM   2622  CA  ARG   175      -1.730  54.574 111.779  1.00  0.00           C  
ATOM   2623  HA  ARG   175      -1.757  55.069 110.808  1.00  0.00           H  
ATOM   2624  CB  ARG   175      -3.170  53.953 112.031  1.00  0.00           C  
ATOM   2625  HB2 ARG   175      -3.308  52.932 111.676  1.00  0.00           H  
ATOM   2626  HB3 ARG   175      -3.282  53.681 113.080  1.00  0.00           H  
ATOM   2627  CG  ARG   175      -4.347  54.772 111.461  1.00  0.00           C  
ATOM   2628  HG2 ARG   175      -4.220  55.854 111.433  1.00  0.00           H  
ATOM   2629  HG3 ARG   175      -4.510  54.465 110.428  1.00  0.00           H  
ATOM   2630  CD  ARG   175      -5.620  54.385 112.227  1.00  0.00           C  
ATOM   2631  HD2 ARG   175      -5.408  53.559 112.906  1.00  0.00           H  
ATOM   2632  HD3 ARG   175      -6.013  55.207 112.824  1.00  0.00           H  
ATOM   2633  NE  ARG   175      -6.700  54.145 111.280  1.00  0.00           N  
ATOM   2634  HE  ARG   175      -6.464  53.960 110.316  1.00  0.00           H  
ATOM   2635  CZ  ARG   175      -7.995  53.859 111.490  1.00  0.00           C  
ATOM   2636  NH1 ARG   175      -8.434  53.795 112.694  1.00  0.00           N  
ATOM   2637 HH11 ARG   175      -9.355  53.429 112.885  1.00  0.00           H  
ATOM   2638 HH12 ARG   175      -7.678  53.628 113.342  1.00  0.00           H  
ATOM   2639  NH2 ARG   175      -8.912  53.853 110.521  1.00  0.00           N  
ATOM   2640 HH21 ARG   175      -9.851  53.611 110.802  1.00  0.00           H  
ATOM   2641 HH22 ARG   175      -8.689  54.349 109.669  1.00  0.00           H  
ATOM   2642  C   ARG   175      -1.459  55.772 112.738  1.00  0.00           C  
ATOM   2643  O   ARG   175      -1.454  56.945 112.231  1.00  0.00           O  
ATOM   2644  N   GLU   176      -1.082  55.476 113.980  1.00  0.00           N  
ATOM   2645  H   GLU   176      -1.174  54.576 114.428  1.00  0.00           H  
ATOM   2646  CA  GLU   176      -0.664  56.527 114.935  1.00  0.00           C  
ATOM   2647  HA  GLU   176      -1.461  57.225 115.193  1.00  0.00           H  
ATOM   2648  CB  GLU   176      -0.319  55.938 116.404  1.00  0.00           C  
ATOM   2649  HB2 GLU   176      -1.275  55.655 116.846  1.00  0.00           H  
ATOM   2650  HB3 GLU   176       0.312  55.053 116.332  1.00  0.00           H  
ATOM   2651  CG  GLU   176       0.385  56.972 117.369  1.00  0.00           C  
ATOM   2652  HG2 GLU   176       1.120  57.604 116.870  1.00  0.00           H  
ATOM   2653  HG3 GLU   176      -0.432  57.604 117.717  1.00  0.00           H  
ATOM   2654  CD  GLU   176       0.991  56.251 118.550  1.00  0.00           C  
ATOM   2655  OE1 GLU   176       0.373  56.069 119.634  1.00  0.00           O  
ATOM   2656  OE2 GLU   176       2.140  55.789 118.365  1.00  0.00           O  
ATOM   2657  C   GLU   176       0.505  57.438 114.458  1.00  0.00           C  
ATOM   2658  O   GLU   176       0.490  58.668 114.740  1.00  0.00           O  
ATOM   2659  N   GLN   177       1.296  56.941 113.471  1.00  0.00           N  
ATOM   2660  H   GLN   177       1.151  55.973 113.222  1.00  0.00           H  
ATOM   2661  CA  GLN   177       2.574  57.613 113.132  1.00  0.00           C  
ATOM   2662  HA  GLN   177       2.633  58.380 113.904  1.00  0.00           H  
ATOM   2663  CB  GLN   177       3.726  56.618 113.120  1.00  0.00           C  
ATOM   2664  HB2 GLN   177       3.447  55.565 113.110  1.00  0.00           H  
ATOM   2665  HB3 GLN   177       4.145  56.644 112.114  1.00  0.00           H  
ATOM   2666  CG  GLN   177       4.772  56.875 114.212  1.00  0.00           C  
ATOM   2667  HG2 GLN   177       5.657  56.242 114.146  1.00  0.00           H  
ATOM   2668  HG3 GLN   177       5.149  57.864 113.954  1.00  0.00           H  
ATOM   2669  CD  GLN   177       4.181  56.838 115.623  1.00  0.00           C  
ATOM   2670  OE1 GLN   177       4.217  57.712 116.507  1.00  0.00           O  
ATOM   2671  NE2 GLN   177       3.580  55.728 115.920  1.00  0.00           N  
ATOM   2672 HE21 GLN   177       3.109  55.221 115.184  1.00  0.00           H  
ATOM   2673 HE22 GLN   177       3.133  55.848 116.818  1.00  0.00           H  
ATOM   2674  C   GLN   177       2.521  58.279 111.731  1.00  0.00           C  
ATOM   2675  O   GLN   177       3.096  59.328 111.465  1.00  0.00           O  
ATOM   2676  N   PHE   178       1.773  57.619 110.798  1.00  0.00           N  
ATOM   2677  H   PHE   178       1.407  56.710 111.044  1.00  0.00           H  
ATOM   2678  CA  PHE   178       1.903  57.791 109.322  1.00  0.00           C  
ATOM   2679  HA  PHE   178       2.489  58.690 109.131  1.00  0.00           H  
ATOM   2680  CB  PHE   178       2.729  56.578 108.728  1.00  0.00           C  
ATOM   2681  HB2 PHE   178       2.091  55.694 108.726  1.00  0.00           H  
ATOM   2682  HB3 PHE   178       2.879  56.786 107.669  1.00  0.00           H  
ATOM   2683  CG  PHE   178       4.011  56.175 109.397  1.00  0.00           C  
ATOM   2684  CD1 PHE   178       5.031  57.101 109.420  1.00  0.00           C  
ATOM   2685  HD1 PHE   178       4.771  58.106 109.123  1.00  0.00           H  
ATOM   2686  CE1 PHE   178       6.228  56.816 110.129  1.00  0.00           C  
ATOM   2687  HE1 PHE   178       7.017  57.554 110.095  1.00  0.00           H  
ATOM   2688  CZ  PHE   178       6.459  55.500 110.589  1.00  0.00           C  
ATOM   2689  HZ  PHE   178       7.417  55.220 111.001  1.00  0.00           H  
ATOM   2690  CE2 PHE   178       5.460  54.506 110.484  1.00  0.00           C  
ATOM   2691  HE2 PHE   178       5.443  53.529 110.943  1.00  0.00           H  
ATOM   2692  CD2 PHE   178       4.167  54.899 109.970  1.00  0.00           C  
ATOM   2693  HD2 PHE   178       3.268  54.389 110.282  1.00  0.00           H  
ATOM   2694  C   PHE   178       0.596  58.129 108.612  1.00  0.00           C  
ATOM   2695  O   PHE   178       0.447  57.770 107.441  1.00  0.00           O  
ATOM   2696  N   GLY   179      -0.425  58.651 109.354  1.00  0.00           N  
ATOM   2697  H   GLY   179      -0.260  58.737 110.346  1.00  0.00           H  
ATOM   2698  CA  GLY   179      -1.642  59.266 108.880  1.00  0.00           C  
ATOM   2699  HA2 GLY   179      -1.737  60.332 109.085  1.00  0.00           H  
ATOM   2700  HA3 GLY   179      -1.677  59.147 107.797  1.00  0.00           H  
ATOM   2701  C   GLY   179      -2.887  58.583 109.513  1.00  0.00           C  
ATOM   2702  O   GLY   179      -3.225  57.368 109.415  1.00  0.00           O  
ATOM   2703  N   ASN   180      -3.454  59.451 110.337  1.00  0.00           N  
ATOM   2704  H   ASN   180      -3.107  60.384 110.164  1.00  0.00           H  
ATOM   2705  CA  ASN   180      -4.089  59.168 111.619  1.00  0.00           C  
ATOM   2706  HA  ASN   180      -3.511  58.394 112.124  1.00  0.00           H  
ATOM   2707  CB  ASN   180      -4.125  60.504 112.388  1.00  0.00           C  
ATOM   2708  HB2 ASN   180      -3.080  60.799 112.473  1.00  0.00           H  
ATOM   2709  HB3 ASN   180      -4.612  61.267 111.781  1.00  0.00           H  
ATOM   2710  CG  ASN   180      -4.765  60.503 113.776  1.00  0.00           C  
ATOM   2711  OD1 ASN   180      -4.309  59.796 114.656  1.00  0.00           O  
ATOM   2712  ND2 ASN   180      -5.900  61.154 113.915  1.00  0.00           N  
ATOM   2713 HD21 ASN   180      -6.321  61.044 114.826  1.00  0.00           H  
ATOM   2714 HD22 ASN   180      -6.039  61.914 113.264  1.00  0.00           H  
ATOM   2715  C   ASN   180      -5.523  58.493 111.422  1.00  0.00           C  
ATOM   2716  O   ASN   180      -6.132  57.984 112.381  1.00  0.00           O  
ATOM   2717  N   ASN   181      -6.094  58.374 110.258  1.00  0.00           N  
ATOM   2718  H   ASN   181      -5.491  58.658 109.499  1.00  0.00           H  
ATOM   2719  CA  ASN   181      -7.226  57.479 110.017  1.00  0.00           C  
ATOM   2720  HA  ASN   181      -7.276  56.943 110.965  1.00  0.00           H  
ATOM   2721  CB  ASN   181      -8.453  58.306 109.916  1.00  0.00           C  
ATOM   2722  HB2 ASN   181      -8.450  59.096 110.668  1.00  0.00           H  
ATOM   2723  HB3 ASN   181      -8.675  58.738 108.940  1.00  0.00           H  
ATOM   2724  CG  ASN   181      -9.632  57.589 110.340  1.00  0.00           C  
ATOM   2725  OD1 ASN   181      -9.758  57.407 111.548  1.00  0.00           O  
ATOM   2726  ND2 ASN   181     -10.436  57.124 109.404  1.00  0.00           N  
ATOM   2727 HD21 ASN   181     -10.946  57.884 108.977  1.00  0.00           H  
ATOM   2728 HD22 ASN   181      -9.843  56.583 108.791  1.00  0.00           H  
ATOM   2729  C   ASN   181      -6.994  56.412 108.860  1.00  0.00           C  
ATOM   2730  O   ASN   181      -7.974  55.766 108.543  1.00  0.00           O  
ATOM   2731  N   LYS   182      -5.726  56.151 108.418  1.00  0.00           N  
ATOM   2732  H   LYS   182      -4.983  56.612 108.923  1.00  0.00           H  
ATOM   2733  CA  LYS   182      -5.506  55.440 107.189  1.00  0.00           C  
ATOM   2734  HA  LYS   182      -6.041  55.838 106.327  1.00  0.00           H  
ATOM   2735  CB  LYS   182      -3.981  55.470 106.798  1.00  0.00           C  
ATOM   2736  HB2 LYS   182      -3.499  54.997 107.654  1.00  0.00           H  
ATOM   2737  HB3 LYS   182      -3.749  54.730 106.032  1.00  0.00           H  
ATOM   2738  CG  LYS   182      -3.423  56.811 106.368  1.00  0.00           C  
ATOM   2739  HG2 LYS   182      -4.019  57.606 106.816  1.00  0.00           H  
ATOM   2740  HG3 LYS   182      -2.412  56.900 106.766  1.00  0.00           H  
ATOM   2741  CD  LYS   182      -3.405  57.081 104.880  1.00  0.00           C  
ATOM   2742  HD2 LYS   182      -2.757  56.357 104.387  1.00  0.00           H  
ATOM   2743  HD3 LYS   182      -4.438  57.144 104.537  1.00  0.00           H  
ATOM   2744  CE  LYS   182      -2.896  58.489 104.548  1.00  0.00           C  
ATOM   2745  HE2 LYS   182      -3.684  58.921 103.931  1.00  0.00           H  
ATOM   2746  HE3 LYS   182      -2.811  59.200 105.370  1.00  0.00           H  
ATOM   2747  NZ  LYS   182      -1.691  58.550 103.697  1.00  0.00           N  
ATOM   2748  HZ1 LYS   182      -1.888  58.278 102.744  1.00  0.00           H  
ATOM   2749  HZ2 LYS   182      -1.494  59.526 103.530  1.00  0.00           H  
ATOM   2750  HZ3 LYS   182      -0.869  58.147 104.124  1.00  0.00           H  
ATOM   2751  C   LYS   182      -5.958  54.002 107.262  1.00  0.00           C  
ATOM   2752  O   LYS   182      -6.097  53.366 108.328  1.00  0.00           O  
ATOM   2753  N   THR   183      -6.182  53.433 106.101  1.00  0.00           N  
ATOM   2754  H   THR   183      -6.088  54.004 105.273  1.00  0.00           H  
ATOM   2755  CA  THR   183      -6.177  51.996 105.821  1.00  0.00           C  
ATOM   2756  HA  THR   183      -6.591  51.498 106.697  1.00  0.00           H  
ATOM   2757  CB  THR   183      -7.127  51.854 104.655  1.00  0.00           C  
ATOM   2758  HB  THR   183      -6.665  52.342 103.797  1.00  0.00           H  
ATOM   2759  CG2 THR   183      -7.254  50.414 104.230  1.00  0.00           C  
ATOM   2760 HG21 THR   183      -6.401  49.971 103.716  1.00  0.00           H  
ATOM   2761 HG22 THR   183      -7.437  49.728 105.058  1.00  0.00           H  
ATOM   2762 HG23 THR   183      -8.193  50.314 103.685  1.00  0.00           H  
ATOM   2763  OG1 THR   183      -8.510  52.339 104.786  1.00  0.00           O  
ATOM   2764  HG1 THR   183      -8.849  51.802 105.506  1.00  0.00           H  
ATOM   2765  C   THR   183      -4.823  51.407 105.569  1.00  0.00           C  
ATOM   2766  O   THR   183      -4.004  51.845 104.782  1.00  0.00           O  
ATOM   2767  N   ILE   184      -4.349  50.370 106.319  1.00  0.00           N  
ATOM   2768  H   ILE   184      -5.003  49.869 106.903  1.00  0.00           H  
ATOM   2769  CA  ILE   184      -2.895  49.870 106.432  1.00  0.00           C  
ATOM   2770  HA  ILE   184      -2.231  50.626 106.014  1.00  0.00           H  
ATOM   2771  CB  ILE   184      -2.505  49.772 107.903  1.00  0.00           C  
ATOM   2772  HB  ILE   184      -3.252  49.141 108.385  1.00  0.00           H  
ATOM   2773  CG2 ILE   184      -1.066  49.138 108.073  1.00  0.00           C  
ATOM   2774 HG21 ILE   184      -0.810  49.242 109.128  1.00  0.00           H  
ATOM   2775 HG22 ILE   184      -1.054  48.090 107.771  1.00  0.00           H  
ATOM   2776 HG23 ILE   184      -0.319  49.753 107.573  1.00  0.00           H  
ATOM   2777  CG1 ILE   184      -2.667  51.091 108.667  1.00  0.00           C  
ATOM   2778 HG12 ILE   184      -3.683  51.486 108.667  1.00  0.00           H  
ATOM   2779 HG13 ILE   184      -2.444  50.882 109.713  1.00  0.00           H  
ATOM   2780  CD1 ILE   184      -1.639  52.221 108.261  1.00  0.00           C  
ATOM   2781 HD11 ILE   184      -0.605  52.000 108.526  1.00  0.00           H  
ATOM   2782 HD12 ILE   184      -1.716  52.533 107.219  1.00  0.00           H  
ATOM   2783 HD13 ILE   184      -1.997  53.072 108.840  1.00  0.00           H  
ATOM   2784  C   ILE   184      -2.662  48.652 105.628  1.00  0.00           C  
ATOM   2785  O   ILE   184      -3.240  47.623 105.871  1.00  0.00           O  
ATOM   2786  N   ILE   185      -2.067  48.741 104.422  1.00  0.00           N  
ATOM   2787  H   ILE   185      -1.594  49.581 104.121  1.00  0.00           H  
ATOM   2788  CA  ILE   185      -1.975  47.551 103.588  1.00  0.00           C  
ATOM   2789  HA  ILE   185      -2.655  46.740 103.850  1.00  0.00           H  
ATOM   2790  CB  ILE   185      -2.404  47.899 102.093  1.00  0.00           C  
ATOM   2791  HB  ILE   185      -1.603  48.516 101.685  1.00  0.00           H  
ATOM   2792  CG2 ILE   185      -2.495  46.611 101.246  1.00  0.00           C  
ATOM   2793 HG21 ILE   185      -1.456  46.353 101.041  1.00  0.00           H  
ATOM   2794 HG22 ILE   185      -2.847  45.809 101.896  1.00  0.00           H  
ATOM   2795 HG23 ILE   185      -3.069  46.743 100.329  1.00  0.00           H  
ATOM   2796  CG1 ILE   185      -3.816  48.664 102.052  1.00  0.00           C  
ATOM   2797 HG12 ILE   185      -4.511  48.269 101.311  1.00  0.00           H  
ATOM   2798 HG13 ILE   185      -4.231  48.456 103.039  1.00  0.00           H  
ATOM   2799  CD1 ILE   185      -3.694  50.103 101.691  1.00  0.00           C  
ATOM   2800 HD11 ILE   185      -4.603  50.682 101.853  1.00  0.00           H  
ATOM   2801 HD12 ILE   185      -2.896  50.490 102.325  1.00  0.00           H  
ATOM   2802 HD13 ILE   185      -3.384  50.203 100.651  1.00  0.00           H  
ATOM   2803  C   ILE   185      -0.527  46.888 103.599  1.00  0.00           C  
ATOM   2804  O   ILE   185       0.434  47.477 103.166  1.00  0.00           O  
ATOM   2805  N   PHE   186      -0.386  45.615 103.834  1.00  0.00           N  
ATOM   2806  H   PHE   186      -1.191  45.063 104.094  1.00  0.00           H  
ATOM   2807  CA  PHE   186       0.865  44.862 103.820  1.00  0.00           C  
ATOM   2808  HA  PHE   186       1.719  45.499 104.052  1.00  0.00           H  
ATOM   2809  CB  PHE   186       0.872  43.798 104.894  1.00  0.00           C  
ATOM   2810  HB2 PHE   186      -0.047  43.214 104.842  1.00  0.00           H  
ATOM   2811  HB3 PHE   186       1.623  43.015 104.796  1.00  0.00           H  
ATOM   2812  CG  PHE   186       1.052  44.400 106.329  1.00  0.00           C  
ATOM   2813  CD1 PHE   186       0.016  44.482 107.205  1.00  0.00           C  
ATOM   2814  HD1 PHE   186      -1.034  44.363 106.983  1.00  0.00           H  
ATOM   2815  CE1 PHE   186       0.283  44.788 108.505  1.00  0.00           C  
ATOM   2816  HE1 PHE   186      -0.494  44.835 109.253  1.00  0.00           H  
ATOM   2817  CZ  PHE   186       1.587  45.198 108.905  1.00  0.00           C  
ATOM   2818  HZ  PHE   186       1.757  45.506 109.926  1.00  0.00           H  
ATOM   2819  CE2 PHE   186       2.609  45.315 107.946  1.00  0.00           C  
ATOM   2820  HE2 PHE   186       3.513  45.867 108.154  1.00  0.00           H  
ATOM   2821  CD2 PHE   186       2.293  44.979 106.630  1.00  0.00           C  
ATOM   2822  HD2 PHE   186       3.029  45.066 105.845  1.00  0.00           H  
ATOM   2823  C   PHE   186       1.052  44.225 102.438  1.00  0.00           C  
ATOM   2824  O   PHE   186       0.017  43.606 102.020  1.00  0.00           O  
ATOM   2825  N   LYS   187       2.147  44.385 101.663  1.00  0.00           N  
ATOM   2826  H   LYS   187       2.830  45.055 101.985  1.00  0.00           H  
ATOM   2827  CA  LYS   187       2.400  43.528 100.546  1.00  0.00           C  
ATOM   2828  HA  LYS   187       1.795  42.632 100.681  1.00  0.00           H  
ATOM   2829  CB  LYS   187       1.930  44.205  99.227  1.00  0.00           C  
ATOM   2830  HB2 LYS   187       2.514  45.113  99.076  1.00  0.00           H  
ATOM   2831  HB3 LYS   187       2.216  43.640  98.340  1.00  0.00           H  
ATOM   2832  CG  LYS   187       0.407  44.575  99.201  1.00  0.00           C  
ATOM   2833  HG2 LYS   187      -0.178  43.683  99.422  1.00  0.00           H  
ATOM   2834  HG3 LYS   187       0.268  45.390  99.912  1.00  0.00           H  
ATOM   2835  CD  LYS   187       0.050  45.072  97.776  1.00  0.00           C  
ATOM   2836  HD2 LYS   187       0.687  45.940  97.609  1.00  0.00           H  
ATOM   2837  HD3 LYS   187       0.142  44.202  97.126  1.00  0.00           H  
ATOM   2838  CE  LYS   187      -1.416  45.570  97.862  1.00  0.00           C  
ATOM   2839  HE2 LYS   187      -1.516  46.276  98.686  1.00  0.00           H  
ATOM   2840  HE3 LYS   187      -1.621  46.209  97.003  1.00  0.00           H  
ATOM   2841  NZ  LYS   187      -2.463  44.525  97.961  1.00  0.00           N  
ATOM   2842  HZ1 LYS   187      -2.339  43.841  98.694  1.00  0.00           H  
ATOM   2843  HZ2 LYS   187      -3.419  44.837  98.059  1.00  0.00           H  
ATOM   2844  HZ3 LYS   187      -2.487  44.001  97.098  1.00  0.00           H  
ATOM   2845  C   LYS   187       3.814  43.141 100.405  1.00  0.00           C  
ATOM   2846  O   LYS   187       4.669  43.779 100.966  1.00  0.00           O  
ATOM   2847  N   GLN   188       4.050  41.957  99.858  1.00  0.00           N  
ATOM   2848  H   GLN   188       3.288  41.650  99.271  1.00  0.00           H  
ATOM   2849  CA  GLN   188       5.399  41.414  99.653  1.00  0.00           C  
ATOM   2850  HA  GLN   188       5.766  41.299 100.673  1.00  0.00           H  
ATOM   2851  CB  GLN   188       5.460  39.929  99.095  1.00  0.00           C  
ATOM   2852  HB2 GLN   188       6.277  39.411  99.598  1.00  0.00           H  
ATOM   2853  HB3 GLN   188       4.506  39.447  99.307  1.00  0.00           H  
ATOM   2854  CG  GLN   188       5.718  39.587  97.602  1.00  0.00           C  
ATOM   2855  HG2 GLN   188       6.586  40.166  97.289  1.00  0.00           H  
ATOM   2856  HG3 GLN   188       6.056  38.561  97.455  1.00  0.00           H  
ATOM   2857  CD  GLN   188       4.618  40.004  96.609  1.00  0.00           C  
ATOM   2858  OE1 GLN   188       4.631  41.076  95.983  1.00  0.00           O  
ATOM   2859  NE2 GLN   188       3.842  39.011  96.147  1.00  0.00           N  
ATOM   2860 HE21 GLN   188       4.229  38.114  96.402  1.00  0.00           H  
ATOM   2861 HE22 GLN   188       3.429  39.136  95.234  1.00  0.00           H  
ATOM   2862  C   GLN   188       6.271  42.426  98.856  1.00  0.00           C  
ATOM   2863  O   GLN   188       5.786  43.149  98.051  1.00  0.00           O  
ATOM   2864  N   SER   189       7.619  42.562  99.052  1.00  0.00           N  
ATOM   2865  H   SER   189       7.998  42.017  99.814  1.00  0.00           H  
ATOM   2866  CA  SER   189       8.611  43.317  98.314  1.00  0.00           C  
ATOM   2867  HA  SER   189       8.074  44.266  98.304  1.00  0.00           H  
ATOM   2868  CB  SER   189       9.922  43.268  99.089  1.00  0.00           C  
ATOM   2869  HB2 SER   189       9.924  42.306  99.601  1.00  0.00           H  
ATOM   2870  HB3 SER   189      10.713  43.214  98.342  1.00  0.00           H  
ATOM   2871  OG  SER   189       9.968  44.385  99.996  1.00  0.00           O  
ATOM   2872  HG  SER   189      10.878  44.565 100.244  1.00  0.00           H  
ATOM   2873  C   SER   189       8.717  42.799  96.842  1.00  0.00           C  
ATOM   2874  O   SER   189       8.729  41.529  96.673  1.00  0.00           O  
ATOM   2875  N   SER   190       9.055  43.713  95.904  1.00  0.00           N  
ATOM   2876  H   SER   190       9.083  44.699  96.120  1.00  0.00           H  
ATOM   2877  CA  SER   190       9.727  43.377  94.637  1.00  0.00           C  
ATOM   2878  HA  SER   190       9.340  42.375  94.450  1.00  0.00           H  
ATOM   2879  CB  SER   190       9.374  44.277  93.405  1.00  0.00           C  
ATOM   2880  HB2 SER   190       9.492  45.319  93.700  1.00  0.00           H  
ATOM   2881  HB3 SER   190       9.929  44.026  92.502  1.00  0.00           H  
ATOM   2882  OG  SER   190       8.031  44.106  93.025  1.00  0.00           O  
ATOM   2883  HG  SER   190       7.756  43.325  93.511  1.00  0.00           H  
ATOM   2884  C   SER   190      11.279  43.250  94.821  1.00  0.00           C  
ATOM   2885  O   SER   190      11.785  43.419  95.928  1.00  0.00           O  
ATOM   2886  N   GLY   191      11.965  42.768  93.796  1.00  0.00           N  
ATOM   2887  H   GLY   191      11.497  42.309  93.027  1.00  0.00           H  
ATOM   2888  CA  GLY   191      13.384  42.875  93.599  1.00  0.00           C  
ATOM   2889  HA2 GLY   191      13.548  43.825  93.091  1.00  0.00           H  
ATOM   2890  HA3 GLY   191      13.954  43.078  94.505  1.00  0.00           H  
ATOM   2891  C   GLY   191      13.977  41.711  92.810  1.00  0.00           C  
ATOM   2892  O   GLY   191      13.261  40.773  92.431  1.00  0.00           O  
ATOM   2893  N   GLY   192      15.315  41.716  92.643  1.00  0.00           N  
ATOM   2894  H   GLY   192      15.804  42.357  93.251  1.00  0.00           H  
ATOM   2895  CA  GLY   192      15.955  41.019  91.581  1.00  0.00           C  
ATOM   2896  HA2 GLY   192      15.300  40.907  90.717  1.00  0.00           H  
ATOM   2897  HA3 GLY   192      16.831  41.608  91.309  1.00  0.00           H  
ATOM   2898  C   GLY   192      16.570  39.657  91.922  1.00  0.00           C  
ATOM   2899  O   GLY   192      17.051  38.875  91.054  1.00  0.00           O  
ATOM   2900  N   ASP   193      16.218  39.119  93.085  1.00  0.00           N  
ATOM   2901  H   ASP   193      15.532  39.639  93.613  1.00  0.00           H  
ATOM   2902  CA  ASP   193      16.891  38.008  93.703  1.00  0.00           C  
ATOM   2903  HA  ASP   193      17.259  37.321  92.941  1.00  0.00           H  
ATOM   2904  CB  ASP   193      18.241  38.509  94.472  1.00  0.00           C  
ATOM   2905  HB2 ASP   193      18.313  39.585  94.631  1.00  0.00           H  
ATOM   2906  HB3 ASP   193      18.284  38.054  95.462  1.00  0.00           H  
ATOM   2907  CG  ASP   193      19.428  38.120  93.694  1.00  0.00           C  
ATOM   2908  OD1 ASP   193      20.139  39.035  93.231  1.00  0.00           O  
ATOM   2909  OD2 ASP   193      19.688  36.945  93.415  1.00  0.00           O  
ATOM   2910  C   ASP   193      16.005  37.344  94.717  1.00  0.00           C  
ATOM   2911  O   ASP   193      15.252  38.019  95.419  1.00  0.00           O  
ATOM   2912  N   PRO   194      16.053  36.012  94.830  1.00  0.00           N  
ATOM   2913  CD  PRO   194      16.821  35.120  93.970  1.00  0.00           C  
ATOM   2914  HD2 PRO   194      17.899  35.189  94.111  1.00  0.00           H  
ATOM   2915  HD3 PRO   194      16.632  35.318  92.915  1.00  0.00           H  
ATOM   2916  CG  PRO   194      16.279  33.671  94.144  1.00  0.00           C  
ATOM   2917  HG2 PRO   194      17.055  32.915  94.017  1.00  0.00           H  
ATOM   2918  HG3 PRO   194      15.489  33.450  93.426  1.00  0.00           H  
ATOM   2919  CB  PRO   194      15.560  33.702  95.553  1.00  0.00           C  
ATOM   2920  HB2 PRO   194      16.186  33.366  96.380  1.00  0.00           H  
ATOM   2921  HB3 PRO   194      14.668  33.076  95.584  1.00  0.00           H  
ATOM   2922  CA  PRO   194      15.255  35.209  95.842  1.00  0.00           C  
ATOM   2923  HA  PRO   194      14.187  35.296  95.638  1.00  0.00           H  
ATOM   2924  C   PRO   194      15.379  35.630  97.257  1.00  0.00           C  
ATOM   2925  O   PRO   194      14.467  35.712  98.066  1.00  0.00           O  
ATOM   2926  N   GLU   195      16.663  35.910  97.596  1.00  0.00           N  
ATOM   2927  H   GLU   195      17.329  35.802  96.844  1.00  0.00           H  
ATOM   2928  CA  GLU   195      17.164  36.441  98.867  1.00  0.00           C  
ATOM   2929  HA  GLU   195      16.724  35.922  99.719  1.00  0.00           H  
ATOM   2930  CB  GLU   195      18.623  36.171  99.012  1.00  0.00           C  
ATOM   2931  HB2 GLU   195      18.956  36.709  99.900  1.00  0.00           H  
ATOM   2932  HB3 GLU   195      18.930  35.177  99.339  1.00  0.00           H  
ATOM   2933  CG  GLU   195      19.408  36.710  97.840  1.00  0.00           C  
ATOM   2934  HG2 GLU   195      18.773  37.459  97.365  1.00  0.00           H  
ATOM   2935  HG3 GLU   195      20.282  37.298  98.119  1.00  0.00           H  
ATOM   2936  CD  GLU   195      19.946  35.551  96.900  1.00  0.00           C  
ATOM   2937  OE1 GLU   195      21.137  35.261  96.900  1.00  0.00           O  
ATOM   2938  OE2 GLU   195      19.132  34.889  96.299  1.00  0.00           O  
ATOM   2939  C   GLU   195      16.878  37.883  99.119  1.00  0.00           C  
ATOM   2940  O   GLU   195      17.021  38.341 100.249  1.00  0.00           O  
ATOM   2941  N   ILE   196      16.352  38.599  98.100  1.00  0.00           N  
ATOM   2942  H   ILE   196      16.476  38.231  97.167  1.00  0.00           H  
ATOM   2943  CA  ILE   196      15.547  39.781  98.287  1.00  0.00           C  
ATOM   2944  HA  ILE   196      15.811  40.320  99.198  1.00  0.00           H  
ATOM   2945  CB  ILE   196      15.743  40.731  97.087  1.00  0.00           C  
ATOM   2946  HB  ILE   196      15.333  40.347  96.153  1.00  0.00           H  
ATOM   2947  CG2 ILE   196      14.974  42.058  97.278  1.00  0.00           C  
ATOM   2948 HG21 ILE   196      13.900  41.896  97.361  1.00  0.00           H  
ATOM   2949 HG22 ILE   196      15.202  42.524  98.237  1.00  0.00           H  
ATOM   2950 HG23 ILE   196      15.227  42.708  96.440  1.00  0.00           H  
ATOM   2951  CG1 ILE   196      17.234  41.112  96.878  1.00  0.00           C  
ATOM   2952 HG12 ILE   196      17.895  40.250  96.792  1.00  0.00           H  
ATOM   2953 HG13 ILE   196      17.345  41.671  95.949  1.00  0.00           H  
ATOM   2954  CD1 ILE   196      17.917  41.982  97.870  1.00  0.00           C  
ATOM   2955 HD11 ILE   196      18.002  41.500  98.844  1.00  0.00           H  
ATOM   2956 HD12 ILE   196      18.900  42.372  97.607  1.00  0.00           H  
ATOM   2957 HD13 ILE   196      17.230  42.809  98.048  1.00  0.00           H  
ATOM   2958  C   ILE   196      14.090  39.466  98.557  1.00  0.00           C  
ATOM   2959  O   ILE   196      13.611  39.741  99.676  1.00  0.00           O  
ATOM   2960  N   VAL   197      13.557  38.616  97.747  1.00  0.00           N  
ATOM   2961  H   VAL   197      14.134  38.181  97.041  1.00  0.00           H  
ATOM   2962  CA  VAL   197      12.097  38.535  97.527  1.00  0.00           C  
ATOM   2963  HA  VAL   197      11.707  39.524  97.768  1.00  0.00           H  
ATOM   2964  CB  VAL   197      11.764  38.159  96.042  1.00  0.00           C  
ATOM   2965  HB  VAL   197      12.571  37.467  95.803  1.00  0.00           H  
ATOM   2966  CG1 VAL   197      10.402  37.486  95.913  1.00  0.00           C  
ATOM   2967 HG11 VAL   197      10.584  36.459  96.229  1.00  0.00           H  
ATOM   2968 HG12 VAL   197       9.641  37.906  96.571  1.00  0.00           H  
ATOM   2969 HG13 VAL   197       9.926  37.546  94.934  1.00  0.00           H  
ATOM   2970  CG2 VAL   197      11.872  39.395  95.085  1.00  0.00           C  
ATOM   2971 HG21 VAL   197      11.672  39.120  94.050  1.00  0.00           H  
ATOM   2972 HG22 VAL   197      11.085  40.137  95.221  1.00  0.00           H  
ATOM   2973 HG23 VAL   197      12.863  39.850  95.090  1.00  0.00           H  
ATOM   2974  C   VAL   197      11.441  37.667  98.650  1.00  0.00           C  
ATOM   2975  O   VAL   197      10.296  37.968  98.945  1.00  0.00           O  
ATOM   2976  N   THR   198      12.197  36.814  99.370  1.00  0.00           N  
ATOM   2977  H   THR   198      13.193  36.876  99.214  1.00  0.00           H  
ATOM   2978  CA  THR   198      11.654  36.085 100.583  1.00  0.00           C  
ATOM   2979  HA  THR   198      10.572  35.956 100.618  1.00  0.00           H  
ATOM   2980  CB  THR   198      12.364  34.683 100.512  1.00  0.00           C  
ATOM   2981  HB  THR   198      12.126  34.201 101.460  1.00  0.00           H  
ATOM   2982  CG2 THR   198      11.893  33.749  99.373  1.00  0.00           C  
ATOM   2983 HG21 THR   198      12.424  33.899  98.434  1.00  0.00           H  
ATOM   2984 HG22 THR   198      11.969  32.733  99.759  1.00  0.00           H  
ATOM   2985 HG23 THR   198      10.832  33.889  99.168  1.00  0.00           H  
ATOM   2986  OG1 THR   198      13.738  34.616 100.437  1.00  0.00           O  
ATOM   2987  HG1 THR   198      13.982  34.862  99.542  1.00  0.00           H  
ATOM   2988  C   THR   198      12.035  36.764 101.906  1.00  0.00           C  
ATOM   2989  O   THR   198      12.998  37.483 102.029  1.00  0.00           O  
ATOM   2990  N   HIE   199      11.256  36.507 102.961  1.00  0.00           N  
ATOM   2991  H   HIE   199      10.428  35.966 102.757  1.00  0.00           H  
ATOM   2992  CA  HIE   199      11.781  36.584 104.343  1.00  0.00           C  
ATOM   2993  HA  HIE   199      12.149  37.610 104.336  1.00  0.00           H  
ATOM   2994  CB  HIE   199      10.684  36.449 105.477  1.00  0.00           C  
ATOM   2995  HB2 HIE   199      10.128  37.386 105.442  1.00  0.00           H  
ATOM   2996  HB3 HIE   199      10.067  35.566 105.315  1.00  0.00           H  
ATOM   2997  CG  HIE   199      11.268  36.478 106.841  1.00  0.00           C  
ATOM   2998  ND1 HIE   199      12.280  37.394 107.309  1.00  0.00           N  
ATOM   2999  CE1 HIE   199      13.084  36.783 108.142  1.00  0.00           C  
ATOM   3000  HE1 HIE   199      14.056  37.144 108.444  1.00  0.00           H  
ATOM   3001  NE2 HIE   199      12.623  35.515 108.324  1.00  0.00           N  
ATOM   3002  HE2 HIE   199      13.158  34.753 108.714  1.00  0.00           H  
ATOM   3003  CD2 HIE   199      11.514  35.333 107.536  1.00  0.00           C  
ATOM   3004  HD2 HIE   199      11.112  34.341 107.391  1.00  0.00           H  
ATOM   3005  C   HIE   199      12.932  35.563 104.554  1.00  0.00           C  
ATOM   3006  O   HIE   199      12.700  34.303 104.554  1.00  0.00           O  
ATOM   3007  N   TRP   200      14.154  36.052 104.392  1.00  0.00           N  
ATOM   3008  H   TRP   200      14.335  37.014 104.641  1.00  0.00           H  
ATOM   3009  CA  TRP   200      15.360  35.212 104.141  1.00  0.00           C  
ATOM   3010  HA  TRP   200      15.100  34.176 103.925  1.00  0.00           H  
ATOM   3011  CB  TRP   200      16.013  35.752 102.812  1.00  0.00           C  
ATOM   3012  HB2 TRP   200      15.276  35.620 102.020  1.00  0.00           H  
ATOM   3013  HB3 TRP   200      16.165  36.830 102.872  1.00  0.00           H  
ATOM   3014  CG  TRP   200      17.265  35.053 102.433  1.00  0.00           C  
ATOM   3015  CD1 TRP   200      17.364  33.765 101.980  1.00  0.00           C  
ATOM   3016  HD1 TRP   200      16.536  33.079 101.879  1.00  0.00           H  
ATOM   3017  NE1 TRP   200      18.665  33.579 101.643  1.00  0.00           N  
ATOM   3018  HE1 TRP   200      18.953  32.745 101.152  1.00  0.00           H  
ATOM   3019  CE2 TRP   200      19.504  34.532 102.187  1.00  0.00           C  
ATOM   3020  CZ2 TRP   200      20.868  34.674 102.065  1.00  0.00           C  
ATOM   3021  HZ2 TRP   200      21.414  33.761 101.878  1.00  0.00           H  
ATOM   3022  CH2 TRP   200      21.418  35.888 102.444  1.00  0.00           C  
ATOM   3023  HH2 TRP   200      22.492  35.948 102.344  1.00  0.00           H  
ATOM   3024  CZ3 TRP   200      20.669  36.898 103.056  1.00  0.00           C  
ATOM   3025  HZ3 TRP   200      21.128  37.790 103.455  1.00  0.00           H  
ATOM   3026  CE3 TRP   200      19.268  36.701 103.158  1.00  0.00           C  
ATOM   3027  HE3 TRP   200      18.679  37.439 103.683  1.00  0.00           H  
ATOM   3028  CD2 TRP   200      18.640  35.613 102.561  1.00  0.00           C  
ATOM   3029  C   TRP   200      16.204  35.237 105.367  1.00  0.00           C  
ATOM   3030  O   TRP   200      16.736  36.305 105.738  1.00  0.00           O  
ATOM   3031  N   PHE   201      16.435  34.069 106.039  1.00  0.00           N  
ATOM   3032  H   PHE   201      16.154  33.198 105.611  1.00  0.00           H  
ATOM   3033  CA  PHE   201      17.300  34.095 107.235  1.00  0.00           C  
ATOM   3034  HA  PHE   201      17.933  34.982 107.227  1.00  0.00           H  
ATOM   3035  CB  PHE   201      16.330  34.318 108.499  1.00  0.00           C  
ATOM   3036  HB2 PHE   201      16.889  34.573 109.400  1.00  0.00           H  
ATOM   3037  HB3 PHE   201      15.671  35.159 108.285  1.00  0.00           H  
ATOM   3038  CG  PHE   201      15.487  33.084 108.808  1.00  0.00           C  
ATOM   3039  CD1 PHE   201      14.274  32.831 108.086  1.00  0.00           C  
ATOM   3040  HD1 PHE   201      14.045  33.469 107.245  1.00  0.00           H  
ATOM   3041  CE1 PHE   201      13.139  32.104 108.569  1.00  0.00           C  
ATOM   3042  HE1 PHE   201      12.302  32.037 107.891  1.00  0.00           H  
ATOM   3043  CZ  PHE   201      13.375  31.407 109.775  1.00  0.00           C  
ATOM   3044  HZ  PHE   201      12.605  30.812 110.243  1.00  0.00           H  
ATOM   3045  CE2 PHE   201      14.592  31.510 110.467  1.00  0.00           C  
ATOM   3046  HE2 PHE   201      14.735  30.895 111.342  1.00  0.00           H  
ATOM   3047  CD2 PHE   201      15.686  32.270 109.947  1.00  0.00           C  
ATOM   3048  HD2 PHE   201      16.433  32.476 110.699  1.00  0.00           H  
ATOM   3049  C   PHE   201      18.100  32.757 107.436  1.00  0.00           C  
ATOM   3050  O   PHE   201      17.903  31.681 106.881  1.00  0.00           O  
ATOM   3051  N   ASN   202      19.139  32.880 108.226  1.00  0.00           N  
ATOM   3052  H   ASN   202      19.180  33.750 108.736  1.00  0.00           H  
ATOM   3053  CA  ASN   202      19.869  31.704 108.811  1.00  0.00           C  
ATOM   3054  HA  ASN   202      19.739  30.816 108.193  1.00  0.00           H  
ATOM   3055  CB  ASN   202      21.331  32.135 109.007  1.00  0.00           C  
ATOM   3056  HB2 ASN   202      21.627  32.570 108.052  1.00  0.00           H  
ATOM   3057  HB3 ASN   202      21.377  32.908 109.773  1.00  0.00           H  
ATOM   3058  CG  ASN   202      22.295  31.033 109.433  1.00  0.00           C  
ATOM   3059  OD1 ASN   202      22.522  30.845 110.601  1.00  0.00           O  
ATOM   3060  ND2 ASN   202      22.656  30.139 108.557  1.00  0.00           N  
ATOM   3061 HD21 ASN   202      22.906  29.282 109.030  1.00  0.00           H  
ATOM   3062 HD22 ASN   202      23.019  30.447 107.666  1.00  0.00           H  
ATOM   3063  C   ASN   202      19.197  31.201 110.130  1.00  0.00           C  
ATOM   3064  O   ASN   202      18.801  31.936 111.031  1.00  0.00           O  
ATOM   3065  N   CYX   203      19.279  29.902 110.317  1.00  0.00           N  
ATOM   3066  H   CYX   203      19.215  29.307 109.503  1.00  0.00           H  
ATOM   3067  CA  CYX   203      19.440  29.252 111.608  1.00  0.00           C  
ATOM   3068  HA  CYX   203      19.944  29.951 112.275  1.00  0.00           H  
ATOM   3069  CB  CYX   203      17.981  29.153 112.121  1.00  0.00           C  
ATOM   3070  HB2 CYX   203      17.629  30.184 112.130  1.00  0.00           H  
ATOM   3071  HB3 CYX   203      17.377  28.573 111.422  1.00  0.00           H  
ATOM   3072  SG  CYX   203      17.712  28.216 113.581  1.00  0.00           S  
ATOM   3073  C   CYX   203      20.325  27.956 111.559  1.00  0.00           C  
ATOM   3074  O   CYX   203      19.834  26.906 111.062  1.00  0.00           O  
ATOM   3075  N   GLY   204      21.552  27.950 112.164  1.00  0.00           N  
ATOM   3076  H   GLY   204      21.830  28.903 112.347  1.00  0.00           H  
ATOM   3077  CA  GLY   204      22.556  26.873 112.180  1.00  0.00           C  
ATOM   3078  HA2 GLY   204      23.290  27.101 112.953  1.00  0.00           H  
ATOM   3079  HA3 GLY   204      22.053  25.929 112.389  1.00  0.00           H  
ATOM   3080  C   GLY   204      23.264  26.861 110.837  1.00  0.00           C  
ATOM   3081  O   GLY   204      23.541  27.897 110.221  1.00  0.00           O  
ATOM   3082  N   GLY   205      23.365  25.701 110.174  1.00  0.00           N  
ATOM   3083  H   GLY   205      23.111  24.845 110.647  1.00  0.00           H  
ATOM   3084  CA  GLY   205      23.804  25.491 108.770  1.00  0.00           C  
ATOM   3085  HA2 GLY   205      24.710  26.055 108.546  1.00  0.00           H  
ATOM   3086  HA3 GLY   205      23.969  24.422 108.639  1.00  0.00           H  
ATOM   3087  C   GLY   205      22.753  25.905 107.716  1.00  0.00           C  
ATOM   3088  O   GLY   205      23.169  26.067 106.566  1.00  0.00           O  
ATOM   3089  N   GLU   206      21.451  26.103 108.058  1.00  0.00           N  
ATOM   3090  H   GLU   206      21.250  25.798 109.000  1.00  0.00           H  
ATOM   3091  CA  GLU   206      20.354  26.193 107.098  1.00  0.00           C  
ATOM   3092  HA  GLU   206      20.688  25.662 106.207  1.00  0.00           H  
ATOM   3093  CB  GLU   206      19.098  25.493 107.568  1.00  0.00           C  
ATOM   3094  HB2 GLU   206      18.951  25.648 108.637  1.00  0.00           H  
ATOM   3095  HB3 GLU   206      18.255  25.845 106.974  1.00  0.00           H  
ATOM   3096  CG  GLU   206      19.247  23.959 107.367  1.00  0.00           C  
ATOM   3097  HG2 GLU   206      18.285  23.463 107.491  1.00  0.00           H  
ATOM   3098  HG3 GLU   206      19.569  23.823 106.334  1.00  0.00           H  
ATOM   3099  CD  GLU   206      20.361  23.252 108.206  1.00  0.00           C  
ATOM   3100  OE1 GLU   206      21.238  22.526 107.696  1.00  0.00           O  
ATOM   3101  OE2 GLU   206      20.409  23.410 109.449  1.00  0.00           O  
ATOM   3102  C   GLU   206      19.908  27.616 106.911  1.00  0.00           C  
ATOM   3103  O   GLU   206      19.719  28.395 107.804  1.00  0.00           O  
ATOM   3104  N   PHE   207      19.802  27.916 105.619  1.00  0.00           N  
ATOM   3105  H   PHE   207      20.148  27.215 104.979  1.00  0.00           H  
ATOM   3106  CA  PHE   207      19.283  29.144 105.027  1.00  0.00           C  
ATOM   3107  HA  PHE   207      19.308  29.948 105.762  1.00  0.00           H  
ATOM   3108  CB  PHE   207      20.284  29.573 103.910  1.00  0.00           C  
ATOM   3109  HB2 PHE   207      20.638  28.713 103.342  1.00  0.00           H  
ATOM   3110  HB3 PHE   207      19.856  30.177 103.110  1.00  0.00           H  
ATOM   3111  CG  PHE   207      21.468  30.427 104.393  1.00  0.00           C  
ATOM   3112  CD1 PHE   207      22.596  29.934 105.034  1.00  0.00           C  
ATOM   3113  HD1 PHE   207      22.627  28.859 104.930  1.00  0.00           H  
ATOM   3114  CE1 PHE   207      23.675  30.745 105.475  1.00  0.00           C  
ATOM   3115  HE1 PHE   207      24.468  30.281 106.043  1.00  0.00           H  
ATOM   3116  CZ  PHE   207      23.595  32.180 105.236  1.00  0.00           C  
ATOM   3117  HZ  PHE   207      24.426  32.803 105.532  1.00  0.00           H  
ATOM   3118  CE2 PHE   207      22.458  32.675 104.551  1.00  0.00           C  
ATOM   3119  HE2 PHE   207      22.452  33.699 104.209  1.00  0.00           H  
ATOM   3120  CD2 PHE   207      21.328  31.858 104.311  1.00  0.00           C  
ATOM   3121  HD2 PHE   207      20.337  32.263 104.170  1.00  0.00           H  
ATOM   3122  C   PHE   207      17.821  28.963 104.513  1.00  0.00           C  
ATOM   3123  O   PHE   207      17.562  28.285 103.517  1.00  0.00           O  
ATOM   3124  N   PHE   208      16.890  29.606 105.230  1.00  0.00           N  
ATOM   3125  H   PHE   208      17.289  30.220 105.927  1.00  0.00           H  
ATOM   3126  CA  PHE   208      15.482  29.602 104.990  1.00  0.00           C  
ATOM   3127  HA  PHE   208      15.194  28.593 104.694  1.00  0.00           H  
ATOM   3128  CB  PHE   208      14.757  29.827 106.319  1.00  0.00           C  
ATOM   3129  HB2 PHE   208      15.279  30.645 106.816  1.00  0.00           H  
ATOM   3130  HB3 PHE   208      13.741  30.217 106.260  1.00  0.00           H  
ATOM   3131  CG  PHE   208      14.757  28.552 107.150  1.00  0.00           C  
ATOM   3132  CD1 PHE   208      15.595  28.448 108.311  1.00  0.00           C  
ATOM   3133  HD1 PHE   208      16.033  29.366 108.673  1.00  0.00           H  
ATOM   3134  CE1 PHE   208      15.712  27.292 109.061  1.00  0.00           C  
ATOM   3135  HE1 PHE   208      16.157  27.266 110.045  1.00  0.00           H  
ATOM   3136  CZ  PHE   208      15.131  26.104 108.579  1.00  0.00           C  
ATOM   3137  HZ  PHE   208      15.268  25.199 109.152  1.00  0.00           H  
ATOM   3138  CE2 PHE   208      14.372  26.170 107.384  1.00  0.00           C  
ATOM   3139  HE2 PHE   208      14.038  25.216 107.005  1.00  0.00           H  
ATOM   3140  CD2 PHE   208      14.002  27.438 106.750  1.00  0.00           C  
ATOM   3141  HD2 PHE   208      13.341  27.379 105.897  1.00  0.00           H  
ATOM   3142  C   PHE   208      15.007  30.694 104.023  1.00  0.00           C  
ATOM   3143  O   PHE   208      15.115  31.843 104.250  1.00  0.00           O  
ATOM   3144  N   TYR   209      14.491  30.286 102.869  1.00  0.00           N  
ATOM   3145  H   TYR   209      14.595  29.336 102.543  1.00  0.00           H  
ATOM   3146  CA  TYR   209      13.812  31.157 101.918  1.00  0.00           C  
ATOM   3147  HA  TYR   209      13.986  32.219 102.088  1.00  0.00           H  
ATOM   3148  CB  TYR   209      14.388  31.005 100.506  1.00  0.00           C  
ATOM   3149  HB2 TYR   209      13.962  30.106 100.061  1.00  0.00           H  
ATOM   3150  HB3 TYR   209      13.863  31.793  99.965  1.00  0.00           H  
ATOM   3151  CG  TYR   209      15.855  31.066 100.251  1.00  0.00           C  
ATOM   3152  CD1 TYR   209      16.632  29.928 100.445  1.00  0.00           C  
ATOM   3153  HD1 TYR   209      16.237  29.087 100.996  1.00  0.00           H  
ATOM   3154  CE1 TYR   209      17.932  29.876  99.797  1.00  0.00           C  
ATOM   3155  HE1 TYR   209      18.538  28.985  99.866  1.00  0.00           H  
ATOM   3156  CZ  TYR   209      18.418  30.972  99.071  1.00  0.00           C  
ATOM   3157  OH  TYR   209      19.538  30.884  98.395  1.00  0.00           O  
ATOM   3158  HH  TYR   209      19.957  31.726  98.203  1.00  0.00           H  
ATOM   3159  CE2 TYR   209      17.532  32.069  98.796  1.00  0.00           C  
ATOM   3160  HE2 TYR   209      18.012  32.965  98.432  1.00  0.00           H  
ATOM   3161  CD2 TYR   209      16.313  32.168  99.458  1.00  0.00           C  
ATOM   3162  HD2 TYR   209      15.675  33.027  99.307  1.00  0.00           H  
ATOM   3163  C   TYR   209      12.280  30.995 101.974  1.00  0.00           C  
ATOM   3164  O   TYR   209      11.710  30.065 101.391  1.00  0.00           O  
ATOM   3165  N   CYX   210      11.591  31.828 102.746  1.00  0.00           N  
ATOM   3166  H   CYX   210      12.136  32.357 103.412  1.00  0.00           H  
ATOM   3167  CA  CYX   210      10.147  31.796 102.984  1.00  0.00           C  
ATOM   3168  HA  CYX   210       9.787  30.814 102.679  1.00  0.00           H  
ATOM   3169  CB  CYX   210       9.903  32.084 104.503  1.00  0.00           C  
ATOM   3170  HB2 CYX   210      10.361  33.043 104.746  1.00  0.00           H  
ATOM   3171  HB3 CYX   210       8.823  32.086 104.653  1.00  0.00           H  
ATOM   3172  SG  CYX   210      10.655  30.866 105.618  1.00  0.00           S  
ATOM   3173  C   CYX   210       9.409  32.789 102.033  1.00  0.00           C  
ATOM   3174  O   CYX   210       9.802  33.953 101.868  1.00  0.00           O  
ATOM   3175  N   ASN   211       8.126  32.441 101.749  1.00  0.00           N  
ATOM   3176  H   ASN   211       7.859  31.491 101.962  1.00  0.00           H  
ATOM   3177  CA  ASN   211       7.241  33.281 100.900  1.00  0.00           C  
ATOM   3178  HA  ASN   211       7.890  33.749 100.159  1.00  0.00           H  
ATOM   3179  CB  ASN   211       6.198  32.439 100.130  1.00  0.00           C  
ATOM   3180  HB2 ASN   211       6.695  31.600  99.643  1.00  0.00           H  
ATOM   3181  HB3 ASN   211       5.399  32.183 100.826  1.00  0.00           H  
ATOM   3182  CG  ASN   211       5.684  33.301  98.983  1.00  0.00           C  
ATOM   3183  OD1 ASN   211       5.439  34.506  99.125  1.00  0.00           O  
ATOM   3184  ND2 ASN   211       5.471  32.630  97.882  1.00  0.00           N  
ATOM   3185 HD21 ASN   211       5.644  33.264  97.114  1.00  0.00           H  
ATOM   3186 HD22 ASN   211       5.900  31.716  97.875  1.00  0.00           H  
ATOM   3187  C   ASN   211       6.587  34.362 101.783  1.00  0.00           C  
ATOM   3188  O   ASN   211       5.633  34.145 102.570  1.00  0.00           O  
ATOM   3189  N   SER   212       7.075  35.526 101.447  1.00  0.00           N  
ATOM   3190  H   SER   212       7.905  35.646 100.885  1.00  0.00           H  
ATOM   3191  CA  SER   212       6.644  36.705 102.185  1.00  0.00           C  
ATOM   3192  HA  SER   212       6.492  36.368 103.210  1.00  0.00           H  
ATOM   3193  CB  SER   212       7.668  37.810 102.089  1.00  0.00           C  
ATOM   3194  HB2 SER   212       8.143  37.794 101.108  1.00  0.00           H  
ATOM   3195  HB3 SER   212       7.214  38.801 102.083  1.00  0.00           H  
ATOM   3196  OG  SER   212       8.559  37.568 103.117  1.00  0.00           O  
ATOM   3197  HG  SER   212       9.167  38.305 103.206  1.00  0.00           H  
ATOM   3198  C   SER   212       5.292  37.290 101.735  1.00  0.00           C  
ATOM   3199  O   SER   212       4.732  38.098 102.408  1.00  0.00           O  
ATOM   3200  N   THR   213       4.752  36.657 100.712  1.00  0.00           N  
ATOM   3201  H   THR   213       5.260  35.977 100.165  1.00  0.00           H  
ATOM   3202  CA  THR   213       3.307  36.613 100.489  1.00  0.00           C  
ATOM   3203  HA  THR   213       2.991  37.653 100.562  1.00  0.00           H  
ATOM   3204  CB  THR   213       2.916  36.175  99.017  1.00  0.00           C  
ATOM   3205  HB  THR   213       2.916  35.085  98.992  1.00  0.00           H  
ATOM   3206  CG2 THR   213       1.615  36.867  98.550  1.00  0.00           C  
ATOM   3207 HG21 THR   213       0.761  36.743  99.216  1.00  0.00           H  
ATOM   3208 HG22 THR   213       1.878  37.923  98.486  1.00  0.00           H  
ATOM   3209 HG23 THR   213       1.403  36.558  97.526  1.00  0.00           H  
ATOM   3210  OG1 THR   213       3.927  36.699  98.129  1.00  0.00           O  
ATOM   3211  HG1 THR   213       4.714  36.248  98.444  1.00  0.00           H  
ATOM   3212  C   THR   213       2.410  35.998 101.606  1.00  0.00           C  
ATOM   3213  O   THR   213       1.381  36.594 101.844  1.00  0.00           O  
ATOM   3214  N   GLN   214       2.851  34.876 102.207  1.00  0.00           N  
ATOM   3215  H   GLN   214       3.772  34.547 101.954  1.00  0.00           H  
ATOM   3216  CA  GLN   214       2.249  34.338 103.459  1.00  0.00           C  
ATOM   3217  HA  GLN   214       1.201  34.109 103.270  1.00  0.00           H  
ATOM   3218  CB  GLN   214       2.825  32.960 103.832  1.00  0.00           C  
ATOM   3219  HB2 GLN   214       3.234  32.538 102.914  1.00  0.00           H  
ATOM   3220  HB3 GLN   214       3.639  33.090 104.545  1.00  0.00           H  
ATOM   3221  CG  GLN   214       1.772  32.077 104.418  1.00  0.00           C  
ATOM   3222  HG2 GLN   214       2.268  31.339 105.048  1.00  0.00           H  
ATOM   3223  HG3 GLN   214       1.138  32.657 105.088  1.00  0.00           H  
ATOM   3224  CD  GLN   214       0.880  31.408 103.304  1.00  0.00           C  
ATOM   3225  OE1 GLN   214       1.359  30.873 102.288  1.00  0.00           O  
ATOM   3226  NE2 GLN   214      -0.411  31.218 103.579  1.00  0.00           N  
ATOM   3227 HE21 GLN   214      -0.896  31.866 104.182  1.00  0.00           H  
ATOM   3228 HE22 GLN   214      -0.947  30.570 103.020  1.00  0.00           H  
ATOM   3229  C   GLN   214       2.220  35.371 104.627  1.00  0.00           C  
ATOM   3230  O   GLN   214       1.335  35.394 105.486  1.00  0.00           O  
ATOM   3231  N   LEU   215       3.367  35.951 104.847  1.00  0.00           N  
ATOM   3232  H   LEU   215       4.156  35.712 104.263  1.00  0.00           H  
ATOM   3233  CA  LEU   215       3.621  36.961 105.858  1.00  0.00           C  
ATOM   3234  HA  LEU   215       3.261  36.505 106.780  1.00  0.00           H  
ATOM   3235  CB  LEU   215       5.124  37.228 105.998  1.00  0.00           C  
ATOM   3236  HB2 LEU   215       5.471  37.333 104.970  1.00  0.00           H  
ATOM   3237  HB3 LEU   215       5.328  38.128 106.578  1.00  0.00           H  
ATOM   3238  CG  LEU   215       5.845  36.035 106.649  1.00  0.00           C  
ATOM   3239  HG  LEU   215       5.657  35.183 105.996  1.00  0.00           H  
ATOM   3240  CD1 LEU   215       7.318  36.282 106.621  1.00  0.00           C  
ATOM   3241 HD11 LEU   215       7.750  36.894 107.414  1.00  0.00           H  
ATOM   3242 HD12 LEU   215       7.819  35.315 106.562  1.00  0.00           H  
ATOM   3243 HD13 LEU   215       7.573  36.796 105.695  1.00  0.00           H  
ATOM   3244  CD2 LEU   215       5.408  35.630 108.089  1.00  0.00           C  
ATOM   3245 HD21 LEU   215       4.444  35.123 108.038  1.00  0.00           H  
ATOM   3246 HD22 LEU   215       6.205  34.923 108.319  1.00  0.00           H  
ATOM   3247 HD23 LEU   215       5.386  36.435 108.824  1.00  0.00           H  
ATOM   3248  C   LEU   215       2.780  38.196 105.488  1.00  0.00           C  
ATOM   3249  O   LEU   215       1.902  38.538 106.244  1.00  0.00           O  
ATOM   3250  N   PHE   216       3.002  38.885 104.380  1.00  0.00           N  
ATOM   3251  H   PHE   216       3.693  38.449 103.786  1.00  0.00           H  
ATOM   3252  CA  PHE   216       2.622  40.316 104.241  1.00  0.00           C  
ATOM   3253  HA  PHE   216       2.210  40.709 105.170  1.00  0.00           H  
ATOM   3254  CB  PHE   216       3.933  41.064 103.939  1.00  0.00           C  
ATOM   3255  HB2 PHE   216       4.162  40.674 102.947  1.00  0.00           H  
ATOM   3256  HB3 PHE   216       3.701  42.117 103.775  1.00  0.00           H  
ATOM   3257  CG  PHE   216       5.076  40.983 105.005  1.00  0.00           C  
ATOM   3258  CD1 PHE   216       5.025  41.722 106.223  1.00  0.00           C  
ATOM   3259  HD1 PHE   216       4.165  42.339 106.441  1.00  0.00           H  
ATOM   3260  CE1 PHE   216       6.206  41.829 107.009  1.00  0.00           C  
ATOM   3261  HE1 PHE   216       6.282  42.662 107.692  1.00  0.00           H  
ATOM   3262  CZ  PHE   216       7.430  41.230 106.493  1.00  0.00           C  
ATOM   3263  HZ  PHE   216       8.348  41.145 107.056  1.00  0.00           H  
ATOM   3264  CE2 PHE   216       7.398  40.310 105.414  1.00  0.00           C  
ATOM   3265  HE2 PHE   216       8.256  39.699 105.177  1.00  0.00           H  
ATOM   3266  CD2 PHE   216       6.222  40.179 104.632  1.00  0.00           C  
ATOM   3267  HD2 PHE   216       6.210  39.438 103.846  1.00  0.00           H  
ATOM   3268  C   PHE   216       1.621  40.452 103.093  1.00  0.00           C  
ATOM   3269  O   PHE   216       1.967  40.506 101.864  1.00  0.00           O  
ATOM   3270  N   ASN   217       0.334  40.433 103.552  1.00  0.00           N  
ATOM   3271  H   ASN   217       0.179  40.458 104.550  1.00  0.00           H  
ATOM   3272  CA  ASN   217      -0.819  40.468 102.657  1.00  0.00           C  
ATOM   3273  HA  ASN   217      -0.560  41.164 101.859  1.00  0.00           H  
ATOM   3274  CB  ASN   217      -1.106  39.051 102.109  1.00  0.00           C  
ATOM   3275  HB2 ASN   217      -1.975  39.005 101.453  1.00  0.00           H  
ATOM   3276  HB3 ASN   217      -0.200  38.761 101.576  1.00  0.00           H  
ATOM   3277  CG  ASN   217      -1.369  37.988 103.142  1.00  0.00           C  
ATOM   3278  OD1 ASN   217      -1.596  38.234 104.296  1.00  0.00           O  
ATOM   3279  ND2 ASN   217      -1.274  36.754 102.757  1.00  0.00           N  
ATOM   3280 HD21 ASN   217      -0.422  36.670 102.221  1.00  0.00           H  
ATOM   3281 HD22 ASN   217      -1.418  36.102 103.515  1.00  0.00           H  
ATOM   3282  C   ASN   217      -2.057  41.128 103.297  1.00  0.00           C  
ATOM   3283  O   ASN   217      -2.985  41.586 102.650  1.00  0.00           O  
ATOM   3284  N   SER   218      -2.133  41.342 104.639  1.00  0.00           N  
ATOM   3285  H   SER   218      -1.353  41.056 105.212  1.00  0.00           H  
ATOM   3286  CA  SER   218      -3.370  41.928 105.208  1.00  0.00           C  
ATOM   3287  HA  SER   218      -4.203  41.352 104.805  1.00  0.00           H  
ATOM   3288  CB  SER   218      -3.258  41.782 106.731  1.00  0.00           C  
ATOM   3289  HB2 SER   218      -3.913  42.476 107.257  1.00  0.00           H  
ATOM   3290  HB3 SER   218      -3.495  40.778 107.082  1.00  0.00           H  
ATOM   3291  OG  SER   218      -1.887  41.973 107.191  1.00  0.00           O  
ATOM   3292  HG  SER   218      -1.347  41.232 106.907  1.00  0.00           H  
ATOM   3293  C   SER   218      -3.548  43.389 104.775  1.00  0.00           C  
ATOM   3294  O   SER   218      -2.662  44.213 104.899  1.00  0.00           O  
ATOM   3295  N   THR   219      -4.802  43.794 104.424  1.00  0.00           N  
ATOM   3296  H   THR   219      -5.543  43.116 104.528  1.00  0.00           H  
ATOM   3297  CA  THR   219      -5.202  45.197 104.678  1.00  0.00           C  
ATOM   3298  HA  THR   219      -4.360  45.887 104.634  1.00  0.00           H  
ATOM   3299  CB  THR   219      -6.184  45.635 103.597  1.00  0.00           C  
ATOM   3300  HB  THR   219      -7.073  45.010 103.683  1.00  0.00           H  
ATOM   3301  CG2 THR   219      -6.740  47.058 103.782  1.00  0.00           C  
ATOM   3302 HG21 THR   219      -5.885  47.631 104.140  1.00  0.00           H  
ATOM   3303 HG22 THR   219      -6.977  47.401 102.775  1.00  0.00           H  
ATOM   3304 HG23 THR   219      -7.626  47.046 104.417  1.00  0.00           H  
ATOM   3305  OG1 THR   219      -5.633  45.457 102.314  1.00  0.00           O  
ATOM   3306  HG1 THR   219      -5.617  44.510 102.163  1.00  0.00           H  
ATOM   3307  C   THR   219      -5.831  45.196 106.092  1.00  0.00           C  
ATOM   3308  O   THR   219      -6.802  44.496 106.389  1.00  0.00           O  
ATOM   3309  N   TRP   220      -5.411  46.099 106.949  1.00  0.00           N  
ATOM   3310  H   TRP   220      -4.500  46.502 106.784  1.00  0.00           H  
ATOM   3311  CA  TRP   220      -6.223  46.594 108.098  1.00  0.00           C  
ATOM   3312  HA  TRP   220      -6.949  45.799 108.267  1.00  0.00           H  
ATOM   3313  CB  TRP   220      -5.239  46.748 109.326  1.00  0.00           C  
ATOM   3314  HB2 TRP   220      -4.580  47.596 109.142  1.00  0.00           H  
ATOM   3315  HB3 TRP   220      -5.848  46.988 110.198  1.00  0.00           H  
ATOM   3316  CG  TRP   220      -4.470  45.543 109.559  1.00  0.00           C  
ATOM   3317  CD1 TRP   220      -3.249  45.218 108.988  1.00  0.00           C  
ATOM   3318  HD1 TRP   220      -2.838  45.709 108.118  1.00  0.00           H  
ATOM   3319  NE1 TRP   220      -2.892  43.948 109.354  1.00  0.00           N  
ATOM   3320  HE1 TRP   220      -2.271  43.321 108.863  1.00  0.00           H  
ATOM   3321  CE2 TRP   220      -3.772  43.511 110.363  1.00  0.00           C  
ATOM   3322  CZ2 TRP   220      -3.986  42.277 111.121  1.00  0.00           C  
ATOM   3323  HZ2 TRP   220      -3.436  41.363 110.949  1.00  0.00           H  
ATOM   3324  CH2 TRP   220      -4.902  42.307 112.169  1.00  0.00           C  
ATOM   3325  HH2 TRP   220      -4.902  41.494 112.880  1.00  0.00           H  
ATOM   3326  CZ3 TRP   220      -5.852  43.367 112.305  1.00  0.00           C  
ATOM   3327  HZ3 TRP   220      -6.616  43.294 113.066  1.00  0.00           H  
ATOM   3328  CE3 TRP   220      -5.653  44.524 111.573  1.00  0.00           C  
ATOM   3329  HE3 TRP   220      -6.207  45.406 111.860  1.00  0.00           H  
ATOM   3330  CD2 TRP   220      -4.730  44.571 110.549  1.00  0.00           C  
ATOM   3331  C   TRP   220      -7.029  47.846 107.740  1.00  0.00           C  
ATOM   3332  O   TRP   220      -6.499  48.692 107.024  1.00  0.00           O  
ATOM   3333  N   PHE   221      -8.110  48.053 108.541  1.00  0.00           N  
ATOM   3334  H   PHE   221      -8.586  47.231 108.882  1.00  0.00           H  
ATOM   3335  CA  PHE   221      -8.803  49.333 108.782  1.00  0.00           C  
ATOM   3336  HA  PHE   221      -9.526  49.144 109.575  1.00  0.00           H  
ATOM   3337  CB  PHE   221      -7.878  50.324 109.443  1.00  0.00           C  
ATOM   3338  HB2 PHE   221      -7.169  50.568 108.651  1.00  0.00           H  
ATOM   3339  HB3 PHE   221      -8.420  51.228 109.720  1.00  0.00           H  
ATOM   3340  CG  PHE   221      -7.132  49.938 110.747  1.00  0.00           C  
ATOM   3341  CD1 PHE   221      -7.856  49.219 111.729  1.00  0.00           C  
ATOM   3342  HD1 PHE   221      -8.851  48.841 111.548  1.00  0.00           H  
ATOM   3343  CE1 PHE   221      -7.207  48.769 112.880  1.00  0.00           C  
ATOM   3344  HE1 PHE   221      -7.818  48.258 113.609  1.00  0.00           H  
ATOM   3345  CZ  PHE   221      -5.880  49.076 113.149  1.00  0.00           C  
ATOM   3346  HZ  PHE   221      -5.370  48.767 114.050  1.00  0.00           H  
ATOM   3347  CE2 PHE   221      -5.194  49.772 112.159  1.00  0.00           C  
ATOM   3348  HE2 PHE   221      -4.167  50.074 112.301  1.00  0.00           H  
ATOM   3349  CD2 PHE   221      -5.775  50.197 110.953  1.00  0.00           C  
ATOM   3350  HD2 PHE   221      -5.213  50.522 110.091  1.00  0.00           H  
ATOM   3351  C   PHE   221      -9.521  49.827 107.491  1.00  0.00           C  
ATOM   3352  O   PHE   221      -9.189  50.832 106.832  1.00  0.00           O  
ATOM   3353  N   ASN   222     -10.389  48.962 106.930  1.00  0.00           N  
ATOM   3354  H   ASN   222     -10.615  48.127 107.450  1.00  0.00           H  
ATOM   3355  CA  ASN   222     -11.130  49.212 105.616  1.00  0.00           C  
ATOM   3356  HA  ASN   222     -10.660  50.118 105.235  1.00  0.00           H  
ATOM   3357  CB  ASN   222     -10.680  48.165 104.584  1.00  0.00           C  
ATOM   3358  HB2 ASN   222      -9.618  48.119 104.345  1.00  0.00           H  
ATOM   3359  HB3 ASN   222     -10.827  47.160 104.980  1.00  0.00           H  
ATOM   3360  CG  ASN   222     -11.640  48.084 103.378  1.00  0.00           C  
ATOM   3361  OD1 ASN   222     -12.627  47.349 103.465  1.00  0.00           O  
ATOM   3362  ND2 ASN   222     -11.389  48.779 102.312  1.00  0.00           N  
ATOM   3363 HD21 ASN   222     -12.229  48.727 101.754  1.00  0.00           H  
ATOM   3364 HD22 ASN   222     -11.128  49.747 102.430  1.00  0.00           H  
ATOM   3365  C   ASN   222     -12.621  49.320 105.808  1.00  0.00           C  
ATOM   3366  O   ASN   222     -13.279  48.356 106.302  1.00  0.00           O  
ATOM   3367  N   SER   223     -13.350  50.298 105.148  1.00  0.00           N  
ATOM   3368  H   SER   223     -12.893  50.827 104.419  1.00  0.00           H  
ATOM   3369  CA  SER   223     -14.770  50.567 105.442  1.00  0.00           C  
ATOM   3370  HA  SER   223     -14.899  50.802 106.499  1.00  0.00           H  
ATOM   3371  CB  SER   223     -15.310  51.795 104.685  1.00  0.00           C  
ATOM   3372  HB2 SER   223     -16.066  51.447 103.981  1.00  0.00           H  
ATOM   3373  HB3 SER   223     -15.947  52.342 105.380  1.00  0.00           H  
ATOM   3374  OG  SER   223     -14.389  52.700 104.115  1.00  0.00           O  
ATOM   3375  HG  SER   223     -14.613  53.578 104.431  1.00  0.00           H  
ATOM   3376  C   SER   223     -15.767  49.453 105.222  1.00  0.00           C  
ATOM   3377  O   SER   223     -16.794  49.382 105.894  1.00  0.00           O  
ATOM   3378  N   THR   224     -15.541  48.677 104.173  1.00  0.00           N  
ATOM   3379  H   THR   224     -14.581  48.707 103.862  1.00  0.00           H  
ATOM   3380  CA  THR   224     -16.315  47.487 103.731  1.00  0.00           C  
ATOM   3381  HA  THR   224     -17.363  47.651 103.980  1.00  0.00           H  
ATOM   3382  CB  THR   224     -16.337  47.311 102.222  1.00  0.00           C  
ATOM   3383  HB  THR   224     -15.293  47.080 102.009  1.00  0.00           H  
ATOM   3384  CG2 THR   224     -17.307  46.322 101.791  1.00  0.00           C  
ATOM   3385 HG21 THR   224     -18.288  46.677 102.106  1.00  0.00           H  
ATOM   3386 HG22 THR   224     -17.227  46.234 100.708  1.00  0.00           H  
ATOM   3387 HG23 THR   224     -17.046  45.348 102.207  1.00  0.00           H  
ATOM   3388  OG1 THR   224     -16.700  48.549 101.629  1.00  0.00           O  
ATOM   3389  HG1 THR   224     -16.076  49.171 102.011  1.00  0.00           H  
ATOM   3390  C   THR   224     -15.953  46.149 104.487  1.00  0.00           C  
ATOM   3391  O   THR   224     -16.791  45.381 104.901  1.00  0.00           O  
ATOM   3392  N   TRP   225     -14.695  45.856 104.675  1.00  0.00           N  
ATOM   3393  H   TRP   225     -14.041  46.495 104.246  1.00  0.00           H  
ATOM   3394  CA  TRP   225     -14.103  44.656 105.211  1.00  0.00           C  
ATOM   3395  HA  TRP   225     -14.779  43.848 104.931  1.00  0.00           H  
ATOM   3396  CB  TRP   225     -12.733  44.306 104.564  1.00  0.00           C  
ATOM   3397  HB2 TRP   225     -12.220  45.267 104.553  1.00  0.00           H  
ATOM   3398  HB3 TRP   225     -12.234  43.511 105.118  1.00  0.00           H  
ATOM   3399  CG  TRP   225     -12.753  43.719 103.215  1.00  0.00           C  
ATOM   3400  CD1 TRP   225     -13.658  42.887 102.649  1.00  0.00           C  
ATOM   3401  HD1 TRP   225     -14.473  42.481 103.230  1.00  0.00           H  
ATOM   3402  NE1 TRP   225     -13.246  42.539 101.373  1.00  0.00           N  
ATOM   3403  HE1 TRP   225     -13.774  42.087 100.640  1.00  0.00           H  
ATOM   3404  CE2 TRP   225     -11.923  42.914 101.217  1.00  0.00           C  
ATOM   3405  CZ2 TRP   225     -10.986  42.635 100.220  1.00  0.00           C  
ATOM   3406  HZ2 TRP   225     -11.094  41.965  99.380  1.00  0.00           H  
ATOM   3407  CH2 TRP   225      -9.730  43.286 100.280  1.00  0.00           C  
ATOM   3408  HH2 TRP   225      -9.063  43.191  99.436  1.00  0.00           H  
ATOM   3409  CZ3 TRP   225      -9.458  44.295 101.173  1.00  0.00           C  
ATOM   3410  HZ3 TRP   225      -8.603  44.949 101.087  1.00  0.00           H  
ATOM   3411  CE3 TRP   225     -10.448  44.677 102.133  1.00  0.00           C  
ATOM   3412  HE3 TRP   225     -10.177  45.345 102.937  1.00  0.00           H  
ATOM   3413  CD2 TRP   225     -11.639  43.856 102.242  1.00  0.00           C  
ATOM   3414  C   TRP   225     -14.052  44.610 106.718  1.00  0.00           C  
ATOM   3415  O   TRP   225     -14.766  43.784 107.326  1.00  0.00           O  
ATOM   3416  N   SER   226     -13.433  45.582 107.365  1.00  0.00           N  
ATOM   3417  H   SER   226     -13.373  46.408 106.786  1.00  0.00           H  
ATOM   3418  CA  SER   226     -13.122  45.671 108.779  1.00  0.00           C  
ATOM   3419  HA  SER   226     -14.031  45.417 109.325  1.00  0.00           H  
ATOM   3420  CB  SER   226     -12.148  44.544 109.126  1.00  0.00           C  
ATOM   3421  HB2 SER   226     -12.526  43.577 108.795  1.00  0.00           H  
ATOM   3422  HB3 SER   226     -11.131  44.734 108.781  1.00  0.00           H  
ATOM   3423  OG  SER   226     -12.082  44.433 110.596  1.00  0.00           O  
ATOM   3424  HG  SER   226     -12.999  44.408 110.881  1.00  0.00           H  
ATOM   3425  C   SER   226     -12.530  47.005 109.243  1.00  0.00           C  
ATOM   3426  O   SER   226     -11.368  47.384 109.036  1.00  0.00           O  
ATOM   3427  N   THR   227     -13.311  47.853 109.913  1.00  0.00           N  
ATOM   3428  H   THR   227     -14.202  47.451 110.166  1.00  0.00           H  
ATOM   3429  CA  THR   227     -12.913  49.097 110.477  1.00  0.00           C  
ATOM   3430  HA  THR   227     -12.346  49.606 109.698  1.00  0.00           H  
ATOM   3431  CB  THR   227     -14.139  49.972 110.601  1.00  0.00           C  
ATOM   3432  HB  THR   227     -13.852  50.837 111.199  1.00  0.00           H  
ATOM   3433  CG2 THR   227     -14.712  50.479 109.299  1.00  0.00           C  
ATOM   3434 HG21 THR   227     -15.706  50.900 109.451  1.00  0.00           H  
ATOM   3435 HG22 THR   227     -14.078  51.216 108.807  1.00  0.00           H  
ATOM   3436 HG23 THR   227     -14.940  49.582 108.723  1.00  0.00           H  
ATOM   3437  OG1 THR   227     -15.089  49.384 111.412  1.00  0.00           O  
ATOM   3438  HG1 THR   227     -15.432  50.172 111.840  1.00  0.00           H  
ATOM   3439  C   THR   227     -12.081  49.000 111.736  1.00  0.00           C  
ATOM   3440  O   THR   227     -11.562  50.012 112.191  1.00  0.00           O  
ATOM   3441  N   GLU   228     -11.954  47.862 112.428  1.00  0.00           N  
ATOM   3442  H   GLU   228     -12.448  47.040 112.113  1.00  0.00           H  
ATOM   3443  CA  GLU   228     -11.195  47.627 113.705  1.00  0.00           C  
ATOM   3444  HA  GLU   228     -10.701  48.542 114.029  1.00  0.00           H  
ATOM   3445  CB  GLU   228     -12.202  47.363 114.864  1.00  0.00           C  
ATOM   3446  HB2 GLU   228     -13.239  47.439 114.534  1.00  0.00           H  
ATOM   3447  HB3 GLU   228     -12.034  46.354 115.238  1.00  0.00           H  
ATOM   3448  CG  GLU   228     -12.210  48.362 116.045  1.00  0.00           C  
ATOM   3449  HG2 GLU   228     -12.542  49.244 115.499  1.00  0.00           H  
ATOM   3450  HG3 GLU   228     -12.976  47.912 116.677  1.00  0.00           H  
ATOM   3451  CD  GLU   228     -10.811  48.348 116.744  1.00  0.00           C  
ATOM   3452  OE1 GLU   228     -10.487  47.415 117.474  1.00  0.00           O  
ATOM   3453  OE2 GLU   228      -9.967  49.154 116.307  1.00  0.00           O  
ATOM   3454  C   GLU   228     -10.147  46.509 113.600  1.00  0.00           C  
ATOM   3455  O   GLU   228      -9.308  46.427 114.427  1.00  0.00           O  
ATOM   3456  N   GLY   229     -10.164  45.660 112.537  1.00  0.00           N  
ATOM   3457  H   GLY   229     -10.836  45.824 111.801  1.00  0.00           H  
ATOM   3458  CA  GLY   229      -9.226  44.539 112.257  1.00  0.00           C  
ATOM   3459  HA2 GLY   229      -8.259  44.650 112.746  1.00  0.00           H  
ATOM   3460  HA3 GLY   229      -9.662  43.654 112.720  1.00  0.00           H  
ATOM   3461  C   GLY   229      -8.881  44.362 110.791  1.00  0.00           C  
ATOM   3462  O   GLY   229      -8.959  45.281 109.962  1.00  0.00           O  
ATOM   3463  N   SER   230      -8.617  43.101 110.449  1.00  0.00           N  
ATOM   3464  H   SER   230      -8.650  42.412 111.187  1.00  0.00           H  
ATOM   3465  CA  SER   230      -7.997  42.699 109.172  1.00  0.00           C  
ATOM   3466  HA  SER   230      -7.520  43.550 108.685  1.00  0.00           H  
ATOM   3467  CB  SER   230      -7.071  41.548 109.468  1.00  0.00           C  
ATOM   3468  HB2 SER   230      -6.367  41.757 110.274  1.00  0.00           H  
ATOM   3469  HB3 SER   230      -7.689  40.736 109.852  1.00  0.00           H  
ATOM   3470  OG  SER   230      -6.430  40.995 108.292  1.00  0.00           O  
ATOM   3471  HG  SER   230      -5.776  40.354 108.579  1.00  0.00           H  
ATOM   3472  C   SER   230      -9.081  42.287 108.152  1.00  0.00           C  
ATOM   3473  O   SER   230     -10.066  41.728 108.524  1.00  0.00           O  
ATOM   3474  N   ASN   231      -8.871  42.406 106.846  1.00  0.00           N  
ATOM   3475  H   ASN   231      -8.140  43.068 106.630  1.00  0.00           H  
ATOM   3476  CA  ASN   231      -9.561  41.761 105.721  1.00  0.00           C  
ATOM   3477  HA  ASN   231     -10.634  41.766 105.911  1.00  0.00           H  
ATOM   3478  CB  ASN   231      -9.208  42.510 104.534  1.00  0.00           C  
ATOM   3479  HB2 ASN   231     -10.075  42.523 103.873  1.00  0.00           H  
ATOM   3480  HB3 ASN   231      -9.108  43.557 104.819  1.00  0.00           H  
ATOM   3481  CG  ASN   231      -8.003  41.969 103.746  1.00  0.00           C  
ATOM   3482  OD1 ASN   231      -6.852  42.013 104.172  1.00  0.00           O  
ATOM   3483  ND2 ASN   231      -8.217  41.615 102.511  1.00  0.00           N  
ATOM   3484 HD21 ASN   231      -7.364  41.405 102.013  1.00  0.00           H  
ATOM   3485 HD22 ASN   231      -9.031  41.992 102.048  1.00  0.00           H  
ATOM   3486  C   ASN   231      -9.135  40.236 105.567  1.00  0.00           C  
ATOM   3487  O   ASN   231      -9.901  39.427 105.039  1.00  0.00           O  
ATOM   3488  N   ASN   232      -7.985  39.822 105.961  1.00  0.00           N  
ATOM   3489  H   ASN   232      -7.411  40.532 106.393  1.00  0.00           H  
ATOM   3490  CA  ASN   232      -7.353  38.578 105.442  1.00  0.00           C  
ATOM   3491  HA  ASN   232      -7.481  38.507 104.362  1.00  0.00           H  
ATOM   3492  CB  ASN   232      -5.810  38.598 105.761  1.00  0.00           C  
ATOM   3493  HB2 ASN   232      -5.462  39.631 105.724  1.00  0.00           H  
ATOM   3494  HB3 ASN   232      -5.690  38.259 106.790  1.00  0.00           H  
ATOM   3495  CG  ASN   232      -5.040  37.709 104.829  1.00  0.00           C  
ATOM   3496  OD1 ASN   232      -5.214  37.750 103.664  1.00  0.00           O  
ATOM   3497  ND2 ASN   232      -4.474  36.675 105.277  1.00  0.00           N  
ATOM   3498 HD21 ASN   232      -3.876  36.244 104.586  1.00  0.00           H  
ATOM   3499 HD22 ASN   232      -4.140  36.713 106.229  1.00  0.00           H  
ATOM   3500  C   ASN   232      -8.029  37.408 106.027  1.00  0.00           C  
ATOM   3501  O   ASN   232      -8.655  37.463 107.082  1.00  0.00           O  
ATOM   3502  N   THR   233      -7.733  36.244 105.468  1.00  0.00           N  
ATOM   3503  H   THR   233      -7.009  36.215 104.765  1.00  0.00           H  
ATOM   3504  CA  THR   233      -8.292  34.954 105.954  1.00  0.00           C  
ATOM   3505  HA  THR   233      -9.345  34.959 106.239  1.00  0.00           H  
ATOM   3506  CB  THR   233      -8.352  34.007 104.729  1.00  0.00           C  
ATOM   3507  HB  THR   233      -8.440  32.951 104.983  1.00  0.00           H  
ATOM   3508  CG2 THR   233      -9.579  34.303 103.914  1.00  0.00           C  
ATOM   3509 HG21 THR   233      -9.657  35.386 103.817  1.00  0.00           H  
ATOM   3510 HG22 THR   233      -9.377  33.855 102.941  1.00  0.00           H  
ATOM   3511 HG23 THR   233     -10.456  33.839 104.365  1.00  0.00           H  
ATOM   3512  OG1 THR   233      -7.167  34.134 104.012  1.00  0.00           O  
ATOM   3513  HG1 THR   233      -7.124  33.269 103.597  1.00  0.00           H  
ATOM   3514  C   THR   233      -7.585  34.371 107.136  1.00  0.00           C  
ATOM   3515  O   THR   233      -7.334  33.205 107.244  1.00  0.00           O  
ATOM   3516  N   GLU   234      -7.185  35.254 108.042  1.00  0.00           N  
ATOM   3517  H   GLU   234      -7.137  36.251 107.888  1.00  0.00           H  
ATOM   3518  CA  GLU   234      -6.299  34.898 109.195  1.00  0.00           C  
ATOM   3519  HA  GLU   234      -5.567  34.289 108.664  1.00  0.00           H  
ATOM   3520  CB  GLU   234      -5.579  36.191 109.676  1.00  0.00           C  
ATOM   3521  HB2 GLU   234      -5.839  36.967 108.956  1.00  0.00           H  
ATOM   3522  HB3 GLU   234      -5.894  36.409 110.697  1.00  0.00           H  
ATOM   3523  CG  GLU   234      -4.073  36.072 109.779  1.00  0.00           C  
ATOM   3524  HG2 GLU   234      -3.598  36.843 110.386  1.00  0.00           H  
ATOM   3525  HG3 GLU   234      -3.809  35.176 110.341  1.00  0.00           H  
ATOM   3526  CD  GLU   234      -3.437  35.973 108.406  1.00  0.00           C  
ATOM   3527  OE1 GLU   234      -3.473  37.015 107.678  1.00  0.00           O  
ATOM   3528  OE2 GLU   234      -3.300  34.836 107.977  1.00  0.00           O  
ATOM   3529  C   GLU   234      -6.879  34.038 110.312  1.00  0.00           C  
ATOM   3530  O   GLU   234      -6.345  33.974 111.402  1.00  0.00           O  
ATOM   3531  N   GLY   235      -8.085  33.545 110.039  1.00  0.00           N  
ATOM   3532  H   GLY   235      -8.435  33.763 109.117  1.00  0.00           H  
ATOM   3533  CA  GLY   235      -8.911  32.753 110.905  1.00  0.00           C  
ATOM   3534  HA2 GLY   235      -9.188  33.142 111.884  1.00  0.00           H  
ATOM   3535  HA3 GLY   235      -9.879  32.875 110.418  1.00  0.00           H  
ATOM   3536  C   GLY   235      -8.576  31.319 111.040  1.00  0.00           C  
ATOM   3537  O   GLY   235      -9.401  30.525 110.640  1.00  0.00           O  
ATOM   3538  N   SER   236      -7.345  31.038 111.485  1.00  0.00           N  
ATOM   3539  H   SER   236      -6.723  31.829 111.572  1.00  0.00           H  
ATOM   3540  CA  SER   236      -6.901  29.812 112.241  1.00  0.00           C  
ATOM   3541  HA  SER   236      -7.715  29.402 112.839  1.00  0.00           H  
ATOM   3542  CB  SER   236      -6.555  28.658 111.362  1.00  0.00           C  
ATOM   3543  HB2 SER   236      -6.178  27.831 111.965  1.00  0.00           H  
ATOM   3544  HB3 SER   236      -7.478  28.329 110.884  1.00  0.00           H  
ATOM   3545  OG  SER   236      -5.606  28.992 110.380  1.00  0.00           O  
ATOM   3546  HG  SER   236      -5.201  28.142 110.192  1.00  0.00           H  
ATOM   3547  C   SER   236      -5.820  30.158 113.289  1.00  0.00           C  
ATOM   3548  O   SER   236      -5.641  31.364 113.536  1.00  0.00           O  
ATOM   3549  N   ASP   237      -5.286  29.116 113.924  1.00  0.00           N  
ATOM   3550  H   ASP   237      -5.842  28.272 113.936  1.00  0.00           H  
ATOM   3551  CA  ASP   237      -4.418  29.232 115.065  1.00  0.00           C  
ATOM   3552  HA  ASP   237      -4.535  30.260 115.410  1.00  0.00           H  
ATOM   3553  CB  ASP   237      -4.943  28.263 116.154  1.00  0.00           C  
ATOM   3554  HB2 ASP   237      -5.976  28.501 116.409  1.00  0.00           H  
ATOM   3555  HB3 ASP   237      -5.029  27.217 115.859  1.00  0.00           H  
ATOM   3556  CG  ASP   237      -4.116  28.330 117.462  1.00  0.00           C  
ATOM   3557  OD1 ASP   237      -4.788  28.698 118.476  1.00  0.00           O  
ATOM   3558  OD2 ASP   237      -3.048  27.669 117.500  1.00  0.00           O  
ATOM   3559  C   ASP   237      -2.896  29.022 114.800  1.00  0.00           C  
ATOM   3560  O   ASP   237      -2.062  29.861 115.190  1.00  0.00           O  
ATOM   3561  N   THR   238      -2.517  28.221 113.796  1.00  0.00           N  
ATOM   3562  H   THR   238      -3.254  27.790 113.257  1.00  0.00           H  
ATOM   3563  CA  THR   238      -1.311  28.224 112.964  1.00  0.00           C  
ATOM   3564  HA  THR   238      -0.787  29.137 113.247  1.00  0.00           H  
ATOM   3565  CB  THR   238      -0.266  27.107 113.382  1.00  0.00           C  
ATOM   3566  HB  THR   238       0.623  27.035 112.755  1.00  0.00           H  
ATOM   3567  CG2 THR   238       0.272  27.373 114.814  1.00  0.00           C  
ATOM   3568 HG21 THR   238       0.973  26.647 115.226  1.00  0.00           H  
ATOM   3569 HG22 THR   238       0.779  28.326 114.966  1.00  0.00           H  
ATOM   3570 HG23 THR   238      -0.602  27.307 115.463  1.00  0.00           H  
ATOM   3571  OG1 THR   238      -0.905  25.799 113.344  1.00  0.00           O  
ATOM   3572  HG1 THR   238      -1.713  25.905 112.836  1.00  0.00           H  
ATOM   3573  C   THR   238      -1.549  28.195 111.499  1.00  0.00           C  
ATOM   3574  O   THR   238      -2.514  27.639 110.940  1.00  0.00           O  
ATOM   3575  N   ILE   239      -0.436  28.529 110.762  1.00  0.00           N  
ATOM   3576  H   ILE   239       0.405  28.909 111.173  1.00  0.00           H  
ATOM   3577  CA  ILE   239      -0.184  28.009 109.395  1.00  0.00           C  
ATOM   3578  HA  ILE   239      -0.672  27.054 109.199  1.00  0.00           H  
ATOM   3579  CB  ILE   239      -0.608  28.946 108.186  1.00  0.00           C  
ATOM   3580  HB  ILE   239      -0.234  28.584 107.228  1.00  0.00           H  
ATOM   3581  CG2 ILE   239      -2.130  28.810 108.008  1.00  0.00           C  
ATOM   3582 HG21 ILE   239      -2.414  27.808 107.687  1.00  0.00           H  
ATOM   3583 HG22 ILE   239      -2.654  29.100 108.919  1.00  0.00           H  
ATOM   3584 HG23 ILE   239      -2.442  29.453 107.185  1.00  0.00           H  
ATOM   3585  CG1 ILE   239      -0.176  30.446 108.275  1.00  0.00           C  
ATOM   3586 HG12 ILE   239      -1.027  31.125 108.224  1.00  0.00           H  
ATOM   3587 HG13 ILE   239       0.171  30.554 109.303  1.00  0.00           H  
ATOM   3588  CD1 ILE   239       0.938  30.779 107.316  1.00  0.00           C  
ATOM   3589 HD11 ILE   239       1.372  31.754 107.539  1.00  0.00           H  
ATOM   3590 HD12 ILE   239       1.685  29.992 107.416  1.00  0.00           H  
ATOM   3591 HD13 ILE   239       0.468  30.733 106.334  1.00  0.00           H  
ATOM   3592  C   ILE   239       1.343  27.739 109.286  1.00  0.00           C  
ATOM   3593  O   ILE   239       2.121  28.242 110.030  1.00  0.00           O  
ATOM   3594  N   THR   240       1.671  26.741 108.478  1.00  0.00           N  
ATOM   3595  H   THR   240       0.861  26.215 108.183  1.00  0.00           H  
ATOM   3596  CA  THR   240       2.992  26.405 108.080  1.00  0.00           C  
ATOM   3597  HA  THR   240       3.722  26.697 108.835  1.00  0.00           H  
ATOM   3598  CB  THR   240       3.198  24.963 107.833  1.00  0.00           C  
ATOM   3599  HB  THR   240       2.333  24.594 107.282  1.00  0.00           H  
ATOM   3600  CG2 THR   240       4.472  24.502 107.056  1.00  0.00           C  
ATOM   3601 HG21 THR   240       4.519  24.901 106.043  1.00  0.00           H  
ATOM   3602 HG22 THR   240       5.389  24.795 107.567  1.00  0.00           H  
ATOM   3603 HG23 THR   240       4.511  23.433 106.846  1.00  0.00           H  
ATOM   3604  OG1 THR   240       3.367  24.457 109.158  1.00  0.00           O  
ATOM   3605  HG1 THR   240       3.892  23.659 109.057  1.00  0.00           H  
ATOM   3606  C   THR   240       3.343  27.196 106.796  1.00  0.00           C  
ATOM   3607  O   THR   240       2.673  26.925 105.738  1.00  0.00           O  
ATOM   3608  N   LEU   241       4.340  28.049 106.877  1.00  0.00           N  
ATOM   3609  H   LEU   241       4.909  27.927 107.702  1.00  0.00           H  
ATOM   3610  CA  LEU   241       4.873  28.901 105.837  1.00  0.00           C  
ATOM   3611  HA  LEU   241       4.093  29.552 105.442  1.00  0.00           H  
ATOM   3612  CB  LEU   241       6.033  29.765 106.333  1.00  0.00           C  
ATOM   3613  HB2 LEU   241       6.701  29.041 106.801  1.00  0.00           H  
ATOM   3614  HB3 LEU   241       6.467  30.289 105.482  1.00  0.00           H  
ATOM   3615  CG  LEU   241       5.751  30.807 107.435  1.00  0.00           C  
ATOM   3616  HG  LEU   241       5.107  30.335 108.176  1.00  0.00           H  
ATOM   3617  CD1 LEU   241       7.078  30.924 108.272  1.00  0.00           C  
ATOM   3618 HD11 LEU   241       6.929  31.654 109.067  1.00  0.00           H  
ATOM   3619 HD12 LEU   241       7.330  29.961 108.715  1.00  0.00           H  
ATOM   3620 HD13 LEU   241       7.885  31.191 107.590  1.00  0.00           H  
ATOM   3621  CD2 LEU   241       5.278  32.234 106.968  1.00  0.00           C  
ATOM   3622 HD21 LEU   241       4.760  32.743 107.781  1.00  0.00           H  
ATOM   3623 HD22 LEU   241       6.164  32.753 106.602  1.00  0.00           H  
ATOM   3624 HD23 LEU   241       4.604  32.082 106.124  1.00  0.00           H  
ATOM   3625  C   LEU   241       5.445  27.945 104.698  1.00  0.00           C  
ATOM   3626  O   LEU   241       6.087  26.929 104.996  1.00  0.00           O  
ATOM   3627  N   PRO   242       5.240  28.318 103.459  1.00  0.00           N  
ATOM   3628  CD  PRO   242       4.205  29.318 103.065  1.00  0.00           C  
ATOM   3629  HD2 PRO   242       4.420  30.373 103.235  1.00  0.00           H  
ATOM   3630  HD3 PRO   242       3.295  29.062 103.609  1.00  0.00           H  
ATOM   3631  CG  PRO   242       3.944  29.011 101.546  1.00  0.00           C  
ATOM   3632  HG2 PRO   242       3.662  29.882 100.954  1.00  0.00           H  
ATOM   3633  HG3 PRO   242       3.194  28.236 101.390  1.00  0.00           H  
ATOM   3634  CB  PRO   242       5.283  28.483 101.052  1.00  0.00           C  
ATOM   3635  HB2 PRO   242       5.769  29.386 100.681  1.00  0.00           H  
ATOM   3636  HB3 PRO   242       5.045  27.777 100.257  1.00  0.00           H  
ATOM   3637  CA  PRO   242       6.046  27.968 102.305  1.00  0.00           C  
ATOM   3638  HA  PRO   242       6.138  26.883 102.267  1.00  0.00           H  
ATOM   3639  C   PRO   242       7.482  28.420 102.504  1.00  0.00           C  
ATOM   3640  O   PRO   242       7.613  29.635 102.505  1.00  0.00           O  
ATOM   3641  N   CYX   243       8.445  27.589 102.778  1.00  0.00           N  
ATOM   3642  H   CYX   243       8.271  26.594 102.801  1.00  0.00           H  
ATOM   3643  CA  CYX   243       9.873  27.941 102.782  1.00  0.00           C  
ATOM   3644  HA  CYX   243       9.935  28.887 102.245  1.00  0.00           H  
ATOM   3645  CB  CYX   243      10.497  28.098 104.207  1.00  0.00           C  
ATOM   3646  HB2 CYX   243      10.517  27.107 104.662  1.00  0.00           H  
ATOM   3647  HB3 CYX   243      11.511  28.498 104.168  1.00  0.00           H  
ATOM   3648  SG  CYX   243       9.555  29.142 105.259  1.00  0.00           S  
ATOM   3649  C   CYX   243      10.742  26.881 102.097  1.00  0.00           C  
ATOM   3650  O   CYX   243      10.606  25.661 102.322  1.00  0.00           O  
ATOM   3651  N   ARG   244      11.527  27.272 101.133  1.00  0.00           N  
ATOM   3652  H   ARG   244      11.573  28.281 101.128  1.00  0.00           H  
ATOM   3653  CA  ARG   244      12.648  26.492 100.615  1.00  0.00           C  
ATOM   3654  HA  ARG   244      12.360  25.456 100.435  1.00  0.00           H  
ATOM   3655  CB  ARG   244      13.051  27.008  99.220  1.00  0.00           C  
ATOM   3656  HB2 ARG   244      13.361  28.044  99.355  1.00  0.00           H  
ATOM   3657  HB3 ARG   244      13.913  26.433  98.881  1.00  0.00           H  
ATOM   3658  CG  ARG   244      11.852  27.001  98.248  1.00  0.00           C  
ATOM   3659  HG2 ARG   244      12.147  26.263  97.502  1.00  0.00           H  
ATOM   3660  HG3 ARG   244      10.908  26.587  98.602  1.00  0.00           H  
ATOM   3661  CD  ARG   244      11.618  28.354  97.490  1.00  0.00           C  
ATOM   3662  HD2 ARG   244      11.239  29.056  98.232  1.00  0.00           H  
ATOM   3663  HD3 ARG   244      12.577  28.687  97.093  1.00  0.00           H  
ATOM   3664  NE  ARG   244      10.582  28.161  96.469  1.00  0.00           N  
ATOM   3665  HE  ARG   244      10.081  27.286  96.527  1.00  0.00           H  
ATOM   3666  CZ  ARG   244      10.424  28.951  95.409  1.00  0.00           C  
ATOM   3667  NH1 ARG   244       9.508  28.655  94.562  1.00  0.00           N  
ATOM   3668 HH11 ARG   244       9.251  29.397  93.927  1.00  0.00           H  
ATOM   3669 HH12 ARG   244       8.786  28.024  94.880  1.00  0.00           H  
ATOM   3670  NH2 ARG   244      11.165  29.971  95.122  1.00  0.00           N  
ATOM   3671 HH21 ARG   244      11.269  30.228  94.151  1.00  0.00           H  
ATOM   3672 HH22 ARG   244      11.945  30.227  95.710  1.00  0.00           H  
ATOM   3673  C   ARG   244      13.966  26.590 101.486  1.00  0.00           C  
ATOM   3674  O   ARG   244      14.159  27.662 102.035  1.00  0.00           O  
ATOM   3675  N   ILE   245      14.772  25.552 101.564  1.00  0.00           N  
ATOM   3676  H   ILE   245      14.769  24.915 100.780  1.00  0.00           H  
ATOM   3677  CA  ILE   245      15.855  25.389 102.518  1.00  0.00           C  
ATOM   3678  HA  ILE   245      16.043  26.392 102.901  1.00  0.00           H  
ATOM   3679  CB  ILE   245      15.526  24.448 103.722  1.00  0.00           C  
ATOM   3680  HB  ILE   245      15.672  23.409 103.428  1.00  0.00           H  
ATOM   3681  CG2 ILE   245      16.482  24.713 104.831  1.00  0.00           C  
ATOM   3682 HG21 ILE   245      17.528  24.744 104.523  1.00  0.00           H  
ATOM   3683 HG22 ILE   245      16.218  25.626 105.364  1.00  0.00           H  
ATOM   3684 HG23 ILE   245      16.410  23.921 105.577  1.00  0.00           H  
ATOM   3685  CG1 ILE   245      14.051  24.564 104.130  1.00  0.00           C  
ATOM   3686 HG12 ILE   245      13.919  25.407 104.809  1.00  0.00           H  
ATOM   3687 HG13 ILE   245      13.364  24.734 103.302  1.00  0.00           H  
ATOM   3688  CD1 ILE   245      13.614  23.324 104.972  1.00  0.00           C  
ATOM   3689 HD11 ILE   245      13.405  22.510 104.278  1.00  0.00           H  
ATOM   3690 HD12 ILE   245      14.340  22.924 105.680  1.00  0.00           H  
ATOM   3691 HD13 ILE   245      12.780  23.559 105.633  1.00  0.00           H  
ATOM   3692  C   ILE   245      17.125  24.798 101.834  1.00  0.00           C  
ATOM   3693  O   ILE   245      17.086  23.723 101.246  1.00  0.00           O  
ATOM   3694  N   LYS   246      18.205  25.607 101.921  1.00  0.00           N  
ATOM   3695  H   LYS   246      18.095  26.469 102.435  1.00  0.00           H  
ATOM   3696  CA  LYS   246      19.579  25.135 101.680  1.00  0.00           C  
ATOM   3697  HA  LYS   246      19.636  24.184 101.152  1.00  0.00           H  
ATOM   3698  CB  LYS   246      20.370  26.067 100.739  1.00  0.00           C  
ATOM   3699  HB2 LYS   246      20.665  26.991 101.236  1.00  0.00           H  
ATOM   3700  HB3 LYS   246      21.321  25.637 100.427  1.00  0.00           H  
ATOM   3701  CG  LYS   246      19.619  26.475  99.418  1.00  0.00           C  
ATOM   3702  HG2 LYS   246      19.196  25.553  99.020  1.00  0.00           H  
ATOM   3703  HG3 LYS   246      18.742  27.067  99.679  1.00  0.00           H  
ATOM   3704  CD  LYS   246      20.382  27.085  98.252  1.00  0.00           C  
ATOM   3705  HD2 LYS   246      20.620  28.114  98.520  1.00  0.00           H  
ATOM   3706  HD3 LYS   246      21.277  26.487  98.082  1.00  0.00           H  
ATOM   3707  CE  LYS   246      19.483  26.935  97.020  1.00  0.00           C  
ATOM   3708  HE2 LYS   246      18.830  26.064  97.074  1.00  0.00           H  
ATOM   3709  HE3 LYS   246      18.860  27.829  97.002  1.00  0.00           H  
ATOM   3710  NZ  LYS   246      20.229  26.979  95.740  1.00  0.00           N  
ATOM   3711  HZ1 LYS   246      19.648  26.488  95.075  1.00  0.00           H  
ATOM   3712  HZ2 LYS   246      20.211  27.835  95.204  1.00  0.00           H  
ATOM   3713  HZ3 LYS   246      21.193  26.678  95.725  1.00  0.00           H  
ATOM   3714  C   LYS   246      20.261  24.848 103.057  1.00  0.00           C  
ATOM   3715  O   LYS   246      19.995  25.439 104.040  1.00  0.00           O  
ATOM   3716  N   GLN   247      21.467  24.214 102.985  1.00  0.00           N  
ATOM   3717  H   GLN   247      21.537  23.619 102.172  1.00  0.00           H  
ATOM   3718  CA  GLN   247      22.627  24.409 103.799  1.00  0.00           C  
ATOM   3719  HA  GLN   247      22.252  25.008 104.628  1.00  0.00           H  
ATOM   3720  CB  GLN   247      23.198  22.975 104.146  1.00  0.00           C  
ATOM   3721  HB2 GLN   247      22.382  22.256 104.069  1.00  0.00           H  
ATOM   3722  HB3 GLN   247      23.803  22.534 103.354  1.00  0.00           H  
ATOM   3723  CG  GLN   247      23.879  22.867 105.467  1.00  0.00           C  
ATOM   3724  HG2 GLN   247      24.381  23.823 105.616  1.00  0.00           H  
ATOM   3725  HG3 GLN   247      23.127  22.775 106.251  1.00  0.00           H  
ATOM   3726  CD  GLN   247      24.893  21.698 105.532  1.00  0.00           C  
ATOM   3727  OE1 GLN   247      24.513  20.500 105.512  1.00  0.00           O  
ATOM   3728  NE2 GLN   247      26.093  22.064 105.312  1.00  0.00           N  
ATOM   3729 HE21 GLN   247      26.842  21.426 105.540  1.00  0.00           H  
ATOM   3730 HE22 GLN   247      26.360  23.028 105.171  1.00  0.00           H  
ATOM   3731  C   GLN   247      23.772  25.200 103.145  1.00  0.00           C  
ATOM   3732  O   GLN   247      24.074  25.048 101.921  1.00  0.00           O  
ATOM   3733  N   ILE   248      24.363  26.129 103.867  1.00  0.00           N  
ATOM   3734  H   ILE   248      24.210  26.266 104.856  1.00  0.00           H  
ATOM   3735  CA  ILE   248      25.676  26.652 103.496  1.00  0.00           C  
ATOM   3736  HA  ILE   248      25.645  26.982 102.458  1.00  0.00           H  
ATOM   3737  CB  ILE   248      26.024  27.883 104.413  1.00  0.00           C  
ATOM   3738  HB  ILE   248      25.323  28.667 104.128  1.00  0.00           H  
ATOM   3739  CG2 ILE   248      25.781  27.582 105.943  1.00  0.00           C  
ATOM   3740 HG21 ILE   248      24.763  27.866 106.208  1.00  0.00           H  
ATOM   3741 HG22 ILE   248      26.028  26.573 106.275  1.00  0.00           H  
ATOM   3742 HG23 ILE   248      26.273  28.279 106.621  1.00  0.00           H  
ATOM   3743  CG1 ILE   248      27.494  28.397 104.027  1.00  0.00           C  
ATOM   3744 HG12 ILE   248      28.153  27.805 104.663  1.00  0.00           H  
ATOM   3745 HG13 ILE   248      27.795  28.152 103.009  1.00  0.00           H  
ATOM   3746  CD1 ILE   248      27.709  29.913 104.135  1.00  0.00           C  
ATOM   3747 HD11 ILE   248      28.764  30.184 104.171  1.00  0.00           H  
ATOM   3748 HD12 ILE   248      27.268  30.507 103.334  1.00  0.00           H  
ATOM   3749 HD13 ILE   248      27.293  30.243 105.087  1.00  0.00           H  
ATOM   3750  C   ILE   248      26.748  25.510 103.605  1.00  0.00           C  
ATOM   3751  O   ILE   248      26.762  24.763 104.578  1.00  0.00           O  
ATOM   3752  N   ILE   249      27.745  25.467 102.642  1.00  0.00           N  
ATOM   3753  H   ILE   249      27.530  26.002 101.813  1.00  0.00           H  
ATOM   3754  CA  ILE   249      28.937  24.635 102.730  1.00  0.00           C  
ATOM   3755  HA  ILE   249      29.024  24.332 103.774  1.00  0.00           H  
ATOM   3756  CB  ILE   249      28.931  23.314 101.941  1.00  0.00           C  
ATOM   3757  HB  ILE   249      29.937  22.900 101.872  1.00  0.00           H  
ATOM   3758  CG2 ILE   249      28.155  22.303 102.739  1.00  0.00           C  
ATOM   3759 HG21 ILE   249      28.282  22.493 103.805  1.00  0.00           H  
ATOM   3760 HG22 ILE   249      27.088  22.374 102.530  1.00  0.00           H  
ATOM   3761 HG23 ILE   249      28.515  21.308 102.477  1.00  0.00           H  
ATOM   3762  CG1 ILE   249      28.336  23.458 100.478  1.00  0.00           C  
ATOM   3763 HG12 ILE   249      27.257  23.608 100.466  1.00  0.00           H  
ATOM   3764 HG13 ILE   249      28.862  24.198  99.873  1.00  0.00           H  
ATOM   3765  CD1 ILE   249      28.466  22.138  99.660  1.00  0.00           C  
ATOM   3766 HD11 ILE   249      29.512  21.853  99.550  1.00  0.00           H  
ATOM   3767 HD12 ILE   249      28.022  21.293 100.186  1.00  0.00           H  
ATOM   3768 HD13 ILE   249      27.934  22.104  98.710  1.00  0.00           H  
ATOM   3769  C   ILE   249      30.256  25.320 102.453  1.00  0.00           C  
ATOM   3770  O   ILE   249      31.315  24.856 102.832  1.00  0.00           O  
ATOM   3771  N   ASN   250      30.283  26.447 101.682  1.00  0.00           N  
ATOM   3772  H   ASN   250      29.484  26.725 101.131  1.00  0.00           H  
ATOM   3773  CA  ASN   250      31.557  27.231 101.432  1.00  0.00           C  
ATOM   3774  HA  ASN   250      32.076  27.442 102.368  1.00  0.00           H  
ATOM   3775  CB  ASN   250      32.462  26.405 100.532  1.00  0.00           C  
ATOM   3776  HB2 ASN   250      32.700  25.427 100.950  1.00  0.00           H  
ATOM   3777  HB3 ASN   250      31.811  26.272  99.668  1.00  0.00           H  
ATOM   3778  CG  ASN   250      33.797  27.017 100.103  1.00  0.00           C  
ATOM   3779  OD1 ASN   250      34.227  27.954 100.702  1.00  0.00           O  
ATOM   3780  ND2 ASN   250      34.445  26.642  99.066  1.00  0.00           N  
ATOM   3781 HD21 ASN   250      35.275  27.171  98.842  1.00  0.00           H  
ATOM   3782 HD22 ASN   250      34.461  25.656  98.849  1.00  0.00           H  
ATOM   3783  C   ASN   250      31.243  28.691 100.924  1.00  0.00           C  
ATOM   3784  O   ASN   250      30.657  28.928  99.841  1.00  0.00           O  
ATOM   3785  N   MET   251      31.498  29.687 101.778  1.00  0.00           N  
ATOM   3786  H   MET   251      31.751  29.394 102.711  1.00  0.00           H  
ATOM   3787  CA  MET   251      31.415  31.097 101.437  1.00  0.00           C  
ATOM   3788  HA  MET   251      30.616  31.290 100.720  1.00  0.00           H  
ATOM   3789  CB  MET   251      31.188  31.981 102.708  1.00  0.00           C  
ATOM   3790  HB2 MET   251      30.217  31.734 103.137  1.00  0.00           H  
ATOM   3791  HB3 MET   251      32.084  31.990 103.329  1.00  0.00           H  
ATOM   3792  CG  MET   251      30.998  33.475 102.342  1.00  0.00           C  
ATOM   3793  HG2 MET   251      31.982  33.943 102.365  1.00  0.00           H  
ATOM   3794  HG3 MET   251      30.682  33.474 101.299  1.00  0.00           H  
ATOM   3795  SD  MET   251      29.758  34.375 103.283  1.00  0.00           S  
ATOM   3796  CE  MET   251      29.610  35.859 102.192  1.00  0.00           C  
ATOM   3797  HE1 MET   251      30.299  36.640 102.513  1.00  0.00           H  
ATOM   3798  HE2 MET   251      29.975  35.682 101.181  1.00  0.00           H  
ATOM   3799  HE3 MET   251      28.571  36.192 102.190  1.00  0.00           H  
ATOM   3800  C   MET   251      32.703  31.390 100.704  1.00  0.00           C  
ATOM   3801  O   MET   251      33.739  31.371 101.359  1.00  0.00           O  
ATOM   3802  N   TRP   252      32.576  31.566  99.363  1.00  0.00           N  
ATOM   3803  H   TRP   252      31.660  31.826  99.026  1.00  0.00           H  
ATOM   3804  CA  TRP   252      33.606  32.165  98.562  1.00  0.00           C  
ATOM   3805  HA  TRP   252      34.488  31.541  98.708  1.00  0.00           H  
ATOM   3806  CB  TRP   252      33.226  31.899  97.135  1.00  0.00           C  
ATOM   3807  HB2 TRP   252      32.260  32.381  96.986  1.00  0.00           H  
ATOM   3808  HB3 TRP   252      33.989  32.409  96.547  1.00  0.00           H  
ATOM   3809  CG  TRP   252      32.976  30.461  96.758  1.00  0.00           C  
ATOM   3810  CD1 TRP   252      33.841  29.462  96.755  1.00  0.00           C  
ATOM   3811  HD1 TRP   252      34.791  29.523  97.267  1.00  0.00           H  
ATOM   3812  NE1 TRP   252      33.399  28.338  96.114  1.00  0.00           N  
ATOM   3813  HE1 TRP   252      34.005  27.569  95.863  1.00  0.00           H  
ATOM   3814  CE2 TRP   252      32.204  28.592  95.470  1.00  0.00           C  
ATOM   3815  CZ2 TRP   252      31.321  27.773  94.835  1.00  0.00           C  
ATOM   3816  HZ2 TRP   252      31.528  26.713  94.809  1.00  0.00           H  
ATOM   3817  CH2 TRP   252      29.992  28.224  94.637  1.00  0.00           C  
ATOM   3818  HH2 TRP   252      29.171  27.555  94.426  1.00  0.00           H  
ATOM   3819  CZ3 TRP   252      29.610  29.501  95.047  1.00  0.00           C  
ATOM   3820  HZ3 TRP   252      28.588  29.843  94.983  1.00  0.00           H  
ATOM   3821  CE3 TRP   252      30.593  30.358  95.525  1.00  0.00           C  
ATOM   3822  HE3 TRP   252      30.336  31.337  95.900  1.00  0.00           H  
ATOM   3823  CD2 TRP   252      31.858  29.884  95.923  1.00  0.00           C  
ATOM   3824  C   TRP   252      33.899  33.672  98.943  1.00  0.00           C  
ATOM   3825  O   TRP   252      33.115  34.584  98.579  1.00  0.00           O  
ATOM   3826  N   CYX   253      35.049  33.893  99.584  1.00  0.00           N  
ATOM   3827  H   CYX   253      35.882  33.375  99.344  1.00  0.00           H  
ATOM   3828  CA  CYX   253      35.182  34.791 100.734  1.00  0.00           C  
ATOM   3829  HA  CYX   253      34.223  34.889 101.241  1.00  0.00           H  
ATOM   3830  CB  CYX   253      36.100  34.153 101.781  1.00  0.00           C  
ATOM   3831  HB2 CYX   253      35.698  33.157 101.968  1.00  0.00           H  
ATOM   3832  HB3 CYX   253      37.114  33.934 101.449  1.00  0.00           H  
ATOM   3833  SG  CYX   253      36.032  34.962 103.356  1.00  0.00           S  
ATOM   3834  C   CYX   253      35.491  36.236 100.232  1.00  0.00           C  
ATOM   3835  O   CYX   253      34.799  37.210 100.680  1.00  0.00           O  
ATOM   3836  N   LYS   254      36.358  36.535  99.280  1.00  0.00           N  
ATOM   3837  H   LYS   254      36.780  35.793  98.741  1.00  0.00           H  
ATOM   3838  CA  LYS   254      36.687  37.855  98.724  1.00  0.00           C  
ATOM   3839  HA  LYS   254      36.830  38.627  99.480  1.00  0.00           H  
ATOM   3840  CB  LYS   254      38.077  37.852  98.029  1.00  0.00           C  
ATOM   3841  HB2 LYS   254      38.807  37.229  98.545  1.00  0.00           H  
ATOM   3842  HB3 LYS   254      38.021  37.440  97.021  1.00  0.00           H  
ATOM   3843  CG  LYS   254      38.528  39.286  97.947  1.00  0.00           C  
ATOM   3844  HG2 LYS   254      37.717  39.964  97.680  1.00  0.00           H  
ATOM   3845  HG3 LYS   254      39.039  39.609  98.854  1.00  0.00           H  
ATOM   3846  CD  LYS   254      39.543  39.448  96.869  1.00  0.00           C  
ATOM   3847  HD2 LYS   254      40.504  38.960  97.033  1.00  0.00           H  
ATOM   3848  HD3 LYS   254      39.108  39.018  95.967  1.00  0.00           H  
ATOM   3849  CE  LYS   254      39.689  40.903  96.478  1.00  0.00           C  
ATOM   3850  HE2 LYS   254      38.723  41.369  96.287  1.00  0.00           H  
ATOM   3851  HE3 LYS   254      40.076  41.522  97.289  1.00  0.00           H  
ATOM   3852  NZ  LYS   254      40.502  40.987  95.252  1.00  0.00           N  
ATOM   3853  HZ1 LYS   254      40.060  40.459  94.513  1.00  0.00           H  
ATOM   3854  HZ2 LYS   254      40.485  41.953  94.958  1.00  0.00           H  
ATOM   3855  HZ3 LYS   254      41.475  40.813  95.456  1.00  0.00           H  
ATOM   3856  C   LYS   254      35.624  38.377  97.812  1.00  0.00           C  
ATOM   3857  O   LYS   254      35.149  39.462  98.039  1.00  0.00           O  
ATOM   3858  N   VAL   255      35.075  37.564  96.892  1.00  0.00           N  
ATOM   3859  H   VAL   255      35.394  36.623  96.711  1.00  0.00           H  
ATOM   3860  CA  VAL   255      33.940  37.990  96.065  1.00  0.00           C  
ATOM   3861  HA  VAL   255      34.021  38.984  95.626  1.00  0.00           H  
ATOM   3862  CB  VAL   255      33.942  37.002  94.757  1.00  0.00           C  
ATOM   3863  HB  VAL   255      34.888  37.178  94.245  1.00  0.00           H  
ATOM   3864  CG1 VAL   255      33.742  35.530  95.034  1.00  0.00           C  
ATOM   3865 HG11 VAL   255      34.307  35.210  95.909  1.00  0.00           H  
ATOM   3866 HG12 VAL   255      32.672  35.334  95.115  1.00  0.00           H  
ATOM   3867 HG13 VAL   255      34.054  34.974  94.150  1.00  0.00           H  
ATOM   3868  CG2 VAL   255      32.909  37.487  93.718  1.00  0.00           C  
ATOM   3869 HG21 VAL   255      31.886  37.433  94.092  1.00  0.00           H  
ATOM   3870 HG22 VAL   255      33.237  38.449  93.325  1.00  0.00           H  
ATOM   3871 HG23 VAL   255      32.920  36.832  92.847  1.00  0.00           H  
ATOM   3872  C   VAL   255      32.568  38.069  96.760  1.00  0.00           C  
ATOM   3873  O   VAL   255      31.722  38.889  96.435  1.00  0.00           O  
ATOM   3874  N   GLY   256      32.429  37.251  97.791  1.00  0.00           N  
ATOM   3875  H   GLY   256      33.109  36.545  98.034  1.00  0.00           H  
ATOM   3876  CA  GLY   256      31.154  37.202  98.619  1.00  0.00           C  
ATOM   3877  HA2 GLY   256      31.266  36.699  99.580  1.00  0.00           H  
ATOM   3878  HA3 GLY   256      31.017  38.254  98.868  1.00  0.00           H  
ATOM   3879  C   GLY   256      29.950  36.527  97.935  1.00  0.00           C  
ATOM   3880  O   GLY   256      28.799  36.965  98.099  1.00  0.00           O  
ATOM   3881  N   LYS   257      30.220  35.407  97.262  1.00  0.00           N  
ATOM   3882  H   LYS   257      31.169  35.066  97.305  1.00  0.00           H  
ATOM   3883  CA  LYS   257      29.215  34.325  97.006  1.00  0.00           C  
ATOM   3884  HA  LYS   257      28.239  34.802  96.915  1.00  0.00           H  
ATOM   3885  CB  LYS   257      29.518  33.691  95.689  1.00  0.00           C  
ATOM   3886  HB2 LYS   257      30.599  33.561  95.638  1.00  0.00           H  
ATOM   3887  HB3 LYS   257      28.969  32.754  95.595  1.00  0.00           H  
ATOM   3888  CG  LYS   257      29.259  34.562  94.423  1.00  0.00           C  
ATOM   3889  HG2 LYS   257      28.207  34.646  94.151  1.00  0.00           H  
ATOM   3890  HG3 LYS   257      29.655  35.552  94.648  1.00  0.00           H  
ATOM   3891  CD  LYS   257      29.998  34.014  93.202  1.00  0.00           C  
ATOM   3892  HD2 LYS   257      31.055  33.851  93.410  1.00  0.00           H  
ATOM   3893  HD3 LYS   257      29.464  33.158  92.789  1.00  0.00           H  
ATOM   3894  CE  LYS   257      29.981  35.091  92.171  1.00  0.00           C  
ATOM   3895  HE2 LYS   257      30.787  35.759  92.472  1.00  0.00           H  
ATOM   3896  HE3 LYS   257      30.121  34.641  91.188  1.00  0.00           H  
ATOM   3897  NZ  LYS   257      28.773  35.934  92.130  1.00  0.00           N  
ATOM   3898  HZ1 LYS   257      28.500  36.173  91.187  1.00  0.00           H  
ATOM   3899  HZ2 LYS   257      28.024  35.522  92.667  1.00  0.00           H  
ATOM   3900  HZ3 LYS   257      28.980  36.808  92.592  1.00  0.00           H  
ATOM   3901  C   LYS   257      29.268  33.296  98.109  1.00  0.00           C  
ATOM   3902  O   LYS   257      30.353  32.918  98.478  1.00  0.00           O  
ATOM   3903  N   MET   258      28.188  32.540  98.380  1.00  0.00           N  
ATOM   3904  H   MET   258      27.359  32.980  98.008  1.00  0.00           H  
ATOM   3905  CA  MET   258      28.035  31.257  99.089  1.00  0.00           C  
ATOM   3906  HA  MET   258      29.002  31.000  99.523  1.00  0.00           H  
ATOM   3907  CB  MET   258      26.879  31.420 100.100  1.00  0.00           C  
ATOM   3908  HB2 MET   258      25.901  31.376  99.620  1.00  0.00           H  
ATOM   3909  HB3 MET   258      26.889  30.443 100.584  1.00  0.00           H  
ATOM   3910  CG  MET   258      27.114  32.547 101.052  1.00  0.00           C  
ATOM   3911  HG2 MET   258      27.900  32.226 101.735  1.00  0.00           H  
ATOM   3912  HG3 MET   258      27.533  33.456 100.619  1.00  0.00           H  
ATOM   3913  SD  MET   258      25.624  32.949 102.035  1.00  0.00           S  
ATOM   3914  CE  MET   258      26.314  33.562 103.540  1.00  0.00           C  
ATOM   3915  HE1 MET   258      25.532  34.104 104.071  1.00  0.00           H  
ATOM   3916  HE2 MET   258      26.633  32.707 104.137  1.00  0.00           H  
ATOM   3917  HE3 MET   258      27.197  34.151 103.290  1.00  0.00           H  
ATOM   3918  C   MET   258      27.750  30.151  98.084  1.00  0.00           C  
ATOM   3919  O   MET   258      26.824  30.139  97.259  1.00  0.00           O  
ATOM   3920  N   MET   259      28.430  29.075  98.230  1.00  0.00           N  
ATOM   3921  H   MET   259      29.369  29.183  98.587  1.00  0.00           H  
ATOM   3922  CA  MET   259      28.155  27.664  97.801  1.00  0.00           C  
ATOM   3923  HA  MET   259      27.696  27.618  96.813  1.00  0.00           H  
ATOM   3924  CB  MET   259      29.535  26.912  97.732  1.00  0.00           C  
ATOM   3925  HB2 MET   259      30.137  27.619  97.161  1.00  0.00           H  
ATOM   3926  HB3 MET   259      29.933  26.854  98.745  1.00  0.00           H  
ATOM   3927  CG  MET   259      29.438  25.496  96.954  1.00  0.00           C  
ATOM   3928  HG2 MET   259      28.578  24.924  97.302  1.00  0.00           H  
ATOM   3929  HG3 MET   259      29.202  25.657  95.902  1.00  0.00           H  
ATOM   3930  SD  MET   259      30.691  24.233  97.139  1.00  0.00           S  
ATOM   3931  CE  MET   259      29.883  22.796  96.385  1.00  0.00           C  
ATOM   3932  HE1 MET   259      30.266  22.694  95.370  1.00  0.00           H  
ATOM   3933  HE2 MET   259      30.085  21.879  96.937  1.00  0.00           H  
ATOM   3934  HE3 MET   259      28.811  22.990  96.422  1.00  0.00           H  
ATOM   3935  C   MET   259      27.225  26.970  98.797  1.00  0.00           C  
ATOM   3936  O   MET   259      27.673  26.967 100.008  1.00  0.00           O  
ATOM   3937  N   TYR   260      26.207  26.294  98.327  1.00  0.00           N  
ATOM   3938  H   TYR   260      25.969  26.331  97.347  1.00  0.00           H  
ATOM   3939  CA  TYR   260      25.279  25.536  99.143  1.00  0.00           C  
ATOM   3940  HA  TYR   260      25.561  25.613 100.193  1.00  0.00           H  
ATOM   3941  CB  TYR   260      23.917  26.217  98.920  1.00  0.00           C  
ATOM   3942  HB2 TYR   260      23.471  25.997  97.950  1.00  0.00           H  
ATOM   3943  HB3 TYR   260      23.290  25.865  99.739  1.00  0.00           H  
ATOM   3944  CG  TYR   260      23.888  27.741  99.079  1.00  0.00           C  
ATOM   3945  CD1 TYR   260      23.894  28.281 100.390  1.00  0.00           C  
ATOM   3946  HD1 TYR   260      23.809  27.584 101.210  1.00  0.00           H  
ATOM   3947  CE1 TYR   260      23.414  29.631 100.571  1.00  0.00           C  
ATOM   3948  HE1 TYR   260      23.336  30.055 101.561  1.00  0.00           H  
ATOM   3949  CZ  TYR   260      23.140  30.434  99.424  1.00  0.00           C  
ATOM   3950  OH  TYR   260      22.536  31.691  99.579  1.00  0.00           O  
ATOM   3951  HH  TYR   260      22.478  32.174  98.751  1.00  0.00           H  
ATOM   3952  CE2 TYR   260      23.240  29.885  98.088  1.00  0.00           C  
ATOM   3953  HE2 TYR   260      23.252  30.517  97.212  1.00  0.00           H  
ATOM   3954  CD2 TYR   260      23.601  28.560  97.953  1.00  0.00           C  
ATOM   3955  HD2 TYR   260      23.645  28.011  97.024  1.00  0.00           H  
ATOM   3956  C   TYR   260      25.092  24.050  98.781  1.00  0.00           C  
ATOM   3957  O   TYR   260      25.531  23.518  97.784  1.00  0.00           O  
ATOM   3958  N   ALA   261      24.380  23.374  99.651  1.00  0.00           N  
ATOM   3959  H   ALA   261      24.155  23.856 100.509  1.00  0.00           H  
ATOM   3960  CA  ALA   261      23.839  22.080  99.343  1.00  0.00           C  
ATOM   3961  HA  ALA   261      23.699  21.912  98.275  1.00  0.00           H  
ATOM   3962  CB  ALA   261      24.777  20.977  99.912  1.00  0.00           C  
ATOM   3963  HB1 ALA   261      24.288  20.003  99.930  1.00  0.00           H  
ATOM   3964  HB2 ALA   261      25.780  21.046  99.490  1.00  0.00           H  
ATOM   3965  HB3 ALA   261      24.752  21.254 100.965  1.00  0.00           H  
ATOM   3966  C   ALA   261      22.377  21.981  99.868  1.00  0.00           C  
ATOM   3967  O   ALA   261      21.923  22.968 100.486  1.00  0.00           O  
ATOM   3968  N   PRO   262      21.507  21.067  99.553  1.00  0.00           N  
ATOM   3969  CD  PRO   262      21.527  20.367  98.234  1.00  0.00           C  
ATOM   3970  HD2 PRO   262      22.315  19.616  98.285  1.00  0.00           H  
ATOM   3971  HD3 PRO   262      21.663  21.098  97.437  1.00  0.00           H  
ATOM   3972  CG  PRO   262      20.175  19.757  97.985  1.00  0.00           C  
ATOM   3973  HG2 PRO   262      20.413  18.816  97.489  1.00  0.00           H  
ATOM   3974  HG3 PRO   262      19.550  20.463  97.438  1.00  0.00           H  
ATOM   3975  CB  PRO   262      19.651  19.611  99.453  1.00  0.00           C  
ATOM   3976  HB2 PRO   262      19.931  18.653  99.890  1.00  0.00           H  
ATOM   3977  HB3 PRO   262      18.562  19.575  99.424  1.00  0.00           H  
ATOM   3978  CA  PRO   262      20.294  20.741 100.253  1.00  0.00           C  
ATOM   3979  HA  PRO   262      19.577  21.562 100.287  1.00  0.00           H  
ATOM   3980  C   PRO   262      20.720  20.362 101.683  1.00  0.00           C  
ATOM   3981  O   PRO   262      21.806  19.738 101.910  1.00  0.00           O  
ATOM   3982  N   PRO   263      19.888  20.517 102.743  1.00  0.00           N  
ATOM   3983  CD  PRO   263      18.749  21.398 102.733  1.00  0.00           C  
ATOM   3984  HD2 PRO   263      17.941  20.854 102.242  1.00  0.00           H  
ATOM   3985  HD3 PRO   263      18.924  22.341 102.214  1.00  0.00           H  
ATOM   3986  CG  PRO   263      18.452  21.657 104.235  1.00  0.00           C  
ATOM   3987  HG2 PRO   263      17.417  21.409 104.468  1.00  0.00           H  
ATOM   3988  HG3 PRO   263      18.575  22.740 104.203  1.00  0.00           H  
ATOM   3989  CB  PRO   263      19.440  20.875 105.079  1.00  0.00           C  
ATOM   3990  HB2 PRO   263      18.947  20.403 105.929  1.00  0.00           H  
ATOM   3991  HB3 PRO   263      20.172  21.604 105.425  1.00  0.00           H  
ATOM   3992  CA  PRO   263      20.162  19.954 104.090  1.00  0.00           C  
ATOM   3993  HA  PRO   263      21.199  19.962 104.425  1.00  0.00           H  
ATOM   3994  C   PRO   263      19.699  18.497 104.324  1.00  0.00           C  
ATOM   3995  O   PRO   263      19.003  17.983 103.498  1.00  0.00           O  
ATOM   3996  N   ILE   264      20.411  17.730 105.199  1.00  0.00           N  
ATOM   3997  H   ILE   264      21.102  18.116 105.827  1.00  0.00           H  
ATOM   3998  CA  ILE   264      20.082  16.338 105.534  1.00  0.00           C  
ATOM   3999  HA  ILE   264      19.857  15.822 104.601  1.00  0.00           H  
ATOM   4000  CB  ILE   264      21.329  15.568 106.030  1.00  0.00           C  
ATOM   4001  HB  ILE   264      21.629  15.986 106.991  1.00  0.00           H  
ATOM   4002  CG2 ILE   264      20.926  14.093 106.281  1.00  0.00           C  
ATOM   4003 HG21 ILE   264      20.262  14.010 107.141  1.00  0.00           H  
ATOM   4004 HG22 ILE   264      20.571  13.727 105.318  1.00  0.00           H  
ATOM   4005 HG23 ILE   264      21.806  13.489 106.501  1.00  0.00           H  
ATOM   4006  CG1 ILE   264      22.417  15.475 104.995  1.00  0.00           C  
ATOM   4007 HG12 ILE   264      23.005  14.589 105.235  1.00  0.00           H  
ATOM   4008 HG13 ILE   264      22.146  15.308 103.952  1.00  0.00           H  
ATOM   4009  CD1 ILE   264      23.290  16.805 104.988  1.00  0.00           C  
ATOM   4010 HD11 ILE   264      22.979  17.597 104.307  1.00  0.00           H  
ATOM   4011 HD12 ILE   264      23.397  17.116 106.027  1.00  0.00           H  
ATOM   4012 HD13 ILE   264      24.308  16.563 104.683  1.00  0.00           H  
ATOM   4013  C   ILE   264      18.812  16.305 106.382  1.00  0.00           C  
ATOM   4014  O   ILE   264      18.594  17.076 107.316  1.00  0.00           O  
ATOM   4015  N   SER   265      17.998  15.283 106.151  1.00  0.00           N  
ATOM   4016  H   SER   265      18.084  14.767 105.287  1.00  0.00           H  
ATOM   4017  CA  SER   265      16.633  15.264 106.786  1.00  0.00           C  
ATOM   4018  HA  SER   265      16.176  16.251 106.705  1.00  0.00           H  
ATOM   4019  CB  SER   265      15.761  14.108 106.221  1.00  0.00           C  
ATOM   4020  HB2 SER   265      16.369  13.207 106.304  1.00  0.00           H  
ATOM   4021  HB3 SER   265      14.812  13.933 106.727  1.00  0.00           H  
ATOM   4022  OG  SER   265      15.434  14.505 104.954  1.00  0.00           O  
ATOM   4023  HG  SER   265      15.312  13.732 104.398  1.00  0.00           H  
ATOM   4024  C   SER   265      16.641  14.850 108.299  1.00  0.00           C  
ATOM   4025  O   SER   265      17.500  14.045 108.740  1.00  0.00           O  
ATOM   4026  N   GLY   266      15.731  15.502 109.075  1.00  0.00           N  
ATOM   4027  H   GLY   266      15.231  16.302 108.715  1.00  0.00           H  
ATOM   4028  CA  GLY   266      15.537  15.331 110.518  1.00  0.00           C  
ATOM   4029  HA2 GLY   266      14.525  15.614 110.806  1.00  0.00           H  
ATOM   4030  HA3 GLY   266      15.588  14.261 110.721  1.00  0.00           H  
ATOM   4031  C   GLY   266      16.477  16.092 111.378  1.00  0.00           C  
ATOM   4032  O   GLY   266      16.938  15.616 112.438  1.00  0.00           O  
ATOM   4033  N   GLN   267      16.875  17.303 111.028  1.00  0.00           N  
ATOM   4034  H   GLN   267      16.587  17.572 110.099  1.00  0.00           H  
ATOM   4035  CA  GLN   267      17.687  18.153 111.857  1.00  0.00           C  
ATOM   4036  HA  GLN   267      18.338  17.455 112.383  1.00  0.00           H  
ATOM   4037  CB  GLN   267      18.625  18.929 110.922  1.00  0.00           C  
ATOM   4038  HB2 GLN   267      18.139  19.136 109.969  1.00  0.00           H  
ATOM   4039  HB3 GLN   267      18.976  19.870 111.346  1.00  0.00           H  
ATOM   4040  CG  GLN   267      19.964  18.210 110.723  1.00  0.00           C  
ATOM   4041  HG2 GLN   267      20.514  18.271 111.662  1.00  0.00           H  
ATOM   4042  HG3 GLN   267      19.695  17.187 110.460  1.00  0.00           H  
ATOM   4043  CD  GLN   267      20.821  18.819 109.602  1.00  0.00           C  
ATOM   4044  OE1 GLN   267      21.906  19.353 109.772  1.00  0.00           O  
ATOM   4045  NE2 GLN   267      20.403  18.598 108.393  1.00  0.00           N  
ATOM   4046 HE21 GLN   267      20.943  19.057 107.673  1.00  0.00           H  
ATOM   4047 HE22 GLN   267      19.503  18.217 108.139  1.00  0.00           H  
ATOM   4048  C   GLN   267      16.855  19.124 112.787  1.00  0.00           C  
ATOM   4049  O   GLN   267      17.191  19.271 113.955  1.00  0.00           O  
ATOM   4050  N   ILE   268      15.864  19.844 112.165  1.00  0.00           N  
ATOM   4051  H   ILE   268      15.191  19.277 111.669  1.00  0.00           H  
ATOM   4052  CA  ILE   268      15.607  21.252 112.160  1.00  0.00           C  
ATOM   4053  HA  ILE   268      16.596  21.694 112.037  1.00  0.00           H  
ATOM   4054  CB  ILE   268      14.751  21.585 110.934  1.00  0.00           C  
ATOM   4055  HB  ILE   268      13.805  21.072 111.110  1.00  0.00           H  
ATOM   4056  CG2 ILE   268      14.430  23.073 110.903  1.00  0.00           C  
ATOM   4057 HG21 ILE   268      13.873  23.184 109.972  1.00  0.00           H  
ATOM   4058 HG22 ILE   268      13.788  23.364 111.735  1.00  0.00           H  
ATOM   4059 HG23 ILE   268      15.361  23.635 110.832  1.00  0.00           H  
ATOM   4060  CG1 ILE   268      15.217  21.126 109.541  1.00  0.00           C  
ATOM   4061 HG12 ILE   268      15.259  20.037 109.505  1.00  0.00           H  
ATOM   4062 HG13 ILE   268      14.406  21.467 108.897  1.00  0.00           H  
ATOM   4063  CD1 ILE   268      16.591  21.784 109.038  1.00  0.00           C  
ATOM   4064 HD11 ILE   268      17.038  21.265 108.191  1.00  0.00           H  
ATOM   4065 HD12 ILE   268      16.369  22.844 108.919  1.00  0.00           H  
ATOM   4066 HD13 ILE   268      17.366  21.702 109.800  1.00  0.00           H  
ATOM   4067  C   ILE   268      15.101  21.769 113.532  1.00  0.00           C  
ATOM   4068  O   ILE   268      14.075  21.246 113.992  1.00  0.00           O  
ATOM   4069  N   ARG   269      15.724  22.700 114.251  1.00  0.00           N  
ATOM   4070  H   ARG   269      16.579  23.055 113.845  1.00  0.00           H  
ATOM   4071  CA  ARG   269      15.298  23.078 115.658  1.00  0.00           C  
ATOM   4072  HA  ARG   269      14.254  22.791 115.784  1.00  0.00           H  
ATOM   4073  CB  ARG   269      16.087  22.316 116.763  1.00  0.00           C  
ATOM   4074  HB2 ARG   269      17.170  22.329 116.641  1.00  0.00           H  
ATOM   4075  HB3 ARG   269      15.954  22.759 117.751  1.00  0.00           H  
ATOM   4076  CG  ARG   269      15.625  20.883 117.044  1.00  0.00           C  
ATOM   4077  HG2 ARG   269      14.677  20.838 117.581  1.00  0.00           H  
ATOM   4078  HG3 ARG   269      15.464  20.395 116.083  1.00  0.00           H  
ATOM   4079  CD  ARG   269      16.710  20.063 117.690  1.00  0.00           C  
ATOM   4080  HD2 ARG   269      17.007  20.578 118.604  1.00  0.00           H  
ATOM   4081  HD3 ARG   269      16.310  19.121 118.065  1.00  0.00           H  
ATOM   4082  NE  ARG   269      17.773  19.782 116.805  1.00  0.00           N  
ATOM   4083  HE  ARG   269      17.555  19.755 115.819  1.00  0.00           H  
ATOM   4084  CZ  ARG   269      19.046  19.558 117.097  1.00  0.00           C  
ATOM   4085  NH1 ARG   269      19.984  19.332 116.214  1.00  0.00           N  
ATOM   4086 HH11 ARG   269      20.968  19.299 116.439  1.00  0.00           H  
ATOM   4087 HH12 ARG   269      19.786  19.504 115.239  1.00  0.00           H  
ATOM   4088  NH2 ARG   269      19.586  19.765 118.302  1.00  0.00           N  
ATOM   4089 HH21 ARG   269      20.393  19.206 118.542  1.00  0.00           H  
ATOM   4090 HH22 ARG   269      19.188  20.477 118.897  1.00  0.00           H  
ATOM   4091  C   ARG   269      15.242  24.570 115.900  1.00  0.00           C  
ATOM   4092  O   ARG   269      15.989  25.063 116.749  1.00  0.00           O  
ATOM   4093  N   CYX   270      14.661  25.258 114.946  1.00  0.00           N  
ATOM   4094  H   CYX   270      14.041  24.736 114.343  1.00  0.00           H  
ATOM   4095  CA  CYX   270      14.380  26.751 115.017  1.00  0.00           C  
ATOM   4096  HA  CYX   270      15.018  27.134 115.813  1.00  0.00           H  
ATOM   4097  CB  CYX   270      14.739  27.475 113.698  1.00  0.00           C  
ATOM   4098  HB2 CYX   270      13.984  27.398 112.916  1.00  0.00           H  
ATOM   4099  HB3 CYX   270      14.813  28.556 113.826  1.00  0.00           H  
ATOM   4100  SG  CYX   270      16.330  26.867 113.011  1.00  0.00           S  
ATOM   4101  C   CYX   270      12.953  27.094 115.465  1.00  0.00           C  
ATOM   4102  O   CYX   270      12.320  27.985 114.856  1.00  0.00           O  
ATOM   4103  N   SER   271      12.606  26.591 116.670  1.00  0.00           N  
ATOM   4104  H   SER   271      13.324  26.099 117.182  1.00  0.00           H  
ATOM   4105  CA  SER   271      11.682  27.273 117.565  1.00  0.00           C  
ATOM   4106  HA  SER   271      10.831  27.421 116.900  1.00  0.00           H  
ATOM   4107  CB  SER   271      11.217  26.467 118.761  1.00  0.00           C  
ATOM   4108  HB2 SER   271      10.737  25.548 118.425  1.00  0.00           H  
ATOM   4109  HB3 SER   271      12.039  26.204 119.428  1.00  0.00           H  
ATOM   4110  OG  SER   271      10.295  27.247 119.503  1.00  0.00           O  
ATOM   4111  HG  SER   271       9.388  27.102 119.225  1.00  0.00           H  
ATOM   4112  C   SER   271      12.288  28.581 117.993  1.00  0.00           C  
ATOM   4113  O   SER   271      13.429  28.540 118.465  1.00  0.00           O  
ATOM   4114  N   SER   272      11.759  29.720 117.679  1.00  0.00           N  
ATOM   4115  H   SER   272      10.855  29.787 117.235  1.00  0.00           H  
ATOM   4116  CA  SER   272      12.359  31.022 117.907  1.00  0.00           C  
ATOM   4117  HA  SER   272      12.892  30.848 118.841  1.00  0.00           H  
ATOM   4118  CB  SER   272      13.352  31.392 116.770  1.00  0.00           C  
ATOM   4119  HB2 SER   272      13.919  30.522 116.439  1.00  0.00           H  
ATOM   4120  HB3 SER   272      12.770  31.736 115.915  1.00  0.00           H  
ATOM   4121  OG  SER   272      14.123  32.516 117.236  1.00  0.00           O  
ATOM   4122  HG  SER   272      14.778  32.320 117.909  1.00  0.00           H  
ATOM   4123  C   SER   272      11.306  32.127 118.156  1.00  0.00           C  
ATOM   4124  O   SER   272      10.191  32.006 117.631  1.00  0.00           O  
ATOM   4125  N   ASN   273      11.709  33.247 118.770  1.00  0.00           N  
ATOM   4126  H   ASN   273      12.696  33.321 118.971  1.00  0.00           H  
ATOM   4127  CA  ASN   273      10.872  34.445 118.918  1.00  0.00           C  
ATOM   4128  HA  ASN   273       9.826  34.157 119.029  1.00  0.00           H  
ATOM   4129  CB  ASN   273      11.191  35.282 120.117  1.00  0.00           C  
ATOM   4130  HB2 ASN   273      12.232  35.600 120.188  1.00  0.00           H  
ATOM   4131  HB3 ASN   273      10.666  36.232 120.018  1.00  0.00           H  
ATOM   4132  CG  ASN   273      10.816  34.579 121.406  1.00  0.00           C  
ATOM   4133  OD1 ASN   273       9.872  33.848 121.350  1.00  0.00           O  
ATOM   4134  ND2 ASN   273      11.576  34.602 122.507  1.00  0.00           N  
ATOM   4135 HD21 ASN   273      12.534  34.513 122.200  1.00  0.00           H  
ATOM   4136 HD22 ASN   273      11.180  33.843 123.044  1.00  0.00           H  
ATOM   4137  C   ASN   273      10.994  35.275 117.588  1.00  0.00           C  
ATOM   4138  O   ASN   273      12.047  35.842 117.418  1.00  0.00           O  
ATOM   4139  N   ILE   274       9.897  35.647 116.884  1.00  0.00           N  
ATOM   4140  H   ILE   274       9.009  35.179 116.997  1.00  0.00           H  
ATOM   4141  CA  ILE   274       9.772  36.893 116.197  1.00  0.00           C  
ATOM   4142  HA  ILE   274      10.558  37.039 115.456  1.00  0.00           H  
ATOM   4143  CB  ILE   274       8.456  37.035 115.376  1.00  0.00           C  
ATOM   4144  HB  ILE   274       7.582  37.043 116.027  1.00  0.00           H  
ATOM   4145  CG2 ILE   274       8.495  38.396 114.633  1.00  0.00           C  
ATOM   4146 HG21 ILE   274       7.505  38.405 114.178  1.00  0.00           H  
ATOM   4147 HG22 ILE   274       8.643  39.215 115.337  1.00  0.00           H  
ATOM   4148 HG23 ILE   274       9.279  38.386 113.875  1.00  0.00           H  
ATOM   4149  CG1 ILE   274       8.397  35.835 114.387  1.00  0.00           C  
ATOM   4150 HG12 ILE   274       9.327  35.972 113.836  1.00  0.00           H  
ATOM   4151 HG13 ILE   274       8.618  34.903 114.905  1.00  0.00           H  
ATOM   4152  CD1 ILE   274       7.186  35.663 113.449  1.00  0.00           C  
ATOM   4153 HD11 ILE   274       6.652  34.713 113.465  1.00  0.00           H  
ATOM   4154 HD12 ILE   274       6.487  36.434 113.772  1.00  0.00           H  
ATOM   4155 HD13 ILE   274       7.409  35.925 112.414  1.00  0.00           H  
ATOM   4156  C   ILE   274       9.867  38.003 117.285  1.00  0.00           C  
ATOM   4157  O   ILE   274       8.954  38.039 118.191  1.00  0.00           O  
ATOM   4158  N   THR   275      10.927  38.898 117.154  1.00  0.00           N  
ATOM   4159  H   THR   275      11.665  38.773 116.475  1.00  0.00           H  
ATOM   4160  CA  THR   275      11.101  40.068 118.062  1.00  0.00           C  
ATOM   4161  HA  THR   275      10.322  40.095 118.824  1.00  0.00           H  
ATOM   4162  CB  THR   275      12.442  39.964 118.822  1.00  0.00           C  
ATOM   4163  HB  THR   275      12.589  40.891 119.376  1.00  0.00           H  
ATOM   4164  CG2 THR   275      12.359  38.892 119.883  1.00  0.00           C  
ATOM   4165 HG21 THR   275      12.883  39.210 120.785  1.00  0.00           H  
ATOM   4166 HG22 THR   275      11.341  38.586 120.127  1.00  0.00           H  
ATOM   4167 HG23 THR   275      12.945  38.039 119.540  1.00  0.00           H  
ATOM   4168  OG1 THR   275      13.543  39.734 118.035  1.00  0.00           O  
ATOM   4169  HG1 THR   275      14.058  40.544 118.015  1.00  0.00           H  
ATOM   4170  C   THR   275      10.898  41.400 117.392  1.00  0.00           C  
ATOM   4171  O   THR   275      10.419  42.380 118.042  1.00  0.00           O  
ATOM   4172  N   GLY   276      11.111  41.504 116.085  1.00  0.00           N  
ATOM   4173  H   GLY   276      11.027  40.641 115.568  1.00  0.00           H  
ATOM   4174  CA  GLY   276      10.774  42.715 115.247  1.00  0.00           C  
ATOM   4175  HA2 GLY   276       9.814  43.116 115.572  1.00  0.00           H  
ATOM   4176  HA3 GLY   276      11.503  43.486 115.494  1.00  0.00           H  
ATOM   4177  C   GLY   276      10.594  42.548 113.700  1.00  0.00           C  
ATOM   4178  O   GLY   276      10.402  41.456 113.192  1.00  0.00           O  
ATOM   4179  N   LEU   277      10.644  43.628 112.933  1.00  0.00           N  
ATOM   4180  H   LEU   277      10.937  44.416 113.493  1.00  0.00           H  
ATOM   4181  CA  LEU   277      10.497  43.768 111.519  1.00  0.00           C  
ATOM   4182  HA  LEU   277      10.817  42.863 111.002  1.00  0.00           H  
ATOM   4183  CB  LEU   277       9.046  43.942 111.238  1.00  0.00           C  
ATOM   4184  HB2 LEU   277       8.633  44.645 111.961  1.00  0.00           H  
ATOM   4185  HB3 LEU   277       8.868  44.486 110.310  1.00  0.00           H  
ATOM   4186  CG  LEU   277       8.179  42.711 111.231  1.00  0.00           C  
ATOM   4187  HG  LEU   277       8.815  41.848 111.431  1.00  0.00           H  
ATOM   4188  CD1 LEU   277       7.118  42.851 112.331  1.00  0.00           C  
ATOM   4189 HD11 LEU   277       6.521  43.744 112.146  1.00  0.00           H  
ATOM   4190 HD12 LEU   277       6.374  42.064 112.207  1.00  0.00           H  
ATOM   4191 HD13 LEU   277       7.476  42.730 113.353  1.00  0.00           H  
ATOM   4192  CD2 LEU   277       7.356  42.682 109.933  1.00  0.00           C  
ATOM   4193 HD21 LEU   277       6.772  41.762 109.918  1.00  0.00           H  
ATOM   4194 HD22 LEU   277       6.774  43.602 109.873  1.00  0.00           H  
ATOM   4195 HD23 LEU   277       8.077  42.734 109.117  1.00  0.00           H  
ATOM   4196  C   LEU   277      11.267  44.885 110.835  1.00  0.00           C  
ATOM   4197  O   LEU   277      11.650  45.827 111.506  1.00  0.00           O  
ATOM   4198  N   LEU   278      11.401  44.878 109.512  1.00  0.00           N  
ATOM   4199  H   LEU   278      10.946  44.202 108.915  1.00  0.00           H  
ATOM   4200  CA  LEU   278      11.870  46.106 108.727  1.00  0.00           C  
ATOM   4201  HA  LEU   278      12.041  46.999 109.328  1.00  0.00           H  
ATOM   4202  CB  LEU   278      13.283  45.752 108.014  1.00  0.00           C  
ATOM   4203  HB2 LEU   278      13.118  44.983 107.260  1.00  0.00           H  
ATOM   4204  HB3 LEU   278      13.593  46.666 107.506  1.00  0.00           H  
ATOM   4205  CG  LEU   278      14.478  45.446 108.944  1.00  0.00           C  
ATOM   4206  HG  LEU   278      14.246  45.278 109.995  1.00  0.00           H  
ATOM   4207  CD1 LEU   278      15.115  44.066 108.486  1.00  0.00           C  
ATOM   4208 HD11 LEU   278      15.711  44.127 107.575  1.00  0.00           H  
ATOM   4209 HD12 LEU   278      15.692  43.683 109.329  1.00  0.00           H  
ATOM   4210 HD13 LEU   278      14.370  43.290 108.311  1.00  0.00           H  
ATOM   4211  CD2 LEU   278      15.641  46.504 108.871  1.00  0.00           C  
ATOM   4212 HD21 LEU   278      16.015  46.565 107.849  1.00  0.00           H  
ATOM   4213 HD22 LEU   278      15.229  47.441 109.244  1.00  0.00           H  
ATOM   4214 HD23 LEU   278      16.427  46.147 109.536  1.00  0.00           H  
ATOM   4215  C   LEU   278      10.775  46.399 107.612  1.00  0.00           C  
ATOM   4216  O   LEU   278      10.316  45.483 106.952  1.00  0.00           O  
ATOM   4217  N   LEU   279      10.335  47.652 107.558  1.00  0.00           N  
ATOM   4218  H   LEU   279      10.823  48.305 108.154  1.00  0.00           H  
ATOM   4219  CA  LEU   279       9.260  48.135 106.661  1.00  0.00           C  
ATOM   4220  HA  LEU   279       8.991  47.331 105.976  1.00  0.00           H  
ATOM   4221  CB  LEU   279       8.016  48.454 107.509  1.00  0.00           C  
ATOM   4222  HB2 LEU   279       8.293  49.192 108.262  1.00  0.00           H  
ATOM   4223  HB3 LEU   279       7.278  48.973 106.898  1.00  0.00           H  
ATOM   4224  CG  LEU   279       7.341  47.335 108.256  1.00  0.00           C  
ATOM   4225  HG  LEU   279       8.014  46.879 108.982  1.00  0.00           H  
ATOM   4226  CD1 LEU   279       6.140  47.810 109.020  1.00  0.00           C  
ATOM   4227 HD11 LEU   279       5.645  46.936 109.444  1.00  0.00           H  
ATOM   4228 HD12 LEU   279       6.463  48.467 109.827  1.00  0.00           H  
ATOM   4229 HD13 LEU   279       5.428  48.347 108.394  1.00  0.00           H  
ATOM   4230  CD2 LEU   279       6.915  46.257 107.254  1.00  0.00           C  
ATOM   4231 HD21 LEU   279       6.337  45.508 107.796  1.00  0.00           H  
ATOM   4232 HD22 LEU   279       6.343  46.743 106.464  1.00  0.00           H  
ATOM   4233 HD23 LEU   279       7.732  45.633 106.890  1.00  0.00           H  
ATOM   4234  C   LEU   279       9.618  49.363 105.731  1.00  0.00           C  
ATOM   4235  O   LEU   279      10.534  50.153 106.094  1.00  0.00           O  
ATOM   4236  N   THR   280       8.838  49.662 104.705  1.00  0.00           N  
ATOM   4237  H   THR   280       8.014  49.078 104.702  1.00  0.00           H  
ATOM   4238  CA  THR   280       8.994  50.941 103.903  1.00  0.00           C  
ATOM   4239  HA  THR   280       9.408  51.770 104.477  1.00  0.00           H  
ATOM   4240  CB  THR   280       9.758  50.711 102.581  1.00  0.00           C  
ATOM   4241  HB  THR   280       9.616  51.486 101.829  1.00  0.00           H  
ATOM   4242  CG2 THR   280      11.216  50.975 102.871  1.00  0.00           C  
ATOM   4243 HG21 THR   280      11.843  50.517 102.106  1.00  0.00           H  
ATOM   4244 HG22 THR   280      11.359  52.049 102.756  1.00  0.00           H  
ATOM   4245 HG23 THR   280      11.441  50.630 103.881  1.00  0.00           H  
ATOM   4246  OG1 THR   280       9.507  49.522 101.939  1.00  0.00           O  
ATOM   4247  HG1 THR   280       9.701  48.805 102.548  1.00  0.00           H  
ATOM   4248  C   THR   280       7.649  51.357 103.271  1.00  0.00           C  
ATOM   4249  O   THR   280       6.813  50.492 103.022  1.00  0.00           O  
ATOM   4250  N   ARG   281       7.329  52.666 103.241  1.00  0.00           N  
ATOM   4251  H   ARG   281       8.103  53.201 103.609  1.00  0.00           H  
ATOM   4252  CA  ARG   281       6.109  53.272 102.729  1.00  0.00           C  
ATOM   4253  HA  ARG   281       5.275  52.646 103.045  1.00  0.00           H  
ATOM   4254  CB  ARG   281       5.848  54.692 103.284  1.00  0.00           C  
ATOM   4255  HB2 ARG   281       6.700  55.311 103.002  1.00  0.00           H  
ATOM   4256  HB3 ARG   281       5.022  55.185 102.771  1.00  0.00           H  
ATOM   4257  CG  ARG   281       5.564  54.599 104.787  1.00  0.00           C  
ATOM   4258  HG2 ARG   281       4.538  54.233 104.787  1.00  0.00           H  
ATOM   4259  HG3 ARG   281       6.192  53.851 105.272  1.00  0.00           H  
ATOM   4260  CD  ARG   281       5.731  55.985 105.420  1.00  0.00           C  
ATOM   4261  HD2 ARG   281       5.769  55.843 106.500  1.00  0.00           H  
ATOM   4262  HD3 ARG   281       6.734  56.355 105.205  1.00  0.00           H  
ATOM   4263  NE  ARG   281       4.777  56.965 105.096  1.00  0.00           N  
ATOM   4264  HE  ARG   281       3.990  56.496 104.669  1.00  0.00           H  
ATOM   4265  CZ  ARG   281       4.743  58.221 105.534  1.00  0.00           C  
ATOM   4266  NH1 ARG   281       5.788  58.805 106.099  1.00  0.00           N  
ATOM   4267 HH11 ARG   281       5.719  59.593 106.727  1.00  0.00           H  
ATOM   4268 HH12 ARG   281       6.694  58.363 106.176  1.00  0.00           H  
ATOM   4269  NH2 ARG   281       3.680  58.967 105.302  1.00  0.00           N  
ATOM   4270 HH21 ARG   281       3.833  59.965 105.296  1.00  0.00           H  
ATOM   4271 HH22 ARG   281       3.005  58.583 104.656  1.00  0.00           H  
ATOM   4272  C   ARG   281       6.212  53.328 101.209  1.00  0.00           C  
ATOM   4273  O   ARG   281       6.862  54.173 100.568  1.00  0.00           O  
ATOM   4274  N   ASP   282       5.641  52.293 100.548  1.00  0.00           N  
ATOM   4275  H   ASP   282       5.511  51.489 101.145  1.00  0.00           H  
ATOM   4276  CA  ASP   282       5.502  52.126  99.086  1.00  0.00           C  
ATOM   4277  HA  ASP   282       6.436  51.668  98.759  1.00  0.00           H  
ATOM   4278  CB  ASP   282       4.278  51.256  98.784  1.00  0.00           C  
ATOM   4279  HB2 ASP   282       4.125  50.483  99.538  1.00  0.00           H  
ATOM   4280  HB3 ASP   282       3.364  51.841  98.890  1.00  0.00           H  
ATOM   4281  CG  ASP   282       4.387  50.618  97.449  1.00  0.00           C  
ATOM   4282  OD1 ASP   282       3.782  49.545  97.244  1.00  0.00           O  
ATOM   4283  OD2 ASP   282       5.229  50.990  96.586  1.00  0.00           O  
ATOM   4284  C   ASP   282       5.456  53.378  98.280  1.00  0.00           C  
ATOM   4285  O   ASP   282       4.708  54.220  98.739  1.00  0.00           O  
ATOM   4286  N   GLY   283       6.155  53.439  97.244  1.00  0.00           N  
ATOM   4287  H   GLY   283       6.306  52.580  96.734  1.00  0.00           H  
ATOM   4288  CA  GLY   283       6.343  54.593  96.409  1.00  0.00           C  
ATOM   4289  HA2 GLY   283       6.773  55.366  97.047  1.00  0.00           H  
ATOM   4290  HA3 GLY   283       6.941  54.365  95.527  1.00  0.00           H  
ATOM   4291  C   GLY   283       4.986  54.986  95.811  1.00  0.00           C  
ATOM   4292  O   GLY   283       4.366  54.285  95.061  1.00  0.00           O  
ATOM   4293  N   GLY   284       4.589  56.220  95.998  1.00  0.00           N  
ATOM   4294  H   GLY   284       4.818  56.627  96.893  1.00  0.00           H  
ATOM   4295  CA  GLY   284       3.724  56.917  95.035  1.00  0.00           C  
ATOM   4296  HA2 GLY   284       3.733  57.962  95.347  1.00  0.00           H  
ATOM   4297  HA3 GLY   284       4.035  56.941  93.991  1.00  0.00           H  
ATOM   4298  C   GLY   284       2.244  56.449  95.000  1.00  0.00           C  
ATOM   4299  O   GLY   284       1.491  56.948  94.136  1.00  0.00           O  
ATOM   4300  N   ASN   285       1.809  55.695  96.017  1.00  0.00           N  
ATOM   4301  H   ASN   285       2.501  55.027  96.326  1.00  0.00           H  
ATOM   4302  CA  ASN   285       0.466  55.422  96.420  1.00  0.00           C  
ATOM   4303  HA  ASN   285      -0.119  55.048  95.580  1.00  0.00           H  
ATOM   4304  CB  ASN   285       0.386  54.302  97.525  1.00  0.00           C  
ATOM   4305  HB2 ASN   285       0.943  53.421  97.205  1.00  0.00           H  
ATOM   4306  HB3 ASN   285       0.797  54.645  98.474  1.00  0.00           H  
ATOM   4307  CG  ASN   285      -1.048  53.959  97.775  1.00  0.00           C  
ATOM   4308  OD1 ASN   285      -1.781  53.548  96.845  1.00  0.00           O  
ATOM   4309  ND2 ASN   285      -1.496  54.262  99.024  1.00  0.00           N  
ATOM   4310 HD21 ASN   285      -2.408  54.681  99.139  1.00  0.00           H  
ATOM   4311 HD22 ASN   285      -0.763  54.495  99.679  1.00  0.00           H  
ATOM   4312  C   ASN   285      -0.173  56.799  96.976  1.00  0.00           C  
ATOM   4313  O   ASN   285      -1.122  57.254  96.355  1.00  0.00           O  
ATOM   4314  N   SER   286       0.564  57.549  97.874  1.00  0.00           N  
ATOM   4315  H   SER   286       1.400  57.157  98.283  1.00  0.00           H  
ATOM   4316  CA  SER   286       0.336  59.035  98.009  1.00  0.00           C  
ATOM   4317  HA  SER   286       0.722  59.500  98.917  1.00  0.00           H  
ATOM   4318  CB  SER   286       1.067  59.734  96.870  1.00  0.00           C  
ATOM   4319  HB2 SER   286       0.522  59.459  95.967  1.00  0.00           H  
ATOM   4320  HB3 SER   286       1.122  60.813  97.014  1.00  0.00           H  
ATOM   4321  OG  SER   286       2.397  59.311  96.794  1.00  0.00           O  
ATOM   4322  HG  SER   286       2.682  59.121  97.691  1.00  0.00           H  
ATOM   4323  C   SER   286      -1.135  59.368  98.073  1.00  0.00           C  
ATOM   4324  O   SER   286      -1.538  60.387  97.531  1.00  0.00           O  
ATOM   4325  N   ASN   287      -1.923  58.667  98.896  1.00  0.00           N  
ATOM   4326  H   ASN   287      -1.495  58.190  99.676  1.00  0.00           H  
ATOM   4327  CA  ASN   287      -3.349  58.623  98.869  1.00  0.00           C  
ATOM   4328  HA  ASN   287      -3.715  59.441  98.248  1.00  0.00           H  
ATOM   4329  CB  ASN   287      -3.817  57.305  98.344  1.00  0.00           C  
ATOM   4330  HB2 ASN   287      -3.275  57.123  97.416  1.00  0.00           H  
ATOM   4331  HB3 ASN   287      -3.569  56.517  99.055  1.00  0.00           H  
ATOM   4332  CG  ASN   287      -5.295  57.231  98.112  1.00  0.00           C  
ATOM   4333  OD1 ASN   287      -6.065  57.635  98.920  1.00  0.00           O  
ATOM   4334  ND2 ASN   287      -5.782  56.640  97.080  1.00  0.00           N  
ATOM   4335 HD21 ASN   287      -5.247  56.107  96.409  1.00  0.00           H  
ATOM   4336 HD22 ASN   287      -6.759  56.465  97.264  1.00  0.00           H  
ATOM   4337  C   ASN   287      -3.818  58.980 100.328  1.00  0.00           C  
ATOM   4338  O   ASN   287      -3.140  58.537 101.317  1.00  0.00           O  
ATOM   4339  N   ASN   288      -4.848  59.771 100.479  1.00  0.00           N  
ATOM   4340  H   ASN   288      -5.240  60.031  99.585  1.00  0.00           H  
ATOM   4341  CA  ASN   288      -5.469  60.142 101.772  1.00  0.00           C  
ATOM   4342  HA  ASN   288      -4.719  60.548 102.450  1.00  0.00           H  
ATOM   4343  CB  ASN   288      -6.551  61.285 101.624  1.00  0.00           C  
ATOM   4344  HB2 ASN   288      -6.088  62.150 101.147  1.00  0.00           H  
ATOM   4345  HB3 ASN   288      -7.416  60.890 101.092  1.00  0.00           H  
ATOM   4346  CG  ASN   288      -6.980  61.839 102.994  1.00  0.00           C  
ATOM   4347  OD1 ASN   288      -6.207  62.432 103.701  1.00  0.00           O  
ATOM   4348  ND2 ASN   288      -8.258  61.691 103.332  1.00  0.00           N  
ATOM   4349 HD21 ASN   288      -8.678  62.583 103.552  1.00  0.00           H  
ATOM   4350 HD22 ASN   288      -8.842  61.189 102.679  1.00  0.00           H  
ATOM   4351  C   ASN   288      -6.156  58.943 102.485  1.00  0.00           C  
ATOM   4352  O   ASN   288      -6.158  58.945 103.744  1.00  0.00           O  
ATOM   4353  N   GLU   289      -6.787  58.031 101.817  1.00  0.00           N  
ATOM   4354  H   GLU   289      -6.831  58.133 100.813  1.00  0.00           H  
ATOM   4355  CA  GLU   289      -7.241  56.790 102.421  1.00  0.00           C  
ATOM   4356  HA  GLU   289      -7.867  57.026 103.281  1.00  0.00           H  
ATOM   4357  CB  GLU   289      -8.230  56.220 101.329  1.00  0.00           C  
ATOM   4358  HB2 GLU   289      -9.056  56.924 101.228  1.00  0.00           H  
ATOM   4359  HB3 GLU   289      -7.858  56.008 100.327  1.00  0.00           H  
ATOM   4360  CG  GLU   289      -8.737  54.810 101.653  1.00  0.00           C  
ATOM   4361  HG2 GLU   289      -7.959  54.047 101.632  1.00  0.00           H  
ATOM   4362  HG3 GLU   289      -8.922  54.705 102.722  1.00  0.00           H  
ATOM   4363  CD  GLU   289      -9.987  54.332 100.951  1.00  0.00           C  
ATOM   4364  OE1 GLU   289     -10.728  55.030 100.228  1.00  0.00           O  
ATOM   4365  OE2 GLU   289     -10.188  53.065 100.962  1.00  0.00           O  
ATOM   4366  C   GLU   289      -6.176  55.827 102.811  1.00  0.00           C  
ATOM   4367  O   GLU   289      -6.008  55.461 103.944  1.00  0.00           O  
ATOM   4368  N   SER   290      -5.336  55.426 101.798  1.00  0.00           N  
ATOM   4369  H   SER   290      -5.690  55.595 100.867  1.00  0.00           H  
ATOM   4370  CA  SER   290      -4.461  54.190 101.907  1.00  0.00           C  
ATOM   4371  HA  SER   290      -4.876  53.493 102.635  1.00  0.00           H  
ATOM   4372  CB  SER   290      -4.479  53.354 100.531  1.00  0.00           C  
ATOM   4373  HB2 SER   290      -3.708  52.588 100.608  1.00  0.00           H  
ATOM   4374  HB3 SER   290      -5.457  52.872 100.550  1.00  0.00           H  
ATOM   4375  OG  SER   290      -4.381  54.164  99.395  1.00  0.00           O  
ATOM   4376  HG  SER   290      -5.213  54.067  98.927  1.00  0.00           H  
ATOM   4377  C   SER   290      -3.148  54.712 102.386  1.00  0.00           C  
ATOM   4378  O   SER   290      -2.601  55.591 101.766  1.00  0.00           O  
ATOM   4379  N   GLU   291      -2.403  53.824 103.138  1.00  0.00           N  
ATOM   4380  H   GLU   291      -2.861  53.103 103.677  1.00  0.00           H  
ATOM   4381  CA  GLU   291      -0.917  53.759 103.098  1.00  0.00           C  
ATOM   4382  HA  GLU   291      -0.544  54.255 102.202  1.00  0.00           H  
ATOM   4383  CB  GLU   291      -0.395  54.533 104.298  1.00  0.00           C  
ATOM   4384  HB2 GLU   291      -0.865  55.510 104.185  1.00  0.00           H  
ATOM   4385  HB3 GLU   291      -0.835  54.153 105.220  1.00  0.00           H  
ATOM   4386  CG  GLU   291       1.134  54.613 104.452  1.00  0.00           C  
ATOM   4387  HG2 GLU   291       1.384  54.889 105.477  1.00  0.00           H  
ATOM   4388  HG3 GLU   291       1.584  53.625 104.361  1.00  0.00           H  
ATOM   4389  CD  GLU   291       1.737  55.605 103.473  1.00  0.00           C  
ATOM   4390  OE1 GLU   291       1.559  55.500 102.248  1.00  0.00           O  
ATOM   4391  OE2 GLU   291       2.304  56.605 103.940  1.00  0.00           O  
ATOM   4392  C   GLU   291      -0.429  52.330 102.992  1.00  0.00           C  
ATOM   4393  O   GLU   291      -0.611  51.504 103.854  1.00  0.00           O  
ATOM   4394  N   ILE   292       0.110  52.041 101.784  1.00  0.00           N  
ATOM   4395  H   ILE   292       0.231  52.712 101.039  1.00  0.00           H  
ATOM   4396  CA  ILE   292       0.663  50.712 101.574  1.00  0.00           C  
ATOM   4397  HA  ILE   292       0.026  49.964 102.046  1.00  0.00           H  
ATOM   4398  CB  ILE   292       0.737  50.464 100.071  1.00  0.00           C  
ATOM   4399  HB  ILE   292       1.263  51.287  99.586  1.00  0.00           H  
ATOM   4400  CG2 ILE   292       1.404  49.120  99.898  1.00  0.00           C  
ATOM   4401 HG21 ILE   292       2.487  49.108 100.022  1.00  0.00           H  
ATOM   4402 HG22 ILE   292       0.907  48.327 100.456  1.00  0.00           H  
ATOM   4403 HG23 ILE   292       1.265  48.967  98.827  1.00  0.00           H  
ATOM   4404  CG1 ILE   292      -0.679  50.524  99.373  1.00  0.00           C  
ATOM   4405 HG12 ILE   292      -1.262  49.737  99.851  1.00  0.00           H  
ATOM   4406 HG13 ILE   292      -1.116  51.478  99.669  1.00  0.00           H  
ATOM   4407  CD1 ILE   292      -0.761  50.395  97.837  1.00  0.00           C  
ATOM   4408 HD11 ILE   292      -1.682  50.924  97.592  1.00  0.00           H  
ATOM   4409 HD12 ILE   292       0.098  50.967  97.487  1.00  0.00           H  
ATOM   4410 HD13 ILE   292      -0.755  49.356  97.506  1.00  0.00           H  
ATOM   4411  C   ILE   292       2.079  50.643 102.218  1.00  0.00           C  
ATOM   4412  O   ILE   292       2.924  51.495 102.068  1.00  0.00           O  
ATOM   4413  N   PHE   293       2.343  49.471 102.855  1.00  0.00           N  
ATOM   4414  H   PHE   293       1.580  48.809 102.876  1.00  0.00           H  
ATOM   4415  CA  PHE   293       3.571  49.070 103.523  1.00  0.00           C  
ATOM   4416  HA  PHE   293       4.337  49.809 103.286  1.00  0.00           H  
ATOM   4417  CB  PHE   293       3.348  48.903 105.042  1.00  0.00           C  
ATOM   4418  HB2 PHE   293       2.435  48.340 105.236  1.00  0.00           H  
ATOM   4419  HB3 PHE   293       4.098  48.422 105.670  1.00  0.00           H  
ATOM   4420  CG  PHE   293       3.121  50.216 105.641  1.00  0.00           C  
ATOM   4421  CD1 PHE   293       1.775  50.612 105.923  1.00  0.00           C  
ATOM   4422  HD1 PHE   293       1.010  50.112 105.348  1.00  0.00           H  
ATOM   4423  CE1 PHE   293       1.504  51.846 106.514  1.00  0.00           C  
ATOM   4424  HE1 PHE   293       0.580  52.317 106.210  1.00  0.00           H  
ATOM   4425  CZ  PHE   293       2.632  52.512 107.197  1.00  0.00           C  
ATOM   4426  HZ  PHE   293       2.539  53.387 107.823  1.00  0.00           H  
ATOM   4427  CE2 PHE   293       3.939  52.186 106.896  1.00  0.00           C  
ATOM   4428  HE2 PHE   293       4.687  52.906 107.194  1.00  0.00           H  
ATOM   4429  CD2 PHE   293       4.194  51.045 106.040  1.00  0.00           C  
ATOM   4430  HD2 PHE   293       5.192  50.905 105.649  1.00  0.00           H  
ATOM   4431  C   PHE   293       4.082  47.776 102.909  1.00  0.00           C  
ATOM   4432  O   PHE   293       3.453  46.697 102.881  1.00  0.00           O  
ATOM   4433  N   ARG   294       5.319  47.907 102.460  1.00  0.00           N  
ATOM   4434  H   ARG   294       5.801  48.782 102.605  1.00  0.00           H  
ATOM   4435  CA  ARG   294       6.133  46.805 101.973  1.00  0.00           C  
ATOM   4436  HA  ARG   294       5.471  45.966 101.761  1.00  0.00           H  
ATOM   4437  CB  ARG   294       6.948  47.222 100.658  1.00  0.00           C  
ATOM   4438  HB2 ARG   294       7.494  48.144 100.859  1.00  0.00           H  
ATOM   4439  HB3 ARG   294       7.575  46.411 100.286  1.00  0.00           H  
ATOM   4440  CG  ARG   294       6.016  47.535  99.449  1.00  0.00           C  
ATOM   4441  HG2 ARG   294       5.241  48.224  99.786  1.00  0.00           H  
ATOM   4442  HG3 ARG   294       6.598  48.012  98.660  1.00  0.00           H  
ATOM   4443  CD  ARG   294       5.322  46.384  98.763  1.00  0.00           C  
ATOM   4444  HD2 ARG   294       6.048  45.780  98.218  1.00  0.00           H  
ATOM   4445  HD3 ARG   294       4.717  45.810  99.464  1.00  0.00           H  
ATOM   4446  NE  ARG   294       4.320  46.945  97.831  1.00  0.00           N  
ATOM   4447  HE  ARG   294       4.237  47.947  97.921  1.00  0.00           H  
ATOM   4448  CZ  ARG   294       3.858  46.307  96.813  1.00  0.00           C  
ATOM   4449  NH1 ARG   294       3.974  44.977  96.743  1.00  0.00           N  
ATOM   4450 HH11 ARG   294       4.748  44.541  97.223  1.00  0.00           H  
ATOM   4451 HH12 ARG   294       3.443  44.491  96.034  1.00  0.00           H  
ATOM   4452  NH2 ARG   294       3.512  46.894  95.668  1.00  0.00           N  
ATOM   4453 HH21 ARG   294       3.074  46.409  94.898  1.00  0.00           H  
ATOM   4454 HH22 ARG   294       3.512  47.903  95.619  1.00  0.00           H  
ATOM   4455  C   ARG   294       7.078  46.420 103.084  1.00  0.00           C  
ATOM   4456  O   ARG   294       7.287  47.169 103.954  1.00  0.00           O  
ATOM   4457  N   PRO   295       7.836  45.298 102.939  1.00  0.00           N  
ATOM   4458  CD  PRO   295       7.313  44.098 102.474  1.00  0.00           C  
ATOM   4459  HD2 PRO   295       7.230  44.194 101.392  1.00  0.00           H  
ATOM   4460  HD3 PRO   295       6.370  43.912 102.988  1.00  0.00           H  
ATOM   4461  CG  PRO   295       8.199  42.919 102.847  1.00  0.00           C  
ATOM   4462  HG2 PRO   295       8.417  42.331 101.956  1.00  0.00           H  
ATOM   4463  HG3 PRO   295       7.828  42.333 103.688  1.00  0.00           H  
ATOM   4464  CB  PRO   295       9.455  43.615 103.317  1.00  0.00           C  
ATOM   4465  HB2 PRO   295      10.286  43.591 102.612  1.00  0.00           H  
ATOM   4466  HB3 PRO   295       9.741  43.177 104.273  1.00  0.00           H  
ATOM   4467  CA  PRO   295       9.046  45.038 103.699  1.00  0.00           C  
ATOM   4468  HA  PRO   295       8.685  45.138 104.723  1.00  0.00           H  
ATOM   4469  C   PRO   295      10.010  46.212 103.405  1.00  0.00           C  
ATOM   4470  O   PRO   295      10.050  46.822 102.356  1.00  0.00           O  
ATOM   4471  N   GLY   296      10.774  46.635 104.386  1.00  0.00           N  
ATOM   4472  H   GLY   296      10.528  46.232 105.279  1.00  0.00           H  
ATOM   4473  CA  GLY   296      11.965  47.521 104.290  1.00  0.00           C  
ATOM   4474  HA2 GLY   296      11.867  48.257 103.493  1.00  0.00           H  
ATOM   4475  HA3 GLY   296      12.064  48.055 105.236  1.00  0.00           H  
ATOM   4476  C   GLY   296      13.200  46.673 104.108  1.00  0.00           C  
ATOM   4477  O   GLY   296      13.159  45.465 103.943  1.00  0.00           O  
ATOM   4478  N   GLY   297      14.302  47.304 104.387  1.00  0.00           N  
ATOM   4479  H   GLY   297      14.253  48.312 104.433  1.00  0.00           H  
ATOM   4480  CA  GLY   297      15.583  46.597 104.212  1.00  0.00           C  
ATOM   4481  HA2 GLY   297      15.524  45.806 104.959  1.00  0.00           H  
ATOM   4482  HA3 GLY   297      15.636  46.081 103.253  1.00  0.00           H  
ATOM   4483  C   GLY   297      16.760  47.515 104.362  1.00  0.00           C  
ATOM   4484  O   GLY   297      17.290  47.660 105.474  1.00  0.00           O  
ATOM   4485  N   GLY   298      17.083  48.153 103.255  1.00  0.00           N  
ATOM   4486  H   GLY   298      16.729  47.771 102.390  1.00  0.00           H  
ATOM   4487  CA  GLY   298      18.248  49.061 103.220  1.00  0.00           C  
ATOM   4488  HA2 GLY   298      18.070  49.879 102.522  1.00  0.00           H  
ATOM   4489  HA3 GLY   298      18.405  49.573 104.170  1.00  0.00           H  
ATOM   4490  C   GLY   298      19.546  48.347 102.894  1.00  0.00           C  
ATOM   4491  O   GLY   298      19.745  47.761 101.872  1.00  0.00           O  
ATOM   4492  N   ASP   299      20.395  48.075 103.896  1.00  0.00           N  
ATOM   4493  H   ASP   299      20.040  48.349 104.801  1.00  0.00           H  
ATOM   4494  CA  ASP   299      21.477  47.155 104.027  1.00  0.00           C  
ATOM   4495  HA  ASP   299      21.822  46.995 103.005  1.00  0.00           H  
ATOM   4496  CB  ASP   299      22.623  47.785 104.809  1.00  0.00           C  
ATOM   4497  HB2 ASP   299      22.503  48.868 104.785  1.00  0.00           H  
ATOM   4498  HB3 ASP   299      22.605  47.477 105.854  1.00  0.00           H  
ATOM   4499  CG  ASP   299      23.936  47.379 104.271  1.00  0.00           C  
ATOM   4500  OD1 ASP   299      24.569  48.190 103.630  1.00  0.00           O  
ATOM   4501  OD2 ASP   299      24.390  46.188 104.510  1.00  0.00           O  
ATOM   4502  C   ASP   299      21.122  45.798 104.681  1.00  0.00           C  
ATOM   4503  O   ASP   299      20.540  45.834 105.783  1.00  0.00           O  
ATOM   4504  N   MET   300      21.823  44.741 104.288  1.00  0.00           N  
ATOM   4505  H   MET   300      21.993  44.709 103.293  1.00  0.00           H  
ATOM   4506  CA  MET   300      21.893  43.503 105.086  1.00  0.00           C  
ATOM   4507  HA  MET   300      20.881  43.109 105.178  1.00  0.00           H  
ATOM   4508  CB  MET   300      22.753  42.521 104.254  1.00  0.00           C  
ATOM   4509  HB2 MET   300      22.244  42.257 103.328  1.00  0.00           H  
ATOM   4510  HB3 MET   300      23.708  43.015 104.075  1.00  0.00           H  
ATOM   4511  CG  MET   300      23.113  41.211 105.023  1.00  0.00           C  
ATOM   4512  HG2 MET   300      24.018  41.425 105.591  1.00  0.00           H  
ATOM   4513  HG3 MET   300      22.328  40.881 105.703  1.00  0.00           H  
ATOM   4514  SD  MET   300      23.314  39.946 103.852  1.00  0.00           S  
ATOM   4515  CE  MET   300      25.067  40.259 103.449  1.00  0.00           C  
ATOM   4516  HE1 MET   300      25.743  40.108 104.290  1.00  0.00           H  
ATOM   4517  HE2 MET   300      25.380  39.686 102.576  1.00  0.00           H  
ATOM   4518  HE3 MET   300      25.067  41.278 103.061  1.00  0.00           H  
ATOM   4519  C   MET   300      22.459  43.674 106.489  1.00  0.00           C  
ATOM   4520  O   MET   300      21.799  43.295 107.451  1.00  0.00           O  
ATOM   4521  N   ARG   301      23.472  44.595 106.596  1.00  0.00           N  
ATOM   4522  H   ARG   301      23.876  45.021 105.775  1.00  0.00           H  
ATOM   4523  CA  ARG   301      24.008  45.016 107.929  1.00  0.00           C  
ATOM   4524  HA  ARG   301      24.176  44.092 108.481  1.00  0.00           H  
ATOM   4525  CB  ARG   301      25.273  45.883 107.869  1.00  0.00           C  
ATOM   4526  HB2 ARG   301      25.049  46.730 107.221  1.00  0.00           H  
ATOM   4527  HB3 ARG   301      25.552  46.447 108.758  1.00  0.00           H  
ATOM   4528  CG  ARG   301      26.540  45.182 107.419  1.00  0.00           C  
ATOM   4529  HG2 ARG   301      27.018  44.722 108.284  1.00  0.00           H  
ATOM   4530  HG3 ARG   301      26.301  44.397 106.702  1.00  0.00           H  
ATOM   4531  CD  ARG   301      27.617  46.003 106.711  1.00  0.00           C  
ATOM   4532  HD2 ARG   301      27.821  46.789 107.439  1.00  0.00           H  
ATOM   4533  HD3 ARG   301      28.529  45.407 106.670  1.00  0.00           H  
ATOM   4534  NE  ARG   301      27.181  46.569 105.431  1.00  0.00           N  
ATOM   4535  HE  ARG   301      26.266  46.349 105.063  1.00  0.00           H  
ATOM   4536  CZ  ARG   301      27.972  47.005 104.463  1.00  0.00           C  
ATOM   4537  NH1 ARG   301      27.418  47.505 103.419  1.00  0.00           N  
ATOM   4538 HH11 ARG   301      28.022  48.049 102.819  1.00  0.00           H  
ATOM   4539 HH12 ARG   301      26.419  47.649 103.405  1.00  0.00           H  
ATOM   4540  NH2 ARG   301      29.258  47.061 104.555  1.00  0.00           N  
ATOM   4541 HH21 ARG   301      29.826  46.962 103.725  1.00  0.00           H  
ATOM   4542 HH22 ARG   301      29.654  46.976 105.480  1.00  0.00           H  
ATOM   4543  C   ARG   301      22.965  45.757 108.813  1.00  0.00           C  
ATOM   4544  O   ARG   301      23.077  45.648 110.007  1.00  0.00           O  
ATOM   4545  N   ASP   302      21.854  46.294 108.312  1.00  0.00           N  
ATOM   4546  H   ASP   302      21.703  46.222 107.316  1.00  0.00           H  
ATOM   4547  CA  ASP   302      20.857  46.990 109.142  1.00  0.00           C  
ATOM   4548  HA  ASP   302      21.412  47.611 109.846  1.00  0.00           H  
ATOM   4549  CB  ASP   302      19.941  47.862 108.321  1.00  0.00           C  
ATOM   4550  HB2 ASP   302      19.479  47.282 107.523  1.00  0.00           H  
ATOM   4551  HB3 ASP   302      19.083  48.262 108.861  1.00  0.00           H  
ATOM   4552  CG  ASP   302      20.710  49.009 107.583  1.00  0.00           C  
ATOM   4553  OD1 ASP   302      20.346  49.274 106.445  1.00  0.00           O  
ATOM   4554  OD2 ASP   302      21.463  49.745 108.220  1.00  0.00           O  
ATOM   4555  C   ASP   302      20.096  46.059 110.094  1.00  0.00           C  
ATOM   4556  O   ASP   302      19.594  46.559 111.110  1.00  0.00           O  
ATOM   4557  N   ASN   303      20.165  44.717 109.939  1.00  0.00           N  
ATOM   4558  H   ASN   303      20.609  44.344 109.112  1.00  0.00           H  
ATOM   4559  CA  ASN   303      19.542  43.745 110.865  1.00  0.00           C  
ATOM   4560  HA  ASN   303      18.613  44.153 111.264  1.00  0.00           H  
ATOM   4561  CB  ASN   303      19.259  42.453 110.101  1.00  0.00           C  
ATOM   4562  HB2 ASN   303      18.301  42.537 109.587  1.00  0.00           H  
ATOM   4563  HB3 ASN   303      20.078  42.263 109.408  1.00  0.00           H  
ATOM   4564  CG  ASN   303      19.190  41.207 110.988  1.00  0.00           C  
ATOM   4565  OD1 ASN   303      20.241  40.649 111.184  1.00  0.00           O  
ATOM   4566  ND2 ASN   303      18.123  40.680 111.506  1.00  0.00           N  
ATOM   4567 HD21 ASN   303      18.283  39.792 111.961  1.00  0.00           H  
ATOM   4568 HD22 ASN   303      17.275  40.801 110.972  1.00  0.00           H  
ATOM   4569  C   ASN   303      20.443  43.559 112.074  1.00  0.00           C  
ATOM   4570  O   ASN   303      20.012  43.528 113.261  1.00  0.00           O  
ATOM   4571  N   TRP   304      21.775  43.661 111.850  1.00  0.00           N  
ATOM   4572  H   TRP   304      22.103  43.468 110.915  1.00  0.00           H  
ATOM   4573  CA  TRP   304      22.796  44.037 112.832  1.00  0.00           C  
ATOM   4574  HA  TRP   304      22.654  43.382 113.691  1.00  0.00           H  
ATOM   4575  CB  TRP   304      24.185  43.853 112.205  1.00  0.00           C  
ATOM   4576  HB2 TRP   304      24.536  44.803 111.804  1.00  0.00           H  
ATOM   4577  HB3 TRP   304      24.831  43.648 113.059  1.00  0.00           H  
ATOM   4578  CG  TRP   304      24.526  42.777 111.211  1.00  0.00           C  
ATOM   4579  CD1 TRP   304      23.842  41.644 110.966  1.00  0.00           C  
ATOM   4580  HD1 TRP   304      22.949  41.324 111.481  1.00  0.00           H  
ATOM   4581  NE1 TRP   304      24.474  40.848 110.010  1.00  0.00           N  
ATOM   4582  HE1 TRP   304      24.119  39.914 109.862  1.00  0.00           H  
ATOM   4583  CE2 TRP   304      25.702  41.394 109.722  1.00  0.00           C  
ATOM   4584  CZ2 TRP   304      26.779  40.842 109.064  1.00  0.00           C  
ATOM   4585  HZ2 TRP   304      26.616  39.908 108.546  1.00  0.00           H  
ATOM   4586  CH2 TRP   304      28.023  41.463 109.081  1.00  0.00           C  
ATOM   4587  HH2 TRP   304      28.876  41.004 108.602  1.00  0.00           H  
ATOM   4588  CZ3 TRP   304      28.183  42.613 109.838  1.00  0.00           C  
ATOM   4589  HZ3 TRP   304      29.119  43.152 109.821  1.00  0.00           H  
ATOM   4590  CE3 TRP   304      27.083  43.054 110.628  1.00  0.00           C  
ATOM   4591  HE3 TRP   304      27.217  43.946 111.222  1.00  0.00           H  
ATOM   4592  CD2 TRP   304      25.758  42.564 110.477  1.00  0.00           C  
ATOM   4593  C   TRP   304      22.593  45.415 113.497  1.00  0.00           C  
ATOM   4594  O   TRP   304      22.657  45.402 114.786  1.00  0.00           O  
ATOM   4595  N   ARG   305      22.440  46.552 112.793  1.00  0.00           N  
ATOM   4596  H   ARG   305      22.367  46.420 111.794  1.00  0.00           H  
ATOM   4597  CA  ARG   305      22.078  47.881 113.436  1.00  0.00           C  
ATOM   4598  HA  ARG   305      22.800  48.004 114.244  1.00  0.00           H  
ATOM   4599  CB  ARG   305      22.202  48.982 112.388  1.00  0.00           C  
ATOM   4600  HB2 ARG   305      21.617  48.774 111.492  1.00  0.00           H  
ATOM   4601  HB3 ARG   305      21.847  49.901 112.855  1.00  0.00           H  
ATOM   4602  CG  ARG   305      23.670  49.275 111.946  1.00  0.00           C  
ATOM   4603  HG2 ARG   305      24.222  49.535 112.849  1.00  0.00           H  
ATOM   4604  HG3 ARG   305      24.124  48.372 111.537  1.00  0.00           H  
ATOM   4605  CD  ARG   305      23.679  50.423 110.888  1.00  0.00           C  
ATOM   4606  HD2 ARG   305      22.845  50.226 110.214  1.00  0.00           H  
ATOM   4607  HD3 ARG   305      23.696  51.363 111.439  1.00  0.00           H  
ATOM   4608  NE  ARG   305      24.907  50.519 110.121  1.00  0.00           N  
ATOM   4609  HE  ARG   305      25.736  50.772 110.640  1.00  0.00           H  
ATOM   4610  CZ  ARG   305      25.149  49.910 108.938  1.00  0.00           C  
ATOM   4611  NH1 ARG   305      24.210  49.445 108.172  1.00  0.00           N  
ATOM   4612 HH11 ARG   305      24.381  49.496 107.177  1.00  0.00           H  
ATOM   4613 HH12 ARG   305      23.273  49.662 108.481  1.00  0.00           H  
ATOM   4614  NH2 ARG   305      26.365  49.859 108.457  1.00  0.00           N  
ATOM   4615 HH21 ARG   305      27.041  50.442 108.929  1.00  0.00           H  
ATOM   4616 HH22 ARG   305      26.523  49.708 107.471  1.00  0.00           H  
ATOM   4617  C   ARG   305      20.761  47.954 114.186  1.00  0.00           C  
ATOM   4618  O   ARG   305      20.611  48.628 115.215  1.00  0.00           O  
ATOM   4619  N   SER   306      19.848  47.048 113.776  1.00  0.00           N  
ATOM   4620  H   SER   306      19.945  46.635 112.859  1.00  0.00           H  
ATOM   4621  CA  SER   306      18.614  46.821 114.571  1.00  0.00           C  
ATOM   4622  HA  SER   306      18.110  47.784 114.650  1.00  0.00           H  
ATOM   4623  CB  SER   306      17.657  45.981 113.729  1.00  0.00           C  
ATOM   4624  HB2 SER   306      17.989  44.942 113.732  1.00  0.00           H  
ATOM   4625  HB3 SER   306      16.736  45.984 114.312  1.00  0.00           H  
ATOM   4626  OG  SER   306      17.348  46.415 112.422  1.00  0.00           O  
ATOM   4627  HG  SER   306      18.155  46.707 111.991  1.00  0.00           H  
ATOM   4628  C   SER   306      18.883  46.296 116.005  1.00  0.00           C  
ATOM   4629  O   SER   306      18.196  46.797 116.955  1.00  0.00           O  
ATOM   4630  N   GLU   307      19.918  45.496 116.145  1.00  0.00           N  
ATOM   4631  H   GLU   307      20.528  45.210 115.392  1.00  0.00           H  
ATOM   4632  CA  GLU   307      20.328  45.081 117.534  1.00  0.00           C  
ATOM   4633  HA  GLU   307      19.452  45.042 118.180  1.00  0.00           H  
ATOM   4634  CB  GLU   307      20.812  43.689 117.439  1.00  0.00           C  
ATOM   4635  HB2 GLU   307      20.299  43.199 116.611  1.00  0.00           H  
ATOM   4636  HB3 GLU   307      21.882  43.667 117.237  1.00  0.00           H  
ATOM   4637  CG  GLU   307      20.743  42.796 118.668  1.00  0.00           C  
ATOM   4638  HG2 GLU   307      21.034  41.808 118.313  1.00  0.00           H  
ATOM   4639  HG3 GLU   307      21.483  43.039 119.431  1.00  0.00           H  
ATOM   4640  CD  GLU   307      19.427  42.669 119.437  1.00  0.00           C  
ATOM   4641  OE1 GLU   307      19.455  42.835 120.696  1.00  0.00           O  
ATOM   4642  OE2 GLU   307      18.462  42.238 118.745  1.00  0.00           O  
ATOM   4643  C   GLU   307      21.365  45.918 118.210  1.00  0.00           C  
ATOM   4644  O   GLU   307      21.384  46.106 119.371  1.00  0.00           O  
ATOM   4645  N   LEU   308      22.266  46.603 117.462  1.00  0.00           N  
ATOM   4646  H   LEU   308      22.528  46.296 116.536  1.00  0.00           H  
ATOM   4647  CA  LEU   308      23.443  47.355 117.971  1.00  0.00           C  
ATOM   4648  HA  LEU   308      23.893  46.861 118.832  1.00  0.00           H  
ATOM   4649  CB  LEU   308      24.592  47.342 116.879  1.00  0.00           C  
ATOM   4650  HB2 LEU   308      24.141  47.586 115.917  1.00  0.00           H  
ATOM   4651  HB3 LEU   308      25.303  48.124 117.146  1.00  0.00           H  
ATOM   4652  CG  LEU   308      25.446  45.999 116.866  1.00  0.00           C  
ATOM   4653  HG  LEU   308      24.698  45.207 116.912  1.00  0.00           H  
ATOM   4654  CD1 LEU   308      26.128  45.940 115.543  1.00  0.00           C  
ATOM   4655 HD11 LEU   308      26.935  46.671 115.489  1.00  0.00           H  
ATOM   4656 HD12 LEU   308      26.546  44.950 115.362  1.00  0.00           H  
ATOM   4657 HD13 LEU   308      25.434  46.098 114.717  1.00  0.00           H  
ATOM   4658  CD2 LEU   308      26.512  45.887 117.964  1.00  0.00           C  
ATOM   4659 HD21 LEU   308      26.020  45.587 118.889  1.00  0.00           H  
ATOM   4660 HD22 LEU   308      27.218  45.120 117.647  1.00  0.00           H  
ATOM   4661 HD23 LEU   308      26.954  46.805 118.351  1.00  0.00           H  
ATOM   4662  C   LEU   308      22.966  48.756 118.531  1.00  0.00           C  
ATOM   4663  O   LEU   308      23.731  49.426 119.174  1.00  0.00           O  
ATOM   4664  N   TYR   309      21.644  49.113 118.474  1.00  0.00           N  
ATOM   4665  H   TYR   309      21.062  48.553 117.868  1.00  0.00           H  
ATOM   4666  CA  TYR   309      21.223  50.452 118.843  1.00  0.00           C  
ATOM   4667  HA  TYR   309      21.848  51.100 118.228  1.00  0.00           H  
ATOM   4668  CB  TYR   309      19.711  50.618 118.580  1.00  0.00           C  
ATOM   4669  HB2 TYR   309      19.454  51.649 118.336  1.00  0.00           H  
ATOM   4670  HB3 TYR   309      19.403  50.185 117.628  1.00  0.00           H  
ATOM   4671  CG  TYR   309      18.787  50.066 119.640  1.00  0.00           C  
ATOM   4672  CD1 TYR   309      18.638  48.619 119.730  1.00  0.00           C  
ATOM   4673  HD1 TYR   309      19.313  47.997 119.161  1.00  0.00           H  
ATOM   4674  CE1 TYR   309      17.851  48.058 120.747  1.00  0.00           C  
ATOM   4675  HE1 TYR   309      17.717  46.986 120.736  1.00  0.00           H  
ATOM   4676  CZ  TYR   309      16.977  48.894 121.533  1.00  0.00           C  
ATOM   4677  OH  TYR   309      15.958  48.336 122.262  1.00  0.00           O  
ATOM   4678  HH  TYR   309      15.141  48.811 122.097  1.00  0.00           H  
ATOM   4679  CE2 TYR   309      17.114  50.280 121.430  1.00  0.00           C  
ATOM   4680  HE2 TYR   309      16.564  50.812 122.192  1.00  0.00           H  
ATOM   4681  CD2 TYR   309      18.185  50.837 120.680  1.00  0.00           C  
ATOM   4682  HD2 TYR   309      18.421  51.887 120.764  1.00  0.00           H  
ATOM   4683  C   TYR   309      21.491  50.989 120.294  1.00  0.00           C  
ATOM   4684  O   TYR   309      21.566  52.180 120.539  1.00  0.00           O  
ATOM   4685  N   LYS   310      21.526  50.014 121.226  1.00  0.00           N  
ATOM   4686  H   LYS   310      21.495  49.078 120.848  1.00  0.00           H  
ATOM   4687  CA  LYS   310      21.759  50.198 122.624  1.00  0.00           C  
ATOM   4688  HA  LYS   310      21.413  51.203 122.865  1.00  0.00           H  
ATOM   4689  CB  LYS   310      20.974  49.256 123.553  1.00  0.00           C  
ATOM   4690  HB2 LYS   310      21.067  49.746 124.522  1.00  0.00           H  
ATOM   4691  HB3 LYS   310      19.911  49.336 123.325  1.00  0.00           H  
ATOM   4692  CG  LYS   310      21.356  47.791 123.725  1.00  0.00           C  
ATOM   4693  HG2 LYS   310      21.442  47.235 122.791  1.00  0.00           H  
ATOM   4694  HG3 LYS   310      22.175  47.599 124.418  1.00  0.00           H  
ATOM   4695  CD  LYS   310      20.158  47.186 124.500  1.00  0.00           C  
ATOM   4696  HD2 LYS   310      19.786  47.881 125.253  1.00  0.00           H  
ATOM   4697  HD3 LYS   310      19.470  47.010 123.673  1.00  0.00           H  
ATOM   4698  CE  LYS   310      20.550  45.881 125.149  1.00  0.00           C  
ATOM   4699  HE2 LYS   310      21.562  45.657 124.813  1.00  0.00           H  
ATOM   4700  HE3 LYS   310      20.537  46.029 126.229  1.00  0.00           H  
ATOM   4701  NZ  LYS   310      19.702  44.759 124.667  1.00  0.00           N  
ATOM   4702  HZ1 LYS   310      20.058  44.480 123.764  1.00  0.00           H  
ATOM   4703  HZ2 LYS   310      19.748  43.985 125.314  1.00  0.00           H  
ATOM   4704  HZ3 LYS   310      18.748  45.086 124.600  1.00  0.00           H  
ATOM   4705  C   LYS   310      23.203  50.302 123.082  1.00  0.00           C  
ATOM   4706  O   LYS   310      23.365  50.288 124.315  1.00  0.00           O  
ATOM   4707  N   TYR   311      24.200  50.371 122.184  1.00  0.00           N  
ATOM   4708  H   TYR   311      23.999  50.335 121.195  1.00  0.00           H  
ATOM   4709  CA  TYR   311      25.647  50.407 122.559  1.00  0.00           C  
ATOM   4710  HA  TYR   311      25.813  50.502 123.633  1.00  0.00           H  
ATOM   4711  CB  TYR   311      26.348  49.146 122.258  1.00  0.00           C  
ATOM   4712  HB2 TYR   311      26.322  49.040 121.174  1.00  0.00           H  
ATOM   4713  HB3 TYR   311      27.394  49.207 122.560  1.00  0.00           H  
ATOM   4714  CG  TYR   311      25.735  47.933 122.968  1.00  0.00           C  
ATOM   4715  CD1 TYR   311      26.166  47.435 124.241  1.00  0.00           C  
ATOM   4716  HD1 TYR   311      26.663  48.053 124.973  1.00  0.00           H  
ATOM   4717  CE1 TYR   311      25.378  46.351 124.800  1.00  0.00           C  
ATOM   4718  HE1 TYR   311      25.554  46.039 125.818  1.00  0.00           H  
ATOM   4719  CZ  TYR   311      24.424  45.646 124.009  1.00  0.00           C  
ATOM   4720  OH  TYR   311      23.696  44.649 124.465  1.00  0.00           O  
ATOM   4721  HH  TYR   311      23.786  44.615 125.420  1.00  0.00           H  
ATOM   4722  CE2 TYR   311      24.109  46.044 122.717  1.00  0.00           C  
ATOM   4723  HE2 TYR   311      23.334  45.644 122.080  1.00  0.00           H  
ATOM   4724  CD2 TYR   311      24.779  47.187 122.248  1.00  0.00           C  
ATOM   4725  HD2 TYR   311      24.443  47.565 121.294  1.00  0.00           H  
ATOM   4726  C   TYR   311      26.448  51.456 121.749  1.00  0.00           C  
ATOM   4727  O   TYR   311      26.096  51.902 120.602  1.00  0.00           O  
ATOM   4728  N   LYS   312      27.484  52.072 122.361  1.00  0.00           N  
ATOM   4729  H   LYS   312      27.569  51.969 123.362  1.00  0.00           H  
ATOM   4730  CA  LYS   312      28.246  53.187 121.881  1.00  0.00           C  
ATOM   4731  HA  LYS   312      28.142  53.151 120.797  1.00  0.00           H  
ATOM   4732  CB  LYS   312      27.685  54.584 122.361  1.00  0.00           C  
ATOM   4733  HB2 LYS   312      26.601  54.605 122.248  1.00  0.00           H  
ATOM   4734  HB3 LYS   312      28.004  54.787 123.383  1.00  0.00           H  
ATOM   4735  CG  LYS   312      28.236  55.735 121.475  1.00  0.00           C  
ATOM   4736  HG2 LYS   312      29.310  55.574 121.379  1.00  0.00           H  
ATOM   4737  HG3 LYS   312      27.693  55.736 120.530  1.00  0.00           H  
ATOM   4738  CD  LYS   312      27.982  57.100 122.154  1.00  0.00           C  
ATOM   4739  HD2 LYS   312      26.918  57.332 122.206  1.00  0.00           H  
ATOM   4740  HD3 LYS   312      28.393  57.074 123.163  1.00  0.00           H  
ATOM   4741  CE  LYS   312      28.615  58.283 121.419  1.00  0.00           C  
ATOM   4742  HE2 LYS   312      29.693  58.249 121.579  1.00  0.00           H  
ATOM   4743  HE3 LYS   312      28.520  58.193 120.337  1.00  0.00           H  
ATOM   4744  NZ  LYS   312      28.035  59.546 121.960  1.00  0.00           N  
ATOM   4745  HZ1 LYS   312      28.489  60.323 121.500  1.00  0.00           H  
ATOM   4746  HZ2 LYS   312      27.049  59.665 121.778  1.00  0.00           H  
ATOM   4747  HZ3 LYS   312      28.180  59.591 122.958  1.00  0.00           H  
ATOM   4748  C   LYS   312      29.734  53.060 122.400  1.00  0.00           C  
ATOM   4749  O   LYS   312      30.025  53.154 123.578  1.00  0.00           O  
ATOM   4750  N   VAL   313      30.715  52.913 121.431  1.00  0.00           N  
ATOM   4751  H   VAL   313      30.419  52.896 120.465  1.00  0.00           H  
ATOM   4752  CA  VAL   313      32.118  52.800 121.612  1.00  0.00           C  
ATOM   4753  HA  VAL   313      32.305  52.138 122.457  1.00  0.00           H  
ATOM   4754  CB  VAL   313      32.780  52.158 120.329  1.00  0.00           C  
ATOM   4755  HB  VAL   313      32.636  52.860 119.508  1.00  0.00           H  
ATOM   4756  CG1 VAL   313      34.233  51.744 120.660  1.00  0.00           C  
ATOM   4757 HG11 VAL   313      34.672  51.432 119.712  1.00  0.00           H  
ATOM   4758 HG12 VAL   313      34.761  52.601 121.076  1.00  0.00           H  
ATOM   4759 HG13 VAL   313      34.274  50.939 121.394  1.00  0.00           H  
ATOM   4760  CG2 VAL   313      32.159  50.737 119.882  1.00  0.00           C  
ATOM   4761 HG21 VAL   313      31.139  50.952 119.562  1.00  0.00           H  
ATOM   4762 HG22 VAL   313      32.751  50.334 119.061  1.00  0.00           H  
ATOM   4763 HG23 VAL   313      32.201  50.018 120.700  1.00  0.00           H  
ATOM   4764  C   VAL   313      32.639  54.191 121.817  1.00  0.00           C  
ATOM   4765  O   VAL   313      32.312  55.110 121.061  1.00  0.00           O  
ATOM   4766  N   VAL   314      33.383  54.385 122.941  1.00  0.00           N  
ATOM   4767  H   VAL   314      33.680  53.580 123.474  1.00  0.00           H  
ATOM   4768  CA  VAL   314      34.010  55.606 123.429  1.00  0.00           C  
ATOM   4769  HA  VAL   314      33.737  56.389 122.722  1.00  0.00           H  
ATOM   4770  CB  VAL   314      33.295  55.895 124.808  1.00  0.00           C  
ATOM   4771  HB  VAL   314      33.331  55.049 125.494  1.00  0.00           H  
ATOM   4772  CG1 VAL   314      33.835  57.123 125.472  1.00  0.00           C  
ATOM   4773 HG11 VAL   314      33.284  57.295 126.397  1.00  0.00           H  
ATOM   4774 HG12 VAL   314      34.845  56.876 125.800  1.00  0.00           H  
ATOM   4775 HG13 VAL   314      33.870  57.975 124.794  1.00  0.00           H  
ATOM   4776  CG2 VAL   314      31.776  56.127 124.606  1.00  0.00           C  
ATOM   4777 HG21 VAL   314      31.261  55.238 124.242  1.00  0.00           H  
ATOM   4778 HG22 VAL   314      31.181  56.360 125.489  1.00  0.00           H  
ATOM   4779 HG23 VAL   314      31.502  56.811 123.803  1.00  0.00           H  
ATOM   4780  C   VAL   314      35.583  55.545 123.451  1.00  0.00           C  
ATOM   4781  O   VAL   314      36.104  54.554 123.977  1.00  0.00           O  
ATOM   4782  N   LYS   315      36.187  56.451 122.767  1.00  0.00           N  
ATOM   4783  H   LYS   315      35.668  57.199 122.329  1.00  0.00           H  
ATOM   4784  CA  LYS   315      37.662  56.656 122.866  1.00  0.00           C  
ATOM   4785  HA  LYS   315      38.105  55.666 122.759  1.00  0.00           H  
ATOM   4786  CB  LYS   315      38.152  57.672 121.818  1.00  0.00           C  
ATOM   4787  HB2 LYS   315      37.513  57.785 120.942  1.00  0.00           H  
ATOM   4788  HB3 LYS   315      38.097  58.640 122.317  1.00  0.00           H  
ATOM   4789  CG  LYS   315      39.546  57.287 121.463  1.00  0.00           C  
ATOM   4790  HG2 LYS   315      40.237  57.107 122.287  1.00  0.00           H  
ATOM   4791  HG3 LYS   315      39.513  56.392 120.841  1.00  0.00           H  
ATOM   4792  CD  LYS   315      40.201  58.458 120.662  1.00  0.00           C  
ATOM   4793  HD2 LYS   315      39.456  58.836 119.962  1.00  0.00           H  
ATOM   4794  HD3 LYS   315      40.489  59.267 121.334  1.00  0.00           H  
ATOM   4795  CE  LYS   315      41.534  57.881 120.044  1.00  0.00           C  
ATOM   4796  HE2 LYS   315      41.512  56.800 120.183  1.00  0.00           H  
ATOM   4797  HE3 LYS   315      41.613  58.140 118.988  1.00  0.00           H  
ATOM   4798  NZ  LYS   315      42.739  58.246 120.809  1.00  0.00           N  
ATOM   4799  HZ1 LYS   315      42.693  57.727 121.674  1.00  0.00           H  
ATOM   4800  HZ2 LYS   315      43.545  58.037 120.237  1.00  0.00           H  
ATOM   4801  HZ3 LYS   315      42.716  59.246 120.947  1.00  0.00           H  
ATOM   4802  C   LYS   315      38.003  57.127 124.308  1.00  0.00           C  
ATOM   4803  O   LYS   315      37.399  58.156 124.698  1.00  0.00           O  
ATOM   4804  N   ILE   316      39.031  56.603 125.025  1.00  0.00           N  
ATOM   4805  H   ILE   316      39.652  55.909 124.633  1.00  0.00           H  
ATOM   4806  CA  ILE   316      39.403  56.909 126.459  1.00  0.00           C  
ATOM   4807  HA  ILE   316      38.895  57.816 126.786  1.00  0.00           H  
ATOM   4808  CB  ILE   316      38.882  55.829 127.441  1.00  0.00           C  
ATOM   4809  HB  ILE   316      39.244  56.055 128.444  1.00  0.00           H  
ATOM   4810  CG2 ILE   316      37.348  55.647 127.525  1.00  0.00           C  
ATOM   4811 HG21 ILE   316      37.047  55.088 126.639  1.00  0.00           H  
ATOM   4812 HG22 ILE   316      37.053  55.233 128.489  1.00  0.00           H  
ATOM   4813 HG23 ILE   316      36.694  56.518 127.475  1.00  0.00           H  
ATOM   4814  CG1 ILE   316      39.627  54.506 127.052  1.00  0.00           C  
ATOM   4815 HG12 ILE   316      39.089  53.949 126.285  1.00  0.00           H  
ATOM   4816 HG13 ILE   316      40.683  54.619 126.808  1.00  0.00           H  
ATOM   4817  CD1 ILE   316      39.575  53.529 128.254  1.00  0.00           C  
ATOM   4818 HD11 ILE   316      38.588  53.179 128.557  1.00  0.00           H  
ATOM   4819 HD12 ILE   316      40.224  52.669 128.088  1.00  0.00           H  
ATOM   4820 HD13 ILE   316      40.138  54.018 129.049  1.00  0.00           H  
ATOM   4821  C   ILE   316      40.916  57.100 126.537  1.00  0.00           C  
ATOM   4822  O   ILE   316      41.333  57.716 127.522  1.00  0.00           O  
ATOM   4823  OXT ILE   316      41.661  56.673 125.654  1.00  0.00           O  
ATOM   4824  C1  0YB   317     -11.594  56.302 109.845  1.00  0.00           C  
ATOM   4825  H1  0YB   317     -11.563  56.035 110.901  1.00  0.00           H  
ATOM   4826  O5  0YB   317     -11.348  55.001 109.199  1.00  0.00           O  
ATOM   4827  C5  0YB   317     -12.501  54.037 108.947  1.00  0.00           C  
ATOM   4828  H5  0YB   317     -12.917  53.748 109.912  1.00  0.00           H  
ATOM   4829  C6  0YB   317     -11.882  52.824 108.214  1.00  0.00           C  
ATOM   4830  H62 0YB   317     -11.008  53.080 107.615  1.00  0.00           H  
ATOM   4831  H61 0YB   317     -12.589  52.438 107.480  1.00  0.00           H  
ATOM   4832  O6  0YB   317     -11.657  51.789 109.178  1.00  0.00           O  
ATOM   4833  H6O 0YB   317     -11.443  52.096 110.061  1.00  0.00           H  
ATOM   4834  C4  0YB   317     -13.589  54.634 108.134  1.00  0.00           C  
ATOM   4835  H4  0YB   317     -13.186  55.171 107.276  1.00  0.00           H  
ATOM   4836  O4  0YB   317     -14.615  53.708 107.685  1.00  0.00           O  
ATOM   4837  H4O 0YB   317     -15.450  53.843 108.139  1.00  0.00           H  
ATOM   4838  C3  0YB   317     -14.172  55.770 109.039  1.00  0.00           C  
ATOM   4839  H3  0YB   317     -14.603  55.335 109.940  1.00  0.00           H  
ATOM   4840  O3  0YB   317     -15.266  56.382 108.332  1.00  0.00           O  
ATOM   4841  H3O 0YB   317     -16.021  56.362 108.925  1.00  0.00           H  
ATOM   4842  C2  0YB   317     -13.033  56.818 109.315  1.00  0.00           C  
ATOM   4843  H2  0YB   317     -12.775  57.256 108.351  1.00  0.00           H  
ATOM   4844  N2  0YB   317     -13.491  57.950 110.222  1.00  0.00           N  
ATOM   4845  H2N 0YB   317     -14.236  57.671 110.845  1.00  0.00           H  
ATOM   4846  C2N 0YB   317     -13.215  59.258 109.933  1.00  0.00           C  
ATOM   4847  O2N 0YB   317     -12.446  59.579 109.053  1.00  0.00           O  
ATOM   4848  CME 0YB   317     -13.720  60.376 110.845  1.00  0.00           C  
ATOM   4849  H3M 0YB   317     -14.540  59.947 111.421  1.00  0.00           H  
ATOM   4850  H2M 0YB   317     -12.964  60.789 111.513  1.00  0.00           H  
ATOM   4851  H1M 0YB   317     -14.201  61.176 110.283  1.00  0.00           H  
ATOM   4852  C1  0YB   318      -8.568  60.845 104.456  1.00  0.00           C  
ATOM   4853  H1  0YB   318      -7.644  60.407 104.834  1.00  0.00           H  
ATOM   4854  O5  0YB   318      -9.371  59.834 103.815  1.00  0.00           O  
ATOM   4855  C5  0YB   318      -9.987  58.807 104.661  1.00  0.00           C  
ATOM   4856  H5  0YB   318      -9.142  58.213 105.009  1.00  0.00           H  
ATOM   4857  C6  0YB   318     -10.950  57.949 103.769  1.00  0.00           C  
ATOM   4858  H62 0YB   318     -10.575  58.064 102.752  1.00  0.00           H  
ATOM   4859  H61 0YB   318     -12.004  58.226 103.777  1.00  0.00           H  
ATOM   4860  O6  0YB   318     -10.800  56.495 104.070  1.00  0.00           O  
ATOM   4861  H6O 0YB   318     -11.358  55.958 103.502  1.00  0.00           H  
ATOM   4862  C4  0YB   318     -10.731  59.409 105.837  1.00  0.00           C  
ATOM   4863  H4  0YB   318     -11.643  59.959 105.605  1.00  0.00           H  
ATOM   4864  O4  0YB   318     -11.267  58.369 106.701  1.00  0.00           O  
ATOM   4865  H4O 0YB   318     -12.098  58.035 106.355  1.00  0.00           H  
ATOM   4866  C3  0YB   318      -9.885  60.391 106.603  1.00  0.00           C  
ATOM   4867  H3  0YB   318      -9.130  59.801 107.123  1.00  0.00           H  
ATOM   4868  O3  0YB   318     -10.758  60.961 107.650  1.00  0.00           O  
ATOM   4869  H3O 0YB   318     -11.387  60.262 107.844  1.00  0.00           H  
ATOM   4870  C2  0YB   318      -9.219  61.505 105.716  1.00  0.00           C  
ATOM   4871  H2  0YB   318      -9.999  62.239 105.510  1.00  0.00           H  
ATOM   4872  N2  0YB   318      -8.233  62.249 106.524  1.00  0.00           N  
ATOM   4873  H2N 0YB   318      -7.719  61.661 107.165  1.00  0.00           H  
ATOM   4874  C2N 0YB   318      -7.797  63.494 106.161  1.00  0.00           C  
ATOM   4875  O2N 0YB   318      -8.333  64.048 105.252  1.00  0.00           O  
ATOM   4876  CME 0YB   318      -6.881  64.239 107.144  1.00  0.00           C  
ATOM   4877  H3M 0YB   318      -5.896  63.775 107.194  1.00  0.00           H  
ATOM   4878  H2M 0YB   318      -6.769  65.232 106.709  1.00  0.00           H  
ATOM   4879  H1M 0YB   318      -7.449  64.320 108.071  1.00  0.00           H  
ATOM   4880  C1  0YB   319      -2.427  36.268 102.084  1.00  0.00           C  
ATOM   4881  H1  0YB   319      -3.160  37.072 102.146  1.00  0.00           H  
ATOM   4882  O5  0YB   319      -2.965  35.149 102.914  1.00  0.00           O  
ATOM   4883  C5  0YB   319      -3.680  33.963 102.335  1.00  0.00           C  
ATOM   4884  H5  0YB   319      -4.604  34.349 101.905  1.00  0.00           H  
ATOM   4885  C6  0YB   319      -4.016  33.019 103.509  1.00  0.00           C  
ATOM   4886  H62 0YB   319      -4.496  32.099 103.177  1.00  0.00           H  
ATOM   4887  H61 0YB   319      -4.666  33.574 104.185  1.00  0.00           H  
ATOM   4888  O6  0YB   319      -2.749  32.829 104.308  1.00  0.00           O  
ATOM   4889  H6O 0YB   319      -2.429  33.681 104.613  1.00  0.00           H  
ATOM   4890  C4  0YB   319      -2.832  33.325 101.243  1.00  0.00           C  
ATOM   4891  H4  0YB   319      -2.410  32.393 101.618  1.00  0.00           H  
ATOM   4892  O4  0YB   319      -3.725  32.903 100.152  1.00  0.00           O  
ATOM   4893  H4O 0YB   319      -3.352  32.054  99.902  1.00  0.00           H  
ATOM   4894  C3  0YB   319      -1.754  34.207 100.659  1.00  0.00           C  
ATOM   4895  H3  0YB   319      -1.602  33.956  99.609  1.00  0.00           H  
ATOM   4896  O3  0YB   319      -0.427  33.963 101.199  1.00  0.00           O  
ATOM   4897  H3O 0YB   319       0.157  33.668 100.496  1.00  0.00           H  
ATOM   4898  C2  0YB   319      -2.143  35.734 100.641  1.00  0.00           C  
ATOM   4899  H2  0YB   319      -1.204  36.164 100.293  1.00  0.00           H  
ATOM   4900  N2  0YB   319      -3.220  35.957  99.636  1.00  0.00           N  
ATOM   4901  H2N 0YB   319      -4.139  36.198  99.979  1.00  0.00           H  
ATOM   4902  C2N 0YB   319      -2.960  36.099  98.332  1.00  0.00           C  
ATOM   4903  O2N 0YB   319      -1.775  36.259  97.955  1.00  0.00           O  
ATOM   4904  CME 0YB   319      -4.059  36.258  97.355  1.00  0.00           C  
ATOM   4905  H3M 0YB   319      -3.806  36.872  96.490  1.00  0.00           H  
ATOM   4906  H2M 0YB   319      -4.354  35.316  96.893  1.00  0.00           H  
ATOM   4907  H1M 0YB   319      -4.938  36.669  97.850  1.00  0.00           H  
ATOM   4908  C1  0YB   320      18.747  32.762 119.618  1.00  0.00           C  
ATOM   4909  H1  0YB   320      17.854  32.299 120.037  1.00  0.00           H  
ATOM   4910  O5  0YB   320      19.702  32.782 120.694  1.00  0.00           O  
ATOM   4911  C5  0YB   320      20.186  31.351 121.119  1.00  0.00           C  
ATOM   4912  H5  0YB   320      19.351  30.978 121.713  1.00  0.00           H  
ATOM   4913  C6  0YB   320      21.361  31.567 122.082  1.00  0.00           C  
ATOM   4914  H62 0YB   320      21.693  30.610 122.485  1.00  0.00           H  
ATOM   4915  H61 0YB   320      21.121  32.157 122.966  1.00  0.00           H  
ATOM   4916  O6  0YB   320      22.484  32.227 121.450  1.00  0.00           O  
ATOM   4917  H6O 0YB   320      22.162  33.104 121.230  1.00  0.00           H  
ATOM   4918  C4  0YB   320      20.645  30.388 120.015  1.00  0.00           C  
ATOM   4919  H4  0YB   320      21.599  30.688 119.581  1.00  0.00           H  
ATOM   4920  O4  0YB   320      20.671  29.034 120.551  1.00  0.00           O  
ATOM   4921  H4O 0YB   320      20.341  28.358 119.955  1.00  0.00           H  
ATOM   4922  C3  0YB   320      19.601  30.434 118.923  1.00  0.00           C  
ATOM   4923  H3  0YB   320      18.654  29.975 119.205  1.00  0.00           H  
ATOM   4924  O3  0YB   320      20.019  29.591 117.846  1.00  0.00           O  
ATOM   4925  H3O 0YB   320      19.801  28.689 118.090  1.00  0.00           H  
ATOM   4926  C2  0YB   320      19.193  31.815 118.399  1.00  0.00           C  
ATOM   4927  H2  0YB   320      20.108  32.300 118.058  1.00  0.00           H  
ATOM   4928  N2  0YB   320      18.124  31.761 117.354  1.00  0.00           N  
ATOM   4929  H2N 0YB   320      17.317  31.235 117.659  1.00  0.00           H  
ATOM   4930  C2N 0YB   320      18.202  31.745 116.013  1.00  0.00           C  
ATOM   4931  O2N 0YB   320      19.283  32.124 115.490  1.00  0.00           O  
ATOM   4932  CME 0YB   320      16.972  31.532 115.172  1.00  0.00           C  
ATOM   4933  H3M 0YB   320      17.115  31.489 114.092  1.00  0.00           H  
ATOM   4934  H2M 0YB   320      16.388  30.717 115.601  1.00  0.00           H  
ATOM   4935  H1M 0YB   320      16.367  32.433 115.275  1.00  0.00           H  
ATOM   4936  C1  0YB   321     -10.336  48.214 101.509  1.00  0.00           C  
ATOM   4937  H1  0YB   321      -9.884  47.386 102.056  1.00  0.00           H  
ATOM   4938  O5  0YB   321      -9.446  49.346 101.427  1.00  0.00           O
[truncated: 563,659 more chars]
