# Supplementary material for: IgG1-b12–HIV-gp120 Interface in Solution: A Computational Study
Source: J Chem Inf Model. 2021 Dec 31;62(2):359–71. doi: 10.1021/acs.jcim.1c01143 (PMC8790758; doi:10.1021/acs.jcim.1c01143)
Supplement: Supplementary file 2 — ci1c01143_si_002.zip [file ci1c01143_si_002.zip › GP120_B12_pdbs/InitialSnapshots_QMMM/snap_04.pdb]

ATOM      1  N   GLU     1     117.957   7.355 114.961  1.00  0.00           N  
ATOM      2  H1  GLU     1     118.857   6.900 114.902  1.00  0.00           H  
ATOM      3  H2  GLU     1     117.595   7.540 114.037  1.00  0.00           H  
ATOM      4  H3  GLU     1     117.359   6.679 115.414  1.00  0.00           H  
ATOM      5  CA  GLU     1     117.937   8.702 115.516  1.00  0.00           C  
ATOM      6  HA  GLU     1     118.531   9.359 114.880  1.00  0.00           H  
ATOM      7  CB  GLU     1     116.517   9.296 115.745  1.00  0.00           C  
ATOM      8  HB2 GLU     1     115.861   8.955 114.944  1.00  0.00           H  
ATOM      9  HB3 GLU     1     116.057   9.152 116.723  1.00  0.00           H  
ATOM     10  CG  GLU     1     116.555  10.815 115.655  1.00  0.00           C  
ATOM     11  HG2 GLU     1     116.953  11.375 116.501  1.00  0.00           H  
ATOM     12  HG3 GLU     1     117.063  11.154 114.752  1.00  0.00           H  
ATOM     13  CD  GLU     1     115.107  11.334 115.451  1.00  0.00           C  
ATOM     14  OE1 GLU     1     114.779  12.295 116.226  1.00  0.00           O  
ATOM     15  OE2 GLU     1     114.263  10.907 114.634  1.00  0.00           O  
ATOM     16  C   GLU     1     118.757   8.721 116.814  1.00  0.00           C  
ATOM     17  O   GLU     1     118.179   8.569 117.913  1.00  0.00           O  
ATOM     18  N   VAL     2     120.080   8.697 116.688  1.00  0.00           N  
ATOM     19  H   VAL     2     120.458   8.771 115.754  1.00  0.00           H  
ATOM     20  CA  VAL     2     121.025   9.098 117.757  1.00  0.00           C  
ATOM     21  HA  VAL     2     120.883   8.517 118.668  1.00  0.00           H  
ATOM     22  CB  VAL     2     122.458   8.891 117.309  1.00  0.00           C  
ATOM     23  HB  VAL     2     122.573   9.440 116.374  1.00  0.00           H  
ATOM     24  CG1 VAL     2     123.511   9.475 118.244  1.00  0.00           C  
ATOM     25 HG11 VAL     2     123.315   9.297 119.301  1.00  0.00           H  
ATOM     26 HG12 VAL     2     124.438   8.921 118.094  1.00  0.00           H  
ATOM     27 HG13 VAL     2     123.682  10.521 117.988  1.00  0.00           H  
ATOM     28  CG2 VAL     2     122.618   7.375 117.399  1.00  0.00           C  
ATOM     29 HG21 VAL     2     122.773   7.028 118.421  1.00  0.00           H  
ATOM     30 HG22 VAL     2     121.817   6.839 116.890  1.00  0.00           H  
ATOM     31 HG23 VAL     2     123.430   7.040 116.753  1.00  0.00           H  
ATOM     32  C   VAL     2     120.765  10.506 118.134  1.00  0.00           C  
ATOM     33  O   VAL     2     121.287  11.503 117.550  1.00  0.00           O  
ATOM     34  N   VAL     3     120.076  10.734 119.232  1.00  0.00           N  
ATOM     35  H   VAL     3     119.666   9.931 119.688  1.00  0.00           H  
ATOM     36  CA  VAL     3     119.821  12.058 119.783  1.00  0.00           C  
ATOM     37  HA  VAL     3     119.865  12.733 118.929  1.00  0.00           H  
ATOM     38  CB  VAL     3     118.385  12.123 120.352  1.00  0.00           C  
ATOM     39  HB  VAL     3     118.428  11.723 121.366  1.00  0.00           H  
ATOM     40  CG1 VAL     3     117.942  13.639 120.356  1.00  0.00           C  
ATOM     41 HG11 VAL     3     118.771  14.259 120.695  1.00  0.00           H  
ATOM     42 HG12 VAL     3     117.649  13.975 119.361  1.00  0.00           H  
ATOM     43 HG13 VAL     3     117.124  13.766 121.065  1.00  0.00           H  
ATOM     44  CG2 VAL     3     117.342  11.460 119.435  1.00  0.00           C  
ATOM     45 HG21 VAL     3     117.281  10.409 119.720  1.00  0.00           H  
ATOM     46 HG22 VAL     3     116.377  11.913 119.664  1.00  0.00           H  
ATOM     47 HG23 VAL     3     117.483  11.533 118.356  1.00  0.00           H  
ATOM     48  C   VAL     3     120.977  12.493 120.721  1.00  0.00           C  
ATOM     49  O   VAL     3     121.202  11.779 121.717  1.00  0.00           O  
ATOM     50  N   LEU     4     121.597  13.649 120.364  1.00  0.00           N  
ATOM     51  H   LEU     4     121.417  14.077 119.467  1.00  0.00           H  
ATOM     52  CA  LEU     4     122.521  14.329 121.216  1.00  0.00           C  
ATOM     53  HA  LEU     4     123.147  13.572 121.690  1.00  0.00           H  
ATOM     54  CB  LEU     4     123.488  15.238 120.436  1.00  0.00           C  
ATOM     55  HB2 LEU     4     123.094  16.244 120.288  1.00  0.00           H  
ATOM     56  HB3 LEU     4     124.406  15.312 121.018  1.00  0.00           H  
ATOM     57  CG  LEU     4     123.963  14.680 119.066  1.00  0.00           C  
ATOM     58  HG  LEU     4     123.100  14.557 118.411  1.00  0.00           H  
ATOM     59  CD1 LEU     4     124.979  15.632 118.481  1.00  0.00           C  
ATOM     60 HD11 LEU     4     124.421  16.518 118.179  1.00  0.00           H  
ATOM     61 HD12 LEU     4     125.826  15.952 119.088  1.00  0.00           H  
ATOM     62 HD13 LEU     4     125.393  15.215 117.564  1.00  0.00           H  
ATOM     63  CD2 LEU     4     124.700  13.354 119.279  1.00  0.00           C  
ATOM     64 HD21 LEU     4     123.959  12.672 119.695  1.00  0.00           H  
ATOM     65 HD22 LEU     4     125.076  12.858 118.384  1.00  0.00           H  
ATOM     66 HD23 LEU     4     125.597  13.441 119.892  1.00  0.00           H  
ATOM     67  C   LEU     4     121.715  15.200 122.250  1.00  0.00           C  
ATOM     68  O   LEU     4     120.989  16.091 121.817  1.00  0.00           O  
ATOM     69  N   VAL     5     121.935  14.934 123.545  1.00  0.00           N  
ATOM     70  H   VAL     5     122.222  13.984 123.734  1.00  0.00           H  
ATOM     71  CA  VAL     5     121.309  15.642 124.725  1.00  0.00           C  
ATOM     72  HA  VAL     5     120.609  16.361 124.300  1.00  0.00           H  
ATOM     73  CB  VAL     5     120.367  14.725 125.472  1.00  0.00           C  
ATOM     74  HB  VAL     5     119.738  15.398 126.055  1.00  0.00           H  
ATOM     75  CG1 VAL     5     119.490  13.952 124.560  1.00  0.00           C  
ATOM     76 HG11 VAL     5     119.217  14.477 123.645  1.00  0.00           H  
ATOM     77 HG12 VAL     5     119.966  12.990 124.370  1.00  0.00           H  
ATOM     78 HG13 VAL     5     118.581  13.706 125.110  1.00  0.00           H  
ATOM     79  CG2 VAL     5     121.008  13.732 126.449  1.00  0.00           C  
ATOM     80 HG21 VAL     5     121.421  14.313 127.274  1.00  0.00           H  
ATOM     81 HG22 VAL     5     120.222  13.132 126.908  1.00  0.00           H  
ATOM     82 HG23 VAL     5     121.797  13.168 125.951  1.00  0.00           H  
ATOM     83  C   VAL     5     122.338  16.439 125.532  1.00  0.00           C  
ATOM     84  O   VAL     5     123.480  16.073 125.548  1.00  0.00           O  
ATOM     85  N   ASN     6     121.884  17.494 126.185  1.00  0.00           N  
ATOM     86  H   ASN     6     120.881  17.537 126.290  1.00  0.00           H  
ATOM     87  CA  ASN     6     122.725  18.463 126.915  1.00  0.00           C  
ATOM     88  HA  ASN     6     122.055  19.305 127.091  1.00  0.00           H  
ATOM     89  CB  ASN     6     123.047  17.982 128.366  1.00  0.00           C  
ATOM     90  HB2 ASN     6     123.668  17.093 128.258  1.00  0.00           H  
ATOM     91  HB3 ASN     6     123.663  18.749 128.835  1.00  0.00           H  
ATOM     92  CG  ASN     6     121.823  17.602 129.231  1.00  0.00           C  
ATOM     93  OD1 ASN     6     121.239  16.558 129.191  1.00  0.00           O  
ATOM     94  ND2 ASN     6     121.503  18.541 130.034  1.00  0.00           N  
ATOM     95 HD21 ASN     6     120.897  18.402 130.831  1.00  0.00           H  
ATOM     96 HD22 ASN     6     121.726  19.478 129.729  1.00  0.00           H  
ATOM     97  C   ASN     6     123.954  19.022 126.198  1.00  0.00           C  
ATOM     98  O   ASN     6     125.037  18.952 126.749  1.00  0.00           O  
ATOM     99  N   VAL     7     123.871  19.315 124.870  1.00  0.00           N  
ATOM    100  H   VAL     7     122.940  19.243 124.486  1.00  0.00           H  
ATOM    101  CA  VAL     7     124.951  19.820 123.981  1.00  0.00           C  
ATOM    102  HA  VAL     7     125.932  19.692 124.440  1.00  0.00           H  
ATOM    103  CB  VAL     7     125.139  19.022 122.637  1.00  0.00           C  
ATOM    104  HB  VAL     7     125.958  19.440 122.051  1.00  0.00           H  
ATOM    105  CG1 VAL     7     125.696  17.589 122.874  1.00  0.00           C  
ATOM    106 HG11 VAL     7     124.942  17.044 123.441  1.00  0.00           H  
ATOM    107 HG12 VAL     7     125.934  17.043 121.961  1.00  0.00           H  
ATOM    108 HG13 VAL     7     126.625  17.693 123.434  1.00  0.00           H  
ATOM    109  CG2 VAL     7     123.876  18.910 121.681  1.00  0.00           C  
ATOM    110 HG21 VAL     7     123.056  18.537 122.295  1.00  0.00           H  
ATOM    111 HG22 VAL     7     123.512  19.773 121.123  1.00  0.00           H  
ATOM    112 HG23 VAL     7     124.093  18.187 120.895  1.00  0.00           H  
ATOM    113  C   VAL     7     124.928  21.302 123.816  1.00  0.00           C  
ATOM    114  O   VAL     7     123.971  21.963 124.173  1.00  0.00           O  
ATOM    115  N   THR     8     126.042  21.918 123.407  1.00  0.00           N  
ATOM    116  H   THR     8     126.926  21.436 123.326  1.00  0.00           H  
ATOM    117  CA  THR     8     126.128  23.254 122.773  1.00  0.00           C  
ATOM    118  HA  THR     8     125.090  23.530 122.588  1.00  0.00           H  
ATOM    119  CB  THR     8     126.798  24.269 123.690  1.00  0.00           C  
ATOM    120  HB  THR     8     127.097  25.180 123.172  1.00  0.00           H  
ATOM    121  CG2 THR     8     125.843  24.675 124.742  1.00  0.00           C  
ATOM    122 HG21 THR     8     126.311  25.495 125.286  1.00  0.00           H  
ATOM    123 HG22 THR     8     124.866  24.968 124.357  1.00  0.00           H  
ATOM    124 HG23 THR     8     125.694  23.830 125.413  1.00  0.00           H  
ATOM    125  OG1 THR     8     127.961  23.840 124.379  1.00  0.00           O  
ATOM    126  HG1 THR     8     128.466  23.381 123.704  1.00  0.00           H  
ATOM    127  C   THR     8     126.705  23.188 121.411  1.00  0.00           C  
ATOM    128  O   THR     8     127.609  23.881 121.012  1.00  0.00           O  
ATOM    129  N   GLU     9     126.143  22.265 120.634  1.00  0.00           N  
ATOM    130  H   GLU     9     125.459  21.710 121.129  1.00  0.00           H  
ATOM    131  CA  GLU     9     126.530  22.021 119.183  1.00  0.00           C  
ATOM    132  HA  GLU     9     127.603  21.832 119.140  1.00  0.00           H  
ATOM    133  CB  GLU     9     125.789  20.764 118.724  1.00  0.00           C  
ATOM    134  HB2 GLU     9     126.038  19.893 119.331  1.00  0.00           H  
ATOM    135  HB3 GLU     9     124.705  20.856 118.789  1.00  0.00           H  
ATOM    136  CG  GLU     9     126.009  20.339 117.294  1.00  0.00           C  
ATOM    137  HG2 GLU     9     125.385  19.480 117.048  1.00  0.00           H  
ATOM    138  HG3 GLU     9     125.670  21.193 116.708  1.00  0.00           H  
ATOM    139  CD  GLU     9     127.495  19.941 117.075  1.00  0.00           C  
ATOM    140  OE1 GLU     9     128.105  19.172 117.808  1.00  0.00           O  
ATOM    141  OE2 GLU     9     127.976  20.321 115.936  1.00  0.00           O  
ATOM    142  C   GLU     9     126.148  23.234 118.340  1.00  0.00           C  
ATOM    143  O   GLU     9     124.993  23.663 118.215  1.00  0.00           O  
ATOM    144  N   ASN    10     127.102  23.707 117.549  1.00  0.00           N  
ATOM    145  H   ASN    10     128.013  23.270 117.575  1.00  0.00           H  
ATOM    146  CA  ASN    10     126.981  25.043 116.896  1.00  0.00           C  
ATOM    147  HA  ASN    10     126.314  25.551 117.592  1.00  0.00           H  
ATOM    148  CB  ASN    10     128.246  25.846 116.732  1.00  0.00           C  
ATOM    149  HB2 ASN    10     128.644  26.105 117.713  1.00  0.00           H  
ATOM    150  HB3 ASN    10     129.061  25.304 116.251  1.00  0.00           H  
ATOM    151  CG  ASN    10     128.067  27.155 116.138  1.00  0.00           C  
ATOM    152  OD1 ASN    10     127.690  28.102 116.790  1.00  0.00           O  
ATOM    153  ND2 ASN    10     128.323  27.347 114.926  1.00  0.00           N  
ATOM    154 HD21 ASN    10     128.372  28.299 114.591  1.00  0.00           H  
ATOM    155 HD22 ASN    10     128.997  26.804 114.406  1.00  0.00           H  
ATOM    156  C   ASN    10     126.234  24.932 115.545  1.00  0.00           C  
ATOM    157  O   ASN    10     126.677  24.145 114.684  1.00  0.00           O  
ATOM    158  N   PHE    11     125.287  25.789 115.280  1.00  0.00           N  
ATOM    159  H   PHE    11     125.002  26.486 115.953  1.00  0.00           H  
ATOM    160  CA  PHE    11     124.759  25.921 113.939  1.00  0.00           C  
ATOM    161  HA  PHE    11     125.335  25.375 113.192  1.00  0.00           H  
ATOM    162  CB  PHE    11     123.312  25.341 113.834  1.00  0.00           C  
ATOM    163  HB2 PHE    11     122.774  25.934 114.574  1.00  0.00           H  
ATOM    164  HB3 PHE    11     122.806  25.776 112.972  1.00  0.00           H  
ATOM    165  CG  PHE    11     122.934  23.841 113.954  1.00  0.00           C  
ATOM    166  CD1 PHE    11     123.223  23.082 115.090  1.00  0.00           C  
ATOM    167  HD1 PHE    11     123.655  23.546 115.965  1.00  0.00           H  
ATOM    168  CE1 PHE    11     122.900  21.669 115.061  1.00  0.00           C  
ATOM    169  HE1 PHE    11     123.071  21.072 115.944  1.00  0.00           H  
ATOM    170  CZ  PHE    11     122.036  21.210 114.052  1.00  0.00           C  
ATOM    171  HZ  PHE    11     121.592  20.232 114.170  1.00  0.00           H  
ATOM    172  CE2 PHE    11     121.762  21.960 112.892  1.00  0.00           C  
ATOM    173  HE2 PHE    11     121.173  21.611 112.057  1.00  0.00           H  
ATOM    174  CD2 PHE    11     122.254  23.272 112.815  1.00  0.00           C  
ATOM    175  HD2 PHE    11     121.938  23.928 112.017  1.00  0.00           H  
ATOM    176  C   PHE    11     124.717  27.389 113.438  1.00  0.00           C  
ATOM    177  O   PHE    11     124.803  28.296 114.308  1.00  0.00           O  
ATOM    178  N   ASN    12     124.803  27.628 112.130  1.00  0.00           N  
ATOM    179  H   ASN    12     124.946  26.771 111.614  1.00  0.00           H  
ATOM    180  CA  ASN    12     124.666  28.937 111.405  1.00  0.00           C  
ATOM    181  HA  ASN    12     123.973  29.482 112.046  1.00  0.00           H  
ATOM    182  CB  ASN    12     125.999  29.594 111.335  1.00  0.00           C  
ATOM    183  HB2 ASN    12     126.541  29.513 112.277  1.00  0.00           H  
ATOM    184  HB3 ASN    12     126.605  29.078 110.591  1.00  0.00           H  
ATOM    185  CG  ASN    12     125.879  31.045 110.891  1.00  0.00           C  
ATOM    186  OD1 ASN    12     124.877  31.672 110.836  1.00  0.00           O  
ATOM    187  ND2 ASN    12     126.906  31.636 110.394  1.00  0.00           N  
ATOM    188 HD21 ASN    12     126.888  32.644 110.458  1.00  0.00           H  
ATOM    189 HD22 ASN    12     127.788  31.153 110.492  1.00  0.00           H  
ATOM    190  C   ASN    12     123.948  28.775 110.075  1.00  0.00           C  
ATOM    191  O   ASN    12     124.532  28.697 109.007  1.00  0.00           O  
ATOM    192  N   TRP    13     122.732  29.114 110.104  1.00  0.00           N  
ATOM    193  H   TRP    13     122.337  29.258 111.022  1.00  0.00           H  
ATOM    194  CA  TRP    13     121.844  29.312 108.964  1.00  0.00           C  
ATOM    195  HA  TRP    13     121.866  28.352 108.449  1.00  0.00           H  
ATOM    196  CB  TRP    13     120.434  29.562 109.465  1.00  0.00           C  
ATOM    197  HB2 TRP    13     119.793  29.087 108.722  1.00  0.00           H  
ATOM    198  HB3 TRP    13     120.236  28.981 110.366  1.00  0.00           H  
ATOM    199  CG  TRP    13     119.960  31.036 109.606  1.00  0.00           C  
ATOM    200  CD1 TRP    13     120.426  31.812 110.614  1.00  0.00           C  
ATOM    201  HD1 TRP    13     121.350  31.668 111.154  1.00  0.00           H  
ATOM    202  NE1 TRP    13     119.942  33.034 110.345  1.00  0.00           N  
ATOM    203  HE1 TRP    13     120.241  33.804 110.927  1.00  0.00           H  
ATOM    204  CE2 TRP    13     119.411  33.174 109.058  1.00  0.00           C  
ATOM    205  CZ2 TRP    13     119.058  34.288 108.293  1.00  0.00           C  
ATOM    206  HZ2 TRP    13     118.782  35.209 108.786  1.00  0.00           H  
ATOM    207  CH2 TRP    13     118.556  34.036 107.028  1.00  0.00           C  
ATOM    208  HH2 TRP    13     118.231  34.910 106.483  1.00  0.00           H  
ATOM    209  CZ3 TRP    13     118.455  32.711 106.556  1.00  0.00           C  
ATOM    210  HZ3 TRP    13     118.062  32.588 105.557  1.00  0.00           H  
ATOM    211  CE3 TRP    13     118.604  31.586 107.390  1.00  0.00           C  
ATOM    212  HE3 TRP    13     118.457  30.574 107.043  1.00  0.00           H  
ATOM    213  CD2 TRP    13     119.230  31.841 108.678  1.00  0.00           C  
ATOM    214  C   TRP    13     122.288  30.330 107.934  1.00  0.00           C  
ATOM    215  O   TRP    13     121.995  30.077 106.742  1.00  0.00           O  
ATOM    216  N   CYX    14     122.996  31.425 108.306  1.00  0.00           N  
ATOM    217  H   CYX    14     122.635  31.739 109.196  1.00  0.00           H  
ATOM    218  CA  CYX    14     123.543  32.366 107.311  1.00  0.00           C  
ATOM    219  HA  CYX    14     122.781  32.610 106.570  1.00  0.00           H  
ATOM    220  CB  CYX    14     124.027  33.711 107.868  1.00  0.00           C  
ATOM    221  HB2 CYX    14     125.017  33.564 108.300  1.00  0.00           H  
ATOM    222  HB3 CYX    14     124.208  34.369 107.017  1.00  0.00           H  
ATOM    223  SG  CYX    14     122.997  34.654 108.999  1.00  0.00           S  
ATOM    224  C   CYX    14     124.734  31.810 106.493  1.00  0.00           C  
ATOM    225  O   CYX    14     124.678  31.893 105.275  1.00  0.00           O  
ATOM    226  N   LYS    15     125.774  31.237 107.161  1.00  0.00           N  
ATOM    227  H   LYS    15     125.608  30.983 108.124  1.00  0.00           H  
ATOM    228  CA  LYS    15     126.908  30.529 106.472  1.00  0.00           C  
ATOM    229  HA  LYS    15     127.294  31.278 105.780  1.00  0.00           H  
ATOM    230  CB  LYS    15     128.047  30.209 107.417  1.00  0.00           C  
ATOM    231  HB2 LYS    15     128.139  31.141 107.974  1.00  0.00           H  
ATOM    232  HB3 LYS    15     127.832  29.351 108.055  1.00  0.00           H  
ATOM    233  CG  LYS    15     129.367  29.896 106.657  1.00  0.00           C  
ATOM    234  HG2 LYS    15     129.182  28.996 106.071  1.00  0.00           H  
ATOM    235  HG3 LYS    15     129.555  30.717 105.966  1.00  0.00           H  
ATOM    236  CD  LYS    15     130.720  29.671 107.416  1.00  0.00           C  
ATOM    237  HD2 LYS    15     130.605  28.932 108.208  1.00  0.00           H  
ATOM    238  HD3 LYS    15     131.513  29.222 106.818  1.00  0.00           H  
ATOM    239  CE  LYS    15     131.166  30.962 108.125  1.00  0.00           C  
ATOM    240  HE2 LYS    15     131.156  31.775 107.399  1.00  0.00           H  
ATOM    241  HE3 LYS    15     130.486  31.105 108.965  1.00  0.00           H  
ATOM    242  NZ  LYS    15     132.518  30.872 108.737  1.00  0.00           N  
ATOM    243  HZ1 LYS    15     132.765  31.810 109.019  1.00  0.00           H  
ATOM    244  HZ2 LYS    15     132.608  30.171 109.458  1.00  0.00           H  
ATOM    245  HZ3 LYS    15     133.181  30.651 108.008  1.00  0.00           H  
ATOM    246  C   LYS    15     126.376  29.320 105.663  1.00  0.00           C  
ATOM    247  O   LYS    15     126.691  29.169 104.462  1.00  0.00           O  
ATOM    248  N   ASN    16     125.744  28.412 106.379  1.00  0.00           N  
ATOM    249  H   ASN    16     125.421  28.713 107.287  1.00  0.00           H  
ATOM    250  CA  ASN    16     125.366  27.048 105.990  1.00  0.00           C  
ATOM    251  HA  ASN    16     126.089  26.822 105.206  1.00  0.00           H  
ATOM    252  CB  ASN    16     125.494  26.208 107.226  1.00  0.00           C  
ATOM    253  HB2 ASN    16     126.301  26.591 107.850  1.00  0.00           H  
ATOM    254  HB3 ASN    16     124.550  26.245 107.769  1.00  0.00           H  
ATOM    255  CG  ASN    16     125.676  24.801 106.762  1.00  0.00           C  
ATOM    256  OD1 ASN    16     124.846  23.926 107.073  1.00  0.00           O  
ATOM    257  ND2 ASN    16     126.651  24.465 105.958  1.00  0.00           N  
ATOM    258 HD21 ASN    16     126.867  23.484 106.057  1.00  0.00           H  
ATOM    259 HD22 ASN    16     127.258  25.218 105.665  1.00  0.00           H  
ATOM    260  C   ASN    16     124.067  27.079 105.236  1.00  0.00           C  
ATOM    261  O   ASN    16     123.215  26.253 105.538  1.00  0.00           O  
ATOM    262  N   ASP    17     123.965  27.859 104.205  1.00  0.00           N  
ATOM    263  H   ASP    17     124.742  28.414 103.876  1.00  0.00           H  
ATOM    264  CA  ASP    17     122.808  27.925 103.355  1.00  0.00           C  
ATOM    265  HA  ASP    17     121.918  28.137 103.948  1.00  0.00           H  
ATOM    266  CB  ASP    17     122.945  29.133 102.393  1.00  0.00           C  
ATOM    267  HB2 ASP    17     123.098  30.055 102.954  1.00  0.00           H  
ATOM    268  HB3 ASP    17     123.737  28.939 101.669  1.00  0.00           H  
ATOM    269  CG  ASP    17     121.678  29.343 101.586  1.00  0.00           C  
ATOM    270  OD1 ASP    17     120.566  29.120 102.108  1.00  0.00           O  
ATOM    271  OD2 ASP    17     121.832  29.870 100.417  1.00  0.00           O  
ATOM    272  C   ASP    17     122.604  26.527 102.699  1.00  0.00           C  
ATOM    273  O   ASP    17     123.298  26.058 101.795  1.00  0.00           O  
ATOM    274  N   MET    18     121.409  25.981 102.955  1.00  0.00           N  
ATOM    275  H   MET    18     120.973  26.257 103.823  1.00  0.00           H  
ATOM    276  CA  MET    18     121.032  24.736 102.340  1.00  0.00           C  
ATOM    277  HA  MET    18     121.882  24.054 102.317  1.00  0.00           H  
ATOM    278  CB  MET    18     119.923  24.055 103.168  1.00  0.00           C  
ATOM    279  HB2 MET    18     120.103  24.153 104.238  1.00  0.00           H  
ATOM    280  HB3 MET    18     119.025  24.617 102.913  1.00  0.00           H  
ATOM    281  CG  MET    18     119.713  22.570 102.931  1.00  0.00           C  
ATOM    282  HG2 MET    18     118.881  22.423 102.242  1.00  0.00           H  
ATOM    283  HG3 MET    18     120.573  21.976 102.621  1.00  0.00           H  
ATOM    284  SD  MET    18     119.317  21.622 104.390  1.00  0.00           S  
ATOM    285  CE  MET    18     121.089  21.294 104.953  1.00  0.00           C  
ATOM    286  HE1 MET    18     121.544  22.219 105.309  1.00  0.00           H  
ATOM    287  HE2 MET    18     121.056  20.693 105.862  1.00  0.00           H  
ATOM    288  HE3 MET    18     121.696  20.803 104.192  1.00  0.00           H  
ATOM    289  C   MET    18     120.567  24.832 100.893  1.00  0.00           C  
ATOM    290  O   MET    18     120.825  23.894 100.140  1.00  0.00           O  
ATOM    291  N   VAL    19     120.074  25.945 100.408  1.00  0.00           N  
ATOM    292  H   VAL    19     119.724  26.539 101.146  1.00  0.00           H  
ATOM    293  CA  VAL    19     119.565  26.262  99.044  1.00  0.00           C  
ATOM    294  HA  VAL    19     118.976  25.373  98.818  1.00  0.00           H  
ATOM    295  CB  VAL    19     118.768  27.637  99.167  1.00  0.00           C  
ATOM    296  HB  VAL    19     119.357  28.339  99.757  1.00  0.00           H  
ATOM    297  CG1 VAL    19     118.444  28.390  97.813  1.00  0.00           C  
ATOM    298 HG11 VAL    19     117.883  27.706  97.175  1.00  0.00           H  
ATOM    299 HG12 VAL    19     117.820  29.267  97.980  1.00  0.00           H  
ATOM    300 HG13 VAL    19     119.342  28.661  97.257  1.00  0.00           H  
ATOM    301  CG2 VAL    19     117.661  27.423 100.093  1.00  0.00           C  
ATOM    302 HG21 VAL    19     118.050  27.362 101.109  1.00  0.00           H  
ATOM    303 HG22 VAL    19     116.868  28.157  99.955  1.00  0.00           H  
ATOM    304 HG23 VAL    19     117.238  26.437  99.902  1.00  0.00           H  
ATOM    305  C   VAL    19     120.710  26.352  98.042  1.00  0.00           C  
ATOM    306  O   VAL    19     120.512  25.939  96.938  1.00  0.00           O  
ATOM    307  N   GLU    20     121.911  26.660  98.524  1.00  0.00           N  
ATOM    308  H   GLU    20     122.032  27.100  99.426  1.00  0.00           H  
ATOM    309  CA  GLU    20     123.163  26.468  97.799  1.00  0.00           C  
ATOM    310  HA  GLU    20     123.001  26.968  96.844  1.00  0.00           H  
ATOM    311  CB  GLU    20     124.327  27.132  98.582  1.00  0.00           C  
ATOM    312  HB2 GLU    20     124.070  27.191  99.640  1.00  0.00           H  
ATOM    313  HB3 GLU    20     125.220  26.509  98.533  1.00  0.00           H  
ATOM    314  CG  GLU    20     124.493  28.574  97.980  1.00  0.00           C  
ATOM    315  HG2 GLU    20     123.531  28.956  97.638  1.00  0.00           H  
ATOM    316  HG3 GLU    20     124.878  29.228  98.762  1.00  0.00           H  
ATOM    317  CD  GLU    20     125.506  28.587  96.786  1.00  0.00           C  
ATOM    318  OE1 GLU    20     125.679  29.707  96.311  1.00  0.00           O  
ATOM    319  OE2 GLU    20     125.819  27.572  96.166  1.00  0.00           O  
ATOM    320  C   GLU    20     123.387  24.915  97.724  1.00  0.00           C  
ATOM    321  O   GLU    20     123.624  24.329  96.642  1.00  0.00           O  
ATOM    322  N   GLN    21     123.381  24.158  98.788  1.00  0.00           N  
ATOM    323  H   GLN    21     123.176  24.663  99.638  1.00  0.00           H  
ATOM    324  CA  GLN    21     123.850  22.798  99.032  1.00  0.00           C  
ATOM    325  HA  GLN    21     124.854  22.692  98.620  1.00  0.00           H  
ATOM    326  CB  GLN    21     124.033  22.560 100.555  1.00  0.00           C  
ATOM    327  HB2 GLN    21     123.130  22.812 101.112  1.00  0.00           H  
ATOM    328  HB3 GLN    21     124.241  21.506 100.738  1.00  0.00           H  
ATOM    329  CG  GLN    21     125.231  23.330 101.064  1.00  0.00           C  
ATOM    330  HG2 GLN    21     126.133  23.035 100.527  1.00  0.00           H  
ATOM    331  HG3 GLN    21     125.177  24.390 100.814  1.00  0.00           H  
ATOM    332  CD  GLN    21     125.477  23.193 102.586  1.00  0.00           C  
ATOM    333  OE1 GLN    21     125.667  22.119 103.156  1.00  0.00           O  
ATOM    334  NE2 GLN    21     125.586  24.341 103.258  1.00  0.00           N  
ATOM    335 HE21 GLN    21     125.786  24.280 104.246  1.00  0.00           H  
ATOM    336 HE22 GLN    21     125.515  25.198 102.728  1.00  0.00           H  
ATOM    337  C   GLN    21     122.930  21.718  98.353  1.00  0.00           C  
ATOM    338  O   GLN    21     123.399  20.619  97.917  1.00  0.00           O  
ATOM    339  N   MET    22     121.622  21.946  98.284  1.00  0.00           N  
ATOM    340  H   MET    22     121.250  22.723  98.810  1.00  0.00           H  
ATOM    341  CA  MET    22     120.623  21.065  97.669  1.00  0.00           C  
ATOM    342  HA  MET    22     120.601  20.159  98.274  1.00  0.00           H  
ATOM    343  CB  MET    22     119.221  21.779  97.741  1.00  0.00           C  
ATOM    344  HB2 MET    22     119.279  22.824  97.437  1.00  0.00           H  
ATOM    345  HB3 MET    22     118.665  21.221  96.988  1.00  0.00           H  
ATOM    346  CG  MET    22     118.413  21.571  98.978  1.00  0.00           C  
ATOM    347  HG2 MET    22     118.020  20.554  98.960  1.00  0.00           H  
ATOM    348  HG3 MET    22     119.015  21.545  99.887  1.00  0.00           H  
ATOM    349  SD  MET    22     117.057  22.698  99.116  1.00  0.00           S  
ATOM    350  CE  MET    22     115.641  21.575  99.185  1.00  0.00           C  
ATOM    351  HE1 MET    22     114.903  21.944  98.473  1.00  0.00           H  
ATOM    352  HE2 MET    22     115.835  20.531  98.940  1.00  0.00           H  
ATOM    353  HE3 MET    22     115.243  21.590 100.199  1.00  0.00           H  
ATOM    354  C   MET    22     120.941  20.527  96.293  1.00  0.00           C  
ATOM    355  O   MET    22     120.556  19.391  95.997  1.00  0.00           O  
ATOM    356  N   HIE    23     121.439  21.398  95.436  1.00  0.00           N  
ATOM    357  H   HIE    23     121.652  22.325  95.775  1.00  0.00           H  
ATOM    358  CA  HIE    23     121.658  21.144  93.982  1.00  0.00           C  
ATOM    359  HA  HIE    23     122.043  22.010  93.444  1.00  0.00           H  
ATOM    360  CB  HIE    23     122.587  19.912  93.796  1.00  0.00           C  
ATOM    361  HB2 HIE    23     122.093  18.994  94.116  1.00  0.00           H  
ATOM    362  HB3 HIE    23     122.796  19.837  92.729  1.00  0.00           H  
ATOM    363  CG  HIE    23     123.928  19.879  94.466  1.00  0.00           C  
ATOM    364  ND1 HIE    23     124.801  18.759  94.399  1.00  0.00           N  
ATOM    365  CE1 HIE    23     125.976  19.167  94.757  1.00  0.00           C  
ATOM    366  HE1 HIE    23     126.773  18.467  94.964  1.00  0.00           H  
ATOM    367  NE2 HIE    23     125.935  20.468  95.162  1.00  0.00           N  
ATOM    368  HE2 HIE    23     126.626  20.875  95.776  1.00  0.00           H  
ATOM    369  CD2 HIE    23     124.628  20.908  94.982  1.00  0.00           C  
ATOM    370  HD2 HIE    23     124.138  21.813  95.309  1.00  0.00           H  
ATOM    371  C   HIE    23     120.332  20.981  93.217  1.00  0.00           C  
ATOM    372  O   HIE    23     120.349  20.642  92.045  1.00  0.00           O  
ATOM    373  N   GLU    24     119.126  21.418  93.755  1.00  0.00           N  
ATOM    374  H   GLU    24     119.094  22.230  94.355  1.00  0.00           H  
ATOM    375  CA  GLU    24     117.851  20.839  93.468  1.00  0.00           C  
ATOM    376  HA  GLU    24     117.992  19.762  93.372  1.00  0.00           H  
ATOM    377  CB  GLU    24     116.999  21.128  94.643  1.00  0.00           C  
ATOM    378  HB2 GLU    24     117.465  20.656  95.508  1.00  0.00           H  
ATOM    379  HB3 GLU    24     116.847  22.190  94.831  1.00  0.00           H  
ATOM    380  CG  GLU    24     115.560  20.455  94.494  1.00  0.00           C  
ATOM    381  HG2 GLU    24     114.948  20.846  95.307  1.00  0.00           H  
ATOM    382  HG3 GLU    24     115.068  20.777  93.576  1.00  0.00           H  
ATOM    383  CD  GLU    24     115.654  18.944  94.521  1.00  0.00           C  
ATOM    384  OE1 GLU    24     115.604  18.495  93.329  1.00  0.00           O  
ATOM    385  OE2 GLU    24     115.583  18.257  95.603  1.00  0.00           O  
ATOM    386  C   GLU    24     117.183  21.371  92.181  1.00  0.00           C  
ATOM    387  O   GLU    24     117.340  22.578  91.826  1.00  0.00           O  
ATOM    388  N   ASP    25     116.590  20.469  91.417  1.00  0.00           N  
ATOM    389  H   ASP    25     116.406  19.575  91.849  1.00  0.00           H  
ATOM    390  CA  ASP    25     115.940  20.747  90.148  1.00  0.00           C  
ATOM    391  HA  ASP    25     116.667  21.350  89.605  1.00  0.00           H  
ATOM    392  CB  ASP    25     115.842  19.449  89.287  1.00  0.00           C  
ATOM    393  HB2 ASP    25     116.785  18.918  89.160  1.00  0.00           H  
ATOM    394  HB3 ASP    25     115.103  18.758  89.694  1.00  0.00           H  
ATOM    395  CG  ASP    25     115.344  19.813  87.885  1.00  0.00           C  
ATOM    396  OD1 ASP    25     114.811  18.855  87.234  1.00  0.00           O  
ATOM    397  OD2 ASP    25     115.462  20.946  87.386  1.00  0.00           O  
ATOM    398  C   ASP    25     114.560  21.392  90.218  1.00  0.00           C  
ATOM    399  O   ASP    25     113.597  20.665  90.302  1.00  0.00           O  
ATOM    400  N   ILE    26     114.520  22.642  89.948  1.00  0.00           N  
ATOM    401  H   ILE    26     115.350  23.207  90.057  1.00  0.00           H  
ATOM    402  CA  ILE    26     113.302  23.394  89.766  1.00  0.00           C  
ATOM    403  HA  ILE    26     112.826  23.652  90.712  1.00  0.00           H  
ATOM    404  CB  ILE    26     113.656  24.733  89.098  1.00  0.00           C  
ATOM    405  HB  ILE    26     114.546  25.016  89.660  1.00  0.00           H  
ATOM    406  CG2 ILE    26     114.083  24.636  87.626  1.00  0.00           C  
ATOM    407 HG21 ILE    26     114.836  25.402  87.443  1.00  0.00           H  
ATOM    408 HG22 ILE    26     114.655  23.720  87.475  1.00  0.00           H  
ATOM    409 HG23 ILE    26     113.278  24.750  86.901  1.00  0.00           H  
ATOM    410  CG1 ILE    26     112.568  25.780  89.219  1.00  0.00           C  
ATOM    411 HG12 ILE    26     112.695  26.594  88.505  1.00  0.00           H  
ATOM    412 HG13 ILE    26     111.586  25.316  89.127  1.00  0.00           H  
ATOM    413  CD1 ILE    26     112.569  26.586  90.567  1.00  0.00           C  
ATOM    414 HD11 ILE    26     111.677  27.107  90.914  1.00  0.00           H  
ATOM    415 HD12 ILE    26     112.695  25.912  91.414  1.00  0.00           H  
ATOM    416 HD13 ILE    26     113.423  27.265  90.555  1.00  0.00           H  
ATOM    417  C   ILE    26     112.277  22.690  88.824  1.00  0.00           C  
ATOM    418  O   ILE    26     111.132  22.726  89.192  1.00  0.00           O  
ATOM    419  N   CYX    27     112.676  21.987  87.801  1.00  0.00           N  
ATOM    420  H   CYX    27     113.665  21.875  87.628  1.00  0.00           H  
ATOM    421  CA  CYX    27     111.762  21.450  86.734  1.00  0.00           C  
ATOM    422  HA  CYX    27     110.955  22.178  86.646  1.00  0.00           H  
ATOM    423  CB  CYX    27     112.418  21.347  85.394  1.00  0.00           C  
ATOM    424  HB2 CYX    27     113.158  20.547  85.412  1.00  0.00           H  
ATOM    425  HB3 CYX    27     111.713  20.871  84.713  1.00  0.00           H  
ATOM    426  SG  CYX    27     113.019  22.894  84.737  1.00  0.00           S  
ATOM    427  C   CYX    27     111.053  20.147  87.238  1.00  0.00           C  
ATOM    428  O   CYX    27     109.859  20.097  87.542  1.00  0.00           O  
ATOM    429  N   SER    28     111.884  19.246  87.713  1.00  0.00           N  
ATOM    430  H   SER    28     112.878  19.401  87.617  1.00  0.00           H  
ATOM    431  CA  SER    28     111.451  17.945  88.331  1.00  0.00           C  
ATOM    432  HA  SER    28     110.825  17.421  87.609  1.00  0.00           H  
ATOM    433  CB  SER    28     112.607  17.080  88.658  1.00  0.00           C  
ATOM    434  HB2 SER    28     113.123  17.616  89.455  1.00  0.00           H  
ATOM    435  HB3 SER    28     112.213  16.149  89.065  1.00  0.00           H  
ATOM    436  OG  SER    28     113.419  16.770  87.514  1.00  0.00           O  
ATOM    437  HG  SER    28     113.916  17.566  87.309  1.00  0.00           H  
ATOM    438  C   SER    28     110.677  18.191  89.694  1.00  0.00           C  
ATOM    439  O   SER    28     110.020  17.270  90.154  1.00  0.00           O  
ATOM    440  N   LEU    29     110.851  19.296  90.373  1.00  0.00           N  
ATOM    441  H   LEU    29     111.601  19.903  90.074  1.00  0.00           H  
ATOM    442  CA  LEU    29     110.139  19.644  91.618  1.00  0.00           C  
ATOM    443  HA  LEU    29     110.443  18.830  92.276  1.00  0.00           H  
ATOM    444  CB  LEU    29     110.668  21.133  91.901  1.00  0.00           C  
ATOM    445  HB2 LEU    29     111.573  21.318  91.322  1.00  0.00           H  
ATOM    446  HB3 LEU    29     109.909  21.822  91.530  1.00  0.00           H  
ATOM    447  CG  LEU    29     110.917  21.278  93.378  1.00  0.00           C  
ATOM    448  HG  LEU    29     111.722  20.611  93.688  1.00  0.00           H  
ATOM    449  CD1 LEU    29     111.443  22.702  93.704  1.00  0.00           C  
ATOM    450 HD11 LEU    29     110.584  23.360  93.832  1.00  0.00           H  
ATOM    451 HD12 LEU    29     111.953  22.640  94.666  1.00  0.00           H  
ATOM    452 HD13 LEU    29     112.088  22.950  92.861  1.00  0.00           H  
ATOM    453  CD2 LEU    29     109.585  21.019  94.186  1.00  0.00           C  
ATOM    454 HD21 LEU    29     108.830  21.611  93.669  1.00  0.00           H  
ATOM    455 HD22 LEU    29     109.283  19.975  94.269  1.00  0.00           H  
ATOM    456 HD23 LEU    29     109.796  21.400  95.185  1.00  0.00           H  
ATOM    457  C   LEU    29     108.632  19.541  91.465  1.00  0.00           C  
ATOM    458  O   LEU    29     107.906  18.935  92.237  1.00  0.00           O  
ATOM    459  N   TRP    30     108.120  20.198  90.410  1.00  0.00           N  
ATOM    460  H   TRP    30     108.757  20.647  89.766  1.00  0.00           H  
ATOM    461  CA  TRP    30     106.682  20.286  90.175  1.00  0.00           C  
ATOM    462  HA  TRP    30     106.073  20.302  91.079  1.00  0.00           H  
ATOM    463  CB  TRP    30     106.302  21.527  89.427  1.00  0.00           C  
ATOM    464  HB2 TRP    30     106.406  21.418  88.348  1.00  0.00           H  
ATOM    465  HB3 TRP    30     105.230  21.681  89.549  1.00  0.00           H  
ATOM    466  CG  TRP    30     106.850  22.799  89.981  1.00  0.00           C  
ATOM    467  CD1 TRP    30     107.989  23.305  89.510  1.00  0.00           C  
ATOM    468  HD1 TRP    30     108.569  22.940  88.676  1.00  0.00           H  
ATOM    469  NE1 TRP    30     108.527  24.126  90.497  1.00  0.00           N  
ATOM    470  HE1 TRP    30     109.441  24.553  90.542  1.00  0.00           H  
ATOM    471  CE2 TRP    30     107.569  24.497  91.394  1.00  0.00           C  
ATOM    472  CZ2 TRP    30     107.520  25.445  92.420  1.00  0.00           C  
ATOM    473  HZ2 TRP    30     108.471  25.853  92.729  1.00  0.00           H  
ATOM    474  CH2 TRP    30     106.311  25.777  93.113  1.00  0.00           C  
ATOM    475  HH2 TRP    30     106.254  26.596  93.815  1.00  0.00           H  
ATOM    476  CZ3 TRP    30     105.163  25.042  92.680  1.00  0.00           C  
ATOM    477  HZ3 TRP    30     104.178  25.289  93.049  1.00  0.00           H  
ATOM    478  CE3 TRP    30     105.270  23.926  91.768  1.00  0.00           C  
ATOM    479  HE3 TRP    30     104.373  23.454  91.398  1.00  0.00           H  
ATOM    480  CD2 TRP    30     106.437  23.672  91.037  1.00  0.00           C  
ATOM    481  C   TRP    30     106.190  18.901  89.560  1.00  0.00           C  
ATOM    482  O   TRP    30     105.895  18.925  88.406  1.00  0.00           O  
ATOM    483  N   ASP    31     106.246  17.727  90.252  1.00  0.00           N  
ATOM    484  H   ASP    31     106.796  17.731  91.099  1.00  0.00           H  
ATOM    485  CA  ASP    31     105.425  16.608  89.713  1.00  0.00           C  
ATOM    486  HA  ASP    31     105.749  16.416  88.690  1.00  0.00           H  
ATOM    487  CB  ASP    31     105.821  15.361  90.579  1.00  0.00           C  
ATOM    488  HB2 ASP    31     106.595  15.642  91.292  1.00  0.00           H  
ATOM    489  HB3 ASP    31     104.934  15.197  91.191  1.00  0.00           H  
ATOM    490  CG  ASP    31     106.282  14.181  89.774  1.00  0.00           C  
ATOM    491  OD1 ASP    31     105.575  13.835  88.797  1.00  0.00           O  
ATOM    492  OD2 ASP    31     107.167  13.508  90.248  1.00  0.00           O  
ATOM    493  C   ASP    31     103.952  16.900  89.571  1.00  0.00           C  
ATOM    494  O   ASP    31     103.419  17.863  90.110  1.00  0.00           O  
ATOM    495  N   GLN    32     103.187  15.994  88.992  1.00  0.00           N  
ATOM    496  H   GLN    32     103.620  15.082  89.018  1.00  0.00           H  
ATOM    497  CA  GLN    32     101.874  16.245  88.417  1.00  0.00           C  
ATOM    498  HA  GLN    32     101.581  17.294  88.398  1.00  0.00           H  
ATOM    499  CB  GLN    32     101.920  15.752  86.963  1.00  0.00           C  
ATOM    500  HB2 GLN    32     102.160  14.696  86.838  1.00  0.00           H  
ATOM    501  HB3 GLN    32     100.883  15.831  86.637  1.00  0.00           H  
ATOM    502  CG  GLN    32     102.709  16.633  85.994  1.00  0.00           C  
ATOM    503  HG2 GLN    32     102.186  16.706  85.040  1.00  0.00           H  
ATOM    504  HG3 GLN    32     102.796  17.636  86.411  1.00  0.00           H  
ATOM    505  CD  GLN    32     104.110  16.149  85.643  1.00  0.00           C  
ATOM    506  OE1 GLN    32     104.327  15.245  84.823  1.00  0.00           O  
ATOM    507  NE2 GLN    32     105.128  16.668  86.360  1.00  0.00           N  
ATOM    508 HE21 GLN    32     105.031  17.501  86.922  1.00  0.00           H  
ATOM    509 HE22 GLN    32     106.009  16.197  86.210  1.00  0.00           H  
ATOM    510  C   GLN    32     100.828  15.413  89.173  1.00  0.00           C  
ATOM    511  O   GLN    32     100.892  14.151  89.285  1.00  0.00           O  
ATOM    512  N   SER    33      99.744  16.043  89.472  1.00  0.00           N  
ATOM    513  H   SER    33      99.709  16.956  89.041  1.00  0.00           H  
ATOM    514  CA  SER    33      98.498  15.310  89.744  1.00  0.00           C  
ATOM    515  HA  SER    33      98.589  14.726  90.659  1.00  0.00           H  
ATOM    516  CB  SER    33      97.462  16.365  90.026  1.00  0.00           C  
ATOM    517  HB2 SER    33      97.382  17.062  89.192  1.00  0.00           H  
ATOM    518  HB3 SER    33      96.515  15.907  90.311  1.00  0.00           H  
ATOM    519  OG  SER    33      97.776  17.163  91.148  1.00  0.00           O  
ATOM    520  HG  SER    33      98.290  16.541  91.668  1.00  0.00           H  
ATOM    521  C   SER    33      97.980  14.480  88.616  1.00  0.00           C  
ATOM    522  O   SER    33      98.049  14.852  87.435  1.00  0.00           O  
ATOM    523  N   LEU    34      97.567  13.294  88.945  1.00  0.00           N  
ATOM    524  H   LEU    34      97.104  13.089  89.818  1.00  0.00           H  
ATOM    525  CA  LEU    34      97.396  12.097  88.010  1.00  0.00           C  
ATOM    526  HA  LEU    34      97.063  12.377  87.011  1.00  0.00           H  
ATOM    527  CB  LEU    34      98.705  11.322  87.700  1.00  0.00           C  
ATOM    528  HB2 LEU    34      99.551  11.842  88.150  1.00  0.00           H  
ATOM    529  HB3 LEU    34      98.650  10.349  88.188  1.00  0.00           H  
ATOM    530  CG  LEU    34      98.992  11.123  86.214  1.00  0.00           C  
ATOM    531  HG  LEU    34      98.084  10.701  85.782  1.00  0.00           H  
ATOM    532  CD1 LEU    34      99.365  12.445  85.565  1.00  0.00           C  
ATOM    533 HD11 LEU    34      98.530  13.117  85.762  1.00  0.00           H  
ATOM    534 HD12 LEU    34     100.333  12.810  85.911  1.00  0.00           H  
ATOM    535 HD13 LEU    34      99.503  12.281  84.496  1.00  0.00           H  
ATOM    536  CD2 LEU    34     100.135  10.195  85.905  1.00  0.00           C  
ATOM    537 HD21 LEU    34     100.189   9.948  84.844  1.00  0.00           H  
ATOM    538 HD22 LEU    34     101.103  10.568  86.238  1.00  0.00           H  
ATOM    539 HD23 LEU    34      99.921   9.251  86.404  1.00  0.00           H  
ATOM    540  C   LEU    34      96.171  11.153  88.334  1.00  0.00           C  
ATOM    541  O   LEU    34      95.921  10.205  87.553  1.00  0.00           O  
ATOM    542  N   LYS    35      95.561  11.253  89.554  1.00  0.00           N  
ATOM    543  H   LYS    35      95.935  11.939  90.193  1.00  0.00           H  
ATOM    544  CA  LYS    35      94.492  10.415  90.082  1.00  0.00           C  
ATOM    545  HA  LYS    35      94.951   9.444  90.270  1.00  0.00           H  
ATOM    546  CB  LYS    35      94.091  10.825  91.493  1.00  0.00           C  
ATOM    547  HB2 LYS    35      94.913  10.548  92.153  1.00  0.00           H  
ATOM    548  HB3 LYS    35      93.842  11.884  91.557  1.00  0.00           H  
ATOM    549  CG  LYS    35      92.859   9.922  91.903  1.00  0.00           C  
ATOM    550  HG2 LYS    35      91.841  10.063  91.540  1.00  0.00           H  
ATOM    551  HG3 LYS    35      93.090   8.885  91.660  1.00  0.00           H  
ATOM    552  CD  LYS    35      92.782   9.902  93.410  1.00  0.00           C  
ATOM    553  HD2 LYS    35      93.750  10.085  93.877  1.00  0.00           H  
ATOM    554  HD3 LYS    35      92.116  10.688  93.764  1.00  0.00           H  
ATOM    555  CE  LYS    35      92.099   8.692  93.959  1.00  0.00           C  
ATOM    556  HE2 LYS    35      91.543   9.022  94.837  1.00  0.00           H  
ATOM    557  HE3 LYS    35      91.384   8.331  93.220  1.00  0.00           H  
ATOM    558  NZ  LYS    35      93.078   7.648  94.329  1.00  0.00           N  
ATOM    559  HZ1 LYS    35      93.577   7.276  93.533  1.00  0.00           H  
ATOM    560  HZ2 LYS    35      93.840   8.021  94.877  1.00  0.00           H  
ATOM    561  HZ3 LYS    35      92.660   6.896  94.857  1.00  0.00           H  
ATOM    562  C   LYS    35      93.361  10.548  89.078  1.00  0.00           C  
ATOM    563  O   LYS    35      92.872  11.687  88.810  1.00  0.00           O  
ATOM    564  N   PRO    36      92.832   9.420  88.612  1.00  0.00           N  
ATOM    565  CD  PRO    36      93.400   8.156  88.503  1.00  0.00           C  
ATOM    566  HD2 PRO    36      93.371   7.630  89.457  1.00  0.00           H  
ATOM    567  HD3 PRO    36      94.458   8.141  88.241  1.00  0.00           H  
ATOM    568  CG  PRO    36      92.666   7.380  87.357  1.00  0.00           C  
ATOM    569  HG2 PRO    36      92.451   6.346  87.624  1.00  0.00           H  
ATOM    570  HG3 PRO    36      93.071   7.390  86.345  1.00  0.00           H  
ATOM    571  CB  PRO    36      91.286   8.067  87.278  1.00  0.00           C  
ATOM    572  HB2 PRO    36      90.671   7.565  88.025  1.00  0.00           H  
ATOM    573  HB3 PRO    36      90.829   8.000  86.290  1.00  0.00           H  
ATOM    574  CA  PRO    36      91.630   9.511  87.683  1.00  0.00           C  
ATOM    575  HA  PRO    36      92.031  10.105  86.862  1.00  0.00           H  
ATOM    576  C   PRO    36      90.387  10.278  88.208  1.00  0.00           C  
ATOM    577  O   PRO    36      89.939   9.989  89.314  1.00  0.00           O  
ATOM    578  N   CYX    37      89.939  11.315  87.497  1.00  0.00           N  
ATOM    579  H   CYX    37      90.513  11.773  86.804  1.00  0.00           H  
ATOM    580  CA  CYX    37      88.554  11.770  87.718  1.00  0.00           C  
ATOM    581  HA  CYX    37      88.221  11.987  88.733  1.00  0.00           H  
ATOM    582  CB  CYX    37      88.355  13.147  87.086  1.00  0.00           C  
ATOM    583  HB2 CYX    37      89.227  13.768  87.287  1.00  0.00           H  
ATOM    584  HB3 CYX    37      88.430  12.907  86.026  1.00  0.00           H  
ATOM    585  SG  CYX    37      86.823  14.036  87.536  1.00  0.00           S  
ATOM    586  C   CYX    37      87.478  10.714  87.404  1.00  0.00           C  
ATOM    587  O   CYX    37      86.468  10.623  88.126  1.00  0.00           O  
ATOM    588  N   VAL    38      87.652   9.944  86.298  1.00  0.00           N  
ATOM    589  H   VAL    38      88.448  10.147  85.710  1.00  0.00           H  
ATOM    590  CA  VAL    38      86.661   9.061  85.739  1.00  0.00           C  
ATOM    591  HA  VAL    38      85.872   8.890  86.472  1.00  0.00           H  
ATOM    592  CB  VAL    38      86.024   9.849  84.576  1.00  0.00           C  
ATOM    593  HB  VAL    38      86.756  10.434  84.020  1.00  0.00           H  
ATOM    594  CG1 VAL    38      85.137   8.996  83.612  1.00  0.00           C  
ATOM    595 HG11 VAL    38      84.286   8.620  84.179  1.00  0.00           H  
ATOM    596 HG12 VAL    38      84.820   9.533  82.718  1.00  0.00           H  
ATOM    597 HG13 VAL    38      85.752   8.147  83.314  1.00  0.00           H  
ATOM    598  CG2 VAL    38      84.969  10.873  85.139  1.00  0.00           C  
ATOM    599 HG21 VAL    38      84.427  11.277  84.284  1.00  0.00           H  
ATOM    600 HG22 VAL    38      84.211  10.490  85.822  1.00  0.00           H  
ATOM    601 HG23 VAL    38      85.410  11.722  85.662  1.00  0.00           H  
ATOM    602  C   VAL    38      87.296   7.766  85.343  1.00  0.00           C  
ATOM    603  O   VAL    38      87.883   7.646  84.307  1.00  0.00           O  
ATOM    604  N   LYS    39      86.975   6.694  86.112  1.00  0.00           N  
ATOM    605  H   LYS    39      86.456   6.960  86.937  1.00  0.00           H  
ATOM    606  CA  LYS    39      87.365   5.322  85.819  1.00  0.00           C  
ATOM    607  HA  LYS    39      87.025   4.724  86.664  1.00  0.00           H  
ATOM    608  CB  LYS    39      86.645   4.745  84.560  1.00  0.00           C  
ATOM    609  HB2 LYS    39      85.558   4.811  84.609  1.00  0.00           H  
ATOM    610  HB3 LYS    39      87.029   5.174  83.634  1.00  0.00           H  
ATOM    611  CG  LYS    39      86.838   3.266  84.567  1.00  0.00           C  
ATOM    612  HG2 LYS    39      87.843   3.057  84.203  1.00  0.00           H  
ATOM    613  HG3 LYS    39      86.562   2.833  85.529  1.00  0.00           H  
ATOM    614  CD  LYS    39      85.947   2.667  83.425  1.00  0.00           C  
ATOM    615  HD2 LYS    39      84.924   2.619  83.798  1.00  0.00           H  
ATOM    616  HD3 LYS    39      85.999   3.383  82.604  1.00  0.00           H  
ATOM    617  CE  LYS    39      86.394   1.284  82.964  1.00  0.00           C  
ATOM    618  HE2 LYS    39      86.414   1.316  81.875  1.00  0.00           H  
ATOM    619  HE3 LYS    39      87.361   0.965  83.352  1.00  0.00           H  
ATOM    620  NZ  LYS    39      85.369   0.222  83.208  1.00  0.00           N  
ATOM    621  HZ1 LYS    39      84.501   0.354  82.707  1.00  0.00           H  
ATOM    622  HZ2 LYS    39      85.748  -0.707  83.100  1.00  0.00           H  
ATOM    623  HZ3 LYS    39      85.039   0.227  84.163  1.00  0.00           H  
ATOM    624  C   LYS    39      88.827   4.992  85.836  1.00  0.00           C  
ATOM    625  O   LYS    39      89.315   4.485  86.843  1.00  0.00           O  
ATOM    626  N   LEU    40      89.669   5.373  84.875  1.00  0.00           N  
ATOM    627  H   LEU    40      89.314   6.161  84.354  1.00  0.00           H  
ATOM    628  CA  LEU    40      90.850   4.679  84.330  1.00  0.00           C  
ATOM    629  HA  LEU    40      90.985   3.807  84.970  1.00  0.00           H  
ATOM    630  CB  LEU    40      90.444   4.379  82.854  1.00  0.00           C  
ATOM    631  HB2 LEU    40      89.465   3.901  82.826  1.00  0.00           H  
ATOM    632  HB3 LEU    40      90.365   5.264  82.222  1.00  0.00           H  
ATOM    633  CG  LEU    40      91.297   3.341  82.130  1.00  0.00           C  
ATOM    634  HG  LEU    40      92.318   3.720  82.079  1.00  0.00           H  
ATOM    635  CD1 LEU    40      91.178   1.949  82.838  1.00  0.00           C  
ATOM    636 HD11 LEU    40      91.834   1.242  82.331  1.00  0.00           H  
ATOM    637 HD12 LEU    40      91.527   2.085  83.861  1.00  0.00           H  
ATOM    638 HD13 LEU    40      90.112   1.724  82.865  1.00  0.00           H  
ATOM    639  CD2 LEU    40      90.898   3.212  80.620  1.00  0.00           C  
ATOM    640 HD21 LEU    40      91.617   2.533  80.160  1.00  0.00           H  
ATOM    641 HD22 LEU    40      89.886   2.894  80.372  1.00  0.00           H  
ATOM    642 HD23 LEU    40      90.929   4.220  80.205  1.00  0.00           H  
ATOM    643  C   LEU    40      92.142   5.486  84.425  1.00  0.00           C  
ATOM    644  O   LEU    40      92.202   6.588  83.789  1.00  0.00           O  
ATOM    645  N   THR    41      93.215   4.925  84.991  1.00  0.00           N  
ATOM    646  H   THR    41      93.136   4.078  85.535  1.00  0.00           H  
ATOM    647  CA  THR    41      94.561   5.341  84.595  1.00  0.00           C  
ATOM    648  HA  THR    41      94.473   6.409  84.396  1.00  0.00           H  
ATOM    649  CB  THR    41      95.553   5.019  85.759  1.00  0.00           C  
ATOM    650  HB  THR    41      95.574   3.933  85.849  1.00  0.00           H  
ATOM    651  CG2 THR    41      96.934   5.568  85.297  1.00  0.00           C  
ATOM    652 HG21 THR    41      96.877   6.603  84.960  1.00  0.00           H  
ATOM    653 HG22 THR    41      97.683   5.549  86.088  1.00  0.00           H  
ATOM    654 HG23 THR    41      97.252   4.801  84.591  1.00  0.00           H  
ATOM    655  OG1 THR    41      95.171   5.737  86.888  1.00  0.00           O  
ATOM    656  HG1 THR    41      94.567   5.165  87.368  1.00  0.00           H  
ATOM    657  C   THR    41      95.000   4.645  83.239  1.00  0.00           C  
ATOM    658  O   THR    41      95.279   3.454  83.330  1.00  0.00           O  
ATOM    659  N   PRO    42      94.958   5.300  82.010  1.00  0.00           N  
ATOM    660  CD  PRO    42      94.899   6.718  81.826  1.00  0.00           C  
ATOM    661  HD2 PRO    42      95.387   7.299  82.609  1.00  0.00           H  
ATOM    662  HD3 PRO    42      93.837   6.951  81.904  1.00  0.00           H  
ATOM    663  CG  PRO    42      95.500   7.075  80.462  1.00  0.00           C  
ATOM    664  HG2 PRO    42      96.537   7.374  80.619  1.00  0.00           H  
ATOM    665  HG3 PRO    42      94.972   7.822  79.871  1.00  0.00           H  
ATOM    666  CB  PRO    42      95.493   5.751  79.722  1.00  0.00           C  
ATOM    667  HB2 PRO    42      96.318   5.725  79.010  1.00  0.00           H  
ATOM    668  HB3 PRO    42      94.546   5.652  79.191  1.00  0.00           H  
ATOM    669  CA  PRO    42      95.447   4.639  80.759  1.00  0.00           C  
ATOM    670  HA  PRO    42      94.781   3.835  80.447  1.00  0.00           H  
ATOM    671  C   PRO    42      96.878   4.070  80.844  1.00  0.00           C  
ATOM    672  O   PRO    42      97.650   4.529  81.650  1.00  0.00           O  
ATOM    673  N   LEU    43      97.331   3.312  79.850  1.00  0.00           N  
ATOM    674  H   LEU    43      96.847   3.414  78.969  1.00  0.00           H  
ATOM    675  CA  LEU    43      98.703   2.907  79.809  1.00  0.00           C  
ATOM    676  HA  LEU    43      99.028   2.591  80.800  1.00  0.00           H  
ATOM    677  CB  LEU    43      98.789   1.782  78.707  1.00  0.00           C  
ATOM    678  HB2 LEU    43      98.355   2.203  77.801  1.00  0.00           H  
ATOM    679  HB3 LEU    43      99.799   1.560  78.361  1.00  0.00           H  
ATOM    680  CG  LEU    43      98.075   0.497  79.084  1.00  0.00           C  
ATOM    681  HG  LEU    43      97.131   0.829  79.515  1.00  0.00           H  
ATOM    682  CD1 LEU    43      97.868  -0.419  77.880  1.00  0.00           C  
ATOM    683 HD11 LEU    43      97.359  -1.358  78.096  1.00  0.00           H  
ATOM    684 HD12 LEU    43      97.208  -0.063  77.089  1.00  0.00           H  
ATOM    685 HD13 LEU    43      98.760  -0.615  77.286  1.00  0.00           H  
ATOM    686  CD2 LEU    43      98.971  -0.182  80.105  1.00  0.00           C  
ATOM    687 HD21 LEU    43      98.458  -1.106  80.371  1.00  0.00           H  
ATOM    688 HD22 LEU    43      99.922  -0.402  79.619  1.00  0.00           H  
ATOM    689 HD23 LEU    43      99.074   0.341  81.055  1.00  0.00           H  
ATOM    690  C   LEU    43      99.608   4.097  79.365  1.00  0.00           C  
ATOM    691  O   LEU    43     100.710   4.297  79.833  1.00  0.00           O  
ATOM    692  N   CYX    44      99.198   4.869  78.375  1.00  0.00           N  
ATOM    693  H   CYX    44      98.489   4.454  77.788  1.00  0.00           H  
ATOM    694  CA  CYX    44      99.635   6.238  78.174  1.00  0.00           C  
ATOM    695  HA  CYX    44     100.642   6.121  77.771  1.00  0.00           H  
ATOM    696  CB  CYX    44      98.769   6.844  77.077  1.00  0.00           C  
ATOM    697  HB2 CYX    44      98.872   6.141  76.251  1.00  0.00           H  
ATOM    698  HB3 CYX    44      97.748   6.832  77.459  1.00  0.00           H  
ATOM    699  SG  CYX    44      99.355   8.531  76.647  1.00  0.00           S  
ATOM    700  C   CYX    44      99.814   7.071  79.401  1.00  0.00           C  
ATOM    701  O   CYX    44      98.899   7.238  80.205  1.00  0.00           O  
ATOM    702  N   VAL    45     101.087   7.460  79.728  1.00  0.00           N  
ATOM    703  H   VAL    45     101.801   7.057  79.138  1.00  0.00           H  
ATOM    704  CA  VAL    45     101.460   8.533  80.682  1.00  0.00           C  
ATOM    705  HA  VAL    45     100.614   8.698  81.349  1.00  0.00           H  
ATOM    706  CB  VAL    45     102.624   8.178  81.600  1.00  0.00           C  
ATOM    707  HB  VAL    45     103.601   8.119  81.121  1.00  0.00           H  
ATOM    708  CG1 VAL    45     102.697   9.270  82.669  1.00  0.00           C  
ATOM    709 HG11 VAL    45     101.835   9.183  83.331  1.00  0.00           H  
ATOM    710 HG12 VAL    45     103.559   9.085  83.310  1.00  0.00           H  
ATOM    711 HG13 VAL    45     102.909  10.235  82.210  1.00  0.00           H  
ATOM    712  CG2 VAL    45     102.459   6.816  82.314  1.00  0.00           C  
ATOM    713 HG21 VAL    45     102.559   6.000  81.599  1.00  0.00           H  
ATOM    714 HG22 VAL    45     103.356   6.705  82.923  1.00  0.00           H  
ATOM    715 HG23 VAL    45     101.521   6.684  82.854  1.00  0.00           H  
ATOM    716  C   VAL    45     101.686   9.745  79.838  1.00  0.00           C  
ATOM    717  O   VAL    45     102.729   9.931  79.215  1.00  0.00           O  
ATOM    718  N   GLY    46     100.752  10.693  80.033  1.00  0.00           N  
ATOM    719  H   GLY    46      99.843  10.392  80.356  1.00  0.00           H  
ATOM    720  CA  GLY    46     100.877  12.099  79.613  1.00  0.00           C  
ATOM    721  HA2 GLY    46     101.826  12.494  79.975  1.00  0.00           H  
ATOM    722  HA3 GLY    46     100.776  12.064  78.528  1.00  0.00           H  
ATOM    723  C   GLY    46      99.758  12.964  80.218  1.00  0.00           C  
ATOM    724  O   GLY    46      98.590  12.760  79.885  1.00  0.00           O  
ATOM    725  N   ALA    47     100.121  14.089  80.778  1.00  0.00           N  
ATOM    726  H   ALA    47     101.117  14.257  80.785  1.00  0.00           H  
ATOM    727  CA  ALA    47      99.212  14.973  81.513  1.00  0.00           C  
ATOM    728  HA  ALA    47      98.608  14.314  82.138  1.00  0.00           H  
ATOM    729  CB  ALA    47     100.197  16.000  82.233  1.00  0.00           C  
ATOM    730  HB1 ALA    47      99.761  16.524  83.084  1.00  0.00           H  
ATOM    731  HB2 ALA    47     100.983  15.417  82.714  1.00  0.00           H  
ATOM    732  HB3 ALA    47     100.646  16.760  81.595  1.00  0.00           H  
ATOM    733  C   ALA    47      98.248  15.639  80.586  1.00  0.00           C  
ATOM    734  O   ALA    47      98.554  16.521  79.763  1.00  0.00           O  
ATOM    735  N   GLY    48      96.984  15.336  80.714  1.00  0.00           N  
ATOM    736  H   GLY    48      96.687  14.753  81.483  1.00  0.00           H  
ATOM    737  CA  GLY    48      95.881  16.056  80.024  1.00  0.00           C  
ATOM    738  HA2 GLY    48      94.976  16.017  80.630  1.00  0.00           H  
ATOM    739  HA3 GLY    48      96.117  17.111  79.885  1.00  0.00           H  
ATOM    740  C   GLY    48      95.580  15.489  78.649  1.00  0.00           C  
ATOM    741  O   GLY    48      94.436  15.497  78.178  1.00  0.00           O  
ATOM    742  N   SER    49      96.599  14.992  77.927  1.00  0.00           N  
ATOM    743  H   SER    49      97.439  15.488  78.187  1.00  0.00           H  
ATOM    744  CA  SER    49      96.349  14.309  76.691  1.00  0.00           C  
ATOM    745  HA  SER    49      95.485  14.809  76.254  1.00  0.00           H  
ATOM    746  CB  SER    49      97.491  14.356  75.690  1.00  0.00           C  
ATOM    747  HB2 SER    49      97.171  13.890  74.758  1.00  0.00           H  
ATOM    748  HB3 SER    49      97.694  15.397  75.439  1.00  0.00           H  
ATOM    749  OG  SER    49      98.530  13.673  76.257  1.00  0.00           O  
ATOM    750  HG  SER    49      99.173  14.310  76.577  1.00  0.00           H  
ATOM    751  C   SER    49      96.024  12.806  76.799  1.00  0.00           C  
ATOM    752  O   SER    49      95.297  12.305  76.007  1.00  0.00           O  
ATOM    753  N   CYX    50      96.498  12.162  77.860  1.00  0.00           N  
ATOM    754  H   CYX    50      97.398  12.411  78.245  1.00  0.00           H  
ATOM    755  CA  CYX    50      96.127  10.811  78.355  1.00  0.00           C  
ATOM    756  HA  CYX    50      95.324  10.459  77.707  1.00  0.00           H  
ATOM    757  CB  CYX    50      97.230   9.807  78.198  1.00  0.00           C  
ATOM    758  HB2 CYX    50      98.157  10.152  78.656  1.00  0.00           H  
ATOM    759  HB3 CYX    50      96.879   8.955  78.780  1.00  0.00           H  
ATOM    760  SG  CYX    50      97.608   9.644  76.420  1.00  0.00           S  
ATOM    761  C   CYX    50      95.470  10.881  79.701  1.00  0.00           C  
ATOM    762  O   CYX    50      94.305  10.481  79.827  1.00  0.00           O  
ATOM    763  N   ASN    51      96.113  11.506  80.660  1.00  0.00           N  
ATOM    764  H   ASN    51      97.090  11.703  80.496  1.00  0.00           H  
ATOM    765  CA  ASN    51      95.611  11.638  81.982  1.00  0.00           C  
ATOM    766  HA  ASN    51      94.995  10.832  82.382  1.00  0.00           H  
ATOM    767  CB  ASN    51      96.827  11.723  82.859  1.00  0.00           C  
ATOM    768  HB2 ASN    51      97.421  12.524  82.420  1.00  0.00           H  
ATOM    769  HB3 ASN    51      96.508  11.933  83.880  1.00  0.00           H  
ATOM    770  CG  ASN    51      97.729  10.479  82.791  1.00  0.00           C  
ATOM    771  OD1 ASN    51      98.598  10.408  81.956  1.00  0.00           O  
ATOM    772  ND2 ASN    51      97.448   9.356  83.405  1.00  0.00           N  
ATOM    773 HD21 ASN    51      96.689   9.306  84.070  1.00  0.00           H  
ATOM    774 HD22 ASN    51      98.163   8.647  83.338  1.00  0.00           H  
ATOM    775  C   ASN    51      94.705  12.933  81.976  1.00  0.00           C  
ATOM    776  O   ASN    51      95.005  14.019  82.472  1.00  0.00           O  
ATOM    777  N   THR    52      93.547  12.891  81.238  1.00  0.00           N  
ATOM    778  H   THR    52      93.205  11.977  80.977  1.00  0.00           H  
ATOM    779  CA  THR    52      92.725  13.951  80.697  1.00  0.00           C  
ATOM    780  HA  THR    52      93.346  14.586  80.065  1.00  0.00           H  
ATOM    781  CB  THR    52      91.634  13.367  79.758  1.00  0.00           C  
ATOM    782  HB  THR    52      90.773  14.031  79.692  1.00  0.00           H  
ATOM    783  CG2 THR    52      92.157  13.101  78.335  1.00  0.00           C  
ATOM    784 HG21 THR    52      92.279  14.039  77.793  1.00  0.00           H  
ATOM    785 HG22 THR    52      93.213  12.837  78.384  1.00  0.00           H  
ATOM    786 HG23 THR    52      91.568  12.490  77.650  1.00  0.00           H  
ATOM    787  OG1 THR    52      91.140  12.080  80.170  1.00  0.00           O  
ATOM    788  HG1 THR    52      90.433  12.328  80.771  1.00  0.00           H  
ATOM    789  C   THR    52      91.976  14.923  81.699  1.00  0.00           C  
ATOM    790  O   THR    52      91.748  16.080  81.465  1.00  0.00           O  
ATOM    791  N   SER    53      91.711  14.359  82.892  1.00  0.00           N  
ATOM    792  H   SER    53      91.949  13.386  83.024  1.00  0.00           H  
ATOM    793  CA  SER    53      91.180  15.133  84.009  1.00  0.00           C  
ATOM    794  HA  SER    53      91.726  16.075  83.956  1.00  0.00           H  
ATOM    795  CB  SER    53      89.706  15.416  83.861  1.00  0.00           C  
ATOM    796  HB2 SER    53      89.311  15.825  84.791  1.00  0.00           H  
ATOM    797  HB3 SER    53      89.507  16.045  82.993  1.00  0.00           H  
ATOM    798  OG  SER    53      88.876  14.354  83.620  1.00  0.00           O  
ATOM    799  HG  SER    53      88.025  14.573  84.006  1.00  0.00           H  
ATOM    800  C   SER    53      91.566  14.536  85.377  1.00  0.00           C  
ATOM    801  O   SER    53      91.459  13.344  85.678  1.00  0.00           O  
ATOM    802  N   VAL    54      91.915  15.451  86.307  1.00  0.00           N  
ATOM    803  H   VAL    54      91.960  16.377  85.907  1.00  0.00           H  
ATOM    804  CA  VAL    54      92.825  15.161  87.479  1.00  0.00           C  
ATOM    805  HA  VAL    54      92.756  14.078  87.576  1.00  0.00           H  
ATOM    806  CB  VAL    54      94.335  15.448  87.300  1.00  0.00           C  
ATOM    807  HB  VAL    54      94.765  15.313  88.292  1.00  0.00           H  
ATOM    808  CG1 VAL    54      94.965  14.473  86.311  1.00  0.00           C  
ATOM    809 HG11 VAL    54      96.043  14.536  86.161  1.00  0.00           H  
ATOM    810 HG12 VAL    54      94.869  13.422  86.584  1.00  0.00           H  
ATOM    811 HG13 VAL    54      94.557  14.645  85.316  1.00  0.00           H  
ATOM    812  CG2 VAL    54      94.789  16.844  86.954  1.00  0.00           C  
ATOM    813 HG21 VAL    54      94.140  17.287  86.199  1.00  0.00           H  
ATOM    814 HG22 VAL    54      94.579  17.461  87.827  1.00  0.00           H  
ATOM    815 HG23 VAL    54      95.805  16.812  86.558  1.00  0.00           H  
ATOM    816  C   VAL    54      92.214  15.594  88.764  1.00  0.00           C  
ATOM    817  O   VAL    54      92.051  16.795  88.891  1.00  0.00           O  
ATOM    818  N   ILE    55      91.808  14.688  89.671  1.00  0.00           N  
ATOM    819  H   ILE    55      92.058  13.724  89.503  1.00  0.00           H  
ATOM    820  CA  ILE    55      90.896  15.048  90.775  1.00  0.00           C  
ATOM    821  HA  ILE    55      90.224  15.798  90.357  1.00  0.00           H  
ATOM    822  CB  ILE    55      90.022  13.923  91.161  1.00  0.00           C  
ATOM    823  HB  ILE    55      89.558  13.409  90.319  1.00  0.00           H  
ATOM    824  CG2 ILE    55      90.859  12.751  91.711  1.00  0.00           C  
ATOM    825 HG21 ILE    55      90.250  11.851  91.799  1.00  0.00           H  
ATOM    826 HG22 ILE    55      91.747  12.616  91.094  1.00  0.00           H  
ATOM    827 HG23 ILE    55      91.200  12.906  92.735  1.00  0.00           H  
ATOM    828  CG1 ILE    55      88.833  14.283  92.057  1.00  0.00           C  
ATOM    829 HG12 ILE    55      89.267  14.751  92.940  1.00  0.00           H  
ATOM    830 HG13 ILE    55      88.289  15.113  91.606  1.00  0.00           H  
ATOM    831  CD1 ILE    55      87.857  13.156  92.438  1.00  0.00           C  
ATOM    832 HD11 ILE    55      88.026  12.800  93.454  1.00  0.00           H  
ATOM    833 HD12 ILE    55      86.895  13.659  92.349  1.00  0.00           H  
ATOM    834 HD13 ILE    55      87.975  12.386  91.675  1.00  0.00           H  
ATOM    835  C   ILE    55      91.703  15.718  91.910  1.00  0.00           C  
ATOM    836  O   ILE    55      92.464  15.087  92.560  1.00  0.00           O  
ATOM    837  N   THR    56      91.517  17.049  92.078  1.00  0.00           N  
ATOM    838  H   THR    56      90.817  17.512  91.516  1.00  0.00           H  
ATOM    839  CA  THR    56      92.219  17.879  93.018  1.00  0.00           C  
ATOM    840  HA  THR    56      92.805  17.219  93.657  1.00  0.00           H  
ATOM    841  CB  THR    56      93.231  18.829  92.376  1.00  0.00           C  
ATOM    842  HB  THR    56      93.640  19.572  93.061  1.00  0.00           H  
ATOM    843  CG2 THR    56      94.375  17.988  91.813  1.00  0.00           C  
ATOM    844 HG21 THR    56      94.080  17.275  91.043  1.00  0.00           H  
ATOM    845 HG22 THR    56      94.918  18.662  91.150  1.00  0.00           H  
ATOM    846 HG23 THR    56      95.053  17.549  92.545  1.00  0.00           H  
ATOM    847  OG1 THR    56      92.594  19.654  91.317  1.00  0.00           O  
ATOM    848  HG1 THR    56      92.257  19.028  90.672  1.00  0.00           H  
ATOM    849  C   THR    56      91.406  18.652  94.078  1.00  0.00           C  
ATOM    850  O   THR    56      91.582  18.411  95.270  1.00  0.00           O  
ATOM    851  N   GLN    57      90.638  19.558  93.524  1.00  0.00           N  
ATOM    852  H   GLN    57      90.514  19.568  92.521  1.00  0.00           H  
ATOM    853  CA  GLN    57      89.580  20.228  94.290  1.00  0.00           C  
ATOM    854  HA  GLN    57      89.422  19.615  95.177  1.00  0.00           H  
ATOM    855  CB  GLN    57      90.090  21.572  94.814  1.00  0.00           C  
ATOM    856  HB2 GLN    57      90.527  22.128  93.985  1.00  0.00           H  
ATOM    857  HB3 GLN    57      89.222  22.135  95.157  1.00  0.00           H  
ATOM    858  CG  GLN    57      91.214  21.553  95.965  1.00  0.00           C  
ATOM    859  HG2 GLN    57      92.095  21.181  95.444  1.00  0.00           H  
ATOM    860  HG3 GLN    57      91.334  22.596  96.260  1.00  0.00           H  
ATOM    861  CD  GLN    57      90.778  20.767  97.241  1.00  0.00           C  
ATOM    862  OE1 GLN    57      89.653  20.362  97.426  1.00  0.00           O  
ATOM    863  NE2 GLN    57      91.686  20.573  98.149  1.00  0.00           N  
ATOM    864 HE21 GLN    57      91.348  20.322  99.067  1.00  0.00           H  
ATOM    865 HE22 GLN    57      92.489  21.185  98.127  1.00  0.00           H  
ATOM    866  C   GLN    57      88.265  20.316  93.501  1.00  0.00           C  
ATOM    867  O   GLN    57      87.259  19.876  93.976  1.00  0.00           O  
ATOM    868  N   ALA    58      88.343  20.734  92.228  1.00  0.00           N  
ATOM    869  H   ALA    58      89.068  21.371  91.928  1.00  0.00           H  
ATOM    870  CA  ALA    58      87.643  20.116  91.079  1.00  0.00           C  
ATOM    871  HA  ALA    58      86.842  19.518  91.513  1.00  0.00           H  
ATOM    872  CB  ALA    58      87.015  21.171  90.173  1.00  0.00           C  
ATOM    873  HB1 ALA    58      86.589  21.961  90.790  1.00  0.00           H  
ATOM    874  HB2 ALA    58      87.774  21.550  89.488  1.00  0.00           H  
ATOM    875  HB3 ALA    58      86.263  20.701  89.540  1.00  0.00           H  
ATOM    876  C   ALA    58      88.549  19.116  90.309  1.00  0.00           C  
ATOM    877  O   ALA    58      89.607  18.762  90.829  1.00  0.00           O  
ATOM    878  N   CYX    59      88.103  18.581  89.158  1.00  0.00           N  
ATOM    879  H   CYX    59      87.154  18.725  88.841  1.00  0.00           H  
ATOM    880  CA  CYX    59      89.005  17.831  88.192  1.00  0.00           C  
ATOM    881  HA  CYX    59      89.707  17.332  88.860  1.00  0.00           H  
ATOM    882  CB  CYX    59      88.215  16.656  87.660  1.00  0.00           C  
ATOM    883  HB2 CYX    59      87.377  17.086  87.111  1.00  0.00           H  
ATOM    884  HB3 CYX    59      88.909  16.165  86.977  1.00  0.00           H  
ATOM    885  SG  CYX    59      87.594  15.475  88.815  1.00  0.00           S  
ATOM    886  C   CYX    59      89.634  18.619  87.003  1.00  0.00           C  
ATOM    887  O   CYX    59      89.062  18.566  85.859  1.00  0.00           O  
ATOM    888  N   PRO    60      90.669  19.424  87.189  1.00  0.00           N  
ATOM    889  CD  PRO    60      91.219  20.034  88.438  1.00  0.00           C  
ATOM    890  HD2 PRO    60      91.987  19.354  88.807  1.00  0.00           H  
ATOM    891  HD3 PRO    60      90.494  20.290  89.211  1.00  0.00           H  
ATOM    892  CG  PRO    60      91.981  21.315  88.101  1.00  0.00           C  
ATOM    893  HG2 PRO    60      92.932  21.462  88.612  1.00  0.00           H  
ATOM    894  HG3 PRO    60      91.393  22.181  88.406  1.00  0.00           H  
ATOM    895  CB  PRO    60      92.196  21.315  86.630  1.00  0.00           C  
ATOM    896  HB2 PRO    60      93.236  21.054  86.432  1.00  0.00           H  
ATOM    897  HB3 PRO    60      92.043  22.273  86.134  1.00  0.00           H  
ATOM    898  CA  PRO    60      91.228  20.222  86.012  1.00  0.00           C  
ATOM    899  HA  PRO    60      90.398  20.610  85.422  1.00  0.00           H  
ATOM    900  C   PRO    60      91.867  19.359  84.930  1.00  0.00           C  
ATOM    901  O   PRO    60      92.121  18.171  85.153  1.00  0.00           O  
ATOM    902  N   LYS    61      92.024  20.036  83.791  1.00  0.00           N  
ATOM    903  H   LYS    61      91.925  21.040  83.770  1.00  0.00           H  
ATOM    904  CA  LYS    61      92.814  19.465  82.665  1.00  0.00           C  
ATOM    905  HA  LYS    61      92.287  18.586  82.294  1.00  0.00           H  
ATOM    906  CB  LYS    61      92.924  20.485  81.433  1.00  0.00           C  
ATOM    907  HB2 LYS    61      91.900  20.828  81.284  1.00  0.00           H  
ATOM    908  HB3 LYS    61      93.476  21.344  81.814  1.00  0.00           H  
ATOM    909  CG  LYS    61      93.562  19.906  80.170  1.00  0.00           C  
ATOM    910  HG2 LYS    61      93.607  20.680  79.403  1.00  0.00           H  
ATOM    911  HG3 LYS    61      94.587  19.733  80.498  1.00  0.00           H  
ATOM    912  CD  LYS    61      92.841  18.643  79.607  1.00  0.00           C  
ATOM    913  HD2 LYS    61      93.346  17.745  79.962  1.00  0.00           H  
ATOM    914  HD3 LYS    61      91.802  18.747  79.919  1.00  0.00           H  
ATOM    915  CE  LYS    61      92.920  18.668  78.105  1.00  0.00           C  
ATOM    916  HE2 LYS    61      92.430  19.586  77.783  1.00  0.00           H  
ATOM    917  HE3 LYS    61      93.977  18.583  77.853  1.00  0.00           H  
ATOM    918  NZ  LYS    61      92.166  17.577  77.448  1.00  0.00           N  
ATOM    919  HZ1 LYS    61      91.824  17.971  76.584  1.00  0.00           H  
ATOM    920  HZ2 LYS    61      92.699  16.743  77.245  1.00  0.00           H  
ATOM    921  HZ3 LYS    61      91.382  17.298  78.022  1.00  0.00           H  
ATOM    922  C   LYS    61      94.226  19.088  83.140  1.00  0.00           C  
ATOM    923  O   LYS    61      94.622  18.027  82.866  1.00  0.00           O  
ATOM    924  N   VAL    62      95.058  19.949  83.756  1.00  0.00           N  
ATOM    925  H   VAL    62      94.798  20.875  83.449  1.00  0.00           H  
ATOM    926  CA  VAL    62      96.412  19.831  84.274  1.00  0.00           C  
ATOM    927  HA  VAL    62      96.561  18.774  84.495  1.00  0.00           H  
ATOM    928  CB  VAL    62      97.469  20.326  83.267  1.00  0.00           C  
ATOM    929  HB  VAL    62      98.359  20.477  83.877  1.00  0.00           H  
ATOM    930  CG1 VAL    62      97.822  19.094  82.409  1.00  0.00           C  
ATOM    931 HG11 VAL    62      96.991  18.720  81.809  1.00  0.00           H  
ATOM    932 HG12 VAL    62      98.577  19.287  81.647  1.00  0.00           H  
ATOM    933 HG13 VAL    62      98.212  18.316  83.065  1.00  0.00           H  
ATOM    934  CG2 VAL    62      97.072  21.586  82.521  1.00  0.00           C  
ATOM    935 HG21 VAL    62      97.947  22.039  82.055  1.00  0.00           H  
ATOM    936 HG22 VAL    62      96.316  21.304  81.789  1.00  0.00           H  
ATOM    937 HG23 VAL    62      96.685  22.285  83.263  1.00  0.00           H  
ATOM    938  C   VAL    62      96.508  20.527  85.641  1.00  0.00           C  
ATOM    939  O   VAL    62      96.169  21.725  85.789  1.00  0.00           O  
ATOM    940  N   SER    63      97.111  19.770  86.569  1.00  0.00           N  
ATOM    941  H   SER    63      97.505  18.866  86.349  1.00  0.00           H  
ATOM    942  CA  SER    63      97.354  20.224  87.962  1.00  0.00           C  
ATOM    943  HA  SER    63      97.302  21.312  87.992  1.00  0.00           H  
ATOM    944  CB  SER    63      96.170  19.744  88.842  1.00  0.00           C  
ATOM    945  HB2 SER    63      95.173  19.859  88.415  1.00  0.00           H  
ATOM    946  HB3 SER    63      96.214  18.662  88.966  1.00  0.00           H  
ATOM    947  OG  SER    63      96.315  20.462  90.112  1.00  0.00           O  
ATOM    948  HG  SER    63      96.120  21.384  89.931  1.00  0.00           H  
ATOM    949  C   SER    63      98.720  19.711  88.542  1.00  0.00           C  
ATOM    950  O   SER    63      99.105  18.593  88.173  1.00  0.00           O  
ATOM    951  N   PHE    64      99.324  20.372  89.527  1.00  0.00           N  
ATOM    952  H   PHE    64      98.944  21.285  89.731  1.00  0.00           H  
ATOM    953  CA  PHE    64     100.650  19.987  90.134  1.00  0.00           C  
ATOM    954  HA  PHE    64     101.133  19.096  89.732  1.00  0.00           H  
ATOM    955  CB  PHE    64     101.660  21.057  89.897  1.00  0.00           C  
ATOM    956  HB2 PHE    64     101.204  22.003  90.190  1.00  0.00           H  
ATOM    957  HB3 PHE    64     102.500  20.796  90.541  1.00  0.00           H  
ATOM    958  CG  PHE    64     102.136  21.149  88.452  1.00  0.00           C  
ATOM    959  CD1 PHE    64     101.222  21.690  87.533  1.00  0.00           C  
ATOM    960  HD1 PHE    64     100.294  22.141  87.853  1.00  0.00           H  
ATOM    961  CE1 PHE    64     101.401  21.505  86.186  1.00  0.00           C  
ATOM    962  HE1 PHE    64     100.801  22.052  85.474  1.00  0.00           H  
ATOM    963  CZ  PHE    64     102.609  20.930  85.708  1.00  0.00           C  
ATOM    964  HZ  PHE    64     102.858  20.963  84.657  1.00  0.00           H  
ATOM    965  CE2 PHE    64     103.568  20.430  86.618  1.00  0.00           C  
ATOM    966  HE2 PHE    64     104.315  19.741  86.252  1.00  0.00           H  
ATOM    967  CD2 PHE    64     103.190  20.400  87.998  1.00  0.00           C  
ATOM    968  HD2 PHE    64     103.824  19.951  88.748  1.00  0.00           H  
ATOM    969  C   PHE    64     100.482  19.559  91.574  1.00  0.00           C  
ATOM    970  O   PHE    64      99.415  19.809  92.238  1.00  0.00           O  
ATOM    971  N   GLU    65     101.393  18.715  91.991  1.00  0.00           N  
ATOM    972  H   GLU    65     102.121  18.537  91.314  1.00  0.00           H  
ATOM    973  CA  GLU    65     101.415  18.138  93.347  1.00  0.00           C  
ATOM    974  HA  GLU    65     100.366  17.934  93.561  1.00  0.00           H  
ATOM    975  CB  GLU    65     102.245  16.819  93.400  1.00  0.00           C  
ATOM    976  HB2 GLU    65     103.245  17.048  93.033  1.00  0.00           H  
ATOM    977  HB3 GLU    65     102.362  16.482  94.430  1.00  0.00           H  
ATOM    978  CG  GLU    65     101.614  15.630  92.613  1.00  0.00           C  
ATOM    979  HG2 GLU    65     101.505  15.935  91.572  1.00  0.00           H  
ATOM    980  HG3 GLU    65     102.327  14.806  92.577  1.00  0.00           H  
ATOM    981  CD  GLU    65     100.313  15.109  93.124  1.00  0.00           C  
ATOM    982  OE1 GLU    65     100.186  13.850  93.321  1.00  0.00           O  
ATOM    983  OE2 GLU    65      99.292  15.809  93.074  1.00  0.00           O  
ATOM    984  C   GLU    65     101.738  19.176  94.464  1.00  0.00           C  
ATOM    985  O   GLU    65     100.936  19.312  95.355  1.00  0.00           O  
ATOM    986  N   PRO    66     102.732  20.034  94.311  1.00  0.00           N  
ATOM    987  CD  PRO    66     102.690  21.322  94.869  1.00  0.00           C  
ATOM    988  HD2 PRO    66     102.346  21.410  95.900  1.00  0.00           H  
ATOM    989  HD3 PRO    66     102.084  21.874  94.151  1.00  0.00           H  
ATOM    990  CG  PRO    66     104.107  21.945  94.866  1.00  0.00           C  
ATOM    991  HG2 PRO    66     104.603  21.877  95.834  1.00  0.00           H  
ATOM    992  HG3 PRO    66     104.203  22.999  94.606  1.00  0.00           H  
ATOM    993  CB  PRO    66     104.817  21.026  93.876  1.00  0.00           C  
ATOM    994  HB2 PRO    66     105.869  20.912  94.141  1.00  0.00           H  
ATOM    995  HB3 PRO    66     104.724  21.442  92.873  1.00  0.00           H  
ATOM    996  CA  PRO    66     104.083  19.680  94.063  1.00  0.00           C  
ATOM    997  HA  PRO    66     104.082  19.122  93.126  1.00  0.00           H  
ATOM    998  C   PRO    66     104.702  18.870  95.243  1.00  0.00           C  
ATOM    999  O   PRO    66     104.135  18.901  96.346  1.00  0.00           O  
ATOM   1000  N   ILE    67     105.777  18.104  95.058  1.00  0.00           N  
ATOM   1001  H   ILE    67     106.216  18.316  94.174  1.00  0.00           H  
ATOM   1002  CA  ILE    67     106.467  17.368  96.178  1.00  0.00           C  
ATOM   1003  HA  ILE    67     105.857  16.538  96.534  1.00  0.00           H  
ATOM   1004  CB  ILE    67     107.645  16.480  95.638  1.00  0.00           C  
ATOM   1005  HB  ILE    67     108.259  17.216  95.118  1.00  0.00           H  
ATOM   1006  CG2 ILE    67     108.606  15.969  96.753  1.00  0.00           C  
ATOM   1007 HG21 ILE    67     109.084  16.586  97.514  1.00  0.00           H  
ATOM   1008 HG22 ILE    67     108.042  15.167  97.231  1.00  0.00           H  
ATOM   1009 HG23 ILE    67     109.371  15.371  96.258  1.00  0.00           H  
ATOM   1010  CG1 ILE    67     107.375  15.371  94.565  1.00  0.00           C  
ATOM   1011 HG12 ILE    67     107.052  14.481  95.105  1.00  0.00           H  
ATOM   1012 HG13 ILE    67     106.553  15.701  93.930  1.00  0.00           H  
ATOM   1013  CD1 ILE    67     108.671  14.904  93.787  1.00  0.00           C  
ATOM   1014 HD11 ILE    67     109.312  15.780  93.696  1.00  0.00           H  
ATOM   1015 HD12 ILE    67     109.306  14.241  94.375  1.00  0.00           H  
ATOM   1016 HD13 ILE    67     108.477  14.464  92.808  1.00  0.00           H  
ATOM   1017  C   ILE    67     106.856  18.284  97.417  1.00  0.00           C  
ATOM   1018  O   ILE    67     107.356  19.405  97.268  1.00  0.00           O  
ATOM   1019  N   PRO    68     106.645  17.836  98.700  1.00  0.00           N  
ATOM   1020  CD  PRO    68     105.938  16.576  99.033  1.00  0.00           C  
ATOM   1021  HD2 PRO    68     106.275  15.649  98.570  1.00  0.00           H  
ATOM   1022  HD3 PRO    68     104.913  16.775  98.719  1.00  0.00           H  
ATOM   1023  CG  PRO    68     105.963  16.474 100.591  1.00  0.00           C  
ATOM   1024  HG2 PRO    68     106.542  15.594 100.871  1.00  0.00           H  
ATOM   1025  HG3 PRO    68     104.950  16.420 100.990  1.00  0.00           H  
ATOM   1026  CB  PRO    68     106.647  17.698 101.108  1.00  0.00           C  
ATOM   1027  HB2 PRO    68     107.314  17.481 101.942  1.00  0.00           H  
ATOM   1028  HB3 PRO    68     105.808  18.276 101.496  1.00  0.00           H  
ATOM   1029  CA  PRO    68     107.256  18.422  99.901  1.00  0.00           C  
ATOM   1030  HA  PRO    68     106.916  19.454  99.992  1.00  0.00           H  
ATOM   1031  C   PRO    68     108.810  18.405  99.842  1.00  0.00           C  
ATOM   1032  O   PRO    68     109.446  17.390 100.166  1.00  0.00           O  
ATOM   1033  N   ILE    69     109.426  19.519  99.427  1.00  0.00           N  
ATOM   1034  H   ILE    69     108.912  20.332  99.121  1.00  0.00           H  
ATOM   1035  CA  ILE    69     110.787  19.391  98.874  1.00  0.00           C  
ATOM   1036  HA  ILE    69     110.853  18.375  98.483  1.00  0.00           H  
ATOM   1037  CB  ILE    69     111.072  20.325  97.702  1.00  0.00           C  
ATOM   1038  HB  ILE    69     110.295  20.272  96.940  1.00  0.00           H  
ATOM   1039  CG2 ILE    69     111.207  21.812  98.127  1.00  0.00           C  
ATOM   1040 HG21 ILE    69     111.526  22.363  97.242  1.00  0.00           H  
ATOM   1041 HG22 ILE    69     110.343  22.198  98.667  1.00  0.00           H  
ATOM   1042 HG23 ILE    69     112.003  21.980  98.853  1.00  0.00           H  
ATOM   1043  CG1 ILE    69     112.274  19.925  96.815  1.00  0.00           C  
ATOM   1044 HG12 ILE    69     112.501  20.834  96.258  1.00  0.00           H  
ATOM   1045 HG13 ILE    69     113.127  19.578  97.400  1.00  0.00           H  
ATOM   1046  CD1 ILE    69     111.862  18.800  95.821  1.00  0.00           C  
ATOM   1047 HD11 ILE    69     111.610  17.964  96.474  1.00  0.00           H  
ATOM   1048 HD12 ILE    69     110.972  19.070  95.254  1.00  0.00           H  
ATOM   1049 HD13 ILE    69     112.757  18.703  95.205  1.00  0.00           H  
ATOM   1050  C   ILE    69     111.800  19.413 100.040  1.00  0.00           C  
ATOM   1051  O   ILE    69     111.901  20.212 100.949  1.00  0.00           O  
ATOM   1052  N   HIE    70     112.577  18.294 100.174  1.00  0.00           N  
ATOM   1053  H   HIE    70     112.530  17.553  99.489  1.00  0.00           H  
ATOM   1054  CA  HIE    70     113.446  18.079 101.312  1.00  0.00           C  
ATOM   1055  HA  HIE    70     113.622  18.967 101.919  1.00  0.00           H  
ATOM   1056  CB  HIE    70     112.878  16.878 102.086  1.00  0.00           C  
ATOM   1057  HB2 HIE    70     113.383  16.902 103.051  1.00  0.00           H  
ATOM   1058  HB3 HIE    70     111.838  17.057 102.359  1.00  0.00           H  
ATOM   1059  CG  HIE    70     113.043  15.458 101.530  1.00  0.00           C  
ATOM   1060  ND1 HIE    70     112.920  15.093 100.166  1.00  0.00           N  
ATOM   1061  CE1 HIE    70     112.751  13.721 100.217  1.00  0.00           C  
ATOM   1062  HE1 HIE    70     112.328  13.151  99.402  1.00  0.00           H  
ATOM   1063  NE2 HIE    70     112.812  13.290 101.498  1.00  0.00           N  
ATOM   1064  HE2 HIE    70     112.713  12.335 101.811  1.00  0.00           H  
ATOM   1065  CD2 HIE    70     112.948  14.335 102.355  1.00  0.00           C  
ATOM   1066  HD2 HIE    70     112.895  14.378 103.432  1.00  0.00           H  
ATOM   1067  C   HIE    70     114.916  17.730 100.833  1.00  0.00           C  
ATOM   1068  O   HIE    70     115.320  18.078  99.711  1.00  0.00           O  
ATOM   1069  N   TYR    71     115.839  17.394 101.782  1.00  0.00           N  
ATOM   1070  H   TYR    71     115.551  17.168 102.723  1.00  0.00           H  
ATOM   1071  CA  TYR    71     117.229  17.178 101.490  1.00  0.00           C  
ATOM   1072  HA  TYR    71     117.466  16.815 100.490  1.00  0.00           H  
ATOM   1073  CB  TYR    71     118.074  18.452 101.717  1.00  0.00           C  
ATOM   1074  HB2 TYR    71     117.634  19.245 101.112  1.00  0.00           H  
ATOM   1075  HB3 TYR    71     118.043  18.612 102.795  1.00  0.00           H  
ATOM   1076  CG  TYR    71     119.578  18.364 101.235  1.00  0.00           C  
ATOM   1077  CD1 TYR    71     120.672  18.498 102.126  1.00  0.00           C  
ATOM   1078  HD1 TYR    71     120.480  18.749 103.158  1.00  0.00           H  
ATOM   1079  CE1 TYR    71     121.997  18.256 101.700  1.00  0.00           C  
ATOM   1080  HE1 TYR    71     122.896  18.309 102.297  1.00  0.00           H  
ATOM   1081  CZ  TYR    71     122.236  17.971 100.356  1.00  0.00           C  
ATOM   1082  OH  TYR    71     123.456  17.576  99.933  1.00  0.00           O  
ATOM   1083  HH  TYR    71     123.735  17.649  99.018  1.00  0.00           H  
ATOM   1084  CE2 TYR    71     121.192  18.109  99.471  1.00  0.00           C  
ATOM   1085  HE2 TYR    71     121.378  18.068  98.407  1.00  0.00           H  
ATOM   1086  CD2 TYR    71     119.861  18.257  99.890  1.00  0.00           C  
ATOM   1087  HD2 TYR    71     119.106  18.409  99.132  1.00  0.00           H  
ATOM   1088  C   TYR    71     117.712  16.018 102.436  1.00  0.00           C  
ATOM   1089  O   TYR    71     117.205  15.760 103.513  1.00  0.00           O  
ATOM   1090  N   CYX    72     118.760  15.342 101.959  1.00  0.00           N  
ATOM   1091  H   CYX    72     118.980  15.566 100.999  1.00  0.00           H  
ATOM   1092  CA  CYX    72     119.213  14.034 102.478  1.00  0.00           C  
ATOM   1093  HA  CYX    72     118.887  13.955 103.515  1.00  0.00           H  
ATOM   1094  CB  CYX    72     118.443  12.913 101.765  1.00  0.00           C  
ATOM   1095  HB2 CYX    72     118.478  12.931 100.675  1.00  0.00           H  
ATOM   1096  HB3 CYX    72     118.957  12.040 102.167  1.00  0.00           H  
ATOM   1097  SG  CYX    72     116.654  12.870 102.029  1.00  0.00           S  
ATOM   1098  C   CYX    72     120.772  13.740 102.308  1.00  0.00           C  
ATOM   1099  O   CYX    72     121.325  13.832 101.239  1.00  0.00           O  
ATOM   1100  N   ALA    73     121.422  13.542 103.480  1.00  0.00           N  
ATOM   1101  H   ALA    73     120.963  13.713 104.363  1.00  0.00           H  
ATOM   1102  CA  ALA    73     122.762  13.023 103.588  1.00  0.00           C  
ATOM   1103  HA  ALA    73     123.389  13.913 103.632  1.00  0.00           H  
ATOM   1104  CB  ALA    73     123.029  12.444 104.964  1.00  0.00           C  
ATOM   1105  HB1 ALA    73     124.004  11.958 104.932  1.00  0.00           H  
ATOM   1106  HB2 ALA    73     123.104  13.295 105.641  1.00  0.00           H  
ATOM   1107  HB3 ALA    73     122.286  11.670 105.162  1.00  0.00           H  
ATOM   1108  C   ALA    73     123.160  11.988 102.422  1.00  0.00           C  
ATOM   1109  O   ALA    73     122.610  10.878 102.339  1.00  0.00           O  
ATOM   1110  N   PRO    74     124.159  12.292 101.625  1.00  0.00           N  
ATOM   1111  CD  PRO    74     124.729  13.657 101.533  1.00  0.00           C  
ATOM   1112  HD2 PRO    74     125.254  13.935 102.447  1.00  0.00           H  
ATOM   1113  HD3 PRO    74     123.977  14.438 101.426  1.00  0.00           H  
ATOM   1114  CG  PRO    74     125.747  13.586 100.404  1.00  0.00           C  
ATOM   1115  HG2 PRO    74     126.752  13.973 100.569  1.00  0.00           H  
ATOM   1116  HG3 PRO    74     125.305  14.188  99.610  1.00  0.00           H  
ATOM   1117  CB  PRO    74     126.017  12.164 100.031  1.00  0.00           C  
ATOM   1118  HB2 PRO    74     127.034  11.817 100.214  1.00  0.00           H  
ATOM   1119  HB3 PRO    74     125.777  12.006  98.980  1.00  0.00           H  
ATOM   1120  CA  PRO    74     124.962  11.368 100.853  1.00  0.00           C  
ATOM   1121  HA  PRO    74     124.318  10.816 100.168  1.00  0.00           H  
ATOM   1122  C   PRO    74     125.693  10.346 101.786  1.00  0.00           C  
ATOM   1123  O   PRO    74     125.745  10.552 103.015  1.00  0.00           O  
ATOM   1124  N   ALA    75     126.269   9.329 101.175  1.00  0.00           N  
ATOM   1125  H   ALA    75     126.204   9.153 100.183  1.00  0.00           H  
ATOM   1126  CA  ALA    75     127.224   8.470 101.833  1.00  0.00           C  
ATOM   1127  HA  ALA    75     126.752   7.986 102.688  1.00  0.00           H  
ATOM   1128  CB  ALA    75     127.724   7.343 100.891  1.00  0.00           C  
ATOM   1129  HB1 ALA    75     128.468   7.735 100.198  1.00  0.00           H  
ATOM   1130  HB2 ALA    75     128.233   6.568 101.462  1.00  0.00           H  
ATOM   1131  HB3 ALA    75     126.894   6.928 100.319  1.00  0.00           H  
ATOM   1132  C   ALA    75     128.453   9.169 102.395  1.00  0.00           C  
ATOM   1133  O   ALA    75     129.213   9.877 101.754  1.00  0.00           O  
ATOM   1134  N   GLY    76     128.653   8.842 103.691  1.00  0.00           N  
ATOM   1135  H   GLY    76     128.323   7.959 104.052  1.00  0.00           H  
ATOM   1136  CA  GLY    76     129.652   9.406 104.567  1.00  0.00           C  
ATOM   1137  HA2 GLY    76     130.263   8.605 104.984  1.00  0.00           H  
ATOM   1138  HA3 GLY    76     130.356  10.065 104.058  1.00  0.00           H  
ATOM   1139  C   GLY    76     129.089  10.315 105.643  1.00  0.00           C  
ATOM   1140  O   GLY    76     129.791  10.499 106.634  1.00  0.00           O  
ATOM   1141  N   PHE    77     127.769  10.575 105.581  1.00  0.00           N  
ATOM   1142  H   PHE    77     127.187  10.180 104.856  1.00  0.00           H  
ATOM   1143  CA  PHE    77     127.285  11.815 106.150  1.00  0.00           C  
ATOM   1144  HA  PHE    77     127.951  12.239 106.902  1.00  0.00           H  
ATOM   1145  CB  PHE    77     127.100  12.932 105.077  1.00  0.00           C  
ATOM   1146  HB2 PHE    77     126.511  12.557 104.240  1.00  0.00           H  
ATOM   1147  HB3 PHE    77     126.538  13.727 105.568  1.00  0.00           H  
ATOM   1148  CG  PHE    77     128.424  13.396 104.424  1.00  0.00           C  
ATOM   1149  CD1 PHE    77     128.845  12.722 103.271  1.00  0.00           C  
ATOM   1150  HD1 PHE    77     128.175  11.978 102.865  1.00  0.00           H  
ATOM   1151  CE1 PHE    77     130.138  13.003 102.784  1.00  0.00           C  
ATOM   1152  HE1 PHE    77     130.584  12.394 102.011  1.00  0.00           H  
ATOM   1153  CZ  PHE    77     130.873  14.058 103.227  1.00  0.00           C  
ATOM   1154  HZ  PHE    77     131.865  14.243 102.841  1.00  0.00           H  
ATOM   1155  CE2 PHE    77     130.518  14.616 104.460  1.00  0.00           C  
ATOM   1156  HE2 PHE    77     131.214  15.309 104.910  1.00  0.00           H  
ATOM   1157  CD2 PHE    77     129.265  14.298 105.054  1.00  0.00           C  
ATOM   1158  HD2 PHE    77     128.996  14.742 106.001  1.00  0.00           H  
ATOM   1159  C   PHE    77     125.955  11.632 106.949  1.00  0.00           C  
ATOM   1160  O   PHE    77     125.175  10.666 106.727  1.00  0.00           O  
ATOM   1161  N   ALA    78     125.685  12.544 107.868  1.00  0.00           N  
ATOM   1162  H   ALA    78     126.133  13.449 107.860  1.00  0.00           H  
ATOM   1163  CA  ALA    78     124.367  12.745 108.457  1.00  0.00           C  
ATOM   1164  HA  ALA    78     123.661  11.999 108.093  1.00  0.00           H  
ATOM   1165  CB  ALA    78     124.490  12.684 109.958  1.00  0.00           C  
ATOM   1166  HB1 ALA    78     125.386  13.170 110.344  1.00  0.00           H  
ATOM   1167  HB2 ALA    78     123.648  13.141 110.477  1.00  0.00           H  
ATOM   1168  HB3 ALA    78     124.433  11.644 110.281  1.00  0.00           H  
ATOM   1169  C   ALA    78     123.811  14.080 108.046  1.00  0.00           C  
ATOM   1170  O   ALA    78     124.629  15.028 107.783  1.00  0.00           O  
ATOM   1171  N   ILE    79     122.536  14.359 108.213  1.00  0.00           N  
ATOM   1172  H   ILE    79     121.900  13.578 108.274  1.00  0.00           H  
ATOM   1173  CA  ILE    79     122.022  15.681 108.695  1.00  0.00           C  
ATOM   1174  HA  ILE    79     122.780  16.455 108.571  1.00  0.00           H  
ATOM   1175  CB  ILE    79     120.730  16.103 108.006  1.00  0.00           C  
ATOM   1176  HB  ILE    79     119.956  15.336 108.023  1.00  0.00           H  
ATOM   1177  CG2 ILE    79     120.163  17.352 108.646  1.00  0.00           C  
ATOM   1178 HG21 ILE    79     120.947  18.010 109.021  1.00  0.00           H  
ATOM   1179 HG22 ILE    79     119.468  17.794 107.932  1.00  0.00           H  
ATOM   1180 HG23 ILE    79     119.500  17.091 109.471  1.00  0.00           H  
ATOM   1181  CG1 ILE    79     121.221  16.522 106.520  1.00  0.00           C  
ATOM   1182 HG12 ILE    79     121.430  17.589 106.451  1.00  0.00           H  
ATOM   1183 HG13 ILE    79     122.143  15.992 106.281  1.00  0.00           H  
ATOM   1184  CD1 ILE    79     120.203  16.115 105.430  1.00  0.00           C  
ATOM   1185 HD11 ILE    79     119.472  15.427 105.854  1.00  0.00           H  
ATOM   1186 HD12 ILE    79     119.676  17.015 105.112  1.00  0.00           H  
ATOM   1187 HD13 ILE    79     120.616  15.636 104.543  1.00  0.00           H  
ATOM   1188  C   ILE    79     121.986  15.626 110.220  1.00  0.00           C  
ATOM   1189  O   ILE    79     121.699  14.564 110.728  1.00  0.00           O  
ATOM   1190  N   LEU    80     122.639  16.506 110.993  1.00  0.00           N  
ATOM   1191  H   LEU    80     123.031  17.253 110.439  1.00  0.00           H  
ATOM   1192  CA  LEU    80     122.107  16.847 112.299  1.00  0.00           C  
ATOM   1193  HA  LEU    80     121.734  15.963 112.816  1.00  0.00           H  
ATOM   1194  CB  LEU    80     123.114  17.434 113.208  1.00  0.00           C  
ATOM   1195  HB2 LEU    80     123.499  18.381 112.829  1.00  0.00           H  
ATOM   1196  HB3 LEU    80     122.613  17.791 114.108  1.00  0.00           H  
ATOM   1197  CG  LEU    80     124.342  16.487 113.576  1.00  0.00           C  
ATOM   1198  HG  LEU    80     124.855  16.218 112.653  1.00  0.00           H  
ATOM   1199  CD1 LEU    80     125.360  17.211 114.465  1.00  0.00           C  
ATOM   1200 HD11 LEU    80     126.385  16.862 114.335  1.00  0.00           H  
ATOM   1201 HD12 LEU    80     125.334  18.281 114.262  1.00  0.00           H  
ATOM   1202 HD13 LEU    80     124.997  17.289 115.490  1.00  0.00           H  
ATOM   1203  CD2 LEU    80     123.942  15.191 114.304  1.00  0.00           C  
ATOM   1204 HD21 LEU    80     124.748  14.749 114.890  1.00  0.00           H  
ATOM   1205 HD22 LEU    80     123.147  15.374 115.027  1.00  0.00           H  
ATOM   1206 HD23 LEU    80     123.598  14.517 113.519  1.00  0.00           H  
ATOM   1207  C   LEU    80     120.931  17.811 112.246  1.00  0.00           C  
ATOM   1208  O   LEU    80     121.066  18.866 111.677  1.00  0.00           O  
ATOM   1209  N   LYS    81     119.758  17.536 112.771  1.00  0.00           N  
ATOM   1210  H   LYS    81     119.717  16.729 113.377  1.00  0.00           H  
ATOM   1211  CA  LYS    81     118.610  18.446 112.996  1.00  0.00           C  
ATOM   1212  HA  LYS    81     118.623  19.224 112.233  1.00  0.00           H  
ATOM   1213  CB  LYS    81     117.325  17.614 112.738  1.00  0.00           C  
ATOM   1214  HB2 LYS    81     117.214  17.310 111.697  1.00  0.00           H  
ATOM   1215  HB3 LYS    81     117.372  16.681 113.299  1.00  0.00           H  
ATOM   1216  CG  LYS    81     116.028  18.396 113.173  1.00  0.00           C  
ATOM   1217  HG2 LYS    81     116.200  18.768 114.183  1.00  0.00           H  
ATOM   1218  HG3 LYS    81     115.845  19.291 112.578  1.00  0.00           H  
ATOM   1219  CD  LYS    81     114.759  17.518 113.200  1.00  0.00           C  
ATOM   1220  HD2 LYS    81     114.553  17.263 112.161  1.00  0.00           H  
ATOM   1221  HD3 LYS    81     114.954  16.616 113.781  1.00  0.00           H  
ATOM   1222  CE  LYS    81     113.489  18.181 113.662  1.00  0.00           C  
ATOM   1223  HE2 LYS    81     113.621  18.613 114.654  1.00  0.00           H  
ATOM   1224  HE3 LYS    81     113.168  18.952 112.961  1.00  0.00           H  
ATOM   1225  NZ  LYS    81     112.378  17.131 113.854  1.00  0.00           N  
ATOM   1226  HZ1 LYS    81     112.851  16.243 113.946  1.00  0.00           H  
ATOM   1227  HZ2 LYS    81     111.824  17.325 114.675  1.00  0.00           H  
ATOM   1228  HZ3 LYS    81     111.883  17.010 112.982  1.00  0.00           H  
ATOM   1229  C   LYS    81     118.697  18.996 114.384  1.00  0.00           C  
ATOM   1230  O   LYS    81     118.860  18.265 115.400  1.00  0.00           O  
ATOM   1231  N   CYX    82     118.646  20.310 114.498  1.00  0.00           N  
ATOM   1232  H   CYX    82     118.630  20.798 113.614  1.00  0.00           H  
ATOM   1233  CA  CYX    82     118.413  21.010 115.766  1.00  0.00           C  
ATOM   1234  HA  CYX    82     119.014  20.569 116.561  1.00  0.00           H  
ATOM   1235  CB  CYX    82     119.007  22.399 115.637  1.00  0.00           C  
ATOM   1236  HB2 CYX    82     120.094  22.332 115.582  1.00  0.00           H  
ATOM   1237  HB3 CYX    82     118.574  22.963 114.811  1.00  0.00           H  
ATOM   1238  SG  CYX    82     118.626  23.381 117.092  1.00  0.00           S  
ATOM   1239  C   CYX    82     117.018  20.973 116.303  1.00  0.00           C  
ATOM   1240  O   CYX    82     116.141  21.401 115.554  1.00  0.00           O  
ATOM   1241  N   ASN    83     116.690  20.387 117.463  1.00  0.00           N  
ATOM   1242  H   ASN    83     117.479  20.028 117.980  1.00  0.00           H  
ATOM   1243  CA  ASN    83     115.316  20.054 117.861  1.00  0.00           C  
ATOM   1244  HA  ASN    83     114.727  19.716 117.009  1.00  0.00           H  
ATOM   1245  CB  ASN    83     115.387  18.901 118.833  1.00  0.00           C  
ATOM   1246  HB2 ASN    83     116.094  19.091 119.640  1.00  0.00           H  
ATOM   1247  HB3 ASN    83     114.423  18.684 119.294  1.00  0.00           H  
ATOM   1248  CG  ASN    83     115.862  17.621 118.077  1.00  0.00           C  
ATOM   1249  OD1 ASN    83     115.640  17.501 116.873  1.00  0.00           O  
ATOM   1250  ND2 ASN    83     116.332  16.624 118.729  1.00  0.00           N  
ATOM   1251 HD21 ASN    83     116.416  15.727 118.273  1.00  0.00           H  
ATOM   1252 HD22 ASN    83     116.566  16.786 119.698  1.00  0.00           H  
ATOM   1253  C   ASN    83     114.562  21.281 118.498  1.00  0.00           C  
ATOM   1254  O   ASN    83     113.329  21.427 118.300  1.00  0.00           O  
ATOM   1255  N   ASN    84     115.355  22.146 119.137  1.00  0.00           N  
ATOM   1256  H   ASN    84     116.255  22.352 118.726  1.00  0.00           H  
ATOM   1257  CA  ASN    84     114.826  23.259 119.989  1.00  0.00           C  
ATOM   1258  HA  ASN    84     114.151  22.875 120.754  1.00  0.00           H  
ATOM   1259  CB  ASN    84     116.170  23.927 120.585  1.00  0.00           C  
ATOM   1260  HB2 ASN    84     116.667  23.156 121.173  1.00  0.00           H  
ATOM   1261  HB3 ASN    84     116.822  24.115 119.732  1.00  0.00           H  
ATOM   1262  CG  ASN    84     115.796  25.143 121.418  1.00  0.00           C  
ATOM   1263  OD1 ASN    84     114.649  25.466 121.692  1.00  0.00           O  
ATOM   1264  ND2 ASN    84     116.787  25.877 121.855  1.00  0.00           N  
ATOM   1265 HD21 ASN    84     116.588  26.363 122.717  1.00  0.00           H  
ATOM   1266 HD22 ASN    84     117.731  25.614 121.612  1.00  0.00           H  
ATOM   1267  C   ASN    84     114.031  24.246 119.107  1.00  0.00           C  
ATOM   1268  O   ASN    84     114.585  25.005 118.320  1.00  0.00           O  
ATOM   1269  N   LYS    85     112.728  24.435 119.468  1.00  0.00           N  
ATOM   1270  H   LYS    85     112.300  23.715 120.031  1.00  0.00           H  
ATOM   1271  CA  LYS    85     111.890  25.358 118.656  1.00  0.00           C  
ATOM   1272  HA  LYS    85     112.031  25.258 117.580  1.00  0.00           H  
ATOM   1273  CB  LYS    85     110.423  25.065 118.925  1.00  0.00           C  
ATOM   1274  HB2 LYS    85     110.350  25.073 120.012  1.00  0.00           H  
ATOM   1275  HB3 LYS    85     109.775  25.843 118.522  1.00  0.00           H  
ATOM   1276  CG  LYS    85     110.047  23.659 118.397  1.00  0.00           C  
ATOM   1277  HG2 LYS    85     110.374  23.592 117.360  1.00  0.00           H  
ATOM   1278  HG3 LYS    85     110.647  22.874 118.857  1.00  0.00           H  
ATOM   1279  CD  LYS    85     108.609  23.277 118.678  1.00  0.00           C  
ATOM   1280  HD2 LYS    85     108.495  22.194 118.714  1.00  0.00           H  
ATOM   1281  HD3 LYS    85     108.414  23.728 119.651  1.00  0.00           H  
ATOM   1282  CE  LYS    85     107.633  23.674 117.560  1.00  0.00           C  
ATOM   1283  HE2 LYS    85     107.545  24.759 117.604  1.00  0.00           H  
ATOM   1284  HE3 LYS    85     108.186  23.404 116.660  1.00  0.00           H  
ATOM   1285  NZ  LYS    85     106.263  23.106 117.638  1.00  0.00           N  
ATOM   1286  HZ1 LYS    85     105.663  23.363 116.867  1.00  0.00           H  
ATOM   1287  HZ2 LYS    85     106.355  22.101 117.595  1.00  0.00           H  
ATOM   1288  HZ3 LYS    85     105.797  23.385 118.489  1.00  0.00           H  
ATOM   1289  C   LYS    85     112.187  26.784 119.029  1.00  0.00           C  
ATOM   1290  O   LYS    85     112.019  27.657 118.128  1.00  0.00           O  
ATOM   1291  N   THR    86     112.768  27.140 120.201  1.00  0.00           N  
ATOM   1292  H   THR    86     113.107  26.434 120.838  1.00  0.00           H  
ATOM   1293  CA  THR    86     113.104  28.485 120.606  1.00  0.00           C  
ATOM   1294  HA  THR    86     112.262  29.164 120.468  1.00  0.00           H  
ATOM   1295  CB  THR    86     113.387  28.629 122.148  1.00  0.00           C  
ATOM   1296  HB  THR    86     114.303  28.093 122.399  1.00  0.00           H  
ATOM   1297  CG2 THR    86     113.546  30.001 122.760  1.00  0.00           C  
ATOM   1298 HG21 THR    86     114.322  30.592 122.274  1.00  0.00           H  
ATOM   1299 HG22 THR    86     112.643  30.588 122.597  1.00  0.00           H  
ATOM   1300 HG23 THR    86     113.715  29.800 123.818  1.00  0.00           H  
ATOM   1301  OG1 THR    86     112.425  27.893 122.887  1.00  0.00           O  
ATOM   1302  HG1 THR    86     111.588  28.273 122.610  1.00  0.00           H  
ATOM   1303  C   THR    86     114.320  29.103 119.844  1.00  0.00           C  
ATOM   1304  O   THR    86     114.607  30.309 119.929  1.00  0.00           O  
ATOM   1305  N   PHE    87     114.983  28.287 119.028  1.00  0.00           N  
ATOM   1306  H   PHE    87     114.576  27.370 118.910  1.00  0.00           H  
ATOM   1307  CA  PHE    87     116.309  28.501 118.371  1.00  0.00           C  
ATOM   1308  HA  PHE    87     116.963  28.789 119.194  1.00  0.00           H  
ATOM   1309  CB  PHE    87     116.748  27.122 117.775  1.00  0.00           C  
ATOM   1310  HB2 PHE    87     116.685  26.283 118.468  1.00  0.00           H  
ATOM   1311  HB3 PHE    87     116.018  26.960 116.982  1.00  0.00           H  
ATOM   1312  CG  PHE    87     118.138  27.085 117.175  1.00  0.00           C  
ATOM   1313  CD1 PHE    87     119.268  27.294 117.955  1.00  0.00           C  
ATOM   1314  HD1 PHE    87     119.303  27.188 119.029  1.00  0.00           H  
ATOM   1315  CE1 PHE    87     120.483  27.548 117.284  1.00  0.00           C  
ATOM   1316  HE1 PHE    87     121.323  27.803 117.913  1.00  0.00           H  
ATOM   1317  CZ  PHE    87     120.625  27.676 115.933  1.00  0.00           C  
ATOM   1318  HZ  PHE    87     121.598  28.013 115.609  1.00  0.00           H  
ATOM   1319  CE2 PHE    87     119.543  27.331 115.118  1.00  0.00           C  
ATOM   1320  HE2 PHE    87     119.658  27.210 114.051  1.00  0.00           H  
ATOM   1321  CD2 PHE    87     118.270  26.977 115.726  1.00  0.00           C  
ATOM   1322  HD2 PHE    87     117.340  26.921 115.180  1.00  0.00           H  
ATOM   1323  C   PHE    87     116.318  29.563 117.216  1.00  0.00           C  
ATOM   1324  O   PHE    87     115.458  29.576 116.318  1.00  0.00           O  
ATOM   1325  N   ASN    88     117.338  30.401 117.239  1.00  0.00           N  
ATOM   1326  H   ASN    88     117.976  30.270 118.010  1.00  0.00           H  
ATOM   1327  CA  ASN    88     117.472  31.570 116.392  1.00  0.00           C  
ATOM   1328  HA  ASN    88     116.621  32.236 116.537  1.00  0.00           H  
ATOM   1329  CB  ASN    88     118.754  32.291 116.799  1.00  0.00           C  
ATOM   1330  HB2 ASN    88     118.709  32.684 117.815  1.00  0.00           H  
ATOM   1331  HB3 ASN    88     119.536  31.532 116.794  1.00  0.00           H  
ATOM   1332  CG  ASN    88     119.145  33.454 115.857  1.00  0.00           C  
ATOM   1333  OD1 ASN    88     119.897  33.229 114.959  1.00  0.00           O  
ATOM   1334  ND2 ASN    88     118.383  34.425 115.747  1.00  0.00           N  
ATOM   1335 HD21 ASN    88     118.536  34.868 114.852  1.00  0.00           H  
ATOM   1336 HD22 ASN    88     117.409  34.159 115.779  1.00  0.00           H  
ATOM   1337  C   ASN    88     117.592  31.156 114.876  1.00  0.00           C  
ATOM   1338  O   ASN    88     116.883  31.689 114.042  1.00  0.00           O  
ATOM   1339  N   GLY    89     118.458  30.171 114.572  1.00  0.00           N  
ATOM   1340  H   GLY    89     118.889  29.722 115.368  1.00  0.00           H  
ATOM   1341  CA  GLY    89     119.263  30.193 113.282  1.00  0.00           C  
ATOM   1342  HA2 GLY    89     118.846  29.396 112.667  1.00  0.00           H  
ATOM   1343  HA3 GLY    89     119.129  31.086 112.671  1.00  0.00           H  
ATOM   1344  C   GLY    89     120.797  30.035 113.465  1.00  0.00           C  
ATOM   1345  O   GLY    89     121.401  29.361 112.635  1.00  0.00           O  
ATOM   1346  N   THR    90     121.315  30.880 114.346  1.00  0.00           N  
ATOM   1347  H   THR    90     120.754  31.675 114.618  1.00  0.00           H  
ATOM   1348  CA  THR    90     122.765  30.962 114.640  1.00  0.00           C  
ATOM   1349  HA  THR    90     123.231  30.091 114.180  1.00  0.00           H  
ATOM   1350  CB  THR    90     123.491  32.185 114.034  1.00  0.00           C  
ATOM   1351  HB  THR    90     123.245  33.090 114.590  1.00  0.00           H  
ATOM   1352  CG2 THR    90     125.063  31.987 114.033  1.00  0.00           C  
ATOM   1353 HG21 THR    90     125.498  32.624 113.263  1.00  0.00           H  
ATOM   1354 HG22 THR    90     125.565  32.318 114.942  1.00  0.00           H  
ATOM   1355 HG23 THR    90     125.417  30.963 113.915  1.00  0.00           H  
ATOM   1356  OG1 THR    90     123.193  32.408 112.679  1.00  0.00           O  
ATOM   1357  HG1 THR    90     123.961  32.130 112.174  1.00  0.00           H  
ATOM   1358  C   THR    90     122.857  30.872 116.116  1.00  0.00           C  
ATOM   1359  O   THR    90     122.448  31.814 116.819  1.00  0.00           O  
ATOM   1360  N   GLY    91     123.595  29.848 116.586  1.00  0.00           N  
ATOM   1361  H   GLY    91     123.977  29.177 115.934  1.00  0.00           H  
ATOM   1362  CA  GLY    91     123.912  29.616 117.943  1.00  0.00           C  
ATOM   1363  HA2 GLY    91     124.764  30.249 118.190  1.00  0.00           H  
ATOM   1364  HA3 GLY    91     123.005  29.823 118.512  1.00  0.00           H  
ATOM   1365  C   GLY    91     124.305  28.182 118.201  1.00  0.00           C  
ATOM   1366  O   GLY    91     123.997  27.292 117.384  1.00  0.00           O  
ATOM   1367  N   PRO    92     124.824  27.844 119.370  1.00  0.00           N  
ATOM   1368  CD  PRO    92     125.332  28.782 120.327  1.00  0.00           C  
ATOM   1369  HD2 PRO    92     124.715  29.676 120.417  1.00  0.00           H  
ATOM   1370  HD3 PRO    92     126.342  29.110 120.081  1.00  0.00           H  
ATOM   1371  CG  PRO    92     125.410  28.059 121.704  1.00  0.00           C  
ATOM   1372  HG2 PRO    92     124.553  28.330 122.321  1.00  0.00           H  
ATOM   1373  HG3 PRO    92     126.379  28.110 122.202  1.00  0.00           H  
ATOM   1374  CB  PRO    92     125.144  26.643 121.420  1.00  0.00           C  
ATOM   1375  HB2 PRO    92     124.458  26.248 122.169  1.00  0.00           H  
ATOM   1376  HB3 PRO    92     126.039  26.022 121.453  1.00  0.00           H  
ATOM   1377  CA  PRO    92     124.574  26.549 119.989  1.00  0.00           C  
ATOM   1378  HA  PRO    92     125.153  25.767 119.498  1.00  0.00           H  
ATOM   1379  C   PRO    92     123.067  26.179 119.997  1.00  0.00           C  
ATOM   1380  O   PRO    92     122.288  26.825 120.618  1.00  0.00           O  
ATOM   1381  N   CYX    93     122.778  24.995 119.372  1.00  0.00           N  
ATOM   1382  H   CYX    93     123.586  24.501 119.022  1.00  0.00           H  
ATOM   1383  CA  CYX    93     121.627  24.178 119.724  1.00  0.00           C  
ATOM   1384  HA  CYX    93     120.807  24.887 119.834  1.00  0.00           H  
ATOM   1385  CB  CYX    93     121.481  23.297 118.478  1.00  0.00           C  
ATOM   1386  HB2 CYX    93     121.783  23.834 117.579  1.00  0.00           H  
ATOM   1387  HB3 CYX    93     122.237  22.535 118.668  1.00  0.00           H  
ATOM   1388  SG  CYX    93     119.840  22.428 118.425  1.00  0.00           S  
ATOM   1389  C   CYX    93     121.828  23.378 121.021  1.00  0.00           C  
ATOM   1390  O   CYX    93     122.878  22.762 121.204  1.00  0.00           O  
ATOM   1391  N   THR    94     120.767  23.238 121.793  1.00  0.00           N  
ATOM   1392  H   THR    94     119.927  23.770 121.615  1.00  0.00           H  
ATOM   1393  CA  THR    94     120.787  22.509 123.109  1.00  0.00           C  
ATOM   1394  HA  THR    94     121.691  22.737 123.675  1.00  0.00           H  
ATOM   1395  CB  THR    94     119.627  23.139 123.906  1.00  0.00           C  
ATOM   1396  HB  THR    94     119.485  22.469 124.754  1.00  0.00           H  
ATOM   1397  CG2 THR    94     119.984  24.456 124.625  1.00  0.00           C  
ATOM   1398 HG21 THR    94     120.096  25.158 123.799  1.00  0.00           H  
ATOM   1399 HG22 THR    94     119.222  24.898 125.267  1.00  0.00           H  
ATOM   1400 HG23 THR    94     120.864  24.377 125.264  1.00  0.00           H  
ATOM   1401  OG1 THR    94     118.428  23.383 123.182  1.00  0.00           O  
ATOM   1402  HG1 THR    94     117.791  23.723 123.814  1.00  0.00           H  
ATOM   1403  C   THR    94     120.680  21.000 122.990  1.00  0.00           C  
ATOM   1404  O   THR    94     121.357  20.159 123.680  1.00  0.00           O  
ATOM   1405  N   ASN    95     119.790  20.578 122.021  1.00  0.00           N  
ATOM   1406  H   ASN    95     119.359  21.295 121.455  1.00  0.00           H  
ATOM   1407  CA  ASN    95     119.379  19.240 121.721  1.00  0.00           C  
ATOM   1408  HA  ASN    95     120.138  18.532 122.056  1.00  0.00           H  
ATOM   1409  CB  ASN    95     118.056  18.977 122.529  1.00  0.00           C  
ATOM   1410  HB2 ASN    95     118.065  19.341 123.557  1.00  0.00           H  
ATOM   1411  HB3 ASN    95     117.351  19.669 122.069  1.00  0.00           H  
ATOM   1412  CG  ASN    95     117.414  17.538 122.553  1.00  0.00           C  
ATOM   1413  OD1 ASN    95     116.811  16.995 121.608  1.00  0.00           O  
ATOM   1414  ND2 ASN    95     117.624  16.840 123.639  1.00  0.00           N  
ATOM   1415 HD21 ASN    95     116.939  16.118 123.811  1.00  0.00           H  
ATOM   1416 HD22 ASN    95     117.979  17.386 124.411  1.00  0.00           H  
ATOM   1417  C   ASN    95     119.218  18.966 120.221  1.00  0.00           C  
ATOM   1418  O   ASN    95     118.437  19.681 119.546  1.00  0.00           O  
ATOM   1419  N   VAL    96     119.758  17.842 119.690  1.00  0.00           N  
ATOM   1420  H   VAL    96     120.031  17.157 120.380  1.00  0.00           H  
ATOM   1421  CA  VAL    96     120.073  17.563 118.258  1.00  0.00           C  
ATOM   1422  HA  VAL    96     119.475  18.264 117.675  1.00  0.00           H  
ATOM   1423  CB  VAL    96     121.509  17.976 117.989  1.00  0.00           C  
ATOM   1424  HB  VAL    96     122.201  17.608 118.747  1.00  0.00           H  
ATOM   1425  CG1 VAL    96     122.052  17.391 116.706  1.00  0.00           C  
ATOM   1426 HG11 VAL    96     121.344  17.594 115.903  1.00  0.00           H  
ATOM   1427 HG12 VAL    96     123.024  17.839 116.502  1.00  0.00           H  
ATOM   1428 HG13 VAL    96     122.120  16.308 116.815  1.00  0.00           H  
ATOM   1429  CG2 VAL    96     121.624  19.486 117.977  1.00  0.00           C  
ATOM   1430 HG21 VAL    96     121.214  19.924 118.887  1.00  0.00           H  
ATOM   1431 HG22 VAL    96     122.663  19.745 117.775  1.00  0.00           H  
ATOM   1432 HG23 VAL    96     121.060  20.059 117.241  1.00  0.00           H  
ATOM   1433  C   VAL    96     119.777  16.146 117.932  1.00  0.00           C  
ATOM   1434  O   VAL    96     120.402  15.275 118.484  1.00  0.00           O  
ATOM   1435  N   SER    97     118.844  15.868 117.011  1.00  0.00           N  
ATOM   1436  H   SER    97     118.374  16.676 116.628  1.00  0.00           H  
ATOM   1437  CA  SER    97     118.685  14.545 116.459  1.00  0.00           C  
ATOM   1438  HA  SER    97     118.868  13.824 117.256  1.00  0.00           H  
ATOM   1439  CB  SER    97     117.279  14.364 115.968  1.00  0.00           C  
ATOM   1440  HB2 SER    97     116.999  15.255 115.406  1.00  0.00           H  
ATOM   1441  HB3 SER    97     117.157  13.437 115.408  1.00  0.00           H  
ATOM   1442  OG  SER    97     116.427  14.345 117.071  1.00  0.00           O  
ATOM   1443  HG  SER    97     115.863  13.588 116.894  1.00  0.00           H  
ATOM   1444  C   SER    97     119.632  14.307 115.281  1.00  0.00           C  
ATOM   1445  O   SER    97     119.584  15.044 114.269  1.00  0.00           O  
ATOM   1446  N   THR    98     120.437  13.241 115.278  1.00  0.00           N  
ATOM   1447  H   THR    98     120.397  12.691 116.124  1.00  0.00           H  
ATOM   1448  CA  THR    98     121.143  12.674 114.075  1.00  0.00           C  
ATOM   1449  HA  THR    98     121.611  13.563 113.651  1.00  0.00           H  
ATOM   1450  CB  THR    98     122.266  11.723 114.481  1.00  0.00           C  
ATOM   1451  HB  THR    98     121.774  10.854 114.917  1.00  0.00           H  
ATOM   1452  CG2 THR    98     123.202  11.314 113.366  1.00  0.00           C  
ATOM   1453 HG21 THR    98     123.586  12.184 112.834  1.00  0.00           H  
ATOM   1454 HG22 THR    98     123.950  10.709 113.877  1.00  0.00           H  
ATOM   1455 HG23 THR    98     122.699  10.624 112.689  1.00  0.00           H  
ATOM   1456  OG1 THR    98     123.021  12.334 115.487  1.00  0.00           O  
ATOM   1457  HG1 THR    98     122.565  12.201 116.321  1.00  0.00           H  
ATOM   1458  C   THR    98     120.190  12.021 113.060  1.00  0.00           C  
ATOM   1459  O   THR    98     119.468  11.098 113.421  1.00  0.00           O  
ATOM   1460  N   VAL    99     120.125  12.492 111.813  1.00  0.00           N  
ATOM   1461  H   VAL    99     120.708  13.244 111.472  1.00  0.00           H  
ATOM   1462  CA  VAL    99     119.123  12.143 110.817  1.00  0.00           C  
ATOM   1463  HA  VAL    99     118.668  11.229 111.198  1.00  0.00           H  
ATOM   1464  CB  VAL    99     117.974  13.110 110.659  1.00  0.00           C  
ATOM   1465  HB  VAL    99     117.382  12.795 109.800  1.00  0.00           H  
ATOM   1466  CG1 VAL    99     117.081  13.183 111.924  1.00  0.00           C  
ATOM   1467 HG11 VAL    99     117.683  13.511 112.771  1.00  0.00           H  
ATOM   1468 HG12 VAL    99     116.345  13.987 111.925  1.00  0.00           H  
ATOM   1469 HG13 VAL    99     116.627  12.194 111.990  1.00  0.00           H  
ATOM   1470  CG2 VAL    99     118.436  14.463 110.286  1.00  0.00           C  
ATOM   1471 HG21 VAL    99     117.605  15.138 110.079  1.00  0.00           H  
ATOM   1472 HG22 VAL    99     119.083  14.756 111.114  1.00  0.00           H  
ATOM   1473 HG23 VAL    99     119.000  14.435 109.354  1.00  0.00           H  
ATOM   1474  C   VAL    99     119.717  11.789 109.408  1.00  0.00           C  
ATOM   1475  O   VAL    99     120.721  12.283 109.059  1.00  0.00           O  
ATOM   1476  N   GLN   100     119.120  10.816 108.679  1.00  0.00           N  
ATOM   1477  H   GLN   100     118.374  10.307 109.132  1.00  0.00           H  
ATOM   1478  CA  GLN   100     119.441  10.597 107.242  1.00  0.00           C  
ATOM   1479  HA  GLN   100     120.513  10.675 107.062  1.00  0.00           H  
ATOM   1480  CB  GLN   100     118.890   9.248 106.810  1.00  0.00           C  
ATOM   1481  HB2 GLN   100     119.192   8.409 107.438  1.00  0.00           H  
ATOM   1482  HB3 GLN   100     117.837   9.374 107.062  1.00  0.00           H  
ATOM   1483  CG  GLN   100     118.876   8.800 105.351  1.00  0.00           C  
ATOM   1484  HG2 GLN   100     118.524   7.774 105.245  1.00  0.00           H  
ATOM   1485  HG3 GLN   100     118.262   9.528 104.822  1.00  0.00           H  
ATOM   1486  CD  GLN   100     120.270   8.923 104.784  1.00  0.00           C  
ATOM   1487  OE1 GLN   100     121.231   8.279 105.213  1.00  0.00           O  
ATOM   1488  NE2 GLN   100     120.480   9.728 103.834  1.00  0.00           N  
ATOM   1489 HE21 GLN   100     121.464   9.844 103.635  1.00  0.00           H  
ATOM   1490 HE22 GLN   100     119.824  10.417 103.496  1.00  0.00           H  
ATOM   1491  C   GLN   100     118.939  11.790 106.364  1.00  0.00           C  
ATOM   1492  O   GLN   100     119.653  12.206 105.447  1.00  0.00           O  
ATOM   1493  N   CYX   101     117.677  12.217 106.520  1.00  0.00           N  
ATOM   1494  H   CYX   101     117.110  11.939 107.308  1.00  0.00           H  
ATOM   1495  CA  CYX   101     116.896  13.214 105.697  1.00  0.00           C  
ATOM   1496  HA  CYX   101     117.514  13.703 104.944  1.00  0.00           H  
ATOM   1497  CB  CYX   101     115.758  12.483 104.979  1.00  0.00           C  
ATOM   1498  HB2 CYX   101     115.131  11.877 105.634  1.00  0.00           H  
ATOM   1499  HB3 CYX   101     115.030  13.224 104.649  1.00  0.00           H  
ATOM   1500  SG  CYX   101     116.323  11.553 103.485  1.00  0.00           S  
ATOM   1501  C   CYX   101     116.229  14.275 106.549  1.00  0.00           C  
ATOM   1502  O   CYX   101     115.846  13.986 107.716  1.00  0.00           O  
ATOM   1503  N   THR   102     116.054  15.509 106.048  1.00  0.00           N  
ATOM   1504  H   THR   102     116.504  15.745 105.175  1.00  0.00           H  
ATOM   1505  CA  THR   102     115.203  16.527 106.686  1.00  0.00           C  
ATOM   1506  HA  THR   102     115.374  16.593 107.760  1.00  0.00           H  
ATOM   1507  CB  THR   102     115.596  17.880 106.093  1.00  0.00           C  
ATOM   1508  HB  THR   102     115.075  18.619 106.701  1.00  0.00           H  
ATOM   1509  CG2 THR   102     117.079  18.218 105.934  1.00  0.00           C  
ATOM   1510 HG21 THR   102     117.170  19.304 105.948  1.00  0.00           H  
ATOM   1511 HG22 THR   102     117.766  17.778 106.657  1.00  0.00           H  
ATOM   1512 HG23 THR   102     117.488  17.864 104.988  1.00  0.00           H  
ATOM   1513  OG1 THR   102     115.117  18.012 104.770  1.00  0.00           O  
ATOM   1514  HG1 THR   102     114.209  18.307 104.870  1.00  0.00           H  
ATOM   1515  C   THR   102     113.768  16.274 106.469  1.00  0.00           C  
ATOM   1516  O   THR   102     113.289  15.459 105.621  1.00  0.00           O  
ATOM   1517  N   HIE   103     112.879  16.892 107.226  1.00  0.00           N  
ATOM   1518  H   HIE   103     113.131  17.153 108.169  1.00  0.00           H  
ATOM   1519  CA  HIE   103     111.612  17.423 106.752  1.00  0.00           C  
ATOM   1520  HA  HIE   103     110.952  16.581 106.547  1.00  0.00           H  
ATOM   1521  CB  HIE   103     110.855  18.098 107.939  1.00  0.00           C  
ATOM   1522  HB2 HIE   103     110.309  17.271 108.391  1.00  0.00           H  
ATOM   1523  HB3 HIE   103     111.588  18.488 108.645  1.00  0.00           H  
ATOM   1524  CG  HIE   103     109.823  19.222 107.747  1.00  0.00           C  
ATOM   1525  ND1 HIE   103     108.485  19.140 108.235  1.00  0.00           N  
ATOM   1526  CE1 HIE   103     108.064  20.390 108.299  1.00  0.00           C  
ATOM   1527  HE1 HIE   103     107.041  20.712 108.424  1.00  0.00           H  
ATOM   1528  NE2 HIE   103     109.099  21.230 107.984  1.00  0.00           N  
ATOM   1529  HE2 HIE   103     109.018  22.187 107.671  1.00  0.00           H  
ATOM   1530  CD2 HIE   103     110.168  20.499 107.515  1.00  0.00           C  
ATOM   1531  HD2 HIE   103     111.212  20.762 107.598  1.00  0.00           H  
ATOM   1532  C   HIE   103     111.551  18.278 105.509  1.00  0.00           C  
ATOM   1533  O   HIE   103     112.638  18.775 104.991  1.00  0.00           O  
ATOM   1534  N   GLY   104     110.430  18.276 104.745  1.00  0.00           N  
ATOM   1535  H   GLY   104     109.646  17.771 105.133  1.00  0.00           H  
ATOM   1536  CA  GLY   104     110.341  18.948 103.424  1.00  0.00           C  
ATOM   1537  HA2 GLY   104     111.319  19.110 102.970  1.00  0.00           H  
ATOM   1538  HA3 GLY   104     109.991  18.232 102.680  1.00  0.00           H  
ATOM   1539  C   GLY   104     109.507  20.200 103.435  1.00  0.00           C  
ATOM   1540  O   GLY   104     108.539  20.284 104.211  1.00  0.00           O  
ATOM   1541  N   ILE   105     109.822  21.143 102.638  1.00  0.00           N  
ATOM   1542  H   ILE   105     110.471  20.885 101.909  1.00  0.00           H  
ATOM   1543  CA  ILE   105     109.097  22.376 102.430  1.00  0.00           C  
ATOM   1544  HA  ILE   105     108.926  22.853 103.395  1.00  0.00           H  
ATOM   1545  CB  ILE   105     109.902  23.407 101.708  1.00  0.00           C  
ATOM   1546  HB  ILE   105     110.253  22.970 100.773  1.00  0.00           H  
ATOM   1547  CG2 ILE   105     109.146  24.716 101.460  1.00  0.00           C  
ATOM   1548 HG21 ILE   105     109.818  25.384 100.922  1.00  0.00           H  
ATOM   1549 HG22 ILE   105     108.356  24.520 100.736  1.00  0.00           H  
ATOM   1550 HG23 ILE   105     108.860  25.001 102.473  1.00  0.00           H  
ATOM   1551  CG1 ILE   105     111.126  23.825 102.567  1.00  0.00           C  
ATOM   1552 HG12 ILE   105     111.129  24.824 103.004  1.00  0.00           H  
ATOM   1553 HG13 ILE   105     111.249  23.232 103.474  1.00  0.00           H  
ATOM   1554  CD1 ILE   105     112.431  23.822 101.794  1.00  0.00           C  
ATOM   1555 HD11 ILE   105     113.208  24.392 102.304  1.00  0.00           H  
ATOM   1556 HD12 ILE   105     112.878  22.828 101.781  1.00  0.00           H  
ATOM   1557 HD13 ILE   105     112.311  24.241 100.795  1.00  0.00           H  
ATOM   1558  C   ILE   105     107.869  22.088 101.601  1.00  0.00           C  
ATOM   1559  O   ILE   105     107.947  21.759 100.416  1.00  0.00           O  
ATOM   1560  N   ARG   106     106.688  22.538 102.100  1.00  0.00           N  
ATOM   1561  H   ARG   106     106.816  22.914 103.028  1.00  0.00           H  
ATOM   1562  CA  ARG   106     105.536  22.895 101.395  1.00  0.00           C  
ATOM   1563  HA  ARG   106     105.901  23.354 100.476  1.00  0.00           H  
ATOM   1564  CB  ARG   106     104.737  21.553 101.035  1.00  0.00           C  
ATOM   1565  HB2 ARG   106     105.429  20.731 101.217  1.00  0.00           H  
ATOM   1566  HB3 ARG   106     103.843  21.367 101.631  1.00  0.00           H  
ATOM   1567  CG  ARG   106     104.337  21.739  99.602  1.00  0.00           C  
ATOM   1568  HG2 ARG   106     103.600  22.542  99.601  1.00  0.00           H  
ATOM   1569  HG3 ARG   106     105.219  21.967  99.004  1.00  0.00           H  
ATOM   1570  CD  ARG   106     103.752  20.463  98.958  1.00  0.00           C  
ATOM   1571  HD2 ARG   106     103.276  20.721  98.012  1.00  0.00           H  
ATOM   1572  HD3 ARG   106     104.597  19.819  98.713  1.00  0.00           H  
ATOM   1573  NE  ARG   106     102.784  19.704  99.810  1.00  0.00           N  
ATOM   1574  HE  ARG   106     102.550  20.156 100.683  1.00  0.00           H  
ATOM   1575  CZ  ARG   106     102.195  18.549  99.517  1.00  0.00           C  
ATOM   1576  NH1 ARG   106     102.376  17.939  98.396  1.00  0.00           N  
ATOM   1577 HH11 ARG   106     101.847  17.102  98.197  1.00  0.00           H  
ATOM   1578 HH12 ARG   106     102.893  18.286  97.600  1.00  0.00           H  
ATOM   1579  NH2 ARG   106     101.460  17.891 100.373  1.00  0.00           N  
ATOM   1580 HH21 ARG   106     101.220  16.920 100.234  1.00  0.00           H  
ATOM   1581 HH22 ARG   106     101.299  18.222 101.314  1.00  0.00           H  
ATOM   1582  C   ARG   106     104.693  23.914 102.160  1.00  0.00           C  
ATOM   1583  O   ARG   106     104.394  23.649 103.366  1.00  0.00           O  
ATOM   1584  N   PRO   107     104.166  24.979 101.543  1.00  0.00           N  
ATOM   1585  CD  PRO   107     103.306  25.836 102.153  1.00  0.00           C  
ATOM   1586  HD2 PRO   107     103.890  26.313 102.940  1.00  0.00           H  
ATOM   1587  HD3 PRO   107     102.467  25.407 102.702  1.00  0.00           H  
ATOM   1588  CG  PRO   107     102.779  26.870 101.132  1.00  0.00           C  
ATOM   1589  HG2 PRO   107     103.147  27.879 101.317  1.00  0.00           H  
ATOM   1590  HG3 PRO   107     101.691  26.869 101.063  1.00  0.00           H  
ATOM   1591  CB  PRO   107     103.275  26.456  99.789  1.00  0.00           C  
ATOM   1592  HB2 PRO   107     103.780  27.261  99.255  1.00  0.00           H  
ATOM   1593  HB3 PRO   107     102.484  26.006  99.190  1.00  0.00           H  
ATOM   1594  CA  PRO   107     104.260  25.303 100.128  1.00  0.00           C  
ATOM   1595  HA  PRO   107     103.871  24.440  99.588  1.00  0.00           H  
ATOM   1596  C   PRO   107     105.678  25.692  99.599  1.00  0.00           C  
ATOM   1597  O   PRO   107     106.540  26.271 100.308  1.00  0.00           O  
ATOM   1598  N   VAL   108     105.970  25.389  98.359  1.00  0.00           N  
ATOM   1599  H   VAL   108     105.272  24.841  97.877  1.00  0.00           H  
ATOM   1600  CA  VAL   108     107.218  25.665  97.724  1.00  0.00           C  
ATOM   1601  HA  VAL   108     107.930  25.219  98.418  1.00  0.00           H  
ATOM   1602  CB  VAL   108     107.413  24.776  96.423  1.00  0.00           C  
ATOM   1603  HB  VAL   108     106.670  25.038  95.669  1.00  0.00           H  
ATOM   1604  CG1 VAL   108     108.775  24.967  95.811  1.00  0.00           C  
ATOM   1605 HG11 VAL   108     108.708  24.434  94.863  1.00  0.00           H  
ATOM   1606 HG12 VAL   108     108.934  26.000  95.501  1.00  0.00           H  
ATOM   1607 HG13 VAL   108     109.591  24.578  96.420  1.00  0.00           H  
ATOM   1608  CG2 VAL   108     107.158  23.349  96.664  1.00  0.00           C  
ATOM   1609 HG21 VAL   108     106.071  23.268  96.678  1.00  0.00           H  
ATOM   1610 HG22 VAL   108     107.513  22.699  95.865  1.00  0.00           H  
ATOM   1611 HG23 VAL   108     107.691  23.056  97.569  1.00  0.00           H  
ATOM   1612  C   VAL   108     107.533  27.116  97.478  1.00  0.00           C  
ATOM   1613  O   VAL   108     108.701  27.576  97.571  1.00  0.00           O  
ATOM   1614  N   VAL   109     106.487  27.921  97.225  1.00  0.00           N  
ATOM   1615  H   VAL   109     105.606  27.585  97.589  1.00  0.00           H  
ATOM   1616  CA  VAL   109     106.646  29.336  96.853  1.00  0.00           C  
ATOM   1617  HA  VAL   109     107.665  29.702  96.983  1.00  0.00           H  
ATOM   1618  CB  VAL   109     106.390  29.678  95.342  1.00  0.00           C  
ATOM   1619  HB  VAL   109     106.246  30.759  95.353  1.00  0.00           H  
ATOM   1620  CG1 VAL   109     107.635  29.306  94.514  1.00  0.00           C  
ATOM   1621 HG11 VAL   109     107.976  28.294  94.732  1.00  0.00           H  
ATOM   1622 HG12 VAL   109     107.621  29.404  93.428  1.00  0.00           H  
ATOM   1623 HG13 VAL   109     108.434  30.012  94.740  1.00  0.00           H  
ATOM   1624  CG2 VAL   109     105.233  28.936  94.783  1.00  0.00           C  
ATOM   1625 HG21 VAL   109     105.331  29.078  93.707  1.00  0.00           H  
ATOM   1626 HG22 VAL   109     105.216  27.874  95.030  1.00  0.00           H  
ATOM   1627 HG23 VAL   109     104.360  29.475  95.150  1.00  0.00           H  
ATOM   1628  C   VAL   109     105.713  30.067  97.829  1.00  0.00           C  
ATOM   1629  O   VAL   109     104.549  29.681  98.016  1.00  0.00           O  
ATOM   1630  N   SER   110     106.284  31.104  98.486  1.00  0.00           N  
ATOM   1631  H   SER   110     107.290  31.174  98.428  1.00  0.00           H  
ATOM   1632  CA  SER   110     105.623  32.128  99.350  1.00  0.00           C  
ATOM   1633  HA  SER   110     104.702  32.384  98.826  1.00  0.00           H  
ATOM   1634  CB  SER   110     105.457  31.538 100.746  1.00  0.00           C  
ATOM   1635  HB2 SER   110     105.461  30.448 100.707  1.00  0.00           H  
ATOM   1636  HB3 SER   110     106.335  31.772 101.348  1.00  0.00           H  
ATOM   1637  OG  SER   110     104.327  32.102 101.377  1.00  0.00           O  
ATOM   1638  HG  SER   110     104.663  32.855 101.869  1.00  0.00           H  
ATOM   1639  C   SER   110     106.435  33.430  99.415  1.00  0.00           C  
ATOM   1640  O   SER   110     107.557  33.413  99.869  1.00  0.00           O  
ATOM   1641  N   SER   111     105.885  34.546  98.959  1.00  0.00           N  
ATOM   1642  H   SER   111     104.916  34.476  98.683  1.00  0.00           H  
ATOM   1643  CA  SER   111     106.651  35.784  98.845  1.00  0.00           C  
ATOM   1644  HA  SER   111     107.575  35.394  98.417  1.00  0.00           H  
ATOM   1645  CB  SER   111     106.121  36.613  97.638  1.00  0.00           C  
ATOM   1646  HB2 SER   111     106.892  37.346  97.402  1.00  0.00           H  
ATOM   1647  HB3 SER   111     106.078  35.833  96.878  1.00  0.00           H  
ATOM   1648  OG  SER   111     104.918  37.310  97.818  1.00  0.00           O  
ATOM   1649  HG  SER   111     104.922  38.061  97.221  1.00  0.00           H  
ATOM   1650  C   SER   111     106.831  36.554 100.078  1.00  0.00           C  
ATOM   1651  O   SER   111     107.983  36.816 100.484  1.00  0.00           O  
ATOM   1652  N   GLN   112     105.676  37.032 100.696  1.00  0.00           N  
ATOM   1653  H   GLN   112     104.802  36.603 100.427  1.00  0.00           H  
ATOM   1654  CA  GLN   112     105.561  37.939 101.821  1.00  0.00           C  
ATOM   1655  HA  GLN   112     106.484  38.513 101.901  1.00  0.00           H  
ATOM   1656  CB  GLN   112     104.496  38.994 101.502  1.00  0.00           C  
ATOM   1657  HB2 GLN   112     103.517  38.576 101.264  1.00  0.00           H  
ATOM   1658  HB3 GLN   112     104.461  39.578 102.422  1.00  0.00           H  
ATOM   1659  CG  GLN   112     104.876  39.928 100.340  1.00  0.00           C  
ATOM   1660  HG2 GLN   112     105.886  40.320 100.458  1.00  0.00           H  
ATOM   1661  HG3 GLN   112     104.871  39.314  99.439  1.00  0.00           H  
ATOM   1662  CD  GLN   112     103.975  41.157 100.002  1.00  0.00           C  
ATOM   1663  OE1 GLN   112     102.912  41.228 100.600  1.00  0.00           O  
ATOM   1664  NE2 GLN   112     104.316  42.167  99.157  1.00  0.00           N  
ATOM   1665 HE21 GLN   112     103.878  43.075  99.102  1.00  0.00           H  
ATOM   1666 HE22 GLN   112     105.141  41.904  98.637  1.00  0.00           H  
ATOM   1667  C   GLN   112     105.375  37.199 103.160  1.00  0.00           C  
ATOM   1668  O   GLN   112     106.323  37.126 103.897  1.00  0.00           O  
ATOM   1669  N   LEU   113     104.189  36.615 103.332  1.00  0.00           N  
ATOM   1670  H   LEU   113     103.654  36.509 102.482  1.00  0.00           H  
ATOM   1671  CA  LEU   113     103.990  35.768 104.480  1.00  0.00           C  
ATOM   1672  HA  LEU   113     104.467  36.209 105.356  1.00  0.00           H  
ATOM   1673  CB  LEU   113     102.479  35.686 104.774  1.00  0.00           C  
ATOM   1674  HB2 LEU   113     101.901  35.452 103.879  1.00  0.00           H  
ATOM   1675  HB3 LEU   113     102.435  34.884 105.511  1.00  0.00           H  
ATOM   1676  CG  LEU   113     101.825  36.891 105.441  1.00  0.00           C  
ATOM   1677  HG  LEU   113     102.239  37.761 104.932  1.00  0.00           H  
ATOM   1678  CD1 LEU   113     100.320  36.846 105.275  1.00  0.00           C  
ATOM   1679 HD11 LEU   113      99.751  37.400 106.021  1.00  0.00           H  
ATOM   1680 HD12 LEU   113     100.124  37.372 104.341  1.00  0.00           H  
ATOM   1681 HD13 LEU   113      99.965  35.825 105.133  1.00  0.00           H  
ATOM   1682  CD2 LEU   113     102.086  37.050 106.882  1.00  0.00           C  
ATOM   1683 HD21 LEU   113     101.730  36.182 107.438  1.00  0.00           H  
ATOM   1684 HD22 LEU   113     103.161  37.216 106.957  1.00  0.00           H  
ATOM   1685 HD23 LEU   113     101.680  37.987 107.262  1.00  0.00           H  
ATOM   1686  C   LEU   113     104.487  34.361 104.189  1.00  0.00           C  
ATOM   1687  O   LEU   113     104.678  33.989 103.024  1.00  0.00           O  
ATOM   1688  N   LEU   114     104.907  33.597 105.216  1.00  0.00           N  
ATOM   1689  H   LEU   114     104.654  33.940 106.132  1.00  0.00           H  
ATOM   1690  CA  LEU   114     105.213  32.161 105.159  1.00  0.00           C  
ATOM   1691  HA  LEU   114     105.404  31.834 104.137  1.00  0.00           H  
ATOM   1692  CB  LEU   114     106.407  31.945 106.090  1.00  0.00           C  
ATOM   1693  HB2 LEU   114     106.239  31.760 107.151  1.00  0.00           H  
ATOM   1694  HB3 LEU   114     106.727  30.921 105.901  1.00  0.00           H  
ATOM   1695  CG  LEU   114     107.652  32.845 105.873  1.00  0.00           C  
ATOM   1696  HG  LEU   114     107.468  33.906 106.045  1.00  0.00           H  
ATOM   1697  CD1 LEU   114     108.873  32.372 106.562  1.00  0.00           C  
ATOM   1698 HD11 LEU   114     108.667  32.059 107.585  1.00  0.00           H  
ATOM   1699 HD12 LEU   114     109.223  31.498 106.013  1.00  0.00           H  
ATOM   1700 HD13 LEU   114     109.613  33.173 106.582  1.00  0.00           H  
ATOM   1701  CD2 LEU   114     108.046  32.733 104.363  1.00  0.00           C  
ATOM   1702 HD21 LEU   114     109.096  32.953 104.172  1.00  0.00           H  
ATOM   1703 HD22 LEU   114     107.840  31.713 104.038  1.00  0.00           H  
ATOM   1704 HD23 LEU   114     107.503  33.519 103.837  1.00  0.00           H  
ATOM   1705  C   LEU   114     103.988  31.377 105.574  1.00  0.00           C  
ATOM   1706  O   LEU   114     103.425  31.509 106.672  1.00  0.00           O  
ATOM   1707  N   LEU   115     103.542  30.460 104.712  1.00  0.00           N  
ATOM   1708  H   LEU   115     103.946  30.379 103.790  1.00  0.00           H  
ATOM   1709  CA  LEU   115     102.538  29.424 105.033  1.00  0.00           C  
ATOM   1710  HA  LEU   115     102.021  29.647 105.967  1.00  0.00           H  
ATOM   1711  CB  LEU   115     101.465  29.279 103.994  1.00  0.00           C  
ATOM   1712  HB2 LEU   115     102.033  29.240 103.064  1.00  0.00           H  
ATOM   1713  HB3 LEU   115     100.970  28.333 104.215  1.00  0.00           H  
ATOM   1714  CG  LEU   115     100.259  30.344 103.983  1.00  0.00           C  
ATOM   1715  HG  LEU   115      99.550  30.124 104.782  1.00  0.00           H  
ATOM   1716  CD1 LEU   115     100.727  31.805 104.232  1.00  0.00           C  
ATOM   1717 HD11 LEU   115     101.579  31.996 103.580  1.00  0.00           H  
ATOM   1718 HD12 LEU   115      99.974  32.493 103.848  1.00  0.00           H  
ATOM   1719 HD13 LEU   115     101.042  31.847 105.275  1.00  0.00           H  
ATOM   1720  CD2 LEU   115      99.640  30.228 102.629  1.00  0.00           C  
ATOM   1721 HD21 LEU   115     100.340  30.563 101.864  1.00  0.00           H  
ATOM   1722 HD22 LEU   115      99.278  29.207 102.507  1.00  0.00           H  
ATOM   1723 HD23 LEU   115      98.765  30.878 102.641  1.00  0.00           H  
ATOM   1724  C   LEU   115     103.216  28.081 105.319  1.00  0.00           C  
ATOM   1725  O   LEU   115     104.283  27.789 104.724  1.00  0.00           O  
ATOM   1726  N   ASN   116     102.624  27.252 106.230  1.00  0.00           N  
ATOM   1727  H   ASN   116     101.884  27.666 106.779  1.00  0.00           H  
ATOM   1728  CA  ASN   116     102.978  25.832 106.586  1.00  0.00           C  
ATOM   1729  HA  ASN   116     102.552  25.727 107.584  1.00  0.00           H  
ATOM   1730  CB  ASN   116     102.211  24.946 105.600  1.00  0.00           C  
ATOM   1731  HB2 ASN   116     101.212  25.360 105.462  1.00  0.00           H  
ATOM   1732  HB3 ASN   116     102.607  24.984 104.585  1.00  0.00           H  
ATOM   1733  CG  ASN   116     102.058  23.511 106.071  1.00  0.00           C  
ATOM   1734  OD1 ASN   116     101.907  23.183 107.263  1.00  0.00           O  
ATOM   1735  ND2 ASN   116     102.342  22.501 105.285  1.00  0.00           N  
ATOM   1736 HD21 ASN   116     102.885  22.798 104.487  1.00  0.00           H  
ATOM   1737 HD22 ASN   116     103.001  21.913 105.775  1.00  0.00           H  
ATOM   1738  C   ASN   116     104.463  25.524 106.835  1.00  0.00           C  
ATOM   1739  O   ASN   116     105.054  24.506 106.511  1.00  0.00           O  
ATOM   1740  N   GLY   117     105.112  26.529 107.446  1.00  0.00           N  
ATOM   1741  H   GLY   117     104.599  27.392 107.549  1.00  0.00           H  
ATOM   1742  CA  GLY   117     106.493  26.552 107.875  1.00  0.00           C  
ATOM   1743  HA2 GLY   117     107.029  25.946 107.145  1.00  0.00           H  
ATOM   1744  HA3 GLY   117     106.917  27.555 107.830  1.00  0.00           H  
ATOM   1745  C   GLY   117     106.686  26.020 109.305  1.00  0.00           C  
ATOM   1746  O   GLY   117     105.743  25.756 110.029  1.00  0.00           O  
ATOM   1747  N   SER   118     107.943  25.908 109.740  1.00  0.00           N  
ATOM   1748  H   SER   118     108.654  26.151 109.064  1.00  0.00           H  
ATOM   1749  CA  SER   118     108.360  25.812 111.158  1.00  0.00           C  
ATOM   1750  HA  SER   118     107.979  24.909 111.634  1.00  0.00           H  
ATOM   1751  CB  SER   118     109.899  25.527 111.003  1.00  0.00           C  
ATOM   1752  HB2 SER   118     110.308  26.106 110.174  1.00  0.00           H  
ATOM   1753  HB3 SER   118     110.427  25.680 111.944  1.00  0.00           H  
ATOM   1754  OG  SER   118     109.875  24.182 110.650  1.00  0.00           O  
ATOM   1755  HG  SER   118     109.756  24.097 109.701  1.00  0.00           H  
ATOM   1756  C   SER   118     108.034  27.000 112.100  1.00  0.00           C  
ATOM   1757  O   SER   118     108.378  28.170 111.747  1.00  0.00           O  
ATOM   1758  N   LEU   119     107.270  26.794 113.127  1.00  0.00           N  
ATOM   1759  H   LEU   119     106.689  25.970 113.063  1.00  0.00           H  
ATOM   1760  CA  LEU   119     107.013  27.711 114.215  1.00  0.00           C  
ATOM   1761  HA  LEU   119     107.040  28.697 113.751  1.00  0.00           H  
ATOM   1762  CB  LEU   119     105.626  27.385 114.774  1.00  0.00           C  
ATOM   1763  HB2 LEU   119     105.451  26.368 115.124  1.00  0.00           H  
ATOM   1764  HB3 LEU   119     105.647  27.872 115.749  1.00  0.00           H  
ATOM   1765  CG  LEU   119     104.491  27.843 113.875  1.00  0.00           C  
ATOM   1766  HG  LEU   119     104.757  27.751 112.822  1.00  0.00           H  
ATOM   1767  CD1 LEU   119     103.205  27.116 114.116  1.00  0.00           C  
ATOM   1768 HD11 LEU   119     102.886  27.485 115.091  1.00  0.00           H  
ATOM   1769 HD12 LEU   119     102.520  27.439 113.333  1.00  0.00           H  
ATOM   1770 HD13 LEU   119     103.355  26.038 114.057  1.00  0.00           H  
ATOM   1771  CD2 LEU   119     104.368  29.431 113.956  1.00  0.00           C  
ATOM   1772 HD21 LEU   119     104.344  29.746 115.000  1.00  0.00           H  
ATOM   1773 HD22 LEU   119     105.177  29.950 113.444  1.00  0.00           H  
ATOM   1774 HD23 LEU   119     103.479  29.746 113.409  1.00  0.00           H  
ATOM   1775  C   LEU   119     108.141  27.660 115.262  1.00  0.00           C  
ATOM   1776  O   LEU   119     108.768  26.626 115.570  1.00  0.00           O  
ATOM   1777  N   ALA   120     108.349  28.747 115.991  1.00  0.00           N  
ATOM   1778  H   ALA   120     108.036  29.646 115.652  1.00  0.00           H  
ATOM   1779  CA  ALA   120     109.019  28.803 117.260  1.00  0.00           C  
ATOM   1780  HA  ALA   120     109.923  28.195 117.208  1.00  0.00           H  
ATOM   1781  CB  ALA   120     109.526  30.264 117.455  1.00  0.00           C  
ATOM   1782  HB1 ALA   120     109.968  30.657 116.540  1.00  0.00           H  
ATOM   1783  HB2 ALA   120     108.653  30.867 117.702  1.00  0.00           H  
ATOM   1784  HB3 ALA   120     110.186  30.354 118.318  1.00  0.00           H  
ATOM   1785  C   ALA   120     108.082  28.236 118.399  1.00  0.00           C  
ATOM   1786  O   ALA   120     106.940  27.882 118.260  1.00  0.00           O  
ATOM   1787  N   GLU   121     108.771  28.245 119.560  1.00  0.00           N  
ATOM   1788  H   GLU   121     109.684  28.676 119.580  1.00  0.00           H  
ATOM   1789  CA  GLU   121     108.187  28.060 120.913  1.00  0.00           C  
ATOM   1790  HA  GLU   121     107.229  28.580 120.901  1.00  0.00           H  
ATOM   1791  CB  GLU   121     108.116  26.568 121.256  1.00  0.00           C  
ATOM   1792  HB2 GLU   121     107.447  26.004 120.606  1.00  0.00           H  
ATOM   1793  HB3 GLU   121     109.080  26.077 121.124  1.00  0.00           H  
ATOM   1794  CG  GLU   121     107.766  26.131 122.724  1.00  0.00           C  
ATOM   1795  HG2 GLU   121     108.477  26.538 123.443  1.00  0.00           H  
ATOM   1796  HG3 GLU   121     106.756  26.402 123.032  1.00  0.00           H  
ATOM   1797  CD  GLU   121     107.980  24.611 122.908  1.00  0.00           C  
ATOM   1798  OE1 GLU   121     106.996  23.869 123.231  1.00  0.00           O  
ATOM   1799  OE2 GLU   121     109.075  24.140 122.540  1.00  0.00           O  
ATOM   1800  C   GLU   121     108.971  28.850 121.951  1.00  0.00           C  
ATOM   1801  O   GLU   121     110.212  29.006 121.815  1.00  0.00           O  
ATOM   1802  N   GLU   122     108.419  29.215 123.131  1.00  0.00           N  
ATOM   1803  H   GLU   122     107.482  28.917 123.361  1.00  0.00           H  
ATOM   1804  CA  GLU   122     108.991  30.147 124.086  1.00  0.00           C  
ATOM   1805  HA  GLU   122     108.277  30.243 124.903  1.00  0.00           H  
ATOM   1806  CB  GLU   122     110.245  29.594 124.742  1.00  0.00           C  
ATOM   1807  HB2 GLU   122     110.016  28.529 124.752  1.00  0.00           H  
ATOM   1808  HB3 GLU   122     111.149  29.801 124.170  1.00  0.00           H  
ATOM   1809  CG  GLU   122     110.551  30.118 126.104  1.00  0.00           C  
ATOM   1810  HG2 GLU   122     111.028  31.092 125.998  1.00  0.00           H  
ATOM   1811  HG3 GLU   122     109.691  30.339 126.735  1.00  0.00           H  
ATOM   1812  CD  GLU   122     111.478  29.131 126.911  1.00  0.00           C  
ATOM   1813  OE1 GLU   122     111.052  27.938 127.103  1.00  0.00           O  
ATOM   1814  OE2 GLU   122     112.640  29.523 127.299  1.00  0.00           O  
ATOM   1815  C   GLU   122     109.331  31.530 123.465  1.00  0.00           C  
ATOM   1816  O   GLU   122     108.853  32.471 124.044  1.00  0.00           O  
ATOM   1817  N   GLU   123     110.232  31.654 122.441  1.00  0.00           N  
ATOM   1818  H   GLU   123     110.583  30.769 122.105  1.00  0.00           H  
ATOM   1819  CA  GLU   123     110.155  32.765 121.482  1.00  0.00           C  
ATOM   1820  HA  GLU   123     110.105  33.683 122.068  1.00  0.00           H  
ATOM   1821  CB  GLU   123     111.475  32.877 120.768  1.00  0.00           C  
ATOM   1822  HB2 GLU   123     111.897  31.882 120.625  1.00  0.00           H  
ATOM   1823  HB3 GLU   123     111.309  33.347 119.799  1.00  0.00           H  
ATOM   1824  CG  GLU   123     112.644  33.759 121.313  1.00  0.00           C  
ATOM   1825  HG2 GLU   123     112.938  33.258 122.235  1.00  0.00           H  
ATOM   1826  HG3 GLU   123     113.451  33.633 120.590  1.00  0.00           H  
ATOM   1827  CD  GLU   123     112.268  35.205 121.565  1.00  0.00           C  
ATOM   1828  OE1 GLU   123     112.844  36.089 120.914  1.00  0.00           O  
ATOM   1829  OE2 GLU   123     111.550  35.565 122.526  1.00  0.00           O  
ATOM   1830  C   GLU   123     108.893  32.731 120.523  1.00  0.00           C  
ATOM   1831  O   GLU   123     108.314  31.700 120.217  1.00  0.00           O  
ATOM   1832  N   VAL   124     108.550  33.930 120.101  1.00  0.00           N  
ATOM   1833  H   VAL   124     108.135  34.549 120.782  1.00  0.00           H  
ATOM   1834  CA  VAL   124     108.504  34.315 118.662  1.00  0.00           C  
ATOM   1835  HA  VAL   124     108.100  33.480 118.088  1.00  0.00           H  
ATOM   1836  CB  VAL   124     107.583  35.616 118.398  1.00  0.00           C  
ATOM   1837  HB  VAL   124     107.849  36.421 119.085  1.00  0.00           H  
ATOM   1838  CG1 VAL   124     107.538  36.172 116.945  1.00  0.00           C  
ATOM   1839 HG11 VAL   124     108.376  36.810 116.665  1.00  0.00           H  
ATOM   1840 HG12 VAL   124     107.604  35.351 116.231  1.00  0.00           H  
ATOM   1841 HG13 VAL   124     106.631  36.744 116.748  1.00  0.00           H  
ATOM   1842  CG2 VAL   124     106.088  35.376 118.792  1.00  0.00           C  
ATOM   1843 HG21 VAL   124     105.476  36.265 118.644  1.00  0.00           H  
ATOM   1844 HG22 VAL   124     105.618  34.569 118.229  1.00  0.00           H  
ATOM   1845 HG23 VAL   124     105.971  35.157 119.854  1.00  0.00           H  
ATOM   1846  C   VAL   124     109.881  34.580 118.201  1.00  0.00           C  
ATOM   1847  O   VAL   124     110.462  35.595 118.575  1.00  0.00           O  
ATOM   1848  N   VAL   125     110.422  33.700 117.327  1.00  0.00           N  
ATOM   1849  H   VAL   125     109.807  33.255 116.661  1.00  0.00           H  
ATOM   1850  CA  VAL   125     111.833  33.864 116.828  1.00  0.00           C  
ATOM   1851  HA  VAL   125     112.368  34.038 117.761  1.00  0.00           H  
ATOM   1852  CB  VAL   125     112.444  32.614 116.123  1.00  0.00           C  
ATOM   1853  HB  VAL   125     111.574  32.078 115.743  1.00  0.00           H  
ATOM   1854  CG1 VAL   125     113.411  32.991 114.872  1.00  0.00           C  
ATOM   1855 HG11 VAL   125     114.005  33.875 115.108  1.00  0.00           H  
ATOM   1856 HG12 VAL   125     114.113  32.179 114.679  1.00  0.00           H  
ATOM   1857 HG13 VAL   125     112.772  33.199 114.014  1.00  0.00           H  
ATOM   1858  CG2 VAL   125     113.230  31.828 117.141  1.00  0.00           C  
ATOM   1859 HG21 VAL   125     113.488  30.836 116.770  1.00  0.00           H  
ATOM   1860 HG22 VAL   125     114.174  32.308 117.400  1.00  0.00           H  
ATOM   1861 HG23 VAL   125     112.537  31.780 117.981  1.00  0.00           H  
ATOM   1862  C   VAL   125     111.838  35.061 115.847  1.00  0.00           C  
ATOM   1863  O   VAL   125     110.946  35.104 115.048  1.00  0.00           O  
ATOM   1864  N   ILE   126     112.713  36.024 115.987  1.00  0.00           N  
ATOM   1865  H   ILE   126     113.437  35.893 116.678  1.00  0.00           H  
ATOM   1866  CA  ILE   126     112.975  36.947 114.927  1.00  0.00           C  
ATOM   1867  HA  ILE   126     112.464  36.604 114.027  1.00  0.00           H  
ATOM   1868  CB  ILE   126     112.419  38.284 115.320  1.00  0.00           C  
ATOM   1869  HB  ILE   126     111.394  38.174 115.675  1.00  0.00           H  
ATOM   1870  CG2 ILE   126     113.162  39.085 116.490  1.00  0.00           C  
ATOM   1871 HG21 ILE   126     114.185  39.290 116.172  1.00  0.00           H  
ATOM   1872 HG22 ILE   126     112.634  40.018 116.685  1.00  0.00           H  
ATOM   1873 HG23 ILE   126     113.077  38.468 117.385  1.00  0.00           H  
ATOM   1874  CG1 ILE   126     112.218  39.142 114.023  1.00  0.00           C  
ATOM   1875 HG12 ILE   126     113.087  39.776 113.847  1.00  0.00           H  
ATOM   1876 HG13 ILE   126     112.046  38.580 113.104  1.00  0.00           H  
ATOM   1877  CD1 ILE   126     111.094  40.138 114.123  1.00  0.00           C  
ATOM   1878 HD11 ILE   126     111.483  40.861 114.840  1.00  0.00           H  
ATOM   1879 HD12 ILE   126     111.013  40.681 113.181  1.00  0.00           H  
ATOM   1880 HD13 ILE   126     110.119  39.745 114.411  1.00  0.00           H  
ATOM   1881  C   ILE   126     114.500  36.961 114.592  1.00  0.00           C  
ATOM   1882  O   ILE   126     115.247  36.829 115.513  1.00  0.00           O  
ATOM   1883  N   ARG   127     114.923  36.850 113.319  1.00  0.00           N  
ATOM   1884  H   ARG   127     114.306  36.497 112.601  1.00  0.00           H  
ATOM   1885  CA  ARG   127     116.344  36.695 112.899  1.00  0.00           C  
ATOM   1886  HA  ARG   127     116.959  37.235 113.620  1.00  0.00           H  
ATOM   1887  CB  ARG   127     116.627  35.228 112.964  1.00  0.00           C  
ATOM   1888  HB2 ARG   127     117.705  35.157 112.812  1.00  0.00           H  
ATOM   1889  HB3 ARG   127     116.547  34.903 114.001  1.00  0.00           H  
ATOM   1890  CG  ARG   127     115.849  34.225 112.109  1.00  0.00           C  
ATOM   1891  HG2 ARG   127     115.253  33.600 112.774  1.00  0.00           H  
ATOM   1892  HG3 ARG   127     115.070  34.694 111.508  1.00  0.00           H  
ATOM   1893  CD  ARG   127     116.753  33.430 111.138  1.00  0.00           C  
ATOM   1894  HD2 ARG   127     117.253  34.124 110.461  1.00  0.00           H  
ATOM   1895  HD3 ARG   127     117.466  32.836 111.710  1.00  0.00           H  
ATOM   1896  NE  ARG   127     116.068  32.464 110.212  1.00  0.00           N  
ATOM   1897  HE  ARG   127     116.132  32.709 109.234  1.00  0.00           H  
ATOM   1898  CZ  ARG   127     115.141  31.531 110.536  1.00  0.00           C  
ATOM   1899  NH1 ARG   127     114.528  31.018 109.500  1.00  0.00           N  
ATOM   1900 HH11 ARG   127     114.582  31.446 108.587  1.00  0.00           H  
ATOM   1901 HH12 ARG   127     113.765  30.390 109.708  1.00  0.00           H  
ATOM   1902  NH2 ARG   127     115.118  31.001 111.706  1.00  0.00           N  
ATOM   1903 HH21 ARG   127     114.604  30.133 111.734  1.00  0.00           H  
ATOM   1904 HH22 ARG   127     115.877  31.160 112.353  1.00  0.00           H  
ATOM   1905  C   ARG   127     116.710  37.258 111.580  1.00  0.00           C  
ATOM   1906  O   ARG   127     115.795  37.422 110.781  1.00  0.00           O  
ATOM   1907  N   SER   128     118.019  37.654 111.421  1.00  0.00           N  
ATOM   1908  H   SER   128     118.652  37.488 112.190  1.00  0.00           H  
ATOM   1909  CA  SER   128     118.532  38.280 110.195  1.00  0.00           C  
ATOM   1910  HA  SER   128     118.197  37.742 109.309  1.00  0.00           H  
ATOM   1911  CB  SER   128     118.322  39.826 110.071  1.00  0.00           C  
ATOM   1912  HB2 SER   128     117.281  40.034 109.824  1.00  0.00           H  
ATOM   1913  HB3 SER   128     118.728  40.329 110.949  1.00  0.00           H  
ATOM   1914  OG  SER   128     119.104  40.296 108.933  1.00  0.00           O  
ATOM   1915  HG  SER   128     118.613  40.987 108.483  1.00  0.00           H  
ATOM   1916  C   SER   128     120.038  38.063 110.223  1.00  0.00           C  
ATOM   1917  O   SER   128     120.676  38.140 111.253  1.00  0.00           O  
ATOM   1918  N   CYX   129     120.590  37.864 109.047  1.00  0.00           N  
ATOM   1919  H   CYX   129     119.967  37.798 108.255  1.00  0.00           H  
ATOM   1920  CA  CYX   129     122.035  37.748 108.818  1.00  0.00           C  
ATOM   1921  HA  CYX   129     122.377  37.028 109.561  1.00  0.00           H  
ATOM   1922  CB  CYX   129     122.303  37.111 107.461  1.00  0.00           C  
ATOM   1923  HB2 CYX   129     121.919  37.660 106.600  1.00  0.00           H  
ATOM   1924  HB3 CYX   129     123.389  37.192 107.442  1.00  0.00           H  
ATOM   1925  SG  CYX   129     121.829  35.398 107.476  1.00  0.00           S  
ATOM   1926  C   CYX   129     122.875  39.065 109.110  1.00  0.00           C  
ATOM   1927  O   CYX   129     124.074  39.080 109.353  1.00  0.00           O  
ATOM   1928  N   ASN   130     122.152  40.220 108.966  1.00  0.00           N  
ATOM   1929  H   ASN   130     121.254  40.228 108.505  1.00  0.00           H  
ATOM   1930  CA  ASN   130     122.605  41.475 109.526  1.00  0.00           C  
ATOM   1931  HA  ASN   130     123.059  41.244 110.490  1.00  0.00           H  
ATOM   1932  CB  ASN   130     123.626  42.199 108.627  1.00  0.00           C  
ATOM   1933  HB2 ASN   130     124.406  41.529 108.268  1.00  0.00           H  
ATOM   1934  HB3 ASN   130     123.124  42.574 107.735  1.00  0.00           H  
ATOM   1935  CG  ASN   130     124.251  43.382 109.340  1.00  0.00           C  
ATOM   1936  OD1 ASN   130     123.681  43.973 110.248  1.00  0.00           O  
ATOM   1937  ND2 ASN   130     125.561  43.611 109.183  1.00  0.00           N  
ATOM   1938 HD21 ASN   130     125.904  42.936 108.514  1.00  0.00           H  
ATOM   1939 HD22 ASN   130     126.065  43.531 110.055  1.00  0.00           H  
ATOM   1940  C   ASN   130     121.470  42.471 109.669  1.00  0.00           C  
ATOM   1941  O   ASN   130     121.069  43.219 108.779  1.00  0.00           O  
ATOM   1942  N   PHE   131     121.021  42.510 110.928  1.00  0.00           N  
ATOM   1943  H   PHE   131     121.505  42.009 111.660  1.00  0.00           H  
ATOM   1944  CA  PHE   131     119.899  43.371 111.278  1.00  0.00           C  
ATOM   1945  HA  PHE   131     118.968  43.019 110.834  1.00  0.00           H  
ATOM   1946  CB  PHE   131     119.626  43.218 112.851  1.00  0.00           C  
ATOM   1947  HB2 PHE   131     120.544  43.104 113.428  1.00  0.00           H  
ATOM   1948  HB3 PHE   131     119.138  44.138 113.175  1.00  0.00           H  
ATOM   1949  CG  PHE   131     118.615  42.129 113.220  1.00  0.00           C  
ATOM   1950  CD1 PHE   131     117.270  42.181 112.834  1.00  0.00           C  
ATOM   1951  HD1 PHE   131     116.950  42.972 112.172  1.00  0.00           H  
ATOM   1952  CE1 PHE   131     116.259  41.273 113.278  1.00  0.00           C  
ATOM   1953  HE1 PHE   131     115.277  41.331 112.832  1.00  0.00           H  
ATOM   1954  CZ  PHE   131     116.724  40.354 114.252  1.00  0.00           C  
ATOM   1955  HZ  PHE   131     116.058  39.570 114.583  1.00  0.00           H  
ATOM   1956  CE2 PHE   131     118.076  40.228 114.609  1.00  0.00           C  
ATOM   1957  HE2 PHE   131     118.410  39.569 115.397  1.00  0.00           H  
ATOM   1958  CD2 PHE   131     118.976  41.103 114.064  1.00  0.00           C  
ATOM   1959  HD2 PHE   131     119.982  41.031 114.451  1.00  0.00           H  
ATOM   1960  C   PHE   131     120.065  44.861 110.848  1.00  0.00           C  
ATOM   1961  O   PHE   131     119.084  45.496 110.563  1.00  0.00           O  
ATOM   1962  N   THR   132     121.316  45.393 110.930  1.00  0.00           N  
ATOM   1963  H   THR   132     122.091  44.753 111.029  1.00  0.00           H  
ATOM   1964  CA  THR   132     121.572  46.871 110.422  1.00  0.00           C  
ATOM   1965  HA  THR   132     120.931  47.592 110.929  1.00  0.00           H  
ATOM   1966  CB  THR   132     123.052  47.386 110.699  1.00  0.00           C  
ATOM   1967  HB  THR   132     123.693  46.707 110.136  1.00  0.00           H  
ATOM   1968  CG2 THR   132     123.465  48.762 110.193  1.00  0.00           C  
ATOM   1969 HG21 THR   132     122.842  49.441 110.775  1.00  0.00           H  
ATOM   1970 HG22 THR   132     124.514  48.976 110.396  1.00  0.00           H  
ATOM   1971 HG23 THR   132     123.328  48.807 109.112  1.00  0.00           H  
ATOM   1972  OG1 THR   132     123.407  47.331 112.090  1.00  0.00           O  
ATOM   1973  HG1 THR   132     123.526  46.397 112.275  1.00  0.00           H  
ATOM   1974  C   THR   132     121.081  47.000 109.008  1.00  0.00           C  
ATOM   1975  O   THR   132     120.333  47.956 108.732  1.00  0.00           O  
ATOM   1976  N   ASP   133     121.561  46.034 108.172  1.00  0.00           N  
ATOM   1977  H   ASP   133     121.423  45.116 108.570  1.00  0.00           H  
ATOM   1978  CA  ASP   133     121.465  46.222 106.759  1.00  0.00           C  
ATOM   1979  HA  ASP   133     121.827  47.215 106.491  1.00  0.00           H  
ATOM   1980  CB  ASP   133     122.439  45.287 106.063  1.00  0.00           C  
ATOM   1981  HB2 ASP   133     123.441  45.314 106.490  1.00  0.00           H  
ATOM   1982  HB3 ASP   133     122.042  44.317 106.365  1.00  0.00           H  
ATOM   1983  CG  ASP   133     122.546  45.482 104.535  1.00  0.00           C  
ATOM   1984  OD1 ASP   133     123.424  44.891 103.865  1.00  0.00           O  
ATOM   1985  OD2 ASP   133     121.896  46.409 103.934  1.00  0.00           O  
ATOM   1986  C   ASP   133     120.050  46.076 106.171  1.00  0.00           C  
ATOM   1987  O   ASP   133     119.392  45.006 106.336  1.00  0.00           O  
ATOM   1988  N   ASN   134     119.616  47.202 105.555  1.00  0.00           N  
ATOM   1989  H   ASN   134     120.356  47.857 105.349  1.00  0.00           H  
ATOM   1990  CA  ASN   134     118.276  47.360 104.950  1.00  0.00           C  
ATOM   1991  HA  ASN   134     117.530  47.217 105.733  1.00  0.00           H  
ATOM   1992  CB  ASN   134     118.109  48.744 104.308  1.00  0.00           C  
ATOM   1993  HB2 ASN   134     119.001  49.010 103.740  1.00  0.00           H  
ATOM   1994  HB3 ASN   134     117.242  48.798 103.649  1.00  0.00           H  
ATOM   1995  CG  ASN   134     117.756  49.793 105.308  1.00  0.00           C  
ATOM   1996  OD1 ASN   134     116.678  50.363 105.308  1.00  0.00           O  
ATOM   1997  ND2 ASN   134     118.708  50.152 106.178  1.00  0.00           N  
ATOM   1998 HD21 ASN   134     119.514  49.560 106.320  1.00  0.00           H  
ATOM   1999 HD22 ASN   134     118.635  51.065 106.604  1.00  0.00           H  
ATOM   2000  C   ASN   134     118.114  46.211 103.885  1.00  0.00           C  
ATOM   2001  O   ASN   134     117.029  45.722 103.804  1.00  0.00           O  
ATOM   2002  N   ALA   135     119.148  45.749 103.168  1.00  0.00           N  
ATOM   2003  H   ALA   135     120.053  46.192 103.227  1.00  0.00           H  
ATOM   2004  CA  ALA   135     119.017  44.704 102.123  1.00  0.00           C  
ATOM   2005  HA  ALA   135     118.162  44.963 101.499  1.00  0.00           H  
ATOM   2006  CB  ALA   135     120.293  44.807 101.268  1.00  0.00           C  
ATOM   2007  HB1 ALA   135     120.425  45.726 100.697  1.00  0.00           H  
ATOM   2008  HB2 ALA   135     121.165  44.541 101.865  1.00  0.00           H  
ATOM   2009  HB3 ALA   135     120.266  44.107 100.433  1.00  0.00           H  
ATOM   2010  C   ALA   135     118.831  43.263 102.655  1.00  0.00           C  
ATOM   2011  O   ALA   135     118.449  42.365 101.835  1.00  0.00           O  
ATOM   2012  N   LYS   136     119.345  42.973 103.840  1.00  0.00           N  
ATOM   2013  H   LYS   136     119.422  43.699 104.538  1.00  0.00           H  
ATOM   2014  CA  LYS   136     119.160  41.645 104.374  1.00  0.00           C  
ATOM   2015  HA  LYS   136     119.124  40.850 103.629  1.00  0.00           H  
ATOM   2016  CB  LYS   136     120.190  41.347 105.542  1.00  0.00           C  
ATOM   2017  HB2 LYS   136     120.196  42.272 106.118  1.00  0.00           H  
ATOM   2018  HB3 LYS   136     119.751  40.700 106.300  1.00  0.00           H  
ATOM   2019  CG  LYS   136     121.594  40.924 105.098  1.00  0.00           C  
ATOM   2020  HG2 LYS   136     122.074  40.465 105.962  1.00  0.00           H  
ATOM   2021  HG3 LYS   136     121.403  40.142 104.363  1.00  0.00           H  
ATOM   2022  CD  LYS   136     122.329  42.064 104.374  1.00  0.00           C  
ATOM   2023  HD2 LYS   136     121.705  42.760 103.813  1.00  0.00           H  
ATOM   2024  HD3 LYS   136     122.870  42.651 105.116  1.00  0.00           H  
ATOM   2025  CE  LYS   136     123.350  41.388 103.414  1.00  0.00           C  
ATOM   2026  HE2 LYS   136     123.929  40.694 104.023  1.00  0.00           H  
ATOM   2027  HE3 LYS   136     122.813  40.853 102.630  1.00  0.00           H  
ATOM   2028  NZ  LYS   136     124.238  42.424 102.785  1.00  0.00           N  
ATOM   2029  HZ1 LYS   136     125.117  42.364 103.280  1.00  0.00           H  
ATOM   2030  HZ2 LYS   136     124.416  42.041 101.868  1.00  0.00           H  
ATOM   2031  HZ3 LYS   136     123.855  43.354 102.697  1.00  0.00           H  
ATOM   2032  C   LYS   136     117.772  41.460 104.970  1.00  0.00           C  
ATOM   2033  O   LYS   136     117.193  42.396 105.537  1.00  0.00           O  
ATOM   2034  N   THR   137     117.230  40.237 104.826  1.00  0.00           N  
ATOM   2035  H   THR   137     117.889  39.514 104.577  1.00  0.00           H  
ATOM   2036  CA  THR   137     115.799  39.962 105.038  1.00  0.00           C  
ATOM   2037  HA  THR   137     115.173  40.806 104.748  1.00  0.00           H  
ATOM   2038  CB  THR   137     115.383  38.729 104.161  1.00  0.00           C  
ATOM   2039  HB  THR   137     115.655  37.769 104.599  1.00  0.00           H  
ATOM   2040  CG2 THR   137     113.838  38.821 103.982  1.00  0.00           C  
ATOM   2041 HG21 THR   137     113.661  39.703 103.367  1.00  0.00           H  
ATOM   2042 HG22 THR   137     113.575  37.921 103.426  1.00  0.00           H  
ATOM   2043 HG23 THR   137     113.487  38.877 105.012  1.00  0.00           H  
ATOM   2044  OG1 THR   137     115.984  38.781 102.869  1.00  0.00           O  
ATOM   2045  HG1 THR   137     115.680  37.961 102.472  1.00  0.00           H  
ATOM   2046  C   THR   137     115.680  39.637 106.509  1.00  0.00           C  
ATOM   2047  O   THR   137     116.353  38.741 107.068  1.00  0.00           O  
ATOM   2048  N   ILE   138     114.928  40.452 107.244  1.00  0.00           N  
ATOM   2049  H   ILE   138     114.343  41.086 106.718  1.00  0.00           H  
ATOM   2050  CA  ILE   138     114.483  40.053 108.574  1.00  0.00           C  
ATOM   2051  HA  ILE   138     115.295  39.561 109.109  1.00  0.00           H  
ATOM   2052  CB  ILE   138     114.056  41.205 109.423  1.00  0.00           C  
ATOM   2053  HB  ILE   138     113.251  41.705 108.886  1.00  0.00           H  
ATOM   2054  CG2 ILE   138     113.484  40.760 110.832  1.00  0.00           C  
ATOM   2055 HG21 ILE   138     112.489  40.324 110.745  1.00  0.00           H  
ATOM   2056 HG22 ILE   138     114.179  40.054 111.286  1.00  0.00           H  
ATOM   2057 HG23 ILE   138     113.219  41.649 111.403  1.00  0.00           H  
ATOM   2058  CG1 ILE   138     115.221  42.179 109.647  1.00  0.00           C  
ATOM   2059 HG12 ILE   138     115.829  41.748 110.443  1.00  0.00           H  
ATOM   2060 HG13 ILE   138     115.815  42.429 108.768  1.00  0.00           H  
ATOM   2061  CD1 ILE   138     114.788  43.603 109.992  1.00  0.00           C  
ATOM   2062 HD11 ILE   138     114.332  43.546 110.980  1.00  0.00           H  
ATOM   2063 HD12 ILE   138     115.596  44.334 109.967  1.00  0.00           H  
ATOM   2064 HD13 ILE   138     113.945  43.985 109.416  1.00  0.00           H  
ATOM   2065  C   ILE   138     113.352  39.019 108.496  1.00  0.00           C  
ATOM   2066  O   ILE   138     112.331  39.254 107.903  1.00  0.00           O  
ATOM   2067  N   ILE   139     113.514  37.847 109.157  1.00  0.00           N  
ATOM   2068  H   ILE   139     114.376  37.775 109.679  1.00  0.00           H  
ATOM   2069  CA  ILE   139     112.598  36.744 109.224  1.00  0.00           C  
ATOM   2070  HA  ILE   139     111.763  36.926 108.547  1.00  0.00           H  
ATOM   2071  CB  ILE   139     113.275  35.420 108.802  1.00  0.00           C  
ATOM   2072  HB  ILE   139     114.105  35.345 109.505  1.00  0.00           H  
ATOM   2073  CG2 ILE   139     112.322  34.203 108.915  1.00  0.00           C  
ATOM   2074 HG21 ILE   139     111.739  34.248 109.835  1.00  0.00           H  
ATOM   2075 HG22 ILE   139     111.576  34.280 108.124  1.00  0.00           H  
ATOM   2076 HG23 ILE   139     112.849  33.250 108.963  1.00  0.00           H  
ATOM   2077  CG1 ILE   139     113.924  35.536 107.383  1.00  0.00           C  
ATOM   2078 HG12 ILE   139     113.754  34.665 106.750  1.00  0.00           H  
ATOM   2079 HG13 ILE   139     113.515  36.405 106.868  1.00  0.00           H  
ATOM   2080  CD1 ILE   139     115.401  35.773 107.396  1.00  0.00           C  
ATOM   2081 HD11 ILE   139     115.793  36.023 106.410  1.00  0.00           H  
ATOM   2082 HD12 ILE   139     115.684  36.567 108.086  1.00  0.00           H  
ATOM   2083 HD13 ILE   139     115.922  34.875 107.727  1.00  0.00           H  
ATOM   2084  C   ILE   139     111.890  36.597 110.553  1.00  0.00           C  
ATOM   2085  O   ILE   139     112.550  36.339 111.550  1.00  0.00           O  
ATOM   2086  N   VAL   140     110.564  36.816 110.718  1.00  0.00           N  
ATOM   2087  H   VAL   140     109.964  36.984 109.923  1.00  0.00           H  
ATOM   2088  CA  VAL   140     109.694  36.307 111.775  1.00  0.00           C  
ATOM   2089  HA  VAL   140     110.325  36.337 112.663  1.00  0.00           H  
ATOM   2090  CB  VAL   140     108.518  37.252 111.954  1.00  0.00           C  
ATOM   2091  HB  VAL   140     107.746  36.866 111.288  1.00  0.00           H  
ATOM   2092  CG1 VAL   140     108.118  37.244 113.439  1.00  0.00           C  
ATOM   2093 HG11 VAL   140     107.120  37.667 113.557  1.00  0.00           H  
ATOM   2094 HG12 VAL   140     108.195  36.247 113.873  1.00  0.00           H  
ATOM   2095 HG13 VAL   140     108.782  37.901 114.000  1.00  0.00           H  
ATOM   2096  CG2 VAL   140     108.726  38.664 111.493  1.00  0.00           C  
ATOM   2097 HG21 VAL   140     107.941  39.312 111.884  1.00  0.00           H  
ATOM   2098 HG22 VAL   140     109.656  39.108 111.848  1.00  0.00           H  
ATOM   2099 HG23 VAL   140     108.644  38.714 110.407  1.00  0.00           H  
ATOM   2100  C   VAL   140     109.275  34.824 111.436  1.00  0.00           C  
ATOM   2101  O   VAL   140     108.734  34.578 110.390  1.00  0.00           O  
ATOM   2102  N   GLN   141     109.640  33.902 112.414  1.00  0.00           N  
ATOM   2103  H   GLN   141     110.289  34.171 113.140  1.00  0.00           H  
ATOM   2104  CA  GLN   141     108.990  32.608 112.690  1.00  0.00           C  
ATOM   2105  HA  GLN   141     108.420  32.366 111.792  1.00  0.00           H  
ATOM   2106  CB  GLN   141     110.014  31.504 112.763  1.00  0.00           C  
ATOM   2107  HB2 GLN   141     110.879  31.884 113.307  1.00  0.00           H  
ATOM   2108  HB3 GLN   141     109.719  30.602 113.299  1.00  0.00           H  
ATOM   2109  CG  GLN   141     110.553  31.034 111.426  1.00  0.00           C  
ATOM   2110  HG2 GLN   141     109.753  30.886 110.701  1.00  0.00           H  
ATOM   2111  HG3 GLN   141     111.229  31.787 111.021  1.00  0.00           H  
ATOM   2112  CD  GLN   141     111.514  29.873 111.532  1.00  0.00           C  
ATOM   2113  OE1 GLN   141     112.678  29.894 111.244  1.00  0.00           O  
ATOM   2114  NE2 GLN   141     111.132  28.738 112.014  1.00  0.00           N  
ATOM   2115 HE21 GLN   141     110.149  28.596 112.198  1.00  0.00           H  
ATOM   2116 HE22 GLN   141     111.771  27.964 112.126  1.00  0.00           H  
ATOM   2117  C   GLN   141     108.125  32.737 113.981  1.00  0.00           C  
ATOM   2118  O   GLN   141     108.540  33.011 115.093  1.00  0.00           O  
ATOM   2119  N   LEU   142     106.767  32.678 113.833  1.00  0.00           N  
ATOM   2120  H   LEU   142     106.359  32.362 112.965  1.00  0.00           H  
ATOM   2121  CA  LEU   142     105.808  32.973 114.870  1.00  0.00           C  
ATOM   2122  HA  LEU   142     106.206  33.812 115.439  1.00  0.00           H  
ATOM   2123  CB  LEU   142     104.575  33.493 114.279  1.00  0.00           C  
ATOM   2124  HB2 LEU   142     104.308  32.901 113.404  1.00  0.00           H  
ATOM   2125  HB3 LEU   142     103.743  33.484 114.983  1.00  0.00           H  
ATOM   2126  CG  LEU   142     104.710  35.003 113.908  1.00  0.00           C  
ATOM   2127  HG  LEU   142     105.744  35.331 113.802  1.00  0.00           H  
ATOM   2128  CD1 LEU   142     104.118  35.360 112.472  1.00  0.00           C  
ATOM   2129 HD11 LEU   142     104.793  34.923 111.736  1.00  0.00           H  
ATOM   2130 HD12 LEU   142     103.157  34.888 112.268  1.00  0.00           H  
ATOM   2131 HD13 LEU   142     104.131  36.442 112.342  1.00  0.00           H  
ATOM   2132  CD2 LEU   142     104.131  35.989 114.898  1.00  0.00           C  
ATOM   2133 HD21 LEU   142     104.489  35.721 115.892  1.00  0.00           H  
ATOM   2134 HD22 LEU   142     104.233  37.065 114.759  1.00  0.00           H  
ATOM   2135 HD23 LEU   142     103.076  35.733 115.000  1.00  0.00           H  
ATOM   2136  C   LEU   142     105.777  31.774 115.836  1.00  0.00           C  
ATOM   2137  O   LEU   142     106.536  30.818 115.666  1.00  0.00           O  
ATOM   2138  N   ASN   143     104.942  31.905 116.858  1.00  0.00           N  
ATOM   2139  H   ASN   143     104.445  32.780 116.940  1.00  0.00           H  
ATOM   2140  CA  ASN   143     104.851  31.027 118.041  1.00  0.00           C  
ATOM   2141  HA  ASN   143     105.649  30.284 118.080  1.00  0.00           H  
ATOM   2142  CB  ASN   143     105.050  31.802 119.286  1.00  0.00           C  
ATOM   2143  HB2 ASN   143     105.947  32.419 119.250  1.00  0.00           H  
ATOM   2144  HB3 ASN   143     104.344  32.632 119.296  1.00  0.00           H  
ATOM   2145  CG  ASN   143     104.881  30.953 120.529  1.00  0.00           C  
ATOM   2146  OD1 ASN   143     103.871  30.229 120.680  1.00  0.00           O  
ATOM   2147  ND2 ASN   143     105.667  31.308 121.490  1.00  0.00           N  
ATOM   2148 HD21 ASN   143     105.744  30.503 122.095  1.00  0.00           H  
ATOM   2149 HD22 ASN   143     106.540  31.668 121.131  1.00  0.00           H  
ATOM   2150  C   ASN   143     103.515  30.277 117.920  1.00  0.00           C  
ATOM   2151  O   ASN   143     103.464  29.060 117.796  1.00  0.00           O  
ATOM   2152  N   THR   144     102.434  31.053 117.696  1.00  0.00           N  
ATOM   2153  H   THR   144     102.591  32.048 117.771  1.00  0.00           H  
ATOM   2154  CA  THR   144     101.044  30.585 117.523  1.00  0.00           C  
ATOM   2155  HA  THR   144     100.905  29.533 117.774  1.00  0.00           H  
ATOM   2156  CB  THR   144     100.116  31.399 118.379  1.00  0.00           C  
ATOM   2157  HB  THR   144      99.126  30.969 118.226  1.00  0.00           H  
ATOM   2158  CG2 THR   144     100.458  31.393 119.860  1.00  0.00           C  
ATOM   2159 HG21 THR   144     101.525  31.547 120.024  1.00  0.00           H  
ATOM   2160 HG22 THR   144      99.996  32.258 120.336  1.00  0.00           H  
ATOM   2161 HG23 THR   144     100.106  30.434 120.240  1.00  0.00           H  
ATOM   2162  OG1 THR   144     100.092  32.721 117.839  1.00  0.00           O  
ATOM   2163  HG1 THR   144     100.199  33.313 118.588  1.00  0.00           H  
ATOM   2164  C   THR   144     100.663  30.645 116.031  1.00  0.00           C  
ATOM   2165  O   THR   144     101.306  31.359 115.302  1.00  0.00           O  
ATOM   2166  N   SER   145      99.624  29.951 115.568  1.00  0.00           N  
ATOM   2167  H   SER   145      99.140  29.295 116.164  1.00  0.00           H  
ATOM   2168  CA  SER   145      99.172  29.966 114.171  1.00  0.00           C  
ATOM   2169  HA  SER   145      99.984  30.285 113.518  1.00  0.00           H  
ATOM   2170  CB  SER   145      98.616  28.559 113.811  1.00  0.00           C  
ATOM   2171  HB2 SER   145      97.669  28.433 114.336  1.00  0.00           H  
ATOM   2172  HB3 SER   145      98.290  28.515 112.771  1.00  0.00           H  
ATOM   2173  OG  SER   145      99.562  27.535 114.068  1.00  0.00           O  
ATOM   2174  HG  SER   145      99.692  27.394 115.008  1.00  0.00           H  
ATOM   2175  C   SER   145      98.030  30.995 114.020  1.00  0.00           C  
ATOM   2176  O   SER   145      97.088  31.099 114.876  1.00  0.00           O  
ATOM   2177  N   VAL   146      97.930  31.477 112.762  1.00  0.00           N  
ATOM   2178  H   VAL   146      98.738  31.439 112.158  1.00  0.00           H  
ATOM   2179  CA  VAL   146      96.792  32.228 112.294  1.00  0.00           C  
ATOM   2180  HA  VAL   146      96.039  32.242 113.082  1.00  0.00           H  
ATOM   2181  CB  VAL   146      97.176  33.721 111.870  1.00  0.00           C  
ATOM   2182  HB  VAL   146      97.906  33.869 111.074  1.00  0.00           H  
ATOM   2183  CG1 VAL   146      95.861  34.283 111.286  1.00  0.00           C  
ATOM   2184 HG11 VAL   146      95.522  33.654 110.462  1.00  0.00           H  
ATOM   2185 HG12 VAL   146      95.037  34.502 111.965  1.00  0.00           H  
ATOM   2186 HG13 VAL   146      96.149  35.212 110.794  1.00  0.00           H  
ATOM   2187  CG2 VAL   146      97.707  34.632 113.016  1.00  0.00           C  
ATOM   2188 HG21 VAL   146      98.141  35.558 112.637  1.00  0.00           H  
ATOM   2189 HG22 VAL   146      96.958  34.850 113.777  1.00  0.00           H  
ATOM   2190 HG23 VAL   146      98.605  34.138 113.387  1.00  0.00           H  
ATOM   2191  C   VAL   146      96.226  31.463 111.059  1.00  0.00           C  
ATOM   2192  O   VAL   146      96.985  31.223 110.133  1.00  0.00           O  
ATOM   2193  N   GLU   147      95.037  30.950 111.100  1.00  0.00           N  
ATOM   2194  H   GLU   147      94.574  30.773 111.980  1.00  0.00           H  
ATOM   2195  CA  GLU   147      94.340  30.467 109.848  1.00  0.00           C  
ATOM   2196  HA  GLU   147      94.858  29.603 109.431  1.00  0.00           H  
ATOM   2197  CB  GLU   147      92.980  29.850 110.330  1.00  0.00           C  
ATOM   2198  HB2 GLU   147      93.213  29.120 111.106  1.00  0.00           H  
ATOM   2199  HB3 GLU   147      92.331  30.614 110.759  1.00  0.00           H  
ATOM   2200  CG  GLU   147      92.196  29.299 109.148  1.00  0.00           C  
ATOM   2201  HG2 GLU   147      91.882  30.173 108.577  1.00  0.00           H  
ATOM   2202  HG3 GLU   147      92.867  28.645 108.591  1.00  0.00           H  
ATOM   2203  CD  GLU   147      90.990  28.506 109.630  1.00  0.00           C  
ATOM   2204  OE1 GLU   147      89.957  29.145 110.068  1.00  0.00           O  
ATOM   2205  OE2 GLU   147      90.763  27.315 109.367  1.00  0.00           O  
ATOM   2206  C   GLU   147      94.242  31.509 108.755  1.00  0.00           C  
ATOM   2207  O   GLU   147      93.846  32.659 108.951  1.00  0.00           O  
ATOM   2208  N   ILE   148      94.580  31.168 107.500  1.00  0.00           N  
ATOM   2209  H   ILE   148      95.023  30.280 107.316  1.00  0.00           H  
ATOM   2210  CA  ILE   148      94.193  31.866 106.300  1.00  0.00           C  
ATOM   2211  HA  ILE   148      93.557  32.706 106.576  1.00  0.00           H  
ATOM   2212  CB  ILE   148      95.458  32.493 105.623  1.00  0.00           C  
ATOM   2213  HB  ILE   148      96.119  32.977 106.342  1.00  0.00           H  
ATOM   2214  CG2 ILE   148      96.451  31.369 105.126  1.00  0.00           C  
ATOM   2215 HG21 ILE   148      97.432  31.800 104.926  1.00  0.00           H  
ATOM   2216 HG22 ILE   148      96.484  30.571 105.869  1.00  0.00           H  
ATOM   2217 HG23 ILE   148      96.156  30.916 104.180  1.00  0.00           H  
ATOM   2218  CG1 ILE   148      95.173  33.571 104.566  1.00  0.00           C  
ATOM   2219 HG12 ILE   148      94.813  33.038 103.686  1.00  0.00           H  
ATOM   2220 HG13 ILE   148      94.393  34.264 104.883  1.00  0.00           H  
ATOM   2221  CD1 ILE   148      96.342  34.420 104.144  1.00  0.00           C  
ATOM   2222 HD11 ILE   148      95.926  35.189 103.493  1.00  0.00           H  
ATOM   2223 HD12 ILE   148      96.981  34.832 104.925  1.00  0.00           H  
ATOM   2224 HD13 ILE   148      96.971  33.742 103.567  1.00  0.00           H  
ATOM   2225  C   ILE   148      93.392  31.023 105.283  1.00  0.00           C  
ATOM   2226  O   ILE   148      93.835  29.874 104.895  1.00  0.00           O  
ATOM   2227  N   ASN   149      92.080  31.212 105.214  1.00  0.00           N  
ATOM   2228  H   ASN   149      91.644  31.934 105.769  1.00  0.00           H  
ATOM   2229  CA  ASN   149      91.078  30.477 104.357  1.00  0.00           C  
ATOM   2230  HA  ASN   149      91.406  29.460 104.145  1.00  0.00           H  
ATOM   2231  CB  ASN   149      89.733  30.454 105.185  1.00  0.00           C  
ATOM   2232  HB2 ASN   149      89.879  29.817 106.057  1.00  0.00           H  
ATOM   2233  HB3 ASN   149      89.647  31.468 105.575  1.00  0.00           H  
ATOM   2234  CG  ASN   149      88.556  29.851 104.440  1.00  0.00           C  
ATOM   2235  OD1 ASN   149      88.663  29.162 103.455  1.00  0.00           O  
ATOM   2236  ND2 ASN   149      87.508  29.729 105.232  1.00  0.00           N  
ATOM   2237 HD21 ASN   149      87.543  28.749 105.473  1.00  0.00           H  
ATOM   2238 HD22 ASN   149      87.536  30.350 106.028  1.00  0.00           H  
ATOM   2239  C   ASN   149      90.794  31.180 103.011  1.00  0.00           C  
ATOM   2240  O   ASN   149      90.178  32.272 102.964  1.00  0.00           O  
ATOM   2241  N   CYX   150      90.966  30.380 101.967  1.00  0.00           N  
ATOM   2242  H   CYX   150      91.427  29.505 102.170  1.00  0.00           H  
ATOM   2243  CA  CYX   150      91.062  30.865 100.589  1.00  0.00           C  
ATOM   2244  HA  CYX   150      90.592  31.849 100.591  1.00  0.00           H  
ATOM   2245  CB  CYX   150      92.570  30.993 100.131  1.00  0.00           C  
ATOM   2246  HB2 CYX   150      93.122  30.068 100.292  1.00  0.00           H  
ATOM   2247  HB3 CYX   150      92.631  31.449  99.143  1.00  0.00           H  
ATOM   2248  SG  CYX   150      93.474  32.025 101.302  1.00  0.00           S  
ATOM   2249  C   CYX   150      90.236  30.141  99.533  1.00  0.00           C  
ATOM   2250  O   CYX   150      90.819  29.492  98.634  1.00  0.00           O  
ATOM   2251  N   THR   151      88.910  30.354  99.550  1.00  0.00           N  
ATOM   2252  H   THR   151      88.505  31.174  99.978  1.00  0.00           H  
ATOM   2253  CA  THR   151      87.849  29.440  99.080  1.00  0.00           C  
ATOM   2254  HA  THR   151      88.206  28.756  98.310  1.00  0.00           H  
ATOM   2255  CB  THR   151      87.456  28.621 100.305  1.00  0.00           C  
ATOM   2256  HB  THR   151      87.057  29.301 101.058  1.00  0.00           H  
ATOM   2257  CG2 THR   151      86.309  27.649  99.975  1.00  0.00           C  
ATOM   2258 HG21 THR   151      86.222  26.971 100.825  1.00  0.00           H  
ATOM   2259 HG22 THR   151      85.417  28.223  99.723  1.00  0.00           H  
ATOM   2260 HG23 THR   151      86.625  27.099  99.089  1.00  0.00           H  
ATOM   2261  OG1 THR   151      88.418  27.901 101.016  1.00  0.00           O  
ATOM   2262  HG1 THR   151      88.476  28.293 101.890  1.00  0.00           H  
ATOM   2263  C   THR   151      86.651  30.277  98.468  1.00  0.00           C  
ATOM   2264  O   THR   151      86.367  31.399  98.798  1.00  0.00           O  
ATOM   2265  N   GLY   152      86.096  29.696  97.407  1.00  0.00           N  
ATOM   2266  H   GLY   152      86.467  28.794  97.147  1.00  0.00           H  
ATOM   2267  CA  GLY   152      84.837  30.111  96.692  1.00  0.00           C  
ATOM   2268  HA2 GLY   152      84.361  29.217  96.289  1.00  0.00           H  
ATOM   2269  HA3 GLY   152      84.182  30.565  97.435  1.00  0.00           H  
ATOM   2270  C   GLY   152      85.080  31.062  95.591  1.00  0.00           C  
ATOM   2271  O   GLY   152      85.298  30.582  94.463  1.00  0.00           O  
ATOM   2272  N   ALA   153      85.207  32.391  95.885  1.00  0.00           N  
ATOM   2273  H   ALA   153      85.077  32.592  96.866  1.00  0.00           H  
ATOM   2274  CA  ALA   153      85.844  33.366  95.052  1.00  0.00           C  
ATOM   2275  HA  ALA   153      85.809  32.964  94.040  1.00  0.00           H  
ATOM   2276  CB  ALA   153      85.088  34.676  95.101  1.00  0.00           C  
ATOM   2277  HB1 ALA   153      85.350  35.296  94.244  1.00  0.00           H  
ATOM   2278  HB2 ALA   153      84.016  34.496  95.023  1.00  0.00           H  
ATOM   2279  HB3 ALA   153      85.206  35.132  96.084  1.00  0.00           H  
ATOM   2280  C   ALA   153      87.357  33.524  95.419  1.00  0.00           C  
ATOM   2281  O   ALA   153      88.066  34.440  94.989  1.00  0.00           O  
ATOM   2282  N   GLY   154      87.878  32.704  96.343  1.00  0.00           N  
ATOM   2283  H   GLY   154      87.307  32.090  96.905  1.00  0.00           H  
ATOM   2284  CA  GLY   154      89.321  32.395  96.556  1.00  0.00           C  
ATOM   2285  HA2 GLY   154      89.437  31.639  97.333  1.00  0.00           H  
ATOM   2286  HA3 GLY   154      89.825  32.099  95.636  1.00  0.00           H  
ATOM   2287  C   GLY   154      90.096  33.488  97.300  1.00  0.00           C  
ATOM   2288  O   GLY   154      91.257  33.454  97.435  1.00  0.00           O  
ATOM   2289  N   HIE   155      89.339  34.523  97.623  1.00  0.00           N  
ATOM   2290  H   HIE   155      88.333  34.449  97.573  1.00  0.00           H  
ATOM   2291  CA  HIE   155      89.710  35.716  98.409  1.00  0.00           C  
ATOM   2292  HA  HIE   155      90.639  36.052  97.951  1.00  0.00           H  
ATOM   2293  CB  HIE   155      88.676  36.884  98.257  1.00  0.00           C  
ATOM   2294  HB2 HIE   155      87.677  36.462  98.367  1.00  0.00           H  
ATOM   2295  HB3 HIE   155      88.737  37.543  99.122  1.00  0.00           H  
ATOM   2296  CG  HIE   155      88.614  37.643  96.977  1.00  0.00           C  
ATOM   2297  ND1 HIE   155      88.043  38.889  96.719  1.00  0.00           N  
ATOM   2298  CE1 HIE   155      88.139  39.089  95.407  1.00  0.00           C  
ATOM   2299  HE1 HIE   155      87.742  39.981  94.946  1.00  0.00           H  
ATOM   2300  NE2 HIE   155      88.621  37.984  94.746  1.00  0.00           N  
ATOM   2301  HE2 HIE   155      88.625  37.775  93.757  1.00  0.00           H  
ATOM   2302  CD2 HIE   155      89.012  37.184  95.766  1.00  0.00           C  
ATOM   2303  HD2 HIE   155      89.481  36.235  95.554  1.00  0.00           H  
ATOM   2304  C   HIE   155      89.981  35.406  99.857  1.00  0.00           C  
ATOM   2305  O   HIE   155      89.082  34.950 100.601  1.00  0.00           O  
ATOM   2306  N   CYX   156      91.236  35.626 100.208  1.00  0.00           N  
ATOM   2307  H   CYX   156      91.547  36.517  99.847  1.00  0.00           H  
ATOM   2308  CA  CYX   156      91.896  35.044 101.400  1.00  0.00           C  
ATOM   2309  HA  CYX   156      91.580  34.009 101.523  1.00  0.00           H  
ATOM   2310  CB  CYX   156      93.437  34.963 101.322  1.00  0.00           C  
ATOM   2311  HB2 CYX   156      93.715  35.934 100.913  1.00  0.00           H  
ATOM   2312  HB3 CYX   156      93.834  34.871 102.333  1.00  0.00           H  
ATOM   2313  SG  CYX   156      94.033  33.677 100.277  1.00  0.00           S  
ATOM   2314  C   CYX   156      91.518  35.710 102.691  1.00  0.00           C  
ATOM   2315  O   CYX   156      92.150  36.694 103.107  1.00  0.00           O  
ATOM   2316  N   ASN   157      90.526  35.221 103.473  1.00  0.00           N  
ATOM   2317  H   ASN   157      90.242  34.298 103.179  1.00  0.00           H  
ATOM   2318  CA  ASN   157      90.191  35.540 104.883  1.00  0.00           C  
ATOM   2319  HA  ASN   157      90.154  36.629 104.851  1.00  0.00           H  
ATOM   2320  CB  ASN   157      88.826  34.966 105.218  1.00  0.00           C  
ATOM   2321  HB2 ASN   157      88.138  35.313 104.447  1.00  0.00           H  
ATOM   2322  HB3 ASN   157      88.849  33.877 105.258  1.00  0.00           H  
ATOM   2323  CG  ASN   157      88.483  35.391 106.590  1.00  0.00           C  
ATOM   2324  OD1 ASN   157      88.459  34.629 107.550  1.00  0.00           O  
ATOM   2325  ND2 ASN   157      88.128  36.588 106.820  1.00  0.00           N  
ATOM   2326 HD21 ASN   157      87.803  36.881 107.730  1.00  0.00           H  
ATOM   2327 HD22 ASN   157      88.238  37.326 106.139  1.00  0.00           H  
ATOM   2328  C   ASN   157      91.276  35.056 105.864  1.00  0.00           C  
ATOM   2329  O   ASN   157      91.396  33.819 106.082  1.00  0.00           O  
ATOM   2330  N   ILE   158      91.756  36.010 106.618  1.00  0.00           N  
ATOM   2331  H   ILE   158      91.417  36.922 106.350  1.00  0.00           H  
ATOM   2332  CA  ILE   158      92.624  35.847 107.841  1.00  0.00           C  
ATOM   2333  HA  ILE   158      93.045  34.843 107.798  1.00  0.00           H  
ATOM   2334  CB  ILE   158      93.841  36.789 107.812  1.00  0.00           C  
ATOM   2335  HB  ILE   158      93.520  37.819 107.962  1.00  0.00           H  
ATOM   2336  CG2 ILE   158      94.917  36.349 108.823  1.00  0.00           C  
ATOM   2337 HG21 ILE   158      94.513  36.325 109.835  1.00  0.00           H  
ATOM   2338 HG22 ILE   158      95.059  35.269 108.803  1.00  0.00           H  
ATOM   2339 HG23 ILE   158      95.836  36.936 108.798  1.00  0.00           H  
ATOM   2340  CG1 ILE   158      94.538  36.803 106.362  1.00  0.00           C  
ATOM   2341 HG12 ILE   158      95.134  35.891 106.310  1.00  0.00           H  
ATOM   2342 HG13 ILE   158      93.804  36.652 105.570  1.00  0.00           H  
ATOM   2343  CD1 ILE   158      95.314  38.030 106.000  1.00  0.00           C  
ATOM   2344 HD11 ILE   158      94.661  38.890 106.149  1.00  0.00           H  
ATOM   2345 HD12 ILE   158      96.195  38.108 106.636  1.00  0.00           H  
ATOM   2346 HD13 ILE   158      95.527  37.949 104.934  1.00  0.00           H  
ATOM   2347  C   ILE   158      91.809  35.898 109.176  1.00  0.00           C  
ATOM   2348  O   ILE   158      90.986  36.761 109.392  1.00  0.00           O  
ATOM   2349  N   ALA   159      92.116  35.021 110.058  1.00  0.00           N  
ATOM   2350  H   ALA   159      92.655  34.200 109.822  1.00  0.00           H  
ATOM   2351  CA  ALA   159      91.491  35.019 111.376  1.00  0.00           C  
ATOM   2352  HA  ALA   159      90.419  35.021 111.180  1.00  0.00           H  
ATOM   2353  CB  ALA   159      91.661  33.704 112.050  1.00  0.00           C  
ATOM   2354  HB1 ALA   159      91.076  33.580 112.961  1.00  0.00           H  
ATOM   2355  HB2 ALA   159      91.472  32.905 111.333  1.00  0.00           H  
ATOM   2356  HB3 ALA   159      92.719  33.760 112.306  1.00  0.00           H  
ATOM   2357  C   ALA   159      91.948  36.259 112.191  1.00  0.00           C  
ATOM   2358  O   ALA   159      93.152  36.452 112.492  1.00  0.00           O  
ATOM   2359  N   ARG   160      90.948  37.149 112.369  1.00  0.00           N  
ATOM   2360  H   ARG   160      90.027  36.735 112.331  1.00  0.00           H  
ATOM   2361  CA  ARG   160      91.105  38.593 112.708  1.00  0.00           C  
ATOM   2362  HA  ARG   160      91.638  39.083 111.894  1.00  0.00           H  
ATOM   2363  CB  ARG   160      89.694  39.331 112.958  1.00  0.00           C  
ATOM   2364  HB2 ARG   160      89.004  38.843 112.270  1.00  0.00           H  
ATOM   2365  HB3 ARG   160      89.430  39.141 113.998  1.00  0.00           H  
ATOM   2366  CG  ARG   160      89.715  40.860 112.669  1.00  0.00           C  
ATOM   2367  HG2 ARG   160      90.600  41.224 113.190  1.00  0.00           H  
ATOM   2368  HG3 ARG   160      89.675  41.035 111.594  1.00  0.00           H  
ATOM   2369  CD  ARG   160      88.466  41.454 113.229  1.00  0.00           C  
ATOM   2370  HD2 ARG   160      87.724  41.122 112.503  1.00  0.00           H  
ATOM   2371  HD3 ARG   160      88.246  40.998 114.194  1.00  0.00           H  
ATOM   2372  NE  ARG   160      88.515  42.942 113.343  1.00  0.00           N  
ATOM   2373  HE  ARG   160      89.401  43.325 113.046  1.00  0.00           H  
ATOM   2374  CZ  ARG   160      87.479  43.785 113.593  1.00  0.00           C  
ATOM   2375  NH1 ARG   160      87.655  45.068 113.752  1.00  0.00           N  
ATOM   2376 HH11 ARG   160      86.895  45.656 114.062  1.00  0.00           H  
ATOM   2377 HH12 ARG   160      88.368  45.542 113.215  1.00  0.00           H  
ATOM   2378  NH2 ARG   160      86.296  43.359 113.631  1.00  0.00           N  
ATOM   2379 HH21 ARG   160      85.500  43.980 113.626  1.00  0.00           H  
ATOM   2380 HH22 ARG   160      86.209  42.378 113.408  1.00  0.00           H  
ATOM   2381  C   ARG   160      91.849  38.744 113.958  1.00  0.00           C  
ATOM   2382  O   ARG   160      92.756  39.556 113.971  1.00  0.00           O  
ATOM   2383  N   ALA   161      91.306  38.235 115.050  1.00  0.00           N  
ATOM   2384  H   ALA   161      90.350  37.911 115.010  1.00  0.00           H  
ATOM   2385  CA  ALA   161      91.928  38.489 116.384  1.00  0.00           C  
ATOM   2386  HA  ALA   161      91.930  39.576 116.456  1.00  0.00           H  
ATOM   2387  CB  ALA   161      91.188  37.942 117.611  1.00  0.00           C  
ATOM   2388  HB1 ALA   161      90.125  38.183 117.578  1.00  0.00           H  
ATOM   2389  HB2 ALA   161      91.202  36.856 117.702  1.00  0.00           H  
ATOM   2390  HB3 ALA   161      91.638  38.289 118.541  1.00  0.00           H  
ATOM   2391  C   ALA   161      93.386  38.043 116.471  1.00  0.00           C  
ATOM   2392  O   ALA   161      94.341  38.757 116.907  1.00  0.00           O  
ATOM   2393  N   LYS   162      93.636  36.768 116.062  1.00  0.00           N  
ATOM   2394  H   LYS   162      92.893  36.085 116.062  1.00  0.00           H  
ATOM   2395  CA  LYS   162      94.934  36.149 115.868  1.00  0.00           C  
ATOM   2396  HA  LYS   162      95.401  36.014 116.843  1.00  0.00           H  
ATOM   2397  CB  LYS   162      94.695  34.743 115.283  1.00  0.00           C  
ATOM   2398  HB2 LYS   162      94.339  34.837 114.257  1.00  0.00           H  
ATOM   2399  HB3 LYS   162      95.635  34.191 115.283  1.00  0.00           H  
ATOM   2400  CG  LYS   162      93.731  33.844 116.167  1.00  0.00           C  
ATOM   2401  HG2 LYS   162      94.334  33.505 117.008  1.00  0.00           H  
ATOM   2402  HG3 LYS   162      92.812  34.380 116.403  1.00  0.00           H  
ATOM   2403  CD  LYS   162      93.199  32.617 115.368  1.00  0.00           C  
ATOM   2404  HD2 LYS   162      92.809  33.132 114.490  1.00  0.00           H  
ATOM   2405  HD3 LYS   162      94.030  31.970 115.088  1.00  0.00           H  
ATOM   2406  CE  LYS   162      92.108  31.814 116.033  1.00  0.00           C  
ATOM   2407  HE2 LYS   162      91.281  32.519 116.117  1.00  0.00           H  
ATOM   2408  HE3 LYS   162      91.832  30.985 115.381  1.00  0.00           H  
ATOM   2409  NZ  LYS   162      92.430  31.266 117.321  1.00  0.00           N  
ATOM   2410  HZ1 LYS   162      92.305  31.837 118.145  1.00  0.00           H  
ATOM   2411  HZ2 LYS   162      91.924  30.423 117.551  1.00  0.00           H  
ATOM   2412  HZ3 LYS   162      93.391  30.960 117.376  1.00  0.00           H  
ATOM   2413  C   LYS   162      95.910  36.978 115.022  1.00  0.00           C  
ATOM   2414  O   LYS   162      96.962  37.399 115.512  1.00  0.00           O  
ATOM   2415  N   TRP   163      95.492  37.477 113.817  1.00  0.00           N  
ATOM   2416  H   TRP   163      94.524  37.374 113.548  1.00  0.00           H  
ATOM   2417  CA  TRP   163      96.361  38.362 112.953  1.00  0.00           C  
ATOM   2418  HA  TRP   163      97.327  37.983 112.618  1.00  0.00           H  
ATOM   2419  CB  TRP   163      95.710  38.403 111.566  1.00  0.00           C  
ATOM   2420  HB2 TRP   163      95.985  37.484 111.048  1.00  0.00           H  
ATOM   2421  HB3 TRP   163      94.633  38.426 111.731  1.00  0.00           H  
ATOM   2422  CG  TRP   163      96.220  39.519 110.680  1.00  0.00           C  
ATOM   2423  CD1 TRP   163      95.472  40.577 110.248  1.00  0.00           C  
ATOM   2424  HD1 TRP   163      94.439  40.719 110.527  1.00  0.00           H  
ATOM   2425  NE1 TRP   163      96.284  41.427 109.566  1.00  0.00           N  
ATOM   2426  HE1 TRP   163      95.954  42.297 109.174  1.00  0.00           H  
ATOM   2427  CE2 TRP   163      97.543  40.889 109.347  1.00  0.00           C  
ATOM   2428  CZ2 TRP   163      98.695  41.327 108.577  1.00  0.00           C  
ATOM   2429  HZ2 TRP   163      98.804  42.269 108.060  1.00  0.00           H  
ATOM   2430  CH2 TRP   163      99.794  40.428 108.642  1.00  0.00           C  
ATOM   2431  HH2 TRP   163     100.728  40.723 108.187  1.00  0.00           H  
ATOM   2432  CZ3 TRP   163      99.782  39.206 109.344  1.00  0.00           C  
ATOM   2433  HZ3 TRP   163     100.675  38.614 109.476  1.00  0.00           H  
ATOM   2434  CE3 TRP   163      98.601  38.783 110.020  1.00  0.00           C  
ATOM   2435  HE3 TRP   163      98.691  37.877 110.600  1.00  0.00           H  
ATOM   2436  CD2 TRP   163      97.488  39.678 110.006  1.00  0.00           C  
ATOM   2437  C   TRP   163      96.490  39.739 113.602  1.00  0.00           C  
ATOM   2438  O   TRP   163      97.565  40.371 113.631  1.00  0.00           O  
ATOM   2439  N   ASN   164      95.492  40.286 114.362  1.00  0.00           N  
ATOM   2440  H   ASN   164      94.576  39.861 114.381  1.00  0.00           H  
ATOM   2441  CA  ASN   164      95.616  41.673 114.926  1.00  0.00           C  
ATOM   2442  HA  ASN   164      96.131  42.193 114.118  1.00  0.00           H  
ATOM   2443  CB  ASN   164      94.304  42.362 115.151  1.00  0.00           C  
ATOM   2444  HB2 ASN   164      93.695  42.330 114.247  1.00  0.00           H  
ATOM   2445  HB3 ASN   164      93.680  41.867 115.894  1.00  0.00           H  
ATOM   2446  CG  ASN   164      94.485  43.848 115.373  1.00  0.00           C  
ATOM   2447  OD1 ASN   164      94.849  44.566 114.434  1.00  0.00           O  
ATOM   2448  ND2 ASN   164      94.555  44.369 116.573  1.00  0.00           N  
ATOM   2449 HD21 ASN   164      94.501  43.648 117.279  1.00  0.00           H  
ATOM   2450 HD22 ASN   164      95.477  44.779 116.614  1.00  0.00           H  
ATOM   2451  C   ASN   164      96.643  41.617 116.142  1.00  0.00           C  
ATOM   2452  O   ASN   164      97.373  42.514 116.497  1.00  0.00           O  
ATOM   2453  N   ASN   165      96.716  40.524 116.815  1.00  0.00           N  
ATOM   2454  H   ASN   165      96.236  39.731 116.414  1.00  0.00           H  
ATOM   2455  CA  ASN   165      97.840  40.249 117.701  1.00  0.00           C  
ATOM   2456  HA  ASN   165      98.006  41.081 118.386  1.00  0.00           H  
ATOM   2457  CB  ASN   165      97.551  39.100 118.652  1.00  0.00           C  
ATOM   2458  HB2 ASN   165      96.683  39.472 119.197  1.00  0.00           H  
ATOM   2459  HB3 ASN   165      97.267  38.266 118.011  1.00  0.00           H  
ATOM   2460  CG  ASN   165      98.648  38.745 119.676  1.00  0.00           C  
ATOM   2461  OD1 ASN   165      99.210  37.639 119.602  1.00  0.00           O  
ATOM   2462  ND2 ASN   165      99.016  39.649 120.572  1.00  0.00           N  
ATOM   2463 HD21 ASN   165      98.415  40.455 120.669  1.00  0.00           H  
ATOM   2464 HD22 ASN   165      99.609  39.194 121.251  1.00  0.00           H  
ATOM   2465  C   ASN   165      99.141  40.032 116.936  1.00  0.00           C  
ATOM   2466  O   ASN   165     100.201  40.366 117.504  1.00  0.00           O  
ATOM   2467  N   THR   166      99.190  39.203 115.881  1.00  0.00           N  
ATOM   2468  H   THR   166      98.383  38.598 115.827  1.00  0.00           H  
ATOM   2469  CA  THR   166     100.428  38.965 115.092  1.00  0.00           C  
ATOM   2470  HA  THR   166     101.012  38.351 115.778  1.00  0.00           H  
ATOM   2471  CB  THR   166     100.086  38.098 113.918  1.00  0.00           C  
ATOM   2472  HB  THR   166      99.207  38.476 113.396  1.00  0.00           H  
ATOM   2473  CG2 THR   166     101.151  37.934 112.850  1.00  0.00           C  
ATOM   2474 HG21 THR   166     102.109  37.673 113.300  1.00  0.00           H  
ATOM   2475 HG22 THR   166     100.837  37.263 112.051  1.00  0.00           H  
ATOM   2476 HG23 THR   166     101.325  38.866 112.312  1.00  0.00           H  
ATOM   2477  OG1 THR   166      99.629  36.820 114.250  1.00  0.00           O  
ATOM   2478  HG1 THR   166     100.435  36.298 114.225  1.00  0.00           H  
ATOM   2479  C   THR   166     101.262  40.218 114.734  1.00  0.00           C  
ATOM   2480  O   THR   166     102.410  40.331 115.069  1.00  0.00           O  
ATOM   2481  N   LEU   167     100.527  41.251 114.322  1.00  0.00           N  
ATOM   2482  H   LEU   167      99.539  41.052 114.253  1.00  0.00           H  
ATOM   2483  CA  LEU   167     101.125  42.579 113.994  1.00  0.00           C  
ATOM   2484  HA  LEU   167     101.930  42.420 113.275  1.00  0.00           H  
ATOM   2485  CB  LEU   167     100.123  43.501 113.351  1.00  0.00           C  
ATOM   2486  HB2 LEU   167      99.163  43.398 113.857  1.00  0.00           H  
ATOM   2487  HB3 LEU   167     100.465  44.528 113.481  1.00  0.00           H  
ATOM   2488  CG  LEU   167      99.863  43.142 111.826  1.00  0.00           C  
ATOM   2489  HG  LEU   167      99.840  42.053 111.789  1.00  0.00           H  
ATOM   2490  CD1 LEU   167      98.532  43.795 111.436  1.00  0.00           C  
ATOM   2491 HD11 LEU   167      98.335  43.474 110.413  1.00  0.00           H  
ATOM   2492 HD12 LEU   167      97.732  43.695 112.169  1.00  0.00           H  
ATOM   2493 HD13 LEU   167      98.738  44.865 111.446  1.00  0.00           H  
ATOM   2494  CD2 LEU   167     100.951  43.731 110.896  1.00  0.00           C  
ATOM   2495 HD21 LEU   167     101.881  43.450 111.389  1.00  0.00           H  
ATOM   2496 HD22 LEU   167     100.930  43.344 109.878  1.00  0.00           H  
ATOM   2497 HD23 LEU   167     100.828  44.812 110.821  1.00  0.00           H  
ATOM   2498  C   LEU   167     101.877  43.131 115.248  1.00  0.00           C  
ATOM   2499  O   LEU   167     102.954  43.634 115.147  1.00  0.00           O  
ATOM   2500  N   LYS   168     101.157  42.995 116.411  1.00  0.00           N  
ATOM   2501  H   LYS   168     100.254  42.543 116.430  1.00  0.00           H  
ATOM   2502  CA  LYS   168     101.545  43.685 117.657  1.00  0.00           C  
ATOM   2503  HA  LYS   168     101.697  44.757 117.529  1.00  0.00           H  
ATOM   2504  CB  LYS   168     100.337  43.577 118.621  1.00  0.00           C  
ATOM   2505  HB2 LYS   168      99.447  43.874 118.067  1.00  0.00           H  
ATOM   2506  HB3 LYS   168     100.211  42.529 118.895  1.00  0.00           H  
ATOM   2507  CG  LYS   168     100.508  44.556 119.854  1.00  0.00           C  
ATOM   2508  HG2 LYS   168     101.264  44.209 120.558  1.00  0.00           H  
ATOM   2509  HG3 LYS   168     100.905  45.507 119.499  1.00  0.00           H  
ATOM   2510  CD  LYS   168      99.104  44.896 120.473  1.00  0.00           C  
ATOM   2511  HD2 LYS   168      98.535  45.622 119.892  1.00  0.00           H  
ATOM   2512  HD3 LYS   168      98.659  43.902 120.526  1.00  0.00           H  
ATOM   2513  CE  LYS   168      99.186  45.418 121.963  1.00  0.00           C  
ATOM   2514  HE2 LYS   168      99.897  46.241 122.032  1.00  0.00           H  
ATOM   2515  HE3 LYS   168      98.248  45.925 122.191  1.00  0.00           H  
ATOM   2516  NZ  LYS   168      99.419  44.394 122.947  1.00  0.00           N  
ATOM   2517  HZ1 LYS   168      99.614  44.889 123.806  1.00  0.00           H  
ATOM   2518  HZ2 LYS   168      98.552  43.913 123.138  1.00  0.00           H  
ATOM   2519  HZ3 LYS   168     100.145  43.731 122.716  1.00  0.00           H  
ATOM   2520  C   LYS   168     102.782  43.047 118.230  1.00  0.00           C  
ATOM   2521  O   LYS   168     103.773  43.750 118.536  1.00  0.00           O  
ATOM   2522  N   GLN   169     102.758  41.720 118.359  1.00  0.00           N  
ATOM   2523  H   GLN   169     101.928  41.194 118.124  1.00  0.00           H  
ATOM   2524  CA  GLN   169     103.945  40.888 118.580  1.00  0.00           C  
ATOM   2525  HA  GLN   169     104.189  41.143 119.611  1.00  0.00           H  
ATOM   2526  CB  GLN   169     103.690  39.293 118.486  1.00  0.00           C  
ATOM   2527  HB2 GLN   169     103.119  39.147 117.569  1.00  0.00           H  
ATOM   2528  HB3 GLN   169     104.634  38.748 118.486  1.00  0.00           H  
ATOM   2529  CG  GLN   169     102.854  38.865 119.674  1.00  0.00           C  
ATOM   2530  HG2 GLN   169     102.281  39.671 120.132  1.00  0.00           H  
ATOM   2531  HG3 GLN   169     102.248  38.000 119.407  1.00  0.00           H  
ATOM   2532  CD  GLN   169     103.788  38.273 120.774  1.00  0.00           C  
ATOM   2533  OE1 GLN   169     104.188  38.965 121.710  1.00  0.00           O  
ATOM   2534  NE2 GLN   169     104.137  37.022 120.715  1.00  0.00           N  
ATOM   2535 HE21 GLN   169     103.583  36.341 120.216  1.00  0.00           H  
ATOM   2536 HE22 GLN   169     104.874  36.712 121.332  1.00  0.00           H  
ATOM   2537  C   GLN   169     105.125  41.248 117.711  1.00  0.00           C  
ATOM   2538  O   GLN   169     106.182  41.473 118.204  1.00  0.00           O  
ATOM   2539  N   ILE   170     104.849  41.291 116.391  1.00  0.00           N  
ATOM   2540  H   ILE   170     103.897  41.188 116.069  1.00  0.00           H  
ATOM   2541  CA  ILE   170     105.910  41.496 115.368  1.00  0.00           C  
ATOM   2542  HA  ILE   170     106.597  40.670 115.553  1.00  0.00           H  
ATOM   2543  CB  ILE   170     105.285  41.377 113.931  1.00  0.00           C  
ATOM   2544  HB  ILE   170     104.289  41.819 113.898  1.00  0.00           H  
ATOM   2545  CG2 ILE   170     106.299  42.007 112.944  1.00  0.00           C  
ATOM   2546 HG21 ILE   170     107.323  41.715 113.178  1.00  0.00           H  
ATOM   2547 HG22 ILE   170     106.293  41.610 111.929  1.00  0.00           H  
ATOM   2548 HG23 ILE   170     106.096  43.074 113.030  1.00  0.00           H  
ATOM   2549  CG1 ILE   170     105.156  39.940 113.494  1.00  0.00           C  
ATOM   2550 HG12 ILE   170     106.110  39.466 113.263  1.00  0.00           H  
ATOM   2551 HG13 ILE   170     104.716  39.370 114.312  1.00  0.00           H  
ATOM   2552  CD1 ILE   170     104.235  39.669 112.242  1.00  0.00           C  
ATOM   2553 HD11 ILE   170     104.788  39.960 111.349  1.00  0.00           H  
ATOM   2554 HD12 ILE   170     104.008  38.607 112.149  1.00  0.00           H  
ATOM   2555 HD13 ILE   170     103.349  40.296 112.345  1.00  0.00           H  
ATOM   2556  C   ILE   170     106.589  42.838 115.726  1.00  0.00           C  
ATOM   2557  O   ILE   170     107.790  42.910 115.720  1.00  0.00           O  
ATOM   2558  N   ALA   171     105.818  43.901 115.854  1.00  0.00           N  
ATOM   2559  H   ALA   171     104.860  43.783 115.556  1.00  0.00           H  
ATOM   2560  CA  ALA   171     106.273  45.258 116.085  1.00  0.00           C  
ATOM   2561  HA  ALA   171     107.094  45.487 115.405  1.00  0.00           H  
ATOM   2562  CB  ALA   171     105.131  46.354 115.991  1.00  0.00           C  
ATOM   2563  HB1 ALA   171     105.427  47.218 116.587  1.00  0.00           H  
ATOM   2564  HB2 ALA   171     105.068  46.608 114.933  1.00  0.00           H  
ATOM   2565  HB3 ALA   171     104.235  45.922 116.437  1.00  0.00           H  
ATOM   2566  C   ALA   171     106.913  45.462 117.473  1.00  0.00           C  
ATOM   2567  O   ALA   171     108.037  46.080 117.596  1.00  0.00           O  
ATOM   2568  N   SER   172     106.397  44.868 118.549  1.00  0.00           N  
ATOM   2569  H   SER   172     105.500  44.424 118.409  1.00  0.00           H  
ATOM   2570  CA  SER   172     107.122  44.623 119.792  1.00  0.00           C  
ATOM   2571  HA  SER   172     107.164  45.498 120.441  1.00  0.00           H  
ATOM   2572  CB  SER   172     106.281  43.711 120.704  1.00  0.00           C  
ATOM   2573  HB2 SER   172     106.236  42.732 120.227  1.00  0.00           H  
ATOM   2574  HB3 SER   172     106.707  43.656 121.706  1.00  0.00           H  
ATOM   2575  OG  SER   172     104.895  44.202 120.878  1.00  0.00           O  
ATOM   2576  HG  SER   172     104.336  44.023 120.117  1.00  0.00           H  
ATOM   2577  C   SER   172     108.522  43.976 119.583  1.00  0.00           C  
ATOM   2578  O   SER   172     109.539  44.554 119.997  1.00  0.00           O  
ATOM   2579  N   LYS   173     108.560  42.871 118.825  1.00  0.00           N  
ATOM   2580  H   LYS   173     107.703  42.457 118.487  1.00  0.00           H  
ATOM   2581  CA  LYS   173     109.851  42.142 118.538  1.00  0.00           C  
ATOM   2582  HA  LYS   173     110.293  41.892 119.502  1.00  0.00           H  
ATOM   2583  CB  LYS   173     109.497  40.776 117.886  1.00  0.00           C  
ATOM   2584  HB2 LYS   173     108.643  41.036 117.261  1.00  0.00           H  
ATOM   2585  HB3 LYS   173     110.281  40.466 117.194  1.00  0.00           H  
ATOM   2586  CG  LYS   173     109.080  39.694 118.916  1.00  0.00           C  
ATOM   2587  HG2 LYS   173     108.320  40.113 119.576  1.00  0.00           H  
ATOM   2588  HG3 LYS   173     108.572  38.892 118.380  1.00  0.00           H  
ATOM   2589  CD  LYS   173     110.286  39.064 119.674  1.00  0.00           C  
ATOM   2590  HD2 LYS   173     110.930  38.732 118.861  1.00  0.00           H  
ATOM   2591  HD3 LYS   173     110.819  39.885 120.153  1.00  0.00           H  
ATOM   2592  CE  LYS   173     109.844  38.085 120.783  1.00  0.00           C  
ATOM   2593  HE2 LYS   173     108.781  38.291 120.916  1.00  0.00           H  
ATOM   2594  HE3 LYS   173     109.745  37.125 120.276  1.00  0.00           H  
ATOM   2595  NZ  LYS   173     110.677  38.061 122.014  1.00  0.00           N  
ATOM   2596  HZ1 LYS   173     111.046  37.135 122.177  1.00  0.00           H  
ATOM   2597  HZ2 LYS   173     111.342  38.814 122.122  1.00  0.00           H  
ATOM   2598  HZ3 LYS   173     110.183  38.170 122.889  1.00  0.00           H  
ATOM   2599  C   LYS   173     110.857  42.952 117.759  1.00  0.00           C  
ATOM   2600  O   LYS   173     112.036  42.727 117.968  1.00  0.00           O  
ATOM   2601  N   LEU   174     110.361  43.890 116.922  1.00  0.00           N  
ATOM   2602  H   LEU   174     109.373  43.954 116.723  1.00  0.00           H  
ATOM   2603  CA  LEU   174     111.252  44.727 116.151  1.00  0.00           C  
ATOM   2604  HA  LEU   174     112.032  44.015 115.881  1.00  0.00           H  
ATOM   2605  CB  LEU   174     110.479  45.254 114.981  1.00  0.00           C  
ATOM   2606  HB2 LEU   174     109.527  45.599 115.384  1.00  0.00           H  
ATOM   2607  HB3 LEU   174     110.902  46.162 114.551  1.00  0.00           H  
ATOM   2608  CG  LEU   174     110.314  44.195 113.875  1.00  0.00           C  
ATOM   2609  HG  LEU   174     109.903  43.262 114.259  1.00  0.00           H  
ATOM   2610  CD1 LEU   174     109.261  44.872 113.006  1.00  0.00           C  
ATOM   2611 HD11 LEU   174     108.350  45.058 113.575  1.00  0.00           H  
ATOM   2612 HD12 LEU   174     109.577  45.836 112.607  1.00  0.00           H  
ATOM   2613 HD13 LEU   174     109.017  44.238 112.154  1.00  0.00           H  
ATOM   2614  CD2 LEU   174     111.653  44.002 113.151  1.00  0.00           C  
ATOM   2615 HD21 LEU   174     112.092  43.051 113.454  1.00  0.00           H  
ATOM   2616 HD22 LEU   174     111.356  44.036 112.103  1.00  0.00           H  
ATOM   2617 HD23 LEU   174     112.349  44.835 113.255  1.00  0.00           H  
ATOM   2618  C   LEU   174     111.795  45.847 117.054  1.00  0.00           C  
ATOM   2619  O   LEU   174     113.007  45.965 117.148  1.00  0.00           O  
ATOM   2620  N   ARG   175     111.016  46.603 117.909  1.00  0.00           N  
ATOM   2621  H   ARG   175     110.036  46.369 117.980  1.00  0.00           H  
ATOM   2622  CA  ARG   175     111.547  47.561 118.925  1.00  0.00           C  
ATOM   2623  HA  ARG   175     112.057  48.413 118.475  1.00  0.00           H  
ATOM   2624  CB  ARG   175     110.330  47.986 119.755  1.00  0.00           C  
ATOM   2625  HB2 ARG   175     109.637  47.145 119.736  1.00  0.00           H  
ATOM   2626  HB3 ARG   175     110.564  48.145 120.807  1.00  0.00           H  
ATOM   2627  CG  ARG   175     109.581  49.307 119.266  1.00  0.00           C  
ATOM   2628  HG2 ARG   175     109.879  50.120 119.928  1.00  0.00           H  
ATOM   2629  HG3 ARG   175     109.870  49.449 118.224  1.00  0.00           H  
ATOM   2630  CD  ARG   175     108.081  48.984 119.387  1.00  0.00           C  
ATOM   2631  HD2 ARG   175     107.597  49.719 118.744  1.00  0.00           H  
ATOM   2632  HD3 ARG   175     107.858  47.953 119.114  1.00  0.00           H  
ATOM   2633  NE  ARG   175     107.411  49.245 120.652  1.00  0.00           N  
ATOM   2634  HE  ARG   175     107.229  48.365 121.113  1.00  0.00           H  
ATOM   2635  CZ  ARG   175     107.283  50.300 121.369  1.00  0.00           C  
ATOM   2636  NH1 ARG   175     106.545  50.261 122.392  1.00  0.00           N  
ATOM   2637 HH11 ARG   175     106.052  51.099 122.668  1.00  0.00           H  
ATOM   2638 HH12 ARG   175     106.098  49.393 122.651  1.00  0.00           H  
ATOM   2639  NH2 ARG   175     107.427  51.478 120.924  1.00  0.00           N  
ATOM   2640 HH21 ARG   175     107.169  52.236 121.540  1.00  0.00           H  
ATOM   2641 HH22 ARG   175     107.916  51.538 120.043  1.00  0.00           H  
ATOM   2642  C   ARG   175     112.500  46.760 119.870  1.00  0.00           C  
ATOM   2643  O   ARG   175     113.454  47.362 120.319  1.00  0.00           O  
ATOM   2644  N   GLU   176     112.301  45.514 120.153  1.00  0.00           N  
ATOM   2645  H   GLU   176     111.364  45.140 120.100  1.00  0.00           H  
ATOM   2646  CA  GLU   176     113.132  44.683 120.978  1.00  0.00           C  
ATOM   2647  HA  GLU   176     113.423  45.288 121.836  1.00  0.00           H  
ATOM   2648  CB  GLU   176     112.291  43.487 121.456  1.00  0.00           C  
ATOM   2649  HB2 GLU   176     111.354  43.936 121.785  1.00  0.00           H  
ATOM   2650  HB3 GLU   176     112.083  42.903 120.559  1.00  0.00           H  
ATOM   2651  CG  GLU   176     112.897  42.591 122.448  1.00  0.00           C  
ATOM   2652  HG2 GLU   176     113.888  42.260 122.136  1.00  0.00           H  
ATOM   2653  HG3 GLU   176     113.030  43.149 123.376  1.00  0.00           H  
ATOM   2654  CD  GLU   176     112.005  41.307 122.504  1.00  0.00           C  
ATOM   2655  OE1 GLU   176     112.474  40.259 122.019  1.00  0.00           O  
ATOM   2656  OE2 GLU   176     110.812  41.423 122.902  1.00  0.00           O  
ATOM   2657  C   GLU   176     114.523  44.380 120.487  1.00  0.00           C  
ATOM   2658  O   GLU   176     115.433  44.129 121.258  1.00  0.00           O  
ATOM   2659  N   GLN   177     114.711  44.508 119.199  1.00  0.00           N  
ATOM   2660  H   GLN   177     114.059  44.900 118.534  1.00  0.00           H  
ATOM   2661  CA  GLN   177     116.031  44.455 118.546  1.00  0.00           C  
ATOM   2662  HA  GLN   177     116.747  43.923 119.173  1.00  0.00           H  
ATOM   2663  CB  GLN   177     115.810  43.694 117.220  1.00  0.00           C  
ATOM   2664  HB2 GLN   177     114.759  43.700 116.934  1.00  0.00           H  
ATOM   2665  HB3 GLN   177     116.481  44.061 116.444  1.00  0.00           H  
ATOM   2666  CG  GLN   177     116.201  42.241 117.285  1.00  0.00           C  
ATOM   2667  HG2 GLN   177     115.939  41.754 116.345  1.00  0.00           H  
ATOM   2668  HG3 GLN   177     117.282  42.113 117.349  1.00  0.00           H  
ATOM   2669  CD  GLN   177     115.658  41.395 118.449  1.00  0.00           C  
ATOM   2670  OE1 GLN   177     116.465  40.921 119.206  1.00  0.00           O  
ATOM   2671  NE2 GLN   177     114.412  41.178 118.654  1.00  0.00           N  
ATOM   2672 HE21 GLN   177     113.704  41.794 118.280  1.00  0.00           H  
ATOM   2673 HE22 GLN   177     114.180  40.464 119.329  1.00  0.00           H  
ATOM   2674  C   GLN   177     116.648  45.861 118.264  1.00  0.00           C  
ATOM   2675  O   GLN   177     117.875  45.997 118.352  1.00  0.00           O  
ATOM   2676  N   PHE   178     115.822  46.830 117.839  1.00  0.00           N  
ATOM   2677  H   PHE   178     114.885  46.456 117.796  1.00  0.00           H  
ATOM   2678  CA  PHE   178     116.101  48.078 117.206  1.00  0.00           C  
ATOM   2679  HA  PHE   178     117.163  48.138 116.964  1.00  0.00           H  
ATOM   2680  CB  PHE   178     115.340  48.113 115.846  1.00  0.00           C  
ATOM   2681  HB2 PHE   178     114.298  47.944 116.118  1.00  0.00           H  
ATOM   2682  HB3 PHE   178     115.524  49.120 115.473  1.00  0.00           H  
ATOM   2683  CG  PHE   178     115.870  47.154 114.780  1.00  0.00           C  
ATOM   2684  CD1 PHE   178     116.869  47.618 113.876  1.00  0.00           C  
ATOM   2685  HD1 PHE   178     117.445  48.516 114.040  1.00  0.00           H  
ATOM   2686  CE1 PHE   178     117.134  46.885 112.668  1.00  0.00           C  
ATOM   2687  HE1 PHE   178     118.006  47.143 112.085  1.00  0.00           H  
ATOM   2688  CZ  PHE   178     116.385  45.750 112.406  1.00  0.00           C  
ATOM   2689  HZ  PHE   178     116.735  45.064 111.649  1.00  0.00           H  
ATOM   2690  CE2 PHE   178     115.482  45.236 113.392  1.00  0.00           C  
ATOM   2691  HE2 PHE   178     115.270  44.180 113.477  1.00  0.00           H  
ATOM   2692  CD2 PHE   178     115.150  46.023 114.473  1.00  0.00           C  
ATOM   2693  HD2 PHE   178     114.474  45.620 115.212  1.00  0.00           H  
ATOM   2694  C   PHE   178     115.744  49.352 118.058  1.00  0.00           C  
ATOM   2695  O   PHE   178     116.056  50.428 117.619  1.00  0.00           O  
ATOM   2696  N   GLY   179     115.162  49.238 119.249  1.00  0.00           N  
ATOM   2697  H   GLY   179     114.727  48.345 119.431  1.00  0.00           H  
ATOM   2698  CA  GLY   179     115.028  50.375 120.151  1.00  0.00           C  
ATOM   2699  HA2 GLY   179     115.833  50.282 120.880  1.00  0.00           H  
ATOM   2700  HA3 GLY   179     115.255  51.312 119.642  1.00  0.00           H  
ATOM   2701  C   GLY   179     113.670  50.293 120.808  1.00  0.00           C  
ATOM   2702  O   GLY   179     112.591  50.514 120.207  1.00  0.00           O  
ATOM   2703  N   ASN   180     113.697  50.260 122.103  1.00  0.00           N  
ATOM   2704  H   ASN   180     114.607  50.441 122.501  1.00  0.00           H  
ATOM   2705  CA  ASN   180     112.606  49.967 123.057  1.00  0.00           C  
ATOM   2706  HA  ASN   180     112.143  49.003 122.846  1.00  0.00           H  
ATOM   2707  CB  ASN   180     113.101  49.852 124.467  1.00  0.00           C  
ATOM   2708  HB2 ASN   180     113.496  50.819 124.776  1.00  0.00           H  
ATOM   2709  HB3 ASN   180     112.257  49.570 125.095  1.00  0.00           H  
ATOM   2710  CG  ASN   180     114.134  48.774 124.566  1.00  0.00           C  
ATOM   2711  OD1 ASN   180     113.788  47.642 124.305  1.00  0.00           O  
ATOM   2712  ND2 ASN   180     115.384  49.081 124.694  1.00  0.00           N  
ATOM   2713 HD21 ASN   180     115.634  50.021 124.963  1.00  0.00           H  
ATOM   2714 HD22 ASN   180     115.995  48.361 125.052  1.00  0.00           H  
ATOM   2715  C   ASN   180     111.492  50.956 122.907  1.00  0.00           C  
ATOM   2716  O   ASN   180     110.420  50.658 123.337  1.00  0.00           O  
ATOM   2717  N   ASN   181     111.711  52.171 122.506  1.00  0.00           N  
ATOM   2718  H   ASN   181     112.663  52.446 122.310  1.00  0.00           H  
ATOM   2719  CA  ASN   181     110.728  53.262 122.521  1.00  0.00           C  
ATOM   2720  HA  ASN   181     109.777  52.947 122.951  1.00  0.00           H  
ATOM   2721  CB  ASN   181     111.406  54.397 123.357  1.00  0.00           C  
ATOM   2722  HB2 ASN   181     111.881  54.093 124.289  1.00  0.00           H  
ATOM   2723  HB3 ASN   181     112.184  54.838 122.734  1.00  0.00           H  
ATOM   2724  CG  ASN   181     110.427  55.406 123.880  1.00  0.00           C  
ATOM   2725  OD1 ASN   181     109.209  55.178 123.861  1.00  0.00           O  
ATOM   2726  ND2 ASN   181     110.864  56.572 124.280  1.00  0.00           N  
ATOM   2727 HD21 ASN   181     111.845  56.675 124.062  1.00  0.00           H  
ATOM   2728 HD22 ASN   181     110.342  57.296 123.807  1.00  0.00           H  
ATOM   2729  C   ASN   181     110.400  53.740 121.115  1.00  0.00           C  
ATOM   2730  O   ASN   181     109.778  54.808 120.975  1.00  0.00           O  
ATOM   2731  N   LYS   182     110.834  52.960 120.039  1.00  0.00           N  
ATOM   2732  H   LYS   182     111.131  52.013 120.224  1.00  0.00           H  
ATOM   2733  CA  LYS   182     110.676  53.375 118.638  1.00  0.00           C  
ATOM   2734  HA  LYS   182     110.924  54.433 118.554  1.00  0.00           H  
ATOM   2735  CB  LYS   182     111.502  52.581 117.676  1.00  0.00           C  
ATOM   2736  HB2 LYS   182     111.223  51.531 117.766  1.00  0.00           H  
ATOM   2737  HB3 LYS   182     111.267  52.816 116.638  1.00  0.00           H  
ATOM   2738  CG  LYS   182     113.030  52.677 117.794  1.00  0.00           C  
ATOM   2739  HG2 LYS   182     113.320  52.714 118.844  1.00  0.00           H  
ATOM   2740  HG3 LYS   182     113.414  51.765 117.338  1.00  0.00           H  
ATOM   2741  CD  LYS   182     113.479  54.013 117.235  1.00  0.00           C  
ATOM   2742  HD2 LYS   182     113.168  54.092 116.193  1.00  0.00           H  
ATOM   2743  HD3 LYS   182     113.053  54.902 117.699  1.00  0.00           H  
ATOM   2744  CE  LYS   182     114.991  54.206 117.367  1.00  0.00           C  
ATOM   2745  HE2 LYS   182     115.240  55.209 117.020  1.00  0.00           H  
ATOM   2746  HE3 LYS   182     115.165  54.314 118.438  1.00  0.00           H  
ATOM   2747  NZ  LYS   182     115.778  53.116 116.756  1.00  0.00           N  
ATOM   2748  HZ1 LYS   182     116.763  53.328 116.829  1.00  0.00           H  
ATOM   2749  HZ2 LYS   182     115.570  52.235 117.204  1.00  0.00           H  
ATOM   2750  HZ3 LYS   182     115.618  52.911 115.780  1.00  0.00           H  
ATOM   2751  C   LYS   182     109.171  53.227 118.273  1.00  0.00           C  
ATOM   2752  O   LYS   182     108.460  52.205 118.510  1.00  0.00           O  
ATOM   2753  N   THR   183     108.771  54.126 117.433  1.00  0.00           N  
ATOM   2754  H   THR   183     109.531  54.689 117.079  1.00  0.00           H  
ATOM   2755  CA  THR   183     107.781  53.805 116.411  1.00  0.00           C  
ATOM   2756  HA  THR   183     106.913  53.398 116.929  1.00  0.00           H  
ATOM   2757  CB  THR   183     107.430  54.954 115.430  1.00  0.00           C  
ATOM   2758  HB  THR   183     108.001  54.771 114.520  1.00  0.00           H  
ATOM   2759  CG2 THR   183     105.952  54.857 115.105  1.00  0.00           C  
ATOM   2760 HG21 THR   183     105.275  54.886 115.959  1.00  0.00           H  
ATOM   2761 HG22 THR   183     105.750  55.744 114.505  1.00  0.00           H  
ATOM   2762 HG23 THR   183     105.683  53.999 114.490  1.00  0.00           H  
ATOM   2763  OG1 THR   183     107.927  56.163 115.861  1.00  0.00           O  
ATOM   2764  HG1 THR   183     108.606  56.374 115.216  1.00  0.00           H  
ATOM   2765  C   THR   183     108.175  52.563 115.481  1.00  0.00           C  
ATOM   2766  O   THR   183     109.281  52.508 114.880  1.00  0.00           O  
ATOM   2767  N   ILE   184     107.170  51.679 115.320  1.00  0.00           N  
ATOM   2768  H   ILE   184     106.370  51.675 115.936  1.00  0.00           H  
ATOM   2769  CA  ILE   184     107.221  50.753 114.162  1.00  0.00           C  
ATOM   2770  HA  ILE   184     108.222  50.817 113.734  1.00  0.00           H  
ATOM   2771  CB  ILE   184     107.035  49.250 114.589  1.00  0.00           C  
ATOM   2772  HB  ILE   184     106.095  49.190 115.137  1.00  0.00           H  
ATOM   2773  CG2 ILE   184     107.077  48.246 113.498  1.00  0.00           C  
ATOM   2774 HG21 ILE   184     106.544  47.341 113.786  1.00  0.00           H  
ATOM   2775 HG22 ILE   184     106.662  48.676 112.586  1.00  0.00           H  
ATOM   2776 HG23 ILE   184     108.079  47.980 113.161  1.00  0.00           H  
ATOM   2777  CG1 ILE   184     108.141  48.807 115.569  1.00  0.00           C  
ATOM   2778 HG12 ILE   184     108.110  49.486 116.421  1.00  0.00           H  
ATOM   2779 HG13 ILE   184     107.935  47.765 115.814  1.00  0.00           H  
ATOM   2780  CD1 ILE   184     109.627  48.773 115.251  1.00  0.00           C  
ATOM   2781 HD11 ILE   184     109.839  48.477 114.224  1.00  0.00           H  
ATOM   2782 HD12 ILE   184     109.966  49.715 115.683  1.00  0.00           H  
ATOM   2783 HD13 ILE   184     110.075  48.091 115.973  1.00  0.00           H  
ATOM   2784  C   ILE   184     106.192  51.141 113.149  1.00  0.00           C  
ATOM   2785  O   ILE   184     105.048  51.303 113.440  1.00  0.00           O  
ATOM   2786  N   ILE   185     106.600  51.224 111.884  1.00  0.00           N  
ATOM   2787  H   ILE   185     107.581  51.246 111.645  1.00  0.00           H  
ATOM   2788  CA  ILE   185     105.802  51.679 110.746  1.00  0.00           C  
ATOM   2789  HA  ILE   185     104.745  51.700 111.009  1.00  0.00           H  
ATOM   2790  CB  ILE   185     106.249  53.040 110.239  1.00  0.00           C  
ATOM   2791  HB  ILE   185     107.332  52.930 110.198  1.00  0.00           H  
ATOM   2792  CG2 ILE   185     105.598  53.356 108.906  1.00  0.00           C  
ATOM   2793 HG21 ILE   185     105.911  52.628 108.157  1.00  0.00           H  
ATOM   2794 HG22 ILE   185     104.513  53.299 108.998  1.00  0.00           H  
ATOM   2795 HG23 ILE   185     105.889  54.322 108.493  1.00  0.00           H  
ATOM   2796  CG1 ILE   185     105.923  54.204 111.226  1.00  0.00           C  
ATOM   2797 HG12 ILE   185     104.849  54.385 111.180  1.00  0.00           H  
ATOM   2798 HG13 ILE   185     106.201  53.914 112.239  1.00  0.00           H  
ATOM   2799  CD1 ILE   185     106.476  55.663 111.050  1.00  0.00           C  
ATOM   2800 HD11 ILE   185     107.564  55.615 111.016  1.00  0.00           H  
ATOM   2801 HD12 ILE   185     106.177  56.304 110.220  1.00  0.00           H  
ATOM   2802 HD13 ILE   185     106.256  56.236 111.951  1.00  0.00           H  
ATOM   2803  C   ILE   185     105.913  50.566 109.670  1.00  0.00           C  
ATOM   2804  O   ILE   185     106.996  50.324 109.144  1.00  0.00           O  
ATOM   2805  N   PHE   186     104.687  50.019 109.322  1.00  0.00           N  
ATOM   2806  H   PHE   186     103.889  50.463 109.754  1.00  0.00           H  
ATOM   2807  CA  PHE   186     104.469  49.152 108.140  1.00  0.00           C  
ATOM   2808  HA  PHE   186     105.400  48.636 107.907  1.00  0.00           H  
ATOM   2809  CB  PHE   186     103.484  47.950 108.467  1.00  0.00           C  
ATOM   2810  HB2 PHE   186     102.465  48.330 108.542  1.00  0.00           H  
ATOM   2811  HB3 PHE   186     103.393  47.187 107.693  1.00  0.00           H  
ATOM   2812  CG  PHE   186     103.880  47.125 109.662  1.00  0.00           C  
ATOM   2813  CD1 PHE   186     103.228  47.358 110.861  1.00  0.00           C  
ATOM   2814  HD1 PHE   186     102.452  48.110 110.862  1.00  0.00           H  
ATOM   2815  CE1 PHE   186     103.295  46.443 111.896  1.00  0.00           C  
ATOM   2816  HE1 PHE   186     102.894  46.719 112.860  1.00  0.00           H  
ATOM   2817  CZ  PHE   186     104.088  45.287 111.799  1.00  0.00           C  
ATOM   2818  HZ  PHE   186     103.924  44.483 112.501  1.00  0.00           H  
ATOM   2819  CE2 PHE   186     104.749  45.025 110.576  1.00  0.00           C  
ATOM   2820  HE2 PHE   186     105.272  44.094 110.415  1.00  0.00           H  
ATOM   2821  CD2 PHE   186     104.716  45.928 109.547  1.00  0.00           C  
ATOM   2822  HD2 PHE   186     105.397  45.817 108.716  1.00  0.00           H  
ATOM   2823  C   PHE   186     104.036  49.870 106.879  1.00  0.00           C  
ATOM   2824  O   PHE   186     103.140  50.645 106.915  1.00  0.00           O  
ATOM   2825  N   LYS   187     104.729  49.603 105.744  1.00  0.00           N  
ATOM   2826  H   LYS   187     105.639  49.173 105.829  1.00  0.00           H  
ATOM   2827  CA  LYS   187     104.479  50.087 104.397  1.00  0.00           C  
ATOM   2828  HA  LYS   187     103.479  50.518 104.344  1.00  0.00           H  
ATOM   2829  CB  LYS   187     105.578  51.146 103.905  1.00  0.00           C  
ATOM   2830  HB2 LYS   187     106.565  50.684 103.902  1.00  0.00           H  
ATOM   2831  HB3 LYS   187     105.309  51.473 102.901  1.00  0.00           H  
ATOM   2832  CG  LYS   187     105.468  52.361 104.951  1.00  0.00           C  
ATOM   2833  HG2 LYS   187     104.458  52.578 105.298  1.00  0.00           H  
ATOM   2834  HG3 LYS   187     106.056  52.142 105.843  1.00  0.00           H  
ATOM   2835  CD  LYS   187     106.083  53.666 104.388  1.00  0.00           C  
ATOM   2836  HD2 LYS   187     106.250  54.340 105.227  1.00  0.00           H  
ATOM   2837  HD3 LYS   187     107.013  53.504 103.842  1.00  0.00           H  
ATOM   2838  CE  LYS   187     105.182  54.381 103.444  1.00  0.00           C  
ATOM   2839  HE2 LYS   187     105.036  53.753 102.566  1.00  0.00           H  
ATOM   2840  HE3 LYS   187     104.251  54.607 103.964  1.00  0.00           H  
ATOM   2841  NZ  LYS   187     105.808  55.696 102.936  1.00  0.00           N  
ATOM   2842  HZ1 LYS   187     105.316  56.029 102.119  1.00  0.00           H  
ATOM   2843  HZ2 LYS   187     105.631  56.410 103.628  1.00  0.00           H  
ATOM   2844  HZ3 LYS   187     106.802  55.608 102.783  1.00  0.00           H  
ATOM   2845  C   LYS   187     104.544  48.907 103.429  1.00  0.00           C  
ATOM   2846  O   LYS   187     104.941  47.781 103.760  1.00  0.00           O  
ATOM   2847  N   GLN   188     103.831  49.142 102.329  1.00  0.00           N  
ATOM   2848  H   GLN   188     102.981  49.683 102.398  1.00  0.00           H  
ATOM   2849  CA  GLN   188     103.792  48.105 101.299  1.00  0.00           C  
ATOM   2850  HA  GLN   188     103.801  47.116 101.758  1.00  0.00           H  
ATOM   2851  CB  GLN   188     102.491  48.149 100.523  1.00  0.00           C  
ATOM   2852  HB2 GLN   188     101.811  48.866 100.984  1.00  0.00           H  
ATOM   2853  HB3 GLN   188     102.632  48.581  99.532  1.00  0.00           H  
ATOM   2854  CG  GLN   188     101.914  46.775 100.558  1.00  0.00           C  
ATOM   2855  HG2 GLN   188     102.097  46.233 101.485  1.00  0.00           H  
ATOM   2856  HG3 GLN   188     100.834  46.887 100.464  1.00  0.00           H  
ATOM   2857  CD  GLN   188     102.296  45.953  99.364  1.00  0.00           C  
ATOM   2858  OE1 GLN   188     103.372  45.305  99.334  1.00  0.00           O  
ATOM   2859  NE2 GLN   188     101.721  46.151  98.209  1.00  0.00           N  
ATOM   2860 HE21 GLN   188     102.001  45.571  97.431  1.00  0.00           H  
ATOM   2861 HE22 GLN   188     101.227  47.025  98.098  1.00  0.00           H  
ATOM   2862  C   GLN   188     105.130  48.200 100.373  1.00  0.00           C  
ATOM   2863  O   GLN   188     105.658  49.224 100.106  1.00  0.00           O  
ATOM   2864  N   SER   189     105.538  47.039  99.798  1.00  0.00           N  
ATOM   2865  H   SER   189     104.899  46.258  99.843  1.00  0.00           H  
ATOM   2866  CA  SER   189     106.552  46.897  98.785  1.00  0.00           C  
ATOM   2867  HA  SER   189     107.494  47.307  99.148  1.00  0.00           H  
ATOM   2868  CB  SER   189     106.833  45.346  98.556  1.00  0.00           C  
ATOM   2869  HB2 SER   189     107.188  44.939  99.502  1.00  0.00           H  
ATOM   2870  HB3 SER   189     105.911  44.841  98.269  1.00  0.00           H  
ATOM   2871  OG  SER   189     107.696  45.103  97.439  1.00  0.00           O  
ATOM   2872  HG  SER   189     107.193  44.557  96.830  1.00  0.00           H  
ATOM   2873  C   SER   189     106.106  47.514  97.447  1.00  0.00           C  
ATOM   2874  O   SER   189     104.919  47.634  97.096  1.00  0.00           O  
ATOM   2875  N   SER   190     107.038  47.791  96.596  1.00  0.00           N  
ATOM   2876  H   SER   190     107.961  47.398  96.717  1.00  0.00           H  
ATOM   2877  CA  SER   190     106.851  48.543  95.326  1.00  0.00           C  
ATOM   2878  HA  SER   190     105.859  48.351  94.918  1.00  0.00           H  
ATOM   2879  CB  SER   190     107.019  50.004  95.488  1.00  0.00           C  
ATOM   2880  HB2 SER   190     108.004  50.308  95.133  1.00  0.00           H  
ATOM   2881  HB3 SER   190     106.252  50.467  94.867  1.00  0.00           H  
ATOM   2882  OG  SER   190     106.925  50.459  96.847  1.00  0.00           O  
ATOM   2883  HG  SER   190     106.810  51.411  96.806  1.00  0.00           H  
ATOM   2884  C   SER   190     107.820  47.947  94.309  1.00  0.00           C  
ATOM   2885  O   SER   190     109.050  47.831  94.560  1.00  0.00           O  
ATOM   2886  N   GLY   191     107.391  47.616  93.125  1.00  0.00           N  
ATOM   2887  H   GLY   191     106.413  47.756  92.913  1.00  0.00           H  
ATOM   2888  CA  GLY   191     108.260  47.415  92.052  1.00  0.00           C  
ATOM   2889  HA2 GLY   191     108.670  48.313  91.590  1.00  0.00           H  
ATOM   2890  HA3 GLY   191     109.054  46.713  92.303  1.00  0.00           H  
ATOM   2891  C   GLY   191     107.623  46.885  90.797  1.00  0.00           C  
ATOM   2892  O   GLY   191     106.448  47.149  90.493  1.00  0.00           O  
ATOM   2893  N   GLY   192     108.375  46.095  89.984  1.00  0.00           N  
ATOM   2894  H   GLY   192     109.290  45.733  90.215  1.00  0.00           H  
ATOM   2895  CA  GLY   192     108.057  45.887  88.522  1.00  0.00           C  
ATOM   2896  HA2 GLY   192     107.662  46.810  88.097  1.00  0.00           H  
ATOM   2897  HA3 GLY   192     109.045  45.827  88.065  1.00  0.00           H  
ATOM   2898  C   GLY   192     107.215  44.734  88.146  1.00  0.00           C  
ATOM   2899  O   GLY   192     106.753  44.687  86.979  1.00  0.00           O  
ATOM   2900  N   ASP   193     106.835  43.802  89.012  1.00  0.00           N  
ATOM   2901  H   ASP   193     106.991  43.978  89.994  1.00  0.00           H  
ATOM   2902  CA  ASP   193     106.017  42.648  88.818  1.00  0.00           C  
ATOM   2903  HA  ASP   193     105.510  42.742  87.857  1.00  0.00           H  
ATOM   2904  CB  ASP   193     106.957  41.445  88.531  1.00  0.00           C  
ATOM   2905  HB2 ASP   193     107.897  41.547  89.073  1.00  0.00           H  
ATOM   2906  HB3 ASP   193     106.450  40.553  88.898  1.00  0.00           H  
ATOM   2907  CG  ASP   193     107.244  41.267  87.089  1.00  0.00           C  
ATOM   2908  OD1 ASP   193     106.629  40.382  86.522  1.00  0.00           O  
ATOM   2909  OD2 ASP   193     108.299  41.672  86.602  1.00  0.00           O  
ATOM   2910  C   ASP   193     104.945  42.486  89.891  1.00  0.00           C  
ATOM   2911  O   ASP   193     105.144  43.006  91.029  1.00  0.00           O  
ATOM   2912  N   PRO   194     103.946  41.671  89.685  1.00  0.00           N  
ATOM   2913  CD  PRO   194     103.500  41.234  88.348  1.00  0.00           C  
ATOM   2914  HD2 PRO   194     104.212  40.601  87.818  1.00  0.00           H  
ATOM   2915  HD3 PRO   194     103.292  42.148  87.791  1.00  0.00           H  
ATOM   2916  CG  PRO   194     102.098  40.493  88.594  1.00  0.00           C  
ATOM   2917  HG2 PRO   194     102.085  39.419  88.405  1.00  0.00           H  
ATOM   2918  HG3 PRO   194     101.376  40.919  87.898  1.00  0.00           H  
ATOM   2919  CB  PRO   194     101.754  40.671  90.064  1.00  0.00           C  
ATOM   2920  HB2 PRO   194     101.666  39.739  90.621  1.00  0.00           H  
ATOM   2921  HB3 PRO   194     100.810  41.215  90.115  1.00  0.00           H  
ATOM   2922  CA  PRO   194     102.913  41.447  90.670  1.00  0.00           C  
ATOM   2923  HA  PRO   194     102.587  42.440  90.978  1.00  0.00           H  
ATOM   2924  C   PRO   194     103.345  40.818  92.007  1.00  0.00           C  
ATOM   2925  O   PRO   194     102.988  41.349  93.063  1.00  0.00           O  
ATOM   2926  N   GLU   195     104.178  39.817  91.907  1.00  0.00           N  
ATOM   2927  H   GLU   195     104.361  39.461  90.980  1.00  0.00           H  
ATOM   2928  CA  GLU   195     104.761  39.143  93.085  1.00  0.00           C  
ATOM   2929  HA  GLU   195     103.966  38.826  93.760  1.00  0.00           H  
ATOM   2930  CB  GLU   195     105.520  37.918  92.547  1.00  0.00           C  
ATOM   2931  HB2 GLU   195     106.401  38.286  92.020  1.00  0.00           H  
ATOM   2932  HB3 GLU   195     106.034  37.406  93.361  1.00  0.00           H  
ATOM   2933  CG  GLU   195     104.691  36.974  91.651  1.00  0.00           C  
ATOM   2934  HG2 GLU   195     104.817  35.968  92.051  1.00  0.00           H  
ATOM   2935  HG3 GLU   195     103.634  37.203  91.785  1.00  0.00           H  
ATOM   2936  CD  GLU   195     105.005  37.011  90.084  1.00  0.00           C  
ATOM   2937  OE1 GLU   195     104.699  38.016  89.456  1.00  0.00           O  
ATOM   2938  OE2 GLU   195     105.789  36.140  89.637  1.00  0.00           O  
ATOM   2939  C   GLU   195     105.688  39.976  94.008  1.00  0.00           C  
ATOM   2940  O   GLU   195     105.950  39.601  95.181  1.00  0.00           O  
ATOM   2941  N   ILE   196     106.312  41.004  93.420  1.00  0.00           N  
ATOM   2942  H   ILE   196     106.151  41.141  92.432  1.00  0.00           H  
ATOM   2943  CA  ILE   196     106.955  42.146  94.138  1.00  0.00           C  
ATOM   2944  HA  ILE   196     107.543  41.752  94.967  1.00  0.00           H  
ATOM   2945  CB  ILE   196     107.874  42.956  93.160  1.00  0.00           C  
ATOM   2946  HB  ILE   196     107.290  43.503  92.420  1.00  0.00           H  
ATOM   2947  CG2 ILE   196     108.649  44.092  93.825  1.00  0.00           C  
ATOM   2948 HG21 ILE   196     107.991  44.935  94.039  1.00  0.00           H  
ATOM   2949 HG22 ILE   196     109.089  43.671  94.729  1.00  0.00           H  
ATOM   2950 HG23 ILE   196     109.394  44.503  93.143  1.00  0.00           H  
ATOM   2951  CG1 ILE   196     108.917  42.113  92.368  1.00  0.00           C  
ATOM   2952 HG12 ILE   196     108.462  41.395  91.685  1.00  0.00           H  
ATOM   2953 HG13 ILE   196     109.458  42.771  91.687  1.00  0.00           H  
ATOM   2954  CD1 ILE   196     109.933  41.570  93.272  1.00  0.00           C  
ATOM   2955 HD11 ILE   196     109.513  40.736  93.836  1.00  0.00           H  
ATOM   2956 HD12 ILE   196     110.661  41.082  92.623  1.00  0.00           H  
ATOM   2957 HD13 ILE   196     110.500  42.262  93.894  1.00  0.00           H  
ATOM   2958  C   ILE   196     105.967  43.120  94.776  1.00  0.00           C  
ATOM   2959  O   ILE   196     106.285  43.706  95.782  1.00  0.00           O  
ATOM   2960  N   VAL   197     104.723  43.197  94.333  1.00  0.00           N  
ATOM   2961  H   VAL   197     104.417  42.881  93.424  1.00  0.00           H  
ATOM   2962  CA  VAL   197     103.710  44.036  95.060  1.00  0.00           C  
ATOM   2963  HA  VAL   197     104.192  44.504  95.918  1.00  0.00           H  
ATOM   2964  CB  VAL   197     103.212  45.163  94.212  1.00  0.00           C  
ATOM   2965  HB  VAL   197     102.682  45.756  94.958  1.00  0.00           H  
ATOM   2966  CG1 VAL   197     104.318  46.007  93.525  1.00  0.00           C  
ATOM   2967 HG11 VAL   197     104.818  46.582  94.304  1.00  0.00           H  
ATOM   2968 HG12 VAL   197     105.126  45.418  93.091  1.00  0.00           H  
ATOM   2969 HG13 VAL   197     103.912  46.796  92.891  1.00  0.00           H  
ATOM   2970  CG2 VAL   197     102.239  44.737  93.107  1.00  0.00           C  
ATOM   2971 HG21 VAL   197     102.593  43.936  92.457  1.00  0.00           H  
ATOM   2972 HG22 VAL   197     101.294  44.356  93.497  1.00  0.00           H  
ATOM   2973 HG23 VAL   197     101.895  45.616  92.563  1.00  0.00           H  
ATOM   2974  C   VAL   197     102.616  43.285  95.903  1.00  0.00           C  
ATOM   2975  O   VAL   197     101.937  43.927  96.701  1.00  0.00           O  
ATOM   2976  N   THR   198     102.507  41.971  95.797  1.00  0.00           N  
ATOM   2977  H   THR   198     103.247  41.547  95.256  1.00  0.00           H  
ATOM   2978  CA  THR   198     101.495  41.152  96.403  1.00  0.00           C  
ATOM   2979  HA  THR   198     100.854  41.733  97.067  1.00  0.00           H  
ATOM   2980  CB  THR   198     100.704  40.463  95.298  1.00  0.00           C  
ATOM   2981  HB  THR   198      99.866  39.904  95.714  1.00  0.00           H  
ATOM   2982  CG2 THR   198      99.932  41.394  94.389  1.00  0.00           C  
ATOM   2983 HG21 THR   198      99.436  40.853  93.584  1.00  0.00           H  
ATOM   2984 HG22 THR   198      99.299  42.016  95.023  1.00  0.00           H  
ATOM   2985 HG23 THR   198     100.593  42.129  93.930  1.00  0.00           H  
ATOM   2986  OG1 THR   198     101.479  39.552  94.508  1.00  0.00           O  
ATOM   2987  HG1 THR   198     102.260  40.054  94.265  1.00  0.00           H  
ATOM   2988  C   THR   198     102.128  40.114  97.312  1.00  0.00           C  
ATOM   2989  O   THR   198     103.138  39.550  96.880  1.00  0.00           O  
ATOM   2990  N   HIE   199     101.379  39.627  98.315  1.00  0.00           N  
ATOM   2991  H   HIE   199     100.537  40.062  98.662  1.00  0.00           H  
ATOM   2992  CA  HIE   199     101.621  38.309  98.900  1.00  0.00           C  
ATOM   2993  HA  HIE   199     102.675  38.084  99.066  1.00  0.00           H  
ATOM   2994  CB  HIE   199     100.924  38.122 100.259  1.00  0.00           C  
ATOM   2995  HB2 HIE   199     101.309  38.814 101.008  1.00  0.00           H  
ATOM   2996  HB3 HIE   199      99.869  38.394 100.247  1.00  0.00           H  
ATOM   2997  CG  HIE   199     101.141  36.751 100.817  1.00  0.00           C  
ATOM   2998  ND1 HIE   199     102.367  36.005 100.936  1.00  0.00           N  
ATOM   2999  CE1 HIE   199     102.041  34.721 101.310  1.00  0.00           C  
ATOM   3000  HE1 HIE   199     102.677  33.852 101.234  1.00  0.00           H  
ATOM   3001  NE2 HIE   199     100.693  34.663 101.406  1.00  0.00           N  
ATOM   3002  HE2 HIE   199     100.155  33.822 101.561  1.00  0.00           H  
ATOM   3003  CD2 HIE   199     100.135  35.871 101.135  1.00  0.00           C  
ATOM   3004  HD2 HIE   199      99.114  36.164 101.328  1.00  0.00           H  
ATOM   3005  C   HIE   199     101.258  37.239  97.861  1.00  0.00           C  
ATOM   3006  O   HIE   199     100.072  37.031  97.649  1.00  0.00           O  
ATOM   3007  N   TRP   200     102.240  36.543  97.265  1.00  0.00           N  
ATOM   3008  H   TRP   200     103.160  36.745  97.629  1.00  0.00           H  
ATOM   3009  CA  TRP   200     102.132  35.529  96.268  1.00  0.00           C  
ATOM   3010  HA  TRP   200     101.120  35.538  95.863  1.00  0.00           H  
ATOM   3011  CB  TRP   200     103.177  35.782  95.183  1.00  0.00           C  
ATOM   3012  HB2 TRP   200     102.905  36.662  94.601  1.00  0.00           H  
ATOM   3013  HB3 TRP   200     104.142  35.983  95.648  1.00  0.00           H  
ATOM   3014  CG  TRP   200     103.329  34.706  94.147  1.00  0.00           C  
ATOM   3015  CD1 TRP   200     102.485  34.504  93.083  1.00  0.00           C  
ATOM   3016  HD1 TRP   200     101.540  35.003  92.924  1.00  0.00           H  
ATOM   3017  NE1 TRP   200     103.110  33.623  92.178  1.00  0.00           N  
ATOM   3018  HE1 TRP   200     102.859  33.602  91.200  1.00  0.00           H  
ATOM   3019  CE2 TRP   200     104.377  33.215  92.630  1.00  0.00           C  
ATOM   3020  CZ2 TRP   200     105.395  32.520  91.955  1.00  0.00           C  
ATOM   3021  HZ2 TRP   200     105.224  32.024  91.011  1.00  0.00           H  
ATOM   3022  CH2 TRP   200     106.578  32.359  92.617  1.00  0.00           C  
ATOM   3023  HH2 TRP   200     107.281  31.612  92.277  1.00  0.00           H  
ATOM   3024  CZ3 TRP   200     106.831  33.083  93.774  1.00  0.00           C  
ATOM   3025  HZ3 TRP   200     107.775  32.883  94.258  1.00  0.00           H  
ATOM   3026  CE3 TRP   200     105.806  33.809  94.401  1.00  0.00           C  
ATOM   3027  HE3 TRP   200     106.007  34.192  95.391  1.00  0.00           H  
ATOM   3028  CD2 TRP   200     104.509  33.841  93.888  1.00  0.00           C  
ATOM   3029  C   TRP   200     102.409  34.137  96.954  1.00  0.00           C  
ATOM   3030  O   TRP   200     103.252  34.075  97.833  1.00  0.00           O  
ATOM   3031  N   PHE   201     101.572  33.088  96.778  1.00  0.00           N  
ATOM   3032  H   PHE   201     100.763  33.261  96.198  1.00  0.00           H  
ATOM   3033  CA  PHE   201     101.758  31.690  97.293  1.00  0.00           C  
ATOM   3034  HA  PHE   201     102.839  31.550  97.269  1.00  0.00           H  
ATOM   3035  CB  PHE   201     101.346  31.700  98.691  1.00  0.00           C  
ATOM   3036  HB2 PHE   201     101.705  30.837  99.251  1.00  0.00           H  
ATOM   3037  HB3 PHE   201     101.717  32.639  99.103  1.00  0.00           H  
ATOM   3038  CG  PHE   201      99.800  31.677  98.929  1.00  0.00           C  
ATOM   3039  CD1 PHE   201      99.111  32.910  99.115  1.00  0.00           C  
ATOM   3040  HD1 PHE   201      99.707  33.751  98.791  1.00  0.00           H  
ATOM   3041  CE1 PHE   201      97.790  32.973  99.584  1.00  0.00           C  
ATOM   3042  HE1 PHE   201      97.264  33.894  99.785  1.00  0.00           H  
ATOM   3043  CZ  PHE   201      97.102  31.808  99.600  1.00  0.00           C  
ATOM   3044  HZ  PHE   201      96.040  31.843  99.407  1.00  0.00           H  
ATOM   3045  CE2 PHE   201      97.777  30.517  99.553  1.00  0.00           C  
ATOM   3046  HE2 PHE   201      97.205  29.649  99.846  1.00  0.00           H  
ATOM   3047  CD2 PHE   201      99.137  30.484  99.298  1.00  0.00           C  
ATOM   3048  HD2 PHE   201      99.672  29.548  99.358  1.00  0.00           H  
ATOM   3049  C   PHE   201     101.100  30.648  96.487  1.00  0.00           C  
ATOM   3050  O   PHE   201     100.369  31.017  95.594  1.00  0.00           O  
ATOM   3051  N   ASN   202     101.564  29.434  96.604  1.00  0.00           N  
ATOM   3052  H   ASN   202     102.405  29.252  97.133  1.00  0.00           H  
ATOM   3053  CA  ASN   202     100.989  28.296  95.885  1.00  0.00           C  
ATOM   3054  HA  ASN   202     100.404  28.552  95.001  1.00  0.00           H  
ATOM   3055  CB  ASN   202     102.153  27.497  95.438  1.00  0.00           C  
ATOM   3056  HB2 ASN   202     102.667  28.030  94.638  1.00  0.00           H  
ATOM   3057  HB3 ASN   202     102.907  27.279  96.195  1.00  0.00           H  
ATOM   3058  CG  ASN   202     101.761  26.194  94.843  1.00  0.00           C  
ATOM   3059  OD1 ASN   202     102.325  25.185  95.197  1.00  0.00           O  
ATOM   3060  ND2 ASN   202     100.970  26.154  93.812  1.00  0.00           N  
ATOM   3061 HD21 ASN   202     100.947  25.350  93.202  1.00  0.00           H  
ATOM   3062 HD22 ASN   202     100.311  26.915  93.726  1.00  0.00           H  
ATOM   3063  C   ASN   202     100.107  27.388  96.862  1.00  0.00           C  
ATOM   3064  O   ASN   202     100.330  27.364  98.058  1.00  0.00           O  
ATOM   3065  N   CYX   203      99.268  26.588  96.303  1.00  0.00           N  
ATOM   3066  H   CYX   203      99.059  26.839  95.347  1.00  0.00           H  
ATOM   3067  CA  CYX   203      98.679  25.323  96.715  1.00  0.00           C  
ATOM   3068  HA  CYX   203      99.395  24.774  97.325  1.00  0.00           H  
ATOM   3069  CB  CYX   203      97.448  25.534  97.499  1.00  0.00           C  
ATOM   3070  HB2 CYX   203      96.610  25.856  96.881  1.00  0.00           H  
ATOM   3071  HB3 CYX   203      97.178  24.544  97.866  1.00  0.00           H  
ATOM   3072  SG  CYX   203      97.513  26.586  98.962  1.00  0.00           S  
ATOM   3073  C   CYX   203      98.371  24.430  95.529  1.00  0.00           C  
ATOM   3074  O   CYX   203      97.633  24.723  94.609  1.00  0.00           O  
ATOM   3075  N   GLY   204      99.035  23.232  95.508  1.00  0.00           N  
ATOM   3076  H   GLY   204      99.705  23.111  96.254  1.00  0.00           H  
ATOM   3077  CA  GLY   204      99.110  22.363  94.354  1.00  0.00           C  
ATOM   3078  HA2 GLY   204      99.891  21.673  94.671  1.00  0.00           H  
ATOM   3079  HA3 GLY   204      98.169  21.827  94.232  1.00  0.00           H  
ATOM   3080  C   GLY   204      99.606  23.068  93.108  1.00  0.00           C  
ATOM   3081  O   GLY   204     100.800  23.378  92.920  1.00  0.00           O  
ATOM   3082  N   GLY   205      98.672  23.163  92.158  1.00  0.00           N  
ATOM   3083  H   GLY   205      97.703  23.004  92.394  1.00  0.00           H  
ATOM   3084  CA  GLY   205      98.853  23.914  90.945  1.00  0.00           C  
ATOM   3085  HA2 GLY   205      99.889  23.860  90.609  1.00  0.00           H  
ATOM   3086  HA3 GLY   205      98.274  23.452  90.146  1.00  0.00           H  
ATOM   3087  C   GLY   205      98.269  25.398  90.961  1.00  0.00           C  
ATOM   3088  O   GLY   205      98.519  26.051  89.972  1.00  0.00           O  
ATOM   3089  N   GLU   206      97.315  25.696  91.858  1.00  0.00           N  
ATOM   3090  H   GLU   206      97.351  25.083  92.660  1.00  0.00           H  
ATOM   3091  CA  GLU   206      96.875  27.105  91.989  1.00  0.00           C  
ATOM   3092  HA  GLU   206      96.620  27.537  91.022  1.00  0.00           H  
ATOM   3093  CB  GLU   206      95.569  27.142  92.871  1.00  0.00           C  
ATOM   3094  HB2 GLU   206      95.696  26.439  93.694  1.00  0.00           H  
ATOM   3095  HB3 GLU   206      95.526  28.064  93.451  1.00  0.00           H  
ATOM   3096  CG  GLU   206      94.252  26.799  92.302  1.00  0.00           C  
ATOM   3097  HG2 GLU   206      93.441  27.257  92.869  1.00  0.00           H  
ATOM   3098  HG3 GLU   206      94.279  27.254  91.312  1.00  0.00           H  
ATOM   3099  CD  GLU   206      93.962  25.324  92.146  1.00  0.00           C  
ATOM   3100  OE1 GLU   206      94.300  24.737  91.048  1.00  0.00           O  
ATOM   3101  OE2 GLU   206      93.628  24.680  93.163  1.00  0.00           O  
ATOM   3102  C   GLU   206      98.082  27.925  92.542  1.00  0.00           C  
ATOM   3103  O   GLU   206      98.637  27.587  93.583  1.00  0.00           O  
ATOM   3104  N   PHE   207      98.393  29.073  92.006  1.00  0.00           N  
ATOM   3105  H   PHE   207      98.018  29.304  91.097  1.00  0.00           H  
ATOM   3106  CA  PHE   207      99.190  30.177  92.397  1.00  0.00           C  
ATOM   3107  HA  PHE   207      99.733  29.907  93.303  1.00  0.00           H  
ATOM   3108  CB  PHE   207     100.132  30.544  91.251  1.00  0.00           C  
ATOM   3109  HB2 PHE   207      99.650  30.584  90.274  1.00  0.00           H  
ATOM   3110  HB3 PHE   207     100.504  31.557  91.404  1.00  0.00           H  
ATOM   3111  CG  PHE   207     101.267  29.542  91.134  1.00  0.00           C  
ATOM   3112  CD1 PHE   207     102.532  30.000  91.466  1.00  0.00           C  
ATOM   3113  HD1 PHE   207     102.656  30.978  91.909  1.00  0.00           H  
ATOM   3114  CE1 PHE   207     103.672  29.214  91.340  1.00  0.00           C  
ATOM   3115  HE1 PHE   207     104.606  29.571  91.749  1.00  0.00           H  
ATOM   3116  CZ  PHE   207     103.447  27.872  90.918  1.00  0.00           C  
ATOM   3117  HZ  PHE   207     104.275  27.183  90.836  1.00  0.00           H  
ATOM   3118  CE2 PHE   207     102.153  27.359  90.692  1.00  0.00           C  
ATOM   3119  HE2 PHE   207     101.938  26.321  90.489  1.00  0.00           H  
ATOM   3120  CD2 PHE   207     101.105  28.235  90.800  1.00  0.00           C  
ATOM   3121  HD2 PHE   207     100.178  27.903  90.358  1.00  0.00           H  
ATOM   3122  C   PHE   207      98.287  31.362  92.805  1.00  0.00           C  
ATOM   3123  O   PHE   207      97.781  32.068  91.889  1.00  0.00           O  
ATOM   3124  N   PHE   208      98.134  31.795  94.051  1.00  0.00           N  
ATOM   3125  H   PHE   208      98.744  31.348  94.720  1.00  0.00           H  
ATOM   3126  CA  PHE   208      97.505  33.089  94.453  1.00  0.00           C  
ATOM   3127  HA  PHE   208      96.632  33.213  93.812  1.00  0.00           H  
ATOM   3128  CB  PHE   208      97.072  32.888  95.905  1.00  0.00           C  
ATOM   3129  HB2 PHE   208      97.962  32.604  96.467  1.00  0.00           H  
ATOM   3130  HB3 PHE   208      96.677  33.795  96.364  1.00  0.00           H  
ATOM   3131  CG  PHE   208      95.975  31.811  96.022  1.00  0.00           C  
ATOM   3132  CD1 PHE   208      96.320  30.449  96.241  1.00  0.00           C  
ATOM   3133  HD1 PHE   208      97.317  30.240  96.599  1.00  0.00           H  
ATOM   3134  CE1 PHE   208      95.286  29.537  96.251  1.00  0.00           C  
ATOM   3135  HE1 PHE   208      95.466  28.486  96.420  1.00  0.00           H  
ATOM   3136  CZ  PHE   208      93.960  30.032  96.418  1.00  0.00           C  
ATOM   3137  HZ  PHE   208      93.303  29.264  96.797  1.00  0.00           H  
ATOM   3138  CE2 PHE   208      93.608  31.320  96.298  1.00  0.00           C  
ATOM   3139  HE2 PHE   208      92.579  31.537  96.051  1.00  0.00           H  
ATOM   3140  CD2 PHE   208      94.618  32.245  95.973  1.00  0.00           C  
ATOM   3141  HD2 PHE   208      94.311  33.277  96.059  1.00  0.00           H  
ATOM   3142  C   PHE   208      98.427  34.263  94.416  1.00  0.00           C  
ATOM   3143  O   PHE   208      99.551  34.287  94.970  1.00  0.00           O  
ATOM   3144  N   TYR   209      97.916  35.326  93.811  1.00  0.00           N  
ATOM   3145  H   TYR   209      97.023  35.220  93.351  1.00  0.00           H  
ATOM   3146  CA  TYR   209      98.486  36.663  93.974  1.00  0.00           C  
ATOM   3147  HA  TYR   209      99.393  36.636  94.577  1.00  0.00           H  
ATOM   3148  CB  TYR   209      98.820  37.264  92.566  1.00  0.00           C  
ATOM   3149  HB2 TYR   209      97.850  37.376  92.081  1.00  0.00           H  
ATOM   3150  HB3 TYR   209      99.226  38.267  92.700  1.00  0.00           H  
ATOM   3151  CG  TYR   209      99.616  36.412  91.613  1.00  0.00           C  
ATOM   3152  CD1 TYR   209      99.133  35.166  91.133  1.00  0.00           C  
ATOM   3153  HD1 TYR   209      98.138  34.843  91.400  1.00  0.00           H  
ATOM   3154  CE1 TYR   209     100.018  34.335  90.345  1.00  0.00           C  
ATOM   3155  HE1 TYR   209      99.743  33.358  89.975  1.00  0.00           H  
ATOM   3156  CZ  TYR   209     101.318  34.880  90.037  1.00  0.00           C  
ATOM   3157  OH  TYR   209     102.142  34.132  89.321  1.00  0.00           O  
ATOM   3158  HH  TYR   209     102.190  34.368  88.392  1.00  0.00           H  
ATOM   3159  CE2 TYR   209     101.678  36.227  90.359  1.00  0.00           C  
ATOM   3160  HE2 TYR   209     102.460  36.721  89.801  1.00  0.00           H  
ATOM   3161  CD2 TYR   209     100.845  36.938  91.181  1.00  0.00           C  
ATOM   3162  HD2 TYR   209     101.146  37.880  91.614  1.00  0.00           H  
ATOM   3163  C   TYR   209      97.462  37.500  94.706  1.00  0.00           C  
ATOM   3164  O   TYR   209      96.390  37.657  94.080  1.00  0.00           O  
ATOM   3165  N   CYX   210      97.632  37.881  95.932  1.00  0.00           N  
ATOM   3166  H   CYX   210      98.459  37.576  96.426  1.00  0.00           H  
ATOM   3167  CA  CYX   210      96.675  38.665  96.682  1.00  0.00           C  
ATOM   3168  HA  CYX   210      95.720  38.668  96.157  1.00  0.00           H  
ATOM   3169  CB  CYX   210      96.357  37.989  98.035  1.00  0.00           C  
ATOM   3170  HB2 CYX   210      97.265  37.946  98.636  1.00  0.00           H  
ATOM   3171  HB3 CYX   210      95.656  38.558  98.647  1.00  0.00           H  
ATOM   3172  SG  CYX   210      95.721  36.267  97.912  1.00  0.00           S  
ATOM   3173  C   CYX   210      97.138  40.145  96.949  1.00  0.00           C  
ATOM   3174  O   CYX   210      98.317  40.458  97.299  1.00  0.00           O  
ATOM   3175  N   ASN   211      96.139  41.033  96.976  1.00  0.00           N  
ATOM   3176  H   ASN   211      95.184  40.751  96.807  1.00  0.00           H  
ATOM   3177  CA  ASN   211      96.433  42.446  97.230  1.00  0.00           C  
ATOM   3178  HA  ASN   211      97.217  42.727  96.527  1.00  0.00           H  
ATOM   3179  CB  ASN   211      95.253  43.284  96.851  1.00  0.00           C  
ATOM   3180  HB2 ASN   211      94.951  42.964  95.853  1.00  0.00           H  
ATOM   3181  HB3 ASN   211      94.362  43.243  97.477  1.00  0.00           H  
ATOM   3182  CG  ASN   211      95.558  44.764  96.748  1.00  0.00           C  
ATOM   3183  OD1 ASN   211      96.002  45.278  97.789  1.00  0.00           O  
ATOM   3184  ND2 ASN   211      95.161  45.436  95.717  1.00  0.00           N  
ATOM   3185 HD21 ASN   211      95.797  46.188  95.493  1.00  0.00           H  
ATOM   3186 HD22 ASN   211      94.914  44.909  94.892  1.00  0.00           H  
ATOM   3187  C   ASN   211      96.941  42.663  98.687  1.00  0.00           C  
ATOM   3188  O   ASN   211      96.170  42.349  99.626  1.00  0.00           O  
ATOM   3189  N   SER   212      98.117  43.211  98.924  1.00  0.00           N  
ATOM   3190  H   SER   212      98.683  43.485  98.134  1.00  0.00           H  
ATOM   3191  CA  SER   212      98.763  43.419 100.223  1.00  0.00           C  
ATOM   3192  HA  SER   212      98.400  42.684 100.942  1.00  0.00           H  
ATOM   3193  CB  SER   212     100.208  43.119 100.005  1.00  0.00           C  
ATOM   3194  HB2 SER   212     100.472  43.698  99.120  1.00  0.00           H  
ATOM   3195  HB3 SER   212     100.606  43.560 100.918  1.00  0.00           H  
ATOM   3196  OG  SER   212     100.440  41.724 100.019  1.00  0.00           O  
ATOM   3197  HG  SER   212     101.300  41.639 100.438  1.00  0.00           H  
ATOM   3198  C   SER   212      98.554  44.715 100.975  1.00  0.00           C  
ATOM   3199  O   SER   212      99.020  44.830 102.109  1.00  0.00           O  
ATOM   3200  N   THR   213      97.646  45.615 100.506  1.00  0.00           N  
ATOM   3201  H   THR   213      96.973  45.304  99.819  1.00  0.00           H  
ATOM   3202  CA  THR   213      97.431  46.979 101.082  1.00  0.00           C  
ATOM   3203  HA  THR   213      98.366  47.539 101.121  1.00  0.00           H  
ATOM   3204  CB  THR   213      96.543  47.805 100.110  1.00  0.00           C  
ATOM   3205  HB  THR   213      95.519  47.466 100.269  1.00  0.00           H  
ATOM   3206  CG2 THR   213      96.706  49.306 100.408  1.00  0.00           C  
ATOM   3207 HG21 THR   213      97.718  49.704 100.478  1.00  0.00           H  
ATOM   3208 HG22 THR   213      96.454  49.845  99.495  1.00  0.00           H  
ATOM   3209 HG23 THR   213      95.993  49.631 101.165  1.00  0.00           H  
ATOM   3210  OG1 THR   213      96.994  47.480  98.788  1.00  0.00           O  
ATOM   3211  HG1 THR   213      96.565  46.730  98.370  1.00  0.00           H  
ATOM   3212  C   THR   213      96.788  46.958 102.480  1.00  0.00           C  
ATOM   3213  O   THR   213      97.191  47.715 103.284  1.00  0.00           O  
ATOM   3214  N   GLN   214      95.888  46.039 102.728  1.00  0.00           N  
ATOM   3215  H   GLN   214      95.493  45.611 101.903  1.00  0.00           H  
ATOM   3216  CA  GLN   214      95.197  45.849 104.066  1.00  0.00           C  
ATOM   3217  HA  GLN   214      94.683  46.764 104.360  1.00  0.00           H  
ATOM   3218  CB  GLN   214      94.159  44.683 103.903  1.00  0.00           C  
ATOM   3219  HB2 GLN   214      93.518  44.950 103.063  1.00  0.00           H  
ATOM   3220  HB3 GLN   214      94.592  43.700 103.721  1.00  0.00           H  
ATOM   3221  CG  GLN   214      93.211  44.468 105.068  1.00  0.00           C  
ATOM   3222  HG2 GLN   214      93.781  43.818 105.732  1.00  0.00           H  
ATOM   3223  HG3 GLN   214      92.994  45.423 105.546  1.00  0.00           H  
ATOM   3224  CD  GLN   214      91.929  43.795 104.634  1.00  0.00           C  
ATOM   3225  OE1 GLN   214      91.731  42.618 104.803  1.00  0.00           O  
ATOM   3226  NE2 GLN   214      90.911  44.520 104.222  1.00  0.00           N  
ATOM   3227 HE21 GLN   214      90.906  45.529 104.190  1.00  0.00           H  
ATOM   3228 HE22 GLN   214      90.108  43.965 103.963  1.00  0.00           H  
ATOM   3229  C   GLN   214      96.233  45.449 105.151  1.00  0.00           C  
ATOM   3230  O   GLN   214      95.964  45.722 106.275  1.00  0.00           O  
ATOM   3231  N   LEU   215      97.349  44.863 104.780  1.00  0.00           N  
ATOM   3232  H   LEU   215      97.407  44.355 103.909  1.00  0.00           H  
ATOM   3233  CA  LEU   215      98.252  44.310 105.705  1.00  0.00           C  
ATOM   3234  HA  LEU   215      97.698  43.934 106.565  1.00  0.00           H  
ATOM   3235  CB  LEU   215      99.060  43.173 104.970  1.00  0.00           C  
ATOM   3236  HB2 LEU   215      99.674  43.639 104.200  1.00  0.00           H  
ATOM   3237  HB3 LEU   215      99.813  42.762 105.642  1.00  0.00           H  
ATOM   3238  CG  LEU   215      98.245  42.021 104.298  1.00  0.00           C  
ATOM   3239  HG  LEU   215      97.375  42.418 103.775  1.00  0.00           H  
ATOM   3240  CD1 LEU   215      99.032  41.139 103.343  1.00  0.00           C  
ATOM   3241 HD11 LEU   215      98.334  40.801 102.577  1.00  0.00           H  
ATOM   3242 HD12 LEU   215      99.845  41.744 102.942  1.00  0.00           H  
ATOM   3243 HD13 LEU   215      99.401  40.205 103.766  1.00  0.00           H  
ATOM   3244  CD2 LEU   215      97.642  41.074 105.286  1.00  0.00           C  
ATOM   3245 HD21 LEU   215      97.009  40.280 104.889  1.00  0.00           H  
ATOM   3246 HD22 LEU   215      98.422  40.518 105.806  1.00  0.00           H  
ATOM   3247 HD23 LEU   215      97.082  41.620 106.044  1.00  0.00           H  
ATOM   3248  C   LEU   215      99.283  45.444 106.125  1.00  0.00           C  
ATOM   3249  O   LEU   215      99.692  45.496 107.278  1.00  0.00           O  
ATOM   3250  N   PHE   216      99.777  46.280 105.189  1.00  0.00           N  
ATOM   3251  H   PHE   216      99.537  46.214 104.210  1.00  0.00           H  
ATOM   3252  CA  PHE   216     101.016  47.060 105.503  1.00  0.00           C  
ATOM   3253  HA  PHE   216     101.246  47.126 106.566  1.00  0.00           H  
ATOM   3254  CB  PHE   216     102.161  46.290 104.778  1.00  0.00           C  
ATOM   3255  HB2 PHE   216     102.181  46.446 103.699  1.00  0.00           H  
ATOM   3256  HB3 PHE   216     103.117  46.714 105.084  1.00  0.00           H  
ATOM   3257  CG  PHE   216     102.233  44.737 105.011  1.00  0.00           C  
ATOM   3258  CD1 PHE   216     102.265  43.878 103.991  1.00  0.00           C  
ATOM   3259  HD1 PHE   216     102.073  44.183 102.973  1.00  0.00           H  
ATOM   3260  CE1 PHE   216     102.466  42.558 104.259  1.00  0.00           C  
ATOM   3261  HE1 PHE   216     102.316  41.811 103.493  1.00  0.00           H  
ATOM   3262  CZ  PHE   216     102.888  42.104 105.555  1.00  0.00           C  
ATOM   3263  HZ  PHE   216     103.193  41.080 105.715  1.00  0.00           H  
ATOM   3264  CE2 PHE   216     102.892  42.986 106.614  1.00  0.00           C  
ATOM   3265  HE2 PHE   216     103.153  42.599 107.587  1.00  0.00           H  
ATOM   3266  CD2 PHE   216     102.460  44.297 106.353  1.00  0.00           C  
ATOM   3267  HD2 PHE   216     102.461  45.029 107.147  1.00  0.00           H  
ATOM   3268  C   PHE   216     100.927  48.507 105.010  1.00  0.00           C  
ATOM   3269  O   PHE   216     101.341  48.862 103.948  1.00  0.00           O  
ATOM   3270  N   ASN   217     100.295  49.371 105.889  1.00  0.00           N  
ATOM   3271  H   ASN   217     100.072  48.992 106.798  1.00  0.00           H  
ATOM   3272  CA  ASN   217     100.198  50.831 105.696  1.00  0.00           C  
ATOM   3273  HA  ASN   217     101.162  51.196 105.342  1.00  0.00           H  
ATOM   3274  CB  ASN   217      99.141  51.169 104.582  1.00  0.00           C  
ATOM   3275  HB2 ASN   217      99.031  52.225 104.336  1.00  0.00           H  
ATOM   3276  HB3 ASN   217      99.377  50.686 103.633  1.00  0.00           H  
ATOM   3277  CG  ASN   217      97.765  50.623 104.973  1.00  0.00           C  
ATOM   3278  OD1 ASN   217      97.544  50.285 106.103  1.00  0.00           O  
ATOM   3279  ND2 ASN   217      96.851  50.475 104.023  1.00  0.00           N  
ATOM   3280 HD21 ASN   217      97.202  50.772 103.123  1.00  0.00           H  
ATOM   3281 HD22 ASN   217      96.631  49.494 103.929  1.00  0.00           H  
ATOM   3282  C   ASN   217      99.952  51.528 107.070  1.00  0.00           C  
ATOM   3283  O   ASN   217      99.756  52.764 107.108  1.00  0.00           O  
ATOM   3284  N   SER   218      99.913  50.899 108.238  1.00  0.00           N  
ATOM   3285  H   SER   218      99.684  49.920 108.138  1.00  0.00           H  
ATOM   3286  CA  SER   218      99.759  51.490 109.586  1.00  0.00           C  
ATOM   3287  HA  SER   218      99.189  52.412 109.468  1.00  0.00           H  
ATOM   3288  CB  SER   218      98.815  50.644 110.471  1.00  0.00           C  
ATOM   3289  HB2 SER   218      99.275  49.657 110.512  1.00  0.00           H  
ATOM   3290  HB3 SER   218      98.885  50.964 111.511  1.00  0.00           H  
ATOM   3291  OG  SER   218      97.572  50.535 109.924  1.00  0.00           O  
ATOM   3292  HG  SER   218      96.925  50.569 110.632  1.00  0.00           H  
ATOM   3293  C   SER   218     101.103  51.781 110.332  1.00  0.00           C  
ATOM   3294  O   SER   218     101.959  50.913 110.470  1.00  0.00           O  
ATOM   3295  N   THR   219     101.111  52.968 110.952  1.00  0.00           N  
ATOM   3296  H   THR   219     100.465  53.713 110.735  1.00  0.00           H  
ATOM   3297  CA  THR   219     101.995  53.207 112.124  1.00  0.00           C  
ATOM   3298  HA  THR   219     102.981  52.776 111.949  1.00  0.00           H  
ATOM   3299  CB  THR   219     102.078  54.703 112.279  1.00  0.00           C  
ATOM   3300  HB  THR   219     101.052  55.035 112.441  1.00  0.00           H  
ATOM   3301  CG2 THR   219     102.963  55.314 113.384  1.00  0.00           C  
ATOM   3302 HG21 THR   219     103.875  55.779 113.008  1.00  0.00           H  
ATOM   3303 HG22 THR   219     102.340  55.942 114.022  1.00  0.00           H  
ATOM   3304 HG23 THR   219     103.324  54.478 113.982  1.00  0.00           H  
ATOM   3305  OG1 THR   219     102.467  55.403 111.115  1.00  0.00           O  
ATOM   3306  HG1 THR   219     101.856  55.117 110.432  1.00  0.00           H  
ATOM   3307  C   THR   219     101.424  52.584 113.444  1.00  0.00           C  
ATOM   3308  O   THR   219     100.430  52.986 113.930  1.00  0.00           O  
ATOM   3309  N   TRP   220     102.287  51.692 114.135  1.00  0.00           N  
ATOM   3310  H   TRP   220     103.261  51.651 113.873  1.00  0.00           H  
ATOM   3311  CA  TRP   220     102.048  51.177 115.460  1.00  0.00           C  
ATOM   3312  HA  TRP   220     101.006  51.348 115.729  1.00  0.00           H  
ATOM   3313  CB  TRP   220     102.267  49.675 115.487  1.00  0.00           C  
ATOM   3314  HB2 TRP   220     103.239  49.344 115.123  1.00  0.00           H  
ATOM   3315  HB3 TRP   220     102.190  49.383 116.535  1.00  0.00           H  
ATOM   3316  CG  TRP   220     101.229  48.801 114.876  1.00  0.00           C  
ATOM   3317  CD1 TRP   220     101.026  48.638 113.564  1.00  0.00           C  
ATOM   3318  HD1 TRP   220     101.524  49.132 112.743  1.00  0.00           H  
ATOM   3319  NE1 TRP   220      99.894  47.913 113.389  1.00  0.00           N  
ATOM   3320  HE1 TRP   220      99.261  48.006 112.607  1.00  0.00           H  
ATOM   3321  CE2 TRP   220      99.566  47.147 114.536  1.00  0.00           C  
ATOM   3322  CZ2 TRP   220      98.572  46.212 114.818  1.00  0.00           C  
ATOM   3323  HZ2 TRP   220      98.132  45.590 114.052  1.00  0.00           H  
ATOM   3324  CH2 TRP   220      98.192  46.067 116.151  1.00  0.00           C  
ATOM   3325  HH2 TRP   220      97.455  45.332 116.438  1.00  0.00           H  
ATOM   3326  CZ3 TRP   220      98.617  46.924 117.187  1.00  0.00           C  
ATOM   3327  HZ3 TRP   220      98.250  46.768 118.191  1.00  0.00           H  
ATOM   3328  CE3 TRP   220      99.736  47.770 116.895  1.00  0.00           C  
ATOM   3329  HE3 TRP   220     100.315  48.187 117.706  1.00  0.00           H  
ATOM   3330  CD2 TRP   220     100.232  47.934 115.589  1.00  0.00           C  
ATOM   3331  C   TRP   220     102.972  51.900 116.440  1.00  0.00           C  
ATOM   3332  O   TRP   220     104.084  52.342 116.062  1.00  0.00           O  
ATOM   3333  N   PHE   221     102.500  51.996 117.680  1.00  0.00           N  
ATOM   3334  H   PHE   221     101.535  51.764 117.867  1.00  0.00           H  
ATOM   3335  CA  PHE   221     103.154  52.538 118.903  1.00  0.00           C  
ATOM   3336  HA  PHE   221     102.496  52.456 119.767  1.00  0.00           H  
ATOM   3337  CB  PHE   221     104.266  51.511 119.281  1.00  0.00           C  
ATOM   3338  HB2 PHE   221     105.019  51.551 118.494  1.00  0.00           H  
ATOM   3339  HB3 PHE   221     104.770  51.842 120.189  1.00  0.00           H  
ATOM   3340  CG  PHE   221     103.874  50.098 119.521  1.00  0.00           C  
ATOM   3341  CD1 PHE   221     102.843  49.868 120.473  1.00  0.00           C  
ATOM   3342  HD1 PHE   221     102.479  50.653 121.118  1.00  0.00           H  
ATOM   3343  CE1 PHE   221     102.468  48.542 120.850  1.00  0.00           C  
ATOM   3344  HE1 PHE   221     101.827  48.342 121.696  1.00  0.00           H  
ATOM   3345  CZ  PHE   221     103.005  47.447 120.194  1.00  0.00           C  
ATOM   3346  HZ  PHE   221     102.843  46.410 120.445  1.00  0.00           H  
ATOM   3347  CE2 PHE   221     104.099  47.645 119.360  1.00  0.00           C  
ATOM   3348  HE2 PHE   221     104.673  46.778 119.068  1.00  0.00           H  
ATOM   3349  CD2 PHE   221     104.481  48.971 118.966  1.00  0.00           C  
ATOM   3350  HD2 PHE   221     105.241  49.151 118.220  1.00  0.00           H  
ATOM   3351  C   PHE   221     103.840  54.021 118.724  1.00  0.00           C  
ATOM   3352  O   PHE   221     104.569  54.396 119.566  1.00  0.00           O  
ATOM   3353  N   ASN   222     103.285  54.871 117.879  1.00  0.00           N  
ATOM   3354  H   ASN   222     102.339  54.688 117.576  1.00  0.00           H  
ATOM   3355  CA  ASN   222     103.486  56.342 118.041  1.00  0.00           C  
ATOM   3356  HA  ASN   222     104.539  56.592 118.177  1.00  0.00           H  
ATOM   3357  CB  ASN   222     103.017  57.066 116.808  1.00  0.00           C  
ATOM   3358  HB2 ASN   222     103.706  56.855 115.991  1.00  0.00           H  
ATOM   3359  HB3 ASN   222     102.132  56.578 116.400  1.00  0.00           H  
ATOM   3360  CG  ASN   222     102.771  58.556 116.871  1.00  0.00           C  
ATOM   3361  OD1 ASN   222     101.987  59.050 117.710  1.00  0.00           O  
ATOM   3362  ND2 ASN   222     103.471  59.301 116.144  1.00  0.00           N  
ATOM   3363 HD21 ASN   222     103.626  60.162 116.649  1.00  0.00           H  
ATOM   3364 HD22 ASN   222     104.373  58.875 115.988  1.00  0.00           H  
ATOM   3365  C   ASN   222     102.697  56.826 119.302  1.00  0.00           C  
ATOM   3366  O   ASN   222     101.542  56.540 119.530  1.00  0.00           O  
ATOM   3367  N   SER   223     103.346  57.570 120.161  1.00  0.00           N  
ATOM   3368  H   SER   223     104.304  57.753 119.896  1.00  0.00           H  
ATOM   3369  CA  SER   223     102.786  58.400 121.284  1.00  0.00           C  
ATOM   3370  HA  SER   223     103.031  57.784 122.149  1.00  0.00           H  
ATOM   3371  CB  SER   223     103.533  59.756 121.328  1.00  0.00           C  
ATOM   3372  HB2 SER   223     103.613  60.104 122.358  1.00  0.00           H  
ATOM   3373  HB3 SER   223     104.570  59.522 121.085  1.00  0.00           H  
ATOM   3374  OG  SER   223     103.081  60.739 120.318  1.00  0.00           O  
ATOM   3375  HG  SER   223     103.196  60.319 119.462  1.00  0.00           H  
ATOM   3376  C   SER   223     101.217  58.636 121.320  1.00  0.00           C  
ATOM   3377  O   SER   223     100.507  58.154 122.207  1.00  0.00           O  
ATOM   3378  N   THR   224     100.615  59.259 120.317  1.00  0.00           N  
ATOM   3379  H   THR   224     101.221  59.492 119.543  1.00  0.00           H  
ATOM   3380  CA  THR   224      99.217  59.543 120.124  1.00  0.00           C  
ATOM   3381  HA  THR   224      98.860  60.291 120.832  1.00  0.00           H  
ATOM   3382  CB  THR   224      99.011  60.137 118.684  1.00  0.00           C  
ATOM   3383  HB  THR   224      99.106  59.390 117.897  1.00  0.00           H  
ATOM   3384  CG2 THR   224      97.693  60.913 118.542  1.00  0.00           C  
ATOM   3385 HG21 THR   224      97.679  61.595 117.693  1.00  0.00           H  
ATOM   3386 HG22 THR   224      96.932  60.229 118.166  1.00  0.00           H  
ATOM   3387 HG23 THR   224      97.393  61.387 119.477  1.00  0.00           H  
ATOM   3388  OG1 THR   224     100.085  60.962 118.358  1.00  0.00           O  
ATOM   3389  HG1 THR   224     100.572  60.537 117.648  1.00  0.00           H  
ATOM   3390  C   THR   224      98.315  58.245 120.335  1.00  0.00           C  
ATOM   3391  O   THR   224      97.285  58.350 120.938  1.00  0.00           O  
ATOM   3392  N   TRP   225      98.719  57.007 119.959  1.00  0.00           N  
ATOM   3393  H   TRP   225      99.616  57.022 119.495  1.00  0.00           H  
ATOM   3394  CA  TRP   225      97.903  55.816 120.188  1.00  0.00           C  
ATOM   3395  HA  TRP   225      97.038  55.992 120.827  1.00  0.00           H  
ATOM   3396  CB  TRP   225      97.342  55.321 118.871  1.00  0.00           C  
ATOM   3397  HB2 TRP   225      98.014  54.664 118.318  1.00  0.00           H  
ATOM   3398  HB3 TRP   225      96.536  54.609 119.046  1.00  0.00           H  
ATOM   3399  CG  TRP   225      96.819  56.432 117.994  1.00  0.00           C  
ATOM   3400  CD1 TRP   225      95.579  56.909 118.122  1.00  0.00           C  
ATOM   3401  HD1 TRP   225      94.773  56.400 118.630  1.00  0.00           H  
ATOM   3402  NE1 TRP   225      95.350  57.698 117.055  1.00  0.00           N  
ATOM   3403  HE1 TRP   225      94.468  58.171 116.915  1.00  0.00           H  
ATOM   3404  CE2 TRP   225      96.423  58.042 116.402  1.00  0.00           C  
ATOM   3405  CZ2 TRP   225      96.613  58.987 115.381  1.00  0.00           C  
ATOM   3406  HZ2 TRP   225      95.862  59.728 115.150  1.00  0.00           H  
ATOM   3407  CH2 TRP   225      97.967  59.177 114.852  1.00  0.00           C  
ATOM   3408  HH2 TRP   225      98.231  59.828 114.031  1.00  0.00           H  
ATOM   3409  CZ3 TRP   225      98.918  58.253 115.216  1.00  0.00           C  
ATOM   3410  HZ3 TRP   225      99.837  58.297 114.649  1.00  0.00           H  
ATOM   3411  CE3 TRP   225      98.745  57.318 116.252  1.00  0.00           C  
ATOM   3412  HE3 TRP   225      99.531  56.908 116.867  1.00  0.00           H  
ATOM   3413  CD2 TRP   225      97.470  57.203 116.887  1.00  0.00           C  
ATOM   3414  C   TRP   225      98.708  54.732 120.944  1.00  0.00           C  
ATOM   3415  O   TRP   225      98.118  53.650 121.065  1.00  0.00           O  
ATOM   3416  N   SER   226      99.889  54.926 121.482  1.00  0.00           N  
ATOM   3417  H   SER   226     100.303  55.837 121.612  1.00  0.00           H  
ATOM   3418  CA  SER   226     100.781  53.861 121.836  1.00  0.00           C  
ATOM   3419  HA  SER   226     101.019  53.291 120.937  1.00  0.00           H  
ATOM   3420  CB  SER   226     102.105  54.524 122.193  1.00  0.00           C  
ATOM   3421  HB2 SER   226     102.756  53.788 122.664  1.00  0.00           H  
ATOM   3422  HB3 SER   226     102.565  54.885 121.273  1.00  0.00           H  
ATOM   3423  OG  SER   226     102.024  55.598 123.094  1.00  0.00           O  
ATOM   3424  HG  SER   226     102.446  55.344 123.918  1.00  0.00           H  
ATOM   3425  C   SER   226     100.330  52.943 123.017  1.00  0.00           C  
ATOM   3426  O   SER   226     100.725  51.738 123.125  1.00  0.00           O  
ATOM   3427  N   THR   227      99.568  53.559 123.901  1.00  0.00           N  
ATOM   3428  H   THR   227      99.498  54.558 123.769  1.00  0.00           H  
ATOM   3429  CA  THR   227      98.893  52.874 124.998  1.00  0.00           C  
ATOM   3430  HA  THR   227      99.619  52.509 125.725  1.00  0.00           H  
ATOM   3431  CB  THR   227      98.007  53.789 125.859  1.00  0.00           C  
ATOM   3432  HB  THR   227      97.305  53.273 126.514  1.00  0.00           H  
ATOM   3433  CG2 THR   227      98.856  54.521 126.890  1.00  0.00           C  
ATOM   3434 HG21 THR   227      98.253  54.880 127.725  1.00  0.00           H  
ATOM   3435 HG22 THR   227      99.742  54.019 127.277  1.00  0.00           H  
ATOM   3436 HG23 THR   227      99.389  55.338 126.404  1.00  0.00           H  
ATOM   3437  OG1 THR   227      97.276  54.732 125.108  1.00  0.00           O  
ATOM   3438  HG1 THR   227      97.761  55.559 125.156  1.00  0.00           H  
ATOM   3439  C   THR   227      97.991  51.719 124.500  1.00  0.00           C  
ATOM   3440  O   THR   227      97.947  50.630 125.057  1.00  0.00           O  
ATOM   3441  N   GLU   228      97.439  51.839 123.247  1.00  0.00           N  
ATOM   3442  H   GLU   228      97.449  52.776 122.871  1.00  0.00           H  
ATOM   3443  CA  GLU   228      96.602  50.828 122.562  1.00  0.00           C  
ATOM   3444  HA  GLU   228      96.404  50.014 123.260  1.00  0.00           H  
ATOM   3445  CB  GLU   228      95.319  51.534 122.227  1.00  0.00           C  
ATOM   3446  HB2 GLU   228      94.926  51.911 123.171  1.00  0.00           H  
ATOM   3447  HB3 GLU   228      95.593  52.369 121.582  1.00  0.00           H  
ATOM   3448  CG  GLU   228      94.170  50.848 121.494  1.00  0.00           C  
ATOM   3449  HG2 GLU   228      93.478  51.649 121.233  1.00  0.00           H  
ATOM   3450  HG3 GLU   228      94.541  50.412 120.567  1.00  0.00           H  
ATOM   3451  CD  GLU   228      93.537  49.793 122.464  1.00  0.00           C  
ATOM   3452  OE1 GLU   228      93.913  48.605 122.534  1.00  0.00           O  
ATOM   3453  OE2 GLU   228      92.517  50.218 123.118  1.00  0.00           O  
ATOM   3454  C   GLU   228      97.257  50.151 121.310  1.00  0.00           C  
ATOM   3455  O   GLU   228      96.988  48.980 120.988  1.00  0.00           O  
ATOM   3456  N   GLY   229      98.050  50.946 120.516  1.00  0.00           N  
ATOM   3457  H   GLY   229      98.027  51.950 120.626  1.00  0.00           H  
ATOM   3458  CA  GLY   229      98.749  50.456 119.295  1.00  0.00           C  
ATOM   3459  HA2 GLY   229      99.756  50.086 119.488  1.00  0.00           H  
ATOM   3460  HA3 GLY   229      98.154  49.634 118.899  1.00  0.00           H  
ATOM   3461  C   GLY   229      98.705  51.561 118.256  1.00  0.00           C  
ATOM   3462  O   GLY   229      99.743  52.168 118.118  1.00  0.00           O  
ATOM   3463  N   SER   230      97.689  51.547 117.430  1.00  0.00           N  
ATOM   3464  H   SER   230      96.755  51.223 117.638  1.00  0.00           H  
ATOM   3465  CA  SER   230      97.822  51.813 115.992  1.00  0.00           C  
ATOM   3466  HA  SER   230      98.861  51.942 115.689  1.00  0.00           H  
ATOM   3467  CB  SER   230      97.167  50.711 115.196  1.00  0.00           C  
ATOM   3468  HB2 SER   230      97.618  49.735 115.374  1.00  0.00           H  
ATOM   3469  HB3 SER   230      96.137  50.608 115.539  1.00  0.00           H  
ATOM   3470  OG  SER   230      97.197  50.834 113.809  1.00  0.00           O  
ATOM   3471  HG  SER   230      96.844  50.021 113.441  1.00  0.00           H  
ATOM   3472  C   SER   230      97.125  53.132 115.579  1.00  0.00           C  
ATOM   3473  O   SER   230      96.113  53.515 116.161  1.00  0.00           O  
ATOM   3474  N   ASN   231      97.675  53.843 114.581  1.00  0.00           N  
ATOM   3475  H   ASN   231      98.434  53.428 114.059  1.00  0.00           H  
ATOM   3476  CA  ASN   231      97.017  55.019 114.056  1.00  0.00           C  
ATOM   3477  HA  ASN   231      96.929  55.653 114.939  1.00  0.00           H  
ATOM   3478  CB  ASN   231      98.000  55.691 113.084  1.00  0.00           C  
ATOM   3479  HB2 ASN   231      97.701  56.733 112.969  1.00  0.00           H  
ATOM   3480  HB3 ASN   231      98.984  55.652 113.550  1.00  0.00           H  
ATOM   3481  CG  ASN   231      98.190  55.042 111.744  1.00  0.00           C  
ATOM   3482  OD1 ASN   231      98.342  53.871 111.621  1.00  0.00           O  
ATOM   3483  ND2 ASN   231      98.013  55.879 110.749  1.00  0.00           N  
ATOM   3484 HD21 ASN   231      98.125  55.437 109.848  1.00  0.00           H  
ATOM   3485 HD22 ASN   231      97.752  56.840 110.917  1.00  0.00           H  
ATOM   3486  C   ASN   231      95.614  54.697 113.378  1.00  0.00           C  
ATOM   3487  O   ASN   231      94.669  55.561 113.323  1.00  0.00           O  
ATOM   3488  N   ASN   232      95.523  53.552 112.638  1.00  0.00           N  
ATOM   3489  H   ASN   232      96.368  52.999 112.626  1.00  0.00           H  
ATOM   3490  CA  ASN   232      94.443  53.007 111.775  1.00  0.00           C  
ATOM   3491  HA  ASN   232      93.498  53.257 112.257  1.00  0.00           H  
ATOM   3492  CB  ASN   232      94.513  53.617 110.364  1.00  0.00           C  
ATOM   3493  HB2 ASN   232      95.572  53.782 110.168  1.00  0.00           H  
ATOM   3494  HB3 ASN   232      94.021  53.094 109.543  1.00  0.00           H  
ATOM   3495  CG  ASN   232      93.849  54.902 110.393  1.00  0.00           C  
ATOM   3496  OD1 ASN   232      92.717  55.105 110.813  1.00  0.00           O  
ATOM   3497  ND2 ASN   232      94.409  55.933 109.857  1.00  0.00           N  
ATOM   3498 HD21 ASN   232      95.401  55.918 109.664  1.00  0.00           H  
ATOM   3499 HD22 ASN   232      93.745  56.694 109.829  1.00  0.00           H  
ATOM   3500  C   ASN   232      94.382  51.472 111.824  1.00  0.00           C  
ATOM   3501  O   ASN   232      95.370  50.815 111.537  1.00  0.00           O  
ATOM   3502  N   THR   233      93.154  50.819 111.992  1.00  0.00           N  
ATOM   3503  H   THR   233      92.395  51.470 112.131  1.00  0.00           H  
ATOM   3504  CA  THR   233      93.010  49.348 112.244  1.00  0.00           C  
ATOM   3505  HA  THR   233      93.929  48.855 111.927  1.00  0.00           H  
ATOM   3506  CB  THR   233      92.943  49.070 113.717  1.00  0.00           C  
ATOM   3507  HB  THR   233      92.088  49.651 114.060  1.00  0.00           H  
ATOM   3508  CG2 THR   233      92.591  47.611 114.096  1.00  0.00           C  
ATOM   3509 HG21 THR   233      93.278  46.942 113.579  1.00  0.00           H  
ATOM   3510 HG22 THR   233      92.709  47.584 115.180  1.00  0.00           H  
ATOM   3511 HG23 THR   233      91.547  47.405 113.858  1.00  0.00           H  
ATOM   3512  OG1 THR   233      94.188  49.412 114.294  1.00  0.00           O  
ATOM   3513  HG1 THR   233      94.159  50.305 114.646  1.00  0.00           H  
ATOM   3514  C   THR   233      91.777  48.792 111.511  1.00  0.00           C  
ATOM   3515  O   THR   233      90.689  49.211 111.871  1.00  0.00           O  
ATOM   3516  N   GLU   234      91.936  48.038 110.484  1.00  0.00           N  
ATOM   3517  H   GLU   234      92.855  47.715 110.217  1.00  0.00           H  
ATOM   3518  CA  GLU   234      90.852  47.731 109.504  1.00  0.00           C  
ATOM   3519  HA  GLU   234      90.689  48.706 109.046  1.00  0.00           H  
ATOM   3520  CB  GLU   234      91.400  46.701 108.467  1.00  0.00           C  
ATOM   3521  HB2 GLU   234      91.990  47.316 107.788  1.00  0.00           H  
ATOM   3522  HB3 GLU   234      92.007  46.026 109.069  1.00  0.00           H  
ATOM   3523  CG  GLU   234      90.394  45.890 107.570  1.00  0.00           C  
ATOM   3524  HG2 GLU   234      90.905  45.126 106.984  1.00  0.00           H  
ATOM   3525  HG3 GLU   234      89.654  45.451 108.240  1.00  0.00           H  
ATOM   3526  CD  GLU   234      89.530  46.796 106.600  1.00  0.00           C  
ATOM   3527  OE1 GLU   234      90.052  47.245 105.547  1.00  0.00           O  
ATOM   3528  OE2 GLU   234      88.350  47.033 106.932  1.00  0.00           O  
ATOM   3529  C   GLU   234      89.574  47.228 110.145  1.00  0.00           C  
ATOM   3530  O   GLU   234      89.500  46.068 110.585  1.00  0.00           O  
ATOM   3531  N   GLY   235      88.472  48.000 110.223  1.00  0.00           N  
ATOM   3532  H   GLY   235      88.398  48.940 109.860  1.00  0.00           H  
ATOM   3533  CA  GLY   235      87.240  47.686 110.912  1.00  0.00           C  
ATOM   3534  HA2 GLY   235      87.486  47.228 111.870  1.00  0.00           H  
ATOM   3535  HA3 GLY   235      86.772  48.650 111.112  1.00  0.00           H  
ATOM   3536  C   GLY   235      86.249  46.803 110.196  1.00  0.00           C  
ATOM   3537  O   GLY   235      85.050  47.038 110.315  1.00  0.00           O  
ATOM   3538  N   SER   236      86.795  45.875 109.421  1.00  0.00           N  
ATOM   3539  H   SER   236      87.799  45.858 109.310  1.00  0.00           H  
ATOM   3540  CA  SER   236      85.929  44.885 108.852  1.00  0.00           C  
ATOM   3541  HA  SER   236      84.968  45.308 108.557  1.00  0.00           H  
ATOM   3542  CB  SER   236      86.552  44.279 107.555  1.00  0.00           C  
ATOM   3543  HB2 SER   236      87.578  43.997 107.793  1.00  0.00           H  
ATOM   3544  HB3 SER   236      85.985  43.439 107.155  1.00  0.00           H  
ATOM   3545  OG  SER   236      86.466  45.248 106.584  1.00  0.00           O  
ATOM   3546  HG  SER   236      87.236  45.822 106.607  1.00  0.00           H  
ATOM   3547  C   SER   236      85.687  43.762 109.824  1.00  0.00           C  
ATOM   3548  O   SER   236      86.585  43.285 110.532  1.00  0.00           O  
ATOM   3549  N   ASP   237      84.454  43.182 109.796  1.00  0.00           N  
ATOM   3550  H   ASP   237      83.700  43.554 109.236  1.00  0.00           H  
ATOM   3551  CA  ASP   237      84.117  41.867 110.338  1.00  0.00           C  
ATOM   3552  HA  ASP   237      84.548  41.808 111.337  1.00  0.00           H  
ATOM   3553  CB  ASP   237      82.649  41.742 110.655  1.00  0.00           C  
ATOM   3554  HB2 ASP   237      82.626  40.798 111.198  1.00  0.00           H  
ATOM   3555  HB3 ASP   237      82.303  42.603 111.227  1.00  0.00           H  
ATOM   3556  CG  ASP   237      81.590  41.664 109.437  1.00  0.00           C  
ATOM   3557  OD1 ASP   237      80.358  41.781 109.588  1.00  0.00           O  
ATOM   3558  OD2 ASP   237      82.064  41.406 108.347  1.00  0.00           O  
ATOM   3559  C   ASP   237      84.727  40.694 109.615  1.00  0.00           C  
ATOM   3560  O   ASP   237      84.967  39.640 110.232  1.00  0.00           O  
ATOM   3561  N   THR   238      85.253  40.840 108.401  1.00  0.00           N  
ATOM   3562  H   THR   238      84.964  41.591 107.791  1.00  0.00           H  
ATOM   3563  CA  THR   238      85.954  39.771 107.697  1.00  0.00           C  
ATOM   3564  HA  THR   238      86.289  38.978 108.366  1.00  0.00           H  
ATOM   3565  CB  THR   238      85.069  39.064 106.658  1.00  0.00           C  
ATOM   3566  HB  THR   238      85.727  38.577 105.938  1.00  0.00           H  
ATOM   3567  CG2 THR   238      84.122  38.087 107.232  1.00  0.00           C  
ATOM   3568 HG21 THR   238      83.567  37.820 106.333  1.00  0.00           H  
ATOM   3569 HG22 THR   238      84.631  37.221 107.656  1.00  0.00           H  
ATOM   3570 HG23 THR   238      83.457  38.588 107.936  1.00  0.00           H  
ATOM   3571  OG1 THR   238      84.240  40.001 106.121  1.00  0.00           O  
ATOM   3572  HG1 THR   238      83.712  40.415 106.808  1.00  0.00           H  
ATOM   3573  C   THR   238      87.245  40.285 107.084  1.00  0.00           C  
ATOM   3574  O   THR   238      87.153  40.964 106.060  1.00  0.00           O  
ATOM   3575  N   ILE   239      88.279  40.245 107.864  1.00  0.00           N  
ATOM   3576  H   ILE   239      88.133  39.649 108.666  1.00  0.00           H  
ATOM   3577  CA  ILE   239      89.541  40.823 107.350  1.00  0.00           C  
ATOM   3578  HA  ILE   239      89.224  41.782 106.941  1.00  0.00           H  
ATOM   3579  CB  ILE   239      90.517  41.122 108.577  1.00  0.00           C  
ATOM   3580  HB  ILE   239      89.815  41.720 109.159  1.00  0.00           H  
ATOM   3581  CG2 ILE   239      90.921  39.818 109.335  1.00  0.00           C  
ATOM   3582 HG21 ILE   239      91.845  39.930 109.902  1.00  0.00           H  
ATOM   3583 HG22 ILE   239      90.114  39.498 109.993  1.00  0.00           H  
ATOM   3584 HG23 ILE   239      91.273  39.215 108.498  1.00  0.00           H  
ATOM   3585  CG1 ILE   239      91.673  42.047 108.235  1.00  0.00           C  
ATOM   3586 HG12 ILE   239      92.521  41.534 107.781  1.00  0.00           H  
ATOM   3587 HG13 ILE   239      91.286  42.636 107.404  1.00  0.00           H  
ATOM   3588  CD1 ILE   239      92.151  42.834 109.462  1.00  0.00           C  
ATOM   3589 HD11 ILE   239      92.064  42.417 110.465  1.00  0.00           H  
ATOM   3590 HD12 ILE   239      93.119  43.317 109.332  1.00  0.00           H  
ATOM   3591 HD13 ILE   239      91.459  43.672 109.549  1.00  0.00           H  
ATOM   3592  C   ILE   239      90.155  39.885 106.222  1.00  0.00           C  
ATOM   3593  O   ILE   239      90.373  38.709 106.431  1.00  0.00           O  
ATOM   3594  N   THR   240      90.145  40.321 104.934  1.00  0.00           N  
ATOM   3595  H   THR   240      90.446  41.283 104.865  1.00  0.00           H  
ATOM   3596  CA  THR   240      90.173  39.419 103.755  1.00  0.00           C  
ATOM   3597  HA  THR   240      90.709  38.481 103.899  1.00  0.00           H  
ATOM   3598  CB  THR   240      88.742  39.045 103.298  1.00  0.00           C  
ATOM   3599  HB  THR   240      88.137  39.928 103.091  1.00  0.00           H  
ATOM   3600  CG2 THR   240      88.788  38.298 101.973  1.00  0.00           C  
ATOM   3601 HG21 THR   240      87.955  37.601 102.059  1.00  0.00           H  
ATOM   3602 HG22 THR   240      88.786  38.984 101.126  1.00  0.00           H  
ATOM   3603 HG23 THR   240      89.638  37.649 101.759  1.00  0.00           H  
ATOM   3604  OG1 THR   240      88.112  38.278 104.264  1.00  0.00           O  
ATOM   3605  HG1 THR   240      87.166  38.306 104.102  1.00  0.00           H  
ATOM   3606  C   THR   240      90.966  40.133 102.630  1.00  0.00           C  
ATOM   3607  O   THR   240      90.562  41.181 102.112  1.00  0.00           O  
ATOM   3608  N   LEU   241      91.921  39.430 102.040  1.00  0.00           N  
ATOM   3609  H   LEU   241      92.151  38.558 102.495  1.00  0.00           H  
ATOM   3610  CA  LEU   241      92.635  39.896 100.830  1.00  0.00           C  
ATOM   3611  HA  LEU   241      92.726  40.974 100.960  1.00  0.00           H  
ATOM   3612  CB  LEU   241      94.084  39.373 100.689  1.00  0.00           C  
ATOM   3613  HB2 LEU   241      93.893  38.344 100.384  1.00  0.00           H  
ATOM   3614  HB3 LEU   241      94.524  40.010  99.922  1.00  0.00           H  
ATOM   3615  CG  LEU   241      94.935  39.404 101.939  1.00  0.00           C  
ATOM   3616  HG  LEU   241      94.461  38.717 102.640  1.00  0.00           H  
ATOM   3617  CD1 LEU   241      96.317  38.754 101.572  1.00  0.00           C  
ATOM   3618 HD11 LEU   241      96.877  38.823 102.505  1.00  0.00           H  
ATOM   3619 HD12 LEU   241      96.151  37.711 101.302  1.00  0.00           H  
ATOM   3620 HD13 LEU   241      96.714  39.557 100.950  1.00  0.00           H  
ATOM   3621  CD2 LEU   241      95.049  40.866 102.552  1.00  0.00           C  
ATOM   3622 HD21 LEU   241      95.899  40.938 103.230  1.00  0.00           H  
ATOM   3623 HD22 LEU   241      95.369  41.560 101.774  1.00  0.00           H  
ATOM   3624 HD23 LEU   241      94.170  41.327 103.003  1.00  0.00           H  
ATOM   3625  C   LEU   241      91.787  39.510  99.557  1.00  0.00           C  
ATOM   3626  O   LEU   241      91.413  38.319  99.410  1.00  0.00           O  
ATOM   3627  N   PRO   242      91.551  40.445  98.594  1.00  0.00           N  
ATOM   3628  CD  PRO   242      91.750  41.872  98.704  1.00  0.00           C  
ATOM   3629  HD2 PRO   242      92.788  42.203  98.680  1.00  0.00           H  
ATOM   3630  HD3 PRO   242      91.371  42.196  99.673  1.00  0.00           H  
ATOM   3631  CG  PRO   242      90.975  42.498  97.607  1.00  0.00           C  
ATOM   3632  HG2 PRO   242      91.463  43.410  97.262  1.00  0.00           H  
ATOM   3633  HG3 PRO   242      90.003  42.857  97.945  1.00  0.00           H  
ATOM   3634  CB  PRO   242      90.684  41.410  96.553  1.00  0.00           C  
ATOM   3635  HB2 PRO   242      91.217  41.590  95.620  1.00  0.00           H  
ATOM   3636  HB3 PRO   242      89.601  41.309  96.482  1.00  0.00           H  
ATOM   3637  CA  PRO   242      91.234  40.088  97.257  1.00  0.00           C  
ATOM   3638  HA  PRO   242      90.414  39.372  97.296  1.00  0.00           H  
ATOM   3639  C   PRO   242      92.403  39.459  96.410  1.00  0.00           C  
ATOM   3640  O   PRO   242      93.487  40.026  96.276  1.00  0.00           O  
ATOM   3641  N   CYX   243      92.127  38.285  95.844  1.00  0.00           N  
ATOM   3642  H   CYX   243      91.157  38.021  95.743  1.00  0.00           H  
ATOM   3643  CA  CYX   243      93.137  37.360  95.399  1.00  0.00           C  
ATOM   3644  HA  CYX   243      94.137  37.785  95.309  1.00  0.00           H  
ATOM   3645  CB  CYX   243      93.216  36.167  96.335  1.00  0.00           C  
ATOM   3646  HB2 CYX   243      92.256  35.654  96.386  1.00  0.00           H  
ATOM   3647  HB3 CYX   243      93.821  35.340  95.964  1.00  0.00           H  
ATOM   3648  SG  CYX   243      93.766  36.544  98.013  1.00  0.00           S  
ATOM   3649  C   CYX   243      92.806  36.965  93.966  1.00  0.00           C  
ATOM   3650  O   CYX   243      91.765  36.374  93.730  1.00  0.00           O  
ATOM   3651  N   ARG   244      93.751  37.249  93.083  1.00  0.00           N  
ATOM   3652  H   ARG   244      94.624  37.610  93.440  1.00  0.00           H  
ATOM   3653  CA  ARG   244      93.799  36.761  91.701  1.00  0.00           C  
ATOM   3654  HA  ARG   244      92.815  36.514  91.301  1.00  0.00           H  
ATOM   3655  CB  ARG   244      94.534  37.708  90.786  1.00  0.00           C  
ATOM   3656  HB2 ARG   244      95.515  37.915  91.213  1.00  0.00           H  
ATOM   3657  HB3 ARG   244      94.733  37.198  89.844  1.00  0.00           H  
ATOM   3658  CG  ARG   244      93.711  38.988  90.609  1.00  0.00           C  
ATOM   3659  HG2 ARG   244      92.822  38.894  89.985  1.00  0.00           H  
ATOM   3660  HG3 ARG   244      93.308  39.303  91.571  1.00  0.00           H  
ATOM   3661  CD  ARG   244      94.711  40.024  90.132  1.00  0.00           C  
ATOM   3662  HD2 ARG   244      95.472  40.109  90.908  1.00  0.00           H  
ATOM   3663  HD3 ARG   244      95.285  39.659  89.280  1.00  0.00           H  
ATOM   3664  NE  ARG   244      94.098  41.312  89.905  1.00  0.00           N  
ATOM   3665  HE  ARG   244      93.089  41.308  89.932  1.00  0.00           H  
ATOM   3666  CZ  ARG   244      94.721  42.416  89.478  1.00  0.00           C  
ATOM   3667  NH1 ARG   244      95.961  42.574  89.518  1.00  0.00           N  
ATOM   3668 HH11 ARG   244      96.387  43.332  89.005  1.00  0.00           H  
ATOM   3669 HH12 ARG   244      96.491  41.714  89.490  1.00  0.00           H  
ATOM   3670  NH2 ARG   244      94.025  43.434  89.020  1.00  0.00           N  
ATOM   3671 HH21 ARG   244      93.036  43.266  88.904  1.00  0.00           H  
ATOM   3672 HH22 ARG   244      94.383  44.358  89.215  1.00  0.00           H  
ATOM   3673  C   ARG   244      94.548  35.421  91.657  1.00  0.00           C  
ATOM   3674  O   ARG   244      95.579  35.254  92.324  1.00  0.00           O  
ATOM   3675  N   ILE   245      94.038  34.460  90.990  1.00  0.00           N  
ATOM   3676  H   ILE   245      93.213  34.613  90.428  1.00  0.00           H  
ATOM   3677  CA  ILE   245      94.513  33.090  91.018  1.00  0.00           C  
ATOM   3678  HA  ILE   245      95.451  33.075  91.574  1.00  0.00           H  
ATOM   3679  CB  ILE   245      93.615  32.078  91.693  1.00  0.00           C  
ATOM   3680  HB  ILE   245      92.904  31.759  90.932  1.00  0.00           H  
ATOM   3681  CG2 ILE   245      94.473  30.942  92.197  1.00  0.00           C  
ATOM   3682 HG21 ILE   245      94.984  31.207  93.123  1.00  0.00           H  
ATOM   3683 HG22 ILE   245      93.881  30.059  92.437  1.00  0.00           H  
ATOM   3684 HG23 ILE   245      95.109  30.609  91.376  1.00  0.00           H  
ATOM   3685  CG1 ILE   245      92.856  32.663  92.940  1.00  0.00           C  
ATOM   3686 HG12 ILE   245      92.895  31.941  93.756  1.00  0.00           H  
ATOM   3687 HG13 ILE   245      93.424  33.513  93.320  1.00  0.00           H  
ATOM   3688  CD1 ILE   245      91.377  33.092  92.643  1.00  0.00           C  
ATOM   3689 HD11 ILE   245      90.808  32.261  92.226  1.00  0.00           H  
ATOM   3690 HD12 ILE   245      91.032  33.369  93.640  1.00  0.00           H  
ATOM   3691 HD13 ILE   245      91.340  33.998  92.038  1.00  0.00           H  
ATOM   3692  C   ILE   245      94.918  32.748  89.568  1.00  0.00           C  
ATOM   3693  O   ILE   245      94.198  32.881  88.647  1.00  0.00           O  
ATOM   3694  N   LYS   246      96.111  32.196  89.435  1.00  0.00           N  
ATOM   3695  H   LYS   246      96.585  32.028  90.311  1.00  0.00           H  
ATOM   3696  CA  LYS   246      96.563  31.402  88.332  1.00  0.00           C  
ATOM   3697  HA  LYS   246      95.946  31.602  87.456  1.00  0.00           H  
ATOM   3698  CB  LYS   246      97.995  31.867  88.074  1.00  0.00           C  
ATOM   3699  HB2 LYS   246      98.568  31.910  89.001  1.00  0.00           H  
ATOM   3700  HB3 LYS   246      98.482  31.195  87.368  1.00  0.00           H  
ATOM   3701  CG  LYS   246      98.029  33.323  87.585  1.00  0.00           C  
ATOM   3702  HG2 LYS   246      97.666  33.897  88.438  1.00  0.00           H  
ATOM   3703  HG3 LYS   246      99.060  33.589  87.356  1.00  0.00           H  
ATOM   3704  CD  LYS   246      97.197  33.632  86.290  1.00  0.00           C  
ATOM   3705  HD2 LYS   246      97.496  32.917  85.523  1.00  0.00           H  
ATOM   3706  HD3 LYS   246      96.151  33.629  86.597  1.00  0.00           H  
ATOM   3707  CE  LYS   246      97.480  35.032  85.708  1.00  0.00           C  
ATOM   3708  HE2 LYS   246      96.849  35.709  86.283  1.00  0.00           H  
ATOM   3709  HE3 LYS   246      98.544  35.216  85.856  1.00  0.00           H  
ATOM   3710  NZ  LYS   246      97.137  35.086  84.212  1.00  0.00           N  
ATOM   3711  HZ1 LYS   246      97.425  35.973  83.824  1.00  0.00           H  
ATOM   3712  HZ2 LYS   246      97.497  34.383  83.583  1.00  0.00           H  
ATOM   3713  HZ3 LYS   246      96.127  35.086  84.185  1.00  0.00           H  
ATOM   3714  C   LYS   246      96.531  29.973  88.668  1.00  0.00           C  
ATOM   3715  O   LYS   246      97.166  29.595  89.670  1.00  0.00           O  
ATOM   3716  N   GLN   247      96.245  29.101  87.689  1.00  0.00           N  
ATOM   3717  H   GLN   247      95.946  29.559  86.840  1.00  0.00           H  
ATOM   3718  CA  GLN   247      96.743  27.718  87.565  1.00  0.00           C  
ATOM   3719  HA  GLN   247      96.922  27.304  88.557  1.00  0.00           H  
ATOM   3720  CB  GLN   247      95.668  26.798  86.974  1.00  0.00           C  
ATOM   3721  HB2 GLN   247      95.270  27.158  86.025  1.00  0.00           H  
ATOM   3722  HB3 GLN   247      96.192  25.928  86.577  1.00  0.00           H  
ATOM   3723  CG  GLN   247      94.685  26.352  88.092  1.00  0.00           C  
ATOM   3724  HG2 GLN   247      95.237  26.068  88.988  1.00  0.00           H  
ATOM   3725  HG3 GLN   247      94.003  27.192  88.222  1.00  0.00           H  
ATOM   3726  CD  GLN   247      93.821  25.165  87.601  1.00  0.00           C  
ATOM   3727  OE1 GLN   247      93.407  25.021  86.451  1.00  0.00           O  
ATOM   3728  NE2 GLN   247      93.241  24.535  88.556  1.00  0.00           N  
ATOM   3729 HE21 GLN   247      92.460  23.937  88.327  1.00  0.00           H  
ATOM   3730 HE22 GLN   247      93.542  24.603  89.517  1.00  0.00           H  
ATOM   3731  C   GLN   247      98.029  27.674  86.785  1.00  0.00           C  
ATOM   3732  O   GLN   247      98.241  28.436  85.869  1.00  0.00           O  
ATOM   3733  N   ILE   248      99.001  26.850  87.201  1.00  0.00           N  
ATOM   3734  H   ILE   248      98.744  26.521  88.121  1.00  0.00           H  
ATOM   3735  CA  ILE   248     100.233  26.445  86.399  1.00  0.00           C  
ATOM   3736  HA  ILE   248     100.391  27.275  85.710  1.00  0.00           H  
ATOM   3737  CB  ILE   248     101.443  26.183  87.268  1.00  0.00           C  
ATOM   3738  HB  ILE   248     101.691  27.050  87.880  1.00  0.00           H  
ATOM   3739  CG2 ILE   248     101.218  25.027  88.180  1.00  0.00           C  
ATOM   3740 HG21 ILE   248     100.623  24.283  87.649  1.00  0.00           H  
ATOM   3741 HG22 ILE   248     102.126  24.533  88.528  1.00  0.00           H  
ATOM   3742 HG23 ILE   248     100.604  25.258  89.051  1.00  0.00           H  
ATOM   3743  CG1 ILE   248     102.757  25.964  86.521  1.00  0.00           C  
ATOM   3744 HG12 ILE   248     102.786  24.923  86.199  1.00  0.00           H  
ATOM   3745 HG13 ILE   248     102.744  26.628  85.656  1.00  0.00           H  
ATOM   3746  CD1 ILE   248     103.934  26.276  87.384  1.00  0.00           C  
ATOM   3747 HD11 ILE   248     103.753  27.143  88.020  1.00  0.00           H  
ATOM   3748 HD12 ILE   248     104.348  25.444  87.953  1.00  0.00           H  
ATOM   3749 HD13 ILE   248     104.806  26.571  86.800  1.00  0.00           H  
ATOM   3750  C   ILE   248      99.884  25.403  85.420  1.00  0.00           C  
ATOM   3751  O   ILE   248      99.007  24.607  85.691  1.00  0.00           O  
ATOM   3752  N   ILE   249     100.424  25.450  84.221  1.00  0.00           N  
ATOM   3753  H   ILE   249     100.821  26.321  83.900  1.00  0.00           H  
ATOM   3754  CA  ILE   249     100.331  24.381  83.188  1.00  0.00           C  
ATOM   3755  HA  ILE   249      99.581  23.729  83.634  1.00  0.00           H  
ATOM   3756  CB  ILE   249      99.829  24.834  81.754  1.00  0.00           C  
ATOM   3757  HB  ILE   249     100.110  23.924  81.223  1.00  0.00           H  
ATOM   3758  CG2 ILE   249      98.290  25.068  81.824  1.00  0.00           C  
ATOM   3759 HG21 ILE   249      98.143  25.957  82.438  1.00  0.00           H  
ATOM   3760 HG22 ILE   249      97.800  25.038  80.850  1.00  0.00           H  
ATOM   3761 HG23 ILE   249      97.816  24.308  82.446  1.00  0.00           H  
ATOM   3762  CG1 ILE   249     100.649  25.980  81.140  1.00  0.00           C  
ATOM   3763 HG12 ILE   249     100.461  26.920  81.660  1.00  0.00           H  
ATOM   3764 HG13 ILE   249     101.731  25.860  81.089  1.00  0.00           H  
ATOM   3765  CD1 ILE   249     100.212  26.290  79.686  1.00  0.00           C  
ATOM   3766 HD11 ILE   249     100.251  25.398  79.060  1.00  0.00           H  
ATOM   3767 HD12 ILE   249      99.194  26.678  79.641  1.00  0.00           H  
ATOM   3768 HD13 ILE   249     100.877  27.002  79.198  1.00  0.00           H  
ATOM   3769  C   ILE   249     101.660  23.690  83.109  1.00  0.00           C  
ATOM   3770  O   ILE   249     101.727  22.461  82.938  1.00  0.00           O  
ATOM   3771  N   ASN   250     102.738  24.479  83.039  1.00  0.00           N  
ATOM   3772  H   ASN   250     102.732  25.472  83.227  1.00  0.00           H  
ATOM   3773  CA  ASN   250     103.978  23.942  82.497  1.00  0.00           C  
ATOM   3774  HA  ASN   250     104.040  22.888  82.768  1.00  0.00           H  
ATOM   3775  CB  ASN   250     103.885  23.997  80.922  1.00  0.00           C  
ATOM   3776  HB2 ASN   250     103.018  23.402  80.636  1.00  0.00           H  
ATOM   3777  HB3 ASN   250     103.841  25.046  80.630  1.00  0.00           H  
ATOM   3778  CG  ASN   250     105.120  23.437  80.211  1.00  0.00           C  
ATOM   3779  OD1 ASN   250     105.800  24.191  79.570  1.00  0.00           O  
ATOM   3780  ND2 ASN   250     105.414  22.190  80.270  1.00  0.00           N  
ATOM   3781 HD21 ASN   250     106.407  22.001  80.252  1.00  0.00           H  
ATOM   3782 HD22 ASN   250     104.839  21.539  80.785  1.00  0.00           H  
ATOM   3783  C   ASN   250     105.140  24.744  83.028  1.00  0.00           C  
ATOM   3784  O   ASN   250     105.021  25.889  83.416  1.00  0.00           O  
ATOM   3785  N   MET   251     106.378  24.216  83.038  1.00  0.00           N  
ATOM   3786  H   MET   251     106.501  23.252  83.312  1.00  0.00           H  
ATOM   3787  CA  MET   251     107.598  24.991  82.985  1.00  0.00           C  
ATOM   3788  HA  MET   251     107.338  26.015  83.253  1.00  0.00           H  
ATOM   3789  CB  MET   251     108.609  24.413  84.058  1.00  0.00           C  
ATOM   3790  HB2 MET   251     108.099  24.264  85.009  1.00  0.00           H  
ATOM   3791  HB3 MET   251     108.852  23.434  83.646  1.00  0.00           H  
ATOM   3792  CG  MET   251     109.880  25.267  84.165  1.00  0.00           C  
ATOM   3793  HG2 MET   251     110.679  24.540  84.025  1.00  0.00           H  
ATOM   3794  HG3 MET   251     109.952  26.050  83.409  1.00  0.00           H  
ATOM   3795  SD  MET   251     110.110  25.999  85.847  1.00  0.00           S  
ATOM   3796  CE  MET   251     111.721  26.911  85.508  1.00  0.00           C  
ATOM   3797  HE1 MET   251     111.534  27.718  84.799  1.00  0.00           H  
ATOM   3798  HE2 MET   251     112.074  27.265  86.477  1.00  0.00           H  
ATOM   3799  HE3 MET   251     112.474  26.270  85.050  1.00  0.00           H  
ATOM   3800  C   MET   251     108.170  25.007  81.551  1.00  0.00           C  
ATOM   3801  O   MET   251     108.429  23.877  81.064  1.00  0.00           O  
ATOM   3802  N   TRP   252     108.423  26.138  80.857  1.00  0.00           N  
ATOM   3803  H   TRP   252     108.131  26.963  81.362  1.00  0.00           H  
ATOM   3804  CA  TRP   252     109.596  26.308  79.998  1.00  0.00           C  
ATOM   3805  HA  TRP   252     109.649  25.565  79.202  1.00  0.00           H  
ATOM   3806  CB  TRP   252     109.571  27.732  79.402  1.00  0.00           C  
ATOM   3807  HB2 TRP   252     109.664  28.480  80.190  1.00  0.00           H  
ATOM   3808  HB3 TRP   252     110.521  27.850  78.881  1.00  0.00           H  
ATOM   3809  CG  TRP   252     108.446  28.082  78.586  1.00  0.00           C  
ATOM   3810  CD1 TRP   252     107.254  27.425  78.301  1.00  0.00           C  
ATOM   3811  HD1 TRP   252     106.821  26.532  78.727  1.00  0.00           H  
ATOM   3812  NE1 TRP   252     106.603  28.082  77.258  1.00  0.00           N  
ATOM   3813  HE1 TRP   252     105.613  27.964  77.094  1.00  0.00           H  
ATOM   3814  CE2 TRP   252     107.159  29.324  77.054  1.00  0.00           C  
ATOM   3815  CZ2 TRP   252     106.868  30.435  76.292  1.00  0.00           C  
ATOM   3816  HZ2 TRP   252     106.069  30.303  75.578  1.00  0.00           H  
ATOM   3817  CH2 TRP   252     107.438  31.671  76.518  1.00  0.00           C  
ATOM   3818  HH2 TRP   252     107.098  32.622  76.137  1.00  0.00           H  
ATOM   3819  CZ3 TRP   252     108.745  31.593  77.148  1.00  0.00           C  
ATOM   3820  HZ3 TRP   252     109.371  32.471  77.218  1.00  0.00           H  
ATOM   3821  CE3 TRP   252     109.146  30.458  77.879  1.00  0.00           C  
ATOM   3822  HE3 TRP   252     110.091  30.509  78.400  1.00  0.00           H  
ATOM   3823  CD2 TRP   252     108.253  29.364  77.983  1.00  0.00           C  
ATOM   3824  C   TRP   252     110.889  26.058  80.799  1.00  0.00           C  
ATOM   3825  O   TRP   252     111.323  26.997  81.458  1.00  0.00           O  
ATOM   3826  N   CYX   253     111.417  24.855  80.719  1.00  0.00           N  
ATOM   3827  H   CYX   253     111.136  24.144  80.059  1.00  0.00           H  
ATOM   3828  CA  CYX   253     112.537  24.532  81.590  1.00  0.00           C  
ATOM   3829  HA  CYX   253     112.337  24.908  82.593  1.00  0.00           H  
ATOM   3830  CB  CYX   253     112.537  23.021  81.672  1.00  0.00           C  
ATOM   3831  HB2 CYX   253     111.598  22.552  81.965  1.00  0.00           H  
ATOM   3832  HB3 CYX   253     112.881  22.743  80.676  1.00  0.00           H  
ATOM   3833  SG  CYX   253     113.732  22.348  82.859  1.00  0.00           S  
ATOM   3834  C   CYX   253     113.879  25.053  81.155  1.00  0.00           C  
ATOM   3835  O   CYX   253     114.578  25.645  81.958  1.00  0.00           O  
ATOM   3836  N   LYS   254     114.186  25.003  79.856  1.00  0.00           N  
ATOM   3837  H   LYS   254     113.645  24.473  79.188  1.00  0.00           H  
ATOM   3838  CA  LYS   254     115.509  25.376  79.385  1.00  0.00           C  
ATOM   3839  HA  LYS   254     116.167  24.819  80.052  1.00  0.00           H  
ATOM   3840  CB  LYS   254     115.848  24.873  78.005  1.00  0.00           C  
ATOM   3841  HB2 LYS   254     115.099  25.176  77.274  1.00  0.00           H  
ATOM   3842  HB3 LYS   254     116.725  25.453  77.716  1.00  0.00           H  
ATOM   3843  CG  LYS   254     116.066  23.299  77.929  1.00  0.00           C  
ATOM   3844  HG2 LYS   254     115.516  22.783  78.716  1.00  0.00           H  
ATOM   3845  HG3 LYS   254     115.747  22.883  76.974  1.00  0.00           H  
ATOM   3846  CD  LYS   254     117.531  22.938  78.242  1.00  0.00           C  
ATOM   3847  HD2 LYS   254     118.197  23.351  77.484  1.00  0.00           H  
ATOM   3848  HD3 LYS   254     117.817  23.462  79.154  1.00  0.00           H  
ATOM   3849  CE  LYS   254     117.716  21.439  78.605  1.00  0.00           C  
ATOM   3850  HE2 LYS   254     117.167  21.246  79.527  1.00  0.00           H  
ATOM   3851  HE3 LYS   254     117.139  20.857  77.887  1.00  0.00           H  
ATOM   3852  NZ  LYS   254     119.208  20.983  78.602  1.00  0.00           N  
ATOM   3853  HZ1 LYS   254     119.244  19.979  78.702  1.00  0.00           H  
ATOM   3854  HZ2 LYS   254     119.691  21.340  77.790  1.00  0.00           H  
ATOM   3855  HZ3 LYS   254     119.713  21.291  79.421  1.00  0.00           H  
ATOM   3856  C   LYS   254     115.699  26.891  79.475  1.00  0.00           C  
ATOM   3857  O   LYS   254     116.712  27.312  79.921  1.00  0.00           O  
ATOM   3858  N   VAL   255     114.763  27.723  79.028  1.00  0.00           N  
ATOM   3859  H   VAL   255     113.997  27.293  78.531  1.00  0.00           H  
ATOM   3860  CA  VAL   255     114.603  29.142  79.309  1.00  0.00           C  
ATOM   3861  HA  VAL   255     115.464  29.595  78.817  1.00  0.00           H  
ATOM   3862  CB  VAL   255     113.408  29.754  78.632  1.00  0.00           C  
ATOM   3863  HB  VAL   255     112.438  29.312  78.860  1.00  0.00           H  
ATOM   3864  CG1 VAL   255     113.200  31.241  78.884  1.00  0.00           C  
ATOM   3865 HG11 VAL   255     113.289  31.401  79.958  1.00  0.00           H  
ATOM   3866 HG12 VAL   255     113.933  31.934  78.470  1.00  0.00           H  
ATOM   3867 HG13 VAL   255     112.294  31.586  78.386  1.00  0.00           H  
ATOM   3868  CG2 VAL   255     113.582  29.646  77.084  1.00  0.00           C  
ATOM   3869 HG21 VAL   255     112.714  30.030  76.548  1.00  0.00           H  
ATOM   3870 HG22 VAL   255     114.357  30.331  76.741  1.00  0.00           H  
ATOM   3871 HG23 VAL   255     113.783  28.598  76.861  1.00  0.00           H  
ATOM   3872  C   VAL   255     114.484  29.446  80.841  1.00  0.00           C  
ATOM   3873  O   VAL   255     115.092  30.356  81.311  1.00  0.00           O  
ATOM   3874  N   GLY   256     113.462  28.807  81.516  1.00  0.00           N  
ATOM   3875  H   GLY   256     112.970  28.089  81.005  1.00  0.00           H  
ATOM   3876  CA  GLY   256     113.128  29.136  82.955  1.00  0.00           C  
ATOM   3877  HA2 GLY   256     113.035  28.275  83.616  1.00  0.00           H  
ATOM   3878  HA3 GLY   256     114.016  29.626  83.355  1.00  0.00           H  
ATOM   3879  C   GLY   256     111.954  30.122  83.229  1.00  0.00           C  
ATOM   3880  O   GLY   256     112.134  31.340  83.405  1.00  0.00           O  
ATOM   3881  N   LYS   257     110.725  29.662  82.913  1.00  0.00           N  
ATOM   3882  H   LYS   257     110.669  28.786  82.413  1.00  0.00           H  
ATOM   3883  CA  LYS   257     109.510  30.423  83.003  1.00  0.00           C  
ATOM   3884  HA  LYS   257     109.554  31.108  83.850  1.00  0.00           H  
ATOM   3885  CB  LYS   257     109.222  31.122  81.704  1.00  0.00           C  
ATOM   3886  HB2 LYS   257     109.966  30.926  80.933  1.00  0.00           H  
ATOM   3887  HB3 LYS   257     108.262  30.875  81.250  1.00  0.00           H  
ATOM   3888  CG  LYS   257     109.170  32.665  82.099  1.00  0.00           C  
ATOM   3889  HG2 LYS   257     108.427  32.842  82.876  1.00  0.00           H  
ATOM   3890  HG3 LYS   257     110.144  32.895  82.529  1.00  0.00           H  
ATOM   3891  CD  LYS   257     108.951  33.492  80.833  1.00  0.00           C  
ATOM   3892  HD2 LYS   257     109.835  33.394  80.203  1.00  0.00           H  
ATOM   3893  HD3 LYS   257     108.093  33.041  80.335  1.00  0.00           H  
ATOM   3894  CE  LYS   257     108.738  34.982  81.033  1.00  0.00           C  
ATOM   3895  HE2 LYS   257     108.422  35.472  80.111  1.00  0.00           H  
ATOM   3896  HE3 LYS   257     108.054  35.042  81.879  1.00  0.00           H  
ATOM   3897  NZ  LYS   257     110.044  35.680  81.390  1.00  0.00           N  
ATOM   3898  HZ1 LYS   257     110.178  35.839  82.378  1.00  0.00           H  
ATOM   3899  HZ2 LYS   257     110.834  35.178  81.011  1.00  0.00           H  
ATOM   3900  HZ3 LYS   257     110.048  36.581  80.934  1.00  0.00           H  
ATOM   3901  C   LYS   257     108.406  29.477  83.281  1.00  0.00           C  
ATOM   3902  O   LYS   257     108.098  28.626  82.452  1.00  0.00           O  
ATOM   3903  N   MET   258     107.771  29.552  84.477  1.00  0.00           N  
ATOM   3904  H   MET   258     108.218  30.174  85.135  1.00  0.00           H  
ATOM   3905  CA  MET   258     106.438  29.048  84.768  1.00  0.00           C  
ATOM   3906  HA  MET   258     106.441  27.964  84.657  1.00  0.00           H  
ATOM   3907  CB  MET   258     106.094  29.280  86.250  1.00  0.00           C  
ATOM   3908  HB2 MET   258     105.880  30.327  86.463  1.00  0.00           H  
ATOM   3909  HB3 MET   258     105.162  28.768  86.490  1.00  0.00           H  
ATOM   3910  CG  MET   258     107.166  28.739  87.213  1.00  0.00           C  
ATOM   3911  HG2 MET   258     107.318  27.686  86.980  1.00  0.00           H  
ATOM   3912  HG3 MET   258     108.156  29.160  87.038  1.00  0.00           H  
ATOM   3913  SD  MET   258     106.611  29.026  88.878  1.00  0.00           S  
ATOM   3914  CE  MET   258     106.950  27.401  89.465  1.00  0.00           C  
ATOM   3915  HE1 MET   258     107.896  27.023  89.079  1.00  0.00           H  
ATOM   3916  HE2 MET   258     106.959  27.474  90.553  1.00  0.00           H  
ATOM   3917  HE3 MET   258     106.255  26.653  89.083  1.00  0.00           H  
ATOM   3918  C   MET   258     105.497  29.660  83.689  1.00  0.00           C  
ATOM   3919  O   MET   258     105.480  30.858  83.390  1.00  0.00           O  
ATOM   3920  N   MET   259     104.548  28.838  83.246  1.00  0.00           N  
ATOM   3921  H   MET   259     104.769  27.853  83.282  1.00  0.00           H  
ATOM   3922  CA  MET   259     103.444  29.314  82.357  1.00  0.00           C  
ATOM   3923  HA  MET   259     103.538  30.369  82.099  1.00  0.00           H  
ATOM   3924  CB  MET   259     103.604  28.518  81.059  1.00  0.00           C  
ATOM   3925  HB2 MET   259     103.783  27.459  81.247  1.00  0.00           H  
ATOM   3926  HB3 MET   259     102.609  28.557  80.616  1.00  0.00           H  
ATOM   3927  CG  MET   259     104.561  29.154  79.929  1.00  0.00           C  
ATOM   3928  HG2 MET   259     105.520  29.099  80.443  1.00  0.00           H  
ATOM   3929  HG3 MET   259     104.593  28.616  78.981  1.00  0.00           H  
ATOM   3930  SD  MET   259     104.237  30.821  79.487  1.00  0.00           S  
ATOM   3931  CE  MET   259     102.802  30.520  78.400  1.00  0.00           C  
ATOM   3932  HE1 MET   259     102.730  31.353  77.700  1.00  0.00           H  
ATOM   3933  HE2 MET   259     102.949  29.593  77.845  1.00  0.00           H  
ATOM   3934  HE3 MET   259     101.871  30.634  78.955  1.00  0.00           H  
ATOM   3935  C   MET   259     102.050  29.078  83.000  1.00  0.00           C  
ATOM   3936  O   MET   259     101.841  28.065  83.651  1.00  0.00           O  
ATOM   3937  N   TYR   260     101.159  30.035  82.827  1.00  0.00           N  
ATOM   3938  H   TYR   260     101.442  30.653  82.079  1.00  0.00           H  
ATOM   3939  CA  TYR   260      99.918  30.103  83.622  1.00  0.00           C  
ATOM   3940  HA  TYR   260      99.827  29.279  84.330  1.00  0.00           H  
ATOM   3941  CB  TYR   260     100.070  31.336  84.580  1.00  0.00           C  
ATOM   3942  HB2 TYR   260     100.173  32.208  83.934  1.00  0.00           H  
ATOM   3943  HB3 TYR   260      99.143  31.573  85.102  1.00  0.00           H  
ATOM   3944  CG  TYR   260     101.107  31.257  85.588  1.00  0.00           C  
ATOM   3945  CD1 TYR   260     101.164  30.247  86.560  1.00  0.00           C  
ATOM   3946  HD1 TYR   260     100.416  29.471  86.489  1.00  0.00           H  
ATOM   3947  CE1 TYR   260     102.156  30.159  87.553  1.00  0.00           C  
ATOM   3948  HE1 TYR   260     102.251  29.405  88.321  1.00  0.00           H  
ATOM   3949  CZ  TYR   260     103.084  31.270  87.605  1.00  0.00           C  
ATOM   3950  OH  TYR   260     104.064  31.290  88.541  1.00  0.00           O  
ATOM   3951  HH  TYR   260     104.746  31.929  88.323  1.00  0.00           H  
ATOM   3952  CE2 TYR   260     103.078  32.261  86.633  1.00  0.00           C  
ATOM   3953  HE2 TYR   260     103.898  32.959  86.556  1.00  0.00           H  
ATOM   3954  CD2 TYR   260     102.107  32.287  85.559  1.00  0.00           C  
ATOM   3955  HD2 TYR   260     102.102  33.093  84.840  1.00  0.00           H  
ATOM   3956  C   TYR   260      98.630  30.131  82.708  1.00  0.00           C  
ATOM   3957  O   TYR   260      98.577  30.337  81.464  1.00  0.00           O  
ATOM   3958  N   ALA   261      97.578  29.847  83.474  1.00  0.00           N  
ATOM   3959  H   ALA   261      97.798  29.364  84.333  1.00  0.00           H  
ATOM   3960  CA  ALA   261      96.192  29.610  83.034  1.00  0.00           C  
ATOM   3961  HA  ALA   261      96.057  30.036  82.040  1.00  0.00           H  
ATOM   3962  CB  ALA   261      95.985  28.096  82.876  1.00  0.00           C  
ATOM   3963  HB1 ALA   261      96.417  27.827  81.912  1.00  0.00           H  
ATOM   3964  HB2 ALA   261      96.313  27.473  83.708  1.00  0.00           H  
ATOM   3965  HB3 ALA   261      94.910  27.916  82.863  1.00  0.00           H  
ATOM   3966  C   ALA   261      95.165  30.139  84.005  1.00  0.00           C  
ATOM   3967  O   ALA   261      95.427  30.167  85.185  1.00  0.00           O  
ATOM   3968  N   PRO   262      94.007  30.605  83.542  1.00  0.00           N  
ATOM   3969  CD  PRO   262      93.474  30.535  82.181  1.00  0.00           C  
ATOM   3970  HD2 PRO   262      93.605  29.490  81.900  1.00  0.00           H  
ATOM   3971  HD3 PRO   262      93.993  31.272  81.569  1.00  0.00           H  
ATOM   3972  CG  PRO   262      92.030  30.913  82.280  1.00  0.00           C  
ATOM   3973  HG2 PRO   262      91.331  30.095  82.109  1.00  0.00           H  
ATOM   3974  HG3 PRO   262      91.742  31.703  81.586  1.00  0.00           H  
ATOM   3975  CB  PRO   262      91.773  31.434  83.688  1.00  0.00           C  
ATOM   3976  HB2 PRO   262      90.807  31.029  83.991  1.00  0.00           H  
ATOM   3977  HB3 PRO   262      91.904  32.515  83.712  1.00  0.00           H  
ATOM   3978  CA  PRO   262      92.903  30.752  84.508  1.00  0.00           C  
ATOM   3979  HA  PRO   262      93.224  31.371  85.345  1.00  0.00           H  
ATOM   3980  C   PRO   262      92.398  29.402  85.195  1.00  0.00           C  
ATOM   3981  O   PRO   262      92.502  28.389  84.499  1.00  0.00           O  
ATOM   3982  N   PRO   263      91.939  29.405  86.438  1.00  0.00           N  
ATOM   3983  CD  PRO   263      92.418  30.204  87.572  1.00  0.00           C  
ATOM   3984  HD2 PRO   263      92.045  31.226  87.507  1.00  0.00           H  
ATOM   3985  HD3 PRO   263      93.492  30.172  87.386  1.00  0.00           H  
ATOM   3986  CG  PRO   263      92.188  29.552  88.915  1.00  0.00           C  
ATOM   3987  HG2 PRO   263      91.709  30.291  89.557  1.00  0.00           H  
ATOM   3988  HG3 PRO   263      93.104  29.253  89.424  1.00  0.00           H  
ATOM   3989  CB  PRO   263      91.163  28.367  88.498  1.00  0.00           C  
ATOM   3990  HB2 PRO   263      90.156  28.552  88.870  1.00  0.00           H  
ATOM   3991  HB3 PRO   263      91.621  27.437  88.835  1.00  0.00           H  
ATOM   3992  CA  PRO   263      91.133  28.296  86.976  1.00  0.00           C  
ATOM   3993  HA  PRO   263      91.679  27.402  86.675  1.00  0.00           H  
ATOM   3994  C   PRO   263      89.798  27.984  86.239  1.00  0.00           C  
ATOM   3995  O   PRO   263      89.089  28.864  85.813  1.00  0.00           O  
ATOM   3996  N   ILE   264      89.273  26.749  86.379  1.00  0.00           N  
ATOM   3997  H   ILE   264      89.940  25.990  86.362  1.00  0.00           H  
ATOM   3998  CA  ILE   264      87.865  26.431  86.093  1.00  0.00           C  
ATOM   3999  HA  ILE   264      87.477  26.960  85.222  1.00  0.00           H  
ATOM   4000  CB  ILE   264      87.614  24.887  85.911  1.00  0.00           C  
ATOM   4001  HB  ILE   264      88.277  24.703  85.066  1.00  0.00           H  
ATOM   4002  CG2 ILE   264      88.101  24.001  87.073  1.00  0.00           C  
ATOM   4003 HG21 ILE   264      88.623  23.146  86.644  1.00  0.00           H  
ATOM   4004 HG22 ILE   264      88.716  24.518  87.810  1.00  0.00           H  
ATOM   4005 HG23 ILE   264      87.186  23.551  87.457  1.00  0.00           H  
ATOM   4006  CG1 ILE   264      86.188  24.583  85.320  1.00  0.00           C  
ATOM   4007 HG12 ILE   264      85.443  24.853  86.068  1.00  0.00           H  
ATOM   4008 HG13 ILE   264      85.962  25.185  84.439  1.00  0.00           H  
ATOM   4009  CD1 ILE   264      85.941  23.115  84.794  1.00  0.00           C  
ATOM   4010 HD11 ILE   264      86.076  22.440  85.639  1.00  0.00           H  
ATOM   4011 HD12 ILE   264      84.890  22.959  84.553  1.00  0.00           H  
ATOM   4012 HD13 ILE   264      86.542  22.841  83.926  1.00  0.00           H  
ATOM   4013  C   ILE   264      87.112  26.886  87.353  1.00  0.00           C  
ATOM   4014  O   ILE   264      87.596  26.919  88.458  1.00  0.00           O  
ATOM   4015  N   SER   265      85.901  27.309  87.103  1.00  0.00           N  
ATOM   4016  H   SER   265      85.667  27.609  86.167  1.00  0.00           H  
ATOM   4017  CA  SER   265      84.853  27.693  88.031  1.00  0.00           C  
ATOM   4018  HA  SER   265      85.288  28.525  88.585  1.00  0.00           H  
ATOM   4019  CB  SER   265      83.494  27.982  87.379  1.00  0.00           C  
ATOM   4020  HB2 SER   265      83.192  27.143  86.751  1.00  0.00           H  
ATOM   4021  HB3 SER   265      82.739  28.134  88.150  1.00  0.00           H  
ATOM   4022  OG  SER   265      83.721  29.101  86.592  1.00  0.00           O  
ATOM   4023  HG  SER   265      82.999  29.228  85.972  1.00  0.00           H  
ATOM   4024  C   SER   265      84.541  26.557  88.930  1.00  0.00           C  
ATOM   4025  O   SER   265      84.251  25.405  88.546  1.00  0.00           O  
ATOM   4026  N   GLY   266      84.697  26.838  90.266  1.00  0.00           N  
ATOM   4027  H   GLY   266      84.977  27.755  90.585  1.00  0.00           H  
ATOM   4028  CA  GLY   266      84.566  25.777  91.279  1.00  0.00           C  
ATOM   4029  HA2 GLY   266      84.258  26.243  92.215  1.00  0.00           H  
ATOM   4030  HA3 GLY   266      83.734  25.122  91.019  1.00  0.00           H  
ATOM   4031  C   GLY   266      85.830  25.048  91.863  1.00  0.00           C  
ATOM   4032  O   GLY   266      85.617  24.164  92.732  1.00  0.00           O  
ATOM   4033  N   GLN   267      87.027  25.325  91.298  1.00  0.00           N  
ATOM   4034  H   GLN   267      87.047  25.689  90.356  1.00  0.00           H  
ATOM   4035  CA  GLN   267      88.256  24.851  91.993  1.00  0.00           C  
ATOM   4036  HA  GLN   267      88.199  23.763  92.000  1.00  0.00           H  
ATOM   4037  CB  GLN   267      89.443  25.319  91.056  1.00  0.00           C  
ATOM   4038  HB2 GLN   267      89.143  24.906  90.092  1.00  0.00           H  
ATOM   4039  HB3 GLN   267      89.545  26.394  90.908  1.00  0.00           H  
ATOM   4040  CG  GLN   267      90.856  24.834  91.463  1.00  0.00           C  
ATOM   4041  HG2 GLN   267      91.548  25.265  90.739  1.00  0.00           H  
ATOM   4042  HG3 GLN   267      91.050  25.206  92.469  1.00  0.00           H  
ATOM   4043  CD  GLN   267      91.018  23.347  91.361  1.00  0.00           C  
ATOM   4044  OE1 GLN   267      90.116  22.604  91.081  1.00  0.00           O  
ATOM   4045  NE2 GLN   267      92.182  22.759  91.484  1.00  0.00           N  
ATOM   4046 HE21 GLN   267      92.206  21.750  91.516  1.00  0.00           H  
ATOM   4047 HE22 GLN   267      92.789  23.362  92.022  1.00  0.00           H  
ATOM   4048  C   GLN   267      88.460  25.301  93.412  1.00  0.00           C  
ATOM   4049  O   GLN   267      88.862  24.470  94.243  1.00  0.00           O  
ATOM   4050  N   ILE   268      88.382  26.618  93.644  1.00  0.00           N  
ATOM   4051  H   ILE   268      87.803  27.159  93.017  1.00  0.00           H  
ATOM   4052  CA  ILE   268      89.387  27.367  94.427  1.00  0.00           C  
ATOM   4053  HA  ILE   268      90.321  26.898  94.118  1.00  0.00           H  
ATOM   4054  CB  ILE   268      89.435  28.853  94.116  1.00  0.00           C  
ATOM   4055  HB  ILE   268      88.470  29.158  94.523  1.00  0.00           H  
ATOM   4056  CG2 ILE   268      90.613  29.422  94.887  1.00  0.00           C  
ATOM   4057 HG21 ILE   268      91.615  29.140  94.563  1.00  0.00           H  
ATOM   4058 HG22 ILE   268      90.831  30.392  94.441  1.00  0.00           H  
ATOM   4059 HG23 ILE   268      90.525  29.413  95.974  1.00  0.00           H  
ATOM   4060  CG1 ILE   268      89.495  29.240  92.607  1.00  0.00           C  
ATOM   4061 HG12 ILE   268      88.861  28.546  92.055  1.00  0.00           H  
ATOM   4062 HG13 ILE   268      89.081  30.231  92.418  1.00  0.00           H  
ATOM   4063  CD1 ILE   268      90.933  29.078  92.055  1.00  0.00           C  
ATOM   4064 HD11 ILE   268      91.515  29.996  91.975  1.00  0.00           H  
ATOM   4065 HD12 ILE   268      91.489  28.357  92.654  1.00  0.00           H  
ATOM   4066 HD13 ILE   268      90.915  28.824  90.995  1.00  0.00           H  
ATOM   4067  C   ILE   268      89.174  27.152  95.949  1.00  0.00           C  
ATOM   4068  O   ILE   268      88.099  27.440  96.498  1.00  0.00           O  
ATOM   4069  N   ARG   269      90.207  26.673  96.587  1.00  0.00           N  
ATOM   4070  H   ARG   269      91.092  26.724  96.103  1.00  0.00           H  
ATOM   4071  CA  ARG   269      90.047  25.997  97.909  1.00  0.00           C  
ATOM   4072  HA  ARG   269      89.599  26.694  98.617  1.00  0.00           H  
ATOM   4073  CB  ARG   269      89.100  24.781  97.732  1.00  0.00           C  
ATOM   4074  HB2 ARG   269      88.289  24.988  97.033  1.00  0.00           H  
ATOM   4075  HB3 ARG   269      89.680  23.991  97.255  1.00  0.00           H  
ATOM   4076  CG  ARG   269      88.640  24.288  99.107  1.00  0.00           C  
ATOM   4077  HG2 ARG   269      89.486  23.801  99.593  1.00  0.00           H  
ATOM   4078  HG3 ARG   269      88.278  25.100  99.738  1.00  0.00           H  
ATOM   4079  CD  ARG   269      87.592  23.202  98.884  1.00  0.00           C  
ATOM   4080  HD2 ARG   269      87.796  22.677  97.951  1.00  0.00           H  
ATOM   4081  HD3 ARG   269      87.782  22.427  99.626  1.00  0.00           H  
ATOM   4082  NE  ARG   269      86.242  23.790  98.942  1.00  0.00           N  
ATOM   4083  HE  ARG   269      86.084  24.268  98.066  1.00  0.00           H  
ATOM   4084  CZ  ARG   269      85.247  23.568  99.771  1.00  0.00           C  
ATOM   4085  NH1 ARG   269      85.279  22.716 100.790  1.00  0.00           N  
ATOM   4086 HH11 ARG   269      84.475  22.682 101.400  1.00  0.00           H  
ATOM   4087 HH12 ARG   269      86.111  22.650 101.360  1.00  0.00           H  
ATOM   4088  NH2 ARG   269      84.210  24.309  99.640  1.00  0.00           N  
ATOM   4089 HH21 ARG   269      83.613  24.377 100.452  1.00  0.00           H  
ATOM   4090 HH22 ARG   269      84.342  25.091  99.014  1.00  0.00           H  
ATOM   4091  C   ARG   269      91.372  25.575  98.583  1.00  0.00           C  
ATOM   4092  O   ARG   269      91.981  24.573  98.183  1.00  0.00           O  
ATOM   4093  N   CYX   270      92.018  26.413  99.387  1.00  0.00           N  
ATOM   4094  H   CYX   270      91.541  27.234  99.732  1.00  0.00           H  
ATOM   4095  CA  CYX   270      93.193  26.114 100.256  1.00  0.00           C  
ATOM   4096  HA  CYX   270      93.210  25.041 100.444  1.00  0.00           H  
ATOM   4097  CB  CYX   270      94.485  26.660  99.562  1.00  0.00           C  
ATOM   4098  HB2 CYX   270      94.535  26.540  98.480  1.00  0.00           H  
ATOM   4099  HB3 CYX   270      94.530  27.741  99.694  1.00  0.00           H  
ATOM   4100  SG  CYX   270      95.973  25.759 100.138  1.00  0.00           S  
ATOM   4101  C   CYX   270      92.955  26.834 101.535  1.00  0.00           C  
ATOM   4102  O   CYX   270      92.650  28.040 101.632  1.00  0.00           O  
ATOM   4103  N   SER   271      93.172  26.178 102.653  1.00  0.00           N  
ATOM   4104  H   SER   271      93.484  25.237 102.461  1.00  0.00           H  
ATOM   4105  CA  SER   271      93.112  26.645 104.078  1.00  0.00           C  
ATOM   4106  HA  SER   271      93.063  27.734 104.069  1.00  0.00           H  
ATOM   4107  CB  SER   271      92.001  26.061 104.914  1.00  0.00           C  
ATOM   4108  HB2 SER   271      91.936  24.977 104.822  1.00  0.00           H  
ATOM   4109  HB3 SER   271      92.253  26.281 105.952  1.00  0.00           H  
ATOM   4110  OG  SER   271      90.714  26.726 104.536  1.00  0.00           O  
ATOM   4111  HG  SER   271      90.252  26.928 105.353  1.00  0.00           H  
ATOM   4112  C   SER   271      94.400  26.346 104.793  1.00  0.00           C  
ATOM   4113  O   SER   271      94.978  25.281 104.578  1.00  0.00           O  
ATOM   4114  N   SER   272      95.106  27.265 105.447  1.00  0.00           N  
ATOM   4115  H   SER   272      94.797  28.226 105.416  1.00  0.00           H  
ATOM   4116  CA  SER   272      96.454  26.999 105.964  1.00  0.00           C  
ATOM   4117  HA  SER   272      96.387  25.992 106.375  1.00  0.00           H  
ATOM   4118  CB  SER   272      97.434  27.029 104.740  1.00  0.00           C  
ATOM   4119  HB2 SER   272      97.087  26.337 103.973  1.00  0.00           H  
ATOM   4120  HB3 SER   272      97.364  28.043 104.345  1.00  0.00           H  
ATOM   4121  OG  SER   272      98.828  26.683 105.162  1.00  0.00           O  
ATOM   4122  HG  SER   272      98.839  25.731 105.046  1.00  0.00           H  
ATOM   4123  C   SER   272      96.802  27.937 107.156  1.00  0.00           C  
ATOM   4124  O   SER   272      96.110  28.806 107.653  1.00  0.00           O  
ATOM   4125  N   ASN   273      97.926  27.588 107.860  1.00  0.00           N  
ATOM   4126  H   ASN   273      98.531  26.854 107.521  1.00  0.00           H  
ATOM   4127  CA  ASN   273      98.560  28.418 108.896  1.00  0.00           C  
ATOM   4128  HA  ASN   273      97.809  28.969 109.462  1.00  0.00           H  
ATOM   4129  CB  ASN   273      99.334  27.643 109.912  1.00  0.00           C  
ATOM   4130  HB2 ASN   273     100.072  27.156 109.274  1.00  0.00           H  
ATOM   4131  HB3 ASN   273      99.867  28.217 110.671  1.00  0.00           H  
ATOM   4132  CG  ASN   273      98.637  26.558 110.680  1.00  0.00           C  
ATOM   4133  OD1 ASN   273      97.504  26.869 111.117  1.00  0.00           O  
ATOM   4134  ND2 ASN   273      98.952  25.267 110.573  1.00  0.00           N  
ATOM   4135 HD21 ASN   273      99.241  25.009 109.640  1.00  0.00           H  
ATOM   4136 HD22 ASN   273      98.131  24.725 110.802  1.00  0.00           H  
ATOM   4137  C   ASN   273      99.450  29.506 108.200  1.00  0.00           C  
ATOM   4138  O   ASN   273     100.481  29.151 107.573  1.00  0.00           O  
ATOM   4139  N   ILE   274      99.245  30.785 108.444  1.00  0.00           N  
ATOM   4140  H   ILE   274      98.442  31.049 108.996  1.00  0.00           H  
ATOM   4141  CA  ILE   274     100.424  31.721 108.554  1.00  0.00           C  
ATOM   4142  HA  ILE   274     100.868  31.668 107.560  1.00  0.00           H  
ATOM   4143  CB  ILE   274      99.840  33.100 108.726  1.00  0.00           C  
ATOM   4144  HB  ILE   274      99.077  33.084 109.504  1.00  0.00           H  
ATOM   4145  CG2 ILE   274     100.834  34.149 109.089  1.00  0.00           C  
ATOM   4146 HG21 ILE   274     101.689  34.149 108.413  1.00  0.00           H  
ATOM   4147 HG22 ILE   274     100.350  35.107 109.281  1.00  0.00           H  
ATOM   4148 HG23 ILE   274     101.097  33.863 110.107  1.00  0.00           H  
ATOM   4149  CG1 ILE   274      99.117  33.650 107.413  1.00  0.00           C  
ATOM   4150 HG12 ILE   274      99.742  34.284 106.784  1.00  0.00           H  
ATOM   4151 HG13 ILE   274      98.650  32.876 106.804  1.00  0.00           H  
ATOM   4152  CD1 ILE   274      97.996  34.597 107.840  1.00  0.00           C  
ATOM   4153 HD11 ILE   274      97.344  34.130 108.578  1.00  0.00           H  
ATOM   4154 HD12 ILE   274      98.354  35.555 108.219  1.00  0.00           H  
ATOM   4155 HD13 ILE   274      97.266  34.808 107.059  1.00  0.00           H  
ATOM   4156  C   ILE   274     101.378  31.272 109.725  1.00  0.00           C  
ATOM   4157  O   ILE   274     100.862  30.895 110.809  1.00  0.00           O  
ATOM   4158  N   THR   275     102.710  31.034 109.432  1.00  0.00           N  
ATOM   4159  H   THR   275     102.848  30.885 108.443  1.00  0.00           H  
ATOM   4160  CA  THR   275     103.690  30.471 110.402  1.00  0.00           C  
ATOM   4161  HA  THR   275     103.237  30.406 111.391  1.00  0.00           H  
ATOM   4162  CB  THR   275     104.157  29.006 110.057  1.00  0.00           C  
ATOM   4163  HB  THR   275     104.898  28.730 110.807  1.00  0.00           H  
ATOM   4164  CG2 THR   275     102.971  28.105 110.019  1.00  0.00           C  
ATOM   4165 HG21 THR   275     102.528  28.148 111.014  1.00  0.00           H  
ATOM   4166 HG22 THR   275     102.394  28.440 109.157  1.00  0.00           H  
ATOM   4167 HG23 THR   275     103.336  27.094 109.840  1.00  0.00           H  
ATOM   4168  OG1 THR   275     104.756  29.130 108.753  1.00  0.00           O  
ATOM   4169  HG1 THR   275     105.689  29.175 108.971  1.00  0.00           H  
ATOM   4170  C   THR   275     104.900  31.439 110.592  1.00  0.00           C  
ATOM   4171  O   THR   275     105.585  31.421 111.631  1.00  0.00           O  
ATOM   4172  N   GLY   276     104.931  32.415 109.710  1.00  0.00           N  
ATOM   4173  H   GLY   276     104.142  32.638 109.120  1.00  0.00           H  
ATOM   4174  CA  GLY   276     106.023  33.338 109.641  1.00  0.00           C  
ATOM   4175  HA2 GLY   276     106.011  33.771 110.641  1.00  0.00           H  
ATOM   4176  HA3 GLY   276     106.964  32.806 109.500  1.00  0.00           H  
ATOM   4177  C   GLY   276     105.765  34.543 108.628  1.00  0.00           C  
ATOM   4178  O   GLY   276     104.645  34.723 108.196  1.00  0.00           O  
ATOM   4179  N   LEU   277     106.737  35.471 108.415  1.00  0.00           N  
ATOM   4180  H   LEU   277     107.629  35.110 108.721  1.00  0.00           H  
ATOM   4181  CA  LEU   277     106.714  36.713 107.555  1.00  0.00           C  
ATOM   4182  HA  LEU   277     106.218  36.610 106.590  1.00  0.00           H  
ATOM   4183  CB  LEU   277     105.954  37.831 108.271  1.00  0.00           C  
ATOM   4184  HB2 LEU   277     104.902  37.690 108.020  1.00  0.00           H  
ATOM   4185  HB3 LEU   277     106.060  37.845 109.356  1.00  0.00           H  
ATOM   4186  CG  LEU   277     106.343  39.269 107.734  1.00  0.00           C  
ATOM   4187  HG  LEU   277     107.413  39.433 107.855  1.00  0.00           H  
ATOM   4188  CD1 LEU   277     105.882  39.519 106.330  1.00  0.00           C  
ATOM   4189 HD11 LEU   277     106.427  38.850 105.664  1.00  0.00           H  
ATOM   4190 HD12 LEU   277     104.809  39.432 106.159  1.00  0.00           H  
ATOM   4191 HD13 LEU   277     106.137  40.550 106.088  1.00  0.00           H  
ATOM   4192  CD2 LEU   277     105.500  40.299 108.538  1.00  0.00           C  
ATOM   4193 HD21 LEU   277     105.850  40.258 109.570  1.00  0.00           H  
ATOM   4194 HD22 LEU   277     105.633  41.317 108.173  1.00  0.00           H  
ATOM   4195 HD23 LEU   277     104.464  39.962 108.500  1.00  0.00           H  
ATOM   4196  C   LEU   277     108.181  37.074 107.163  1.00  0.00           C  
ATOM   4197  O   LEU   277     108.985  37.147 108.096  1.00  0.00           O  
ATOM   4198  N   LEU   278     108.418  37.254 105.882  1.00  0.00           N  
ATOM   4199  H   LEU   278     107.700  37.011 105.213  1.00  0.00           H  
ATOM   4200  CA  LEU   278     109.602  37.879 105.283  1.00  0.00           C  
ATOM   4201  HA  LEU   278     110.533  37.626 105.791  1.00  0.00           H  
ATOM   4202  CB  LEU   278     109.824  37.242 103.900  1.00  0.00           C  
ATOM   4203  HB2 LEU   278     108.827  37.237 103.459  1.00  0.00           H  
ATOM   4204  HB3 LEU   278     110.566  37.845 103.377  1.00  0.00           H  
ATOM   4205  CG  LEU   278     110.318  35.779 103.869  1.00  0.00           C  
ATOM   4206  HG  LEU   278     109.562  35.189 104.387  1.00  0.00           H  
ATOM   4207  CD1 LEU   278     110.483  35.219 102.450  1.00  0.00           C  
ATOM   4208 HD11 LEU   278     110.983  36.014 101.896  1.00  0.00           H  
ATOM   4209 HD12 LEU   278     111.123  34.345 102.331  1.00  0.00           H  
ATOM   4210 HD13 LEU   278     109.488  34.967 102.083  1.00  0.00           H  
ATOM   4211  CD2 LEU   278     111.630  35.508 104.614  1.00  0.00           C  
ATOM   4212 HD21 LEU   278     111.441  35.207 105.644  1.00  0.00           H  
ATOM   4213 HD22 LEU   278     112.218  34.661 104.261  1.00  0.00           H  
ATOM   4214 HD23 LEU   278     112.199  36.415 104.412  1.00  0.00           H  
ATOM   4215  C   LEU   278     109.453  39.399 105.279  1.00  0.00           C  
ATOM   4216  O   LEU   278     108.703  39.975 104.472  1.00  0.00           O  
ATOM   4217  N   LEU   279     110.455  40.044 105.868  1.00  0.00           N  
ATOM   4218  H   LEU   279     111.212  39.572 106.341  1.00  0.00           H  
ATOM   4219  CA  LEU   279     110.417  41.544 106.081  1.00  0.00           C  
ATOM   4220  HA  LEU   279     109.548  42.005 105.612  1.00  0.00           H  
ATOM   4221  CB  LEU   279     110.257  41.815 107.594  1.00  0.00           C  
ATOM   4222  HB2 LEU   279     109.670  40.971 107.955  1.00  0.00           H  
ATOM   4223  HB3 LEU   279     111.254  41.774 108.031  1.00  0.00           H  
ATOM   4224  CG  LEU   279     109.579  43.199 108.021  1.00  0.00           C  
ATOM   4225  HG  LEU   279     110.001  43.967 107.373  1.00  0.00           H  
ATOM   4226  CD1 LEU   279     108.110  43.069 107.736  1.00  0.00           C  
ATOM   4227 HD11 LEU   279     107.728  44.079 107.589  1.00  0.00           H  
ATOM   4228 HD12 LEU   279     107.820  42.403 106.923  1.00  0.00           H  
ATOM   4229 HD13 LEU   279     107.643  42.682 108.641  1.00  0.00           H  
ATOM   4230  CD2 LEU   279     109.845  43.356 109.539  1.00  0.00           C  
ATOM   4231 HD21 LEU   279     110.900  43.331 109.811  1.00  0.00           H  
ATOM   4232 HD22 LEU   279     109.471  44.323 109.874  1.00  0.00           H  
ATOM   4233 HD23 LEU   279     109.397  42.581 110.161  1.00  0.00           H  
ATOM   4234  C   LEU   279     111.684  42.203 105.547  1.00  0.00           C  
ATOM   4235  O   LEU   279     112.733  41.684 105.870  1.00  0.00           O  
ATOM   4236  N   THR   280     111.654  43.501 105.048  1.00  0.00           N  
ATOM   4237  H   THR   280     110.848  43.882 104.573  1.00  0.00           H  
ATOM   4238  CA  THR   280     112.882  44.356 105.058  1.00  0.00           C  
ATOM   4239  HA  THR   280     113.658  43.972 105.720  1.00  0.00           H  
ATOM   4240  CB  THR   280     113.614  44.302 103.687  1.00  0.00           C  
ATOM   4241  HB  THR   280     114.284  45.161 103.715  1.00  0.00           H  
ATOM   4242  CG2 THR   280     114.511  43.098 103.459  1.00  0.00           C  
ATOM   4243 HG21 THR   280     113.879  42.210 103.430  1.00  0.00           H  
ATOM   4244 HG22 THR   280     114.943  43.096 102.458  1.00  0.00           H  
ATOM   4245 HG23 THR   280     115.316  42.990 104.187  1.00  0.00           H  
ATOM   4246  OG1 THR   280     112.651  44.452 102.590  1.00  0.00           O  
ATOM   4247  HG1 THR   280     112.248  43.583 102.528  1.00  0.00           H  
ATOM   4248  C   THR   280     112.584  45.776 105.524  1.00  0.00           C  
ATOM   4249  O   THR   280     111.464  46.206 105.412  1.00  0.00           O  
ATOM   4250  N   ARG   281     113.580  46.391 106.170  1.00  0.00           N  
ATOM   4251  H   ARG   281     114.487  45.947 106.188  1.00  0.00           H  
ATOM   4252  CA  ARG   281     113.684  47.799 106.526  1.00  0.00           C  
ATOM   4253  HA  ARG   281     112.675  48.018 106.876  1.00  0.00           H  
ATOM   4254  CB  ARG   281     114.793  48.052 107.580  1.00  0.00           C  
ATOM   4255  HB2 ARG   281     114.869  47.227 108.289  1.00  0.00           H  
ATOM   4256  HB3 ARG   281     115.757  48.183 107.089  1.00  0.00           H  
ATOM   4257  CG  ARG   281     114.550  49.151 108.477  1.00  0.00           C  
ATOM   4258  HG2 ARG   281     114.949  50.042 107.993  1.00  0.00           H  
ATOM   4259  HG3 ARG   281     113.489  49.238 108.711  1.00  0.00           H  
ATOM   4260  CD  ARG   281     115.259  48.973 109.888  1.00  0.00           C  
ATOM   4261  HD2 ARG   281     114.789  49.800 110.421  1.00  0.00           H  
ATOM   4262  HD3 ARG   281     114.797  48.101 110.351  1.00  0.00           H  
ATOM   4263  NE  ARG   281     116.721  48.934 109.784  1.00  0.00           N  
ATOM   4264  HE  ARG   281     117.171  48.149 109.335  1.00  0.00           H  
ATOM   4265  CZ  ARG   281     117.586  49.745 110.374  1.00  0.00           C  
ATOM   4266  NH1 ARG   281     117.249  50.669 111.197  1.00  0.00           N  
ATOM   4267 HH11 ARG   281     117.821  51.491 111.065  1.00  0.00           H  
ATOM   4268 HH12 ARG   281     116.299  50.749 111.531  1.00  0.00           H  
ATOM   4269  NH2 ARG   281     118.838  49.700 110.123  1.00  0.00           N  
ATOM   4270 HH21 ARG   281     119.241  48.988 109.530  1.00  0.00           H  
ATOM   4271 HH22 ARG   281     119.329  50.270 110.797  1.00  0.00           H  
ATOM   4272  C   ARG   281     113.811  48.766 105.273  1.00  0.00           C  
ATOM   4273  O   ARG   281     114.214  48.388 104.185  1.00  0.00           O  
ATOM   4274  N   ASP   282     113.219  49.933 105.375  1.00  0.00           N  
ATOM   4275  H   ASP   282     112.759  50.146 106.248  1.00  0.00           H  
ATOM   4276  CA  ASP   282     112.816  50.749 104.181  1.00  0.00           C  
ATOM   4277  HA  ASP   282     112.704  50.092 103.318  1.00  0.00           H  
ATOM   4278  CB  ASP   282     111.522  51.501 104.487  1.00  0.00           C  
ATOM   4279  HB2 ASP   282     110.750  50.797 104.797  1.00  0.00           H  
ATOM   4280  HB3 ASP   282     111.693  52.175 105.326  1.00  0.00           H  
ATOM   4281  CG  ASP   282     110.997  52.413 103.339  1.00  0.00           C  
ATOM   4282  OD1 ASP   282     111.470  52.117 102.186  1.00  0.00           O  
ATOM   4283  OD2 ASP   282     109.864  52.849 103.452  1.00  0.00           O  
ATOM   4284  C   ASP   282     113.938  51.857 103.882  1.00  0.00           C  
ATOM   4285  O   ASP   282     114.082  52.833 104.653  1.00  0.00           O  
ATOM   4286  N   GLY   283     114.808  51.687 102.870  1.00  0.00           N  
ATOM   4287  H   GLY   283     114.781  50.745 102.505  1.00  0.00           H  
ATOM   4288  CA  GLY   283     115.343  52.742 101.985  1.00  0.00           C  
ATOM   4289  HA2 GLY   283     116.025  52.468 101.181  1.00  0.00           H  
ATOM   4290  HA3 GLY   283     114.481  53.261 101.564  1.00  0.00           H  
ATOM   4291  C   GLY   283     116.099  53.807 102.707  1.00  0.00           C  
ATOM   4292  O   GLY   283     115.681  54.936 102.550  1.00  0.00           O  
ATOM   4293  N   GLY   284     116.953  53.440 103.686  1.00  0.00           N  
ATOM   4294  H   GLY   284     117.318  52.503 103.592  1.00  0.00           H  
ATOM   4295  CA  GLY   284     117.733  54.299 104.622  1.00  0.00           C  
ATOM   4296  HA2 GLY   284     118.300  53.676 105.314  1.00  0.00           H  
ATOM   4297  HA3 GLY   284     118.434  54.923 104.068  1.00  0.00           H  
ATOM   4298  C   GLY   284     116.860  55.320 105.454  1.00  0.00           C  
ATOM   4299  O   GLY   284     117.533  56.205 106.042  1.00  0.00           O  
ATOM   4300  N   ASN   285     115.521  55.211 105.433  1.00  0.00           N  
ATOM   4301  H   ASN   285     115.049  54.400 105.059  1.00  0.00           H  
ATOM   4302  CA  ASN   285     114.704  56.319 105.868  1.00  0.00           C  
ATOM   4303  HA  ASN   285     115.198  57.162 105.385  1.00  0.00           H  
ATOM   4304  CB  ASN   285     113.249  56.107 105.492  1.00  0.00           C  
ATOM   4305  HB2 ASN   285     113.000  55.051 105.385  1.00  0.00           H  
ATOM   4306  HB3 ASN   285     112.719  56.667 106.262  1.00  0.00           H  
ATOM   4307  CG  ASN   285     112.724  56.747 104.240  1.00  0.00           C  
ATOM   4308  OD1 ASN   285     111.578  57.034 104.097  1.00  0.00           O  
ATOM   4309  ND2 ASN   285     113.290  56.466 103.133  1.00  0.00           N  
ATOM   4310 HD21 ASN   285     112.969  57.024 102.355  1.00  0.00           H  
ATOM   4311 HD22 ASN   285     114.226  56.086 103.165  1.00  0.00           H  
ATOM   4312  C   ASN   285     114.794  56.393 107.451  1.00  0.00           C  
ATOM   4313  O   ASN   285     114.582  57.445 108.025  1.00  0.00           O  
ATOM   4314  N   SER   286     114.997  55.243 108.124  1.00  0.00           N  
ATOM   4315  H   SER   286     115.410  54.489 107.594  1.00  0.00           H  
ATOM   4316  CA  SER   286     114.638  55.041 109.556  1.00  0.00           C  
ATOM   4317  HA  SER   286     113.592  55.340 109.624  1.00  0.00           H  
ATOM   4318  CB  SER   286     114.660  53.493 109.913  1.00  0.00           C  
ATOM   4319  HB2 SER   286     115.628  53.077 109.636  1.00  0.00           H  
ATOM   4320  HB3 SER   286     114.499  53.416 110.988  1.00  0.00           H  
ATOM   4321  OG  SER   286     113.724  52.820 109.152  1.00  0.00           O  
ATOM   4322  HG  SER   286     114.199  52.531 108.369  1.00  0.00           H  
ATOM   4323  C   SER   286     115.537  55.794 110.543  1.00  0.00           C  
ATOM   4324  O   SER   286     116.664  56.183 110.204  1.00  0.00           O  
ATOM   4325  N   ASN   287     114.954  56.317 111.638  1.00  0.00           N  
ATOM   4326  H   ASN   287     114.272  55.779 112.152  1.00  0.00           H  
ATOM   4327  CA  ASN   287     115.494  57.473 112.408  1.00  0.00           C  
ATOM   4328  HA  ASN   287     116.531  57.632 112.112  1.00  0.00           H  
ATOM   4329  CB  ASN   287     114.754  58.731 111.999  1.00  0.00           C  
ATOM   4330  HB2 ASN   287     115.458  59.468 111.611  1.00  0.00           H  
ATOM   4331  HB3 ASN   287     114.188  58.491 111.099  1.00  0.00           H  
ATOM   4332  CG  ASN   287     113.748  59.346 113.047  1.00  0.00           C  
ATOM   4333  OD1 ASN   287     112.790  58.697 113.429  1.00  0.00           O  
ATOM   4334  ND2 ASN   287     114.142  60.345 113.774  1.00  0.00           N  
ATOM   4335 HD21 ASN   287     113.456  60.784 114.371  1.00  0.00           H  
ATOM   4336 HD22 ASN   287     114.969  60.908 113.635  1.00  0.00           H  
ATOM   4337  C   ASN   287     115.568  57.288 113.949  1.00  0.00           C  
ATOM   4338  O   ASN   287     115.395  56.137 114.462  1.00  0.00           O  
ATOM   4339  N   ASN   288     115.998  58.394 114.651  1.00  0.00           N  
ATOM   4340  H   ASN   288     116.005  59.280 114.166  1.00  0.00           H  
ATOM   4341  CA  ASN   288     115.992  58.481 116.164  1.00  0.00           C  
ATOM   4342  HA  ASN   288     116.685  57.684 116.435  1.00  0.00           H  
ATOM   4343  CB  ASN   288     116.531  59.825 116.626  1.00  0.00           C  
ATOM   4344  HB2 ASN   288     117.483  60.056 116.150  1.00  0.00           H  
ATOM   4345  HB3 ASN   288     115.905  60.673 116.348  1.00  0.00           H  
ATOM   4346  CG  ASN   288     116.683  59.684 118.147  1.00  0.00           C  
ATOM   4347  OD1 ASN   288     117.491  58.955 118.695  1.00  0.00           O  
ATOM   4348  ND2 ASN   288     115.940  60.459 118.870  1.00  0.00           N  
ATOM   4349 HD21 ASN   288     116.589  61.222 118.992  1.00  0.00           H  
ATOM   4350 HD22 ASN   288     115.045  60.804 118.554  1.00  0.00           H  
ATOM   4351  C   ASN   288     114.629  58.065 116.766  1.00  0.00           C  
ATOM   4352  O   ASN   288     114.613  57.289 117.719  1.00  0.00           O  
ATOM   4353  N   GLU   289     113.475  58.494 116.260  1.00  0.00           N  
ATOM   4354  H   GLU   289     113.462  59.094 115.447  1.00  0.00           H  
ATOM   4355  CA  GLU   289     112.088  58.110 116.714  1.00  0.00           C  
ATOM   4356  HA  GLU   289     112.067  58.020 117.800  1.00  0.00           H  
ATOM   4357  CB  GLU   289     111.107  59.296 116.400  1.00  0.00           C  
ATOM   4358  HB2 GLU   289     111.176  59.531 115.338  1.00  0.00           H  
ATOM   4359  HB3 GLU   289     110.068  59.111 116.671  1.00  0.00           H  
ATOM   4360  CG  GLU   289     111.420  60.507 117.323  1.00  0.00           C  
ATOM   4361  HG2 GLU   289     110.514  61.113 117.335  1.00  0.00           H  
ATOM   4362  HG3 GLU   289     111.734  60.114 118.290  1.00  0.00           H  
ATOM   4363  CD  GLU   289     112.621  61.293 116.765  1.00  0.00           C  
ATOM   4364  OE1 GLU   289     112.577  61.743 115.597  1.00  0.00           O  
ATOM   4365  OE2 GLU   289     113.536  61.659 117.527  1.00  0.00           O  
ATOM   4366  C   GLU   289     111.531  56.732 116.158  1.00  0.00           C  
ATOM   4367  O   GLU   289     110.791  56.120 116.866  1.00  0.00           O  
ATOM   4368  N   SER   290     111.967  56.237 114.993  1.00  0.00           N  
ATOM   4369  H   SER   290     112.603  56.851 114.505  1.00  0.00           H  
ATOM   4370  CA  SER   290     111.129  55.335 114.064  1.00  0.00           C  
ATOM   4371  HA  SER   290     110.389  54.803 114.663  1.00  0.00           H  
ATOM   4372  CB  SER   290     110.396  56.199 113.010  1.00  0.00           C  
ATOM   4373  HB2 SER   290     111.061  56.948 112.579  1.00  0.00           H  
ATOM   4374  HB3 SER   290     110.083  55.608 112.149  1.00  0.00           H  
ATOM   4375  OG  SER   290     109.336  56.871 113.681  1.00  0.00           O  
ATOM   4376  HG  SER   290     109.112  57.638 113.148  1.00  0.00           H  
ATOM   4377  C   SER   290     111.944  54.292 113.265  1.00  0.00           C  
ATOM   4378  O   SER   290     112.890  54.700 112.545  1.00  0.00           O  
ATOM   4379  N   GLU   291     111.469  53.058 113.182  1.00  0.00           N  
ATOM   4380  H   GLU   291     110.573  52.806 113.576  1.00  0.00           H  
ATOM   4381  CA  GLU   291     111.816  52.050 112.145  1.00  0.00           C  
ATOM   4382  HA  GLU   291     112.747  52.288 111.630  1.00  0.00           H  
ATOM   4383  CB  GLU   291     112.180  50.782 112.953  1.00  0.00           C  
ATOM   4384  HB2 GLU   291     111.295  50.309 113.378  1.00  0.00           H  
ATOM   4385  HB3 GLU   291     112.512  50.069 112.199  1.00  0.00           H  
ATOM   4386  CG  GLU   291     113.217  51.002 113.961  1.00  0.00           C  
ATOM   4387  HG2 GLU   291     112.780  51.590 114.769  1.00  0.00           H  
ATOM   4388  HG3 GLU   291     113.568  50.058 114.377  1.00  0.00           H  
ATOM   4389  CD  GLU   291     114.459  51.671 113.474  1.00  0.00           C  
ATOM   4390  OE1 GLU   291     115.292  52.061 114.281  1.00  0.00           O  
ATOM   4391  OE2 GLU   291     114.838  51.480 112.332  1.00  0.00           O  
ATOM   4392  C   GLU   291     110.679  51.742 111.244  1.00  0.00           C  
ATOM   4393  O   GLU   291     109.566  51.472 111.676  1.00  0.00           O  
ATOM   4394  N   ILE   292     110.955  51.563 109.980  1.00  0.00           N  
ATOM   4395  H   ILE   292     111.908  51.769 109.713  1.00  0.00           H  
ATOM   4396  CA  ILE   292     110.017  51.649 108.857  1.00  0.00           C  
ATOM   4397  HA  ILE   292     109.030  51.513 109.299  1.00  0.00           H  
ATOM   4398  CB  ILE   292     110.136  53.049 108.140  1.00  0.00           C  
ATOM   4399  HB  ILE   292     111.140  52.908 107.740  1.00  0.00           H  
ATOM   4400  CG2 ILE   292     109.174  53.217 106.975  1.00  0.00           C  
ATOM   4401 HG21 ILE   292     109.691  53.660 106.124  1.00  0.00           H  
ATOM   4402 HG22 ILE   292     108.809  52.208 106.787  1.00  0.00           H  
ATOM   4403 HG23 ILE   292     108.331  53.862 107.220  1.00  0.00           H  
ATOM   4404  CG1 ILE   292     110.277  54.264 109.102  1.00  0.00           C  
ATOM   4405 HG12 ILE   292     109.410  54.412 109.747  1.00  0.00           H  
ATOM   4406 HG13 ILE   292     111.179  54.138 109.701  1.00  0.00           H  
ATOM   4407  CD1 ILE   292     110.433  55.590 108.411  1.00  0.00           C  
ATOM   4408 HD11 ILE   292     110.608  56.352 109.170  1.00  0.00           H  
ATOM   4409 HD12 ILE   292     111.329  55.473 107.801  1.00  0.00           H  
ATOM   4410 HD13 ILE   292     109.634  55.829 107.708  1.00  0.00           H  
ATOM   4411  C   ILE   292     110.317  50.511 107.905  1.00  0.00           C  
ATOM   4412  O   ILE   292     111.484  50.279 107.606  1.00  0.00           O  
ATOM   4413  N   PHE   293     109.294  49.821 107.430  1.00  0.00           N  
ATOM   4414  H   PHE   293     108.407  49.927 107.901  1.00  0.00           H  
ATOM   4415  CA  PHE   293     109.436  48.507 106.824  1.00  0.00           C  
ATOM   4416  HA  PHE   293     110.438  48.189 106.537  1.00  0.00           H  
ATOM   4417  CB  PHE   293     109.109  47.534 107.879  1.00  0.00           C  
ATOM   4418  HB2 PHE   293     108.174  47.853 108.340  1.00  0.00           H  
ATOM   4419  HB3 PHE   293     109.113  46.584 107.344  1.00  0.00           H  
ATOM   4420  CG  PHE   293     110.084  47.326 109.059  1.00  0.00           C  
ATOM   4421  CD1 PHE   293     109.948  48.108 110.207  1.00  0.00           C  
ATOM   4422  HD1 PHE   293     109.124  48.802 110.293  1.00  0.00           H  
ATOM   4423  CE1 PHE   293     110.752  47.900 111.329  1.00  0.00           C  
ATOM   4424  HE1 PHE   293     110.613  48.567 112.166  1.00  0.00           H  
ATOM   4425  CZ  PHE   293     111.964  47.245 111.065  1.00  0.00           C  
ATOM   4426  HZ  PHE   293     112.779  47.338 111.768  1.00  0.00           H  
ATOM   4427  CE2 PHE   293     112.182  46.409 109.922  1.00  0.00           C  
ATOM   4428  HE2 PHE   293     113.177  46.074 109.667  1.00  0.00           H  
ATOM   4429  CD2 PHE   293     111.197  46.466 108.928  1.00  0.00           C  
ATOM   4430  HD2 PHE   293     111.277  45.858 108.039  1.00  0.00           H  
ATOM   4431  C   PHE   293     108.559  48.221 105.602  1.00  0.00           C  
ATOM   4432  O   PHE   293     107.551  48.962 105.369  1.00  0.00           O  
ATOM   4433  N   ARG   294     108.995  47.230 104.808  1.00  0.00           N  
ATOM   4434  H   ARG   294     109.862  46.745 104.991  1.00  0.00           H  
ATOM   4435  CA  ARG   294     108.372  46.653 103.610  1.00  0.00           C  
ATOM   4436  HA  ARG   294     107.380  47.046 103.389  1.00  0.00           H  
ATOM   4437  CB  ARG   294     109.179  46.924 102.352  1.00  0.00           C  
ATOM   4438  HB2 ARG   294     110.135  46.411 102.463  1.00  0.00           H  
ATOM   4439  HB3 ARG   294     108.654  46.549 101.474  1.00  0.00           H  
ATOM   4440  CG  ARG   294     109.433  48.435 102.135  1.00  0.00           C  
ATOM   4441  HG2 ARG   294     109.868  48.884 103.027  1.00  0.00           H  
ATOM   4442  HG3 ARG   294     110.235  48.496 101.399  1.00  0.00           H  
ATOM   4443  CD  ARG   294     108.280  49.267 101.655  1.00  0.00           C  
ATOM   4444  HD2 ARG   294     108.096  49.051 100.602  1.00  0.00           H  
ATOM   4445  HD3 ARG   294     107.417  49.164 102.313  1.00  0.00           H  
ATOM   4446  NE  ARG   294     108.618  50.675 101.795  1.00  0.00           N  
ATOM   4447  HE  ARG   294     109.418  50.906 102.367  1.00  0.00           H  
ATOM   4448  CZ  ARG   294     108.165  51.626 100.957  1.00  0.00           C  
ATOM   4449  NH1 ARG   294     107.444  51.395  99.860  1.00  0.00           N  
ATOM   4450 HH11 ARG   294     106.925  52.177  99.487  1.00  0.00           H  
ATOM   4451 HH12 ARG   294     106.915  50.543  99.737  1.00  0.00           H  
ATOM   4452  NH2 ARG   294     108.327  52.840 101.311  1.00  0.00           N  
ATOM   4453 HH21 ARG   294     107.719  53.597 101.035  1.00  0.00           H  
ATOM   4454 HH22 ARG   294     109.024  53.077 102.003  1.00  0.00           H  
ATOM   4455  C   ARG   294     108.152  45.144 103.780  1.00  0.00           C  
ATOM   4456  O   ARG   294     109.009  44.580 104.465  1.00  0.00           O  
ATOM   4457  N   PRO   295     107.095  44.426 103.340  1.00  0.00           N  
ATOM   4458  CD  PRO   295     105.802  44.838 102.770  1.00  0.00           C  
ATOM   4459  HD2 PRO   295     105.920  45.790 102.253  1.00  0.00           H  
ATOM   4460  HD3 PRO   295     105.126  44.830 103.624  1.00  0.00           H  
ATOM   4461  CG  PRO   295     105.240  43.762 101.881  1.00  0.00           C  
ATOM   4462  HG2 PRO   295     105.576  43.878 100.851  1.00  0.00           H  
ATOM   4463  HG3 PRO   295     104.150  43.777 101.872  1.00  0.00           H  
ATOM   4464  CB  PRO   295     105.903  42.560 102.664  1.00  0.00           C  
ATOM   4465  HB2 PRO   295     106.041  41.698 102.012  1.00  0.00           H  
ATOM   4466  HB3 PRO   295     105.381  42.227 103.562  1.00  0.00           H  
ATOM   4467  CA  PRO   295     107.319  43.043 103.065  1.00  0.00           C  
ATOM   4468  HA  PRO   295     107.574  42.497 103.973  1.00  0.00           H  
ATOM   4469  C   PRO   295     108.329  42.742 101.996  1.00  0.00           C  
ATOM   4470  O   PRO   295     108.586  43.556 101.160  1.00  0.00           O  
ATOM   4471  N   GLY   296     108.833  41.548 101.923  1.00  0.00           N  
ATOM   4472  H   GLY   296     108.609  40.921 102.682  1.00  0.00           H  
ATOM   4473  CA  GLY   296     109.863  41.095 100.906  1.00  0.00           C  
ATOM   4474  HA2 GLY   296     109.560  40.061 100.742  1.00  0.00           H  
ATOM   4475  HA3 GLY   296     109.623  41.653 100.001  1.00  0.00           H  
ATOM   4476  C   GLY   296     111.339  41.202 101.245  1.00  0.00           C  
ATOM   4477  O   GLY   296     111.746  42.006 102.088  1.00  0.00           O  
ATOM   4478  N   GLY   297     112.144  40.439 100.531  1.00  0.00           N  
ATOM   4479  H   GLY   297     111.744  39.581 100.178  1.00  0.00           H  
ATOM   4480  CA  GLY   297     113.592  40.577 100.477  1.00  0.00           C  
ATOM   4481  HA2 GLY   297     113.796  41.591 100.820  1.00  0.00           H  
ATOM   4482  HA3 GLY   297     114.109  39.895 101.152  1.00  0.00           H  
ATOM   4483  C   GLY   297     114.193  40.409  99.059  1.00  0.00           C  
ATOM   4484  O   GLY   297     113.492  40.434  98.066  1.00  0.00           O  
ATOM   4485  N   GLY   298     115.503  40.116  98.929  1.00  0.00           N  
ATOM   4486  H   GLY   298     116.142  40.129  99.711  1.00  0.00           H  
ATOM   4487  CA  GLY   298     116.147  39.917  97.594  1.00  0.00           C  
ATOM   4488  HA2 GLY   298     115.993  40.829  97.017  1.00  0.00           H  
ATOM   4489  HA3 GLY   298     117.226  39.811  97.699  1.00  0.00           H  
ATOM   4490  C   GLY   298     115.746  38.695  96.817  1.00  0.00           C  
ATOM   4491  O   GLY   298     115.674  38.694  95.587  1.00  0.00           O  
ATOM   4492  N   ASP   299     115.505  37.550  97.500  1.00  0.00           N  
ATOM   4493  H   ASP   299     115.616  37.655  98.498  1.00  0.00           H  
ATOM   4494  CA  ASP   299     115.417  36.147  96.952  1.00  0.00           C  
ATOM   4495  HA  ASP   299     115.682  36.186  95.896  1.00  0.00           H  
ATOM   4496  CB  ASP   299     116.462  35.231  97.627  1.00  0.00           C  
ATOM   4497  HB2 ASP   299     117.366  35.841  97.622  1.00  0.00           H  
ATOM   4498  HB3 ASP   299     116.128  35.016  98.642  1.00  0.00           H  
ATOM   4499  CG  ASP   299     116.718  33.921  96.881  1.00  0.00           C  
ATOM   4500  OD1 ASP   299     117.826  33.390  97.119  1.00  0.00           O  
ATOM   4501  OD2 ASP   299     115.965  33.529  95.940  1.00  0.00           O  
ATOM   4502  C   ASP   299     113.981  35.622  97.198  1.00  0.00           C  
ATOM   4503  O   ASP   299     113.387  35.678  98.304  1.00  0.00           O  
ATOM   4504  N   MET   300     113.398  35.037  96.119  1.00  0.00           N  
ATOM   4505  H   MET   300     113.585  35.476  95.229  1.00  0.00           H  
ATOM   4506  CA  MET   300     112.212  34.142  96.146  1.00  0.00           C  
ATOM   4507  HA  MET   300     111.216  34.552  96.316  1.00  0.00           H  
ATOM   4508  CB  MET   300     112.130  33.427  94.844  1.00  0.00           C  
ATOM   4509  HB2 MET   300     112.181  34.213  94.091  1.00  0.00           H  
ATOM   4510  HB3 MET   300     112.888  32.694  94.568  1.00  0.00           H  
ATOM   4511  CG  MET   300     110.822  32.545  94.602  1.00  0.00           C  
ATOM   4512  HG2 MET   300     110.861  31.672  95.253  1.00  0.00           H  
ATOM   4513  HG3 MET   300     109.927  32.925  95.094  1.00  0.00           H  
ATOM   4514  SD  MET   300     110.476  32.070  92.876  1.00  0.00           S  
ATOM   4515  CE  MET   300     111.669  30.682  92.740  1.00  0.00           C  
ATOM   4516  HE1 MET   300     111.214  29.902  93.351  1.00  0.00           H  
ATOM   4517  HE2 MET   300     111.675  30.284  91.725  1.00  0.00           H  
ATOM   4518  HE3 MET   300     112.606  31.122  93.082  1.00  0.00           H  
ATOM   4519  C   MET   300     112.372  33.075  97.320  1.00  0.00           C  
ATOM   4520  O   MET   300     111.484  32.848  98.073  1.00  0.00           O  
ATOM   4521  N   ARG   301     113.644  32.476  97.464  1.00  0.00           N  
ATOM   4522  H   ARG   301     114.400  32.826  96.892  1.00  0.00           H  
ATOM   4523  CA  ARG   301     113.810  31.238  98.277  1.00  0.00           C  
ATOM   4524  HA  ARG   301     112.824  30.821  98.477  1.00  0.00           H  
ATOM   4525  CB  ARG   301     114.608  30.191  97.401  1.00  0.00           C  
ATOM   4526  HB2 ARG   301     115.659  30.479  97.414  1.00  0.00           H  
ATOM   4527  HB3 ARG   301     114.600  29.179  97.806  1.00  0.00           H  
ATOM   4528  CG  ARG   301     114.190  30.036  95.911  1.00  0.00           C  
ATOM   4529  HG2 ARG   301     113.328  29.385  95.770  1.00  0.00           H  
ATOM   4530  HG3 ARG   301     113.762  31.003  95.647  1.00  0.00           H  
ATOM   4531  CD  ARG   301     115.402  29.642  95.062  1.00  0.00           C  
ATOM   4532  HD2 ARG   301     115.692  28.626  95.332  1.00  0.00           H  
ATOM   4533  HD3 ARG   301     115.078  29.621  94.022  1.00  0.00           H  
ATOM   4534  NE  ARG   301     116.442  30.625  95.053  1.00  0.00           N  
ATOM   4535  HE  ARG   301     116.140  31.466  95.525  1.00  0.00           H  
ATOM   4536  CZ  ARG   301     117.756  30.368  94.881  1.00  0.00           C  
ATOM   4537  NH1 ARG   301     118.583  31.277  95.362  1.00  0.00           N  
ATOM   4538 HH11 ARG   301     119.562  31.236  95.120  1.00  0.00           H  
ATOM   4539 HH12 ARG   301     118.347  31.937  96.089  1.00  0.00           H  
ATOM   4540  NH2 ARG   301     118.212  29.277  94.338  1.00  0.00           N  
ATOM   4541 HH21 ARG   301     117.484  28.659  94.008  1.00  0.00           H  
ATOM   4542 HH22 ARG   301     119.179  29.006  94.438  1.00  0.00           H  
ATOM   4543  C   ARG   301     114.441  31.475  99.681  1.00  0.00           C  
ATOM   4544  O   ARG   301     115.061  30.587 100.287  1.00  0.00           O  
ATOM   4545  N   ASP   302     113.990  32.614 100.177  1.00  0.00           N  
ATOM   4546  H   ASP   302     113.560  33.250  99.521  1.00  0.00           H  
ATOM   4547  CA  ASP   302     114.184  32.910 101.601  1.00  0.00           C  
ATOM   4548  HA  ASP   302     115.098  32.495 102.026  1.00  0.00           H  
ATOM   4549  CB  ASP   302     113.986  34.382 101.942  1.00  0.00           C  
ATOM   4550  HB2 ASP   302     113.210  34.799 101.300  1.00  0.00           H  
ATOM   4551  HB3 ASP   302     113.721  34.390 102.999  1.00  0.00           H  
ATOM   4552  CG  ASP   302     115.311  35.194 101.729  1.00  0.00           C  
ATOM   4553  OD1 ASP   302     116.411  34.595 101.606  1.00  0.00           O  
ATOM   4554  OD2 ASP   302     115.333  36.463 101.749  1.00  0.00           O  
ATOM   4555  C   ASP   302     113.089  32.158 102.446  1.00  0.00           C  
ATOM   4556  O   ASP   302     113.280  31.443 103.345  1.00  0.00           O  
ATOM   4557  N   ASN   303     111.898  32.068 101.843  1.00  0.00           N  
ATOM   4558  H   ASN   303     111.866  32.457 100.912  1.00  0.00           H  
ATOM   4559  CA  ASN   303     110.894  31.004 102.221  1.00  0.00           C  
ATOM   4560  HA  ASN   303     110.593  31.321 103.219  1.00  0.00           H  
ATOM   4561  CB  ASN   303     109.637  31.102 101.415  1.00  0.00           C  
ATOM   4562  HB2 ASN   303     108.811  30.684 101.991  1.00  0.00           H  
ATOM   4563  HB3 ASN   303     109.341  32.123 101.175  1.00  0.00           H  
ATOM   4564  CG  ASN   303     109.852  30.382 100.171  1.00  0.00           C  
ATOM   4565  OD1 ASN   303     110.880  30.525  99.462  1.00  0.00           O  
ATOM   4566  ND2 ASN   303     108.962  29.492  99.757  1.00  0.00           N  
ATOM   4567 HD21 ASN   303     109.234  28.849  99.028  1.00  0.00           H  
ATOM   4568 HD22 ASN   303     108.476  29.041 100.519  1.00  0.00           H  
ATOM   4569  C   ASN   303     111.478  29.564 102.362  1.00  0.00           C  
ATOM   4570  O   ASN   303     110.990  28.861 103.246  1.00  0.00           O  
ATOM   4571  N   TRP   304     112.365  29.038 101.492  1.00  0.00           N  
ATOM   4572  H   TRP   304     112.675  29.531 100.667  1.00  0.00           H  
ATOM   4573  CA  TRP   304     113.024  27.711 101.801  1.00  0.00           C  
ATOM   4574  HA  TRP   304     112.314  26.970 102.169  1.00  0.00           H  
ATOM   4575  CB  TRP   304     113.777  27.267 100.529  1.00  0.00           C  
ATOM   4576  HB2 TRP   304     114.503  28.025 100.236  1.00  0.00           H  
ATOM   4577  HB3 TRP   304     114.451  26.440 100.752  1.00  0.00           H  
ATOM   4578  CG  TRP   304     112.984  26.904  99.346  1.00  0.00           C  
ATOM   4579  CD1 TRP   304     111.639  26.912  99.233  1.00  0.00           C  
ATOM   4580  HD1 TRP   304     110.925  26.905 100.042  1.00  0.00           H  
ATOM   4581  NE1 TRP   304     111.314  26.533  97.905  1.00  0.00           N  
ATOM   4582  HE1 TRP   304     110.392  26.295  97.567  1.00  0.00           H  
ATOM   4583  CE2 TRP   304     112.408  26.298  97.155  1.00  0.00           C  
ATOM   4584  CZ2 TRP   304     112.557  25.790  95.820  1.00  0.00           C  
ATOM   4585  HZ2 TRP   304     111.658  25.745  95.222  1.00  0.00           H  
ATOM   4586  CH2 TRP   304     113.833  25.655  95.305  1.00  0.00           C  
ATOM   4587  HH2 TRP   304     113.921  25.285  94.294  1.00  0.00           H  
ATOM   4588  CZ3 TRP   304     114.944  26.023  96.098  1.00  0.00           C  
ATOM   4589  HZ3 TRP   304     115.943  26.033  95.687  1.00  0.00           H  
ATOM   4590  CE3 TRP   304     114.764  26.528  97.431  1.00  0.00           C  
ATOM   4591  HE3 TRP   304     115.620  27.009  97.882  1.00  0.00           H  
ATOM   4592  CD2 TRP   304     113.476  26.566  98.020  1.00  0.00           C  
ATOM   4593  C   TRP   304     114.025  27.717 102.942  1.00  0.00           C  
ATOM   4594  O   TRP   304     113.972  26.928 103.837  1.00  0.00           O  
ATOM   4595  N   ARG   305     115.014  28.637 102.896  1.00  0.00           N  
ATOM   4596  H   ARG   305     115.019  29.381 102.212  1.00  0.00           H  
ATOM   4597  CA  ARG   305     115.852  28.958 104.069  1.00  0.00           C  
ATOM   4598  HA  ARG   305     116.708  28.284 104.084  1.00  0.00           H  
ATOM   4599  CB  ARG   305     116.413  30.395 103.826  1.00  0.00           C  
ATOM   4600  HB2 ARG   305     115.663  31.099 103.466  1.00  0.00           H  
ATOM   4601  HB3 ARG   305     116.786  30.950 104.686  1.00  0.00           H  
ATOM   4602  CG  ARG   305     117.559  30.323 102.723  1.00  0.00           C  
ATOM   4603  HG2 ARG   305     118.472  29.930 103.172  1.00  0.00           H  
ATOM   4604  HG3 ARG   305     117.243  29.564 102.008  1.00  0.00           H  
ATOM   4605  CD  ARG   305     117.749  31.683 102.072  1.00  0.00           C  
ATOM   4606  HD2 ARG   305     116.796  31.831 101.564  1.00  0.00           H  
ATOM   4607  HD3 ARG   305     117.912  32.454 102.825  1.00  0.00           H  
ATOM   4608  NE  ARG   305     118.945  31.536 101.199  1.00  0.00           N  
ATOM   4609  HE  ARG   305     119.559  30.837 101.591  1.00  0.00           H  
ATOM   4610  CZ  ARG   305     119.280  32.133 100.028  1.00  0.00           C  
ATOM   4611  NH1 ARG   305     118.641  33.182  99.740  1.00  0.00           N  
ATOM   4612 HH11 ARG   305     118.570  33.420  98.761  1.00  0.00           H  
ATOM   4613 HH12 ARG   305     117.971  33.651 100.332  1.00  0.00           H  
ATOM   4614  NH2 ARG   305     120.147  31.659  99.243  1.00  0.00           N  
ATOM   4615 HH21 ARG   305     120.529  32.130  98.435  1.00  0.00           H  
ATOM   4616 HH22 ARG   305     120.763  30.934  99.581  1.00  0.00           H  
ATOM   4617  C   ARG   305     115.119  29.022 105.416  1.00  0.00           C  
ATOM   4618  O   ARG   305     115.612  28.629 106.493  1.00  0.00           O  
ATOM   4619  N   SER   306     113.956  29.646 105.392  1.00  0.00           N  
ATOM   4620  H   SER   306     113.730  30.313 104.668  1.00  0.00           H  
ATOM   4621  CA  SER   306     113.032  29.730 106.585  1.00  0.00           C  
ATOM   4622  HA  SER   306     113.639  30.025 107.440  1.00  0.00           H  
ATOM   4623  CB  SER   306     111.936  30.836 106.328  1.00  0.00           C  
ATOM   4624  HB2 SER   306     111.261  30.490 105.545  1.00  0.00           H  
ATOM   4625  HB3 SER   306     111.273  30.950 107.186  1.00  0.00           H  
ATOM   4626  OG  SER   306     112.567  31.989 105.956  1.00  0.00           O  
ATOM   4627  HG  SER   306     113.046  31.911 105.128  1.00  0.00           H  
ATOM   4628  C   SER   306     112.445  28.378 107.079  1.00  0.00           C  
ATOM   4629  O   SER   306     111.779  28.402 108.087  1.00  0.00           O  
ATOM   4630  N   GLU   307     112.581  27.284 106.369  1.00  0.00           N  
ATOM   4631  H   GLU   307     112.835  27.390 105.397  1.00  0.00           H  
ATOM   4632  CA  GLU   307     112.508  25.940 106.890  1.00  0.00           C  
ATOM   4633  HA  GLU   307     111.849  25.933 107.759  1.00  0.00           H  
ATOM   4634  CB  GLU   307     111.820  24.942 105.970  1.00  0.00           C  
ATOM   4635  HB2 GLU   307     112.182  24.983 104.943  1.00  0.00           H  
ATOM   4636  HB3 GLU   307     112.039  23.951 106.369  1.00  0.00           H  
ATOM   4637  CG  GLU   307     110.313  25.084 105.908  1.00  0.00           C  
ATOM   4638  HG2 GLU   307     110.034  26.134 105.826  1.00  0.00           H  
ATOM   4639  HG3 GLU   307     109.901  24.483 105.097  1.00  0.00           H  
ATOM   4640  CD  GLU   307     109.615  24.303 106.977  1.00  0.00           C  
ATOM   4641  OE1 GLU   307     108.570  23.673 106.788  1.00  0.00           O  
ATOM   4642  OE2 GLU   307     110.101  24.247 108.127  1.00  0.00           O  
ATOM   4643  C   GLU   307     113.860  25.418 107.360  1.00  0.00           C  
ATOM   4644  O   GLU   307     114.033  24.847 108.427  1.00  0.00           O  
ATOM   4645  N   LEU   308     114.897  25.515 106.490  1.00  0.00           N  
ATOM   4646  H   LEU   308     114.785  26.208 105.764  1.00  0.00           H  
ATOM   4647  CA  LEU   308     116.119  24.752 106.523  1.00  0.00           C  
ATOM   4648  HA  LEU   308     115.867  23.761 106.901  1.00  0.00           H  
ATOM   4649  CB  LEU   308     116.675  24.470 105.063  1.00  0.00           C  
ATOM   4650  HB2 LEU   308     117.199  25.354 104.700  1.00  0.00           H  
ATOM   4651  HB3 LEU   308     117.375  23.647 105.208  1.00  0.00           H  
ATOM   4652  CG  LEU   308     115.628  23.939 104.014  1.00  0.00           C  
ATOM   4653  HG  LEU   308     114.856  24.708 104.026  1.00  0.00           H  
ATOM   4654  CD1 LEU   308     116.304  23.902 102.688  1.00  0.00           C  
ATOM   4655 HD11 LEU   308     115.918  23.086 102.077  1.00  0.00           H  
ATOM   4656 HD12 LEU   308     116.260  24.909 102.273  1.00  0.00           H  
ATOM   4657 HD13 LEU   308     117.366  23.658 102.716  1.00  0.00           H  
ATOM   4658  CD2 LEU   308     115.034  22.596 104.305  1.00  0.00           C  
ATOM   4659 HD21 LEU   308     114.386  22.672 105.178  1.00  0.00           H  
ATOM   4660 HD22 LEU   308     114.469  22.149 103.488  1.00  0.00           H  
ATOM   4661 HD23 LEU   308     115.791  21.857 104.568  1.00  0.00           H  
ATOM   4662  C   LEU   308     117.233  25.266 107.409  1.00  0.00           C  
ATOM   4663  O   LEU   308     118.383  24.873 107.354  1.00  0.00           O  
ATOM   4664  N   TYR   309     116.936  26.363 108.139  1.00  0.00           N  
ATOM   4665  H   TYR   309     116.051  26.732 107.823  1.00  0.00           H  
ATOM   4666  CA  TYR   309     117.756  26.990 109.146  1.00  0.00           C  
ATOM   4667  HA  TYR   309     118.632  27.282 108.566  1.00  0.00           H  
ATOM   4668  CB  TYR   309     117.146  28.216 109.813  1.00  0.00           C  
ATOM   4669  HB2 TYR   309     118.022  28.601 110.336  1.00  0.00           H  
ATOM   4670  HB3 TYR   309     116.902  28.934 109.030  1.00  0.00           H  
ATOM   4671  CG  TYR   309     115.953  27.871 110.656  1.00  0.00           C  
ATOM   4672  CD1 TYR   309     114.712  27.443 110.209  1.00  0.00           C  
ATOM   4673  HD1 TYR   309     114.522  27.481 109.146  1.00  0.00           H  
ATOM   4674  CE1 TYR   309     113.734  26.854 111.016  1.00  0.00           C  
ATOM   4675  HE1 TYR   309     112.794  26.471 110.649  1.00  0.00           H  
ATOM   4676  CZ  TYR   309     113.809  27.015 112.444  1.00  0.00           C  
ATOM   4677  OH  TYR   309     112.855  26.562 113.271  1.00  0.00           O  
ATOM   4678  HH  TYR   309     112.724  26.949 114.140  1.00  0.00           H  
ATOM   4679  CE2 TYR   309     115.121  27.301 112.957  1.00  0.00           C  
ATOM   4680  HE2 TYR   309     115.373  27.310 114.007  1.00  0.00           H  
ATOM   4681  CD2 TYR   309     116.193  27.709 112.062  1.00  0.00           C  
ATOM   4682  HD2 TYR   309     117.206  27.810 112.422  1.00  0.00           H  
ATOM   4683  C   TYR   309     118.298  26.076 110.231  1.00  0.00           C  
ATOM   4684  O   TYR   309     119.312  26.364 110.845  1.00  0.00           O  
ATOM   4685  N   LYS   310     117.510  24.997 110.552  1.00  0.00           N  
ATOM   4686  H   LYS   310     116.589  24.988 110.138  1.00  0.00           H  
ATOM   4687  CA  LYS   310     117.763  24.077 111.640  1.00  0.00           C  
ATOM   4688  HA  LYS   310     118.471  24.548 112.322  1.00  0.00           H  
ATOM   4689  CB  LYS   310     116.509  23.674 112.442  1.00  0.00           C  
ATOM   4690  HB2 LYS   310     116.876  22.959 113.178  1.00  0.00           H  
ATOM   4691  HB3 LYS   310     116.070  24.500 113.000  1.00  0.00           H  
ATOM   4692  CG  LYS   310     115.435  22.981 111.567  1.00  0.00           C  
ATOM   4693  HG2 LYS   310     114.963  23.603 110.807  1.00  0.00           H  
ATOM   4694  HG3 LYS   310     115.917  22.132 111.082  1.00  0.00           H  
ATOM   4695  CD  LYS   310     114.312  22.567 112.520  1.00  0.00           C  
ATOM   4696  HD2 LYS   310     113.951  21.567 112.281  1.00  0.00           H  
ATOM   4697  HD3 LYS   310     114.686  22.397 113.530  1.00  0.00           H  
ATOM   4698  CE  LYS   310     113.071  23.463 112.596  1.00  0.00           C  
ATOM   4699  HE2 LYS   310     113.463  24.374 112.145  1.00  0.00           H  
ATOM   4700  HE3 LYS   310     112.338  22.978 111.951  1.00  0.00           H  
ATOM   4701  NZ  LYS   310     112.510  23.613 113.964  1.00  0.00           N  
ATOM   4702  HZ1 LYS   310     113.149  24.160 114.523  1.00  0.00           H  
ATOM   4703  HZ2 LYS   310     111.702  24.218 113.994  1.00  0.00           H  
ATOM   4704  HZ3 LYS   310     112.421  22.740 114.465  1.00  0.00           H  
ATOM   4705  C   LYS   310     118.561  22.822 111.181  1.00  0.00           C  
ATOM   4706  O   LYS   310     118.732  21.867 111.926  1.00  0.00           O  
ATOM   4707  N   TYR   311     119.014  22.736 109.931  1.00  0.00           N  
ATOM   4708  H   TYR   311     119.102  23.619 109.450  1.00  0.00           H  
ATOM   4709  CA  TYR   311     119.732  21.568 109.276  1.00  0.00           C  
ATOM   4710  HA  TYR   311     119.722  20.781 110.030  1.00  0.00           H  
ATOM   4711  CB  TYR   311     118.879  21.126 108.079  1.00  0.00           C  
ATOM   4712  HB2 TYR   311     118.694  22.027 107.493  1.00  0.00           H  
ATOM   4713  HB3 TYR   311     119.380  20.514 107.329  1.00  0.00           H  
ATOM   4714  CG  TYR   311     117.577  20.525 108.544  1.00  0.00           C  
ATOM   4715  CD1 TYR   311     117.583  19.284 109.242  1.00  0.00           C  
ATOM   4716  HD1 TYR   311     118.500  18.917 109.679  1.00  0.00           H  
ATOM   4717  CE1 TYR   311     116.409  18.597 109.497  1.00  0.00           C  
ATOM   4718  HE1 TYR   311     116.443  17.540 109.715  1.00  0.00           H  
ATOM   4719  CZ  TYR   311     115.201  19.238 109.380  1.00  0.00           C  
ATOM   4720  OH  TYR   311     114.029  18.692 109.763  1.00  0.00           O  
ATOM   4721  HH  TYR   311     113.557  19.398 110.211  1.00  0.00           H  
ATOM   4722  CE2 TYR   311     115.167  20.555 108.832  1.00  0.00           C  
ATOM   4723  HE2 TYR   311     114.341  21.229 109.006  1.00  0.00           H  
ATOM   4724  CD2 TYR   311     116.337  21.098 108.292  1.00  0.00           C  
ATOM   4725  HD2 TYR   311     116.317  22.124 107.955  1.00  0.00           H  
ATOM   4726  C   TYR   311     121.176  21.888 109.059  1.00  0.00           C  
ATOM   4727  O   TYR   311     121.497  22.950 108.491  1.00  0.00           O  
ATOM   4728  N   LYS   312     122.150  21.005 109.539  1.00  0.00           N  
ATOM   4729  H   LYS   312     121.735  20.290 110.119  1.00  0.00           H  
ATOM   4730  CA  LYS   312     123.492  20.983 108.993  1.00  0.00           C  
ATOM   4731  HA  LYS   312     123.402  21.448 108.011  1.00  0.00           H  
ATOM   4732  CB  LYS   312     124.335  21.956 109.888  1.00  0.00           C  
ATOM   4733  HB2 LYS   312     125.176  22.388 109.346  1.00  0.00           H  
ATOM   4734  HB3 LYS   312     123.735  22.806 110.215  1.00  0.00           H  
ATOM   4735  CG  LYS   312     124.972  21.277 111.100  1.00  0.00           C  
ATOM   4736  HG2 LYS   312     124.171  20.762 111.630  1.00  0.00           H  
ATOM   4737  HG3 LYS   312     125.725  20.560 110.772  1.00  0.00           H  
ATOM   4738  CD  LYS   312     125.796  22.105 112.078  1.00  0.00           C  
ATOM   4739  HD2 LYS   312     126.106  23.034 111.601  1.00  0.00           H  
ATOM   4740  HD3 LYS   312     125.181  22.376 112.937  1.00  0.00           H  
ATOM   4741  CE  LYS   312     127.029  21.238 112.610  1.00  0.00           C  
ATOM   4742  HE2 LYS   312     126.753  20.317 113.123  1.00  0.00           H  
ATOM   4743  HE3 LYS   312     127.665  20.963 111.769  1.00  0.00           H  
ATOM   4744  NZ  LYS   312     127.916  21.989 113.548  1.00  0.00           N  
ATOM   4745  HZ1 LYS   312     128.827  22.231 113.184  1.00  0.00           H  
ATOM   4746  HZ2 LYS   312     127.471  22.849 113.837  1.00  0.00           H  
ATOM   4747  HZ3 LYS   312     128.109  21.472 114.394  1.00  0.00           H  
ATOM   4748  C   LYS   312     124.028  19.624 108.658  1.00  0.00           C  
ATOM   4749  O   LYS   312     123.714  18.617 109.308  1.00  0.00           O  
ATOM   4750  N   VAL   313     124.827  19.544 107.576  1.00  0.00           N  
ATOM   4751  H   VAL   313     124.974  20.365 107.005  1.00  0.00           H  
ATOM   4752  CA  VAL   313     125.476  18.358 107.069  1.00  0.00           C  
ATOM   4753  HA  VAL   313     124.935  17.453 107.349  1.00  0.00           H  
ATOM   4754  CB  VAL   313     125.687  18.242 105.556  1.00  0.00           C  
ATOM   4755  HB  VAL   313     126.132  19.192 105.258  1.00  0.00           H  
ATOM   4756  CG1 VAL   313     126.644  17.126 105.165  1.00  0.00           C  
ATOM   4757 HG11 VAL   313     126.099  16.183 105.209  1.00  0.00           H  
ATOM   4758 HG12 VAL   313     127.104  17.306 104.193  1.00  0.00           H  
ATOM   4759 HG13 VAL   313     127.470  17.020 105.867  1.00  0.00           H  
ATOM   4760  CG2 VAL   313     124.376  18.211 104.795  1.00  0.00           C  
ATOM   4761 HG21 VAL   313     123.628  18.853 105.261  1.00  0.00           H  
ATOM   4762 HG22 VAL   313     124.581  18.631 103.810  1.00  0.00           H  
ATOM   4763 HG23 VAL   313     124.100  17.187 104.546  1.00  0.00           H  
ATOM   4764  C   VAL   313     126.725  18.270 107.919  1.00  0.00           C  
ATOM   4765  O   VAL   313     127.625  19.017 107.792  1.00  0.00           O  
ATOM   4766  N   VAL   314     126.835  17.122 108.572  1.00  0.00           N  
ATOM   4767  H   VAL   314     126.110  16.456 108.347  1.00  0.00           H  
ATOM   4768  CA  VAL   314     128.079  16.633 109.247  1.00  0.00           C  
ATOM   4769  HA  VAL   314     128.810  17.419 109.060  1.00  0.00           H  
ATOM   4770  CB  VAL   314     127.938  16.555 110.792  1.00  0.00           C  
ATOM   4771  HB  VAL   314     128.955  16.428 111.162  1.00  0.00           H  
ATOM   4772  CG1 VAL   314     127.412  17.901 111.338  1.00  0.00           C  
ATOM   4773 HG11 VAL   314     126.326  17.969 111.397  1.00  0.00           H  
ATOM   4774 HG12 VAL   314     127.620  17.879 112.408  1.00  0.00           H  
ATOM   4775 HG13 VAL   314     127.841  18.788 110.872  1.00  0.00           H  
ATOM   4776  CG2 VAL   314     127.004  15.430 111.357  1.00  0.00           C  
ATOM   4777 HG21 VAL   314     126.900  15.674 112.415  1.00  0.00           H  
ATOM   4778 HG22 VAL   314     126.076  15.318 110.797  1.00  0.00           H  
ATOM   4779 HG23 VAL   314     127.577  14.505 111.290  1.00  0.00           H  
ATOM   4780  C   VAL   314     128.548  15.313 108.659  1.00  0.00           C  
ATOM   4781  O   VAL   314     127.799  14.535 108.040  1.00  0.00           O  
ATOM   4782  N   LYS   315     129.846  14.949 108.881  1.00  0.00           N  
ATOM   4783  H   LYS   315     130.430  15.714 109.189  1.00  0.00           H  
ATOM   4784  CA  LYS   315     130.400  13.567 108.628  1.00  0.00           C  
ATOM   4785  HA  LYS   315     129.630  13.147 107.980  1.00  0.00           H  
ATOM   4786  CB  LYS   315     131.722  13.742 107.928  1.00  0.00           C  
ATOM   4787  HB2 LYS   315     131.544  14.469 107.135  1.00  0.00           H  
ATOM   4788  HB3 LYS   315     132.405  14.105 108.697  1.00  0.00           H  
ATOM   4789  CG  LYS   315     132.383  12.489 107.279  1.00  0.00           C  
ATOM   4790  HG2 LYS   315     131.560  12.049 106.715  1.00  0.00           H  
ATOM   4791  HG3 LYS   315     133.237  12.820 106.687  1.00  0.00           H  
ATOM   4792  CD  LYS   315     132.934  11.411 108.207  1.00  0.00           C  
ATOM   4793  HD2 LYS   315     132.131  10.737 108.506  1.00  0.00           H  
ATOM   4794  HD3 LYS   315     133.633  10.823 107.613  1.00  0.00           H  
ATOM   4795  CE  LYS   315     133.747  11.866 109.474  1.00  0.00           C  
ATOM   4796  HE2 LYS   315     134.737  12.090 109.078  1.00  0.00           H  
ATOM   4797  HE3 LYS   315     133.268  12.724 109.944  1.00  0.00           H  
ATOM   4798  NZ  LYS   315     133.884  10.792 110.487  1.00  0.00           N  
ATOM   4799  HZ1 LYS   315     132.974  10.369 110.598  1.00  0.00           H  
ATOM   4800  HZ2 LYS   315     134.584  10.113 110.226  1.00  0.00           H  
ATOM   4801  HZ3 LYS   315     134.143  11.269 111.339  1.00  0.00           H  
ATOM   4802  C   LYS   315     130.383  12.856 109.984  1.00  0.00           C  
ATOM   4803  O   LYS   315     131.045  13.220 110.983  1.00  0.00           O  
ATOM   4804  N   ILE   316     129.511  11.863 110.189  1.00  0.00           N  
ATOM   4805  H   ILE   316     128.964  11.549 109.400  1.00  0.00           H  
ATOM   4806  CA  ILE   316     129.400  10.840 111.327  1.00  0.00           C  
ATOM   4807  HA  ILE   316     129.527  11.303 112.305  1.00  0.00           H  
ATOM   4808  CB  ILE   316     127.991  10.188 111.372  1.00  0.00           C  
ATOM   4809  HB  ILE   316     128.149   9.320 112.012  1.00  0.00           H  
ATOM   4810  CG2 ILE   316     126.927  11.056 111.999  1.00  0.00           C  
ATOM   4811 HG21 ILE   316     125.937  10.601 112.021  1.00  0.00           H  
ATOM   4812 HG22 ILE   316     127.159  11.193 113.055  1.00  0.00           H  
ATOM   4813 HG23 ILE   316     126.729  11.923 111.369  1.00  0.00           H  
ATOM   4814  CG1 ILE   316     127.600   9.618 109.998  1.00  0.00           C  
ATOM   4815 HG12 ILE   316     127.292  10.387 109.289  1.00  0.00           H  
ATOM   4816 HG13 ILE   316     128.402   9.046 109.532  1.00  0.00           H  
ATOM   4817  CD1 ILE   316     126.311   8.790 109.964  1.00  0.00           C  
ATOM   4818 HD11 ILE   316     126.419   8.150 109.088  1.00  0.00           H  
ATOM   4819 HD12 ILE   316     126.318   8.057 110.770  1.00  0.00           H  
ATOM   4820 HD13 ILE   316     125.437   9.441 109.944  1.00  0.00           H  
ATOM   4821  C   ILE   316     130.523   9.759 111.262  1.00  0.00           C  
ATOM   4822  O   ILE   316     131.231   9.652 110.256  1.00  0.00           O  
ATOM   4823  OXT ILE   316     130.635   8.977 112.237  1.00  0.00           O  
ATOM   4824  C1  0YB   317     110.460  56.958 125.653  1.00  0.00           C  
ATOM   4825  H1  0YB   317     109.908  56.100 126.039  1.00  0.00           H  
ATOM   4826  O5  0YB   317     109.527  58.067 125.411  1.00  0.00           O  
ATOM   4827  C5  0YB   317     108.818  58.556 126.623  1.00  0.00           C  
ATOM   4828  H5  0YB   317     108.275  57.778 127.158  1.00  0.00           H  
ATOM   4829  C6  0YB   317     107.700  59.611 126.194  1.00  0.00           C  
ATOM   4830  H62 0YB   317     107.224  60.117 127.034  1.00  0.00           H  
ATOM   4831  H61 0YB   317     106.926  59.135 125.591  1.00  0.00           H  
ATOM   4832  O6  0YB   317     108.375  60.642 125.352  1.00  0.00           O  
ATOM   4833  H6O 0YB   317     108.824  60.078 124.719  1.00  0.00           H  
ATOM   4834  C4  0YB   317     109.858  59.143 127.572  1.00  0.00           C  
ATOM   4835  H4  0YB   317     110.309  59.961 127.011  1.00  0.00           H  
ATOM   4836  O4  0YB   317     109.325  59.586 128.865  1.00  0.00           O  
ATOM   4837  H4O 0YB   317     109.473  60.534 128.836  1.00  0.00           H  
ATOM   4838  C3  0YB   317     110.963  58.054 127.891  1.00  0.00           C  
ATOM   4839  H3  0YB   317     110.382  57.210 128.262  1.00  0.00           H  
ATOM   4840  O3  0YB   317     111.892  58.580 128.847  1.00  0.00           O  
ATOM   4841  H3O 0YB   317     111.369  58.886 129.592  1.00  0.00           H  
ATOM   4842  C2  0YB   317     111.653  57.501 126.592  1.00  0.00           C  
ATOM   4843  H2  0YB   317     112.144  58.280 126.010  1.00  0.00           H  
ATOM   4844  N2  0YB   317     112.674  56.505 126.831  1.00  0.00           N  
ATOM   4845  H2N 0YB   317     112.852  56.178 127.770  1.00  0.00           H  
ATOM   4846  C2N 0YB   317     113.616  56.305 125.926  1.00  0.00           C  
ATOM   4847  O2N 0YB   317     113.679  56.870 124.836  1.00  0.00           O  
ATOM   4848  CME 0YB   317     114.659  55.192 126.200  1.00  0.00           C  
ATOM   4849  H3M 0YB   317     115.665  55.439 125.864  1.00  0.00           H  
ATOM   4850  H2M 0YB   317     114.795  55.018 127.268  1.00  0.00           H  
ATOM   4851  H1M 0YB   317     114.426  54.328 125.577  1.00  0.00           H  
ATOM   4852  C1  0YB   318     115.377  60.096 120.155  1.00  0.00           C  
ATOM   4853  H1  0YB   318     116.158  59.662 120.779  1.00  0.00           H  
ATOM   4854  O5  0YB   318     114.417  59.081 119.794  1.00  0.00           O  
ATOM   4855  C5  0YB   318     113.783  58.416 120.920  1.00  0.00           C  
ATOM   4856  H5  0YB   318     114.548  58.103 121.630  1.00  0.00           H  
ATOM   4857  C6  0YB   318     112.972  57.115 120.569  1.00  0.00           C  
ATOM   4858  H62 0YB   318     112.194  57.184 119.808  1.00  0.00           H  
ATOM   4859  H61 0YB   318     112.580  56.750 121.519  1.00  0.00           H  
ATOM   4860  O6  0YB   318     113.918  56.178 119.976  1.00  0.00           O  
ATOM   4861  H6O 0YB   318     114.196  56.554 119.138  1.00  0.00           H  
ATOM   4862  C4  0YB   318     112.857  59.437 121.703  1.00  0.00           C  
ATOM   4863  H4  0YB   318     112.082  59.872 121.072  1.00  0.00           H  
ATOM   4864  O4  0YB   318     112.323  58.766 122.871  1.00  0.00           O  
ATOM   4865  H4O 0YB   318     111.824  59.415 123.372  1.00  0.00           H  
ATOM   4866  C3  0YB   318     113.730  60.576 122.201  1.00  0.00           C  
ATOM   4867  H3  0YB   318     114.479  60.066 122.807  1.00  0.00           H  
ATOM   4868  O3  0YB   318     112.999  61.579 122.919  1.00  0.00           O  
ATOM   4869  H3O 0YB   318     112.694  61.256 123.770  1.00  0.00           H  
ATOM   4870  C2  0YB   318     114.593  61.182 121.068  1.00  0.00           C  
ATOM   4871  H2  0YB   318     113.925  61.781 120.449  1.00  0.00           H  
ATOM   4872  N2  0YB   318     115.631  62.100 121.577  1.00  0.00           N  
ATOM   4873  H2N 0YB   318     116.153  61.708 122.347  1.00  0.00           H  
ATOM   4874  C2N 0YB   318     116.274  62.998 120.840  1.00  0.00           C  
ATOM   4875  O2N 0YB   318     115.927  63.249 119.729  1.00  0.00           O  
ATOM   4876  CME 0YB   318     117.546  63.686 121.422  1.00  0.00           C  
ATOM   4877  H3M 0YB   318     117.292  64.412 122.195  1.00  0.00           H  
ATOM   4878  H2M 0YB   318     118.133  62.932 121.948  1.00  0.00           H  
ATOM   4879  H1M 0YB   318     118.206  64.056 120.638  1.00  0.00           H  
ATOM   4880  C1  0YB   319      95.564  51.138 104.237  1.00  0.00           C  
ATOM   4881  H1  0YB   319      95.574  51.677 105.185  1.00  0.00           H  
ATOM   4882  O5  0YB   319      94.705  50.022 104.509  1.00  0.00           O  
ATOM   4883  C5  0YB   319      93.361  50.338 104.983  1.00  0.00           C  
ATOM   4884  H5  0YB   319      93.466  50.966 105.868  1.00  0.00           H  
ATOM   4885  C6  0YB   319      92.656  49.064 105.494  1.00  0.00           C  
ATOM   4886  H62 0YB   319      91.772  49.226 106.110  1.00  0.00           H  
ATOM   4887  H61 0YB   319      93.390  48.558 106.122  1.00  0.00           H  
ATOM   4888  O6  0YB   319      92.431  48.194 104.349  1.00  0.00           O  
ATOM   4889  H6O 0YB   319      91.642  47.723 104.625  1.00  0.00           H  
ATOM   4890  C4  0YB   319      92.644  51.173 103.941  1.00  0.00           C  
ATOM   4891  H4  0YB   319      92.375  50.527 103.105  1.00  0.00           H  
ATOM   4892  O4  0YB   319      91.348  51.601 104.485  1.00  0.00           O  
ATOM   4893  H4O 0YB   319      90.724  50.884 104.348  1.00  0.00           H  
ATOM   4894  C3  0YB   319      93.554  52.390 103.306  1.00  0.00           C  
ATOM   4895  H3  0YB   319      93.436  53.230 103.991  1.00  0.00           H  
ATOM   4896  O3  0YB   319      92.936  52.746 102.011  1.00  0.00           O  
ATOM   4897  H3O 0YB   319      92.025  53.046 102.062  1.00  0.00           H  
ATOM   4898  C2  0YB   319      95.044  52.075 103.051  1.00  0.00           C  
ATOM   4899  H2  0YB   319      95.131  51.482 102.140  1.00  0.00           H  
ATOM   4900  N2  0YB   319      95.944  53.221 102.991  1.00  0.00           N  
ATOM   4901  H2N 0YB   319      95.644  54.142 103.278  1.00  0.00           H  
ATOM   4902  C2N 0YB   319      96.995  53.230 102.170  1.00  0.00           C  
ATOM   4903  O2N 0YB   319      97.467  52.192 101.843  1.00  0.00           O  
ATOM   4904  CME 0YB   319      97.774  54.534 102.033  1.00  0.00           C  
ATOM   4905  H3M 0YB   319      98.443  54.725 101.194  1.00  0.00           H  
ATOM   4906  H2M 0YB   319      97.158  55.427 102.137  1.00  0.00           H  
ATOM   4907  H1M 0YB   319      98.388  54.529 102.934  1.00  0.00           H  
ATOM   4908  C1  0YB   320     101.250  21.640 104.940  1.00  0.00           C  
ATOM   4909  H1  0YB   320     100.452  21.986 105.596  1.00  0.00           H  
ATOM   4910  O5  0YB   320     101.849  20.432 105.408  1.00  0.00           O  
ATOM   4911  C5  0YB   320     100.940  19.255 105.503  1.00  0.00           C  
ATOM   4912  H5  0YB   320     100.114  19.599 106.126  1.00  0.00           H  
ATOM   4913  C6  0YB   320     101.684  18.021 106.095  1.00  0.00           C  
ATOM   4914  H62 0YB   320     102.475  17.769 105.389  1.00  0.00           H  
ATOM   4915  H61 0YB   320     101.042  17.140 106.109  1.00  0.00           H  
ATOM   4916  O6  0YB   320     102.150  18.380 107.398  1.00  0.00           O  
ATOM   4917  H6O 0YB   320     102.114  19.334 107.497  1.00  0.00           H  
ATOM   4918  C4  0YB   320     100.341  19.012 104.098  1.00  0.00           C  
ATOM   4919  H4  0YB   320     101.133  18.597 103.473  1.00  0.00           H  
ATOM   4920  O4  0YB   320      99.278  18.043 104.187  1.00  0.00           O  
ATOM   4921  H4O 0YB   320      98.881  17.915 103.322  1.00  0.00           H  
ATOM   4922  C3  0YB   320      99.872  20.319 103.302  1.00  0.00           C  
ATOM   4923  H3  0YB   320      98.903  20.515 103.762  1.00  0.00           H  
ATOM   4924  O3  0YB   320      99.655  19.924 101.928  1.00  0.00           O  
ATOM   4925  H3O 0YB   320      98.743  20.039 101.651  1.00  0.00           H  
ATOM   4926  C2  0YB   320     100.828  21.550 103.423  1.00  0.00           C  
ATOM   4927  H2  0YB   320     101.770  21.494 102.879  1.00  0.00           H  
ATOM   4928  N2  0YB   320     100.251  22.870 102.918  1.00  0.00           N  
ATOM   4929  H2N 0YB   320      99.555  23.230 103.555  1.00  0.00           H  
ATOM   4930  C2N 0YB   320     100.422  23.229 101.655  1.00  0.00           C  
ATOM   4931  O2N 0YB   320     101.143  22.618 100.885  1.00  0.00           O  
ATOM   4932  CME 0YB   320      99.531  24.350 101.280  1.00  0.00           C  
ATOM   4933  H3M 0YB   320     100.000  24.965 100.511  1.00  0.00           H  
ATOM   4934  H2M 0YB   320      98.668  23.814 100.886  1.00  0.00           H  
ATOM   4935  H1M 0YB   320      99.214  25.021 102.078  1.00  0.00           H  
ATOM   4936  C1  0YB   321     102.790  59.636 114.876  1.00  0.00           C  
ATOM   4937  H1  0YB   321     101.873  59.050 114.824  1.00  0.00           H  
ATOM   4938  O5  0YB   321     103.639  59.080 113.965  1.00  0.00           O
[truncated: 563,659 more chars]
