# Supplementary material for: IgG1-b12–HIV-gp120 Interface in Solution: A Computational Study
Source: J Chem Inf Model. 2021 Dec 31;62(2):359–71. doi: 10.1021/acs.jcim.1c01143 (PMC8790758; doi:10.1021/acs.jcim.1c01143)
Supplement: Supplementary file 2 — ci1c01143_si_002.zip [file ci1c01143_si_002.zip › GP120_B12_pdbs/InitialSnapshots_QMMM/snap_05.pdb]

ATOM      1  N   GLU     1      26.168  46.035 127.619  1.00  0.00           N  
ATOM      2  H1  GLU     1      25.586  45.585 126.928  1.00  0.00           H  
ATOM      3  H2  GLU     1      25.776  45.980 128.548  1.00  0.00           H  
ATOM      4  H3  GLU     1      27.018  45.500 127.734  1.00  0.00           H  
ATOM      5  CA  GLU     1      26.527  47.456 127.235  1.00  0.00           C  
ATOM      6  HA  GLU     1      26.997  47.516 126.253  1.00  0.00           H  
ATOM      7  CB  GLU     1      25.217  48.347 127.304  1.00  0.00           C  
ATOM      8  HB2 GLU     1      24.855  48.381 128.332  1.00  0.00           H  
ATOM      9  HB3 GLU     1      25.285  49.386 126.983  1.00  0.00           H  
ATOM     10  CG  GLU     1      24.032  47.758 126.488  1.00  0.00           C  
ATOM     11  HG2 GLU     1      23.833  46.710 126.712  1.00  0.00           H  
ATOM     12  HG3 GLU     1      23.121  48.352 126.559  1.00  0.00           H  
ATOM     13  CD  GLU     1      24.339  47.672 124.995  1.00  0.00           C  
ATOM     14  OE1 GLU     1      25.427  48.042 124.500  1.00  0.00           O  
ATOM     15  OE2 GLU     1      23.751  46.797 124.301  1.00  0.00           O  
ATOM     16  C   GLU     1      27.502  48.090 128.194  1.00  0.00           C  
ATOM     17  O   GLU     1      27.303  47.854 129.411  1.00  0.00           O  
ATOM     18  N   VAL     2      28.425  49.021 127.832  1.00  0.00           N  
ATOM     19  H   VAL     2      28.800  49.011 126.894  1.00  0.00           H  
ATOM     20  CA  VAL     2      28.987  50.107 128.648  1.00  0.00           C  
ATOM     21  HA  VAL     2      28.342  50.105 129.527  1.00  0.00           H  
ATOM     22  CB  VAL     2      30.444  49.820 129.005  1.00  0.00           C  
ATOM     23  HB  VAL     2      30.879  50.753 129.363  1.00  0.00           H  
ATOM     24  CG1 VAL     2      30.437  48.848 130.243  1.00  0.00           C  
ATOM     25 HG11 VAL     2      30.108  47.906 129.804  1.00  0.00           H  
ATOM     26 HG12 VAL     2      31.430  48.687 130.662  1.00  0.00           H  
ATOM     27 HG13 VAL     2      29.691  49.117 130.991  1.00  0.00           H  
ATOM     28  CG2 VAL     2      31.272  49.370 127.810  1.00  0.00           C  
ATOM     29 HG21 VAL     2      30.977  50.016 126.982  1.00  0.00           H  
ATOM     30 HG22 VAL     2      32.338  49.522 127.981  1.00  0.00           H  
ATOM     31 HG23 VAL     2      31.155  48.312 127.577  1.00  0.00           H  
ATOM     32  C   VAL     2      28.873  51.545 128.116  1.00  0.00           C  
ATOM     33  O   VAL     2      29.239  51.903 126.949  1.00  0.00           O  
ATOM     34  N   VAL     3      28.318  52.415 128.952  1.00  0.00           N  
ATOM     35  H   VAL     3      28.272  52.249 129.948  1.00  0.00           H  
ATOM     36  CA  VAL     3      27.526  53.514 128.388  1.00  0.00           C  
ATOM     37  HA  VAL     3      27.309  53.308 127.340  1.00  0.00           H  
ATOM     38  CB  VAL     3      26.141  53.516 129.108  1.00  0.00           C  
ATOM     39  HB  VAL     3      26.128  52.955 130.043  1.00  0.00           H  
ATOM     40  CG1 VAL     3      25.583  54.947 129.431  1.00  0.00           C  
ATOM     41 HG11 VAL     3      26.021  55.345 130.347  1.00  0.00           H  
ATOM     42 HG12 VAL     3      25.683  55.757 128.709  1.00  0.00           H  
ATOM     43 HG13 VAL     3      24.524  54.857 129.672  1.00  0.00           H  
ATOM     44  CG2 VAL     3      25.229  52.755 128.154  1.00  0.00           C  
ATOM     45 HG21 VAL     3      25.208  53.208 127.163  1.00  0.00           H  
ATOM     46 HG22 VAL     3      25.650  51.760 128.011  1.00  0.00           H  
ATOM     47 HG23 VAL     3      24.185  52.588 128.419  1.00  0.00           H  
ATOM     48  C   VAL     3      28.281  54.802 128.500  1.00  0.00           C  
ATOM     49  O   VAL     3      28.873  55.025 129.581  1.00  0.00           O  
ATOM     50  N   LEU     4      28.177  55.682 127.535  1.00  0.00           N  
ATOM     51  H   LEU     4      27.834  55.376 126.636  1.00  0.00           H  
ATOM     52  CA  LEU     4      28.526  57.092 127.617  1.00  0.00           C  
ATOM     53  HA  LEU     4      29.451  57.228 128.177  1.00  0.00           H  
ATOM     54  CB  LEU     4      28.791  57.588 126.152  1.00  0.00           C  
ATOM     55  HB2 LEU     4      27.917  57.398 125.529  1.00  0.00           H  
ATOM     56  HB3 LEU     4      28.851  58.676 126.145  1.00  0.00           H  
ATOM     57  CG  LEU     4      30.178  57.088 125.520  1.00  0.00           C  
ATOM     58  HG  LEU     4      30.189  56.000 125.470  1.00  0.00           H  
ATOM     59  CD1 LEU     4      30.175  57.611 124.095  1.00  0.00           C  
ATOM     60 HD11 LEU     4      29.433  57.118 123.466  1.00  0.00           H  
ATOM     61 HD12 LEU     4      30.034  58.689 124.017  1.00  0.00           H  
ATOM     62 HD13 LEU     4      31.151  57.351 123.686  1.00  0.00           H  
ATOM     63  CD2 LEU     4      31.339  57.615 126.241  1.00  0.00           C  
ATOM     64 HD21 LEU     4      31.177  57.410 127.299  1.00  0.00           H  
ATOM     65 HD22 LEU     4      32.212  56.996 126.035  1.00  0.00           H  
ATOM     66 HD23 LEU     4      31.329  58.684 126.029  1.00  0.00           H  
ATOM     67  C   LEU     4      27.495  57.882 128.417  1.00  0.00           C  
ATOM     68  O   LEU     4      26.478  58.346 127.870  1.00  0.00           O  
ATOM     69  N   VAL     5      27.612  57.946 129.740  1.00  0.00           N  
ATOM     70  H   VAL     5      28.429  57.472 130.098  1.00  0.00           H  
ATOM     71  CA  VAL     5      26.561  58.244 130.666  1.00  0.00           C  
ATOM     72  HA  VAL     5      25.846  57.429 130.558  1.00  0.00           H  
ATOM     73  CB  VAL     5      27.068  58.323 132.143  1.00  0.00           C  
ATOM     74  HB  VAL     5      27.837  59.089 132.233  1.00  0.00           H  
ATOM     75  CG1 VAL     5      25.895  58.570 133.147  1.00  0.00           C  
ATOM     76 HG11 VAL     5      26.005  57.991 134.064  1.00  0.00           H  
ATOM     77 HG12 VAL     5      25.861  59.583 133.548  1.00  0.00           H  
ATOM     78 HG13 VAL     5      24.962  58.298 132.652  1.00  0.00           H  
ATOM     79  CG2 VAL     5      27.644  56.928 132.438  1.00  0.00           C  
ATOM     80 HG21 VAL     5      28.399  56.685 131.691  1.00  0.00           H  
ATOM     81 HG22 VAL     5      28.125  57.069 133.406  1.00  0.00           H  
ATOM     82 HG23 VAL     5      26.792  56.253 132.531  1.00  0.00           H  
ATOM     83  C   VAL     5      25.890  59.634 130.369  1.00  0.00           C  
ATOM     84  O   VAL     5      26.567  60.670 130.364  1.00  0.00           O  
ATOM     85  N   ASN     6      24.614  59.585 130.049  1.00  0.00           N  
ATOM     86  H   ASN     6      24.156  58.685 130.012  1.00  0.00           H  
ATOM     87  CA  ASN     6      23.727  60.670 129.577  1.00  0.00           C  
ATOM     88  HA  ASN     6      22.905  60.152 129.082  1.00  0.00           H  
ATOM     89  CB  ASN     6      23.182  61.413 130.815  1.00  0.00           C  
ATOM     90  HB2 ASN     6      22.626  60.681 131.400  1.00  0.00           H  
ATOM     91  HB3 ASN     6      23.939  61.915 131.418  1.00  0.00           H  
ATOM     92  CG  ASN     6      22.134  62.412 130.374  1.00  0.00           C  
ATOM     93  OD1 ASN     6      21.107  62.005 129.857  1.00  0.00           O  
ATOM     94  ND2 ASN     6      22.233  63.711 130.622  1.00  0.00           N  
ATOM     95 HD21 ASN     6      23.013  64.148 131.090  1.00  0.00           H  
ATOM     96 HD22 ASN     6      21.592  64.249 130.056  1.00  0.00           H  
ATOM     97  C   ASN     6      24.525  61.629 128.586  1.00  0.00           C  
ATOM     98  O   ASN     6      24.354  62.820 128.654  1.00  0.00           O  
ATOM     99  N   VAL     7      25.100  61.010 127.553  1.00  0.00           N  
ATOM    100  H   VAL     7      25.142  60.005 127.640  1.00  0.00           H  
ATOM    101  CA  VAL     7      25.499  61.508 126.196  1.00  0.00           C  
ATOM    102  HA  VAL     7      25.531  62.597 126.156  1.00  0.00           H  
ATOM    103  CB  VAL     7      26.804  60.861 125.746  1.00  0.00           C  
ATOM    104  HB  VAL     7      26.825  59.785 125.922  1.00  0.00           H  
ATOM    105  CG1 VAL     7      27.100  60.968 124.212  1.00  0.00           C  
ATOM    106 HG11 VAL     7      27.970  60.343 124.013  1.00  0.00           H  
ATOM    107 HG12 VAL     7      26.200  60.818 123.615  1.00  0.00           H  
ATOM    108 HG13 VAL     7      27.319  62.025 124.065  1.00  0.00           H  
ATOM    109  CG2 VAL     7      27.896  61.456 126.588  1.00  0.00           C  
ATOM    110 HG21 VAL     7      27.830  62.541 126.668  1.00  0.00           H  
ATOM    111 HG22 VAL     7      27.694  61.125 127.606  1.00  0.00           H  
ATOM    112 HG23 VAL     7      28.870  61.067 126.290  1.00  0.00           H  
ATOM    113  C   VAL     7      24.397  61.144 125.194  1.00  0.00           C  
ATOM    114  O   VAL     7      23.750  60.112 125.342  1.00  0.00           O  
ATOM    115  N   THR     8      24.027  62.125 124.395  1.00  0.00           N  
ATOM    116  H   THR     8      24.393  63.065 124.452  1.00  0.00           H  
ATOM    117  CA  THR     8      23.256  61.902 123.164  1.00  0.00           C  
ATOM    118  HA  THR     8      22.737  60.948 123.266  1.00  0.00           H  
ATOM    119  CB  THR     8      22.242  62.991 122.904  1.00  0.00           C  
ATOM    120  HB  THR     8      22.731  63.962 122.986  1.00  0.00           H  
ATOM    121  CG2 THR     8      21.370  62.826 121.577  1.00  0.00           C  
ATOM    122 HG21 THR     8      21.853  63.392 120.780  1.00  0.00           H  
ATOM    123 HG22 THR     8      21.225  61.746 121.543  1.00  0.00           H  
ATOM    124 HG23 THR     8      20.436  63.372 121.709  1.00  0.00           H  
ATOM    125  OG1 THR     8      21.496  62.976 124.067  1.00  0.00           O  
ATOM    126  HG1 THR     8      20.550  63.006 123.910  1.00  0.00           H  
ATOM    127  C   THR     8      24.188  61.859 121.995  1.00  0.00           C  
ATOM    128  O   THR     8      25.081  62.666 121.812  1.00  0.00           O  
ATOM    129  N   GLU     9      23.736  61.124 120.942  1.00  0.00           N  
ATOM    130  H   GLU     9      23.166  60.352 121.256  1.00  0.00           H  
ATOM    131  CA  GLU     9      24.108  61.288 119.525  1.00  0.00           C  
ATOM    132  HA  GLU     9      24.461  62.311 119.403  1.00  0.00           H  
ATOM    133  CB  GLU     9      25.287  60.322 119.189  1.00  0.00           C  
ATOM    134  HB2 GLU     9      26.180  60.443 119.803  1.00  0.00           H  
ATOM    135  HB3 GLU     9      24.843  59.403 119.571  1.00  0.00           H  
ATOM    136  CG  GLU     9      25.625  60.162 117.677  1.00  0.00           C  
ATOM    137  HG2 GLU     9      26.336  59.335 117.673  1.00  0.00           H  
ATOM    138  HG3 GLU     9      24.762  59.918 117.057  1.00  0.00           H  
ATOM    139  CD  GLU     9      26.286  61.452 117.080  1.00  0.00           C  
ATOM    140  OE1 GLU     9      27.313  61.324 116.354  1.00  0.00           O  
ATOM    141  OE2 GLU     9      25.816  62.606 117.305  1.00  0.00           O  
ATOM    142  C   GLU     9      22.855  61.190 118.700  1.00  0.00           C  
ATOM    143  O   GLU     9      22.013  60.240 118.861  1.00  0.00           O  
ATOM    144  N   ASN    10      22.824  62.013 117.657  1.00  0.00           N  
ATOM    145  H   ASN    10      23.605  62.623 117.463  1.00  0.00           H  
ATOM    146  CA  ASN    10      21.801  61.985 116.563  1.00  0.00           C  
ATOM    147  HA  ASN    10      20.911  61.428 116.853  1.00  0.00           H  
ATOM    148  CB  ASN    10      21.437  63.427 116.375  1.00  0.00           C  
ATOM    149  HB2 ASN    10      21.507  64.092 117.235  1.00  0.00           H  
ATOM    150  HB3 ASN    10      22.155  63.769 115.630  1.00  0.00           H  
ATOM    151  CG  ASN    10      20.102  63.547 115.652  1.00  0.00           C  
ATOM    152  OD1 ASN    10      19.848  62.997 114.550  1.00  0.00           O  
ATOM    153  ND2 ASN    10      19.198  64.263 116.289  1.00  0.00           N  
ATOM    154 HD21 ASN    10      19.324  64.561 117.245  1.00  0.00           H  
ATOM    155 HD22 ASN    10      18.343  64.465 115.790  1.00  0.00           H  
ATOM    156  C   ASN    10      22.339  61.265 115.270  1.00  0.00           C  
ATOM    157  O   ASN    10      23.584  61.095 115.125  1.00  0.00           O  
ATOM    158  N   PHE    11      21.346  60.757 114.442  1.00  0.00           N  
ATOM    159  H   PHE    11      20.390  60.965 114.694  1.00  0.00           H  
ATOM    160  CA  PHE    11      21.544  59.859 113.332  1.00  0.00           C  
ATOM    161  HA  PHE    11      22.575  59.803 112.982  1.00  0.00           H  
ATOM    162  CB  PHE    11      21.002  58.509 113.740  1.00  0.00           C  
ATOM    163  HB2 PHE    11      20.111  58.588 114.363  1.00  0.00           H  
ATOM    164  HB3 PHE    11      20.678  57.955 112.859  1.00  0.00           H  
ATOM    165  CG  PHE    11      21.901  57.572 114.465  1.00  0.00           C  
ATOM    166  CD1 PHE    11      22.008  57.830 115.857  1.00  0.00           C  
ATOM    167  HD1 PHE    11      21.264  58.420 116.371  1.00  0.00           H  
ATOM    168  CE1 PHE    11      22.911  57.162 116.631  1.00  0.00           C  
ATOM    169  HE1 PHE    11      23.022  57.252 117.702  1.00  0.00           H  
ATOM    170  CZ  PHE    11      23.810  56.242 115.971  1.00  0.00           C  
ATOM    171  HZ  PHE    11      24.604  55.798 116.554  1.00  0.00           H  
ATOM    172  CE2 PHE    11      23.785  56.072 114.577  1.00  0.00           C  
ATOM    173  HE2 PHE    11      24.470  55.379 114.111  1.00  0.00           H  
ATOM    174  CD2 PHE    11      22.865  56.733 113.746  1.00  0.00           C  
ATOM    175  HD2 PHE    11      22.823  56.620 112.673  1.00  0.00           H  
ATOM    176  C   PHE    11      20.828  60.357 111.984  1.00  0.00           C  
ATOM    177  O   PHE    11      19.692  59.991 111.761  1.00  0.00           O  
ATOM    178  N   ASN    12      21.583  61.059 111.181  1.00  0.00           N  
ATOM    179  H   ASN    12      22.449  61.422 111.552  1.00  0.00           H  
ATOM    180  CA  ASN    12      21.688  60.561 109.857  1.00  0.00           C  
ATOM    181  HA  ASN    12      20.707  60.444 109.397  1.00  0.00           H  
ATOM    182  CB  ASN    12      22.492  61.554 108.947  1.00  0.00           C  
ATOM    183  HB2 ASN    12      21.986  62.518 108.986  1.00  0.00           H  
ATOM    184  HB3 ASN    12      23.485  61.621 109.391  1.00  0.00           H  
ATOM    185  CG  ASN    12      22.622  61.044 107.483  1.00  0.00           C  
ATOM    186  OD1 ASN    12      23.116  60.001 107.152  1.00  0.00           O  
ATOM    187  ND2 ASN    12      21.852  61.723 106.669  1.00  0.00           N  
ATOM    188 HD21 ASN    12      21.224  62.413 107.056  1.00  0.00           H  
ATOM    189 HD22 ASN    12      21.839  61.584 105.669  1.00  0.00           H  
ATOM    190  C   ASN    12      22.283  59.120 109.848  1.00  0.00           C  
ATOM    191  O   ASN    12      23.277  58.876 110.515  1.00  0.00           O  
ATOM    192  N   TRP    13      21.683  58.122 109.085  1.00  0.00           N  
ATOM    193  H   TRP    13      20.848  58.430 108.607  1.00  0.00           H  
ATOM    194  CA  TRP    13      22.071  56.754 108.766  1.00  0.00           C  
ATOM    195  HA  TRP    13      23.100  56.758 109.126  1.00  0.00           H  
ATOM    196  CB  TRP    13      21.303  55.671 109.542  1.00  0.00           C  
ATOM    197  HB2 TRP    13      21.624  54.708 109.145  1.00  0.00           H  
ATOM    198  HB3 TRP    13      21.608  55.661 110.589  1.00  0.00           H  
ATOM    199  CG  TRP    13      19.892  55.629 109.482  1.00  0.00           C  
ATOM    200  CD1 TRP    13      19.081  56.449 110.249  1.00  0.00           C  
ATOM    201  HD1 TRP    13      19.476  57.111 111.006  1.00  0.00           H  
ATOM    202  NE1 TRP    13      17.877  56.560 109.627  1.00  0.00           N  
ATOM    203  HE1 TRP    13      17.102  57.139 109.919  1.00  0.00           H  
ATOM    204  CE2 TRP    13      17.746  55.719 108.523  1.00  0.00           C  
ATOM    205  CZ2 TRP    13      16.792  55.766 107.473  1.00  0.00           C  
ATOM    206  HZ2 TRP    13      15.935  56.415 107.582  1.00  0.00           H  
ATOM    207  CH2 TRP    13      17.023  55.115 106.317  1.00  0.00           C  
ATOM    208  HH2 TRP    13      16.298  55.161 105.518  1.00  0.00           H  
ATOM    209  CZ3 TRP    13      18.269  54.399 106.133  1.00  0.00           C  
ATOM    210  HZ3 TRP    13      18.350  53.704 105.310  1.00  0.00           H  
ATOM    211  CE3 TRP    13      19.238  54.436 107.123  1.00  0.00           C  
ATOM    212  HE3 TRP    13      20.138  53.846 107.025  1.00  0.00           H  
ATOM    213  CD2 TRP    13      19.044  55.113 108.372  1.00  0.00           C  
ATOM    214  C   TRP    13      22.166  56.424 107.276  1.00  0.00           C  
ATOM    215  O   TRP    13      23.091  55.669 106.848  1.00  0.00           O  
ATOM    216  N   CYX    14      21.582  57.279 106.387  1.00  0.00           N  
ATOM    217  H   CYX    14      20.840  57.900 106.678  1.00  0.00           H  
ATOM    218  CA  CYX    14      21.700  57.181 104.892  1.00  0.00           C  
ATOM    219  HA  CYX    14      21.413  56.167 104.613  1.00  0.00           H  
ATOM    220  CB  CYX    14      20.499  57.856 104.179  1.00  0.00           C  
ATOM    221  HB2 CYX    14      20.652  58.909 104.415  1.00  0.00           H  
ATOM    222  HB3 CYX    14      20.588  57.606 103.122  1.00  0.00           H  
ATOM    223  SG  CYX    14      18.907  57.445 104.874  1.00  0.00           S  
ATOM    224  C   CYX    14      23.092  57.523 104.261  1.00  0.00           C  
ATOM    225  O   CYX    14      23.605  56.797 103.459  1.00  0.00           O  
ATOM    226  N   LYS    15      23.682  58.693 104.624  1.00  0.00           N  
ATOM    227  H   LYS    15      23.528  59.025 105.565  1.00  0.00           H  
ATOM    228  CA  LYS    15      24.900  59.338 104.047  1.00  0.00           C  
ATOM    229  HA  LYS    15      25.078  58.913 103.059  1.00  0.00           H  
ATOM    230  CB  LYS    15      24.592  60.861 103.842  1.00  0.00           C  
ATOM    231  HB2 LYS    15      23.564  61.033 103.525  1.00  0.00           H  
ATOM    232  HB3 LYS    15      24.801  61.335 104.801  1.00  0.00           H  
ATOM    233  CG  LYS    15      25.527  61.493 102.760  1.00  0.00           C  
ATOM    234  HG2 LYS    15      26.530  61.676 103.146  1.00  0.00           H  
ATOM    235  HG3 LYS    15      25.601  60.860 101.876  1.00  0.00           H  
ATOM    236  CD  LYS    15      24.950  62.840 102.310  1.00  0.00           C  
ATOM    237  HD2 LYS    15      23.930  62.717 101.947  1.00  0.00           H  
ATOM    238  HD3 LYS    15      24.952  63.546 103.141  1.00  0.00           H  
ATOM    239  CE  LYS    15      25.831  63.524 101.244  1.00  0.00           C  
ATOM    240  HE2 LYS    15      26.729  62.945 101.030  1.00  0.00           H  
ATOM    241  HE3 LYS    15      25.235  63.607 100.336  1.00  0.00           H  
ATOM    242  NZ  LYS    15      26.491  64.841 101.652  1.00  0.00           N  
ATOM    243  HZ1 LYS    15      27.202  64.629 102.338  1.00  0.00           H  
ATOM    244  HZ2 LYS    15      26.917  65.424 100.946  1.00  0.00           H  
ATOM    245  HZ3 LYS    15      25.883  65.500 102.116  1.00  0.00           H  
ATOM    246  C   LYS    15      26.138  59.197 104.900  1.00  0.00           C  
ATOM    247  O   LYS    15      27.238  59.105 104.398  1.00  0.00           O  
ATOM    248  N   ASN    16      25.915  59.180 106.239  1.00  0.00           N  
ATOM    249  H   ASN    16      24.947  59.227 106.522  1.00  0.00           H  
ATOM    250  CA  ASN    16      26.897  58.594 107.200  1.00  0.00           C  
ATOM    251  HA  ASN    16      27.888  58.868 106.836  1.00  0.00           H  
ATOM    252  CB  ASN    16      26.683  59.369 108.533  1.00  0.00           C  
ATOM    253  HB2 ASN    16      25.691  59.202 108.952  1.00  0.00           H  
ATOM    254  HB3 ASN    16      27.407  58.904 109.202  1.00  0.00           H  
ATOM    255  CG  ASN    16      26.932  60.822 108.526  1.00  0.00           C  
ATOM    256  OD1 ASN    16      26.070  61.693 108.500  1.00  0.00           O  
ATOM    257  ND2 ASN    16      28.197  61.214 108.422  1.00  0.00           N  
ATOM    258 HD21 ASN    16      28.922  60.534 108.242  1.00  0.00           H  
ATOM    259 HD22 ASN    16      28.373  62.192 108.604  1.00  0.00           H  
ATOM    260  C   ASN    16      26.824  57.010 107.079  1.00  0.00           C  
ATOM    261  O   ASN    16      26.309  56.368 108.000  1.00  0.00           O  
ATOM    262  N   ASP    17      27.164  56.384 105.945  1.00  0.00           N  
ATOM    263  H   ASP    17      27.512  57.001 105.225  1.00  0.00           H  
ATOM    264  CA  ASP    17      27.026  54.991 105.642  1.00  0.00           C  
ATOM    265  HA  ASP    17      26.014  54.644 105.850  1.00  0.00           H  
ATOM    266  CB  ASP    17      27.234  54.907 104.137  1.00  0.00           C  
ATOM    267  HB2 ASP    17      26.535  55.544 103.595  1.00  0.00           H  
ATOM    268  HB3 ASP    17      28.138  55.390 103.766  1.00  0.00           H  
ATOM    269  CG  ASP    17      27.113  53.495 103.518  1.00  0.00           C  
ATOM    270  OD1 ASP    17      26.809  52.592 104.208  1.00  0.00           O  
ATOM    271  OD2 ASP    17      27.109  53.313 102.292  1.00  0.00           O  
ATOM    272  C   ASP    17      27.995  54.083 106.395  1.00  0.00           C  
ATOM    273  O   ASP    17      29.181  54.089 106.049  1.00  0.00           O  
ATOM    274  N   MET    18      27.473  53.281 107.259  1.00  0.00           N  
ATOM    275  H   MET    18      26.520  53.419 107.566  1.00  0.00           H  
ATOM    276  CA  MET    18      28.294  52.298 108.034  1.00  0.00           C  
ATOM    277  HA  MET    18      29.034  52.817 108.644  1.00  0.00           H  
ATOM    278  CB  MET    18      27.445  51.682 109.123  1.00  0.00           C  
ATOM    279  HB2 MET    18      27.145  52.479 109.805  1.00  0.00           H  
ATOM    280  HB3 MET    18      26.554  51.240 108.677  1.00  0.00           H  
ATOM    281  CG  MET    18      28.145  50.632 110.044  1.00  0.00           C  
ATOM    282  HG2 MET    18      27.396  50.142 110.665  1.00  0.00           H  
ATOM    283  HG3 MET    18      28.588  49.890 109.380  1.00  0.00           H  
ATOM    284  SD  MET    18      29.417  51.449 111.120  1.00  0.00           S  
ATOM    285  CE  MET    18      30.451  49.911 111.305  1.00  0.00           C  
ATOM    286  HE1 MET    18      30.039  49.240 112.059  1.00  0.00           H  
ATOM    287  HE2 MET    18      30.475  49.413 110.335  1.00  0.00           H  
ATOM    288  HE3 MET    18      31.422  50.338 111.553  1.00  0.00           H  
ATOM    289  C   MET    18      28.999  51.303 107.164  1.00  0.00           C  
ATOM    290  O   MET    18      30.198  51.045 107.289  1.00  0.00           O  
ATOM    291  N   VAL    19      28.367  50.957 106.078  1.00  0.00           N  
ATOM    292  H   VAL    19      27.725  51.656 105.733  1.00  0.00           H  
ATOM    293  CA  VAL    19      28.862  50.012 105.092  1.00  0.00           C  
ATOM    294  HA  VAL    19      29.170  49.117 105.630  1.00  0.00           H  
ATOM    295  CB  VAL    19      27.842  49.388 104.108  1.00  0.00           C  
ATOM    296  HB  VAL    19      27.869  49.882 103.136  1.00  0.00           H  
ATOM    297  CG1 VAL    19      28.195  47.885 103.927  1.00  0.00           C  
ATOM    298 HG11 VAL    19      27.580  47.475 103.126  1.00  0.00           H  
ATOM    299 HG12 VAL    19      29.273  47.809 103.784  1.00  0.00           H  
ATOM    300 HG13 VAL    19      28.178  47.326 104.862  1.00  0.00           H  
ATOM    301  CG2 VAL    19      26.350  49.347 104.596  1.00  0.00           C  
ATOM    302 HG21 VAL    19      25.618  48.951 103.892  1.00  0.00           H  
ATOM    303 HG22 VAL    19      26.186  48.708 105.464  1.00  0.00           H  
ATOM    304 HG23 VAL    19      26.069  50.330 104.975  1.00  0.00           H  
ATOM    305  C   VAL    19      30.097  50.494 104.361  1.00  0.00           C  
ATOM    306  O   VAL    19      31.098  49.768 104.173  1.00  0.00           O  
ATOM    307  N   GLU    20      30.065  51.787 104.169  1.00  0.00           N  
ATOM    308  H   GLU    20      29.188  52.277 104.268  1.00  0.00           H  
ATOM    309  CA  GLU    20      31.186  52.465 103.502  1.00  0.00           C  
ATOM    310  HA  GLU    20      31.366  52.018 102.524  1.00  0.00           H  
ATOM    311  CB  GLU    20      30.728  53.853 103.130  1.00  0.00           C  
ATOM    312  HB2 GLU    20      29.773  53.805 102.608  1.00  0.00           H  
ATOM    313  HB3 GLU    20      30.455  54.460 103.993  1.00  0.00           H  
ATOM    314  CG  GLU    20      31.776  54.570 102.204  1.00  0.00           C  
ATOM    315  HG2 GLU    20      31.784  55.634 102.443  1.00  0.00           H  
ATOM    316  HG3 GLU    20      32.747  54.266 102.595  1.00  0.00           H  
ATOM    317  CD  GLU    20      31.630  54.241 100.690  1.00  0.00           C  
ATOM    318  OE1 GLU    20      32.322  54.744  99.802  1.00  0.00           O  
ATOM    319  OE2 GLU    20      30.902  53.231 100.416  1.00  0.00           O  
ATOM    320  C   GLU    20      32.427  52.341 104.422  1.00  0.00           C  
ATOM    321  O   GLU    20      33.557  51.954 104.071  1.00  0.00           O  
ATOM    322  N   GLN    21      32.179  52.583 105.725  1.00  0.00           N  
ATOM    323  H   GLN    21      31.186  52.527 105.905  1.00  0.00           H  
ATOM    324  CA  GLN    21      33.161  52.707 106.888  1.00  0.00           C  
ATOM    325  HA  GLN    21      33.978  53.356 106.575  1.00  0.00           H  
ATOM    326  CB  GLN    21      32.482  53.447 107.988  1.00  0.00           C  
ATOM    327  HB2 GLN    21      31.587  52.866 108.214  1.00  0.00           H  
ATOM    328  HB3 GLN    21      33.138  53.440 108.859  1.00  0.00           H  
ATOM    329  CG  GLN    21      31.949  54.904 107.651  1.00  0.00           C  
ATOM    330  HG2 GLN    21      32.808  55.568 107.548  1.00  0.00           H  
ATOM    331  HG3 GLN    21      31.426  54.956 106.696  1.00  0.00           H  
ATOM    332  CD  GLN    21      31.046  55.419 108.813  1.00  0.00           C  
ATOM    333  OE1 GLN    21      31.481  55.878 109.868  1.00  0.00           O  
ATOM    334  NE2 GLN    21      29.759  55.329 108.571  1.00  0.00           N  
ATOM    335 HE21 GLN    21      29.509  54.858 107.713  1.00  0.00           H  
ATOM    336 HE22 GLN    21      29.099  55.547 109.303  1.00  0.00           H  
ATOM    337  C   GLN    21      33.777  51.385 107.291  1.00  0.00           C  
ATOM    338  O   GLN    21      34.924  51.308 107.771  1.00  0.00           O  
ATOM    339  N   MET    22      33.023  50.318 107.068  1.00  0.00           N  
ATOM    340  H   MET    22      32.047  50.418 106.829  1.00  0.00           H  
ATOM    341  CA  MET    22      33.567  48.885 107.147  1.00  0.00           C  
ATOM    342  HA  MET    22      34.377  49.012 107.866  1.00  0.00           H  
ATOM    343  CB  MET    22      32.567  47.866 107.748  1.00  0.00           C  
ATOM    344  HB2 MET    22      33.085  46.908 107.795  1.00  0.00           H  
ATOM    345  HB3 MET    22      32.419  48.239 108.762  1.00  0.00           H  
ATOM    346  CG  MET    22      31.354  47.825 106.937  1.00  0.00           C  
ATOM    347  HG2 MET    22      31.008  48.851 106.805  1.00  0.00           H  
ATOM    348  HG3 MET    22      31.566  47.448 105.936  1.00  0.00           H  
ATOM    349  SD  MET    22      29.918  46.877 107.599  1.00  0.00           S  
ATOM    350  CE  MET    22      30.311  45.126 107.239  1.00  0.00           C  
ATOM    351  HE1 MET    22      31.321  45.029 106.842  1.00  0.00           H  
ATOM    352  HE2 MET    22      30.379  44.599 108.191  1.00  0.00           H  
ATOM    353  HE3 MET    22      29.695  44.633 106.487  1.00  0.00           H  
ATOM    354  C   MET    22      34.157  48.325 105.908  1.00  0.00           C  
ATOM    355  O   MET    22      35.260  47.695 106.059  1.00  0.00           O  
ATOM    356  N   HIE    23      33.576  48.581 104.712  1.00  0.00           N  
ATOM    357  H   HIE    23      32.949  49.371 104.662  1.00  0.00           H  
ATOM    358  CA  HIE    23      33.599  47.812 103.482  1.00  0.00           C  
ATOM    359  HA  HIE    23      32.965  48.308 102.747  1.00  0.00           H  
ATOM    360  CB  HIE    23      34.962  47.882 102.805  1.00  0.00           C  
ATOM    361  HB2 HIE    23      35.080  48.807 102.241  1.00  0.00           H  
ATOM    362  HB3 HIE    23      35.724  47.895 103.584  1.00  0.00           H  
ATOM    363  CG  HIE    23      35.235  46.709 101.837  1.00  0.00           C  
ATOM    364  ND1 HIE    23      34.909  46.610 100.484  1.00  0.00           N  
ATOM    365  CE1 HIE    23      35.360  45.409 100.037  1.00  0.00           C  
ATOM    366  HE1 HIE    23      35.160  45.021  99.050  1.00  0.00           H  
ATOM    367  NE2 HIE    23      35.851  44.641 101.105  1.00  0.00           N  
ATOM    368  HE2 HIE    23      36.234  43.707 101.067  1.00  0.00           H  
ATOM    369  CD2 HIE    23      35.880  45.501 102.224  1.00  0.00           C  
ATOM    370  HD2 HIE    23      36.427  45.314 103.137  1.00  0.00           H  
ATOM    371  C   HIE    23      33.169  46.298 103.631  1.00  0.00           C  
ATOM    372  O   HIE    23      33.396  45.751 104.673  1.00  0.00           O  
ATOM    373  N   GLU    24      32.479  45.838 102.626  1.00  0.00           N  
ATOM    374  H   GLU    24      32.507  46.333 101.746  1.00  0.00           H  
ATOM    375  CA  GLU    24      32.213  44.409 102.535  1.00  0.00           C  
ATOM    376  HA  GLU    24      33.104  43.939 102.949  1.00  0.00           H  
ATOM    377  CB  GLU    24      30.991  44.020 103.372  1.00  0.00           C  
ATOM    378  HB2 GLU    24      31.047  44.537 104.330  1.00  0.00           H  
ATOM    379  HB3 GLU    24      30.199  44.609 102.911  1.00  0.00           H  
ATOM    380  CG  GLU    24      30.580  42.493 103.348  1.00  0.00           C  
ATOM    381  HG2 GLU    24      29.699  42.457 103.989  1.00  0.00           H  
ATOM    382  HG3 GLU    24      30.272  42.165 102.355  1.00  0.00           H  
ATOM    383  CD  GLU    24      31.766  41.619 103.923  1.00  0.00           C  
ATOM    384  OE1 GLU    24      32.842  41.444 103.279  1.00  0.00           O  
ATOM    385  OE2 GLU    24      31.802  41.283 105.136  1.00  0.00           O  
ATOM    386  C   GLU    24      32.113  44.086 101.003  1.00  0.00           C  
ATOM    387  O   GLU    24      31.614  44.949 100.336  1.00  0.00           O  
ATOM    388  N   ASP    25      32.386  42.883 100.609  1.00  0.00           N  
ATOM    389  H   ASP    25      32.516  42.219 101.359  1.00  0.00           H  
ATOM    390  CA  ASP    25      32.354  42.315  99.255  1.00  0.00           C  
ATOM    391  HA  ASP    25      32.091  43.117  98.566  1.00  0.00           H  
ATOM    392  CB  ASP    25      33.771  41.756  98.850  1.00  0.00           C  
ATOM    393  HB2 ASP    25      34.544  42.523  98.891  1.00  0.00           H  
ATOM    394  HB3 ASP    25      34.078  41.012  99.585  1.00  0.00           H  
ATOM    395  CG  ASP    25      33.736  41.182  97.494  1.00  0.00           C  
ATOM    396  OD1 ASP    25      33.047  41.770  96.645  1.00  0.00           O  
ATOM    397  OD2 ASP    25      34.270  40.038  97.264  1.00  0.00           O  
ATOM    398  C   ASP    25      31.225  41.297  99.087  1.00  0.00           C  
ATOM    399  O   ASP    25      31.115  40.320  99.811  1.00  0.00           O  
ATOM    400  N   ILE    26      30.440  41.477  97.978  1.00  0.00           N  
ATOM    401  H   ILE    26      30.563  42.330  97.452  1.00  0.00           H  
ATOM    402  CA  ILE    26      29.230  40.616  97.604  1.00  0.00           C  
ATOM    403  HA  ILE    26      28.613  40.426  98.482  1.00  0.00           H  
ATOM    404  CB  ILE    26      28.327  41.242  96.462  1.00  0.00           C  
ATOM    405  HB  ILE    26      27.555  40.477  96.383  1.00  0.00           H  
ATOM    406  CG2 ILE    26      27.707  42.611  96.995  1.00  0.00           C  
ATOM    407 HG21 ILE    26      26.889  42.978  96.376  1.00  0.00           H  
ATOM    408 HG22 ILE    26      27.289  42.432  97.986  1.00  0.00           H  
ATOM    409 HG23 ILE    26      28.525  43.328  97.062  1.00  0.00           H  
ATOM    410  CG1 ILE    26      29.039  41.420  95.087  1.00  0.00           C  
ATOM    411 HG12 ILE    26      29.814  42.180  95.184  1.00  0.00           H  
ATOM    412 HG13 ILE    26      29.519  40.521  94.701  1.00  0.00           H  
ATOM    413  CD1 ILE    26      28.053  41.902  93.996  1.00  0.00           C  
ATOM    414 HD11 ILE    26      28.507  41.701  93.026  1.00  0.00           H  
ATOM    415 HD12 ILE    26      27.066  41.467  94.150  1.00  0.00           H  
ATOM    416 HD13 ILE    26      27.847  42.972  93.969  1.00  0.00           H  
ATOM    417  C   ILE    26      29.798  39.269  97.046  1.00  0.00           C  
ATOM    418  O   ILE    26      29.249  38.235  97.360  1.00  0.00           O  
ATOM    419  N   CYX    27      31.016  39.230  96.403  1.00  0.00           N  
ATOM    420  H   CYX    27      31.554  40.077  96.290  1.00  0.00           H  
ATOM    421  CA  CYX    27      31.617  37.911  96.114  1.00  0.00           C  
ATOM    422  HA  CYX    27      30.864  37.287  95.631  1.00  0.00           H  
ATOM    423  CB  CYX    27      32.806  38.008  95.113  1.00  0.00           C  
ATOM    424  HB2 CYX    27      33.663  38.320  95.710  1.00  0.00           H  
ATOM    425  HB3 CYX    27      32.944  36.989  94.751  1.00  0.00           H  
ATOM    426  SG  CYX    27      32.701  39.220  93.821  1.00  0.00           S  
ATOM    427  C   CYX    27      32.021  37.109  97.347  1.00  0.00           C  
ATOM    428  O   CYX    27      31.668  35.923  97.464  1.00  0.00           O  
ATOM    429  N   SER    28      32.806  37.758  98.222  1.00  0.00           N  
ATOM    430  H   SER    28      33.106  38.690  97.975  1.00  0.00           H  
ATOM    431  CA  SER    28      33.663  36.897  99.031  1.00  0.00           C  
ATOM    432  HA  SER    28      34.314  36.200  98.502  1.00  0.00           H  
ATOM    433  CB  SER    28      34.534  37.902  99.707  1.00  0.00           C  
ATOM    434  HB2 SER    28      34.063  38.819 100.063  1.00  0.00           H  
ATOM    435  HB3 SER    28      35.020  37.493 100.593  1.00  0.00           H  
ATOM    436  OG  SER    28      35.491  38.232  98.703  1.00  0.00           O  
ATOM    437  HG  SER    28      35.241  39.048  98.263  1.00  0.00           H  
ATOM    438  C   SER    28      32.855  36.011 100.099  1.00  0.00           C  
ATOM    439  O   SER    28      33.422  35.050 100.640  1.00  0.00           O  
ATOM    440  N   LEU    29      31.593  36.321 100.321  1.00  0.00           N  
ATOM    441  H   LEU    29      31.298  37.240 100.022  1.00  0.00           H  
ATOM    442  CA  LEU    29      30.702  35.596 101.266  1.00  0.00           C  
ATOM    443  HA  LEU    29      31.115  35.742 102.264  1.00  0.00           H  
ATOM    444  CB  LEU    29      29.292  36.182 101.287  1.00  0.00           C  
ATOM    445  HB2 LEU    29      28.871  36.124 100.284  1.00  0.00           H  
ATOM    446  HB3 LEU    29      28.571  35.657 101.914  1.00  0.00           H  
ATOM    447  CG  LEU    29      29.261  37.686 101.748  1.00  0.00           C  
ATOM    448  HG  LEU    29      29.971  38.270 101.162  1.00  0.00           H  
ATOM    449  CD1 LEU    29      27.952  38.343 101.419  1.00  0.00           C  
ATOM    450 HD11 LEU    29      27.254  37.795 102.051  1.00  0.00           H  
ATOM    451 HD12 LEU    29      27.956  39.416 101.613  1.00  0.00           H  
ATOM    452 HD13 LEU    29      27.711  38.132 100.377  1.00  0.00           H  
ATOM    453  CD2 LEU    29      29.503  37.807 103.300  1.00  0.00           C  
ATOM    454 HD21 LEU    29      30.123  36.996 103.681  1.00  0.00           H  
ATOM    455 HD22 LEU    29      29.948  38.780 103.504  1.00  0.00           H  
ATOM    456 HD23 LEU    29      28.589  37.960 103.874  1.00  0.00           H  
ATOM    457  C   LEU    29      30.595  34.079 100.897  1.00  0.00           C  
ATOM    458  O   LEU    29      30.546  33.217 101.805  1.00  0.00           O  
ATOM    459  N   TRP    30      30.659  33.723  99.579  1.00  0.00           N  
ATOM    460  H   TRP    30      30.953  34.434  98.925  1.00  0.00           H  
ATOM    461  CA  TRP    30      30.564  32.313  99.157  1.00  0.00           C  
ATOM    462  HA  TRP    30      29.829  31.734  99.716  1.00  0.00           H  
ATOM    463  CB  TRP    30      30.010  32.203  97.774  1.00  0.00           C  
ATOM    464  HB2 TRP    30      30.756  32.420  97.010  1.00  0.00           H  
ATOM    465  HB3 TRP    30      29.773  31.152  97.613  1.00  0.00           H  
ATOM    466  CG  TRP    30      28.752  33.017  97.461  1.00  0.00           C  
ATOM    467  CD1 TRP    30      28.771  34.288  97.013  1.00  0.00           C  
ATOM    468  HD1 TRP    30      29.625  34.934  96.873  1.00  0.00           H  
ATOM    469  NE1 TRP    30      27.544  34.915  97.133  1.00  0.00           N  
ATOM    470  HE1 TRP    30      27.496  35.910  96.966  1.00  0.00           H  
ATOM    471  CE2 TRP    30      26.669  34.057  97.851  1.00  0.00           C  
ATOM    472  CZ2 TRP    30      25.409  34.239  98.421  1.00  0.00           C  
ATOM    473  HZ2 TRP    30      24.803  35.101  98.183  1.00  0.00           H  
ATOM    474  CH2 TRP    30      24.719  33.100  98.964  1.00  0.00           C  
ATOM    475  HH2 TRP    30      23.775  33.290  99.454  1.00  0.00           H  
ATOM    476  CZ3 TRP    30      25.410  31.864  98.986  1.00  0.00           C  
ATOM    477  HZ3 TRP    30      24.856  31.026  99.381  1.00  0.00           H  
ATOM    478  CE3 TRP    30      26.741  31.775  98.592  1.00  0.00           C  
ATOM    479  HE3 TRP    30      27.306  30.863  98.719  1.00  0.00           H  
ATOM    480  CD2 TRP    30      27.382  32.839  97.923  1.00  0.00           C  
ATOM    481  C   TRP    30      31.904  31.621  99.267  1.00  0.00           C  
ATOM    482  O   TRP    30      32.561  31.307  98.265  1.00  0.00           O  
ATOM    483  N   ASP    31      32.391  31.535 100.491  1.00  0.00           N  
ATOM    484  H   ASP    31      31.770  31.903 101.198  1.00  0.00           H  
ATOM    485  CA  ASP    31      33.208  30.407 100.976  1.00  0.00           C  
ATOM    486  HA  ASP    31      33.895  30.183 100.159  1.00  0.00           H  
ATOM    487  CB  ASP    31      33.769  30.807 102.359  1.00  0.00           C  
ATOM    488  HB2 ASP    31      33.805  31.879 102.552  1.00  0.00           H  
ATOM    489  HB3 ASP    31      33.210  30.333 103.167  1.00  0.00           H  
ATOM    490  CG  ASP    31      35.218  30.300 102.547  1.00  0.00           C  
ATOM    491  OD1 ASP    31      35.711  30.208 103.709  1.00  0.00           O  
ATOM    492  OD2 ASP    31      35.952  30.109 101.523  1.00  0.00           O  
ATOM    493  C   ASP    31      32.348  29.185 101.197  1.00  0.00           C  
ATOM    494  O   ASP    31      31.183  29.285 101.740  1.00  0.00           O  
ATOM    495  N   GLN    32      32.926  27.999 100.959  1.00  0.00           N  
ATOM    496  H   GLN    32      33.727  27.947 100.346  1.00  0.00           H  
ATOM    497  CA  GLN    32      32.372  26.711 101.210  1.00  0.00           C  
ATOM    498  HA  GLN    32      31.461  26.634 100.616  1.00  0.00           H  
ATOM    499  CB  GLN    32      33.318  25.628 100.703  1.00  0.00           C  
ATOM    500  HB2 GLN    32      34.298  26.081 100.853  1.00  0.00           H  
ATOM    501  HB3 GLN    32      33.308  24.687 101.254  1.00  0.00           H  
ATOM    502  CG  GLN    32      33.055  25.372  99.171  1.00  0.00           C  
ATOM    503  HG2 GLN    32      32.137  25.855  98.837  1.00  0.00           H  
ATOM    504  HG3 GLN    32      33.899  25.814  98.640  1.00  0.00           H  
ATOM    505  CD  GLN    32      32.949  23.851  98.773  1.00  0.00           C  
ATOM    506  OE1 GLN    32      33.772  23.381  98.011  1.00  0.00           O  
ATOM    507  NE2 GLN    32      31.957  23.180  99.243  1.00  0.00           N  
ATOM    508 HE21 GLN    32      31.446  23.708  99.935  1.00  0.00           H  
ATOM    509 HE22 GLN    32      32.043  22.176  99.302  1.00  0.00           H  
ATOM    510  C   GLN    32      32.143  26.261 102.682  1.00  0.00           C  
ATOM    511  O   GLN    32      32.972  26.585 103.535  1.00  0.00           O  
ATOM    512  N   SER    33      31.164  25.384 102.888  1.00  0.00           N  
ATOM    513  H   SER    33      30.589  25.198 102.078  1.00  0.00           H  
ATOM    514  CA  SER    33      30.916  24.607 104.045  1.00  0.00           C  
ATOM    515  HA  SER    33      31.017  25.339 104.847  1.00  0.00           H  
ATOM    516  CB  SER    33      29.527  24.018 104.030  1.00  0.00           C  
ATOM    517  HB2 SER    33      29.179  23.604 103.084  1.00  0.00           H  
ATOM    518  HB3 SER    33      29.467  23.202 104.749  1.00  0.00           H  
ATOM    519  OG  SER    33      28.679  24.971 104.557  1.00  0.00           O  
ATOM    520  HG  SER    33      29.042  25.296 105.384  1.00  0.00           H  
ATOM    521  C   SER    33      32.028  23.619 104.312  1.00  0.00           C  
ATOM    522  O   SER    33      32.831  23.375 103.412  1.00  0.00           O  
ATOM    523  N   LEU    34      32.283  23.325 105.554  1.00  0.00           N  
ATOM    524  H   LEU    34      31.584  23.576 106.238  1.00  0.00           H  
ATOM    525  CA  LEU    34      33.701  23.157 106.045  1.00  0.00           C  
ATOM    526  HA  LEU    34      34.381  23.687 105.378  1.00  0.00           H  
ATOM    527  CB  LEU    34      33.660  23.796 107.485  1.00  0.00           C  
ATOM    528  HB2 LEU    34      33.085  24.718 107.405  1.00  0.00           H  
ATOM    529  HB3 LEU    34      33.183  23.046 108.117  1.00  0.00           H  
ATOM    530  CG  LEU    34      35.093  24.143 107.945  1.00  0.00           C  
ATOM    531  HG  LEU    34      35.771  23.342 107.648  1.00  0.00           H  
ATOM    532  CD1 LEU    34      35.579  25.483 107.379  1.00  0.00           C  
ATOM    533 HD11 LEU    34      35.038  26.336 107.789  1.00  0.00           H  
ATOM    534 HD12 LEU    34      36.632  25.695 107.562  1.00  0.00           H  
ATOM    535 HD13 LEU    34      35.425  25.594 106.305  1.00  0.00           H  
ATOM    536  CD2 LEU    34      35.157  24.366 109.471  1.00  0.00           C  
ATOM    537 HD21 LEU    34      34.239  24.800 109.868  1.00  0.00           H  
ATOM    538 HD22 LEU    34      35.308  23.410 109.971  1.00  0.00           H  
ATOM    539 HD23 LEU    34      35.978  25.018 109.770  1.00  0.00           H  
ATOM    540  C   LEU    34      34.121  21.698 106.094  1.00  0.00           C  
ATOM    541  O   LEU    34      35.269  21.413 105.886  1.00  0.00           O  
ATOM    542  N   LYS    35      33.200  20.765 106.227  1.00  0.00           N  
ATOM    543  H   LYS    35      32.244  21.089 106.186  1.00  0.00           H  
ATOM    544  CA  LYS    35      33.407  19.440 106.709  1.00  0.00           C  
ATOM    545  HA  LYS    35      34.362  19.309 107.218  1.00  0.00           H  
ATOM    546  CB  LYS    35      32.247  19.033 107.666  1.00  0.00           C  
ATOM    547  HB2 LYS    35      31.322  19.454 107.272  1.00  0.00           H  
ATOM    548  HB3 LYS    35      32.191  17.948 107.760  1.00  0.00           H  
ATOM    549  CG  LYS    35      32.527  19.657 109.014  1.00  0.00           C  
ATOM    550  HG2 LYS    35      33.544  19.412 109.323  1.00  0.00           H  
ATOM    551  HG3 LYS    35      32.499  20.746 108.972  1.00  0.00           H  
ATOM    552  CD  LYS    35      31.559  19.205 110.151  1.00  0.00           C  
ATOM    553  HD2 LYS    35      31.611  18.143 109.910  1.00  0.00           H  
ATOM    554  HD3 LYS    35      32.000  19.506 111.102  1.00  0.00           H  
ATOM    555  CE  LYS    35      30.161  19.832 109.938  1.00  0.00           C  
ATOM    556  HE2 LYS    35      30.138  20.920 110.002  1.00  0.00           H  
ATOM    557  HE3 LYS    35      29.774  19.623 108.941  1.00  0.00           H  
ATOM    558  NZ  LYS    35      29.192  19.222 110.824  1.00  0.00           N  
ATOM    559  HZ1 LYS    35      29.309  19.378 111.815  1.00  0.00           H  
ATOM    560  HZ2 LYS    35      28.229  19.416 110.590  1.00  0.00           H  
ATOM    561  HZ3 LYS    35      29.203  18.214 110.763  1.00  0.00           H  
ATOM    562  C   LYS    35      33.363  18.545 105.464  1.00  0.00           C  
ATOM    563  O   LYS    35      32.292  18.283 104.964  1.00  0.00           O  
ATOM    564  N   PRO    36      34.493  17.958 104.991  1.00  0.00           N  
ATOM    565  CD  PRO    36      35.861  18.383 105.188  1.00  0.00           C  
ATOM    566  HD2 PRO    36      36.080  18.158 106.231  1.00  0.00           H  
ATOM    567  HD3 PRO    36      35.976  19.424 104.885  1.00  0.00           H  
ATOM    568  CG  PRO    36      36.715  17.627 104.264  1.00  0.00           C  
ATOM    569  HG2 PRO    36      37.353  17.000 104.887  1.00  0.00           H  
ATOM    570  HG3 PRO    36      37.351  18.356 103.762  1.00  0.00           H  
ATOM    571  CB  PRO    36      35.868  16.864 103.324  1.00  0.00           C  
ATOM    572  HB2 PRO    36      36.181  15.820 103.341  1.00  0.00           H  
ATOM    573  HB3 PRO    36      35.925  17.164 102.277  1.00  0.00           H  
ATOM    574  CA  PRO    36      34.425  17.093 103.804  1.00  0.00           C  
ATOM    575  HA  PRO    36      33.914  17.682 103.043  1.00  0.00           H  
ATOM    576  C   PRO    36      33.651  15.751 104.010  1.00  0.00           C  
ATOM    577  O   PRO    36      33.616  15.316 105.172  1.00  0.00           O  
ATOM    578  N   CYX    37      33.041  15.245 102.913  1.00  0.00           N  
ATOM    579  H   CYX    37      33.148  15.668 102.002  1.00  0.00           H  
ATOM    580  CA  CYX    37      32.256  13.935 102.918  1.00  0.00           C  
ATOM    581  HA  CYX    37      31.649  13.933 103.823  1.00  0.00           H  
ATOM    582  CB  CYX    37      31.232  14.068 101.766  1.00  0.00           C  
ATOM    583  HB2 CYX    37      30.631  14.917 102.093  1.00  0.00           H  
ATOM    584  HB3 CYX    37      31.579  14.262 100.751  1.00  0.00           H  
ATOM    585  SG  CYX    37      29.996  12.757 101.577  1.00  0.00           S  
ATOM    586  C   CYX    37      33.169  12.794 102.797  1.00  0.00           C  
ATOM    587  O   CYX    37      33.390  12.190 101.761  1.00  0.00           O  
ATOM    588  N   VAL    38      33.823  12.508 103.925  1.00  0.00           N  
ATOM    589  H   VAL    38      33.470  13.061 104.692  1.00  0.00           H  
ATOM    590  CA  VAL    38      35.077  11.687 104.020  1.00  0.00           C  
ATOM    591  HA  VAL    38      35.703  12.050 103.205  1.00  0.00           H  
ATOM    592  CB  VAL    38      35.786  11.833 105.349  1.00  0.00           C  
ATOM    593  HB  VAL    38      35.156  11.642 106.218  1.00  0.00           H  
ATOM    594  CG1 VAL    38      36.969  10.903 105.606  1.00  0.00           C  
ATOM    595 HG11 VAL    38      36.649   9.949 106.027  1.00  0.00           H  
ATOM    596 HG12 VAL    38      37.508  10.662 104.691  1.00  0.00           H  
ATOM    597 HG13 VAL    38      37.651  11.416 106.283  1.00  0.00           H  
ATOM    598  CG2 VAL    38      36.340  13.278 105.385  1.00  0.00           C  
ATOM    599 HG21 VAL    38      37.025  13.435 104.551  1.00  0.00           H  
ATOM    600 HG22 VAL    38      35.636  14.111 105.406  1.00  0.00           H  
ATOM    601 HG23 VAL    38      36.830  13.444 106.344  1.00  0.00           H  
ATOM    602  C   VAL    38      34.614  10.241 103.782  1.00  0.00           C  
ATOM    603  O   VAL    38      34.092   9.464 104.553  1.00  0.00           O  
ATOM    604  N   LYS    39      34.978   9.805 102.588  1.00  0.00           N  
ATOM    605  H   LYS    39      35.462  10.504 102.043  1.00  0.00           H  
ATOM    606  CA  LYS    39      34.888   8.436 102.162  1.00  0.00           C  
ATOM    607  HA  LYS    39      33.941   8.028 102.514  1.00  0.00           H  
ATOM    608  CB  LYS    39      35.064   8.412 100.653  1.00  0.00           C  
ATOM    609  HB2 LYS    39      34.513   9.283 100.298  1.00  0.00           H  
ATOM    610  HB3 LYS    39      36.082   8.627 100.327  1.00  0.00           H  
ATOM    611  CG  LYS    39      34.313   7.234  99.993  1.00  0.00           C  
ATOM    612  HG2 LYS    39      34.453   7.188  98.913  1.00  0.00           H  
ATOM    613  HG3 LYS    39      34.617   6.271 100.403  1.00  0.00           H  
ATOM    614  CD  LYS    39      32.802   7.320 100.062  1.00  0.00           C  
ATOM    615  HD2 LYS    39      32.445   6.472  99.478  1.00  0.00           H  
ATOM    616  HD3 LYS    39      32.503   7.360 101.109  1.00  0.00           H  
ATOM    617  CE  LYS    39      32.324   8.621  99.403  1.00  0.00           C  
ATOM    618  HE2 LYS    39      32.431   9.521 100.008  1.00  0.00           H  
ATOM    619  HE3 LYS    39      33.027   8.836  98.597  1.00  0.00           H  
ATOM    620  NZ  LYS    39      30.998   8.318  98.867  1.00  0.00           N  
ATOM    621  HZ1 LYS    39      31.081   7.593  98.169  1.00  0.00           H  
ATOM    622  HZ2 LYS    39      30.424   8.124  99.675  1.00  0.00           H  
ATOM    623  HZ3 LYS    39      30.537   9.093  98.412  1.00  0.00           H  
ATOM    624  C   LYS    39      35.975   7.581 102.844  1.00  0.00           C  
ATOM    625  O   LYS    39      37.153   7.921 102.772  1.00  0.00           O  
ATOM    626  N   LEU    40      35.686   6.349 103.241  1.00  0.00           N  
ATOM    627  H   LEU    40      34.751   6.110 103.538  1.00  0.00           H  
ATOM    628  CA  LEU    40      36.773   5.557 103.832  1.00  0.00           C  
ATOM    629  HA  LEU    40      37.589   6.163 104.226  1.00  0.00           H  
ATOM    630  CB  LEU    40      36.203   4.670 105.052  1.00  0.00           C  
ATOM    631  HB2 LEU    40      35.456   5.308 105.526  1.00  0.00           H  
ATOM    632  HB3 LEU    40      35.643   3.821 104.661  1.00  0.00           H  
ATOM    633  CG  LEU    40      37.136   4.369 106.209  1.00  0.00           C  
ATOM    634  HG  LEU    40      36.543   4.220 107.111  1.00  0.00           H  
ATOM    635  CD1 LEU    40      37.818   3.031 106.109  1.00  0.00           C  
ATOM    636 HD11 LEU    40      38.453   3.053 105.223  1.00  0.00           H  
ATOM    637 HD12 LEU    40      38.554   2.916 106.905  1.00  0.00           H  
ATOM    638 HD13 LEU    40      37.110   2.212 105.977  1.00  0.00           H  
ATOM    639  CD2 LEU    40      38.264   5.379 106.531  1.00  0.00           C  
ATOM    640 HD21 LEU    40      39.006   5.380 105.733  1.00  0.00           H  
ATOM    641 HD22 LEU    40      37.783   6.356 106.583  1.00  0.00           H  
ATOM    642 HD23 LEU    40      38.805   5.158 107.451  1.00  0.00           H  
ATOM    643  C   LEU    40      37.355   4.518 102.848  1.00  0.00           C  
ATOM    644  O   LEU    40      38.558   4.181 102.858  1.00  0.00           O  
ATOM    645  N   THR    41      36.436   3.951 102.027  1.00  0.00           N  
ATOM    646  H   THR    41      35.544   4.425 102.033  1.00  0.00           H  
ATOM    647  CA  THR    41      36.625   3.034 100.890  1.00  0.00           C  
ATOM    648  HA  THR    41      37.694   2.889 100.735  1.00  0.00           H  
ATOM    649  CB  THR    41      36.032   1.675 101.202  1.00  0.00           C  
ATOM    650  HB  THR    41      35.013   1.757 101.580  1.00  0.00           H  
ATOM    651  CG2 THR    41      36.131   0.697 100.067  1.00  0.00           C  
ATOM    652 HG21 THR    41      35.614   1.027  99.166  1.00  0.00           H  
ATOM    653 HG22 THR    41      37.159   0.650  99.708  1.00  0.00           H  
ATOM    654 HG23 THR    41      35.875  -0.332 100.322  1.00  0.00           H  
ATOM    655  OG1 THR    41      36.801   1.128 102.164  1.00  0.00           O  
ATOM    656  HG1 THR    41      36.747   1.907 102.723  1.00  0.00           H  
ATOM    657  C   THR    41      36.005   3.667  99.629  1.00  0.00           C  
ATOM    658  O   THR    41      34.764   3.852  99.626  1.00  0.00           O  
ATOM    659  N   PRO    42      36.797   3.925  98.557  1.00  0.00           N  
ATOM    660  CD  PRO    42      36.293   4.216  97.148  1.00  0.00           C  
ATOM    661  HD2 PRO    42      35.382   4.795  97.300  1.00  0.00           H  
ATOM    662  HD3 PRO    42      36.110   3.255  96.667  1.00  0.00           H  
ATOM    663  CG  PRO    42      37.459   5.007  96.490  1.00  0.00           C  
ATOM    664  HG2 PRO    42      37.319   6.077  96.646  1.00  0.00           H  
ATOM    665  HG3 PRO    42      37.400   4.861  95.412  1.00  0.00           H  
ATOM    666  CB  PRO    42      38.717   4.505  97.205  1.00  0.00           C  
ATOM    667  HB2 PRO    42      39.485   5.271  97.095  1.00  0.00           H  
ATOM    668  HB3 PRO    42      39.051   3.585  96.725  1.00  0.00           H  
ATOM    669  CA  PRO    42      38.181   4.303  98.636  1.00  0.00           C  
ATOM    670  HA  PRO    42      38.692   3.458  99.098  1.00  0.00           H  
ATOM    671  C   PRO    42      38.363   5.509  99.609  1.00  0.00           C  
ATOM    672  O   PRO    42      37.450   6.284  99.777  1.00  0.00           O  
ATOM    673  N   LEU    43      39.478   5.574 100.294  1.00  0.00           N  
ATOM    674  H   LEU    43      40.142   4.851 100.055  1.00  0.00           H  
ATOM    675  CA  LEU    43      39.883   6.666 101.144  1.00  0.00           C  
ATOM    676  HA  LEU    43      39.142   6.721 101.942  1.00  0.00           H  
ATOM    677  CB  LEU    43      41.334   6.405 101.722  1.00  0.00           C  
ATOM    678  HB2 LEU    43      41.300   5.551 102.399  1.00  0.00           H  
ATOM    679  HB3 LEU    43      42.024   6.211 100.902  1.00  0.00           H  
ATOM    680  CG  LEU    43      41.764   7.584 102.590  1.00  0.00           C  
ATOM    681  HG  LEU    43      41.701   8.516 102.028  1.00  0.00           H  
ATOM    682  CD1 LEU    43      40.929   7.804 103.854  1.00  0.00           C  
ATOM    683 HD11 LEU    43      39.971   8.242 103.574  1.00  0.00           H  
ATOM    684 HD12 LEU    43      40.856   6.831 104.340  1.00  0.00           H  
ATOM    685 HD13 LEU    43      41.390   8.631 104.393  1.00  0.00           H  
ATOM    686  CD2 LEU    43      43.182   7.350 103.089  1.00  0.00           C  
ATOM    687 HD21 LEU    43      43.338   6.295 103.318  1.00  0.00           H  
ATOM    688 HD22 LEU    43      43.883   7.662 102.315  1.00  0.00           H  
ATOM    689 HD23 LEU    43      43.337   7.913 104.010  1.00  0.00           H  
ATOM    690  C   LEU    43      39.708   7.970 100.345  1.00  0.00           C  
ATOM    691  O   LEU    43      40.094   8.103  99.204  1.00  0.00           O  
ATOM    692  N   CYX    44      39.106   9.016 100.899  1.00  0.00           N  
ATOM    693  H   CYX    44      38.756   8.918 101.841  1.00  0.00           H  
ATOM    694  CA  CYX    44      38.696  10.240 100.149  1.00  0.00           C  
ATOM    695  HA  CYX    44      37.940   9.937  99.426  1.00  0.00           H  
ATOM    696  CB  CYX    44      37.938  10.995 101.276  1.00  0.00           C  
ATOM    697  HB2 CYX    44      37.509  10.279 101.977  1.00  0.00           H  
ATOM    698  HB3 CYX    44      38.597  11.614 101.885  1.00  0.00           H  
ATOM    699  SG  CYX    44      36.534  11.979 100.575  1.00  0.00           S  
ATOM    700  C   CYX    44      39.898  10.997  99.585  1.00  0.00           C  
ATOM    701  O   CYX    44      40.809  11.397 100.308  1.00  0.00           O  
ATOM    702  N   VAL    45      39.663  11.684  98.407  1.00  0.00           N  
ATOM    703  H   VAL    45      38.804  11.510  97.906  1.00  0.00           H  
ATOM    704  CA  VAL    45      40.826  12.272  97.720  1.00  0.00           C  
ATOM    705  HA  VAL    45      41.743  11.872  98.153  1.00  0.00           H  
ATOM    706  CB  VAL    45      40.764  11.769  96.214  1.00  0.00           C  
ATOM    707  HB  VAL    45      39.822  12.130  95.801  1.00  0.00           H  
ATOM    708  CG1 VAL    45      41.966  12.282  95.461  1.00  0.00           C  
ATOM    709 HG11 VAL    45      42.888  12.228  96.041  1.00  0.00           H  
ATOM    710 HG12 VAL    45      42.189  11.588  94.651  1.00  0.00           H  
ATOM    711 HG13 VAL    45      41.935  13.363  95.323  1.00  0.00           H  
ATOM    712  CG2 VAL    45      40.826  10.187  96.167  1.00  0.00           C  
ATOM    713 HG21 VAL    45      41.792   9.835  96.529  1.00  0.00           H  
ATOM    714 HG22 VAL    45      40.020   9.802  96.792  1.00  0.00           H  
ATOM    715 HG23 VAL    45      40.603   9.790  95.177  1.00  0.00           H  
ATOM    716  C   VAL    45      40.625  13.744  97.824  1.00  0.00           C  
ATOM    717  O   VAL    45      39.708  14.335  97.158  1.00  0.00           O  
ATOM    718  N   GLY    46      41.485  14.553  98.432  1.00  0.00           N  
ATOM    719  H   GLY    46      42.353  14.141  98.743  1.00  0.00           H  
ATOM    720  CA  GLY    46      41.451  16.023  98.585  1.00  0.00           C  
ATOM    721  HA2 GLY    46      40.468  16.255  98.995  1.00  0.00           H  
ATOM    722  HA3 GLY    46      42.268  16.482  99.141  1.00  0.00           H  
ATOM    723  C   GLY    46      41.368  16.826  97.266  1.00  0.00           C  
ATOM    724  O   GLY    46      40.609  17.744  97.132  1.00  0.00           O  
ATOM    725  N   ALA    47      42.131  16.388  96.295  1.00  0.00           N  
ATOM    726  H   ALA    47      42.929  15.796  96.475  1.00  0.00           H  
ATOM    727  CA  ALA    47      42.030  16.793  94.838  1.00  0.00           C  
ATOM    728  HA  ALA    47      42.222  17.865  94.795  1.00  0.00           H  
ATOM    729  CB  ALA    47      43.076  16.009  94.164  1.00  0.00           C  
ATOM    730  HB1 ALA    47      43.232  16.335  93.135  1.00  0.00           H  
ATOM    731  HB2 ALA    47      44.026  16.147  94.680  1.00  0.00           H  
ATOM    732  HB3 ALA    47      42.961  14.927  94.221  1.00  0.00           H  
ATOM    733  C   ALA    47      40.624  16.641  94.182  1.00  0.00           C  
ATOM    734  O   ALA    47      40.251  17.376  93.222  1.00  0.00           O  
ATOM    735  N   GLY    48      39.914  15.628  94.711  1.00  0.00           N  
ATOM    736  H   GLY    48      40.053  15.412  95.688  1.00  0.00           H  
ATOM    737  CA  GLY    48      38.889  14.843  93.992  1.00  0.00           C  
ATOM    738  HA2 GLY    48      38.653  15.253  93.010  1.00  0.00           H  
ATOM    739  HA3 GLY    48      39.246  13.820  93.876  1.00  0.00           H  
ATOM    740  C   GLY    48      37.593  14.717  94.768  1.00  0.00           C  
ATOM    741  O   GLY    48      36.801  15.670  94.720  1.00  0.00           O  
ATOM    742  N   SER    49      37.332  13.473  95.212  1.00  0.00           N  
ATOM    743  H   SER    49      37.988  12.713  95.097  1.00  0.00           H  
ATOM    744  CA  SER    49      36.117  13.110  96.028  1.00  0.00           C  
ATOM    745  HA  SER    49      35.219  13.445  95.507  1.00  0.00           H  
ATOM    746  CB  SER    49      36.046  11.603  96.312  1.00  0.00           C  
ATOM    747  HB2 SER    49      35.207  11.333  96.952  1.00  0.00           H  
ATOM    748  HB3 SER    49      35.751  11.208  95.340  1.00  0.00           H  
ATOM    749  OG  SER    49      37.290  11.098  96.776  1.00  0.00           O  
ATOM    750  HG  SER    49      37.167  10.175  97.008  1.00  0.00           H  
ATOM    751  C   SER    49      35.993  13.934  97.272  1.00  0.00           C  
ATOM    752  O   SER    49      34.872  14.063  97.752  1.00  0.00           O  
ATOM    753  N   CYX    50      37.041  14.477  97.927  1.00  0.00           N  
ATOM    754  H   CYX    50      37.945  14.119  97.652  1.00  0.00           H  
ATOM    755  CA  CYX    50      36.909  15.371  99.096  1.00  0.00           C  
ATOM    756  HA  CYX    50      35.851  15.384  99.357  1.00  0.00           H  
ATOM    757  CB  CYX    50      37.779  14.858 100.302  1.00  0.00           C  
ATOM    758  HB2 CYX    50      38.622  14.305  99.888  1.00  0.00           H  
ATOM    759  HB3 CYX    50      38.129  15.712 100.883  1.00  0.00           H  
ATOM    760  SG  CYX    50      36.794  13.794 101.389  1.00  0.00           S  
ATOM    761  C   CYX    50      37.311  16.823  98.592  1.00  0.00           C  
ATOM    762  O   CYX    50      37.577  17.575  99.553  1.00  0.00           O  
ATOM    763  N   ASN    51      37.362  17.230  97.311  1.00  0.00           N  
ATOM    764  H   ASN    51      37.259  16.571  96.553  1.00  0.00           H  
ATOM    765  CA  ASN    51      37.647  18.663  96.953  1.00  0.00           C  
ATOM    766  HA  ASN    51      38.526  18.978  97.516  1.00  0.00           H  
ATOM    767  CB  ASN    51      37.893  18.869  95.445  1.00  0.00           C  
ATOM    768  HB2 ASN    51      38.363  17.965  95.057  1.00  0.00           H  
ATOM    769  HB3 ASN    51      36.943  19.042  94.939  1.00  0.00           H  
ATOM    770  CG  ASN    51      38.682  20.106  95.191  1.00  0.00           C  
ATOM    771  OD1 ASN    51      38.318  21.039  94.541  1.00  0.00           O  
ATOM    772  ND2 ASN    51      39.945  20.095  95.587  1.00  0.00           N  
ATOM    773 HD21 ASN    51      40.269  19.444  96.287  1.00  0.00           H  
ATOM    774 HD22 ASN    51      40.506  20.922  95.438  1.00  0.00           H  
ATOM    775  C   ASN    51      36.590  19.641  97.474  1.00  0.00           C  
ATOM    776  O   ASN    51      36.906  20.559  98.184  1.00  0.00           O  
ATOM    777  N   THR    52      35.332  19.394  97.084  1.00  0.00           N  
ATOM    778  H   THR    52      35.138  18.691  96.386  1.00  0.00           H  
ATOM    779  CA  THR    52      34.125  20.235  97.327  1.00  0.00           C  
ATOM    780  HA  THR    52      34.420  20.998  98.048  1.00  0.00           H  
ATOM    781  CB  THR    52      33.509  20.785  96.012  1.00  0.00           C  
ATOM    782  HB  THR    52      32.597  21.354  96.195  1.00  0.00           H  
ATOM    783  CG2 THR    52      34.457  21.746  95.321  1.00  0.00           C  
ATOM    784 HG21 THR    52      34.821  22.425  96.092  1.00  0.00           H  
ATOM    785 HG22 THR    52      35.355  21.195  95.041  1.00  0.00           H  
ATOM    786 HG23 THR    52      33.849  22.256  94.573  1.00  0.00           H  
ATOM    787  OG1 THR    52      33.239  19.803  95.032  1.00  0.00           O  
ATOM    788  HG1 THR    52      32.348  19.500  95.224  1.00  0.00           H  
ATOM    789  C   THR    52      33.044  19.523  98.099  1.00  0.00           C  
ATOM    790  O   THR    52      32.270  20.191  98.846  1.00  0.00           O  
ATOM    791  N   SER    53      32.905  18.162  97.864  1.00  0.00           N  
ATOM    792  H   SER    53      33.348  17.662  97.106  1.00  0.00           H  
ATOM    793  CA  SER    53      31.943  17.287  98.531  1.00  0.00           C  
ATOM    794  HA  SER    53      30.904  17.538  98.315  1.00  0.00           H  
ATOM    795  CB  SER    53      32.166  15.824  98.097  1.00  0.00           C  
ATOM    796  HB2 SER    53      32.915  15.770  97.307  1.00  0.00           H  
ATOM    797  HB3 SER    53      32.425  15.141  98.906  1.00  0.00           H  
ATOM    798  OG  SER    53      31.045  15.315  97.501  1.00  0.00           O  
ATOM    799  HG  SER    53      30.864  14.442  97.857  1.00  0.00           H  
ATOM    800  C   SER    53      32.070  17.459 100.108  1.00  0.00           C  
ATOM    801  O   SER    53      33.127  17.090 100.706  1.00  0.00           O  
ATOM    802  N   VAL    54      30.932  17.799 100.715  1.00  0.00           N  
ATOM    803  H   VAL    54      30.066  17.876 100.201  1.00  0.00           H  
ATOM    804  CA  VAL    54      30.857  18.335 102.080  1.00  0.00           C  
ATOM    805  HA  VAL    54      31.691  17.955 102.670  1.00  0.00           H  
ATOM    806  CB  VAL    54      30.825  19.865 102.161  1.00  0.00           C  
ATOM    807  HB  VAL    54      30.443  20.079 103.159  1.00  0.00           H  
ATOM    808  CG1 VAL    54      32.243  20.489 102.234  1.00  0.00           C  
ATOM    809 HG11 VAL    54      32.504  21.155 101.412  1.00  0.00           H  
ATOM    810 HG12 VAL    54      32.399  20.990 103.190  1.00  0.00           H  
ATOM    811 HG13 VAL    54      33.094  19.817 102.123  1.00  0.00           H  
ATOM    812  CG2 VAL    54      29.926  20.663 101.214  1.00  0.00           C  
ATOM    813 HG21 VAL    54      28.878  20.486 101.452  1.00  0.00           H  
ATOM    814 HG22 VAL    54      30.081  21.701 101.512  1.00  0.00           H  
ATOM    815 HG23 VAL    54      30.245  20.453 100.193  1.00  0.00           H  
ATOM    816  C   VAL    54      29.661  17.781 102.790  1.00  0.00           C  
ATOM    817  O   VAL    54      28.509  17.901 102.320  1.00  0.00           O  
ATOM    818  N   ILE    55      29.793  17.111 103.922  1.00  0.00           N  
ATOM    819  H   ILE    55      30.750  17.099 104.246  1.00  0.00           H  
ATOM    820  CA  ILE    55      28.652  16.797 104.715  1.00  0.00           C  
ATOM    821  HA  ILE    55      27.966  16.428 103.953  1.00  0.00           H  
ATOM    822  CB  ILE    55      29.006  15.616 105.633  1.00  0.00           C  
ATOM    823  HB  ILE    55      29.323  14.956 104.826  1.00  0.00           H  
ATOM    824  CG2 ILE    55      30.140  15.745 106.623  1.00  0.00           C  
ATOM    825 HG21 ILE    55      31.054  15.981 106.078  1.00  0.00           H  
ATOM    826 HG22 ILE    55      30.033  16.616 107.269  1.00  0.00           H  
ATOM    827 HG23 ILE    55      30.461  14.831 107.120  1.00  0.00           H  
ATOM    828  CG1 ILE    55      27.753  14.948 106.326  1.00  0.00           C  
ATOM    829 HG12 ILE    55      27.487  15.570 107.180  1.00  0.00           H  
ATOM    830 HG13 ILE    55      26.932  14.860 105.615  1.00  0.00           H  
ATOM    831  CD1 ILE    55      27.943  13.496 106.847  1.00  0.00           C  
ATOM    832 HD11 ILE    55      26.976  12.993 106.813  1.00  0.00           H  
ATOM    833 HD12 ILE    55      28.569  12.931 106.157  1.00  0.00           H  
ATOM    834 HD13 ILE    55      28.340  13.521 107.861  1.00  0.00           H  
ATOM    835  C   ILE    55      28.110  17.953 105.538  1.00  0.00           C  
ATOM    836  O   ILE    55      28.779  18.582 106.382  1.00  0.00           O  
ATOM    837  N   THR    56      26.873  18.325 105.323  1.00  0.00           N  
ATOM    838  H   THR    56      26.333  17.716 104.725  1.00  0.00           H  
ATOM    839  CA  THR    56      26.074  19.262 106.080  1.00  0.00           C  
ATOM    840  HA  THR    56      26.649  19.865 106.783  1.00  0.00           H  
ATOM    841  CB  THR    56      25.367  20.224 105.056  1.00  0.00           C  
ATOM    842  HB  THR    56      24.760  20.960 105.584  1.00  0.00           H  
ATOM    843  CG2 THR    56      26.424  21.133 104.432  1.00  0.00           C  
ATOM    844 HG21 THR    56      26.894  21.732 105.212  1.00  0.00           H  
ATOM    845 HG22 THR    56      27.167  20.635 103.808  1.00  0.00           H  
ATOM    846 HG23 THR    56      26.050  21.894 103.747  1.00  0.00           H  
ATOM    847  OG1 THR    56      24.734  19.519 104.022  1.00  0.00           O  
ATOM    848  HG1 THR    56      24.403  20.133 103.362  1.00  0.00           H  
ATOM    849  C   THR    56      25.003  18.591 106.960  1.00  0.00           C  
ATOM    850  O   THR    56      24.793  18.965 108.117  1.00  0.00           O  
ATOM    851  N   GLN    57      24.285  17.547 106.454  1.00  0.00           N  
ATOM    852  H   GLN    57      24.232  17.398 105.456  1.00  0.00           H  
ATOM    853  CA  GLN    57      23.708  16.462 107.299  1.00  0.00           C  
ATOM    854  HA  GLN    57      24.500  16.362 108.042  1.00  0.00           H  
ATOM    855  CB  GLN    57      22.452  16.905 108.044  1.00  0.00           C  
ATOM    856  HB2 GLN    57      22.653  17.925 108.370  1.00  0.00           H  
ATOM    857  HB3 GLN    57      21.639  16.956 107.320  1.00  0.00           H  
ATOM    858  CG  GLN    57      22.080  16.000 109.166  1.00  0.00           C  
ATOM    859  HG2 GLN    57      22.205  14.948 108.909  1.00  0.00           H  
ATOM    860  HG3 GLN    57      22.772  16.146 109.995  1.00  0.00           H  
ATOM    861  CD  GLN    57      20.586  16.230 109.517  1.00  0.00           C  
ATOM    862  OE1 GLN    57      19.857  15.252 109.744  1.00  0.00           O  
ATOM    863  NE2 GLN    57      20.121  17.410 109.622  1.00  0.00           N  
ATOM    864 HE21 GLN    57      20.707  18.226 109.519  1.00  0.00           H  
ATOM    865 HE22 GLN    57      19.114  17.382 109.546  1.00  0.00           H  
ATOM    866  C   GLN    57      23.426  15.183 106.498  1.00  0.00           C  
ATOM    867  O   GLN    57      23.717  14.067 106.879  1.00  0.00           O  
ATOM    868  N   ALA    58      22.934  15.354 105.265  1.00  0.00           N  
ATOM    869  H   ALA    58      22.419  16.206 105.094  1.00  0.00           H  
ATOM    870  CA  ALA    58      23.426  14.602 104.089  1.00  0.00           C  
ATOM    871  HA  ALA    58      23.751  13.605 104.387  1.00  0.00           H  
ATOM    872  CB  ALA    58      22.308  14.374 103.051  1.00  0.00           C  
ATOM    873  HB1 ALA    58      21.846  15.310 102.738  1.00  0.00           H  
ATOM    874  HB2 ALA    58      22.621  13.943 102.100  1.00  0.00           H  
ATOM    875  HB3 ALA    58      21.591  13.659 103.454  1.00  0.00           H  
ATOM    876  C   ALA    58      24.679  15.300 103.434  1.00  0.00           C  
ATOM    877  O   ALA    58      24.899  16.403 103.824  1.00  0.00           O  
ATOM    878  N   CYX    59      25.401  14.646 102.439  1.00  0.00           N  
ATOM    879  H   CYX    59      25.112  13.696 102.258  1.00  0.00           H  
ATOM    880  CA  CYX    59      26.456  15.268 101.640  1.00  0.00           C  
ATOM    881  HA  CYX    59      27.020  16.063 102.128  1.00  0.00           H  
ATOM    882  CB  CYX    59      27.529  14.196 101.211  1.00  0.00           C  
ATOM    883  HB2 CYX    59      26.974  13.424 100.677  1.00  0.00           H  
ATOM    884  HB3 CYX    59      28.217  14.572 100.455  1.00  0.00           H  
ATOM    885  SG  CYX    59      28.468  13.485 102.591  1.00  0.00           S  
ATOM    886  C   CYX    59      25.861  15.894 100.347  1.00  0.00           C  
ATOM    887  O   CYX    59      25.459  15.121  99.468  1.00  0.00           O  
ATOM    888  N   PRO    60      25.783  17.232 100.250  1.00  0.00           N  
ATOM    889  CD  PRO    60      25.469  18.115 101.364  1.00  0.00           C  
ATOM    890  HD2 PRO    60      26.178  18.154 102.190  1.00  0.00           H  
ATOM    891  HD3 PRO    60      24.520  17.963 101.880  1.00  0.00           H  
ATOM    892  CG  PRO    60      25.485  19.465 100.704  1.00  0.00           C  
ATOM    893  HG2 PRO    60      26.367  20.048 100.971  1.00  0.00           H  
ATOM    894  HG3 PRO    60      24.571  19.979 101.002  1.00  0.00           H  
ATOM    895  CB  PRO    60      25.573  19.403  99.184  1.00  0.00           C  
ATOM    896  HB2 PRO    60      26.373  20.065  98.852  1.00  0.00           H  
ATOM    897  HB3 PRO    60      24.614  19.603  98.707  1.00  0.00           H  
ATOM    898  CA  PRO    60      25.995  17.937  99.033  1.00  0.00           C  
ATOM    899  HA  PRO    60      25.195  17.575  98.386  1.00  0.00           H  
ATOM    900  C   PRO    60      27.400  17.812  98.400  1.00  0.00           C  
ATOM    901  O   PRO    60      28.383  17.706  99.160  1.00  0.00           O  
ATOM    902  N   LYS    61      27.535  17.874  97.052  1.00  0.00           N  
ATOM    903  H   LYS    61      26.724  18.325  96.652  1.00  0.00           H  
ATOM    904  CA  LYS    61      28.759  17.733  96.225  1.00  0.00           C  
ATOM    905  HA  LYS    61      29.486  17.060  96.678  1.00  0.00           H  
ATOM    906  CB  LYS    61      28.219  17.095  94.899  1.00  0.00           C  
ATOM    907  HB2 LYS    61      27.492  17.806  94.505  1.00  0.00           H  
ATOM    908  HB3 LYS    61      29.048  16.889  94.223  1.00  0.00           H  
ATOM    909  CG  LYS    61      27.514  15.719  94.893  1.00  0.00           C  
ATOM    910  HG2 LYS    61      28.142  15.070  95.503  1.00  0.00           H  
ATOM    911  HG3 LYS    61      26.527  15.871  95.331  1.00  0.00           H  
ATOM    912  CD  LYS    61      27.251  15.173  93.440  1.00  0.00           C  
ATOM    913  HD2 LYS    61      26.457  15.797  93.031  1.00  0.00           H  
ATOM    914  HD3 LYS    61      28.160  15.284  92.849  1.00  0.00           H  
ATOM    915  CE  LYS    61      26.861  13.697  93.505  1.00  0.00           C  
ATOM    916  HE2 LYS    61      26.880  13.371  92.465  1.00  0.00           H  
ATOM    917  HE3 LYS    61      27.703  13.226  94.012  1.00  0.00           H  
ATOM    918  NZ  LYS    61      25.552  13.485  94.189  1.00  0.00           N  
ATOM    919  HZ1 LYS    61      25.598  13.853  95.128  1.00  0.00           H  
ATOM    920  HZ2 LYS    61      24.827  14.009  93.719  1.00  0.00           H  
ATOM    921  HZ3 LYS    61      25.362  12.495  94.122  1.00  0.00           H  
ATOM    922  C   LYS    61      29.487  19.068  96.087  1.00  0.00           C  
ATOM    923  O   LYS    61      30.700  19.019  95.848  1.00  0.00           O  
ATOM    924  N   VAL    62      28.796  20.196  96.352  1.00  0.00           N  
ATOM    925  H   VAL    62      27.799  20.187  96.186  1.00  0.00           H  
ATOM    926  CA  VAL    62      29.298  21.479  96.858  1.00  0.00           C  
ATOM    927  HA  VAL    62      30.255  21.227  97.316  1.00  0.00           H  
ATOM    928  CB  VAL    62      29.625  22.409  95.669  1.00  0.00           C  
ATOM    929  HB  VAL    62      30.633  22.201  95.311  1.00  0.00           H  
ATOM    930  CG1 VAL    62      28.693  22.334  94.463  1.00  0.00           C  
ATOM    931 HG11 VAL    62      28.853  21.354  94.014  1.00  0.00           H  
ATOM    932 HG12 VAL    62      27.653  22.377  94.787  1.00  0.00           H  
ATOM    933 HG13 VAL    62      28.895  23.105  93.719  1.00  0.00           H  
ATOM    934  CG2 VAL    62      29.720  23.954  96.126  1.00  0.00           C  
ATOM    935 HG21 VAL    62      29.940  24.552  95.241  1.00  0.00           H  
ATOM    936 HG22 VAL    62      28.789  24.418  96.449  1.00  0.00           H  
ATOM    937 HG23 VAL    62      30.559  24.103  96.805  1.00  0.00           H  
ATOM    938  C   VAL    62      28.305  22.066  97.827  1.00  0.00           C  
ATOM    939  O   VAL    62      27.175  22.093  97.528  1.00  0.00           O  
ATOM    940  N   SER    63      28.741  22.732  98.915  1.00  0.00           N  
ATOM    941  H   SER    63      29.697  22.794  99.235  1.00  0.00           H  
ATOM    942  CA  SER    63      27.926  23.614  99.625  1.00  0.00           C  
ATOM    943  HA  SER    63      27.128  24.000  98.990  1.00  0.00           H  
ATOM    944  CB  SER    63      27.230  22.885 100.774  1.00  0.00           C  
ATOM    945  HB2 SER    63      26.742  21.972 100.435  1.00  0.00           H  
ATOM    946  HB3 SER    63      27.920  22.594 101.567  1.00  0.00           H  
ATOM    947  OG  SER    63      26.226  23.643 101.249  1.00  0.00           O  
ATOM    948  HG  SER    63      25.367  23.256 101.061  1.00  0.00           H  
ATOM    949  C   SER    63      28.596  24.823 100.197  1.00  0.00           C  
ATOM    950  O   SER    63      29.781  24.715 100.525  1.00  0.00           O  
ATOM    951  N   PHE    64      27.959  25.998 100.130  1.00  0.00           N  
ATOM    952  H   PHE    64      27.075  26.069  99.646  1.00  0.00           H  
ATOM    953  CA  PHE    64      28.359  27.300 100.803  1.00  0.00           C  
ATOM    954  HA  PHE    64      29.447  27.310 100.858  1.00  0.00           H  
ATOM    955  CB  PHE    64      28.040  28.368  99.703  1.00  0.00           C  
ATOM    956  HB2 PHE    64      26.999  28.488  99.403  1.00  0.00           H  
ATOM    957  HB3 PHE    64      28.394  29.290 100.165  1.00  0.00           H  
ATOM    958  CG  PHE    64      28.962  28.250  98.488  1.00  0.00           C  
ATOM    959  CD1 PHE    64      28.600  27.475  97.387  1.00  0.00           C  
ATOM    960  HD1 PHE    64      27.666  26.932  97.383  1.00  0.00           H  
ATOM    961  CE1 PHE    64      29.463  27.295  96.306  1.00  0.00           C  
ATOM    962  HE1 PHE    64      29.097  26.734  95.459  1.00  0.00           H  
ATOM    963  CZ  PHE    64      30.719  27.960  96.292  1.00  0.00           C  
ATOM    964  HZ  PHE    64      31.457  27.795  95.520  1.00  0.00           H  
ATOM    965  CE2 PHE    64      31.137  28.509  97.497  1.00  0.00           C  
ATOM    966  HE2 PHE    64      32.081  29.034  97.489  1.00  0.00           H  
ATOM    967  CD2 PHE    64      30.220  28.876  98.497  1.00  0.00           C  
ATOM    968  HD2 PHE    64      30.565  29.336  99.411  1.00  0.00           H  
ATOM    969  C   PHE    64      27.753  27.547 102.152  1.00  0.00           C  
ATOM    970  O   PHE    64      26.576  27.180 102.395  1.00  0.00           O  
ATOM    971  N   GLU    65      28.570  28.277 102.978  1.00  0.00           N  
ATOM    972  H   GLU    65      29.382  28.735 102.591  1.00  0.00           H  
ATOM    973  CA  GLU    65      28.284  28.339 104.428  1.00  0.00           C  
ATOM    974  HA  GLU    65      27.900  27.381 104.778  1.00  0.00           H  
ATOM    975  CB  GLU    65      29.578  28.651 105.139  1.00  0.00           C  
ATOM    976  HB2 GLU    65      30.325  27.909 104.855  1.00  0.00           H  
ATOM    977  HB3 GLU    65      29.870  29.618 104.729  1.00  0.00           H  
ATOM    978  CG  GLU    65      29.676  28.756 106.637  1.00  0.00           C  
ATOM    979  HG2 GLU    65      30.636  29.195 106.906  1.00  0.00           H  
ATOM    980  HG3 GLU    65      28.823  29.381 106.902  1.00  0.00           H  
ATOM    981  CD  GLU    65      29.430  27.493 107.374  1.00  0.00           C  
ATOM    982  OE1 GLU    65      29.582  26.319 106.932  1.00  0.00           O  
ATOM    983  OE2 GLU    65      29.221  27.668 108.618  1.00  0.00           O  
ATOM    984  C   GLU    65      27.194  29.420 104.699  1.00  0.00           C  
ATOM    985  O   GLU    65      26.372  29.285 105.676  1.00  0.00           O  
ATOM    986  N   PRO    66      27.152  30.454 103.884  1.00  0.00           N  
ATOM    987  CD  PRO    66      25.917  30.853 103.228  1.00  0.00           C  
ATOM    988  HD2 PRO    66      25.085  30.751 103.925  1.00  0.00           H  
ATOM    989  HD3 PRO    66      25.713  30.395 102.260  1.00  0.00           H  
ATOM    990  CG  PRO    66      26.080  32.341 102.925  1.00  0.00           C  
ATOM    991  HG2 PRO    66      25.868  32.980 103.782  1.00  0.00           H  
ATOM    992  HG3 PRO    66      25.570  32.601 101.997  1.00  0.00           H  
ATOM    993  CB  PRO    66      27.614  32.466 102.707  1.00  0.00           C  
ATOM    994  HB2 PRO    66      27.950  33.500 102.785  1.00  0.00           H  
ATOM    995  HB3 PRO    66      27.785  32.043 101.717  1.00  0.00           H  
ATOM    996  CA  PRO    66      28.204  31.472 103.755  1.00  0.00           C  
ATOM    997  HA  PRO    66      29.135  31.089 103.339  1.00  0.00           H  
ATOM    998  C   PRO    66      28.491  32.143 105.086  1.00  0.00           C  
ATOM    999  O   PRO    66      28.034  31.782 106.145  1.00  0.00           O  
ATOM   1000  N   ILE    67      29.419  33.047 104.907  1.00  0.00           N  
ATOM   1001  H   ILE    67      29.898  33.196 104.031  1.00  0.00           H  
ATOM   1002  CA  ILE    67      30.027  33.877 105.949  1.00  0.00           C  
ATOM   1003  HA  ILE    67      30.280  33.287 106.830  1.00  0.00           H  
ATOM   1004  CB  ILE    67      31.312  34.444 105.376  1.00  0.00           C  
ATOM   1005  HB  ILE    67      31.114  34.899 104.405  1.00  0.00           H  
ATOM   1006  CG2 ILE    67      31.852  35.574 106.308  1.00  0.00           C  
ATOM   1007 HG21 ILE    67      31.119  36.380 106.279  1.00  0.00           H  
ATOM   1008 HG22 ILE    67      32.056  35.084 107.261  1.00  0.00           H  
ATOM   1009 HG23 ILE    67      32.773  35.817 105.778  1.00  0.00           H  
ATOM   1010  CG1 ILE    67      32.465  33.375 105.149  1.00  0.00           C  
ATOM   1011 HG12 ILE    67      31.933  32.603 104.593  1.00  0.00           H  
ATOM   1012 HG13 ILE    67      33.262  33.770 104.520  1.00  0.00           H  
ATOM   1013  CD1 ILE    67      33.154  32.759 106.354  1.00  0.00           C  
ATOM   1014 HD11 ILE    67      34.131  33.226 106.477  1.00  0.00           H  
ATOM   1015 HD12 ILE    67      32.492  32.826 107.217  1.00  0.00           H  
ATOM   1016 HD13 ILE    67      33.474  31.729 106.197  1.00  0.00           H  
ATOM   1017  C   ILE    67      29.099  34.972 106.436  1.00  0.00           C  
ATOM   1018  O   ILE    67      28.510  35.608 105.559  1.00  0.00           O  
ATOM   1019  N   PRO    68      29.052  35.337 107.763  1.00  0.00           N  
ATOM   1020  CD  PRO    68      29.415  34.389 108.799  1.00  0.00           C  
ATOM   1021  HD2 PRO    68      30.479  34.178 108.912  1.00  0.00           H  
ATOM   1022  HD3 PRO    68      28.925  33.438 108.591  1.00  0.00           H  
ATOM   1023  CG  PRO    68      28.910  35.056 110.118  1.00  0.00           C  
ATOM   1024  HG2 PRO    68      29.747  35.429 110.707  1.00  0.00           H  
ATOM   1025  HG3 PRO    68      28.147  34.417 110.562  1.00  0.00           H  
ATOM   1026  CB  PRO    68      28.073  36.273 109.726  1.00  0.00           C  
ATOM   1027  HB2 PRO    68      28.401  37.182 110.230  1.00  0.00           H  
ATOM   1028  HB3 PRO    68      27.102  36.212 110.217  1.00  0.00           H  
ATOM   1029  CA  PRO    68      28.205  36.412 108.192  1.00  0.00           C  
ATOM   1030  HA  PRO    68      27.248  36.339 107.676  1.00  0.00           H  
ATOM   1031  C   PRO    68      28.838  37.836 107.873  1.00  0.00           C  
ATOM   1032  O   PRO    68      30.034  37.949 107.779  1.00  0.00           O  
ATOM   1033  N   ILE    69      28.040  38.849 108.128  1.00  0.00           N  
ATOM   1034  H   ILE    69      27.087  38.609 108.361  1.00  0.00           H  
ATOM   1035  CA  ILE    69      28.387  40.244 107.955  1.00  0.00           C  
ATOM   1036  HA  ILE    69      29.315  40.333 107.392  1.00  0.00           H  
ATOM   1037  CB  ILE    69      27.330  40.953 107.037  1.00  0.00           C  
ATOM   1038  HB  ILE    69      26.332  40.889 107.470  1.00  0.00           H  
ATOM   1039  CG2 ILE    69      27.782  42.426 106.861  1.00  0.00           C  
ATOM   1040 HG21 ILE    69      27.925  43.005 107.774  1.00  0.00           H  
ATOM   1041 HG22 ILE    69      28.700  42.475 106.275  1.00  0.00           H  
ATOM   1042 HG23 ILE    69      27.038  42.922 106.238  1.00  0.00           H  
ATOM   1043  CG1 ILE    69      27.363  40.350 105.599  1.00  0.00           C  
ATOM   1044 HG12 ILE    69      27.334  41.167 104.879  1.00  0.00           H  
ATOM   1045 HG13 ILE    69      28.297  39.809 105.445  1.00  0.00           H  
ATOM   1046  CD1 ILE    69      26.182  39.378 105.356  1.00  0.00           C  
ATOM   1047 HD11 ILE    69      25.205  39.744 105.673  1.00  0.00           H  
ATOM   1048 HD12 ILE    69      26.129  39.095 104.305  1.00  0.00           H  
ATOM   1049 HD13 ILE    69      26.517  38.512 105.927  1.00  0.00           H  
ATOM   1050  C   ILE    69      28.740  40.943 109.282  1.00  0.00           C  
ATOM   1051  O   ILE    69      27.965  41.073 110.232  1.00  0.00           O  
ATOM   1052  N   HIE    70      30.002  41.396 109.395  1.00  0.00           N  
ATOM   1053  H   HIE    70      30.655  40.909 108.798  1.00  0.00           H  
ATOM   1054  CA  HIE    70      30.560  41.898 110.684  1.00  0.00           C  
ATOM   1055  HA  HIE    70      29.782  42.349 111.301  1.00  0.00           H  
ATOM   1056  CB  HIE    70      31.173  40.708 111.478  1.00  0.00           C  
ATOM   1057  HB2 HIE    70      30.791  39.688 111.440  1.00  0.00           H  
ATOM   1058  HB3 HIE    70      32.157  40.624 111.017  1.00  0.00           H  
ATOM   1059  CG  HIE    70      31.323  41.007 112.938  1.00  0.00           C  
ATOM   1060  ND1 HIE    70      32.306  40.482 113.729  1.00  0.00           N  
ATOM   1061  CE1 HIE    70      31.841  40.628 114.960  1.00  0.00           C  
ATOM   1062  HE1 HIE    70      32.354  40.290 115.849  1.00  0.00           H  
ATOM   1063  NE2 HIE    70      30.572  41.139 114.969  1.00  0.00           N  
ATOM   1064  HE2 HIE    70      30.068  41.455 115.785  1.00  0.00           H  
ATOM   1065  CD2 HIE    70      30.246  41.436 113.605  1.00  0.00           C  
ATOM   1066  HD2 HIE    70      29.246  41.672 113.274  1.00  0.00           H  
ATOM   1067  C   HIE    70      31.694  42.883 110.584  1.00  0.00           C  
ATOM   1068  O   HIE    70      32.403  42.971 109.614  1.00  0.00           O  
ATOM   1069  N   TYR    71      31.912  43.658 111.661  1.00  0.00           N  
ATOM   1070  H   TYR    71      31.285  43.689 112.452  1.00  0.00           H  
ATOM   1071  CA  TYR    71      32.926  44.707 111.703  1.00  0.00           C  
ATOM   1072  HA  TYR    71      33.787  44.432 111.094  1.00  0.00           H  
ATOM   1073  CB  TYR    71      32.328  46.015 111.189  1.00  0.00           C  
ATOM   1074  HB2 TYR    71      32.204  45.931 110.109  1.00  0.00           H  
ATOM   1075  HB3 TYR    71      31.374  46.288 111.640  1.00  0.00           H  
ATOM   1076  CG  TYR    71      33.276  47.205 111.488  1.00  0.00           C  
ATOM   1077  CD1 TYR    71      32.971  48.031 112.596  1.00  0.00           C  
ATOM   1078  HD1 TYR    71      32.025  47.898 113.100  1.00  0.00           H  
ATOM   1079  CE1 TYR    71      33.844  49.098 112.899  1.00  0.00           C  
ATOM   1080  HE1 TYR    71      33.402  49.850 113.536  1.00  0.00           H  
ATOM   1081  CZ  TYR    71      34.949  49.384 112.094  1.00  0.00           C  
ATOM   1082  OH  TYR    71      35.751  50.468 112.405  1.00  0.00           O  
ATOM   1083  HH  TYR    71      36.188  50.891 111.662  1.00  0.00           H  
ATOM   1084  CE2 TYR    71      35.048  48.680 110.856  1.00  0.00           C  
ATOM   1085  HE2 TYR    71      35.840  48.986 110.189  1.00  0.00           H  
ATOM   1086  CD2 TYR    71      34.260  47.531 110.568  1.00  0.00           C  
ATOM   1087  HD2 TYR    71      34.561  46.992 109.682  1.00  0.00           H  
ATOM   1088  C   TYR    71      33.400  44.838 113.146  1.00  0.00           C  
ATOM   1089  O   TYR    71      32.592  44.834 114.079  1.00  0.00           O  
ATOM   1090  N   CYX    72      34.679  45.008 113.381  1.00  0.00           N  
ATOM   1091  H   CYX    72      35.248  45.036 112.547  1.00  0.00           H  
ATOM   1092  CA  CYX    72      35.397  45.356 114.631  1.00  0.00           C  
ATOM   1093  HA  CYX    72      34.703  45.650 115.418  1.00  0.00           H  
ATOM   1094  CB  CYX    72      36.098  44.078 115.121  1.00  0.00           C  
ATOM   1095  HB2 CYX    72      36.625  43.616 114.286  1.00  0.00           H  
ATOM   1096  HB3 CYX    72      36.856  44.398 115.837  1.00  0.00           H  
ATOM   1097  SG  CYX    72      35.133  42.841 115.938  1.00  0.00           S  
ATOM   1098  C   CYX    72      36.406  46.544 114.383  1.00  0.00           C  
ATOM   1099  O   CYX    72      37.300  46.381 113.512  1.00  0.00           O  
ATOM   1100  N   ALA    73      36.292  47.732 115.003  1.00  0.00           N  
ATOM   1101  H   ALA    73      35.641  47.757 115.774  1.00  0.00           H  
ATOM   1102  CA  ALA    73      37.238  48.865 114.964  1.00  0.00           C  
ATOM   1103  HA  ALA    73      37.191  49.411 114.022  1.00  0.00           H  
ATOM   1104  CB  ALA    73      36.762  49.889 116.045  1.00  0.00           C  
ATOM   1105  HB1 ALA    73      36.127  50.608 115.527  1.00  0.00           H  
ATOM   1106  HB2 ALA    73      36.229  49.489 116.907  1.00  0.00           H  
ATOM   1107  HB3 ALA    73      37.624  50.449 116.408  1.00  0.00           H  
ATOM   1108  C   ALA    73      38.693  48.479 115.147  1.00  0.00           C  
ATOM   1109  O   ALA    73      38.937  47.775 116.142  1.00  0.00           O  
ATOM   1110  N   PRO    74      39.624  49.181 114.441  1.00  0.00           N  
ATOM   1111  CD  PRO    74      39.335  49.781 113.113  1.00  0.00           C  
ATOM   1112  HD2 PRO    74      38.969  50.801 113.234  1.00  0.00           H  
ATOM   1113  HD3 PRO    74      38.498  49.279 112.628  1.00  0.00           H  
ATOM   1114  CG  PRO    74      40.668  49.768 112.384  1.00  0.00           C  
ATOM   1115  HG2 PRO    74      40.650  50.667 111.769  1.00  0.00           H  
ATOM   1116  HG3 PRO    74      40.811  48.822 111.863  1.00  0.00           H  
ATOM   1117  CB  PRO    74      41.740  49.798 113.440  1.00  0.00           C  
ATOM   1118  HB2 PRO    74      41.948  50.861 113.562  1.00  0.00           H  
ATOM   1119  HB3 PRO    74      42.581  49.185 113.115  1.00  0.00           H  
ATOM   1120  CA  PRO    74      41.116  49.148 114.689  1.00  0.00           C  
ATOM   1121  HA  PRO    74      41.490  48.128 114.783  1.00  0.00           H  
ATOM   1122  C   PRO    74      41.523  49.815 115.993  1.00  0.00           C  
ATOM   1123  O   PRO    74      40.863  50.720 116.478  1.00  0.00           O  
ATOM   1124  N   ALA    75      42.651  49.478 116.569  1.00  0.00           N  
ATOM   1125  H   ALA    75      43.219  48.807 116.071  1.00  0.00           H  
ATOM   1126  CA  ALA    75      43.240  49.965 117.814  1.00  0.00           C  
ATOM   1127  HA  ALA    75      42.589  49.720 118.652  1.00  0.00           H  
ATOM   1128  CB  ALA    75      44.476  49.157 118.171  1.00  0.00           C  
ATOM   1129  HB1 ALA    75      44.930  49.517 119.094  1.00  0.00           H  
ATOM   1130  HB2 ALA    75      44.339  48.079 118.252  1.00  0.00           H  
ATOM   1131  HB3 ALA    75      45.245  49.420 117.445  1.00  0.00           H  
ATOM   1132  C   ALA    75      43.442  51.604 117.799  1.00  0.00           C  
ATOM   1133  O   ALA    75      43.979  52.139 116.845  1.00  0.00           O  
ATOM   1134  N   GLY    76      42.678  52.317 118.651  1.00  0.00           N  
ATOM   1135  H   GLY    76      42.250  51.887 119.458  1.00  0.00           H  
ATOM   1136  CA  GLY    76      42.442  53.767 118.595  1.00  0.00           C  
ATOM   1137  HA2 GLY    76      42.683  54.231 119.551  1.00  0.00           H  
ATOM   1138  HA3 GLY    76      43.115  54.181 117.844  1.00  0.00           H  
ATOM   1139  C   GLY    76      41.050  54.259 118.234  1.00  0.00           C  
ATOM   1140  O   GLY    76      40.763  55.441 118.189  1.00  0.00           O  
ATOM   1141  N   PHE    77      40.202  53.313 117.854  1.00  0.00           N  
ATOM   1142  H   PHE    77      40.570  52.385 117.706  1.00  0.00           H  
ATOM   1143  CA  PHE    77      38.833  53.520 117.423  1.00  0.00           C  
ATOM   1144  HA  PHE    77      38.659  54.594 117.489  1.00  0.00           H  
ATOM   1145  CB  PHE    77      38.632  53.149 115.905  1.00  0.00           C  
ATOM   1146  HB2 PHE    77      39.031  52.148 115.740  1.00  0.00           H  
ATOM   1147  HB3 PHE    77      37.562  53.087 115.708  1.00  0.00           H  
ATOM   1148  CG  PHE    77      39.213  54.084 114.929  1.00  0.00           C  
ATOM   1149  CD1 PHE    77      38.329  54.851 114.183  1.00  0.00           C  
ATOM   1150  HD1 PHE    77      37.269  54.832 114.392  1.00  0.00           H  
ATOM   1151  CE1 PHE    77      38.753  55.601 113.057  1.00  0.00           C  
ATOM   1152  HE1 PHE    77      38.100  56.281 112.532  1.00  0.00           H  
ATOM   1153  CZ  PHE    77      40.073  55.660 112.670  1.00  0.00           C  
ATOM   1154  HZ  PHE    77      40.341  56.389 111.920  1.00  0.00           H  
ATOM   1155  CE2 PHE    77      41.006  54.966 113.505  1.00  0.00           C  
ATOM   1156  HE2 PHE    77      42.028  54.927 113.157  1.00  0.00           H  
ATOM   1157  CD2 PHE    77      40.569  54.190 114.580  1.00  0.00           C  
ATOM   1158  HD2 PHE    77      41.294  53.670 115.189  1.00  0.00           H  
ATOM   1159  C   PHE    77      37.817  52.766 118.227  1.00  0.00           C  
ATOM   1160  O   PHE    77      38.203  51.770 118.904  1.00  0.00           O  
ATOM   1161  N   ALA    78      36.529  53.193 118.101  1.00  0.00           N  
ATOM   1162  H   ALA    78      36.357  54.019 117.546  1.00  0.00           H  
ATOM   1163  CA  ALA    78      35.372  52.493 118.585  1.00  0.00           C  
ATOM   1164  HA  ALA    78      35.668  51.472 118.827  1.00  0.00           H  
ATOM   1165  CB  ALA    78      35.016  53.094 119.954  1.00  0.00           C  
ATOM   1166  HB1 ALA    78      35.862  53.020 120.637  1.00  0.00           H  
ATOM   1167  HB2 ALA    78      34.742  54.145 119.866  1.00  0.00           H  
ATOM   1168  HB3 ALA    78      34.149  52.601 120.395  1.00  0.00           H  
ATOM   1169  C   ALA    78      34.235  52.535 117.598  1.00  0.00           C  
ATOM   1170  O   ALA    78      34.234  53.318 116.664  1.00  0.00           O  
ATOM   1171  N   ILE    79      33.184  51.739 117.791  1.00  0.00           N  
ATOM   1172  H   ILE    79      33.212  51.065 118.542  1.00  0.00           H  
ATOM   1173  CA  ILE    79      31.874  52.279 117.360  1.00  0.00           C  
ATOM   1174  HA  ILE    79      32.018  53.007 116.561  1.00  0.00           H  
ATOM   1175  CB  ILE    79      30.936  51.184 116.708  1.00  0.00           C  
ATOM   1176  HB  ILE    79      30.075  51.719 116.309  1.00  0.00           H  
ATOM   1177  CG2 ILE    79      31.593  50.713 115.447  1.00  0.00           C  
ATOM   1178 HG21 ILE    79      31.870  51.528 114.778  1.00  0.00           H  
ATOM   1179 HG22 ILE    79      32.467  50.191 115.838  1.00  0.00           H  
ATOM   1180 HG23 ILE    79      30.978  49.978 114.927  1.00  0.00           H  
ATOM   1181  CG1 ILE    79      30.568  50.085 117.748  1.00  0.00           C  
ATOM   1182 HG12 ILE    79      31.492  49.606 118.074  1.00  0.00           H  
ATOM   1183 HG13 ILE    79      30.121  50.489 118.657  1.00  0.00           H  
ATOM   1184  CD1 ILE    79      29.646  49.006 117.228  1.00  0.00           C  
ATOM   1185 HD11 ILE    79      29.132  48.568 118.084  1.00  0.00           H  
ATOM   1186 HD12 ILE    79      28.993  49.454 116.479  1.00  0.00           H  
ATOM   1187 HD13 ILE    79      30.164  48.319 116.559  1.00  0.00           H  
ATOM   1188  C   ILE    79      31.242  53.061 118.492  1.00  0.00           C  
ATOM   1189  O   ILE    79      31.278  52.620 119.636  1.00  0.00           O  
ATOM   1190  N   LEU    80      30.481  54.123 118.205  1.00  0.00           N  
ATOM   1191  H   LEU    80      30.487  54.451 117.249  1.00  0.00           H  
ATOM   1192  CA  LEU    80      29.366  54.485 118.952  1.00  0.00           C  
ATOM   1193  HA  LEU    80      29.689  54.341 119.983  1.00  0.00           H  
ATOM   1194  CB  LEU    80      28.889  55.960 118.720  1.00  0.00           C  
ATOM   1195  HB2 LEU    80      29.745  56.634 118.732  1.00  0.00           H  
ATOM   1196  HB3 LEU    80      28.406  56.084 117.751  1.00  0.00           H  
ATOM   1197  CG  LEU    80      27.922  56.385 119.794  1.00  0.00           C  
ATOM   1198  HG  LEU    80      27.757  55.626 120.559  1.00  0.00           H  
ATOM   1199  CD1 LEU    80      28.441  57.713 120.483  1.00  0.00           C  
ATOM   1200 HD11 LEU    80      27.674  58.216 121.072  1.00  0.00           H  
ATOM   1201 HD12 LEU    80      29.187  57.312 121.168  1.00  0.00           H  
ATOM   1202 HD13 LEU    80      28.735  58.456 119.742  1.00  0.00           H  
ATOM   1203  CD2 LEU    80      26.549  56.679 119.155  1.00  0.00           C  
ATOM   1204 HD21 LEU    80      26.149  55.766 118.714  1.00  0.00           H  
ATOM   1205 HD22 LEU    80      25.889  57.074 119.927  1.00  0.00           H  
ATOM   1206 HD23 LEU    80      26.532  57.499 118.438  1.00  0.00           H  
ATOM   1207  C   LEU    80      28.167  53.577 118.502  1.00  0.00           C  
ATOM   1208  O   LEU    80      27.878  53.491 117.284  1.00  0.00           O  
ATOM   1209  N   LYS    81      27.730  52.676 119.361  1.00  0.00           N  
ATOM   1210  H   LYS    81      28.112  52.811 120.286  1.00  0.00           H  
ATOM   1211  CA  LYS    81      26.434  52.042 119.191  1.00  0.00           C  
ATOM   1212  HA  LYS    81      26.181  51.947 118.135  1.00  0.00           H  
ATOM   1213  CB  LYS    81      26.668  50.638 119.653  1.00  0.00           C  
ATOM   1214  HB2 LYS    81      27.475  50.200 119.065  1.00  0.00           H  
ATOM   1215  HB3 LYS    81      27.051  50.657 120.674  1.00  0.00           H  
ATOM   1216  CG  LYS    81      25.445  49.706 119.580  1.00  0.00           C  
ATOM   1217  HG2 LYS    81      24.755  50.064 120.344  1.00  0.00           H  
ATOM   1218  HG3 LYS    81      24.928  49.732 118.621  1.00  0.00           H  
ATOM   1219  CD  LYS    81      25.838  48.186 119.833  1.00  0.00           C  
ATOM   1220  HD2 LYS    81      25.168  47.513 119.298  1.00  0.00           H  
ATOM   1221  HD3 LYS    81      26.875  48.016 119.543  1.00  0.00           H  
ATOM   1222  CE  LYS    81      25.804  47.894 121.341  1.00  0.00           C  
ATOM   1223  HE2 LYS    81      26.510  47.091 121.554  1.00  0.00           H  
ATOM   1224  HE3 LYS    81      26.005  48.846 121.831  1.00  0.00           H  
ATOM   1225  NZ  LYS    81      24.439  47.463 121.689  1.00  0.00           N  
ATOM   1226  HZ1 LYS    81      24.269  47.485 122.684  1.00  0.00           H  
ATOM   1227  HZ2 LYS    81      23.782  48.054 121.200  1.00  0.00           H  
ATOM   1228  HZ3 LYS    81      24.404  46.479 121.468  1.00  0.00           H  
ATOM   1229  C   LYS    81      25.208  52.623 119.790  1.00  0.00           C  
ATOM   1230  O   LYS    81      25.199  52.883 121.003  1.00  0.00           O  
ATOM   1231  N   CYX    82      24.172  53.112 119.125  1.00  0.00           N  
ATOM   1232  H   CYX    82      24.173  52.822 118.158  1.00  0.00           H  
ATOM   1233  CA  CYX    82      22.886  53.399 119.723  1.00  0.00           C  
ATOM   1234  HA  CYX    82      23.176  54.172 120.435  1.00  0.00           H  
ATOM   1235  CB  CYX    82      21.848  53.907 118.718  1.00  0.00           C  
ATOM   1236  HB2 CYX    82      22.306  54.716 118.150  1.00  0.00           H  
ATOM   1237  HB3 CYX    82      21.651  53.235 117.883  1.00  0.00           H  
ATOM   1238  SG  CYX    82      20.208  54.366 119.290  1.00  0.00           S  
ATOM   1239  C   CYX    82      22.357  52.093 120.363  1.00  0.00           C  
ATOM   1240  O   CYX    82      22.382  51.061 119.716  1.00  0.00           O  
ATOM   1241  N   ASN    83      21.827  52.160 121.619  1.00  0.00           N  
ATOM   1242  H   ASN    83      21.758  53.058 122.076  1.00  0.00           H  
ATOM   1243  CA  ASN    83      21.297  50.973 122.291  1.00  0.00           C  
ATOM   1244  HA  ASN    83      21.799  50.089 121.897  1.00  0.00           H  
ATOM   1245  CB  ASN    83      21.649  51.024 123.830  1.00  0.00           C  
ATOM   1246  HB2 ASN    83      21.366  52.008 124.204  1.00  0.00           H  
ATOM   1247  HB3 ASN    83      21.190  50.228 124.416  1.00  0.00           H  
ATOM   1248  CG  ASN    83      23.108  50.951 124.104  1.00  0.00           C  
ATOM   1249  OD1 ASN    83      23.805  50.268 123.373  1.00  0.00           O  
ATOM   1250  ND2 ASN    83      23.592  51.569 125.149  1.00  0.00           N  
ATOM   1251 HD21 ASN    83      24.576  51.428 125.326  1.00  0.00           H  
ATOM   1252 HD22 ASN    83      23.030  52.080 125.816  1.00  0.00           H  
ATOM   1253  C   ASN    83      19.803  50.789 122.007  1.00  0.00           C  
ATOM   1254  O   ASN    83      19.313  49.676 121.947  1.00  0.00           O  
ATOM   1255  N   ASN    84      19.045  51.904 121.940  1.00  0.00           N  
ATOM   1256  H   ASN    84      19.566  52.768 121.921  1.00  0.00           H  
ATOM   1257  CA  ASN    84      17.622  51.950 122.191  1.00  0.00           C  
ATOM   1258  HA  ASN    84      17.406  51.415 123.116  1.00  0.00           H  
ATOM   1259  CB  ASN    84      17.214  53.444 122.282  1.00  0.00           C  
ATOM   1260  HB2 ASN    84      17.674  53.890 121.400  1.00  0.00           H  
ATOM   1261  HB3 ASN    84      16.135  53.481 122.132  1.00  0.00           H  
ATOM   1262  CG  ASN    84      17.753  54.075 123.550  1.00  0.00           C  
ATOM   1263  OD1 ASN    84      17.856  53.558 124.653  1.00  0.00           O  
ATOM   1264  ND2 ASN    84      17.600  55.399 123.628  1.00  0.00           N  
ATOM   1265 HD21 ASN    84      17.648  55.915 124.495  1.00  0.00           H  
ATOM   1266 HD22 ASN    84      17.101  55.841 122.868  1.00  0.00           H  
ATOM   1267  C   ASN    84      16.732  51.173 121.200  1.00  0.00           C  
ATOM   1268  O   ASN    84      17.152  51.064 119.996  1.00  0.00           O  
ATOM   1269  N   LYS    85      15.876  50.300 121.715  1.00  0.00           N  
ATOM   1270  H   LYS    85      16.066  50.088 122.683  1.00  0.00           H  
ATOM   1271  CA  LYS    85      15.033  49.287 120.984  1.00  0.00           C  
ATOM   1272  HA  LYS    85      15.626  48.919 120.146  1.00  0.00           H  
ATOM   1273  CB  LYS    85      14.800  47.997 121.865  1.00  0.00           C  
ATOM   1274  HB2 LYS    85      15.717  47.760 122.405  1.00  0.00           H  
ATOM   1275  HB3 LYS    85      14.020  48.136 122.614  1.00  0.00           H  
ATOM   1276  CG  LYS    85      14.562  46.824 120.841  1.00  0.00           C  
ATOM   1277  HG2 LYS    85      13.543  46.970 120.482  1.00  0.00           H  
ATOM   1278  HG3 LYS    85      15.285  46.882 120.028  1.00  0.00           H  
ATOM   1279  CD  LYS    85      14.657  45.460 121.524  1.00  0.00           C  
ATOM   1280  HD2 LYS    85      15.668  45.131 121.763  1.00  0.00           H  
ATOM   1281  HD3 LYS    85      14.117  45.656 122.451  1.00  0.00           H  
ATOM   1282  CE  LYS    85      13.822  44.346 120.819  1.00  0.00           C  
ATOM   1283  HE2 LYS    85      12.794  44.673 120.975  1.00  0.00           H  
ATOM   1284  HE3 LYS    85      14.119  44.225 119.778  1.00  0.00           H  
ATOM   1285  NZ  LYS    85      14.011  43.068 121.489  1.00  0.00           N  
ATOM   1286  HZ1 LYS    85      13.464  42.378 120.995  1.00  0.00           H  
ATOM   1287  HZ2 LYS    85      14.958  42.722 121.434  1.00  0.00           H  
ATOM   1288  HZ3 LYS    85      13.925  43.150 122.492  1.00  0.00           H  
ATOM   1289  C   LYS    85      13.789  49.841 120.355  1.00  0.00           C  
ATOM   1290  O   LYS    85      13.549  49.658 119.189  1.00  0.00           O  
ATOM   1291  N   THR    86      13.016  50.475 121.186  1.00  0.00           N  
ATOM   1292  H   THR    86      13.077  50.309 122.180  1.00  0.00           H  
ATOM   1293  CA  THR    86      11.901  51.356 120.818  1.00  0.00           C  
ATOM   1294  HA  THR    86      11.360  50.720 120.117  1.00  0.00           H  
ATOM   1295  CB  THR    86      10.958  51.590 122.049  1.00  0.00           C  
ATOM   1296  HB  THR    86      11.600  52.017 122.819  1.00  0.00           H  
ATOM   1297  CG2 THR    86       9.711  52.341 121.844  1.00  0.00           C  
ATOM   1298 HG21 THR    86       9.035  52.418 122.695  1.00  0.00           H  
ATOM   1299 HG22 THR    86      10.012  53.337 121.519  1.00  0.00           H  
ATOM   1300 HG23 THR    86       9.284  51.870 120.958  1.00  0.00           H  
ATOM   1301  OG1 THR    86      10.548  50.299 122.525  1.00  0.00           O  
ATOM   1302  HG1 THR    86       9.872  50.056 121.888  1.00  0.00           H  
ATOM   1303  C   THR    86      12.292  52.666 120.213  1.00  0.00           C  
ATOM   1304  O   THR    86      12.211  53.695 120.845  1.00  0.00           O  
ATOM   1305  N   PHE    87      12.990  52.628 119.087  1.00  0.00           N  
ATOM   1306  H   PHE    87      12.910  51.758 118.580  1.00  0.00           H  
ATOM   1307  CA  PHE    87      13.626  53.752 118.411  1.00  0.00           C  
ATOM   1308  HA  PHE    87      13.100  54.693 118.570  1.00  0.00           H  
ATOM   1309  CB  PHE    87      14.972  54.018 119.098  1.00  0.00           C  
ATOM   1310  HB2 PHE    87      14.752  54.321 120.122  1.00  0.00           H  
ATOM   1311  HB3 PHE    87      15.625  53.147 119.159  1.00  0.00           H  
ATOM   1312  CG  PHE    87      15.724  55.171 118.492  1.00  0.00           C  
ATOM   1313  CD1 PHE    87      15.176  56.464 118.548  1.00  0.00           C  
ATOM   1314  HD1 PHE    87      14.246  56.836 118.951  1.00  0.00           H  
ATOM   1315  CE1 PHE    87      15.836  57.468 117.879  1.00  0.00           C  
ATOM   1316  HE1 PHE    87      15.429  58.438 117.633  1.00  0.00           H  
ATOM   1317  CZ  PHE    87      17.151  57.239 117.378  1.00  0.00           C  
ATOM   1318  HZ  PHE    87      17.827  58.065 117.210  1.00  0.00           H  
ATOM   1319  CE2 PHE    87      17.614  55.944 117.257  1.00  0.00           C  
ATOM   1320  HE2 PHE    87      18.498  55.656 116.706  1.00  0.00           H  
ATOM   1321  CD2 PHE    87      16.890  54.846 117.771  1.00  0.00           C  
ATOM   1322  HD2 PHE    87      17.158  53.823 117.556  1.00  0.00           H  
ATOM   1323  C   PHE    87      13.656  53.556 116.933  1.00  0.00           C  
ATOM   1324  O   PHE    87      14.078  52.560 116.360  1.00  0.00           O  
ATOM   1325  N   ASN    88      13.209  54.552 116.210  1.00  0.00           N  
ATOM   1326  H   ASN    88      12.988  55.402 116.708  1.00  0.00           H  
ATOM   1327  CA  ASN    88      13.277  54.654 114.755  1.00  0.00           C  
ATOM   1328  HA  ASN    88      12.399  54.126 114.383  1.00  0.00           H  
ATOM   1329  CB  ASN    88      12.907  56.160 114.518  1.00  0.00           C  
ATOM   1330  HB2 ASN    88      12.014  56.392 115.098  1.00  0.00           H  
ATOM   1331  HB3 ASN    88      13.562  56.777 115.133  1.00  0.00           H  
ATOM   1332  CG  ASN    88      12.667  56.435 113.058  1.00  0.00           C  
ATOM   1333  OD1 ASN    88      13.632  56.444 112.275  1.00  0.00           O  
ATOM   1334  ND2 ASN    88      11.450  56.715 112.685  1.00  0.00           N  
ATOM   1335 HD21 ASN    88      11.161  56.132 111.913  1.00  0.00           H  
ATOM   1336 HD22 ASN    88      10.772  56.587 113.422  1.00  0.00           H  
ATOM   1337  C   ASN    88      14.595  54.222 114.022  1.00  0.00           C  
ATOM   1338  O   ASN    88      14.538  53.559 112.984  1.00  0.00           O  
ATOM   1339  N   GLY    89      15.694  54.721 114.502  1.00  0.00           N  
ATOM   1340  H   GLY    89      15.703  55.191 115.396  1.00  0.00           H  
ATOM   1341  CA  GLY    89      16.917  54.640 113.789  1.00  0.00           C  
ATOM   1342  HA2 GLY    89      17.625  54.390 114.580  1.00  0.00           H  
ATOM   1343  HA3 GLY    89      16.904  53.873 113.016  1.00  0.00           H  
ATOM   1344  C   GLY    89      17.332  55.941 113.159  1.00  0.00           C  
ATOM   1345  O   GLY    89      18.505  56.252 113.237  1.00  0.00           O  
ATOM   1346  N   THR    90      16.372  56.737 112.603  1.00  0.00           N  
ATOM   1347  H   THR    90      15.420  56.470 112.808  1.00  0.00           H  
ATOM   1348  CA  THR    90      16.611  58.242 112.512  1.00  0.00           C  
ATOM   1349  HA  THR    90      17.596  58.381 112.064  1.00  0.00           H  
ATOM   1350  CB  THR    90      15.600  58.953 111.565  1.00  0.00           C  
ATOM   1351  HB  THR    90      14.620  59.104 112.019  1.00  0.00           H  
ATOM   1352  CG2 THR    90      16.212  60.238 110.967  1.00  0.00           C  
ATOM   1353 HG21 THR    90      16.655  60.969 111.643  1.00  0.00           H  
ATOM   1354 HG22 THR    90      16.996  59.946 110.269  1.00  0.00           H  
ATOM   1355 HG23 THR    90      15.355  60.611 110.405  1.00  0.00           H  
ATOM   1356  OG1 THR    90      15.399  58.154 110.402  1.00  0.00           O  
ATOM   1357  HG1 THR    90      14.490  57.881 110.543  1.00  0.00           H  
ATOM   1358  C   THR    90      16.477  58.888 113.852  1.00  0.00           C  
ATOM   1359  O   THR    90      15.521  58.642 114.623  1.00  0.00           O  
ATOM   1360  N   GLY    91      17.302  59.883 114.151  1.00  0.00           N  
ATOM   1361  H   GLY    91      18.249  59.802 113.809  1.00  0.00           H  
ATOM   1362  CA  GLY    91      17.111  60.978 115.112  1.00  0.00           C  
ATOM   1363  HA2 GLY    91      17.285  61.896 114.550  1.00  0.00           H  
ATOM   1364  HA3 GLY    91      16.097  60.893 115.503  1.00  0.00           H  
ATOM   1365  C   GLY    91      18.045  60.924 116.357  1.00  0.00           C  
ATOM   1366  O   GLY    91      19.027  60.173 116.233  1.00  0.00           O  
ATOM   1367  N   PRO    92      17.668  61.354 117.573  1.00  0.00           N  
ATOM   1368  CD  PRO    92      16.529  62.174 117.884  1.00  0.00           C  
ATOM   1369  HD2 PRO    92      15.634  61.582 118.071  1.00  0.00           H  
ATOM   1370  HD3 PRO    92      16.333  62.764 116.989  1.00  0.00           H  
ATOM   1371  CG  PRO    92      16.845  63.000 119.079  1.00  0.00           C  
ATOM   1372  HG2 PRO    92      16.052  62.896 119.819  1.00  0.00           H  
ATOM   1373  HG3 PRO    92      16.775  64.082 118.964  1.00  0.00           H  
ATOM   1374  CB  PRO    92      18.193  62.634 119.582  1.00  0.00           C  
ATOM   1375  HB2 PRO    92      18.114  62.312 120.620  1.00  0.00           H  
ATOM   1376  HB3 PRO    92      18.859  63.495 119.525  1.00  0.00           H  
ATOM   1377  CA  PRO    92      18.625  61.411 118.718  1.00  0.00           C  
ATOM   1378  HA  PRO    92      19.655  61.657 118.458  1.00  0.00           H  
ATOM   1379  C   PRO    92      18.509  60.136 119.528  1.00  0.00           C  
ATOM   1380  O   PRO    92      17.487  59.907 120.207  1.00  0.00           O  
ATOM   1381  N   CYX    93      19.601  59.295 119.547  1.00  0.00           N  
ATOM   1382  H   CYX    93      20.462  59.584 119.105  1.00  0.00           H  
ATOM   1383  CA  CYX    93      19.608  58.088 120.454  1.00  0.00           C  
ATOM   1384  HA  CYX    93      18.658  57.554 120.474  1.00  0.00           H  
ATOM   1385  CB  CYX    93      20.626  57.193 119.824  1.00  0.00           C  
ATOM   1386  HB2 CYX    93      20.485  56.974 118.766  1.00  0.00           H  
ATOM   1387  HB3 CYX    93      21.661  57.536 119.838  1.00  0.00           H  
ATOM   1388  SG  CYX    93      20.579  55.707 120.778  1.00  0.00           S  
ATOM   1389  C   CYX    93      20.065  58.575 121.784  1.00  0.00           C  
ATOM   1390  O   CYX    93      21.187  59.085 121.958  1.00  0.00           O  
ATOM   1391  N   THR    94      19.215  58.419 122.802  1.00  0.00           N  
ATOM   1392  H   THR    94      18.250  58.374 122.508  1.00  0.00           H  
ATOM   1393  CA  THR    94      19.512  59.018 124.128  1.00  0.00           C  
ATOM   1394  HA  THR    94      19.873  60.039 124.012  1.00  0.00           H  
ATOM   1395  CB  THR    94      18.259  59.136 124.916  1.00  0.00           C  
ATOM   1396  HB  THR    94      18.559  59.670 125.817  1.00  0.00           H  
ATOM   1397  CG2 THR    94      17.260  60.067 124.095  1.00  0.00           C  
ATOM   1398 HG21 THR    94      16.598  60.494 124.847  1.00  0.00           H  
ATOM   1399 HG22 THR    94      17.918  60.892 123.821  1.00  0.00           H  
ATOM   1400 HG23 THR    94      16.775  59.590 123.243  1.00  0.00           H  
ATOM   1401  OG1 THR    94      17.563  57.903 125.187  1.00  0.00           O  
ATOM   1402  HG1 THR    94      17.225  58.056 126.073  1.00  0.00           H  
ATOM   1403  C   THR    94      20.537  58.129 124.971  1.00  0.00           C  
ATOM   1404  O   THR    94      21.314  58.677 125.774  1.00  0.00           O  
ATOM   1405  N   ASN    95      20.472  56.822 124.835  1.00  0.00           N  
ATOM   1406  H   ASN    95      19.848  56.468 124.124  1.00  0.00           H  
ATOM   1407  CA  ASN    95      21.468  55.988 125.502  1.00  0.00           C  
ATOM   1408  HA  ASN    95      22.009  56.632 126.195  1.00  0.00           H  
ATOM   1409  CB  ASN    95      20.738  55.038 126.446  1.00  0.00           C  
ATOM   1410  HB2 ASN    95      20.044  55.549 127.114  1.00  0.00           H  
ATOM   1411  HB3 ASN    95      20.119  54.457 125.762  1.00  0.00           H  
ATOM   1412  CG  ASN    95      21.633  54.174 127.287  1.00  0.00           C  
ATOM   1413  OD1 ASN    95      22.099  53.118 126.870  1.00  0.00           O  
ATOM   1414  ND2 ASN    95      22.114  54.744 128.413  1.00  0.00           N  
ATOM   1415 HD21 ASN    95      22.555  54.207 129.146  1.00  0.00           H  
ATOM   1416 HD22 ASN    95      21.781  55.676 128.612  1.00  0.00           H  
ATOM   1417  C   ASN    95      22.365  55.252 124.460  1.00  0.00           C  
ATOM   1418  O   ASN    95      21.920  54.355 123.708  1.00  0.00           O  
ATOM   1419  N   VAL    96      23.660  55.623 124.533  1.00  0.00           N  
ATOM   1420  H   VAL    96      23.862  56.229 125.315  1.00  0.00           H  
ATOM   1421  CA  VAL    96      24.690  55.261 123.518  1.00  0.00           C  
ATOM   1422  HA  VAL    96      24.237  54.547 122.830  1.00  0.00           H  
ATOM   1423  CB  VAL    96      25.223  56.440 122.675  1.00  0.00           C  
ATOM   1424  HB  VAL    96      25.956  55.982 122.011  1.00  0.00           H  
ATOM   1425  CG1 VAL    96      24.026  57.092 121.914  1.00  0.00           C  
ATOM   1426 HG11 VAL    96      24.274  57.960 121.304  1.00  0.00           H  
ATOM   1427 HG12 VAL    96      23.667  56.342 121.210  1.00  0.00           H  
ATOM   1428 HG13 VAL    96      23.361  57.554 122.645  1.00  0.00           H  
ATOM   1429  CG2 VAL    96      25.843  57.627 123.450  1.00  0.00           C  
ATOM   1430 HG21 VAL    96      25.620  58.589 122.988  1.00  0.00           H  
ATOM   1431 HG22 VAL    96      25.760  57.581 124.536  1.00  0.00           H  
ATOM   1432 HG23 VAL    96      26.884  57.454 123.180  1.00  0.00           H  
ATOM   1433  C   VAL    96      25.870  54.497 124.151  1.00  0.00           C  
ATOM   1434  O   VAL    96      26.633  55.014 124.970  1.00  0.00           O  
ATOM   1435  N   SER    97      26.196  53.319 123.661  1.00  0.00           N  
ATOM   1436  H   SER    97      25.735  52.988 122.826  1.00  0.00           H  
ATOM   1437  CA  SER    97      27.425  52.583 124.068  1.00  0.00           C  
ATOM   1438  HA  SER    97      27.715  52.754 125.104  1.00  0.00           H  
ATOM   1439  CB  SER    97      27.226  51.067 124.070  1.00  0.00           C  
ATOM   1440  HB2 SER    97      26.813  50.761 123.108  1.00  0.00           H  
ATOM   1441  HB3 SER    97      28.126  50.521 124.354  1.00  0.00           H  
ATOM   1442  OG  SER    97      26.308  50.672 125.086  1.00  0.00           O  
ATOM   1443  HG  SER    97      25.743  49.952 124.797  1.00  0.00           H  
ATOM   1444  C   SER    97      28.621  52.911 123.232  1.00  0.00           C  
ATOM   1445  O   SER    97      28.494  52.941 121.968  1.00  0.00           O  
ATOM   1446  N   THR    98      29.789  52.768 123.818  1.00  0.00           N  
ATOM   1447  H   THR    98      29.779  52.491 124.789  1.00  0.00           H  
ATOM   1448  CA  THR    98      30.988  52.606 123.039  1.00  0.00           C  
ATOM   1449  HA  THR    98      30.769  52.829 121.995  1.00  0.00           H  
ATOM   1450  CB  THR    98      32.200  53.497 123.382  1.00  0.00           C  
ATOM   1451  HB  THR    98      33.170  53.032 123.202  1.00  0.00           H  
ATOM   1452  CG2 THR    98      32.058  54.761 122.505  1.00  0.00           C  
ATOM   1453 HG21 THR    98      32.279  54.453 121.483  1.00  0.00           H  
ATOM   1454 HG22 THR    98      31.064  55.201 122.423  1.00  0.00           H  
ATOM   1455 HG23 THR    98      32.811  55.480 122.826  1.00  0.00           H  
ATOM   1456  OG1 THR    98      32.308  53.868 124.732  1.00  0.00           O  
ATOM   1457  HG1 THR    98      33.125  54.359 124.618  1.00  0.00           H  
ATOM   1458  C   THR    98      31.452  51.185 123.091  1.00  0.00           C  
ATOM   1459  O   THR    98      31.407  50.527 124.134  1.00  0.00           O  
ATOM   1460  N   VAL    99      31.874  50.712 121.899  1.00  0.00           N  
ATOM   1461  H   VAL    99      31.802  51.326 121.100  1.00  0.00           H  
ATOM   1462  CA  VAL    99      32.069  49.256 121.628  1.00  0.00           C  
ATOM   1463  HA  VAL    99      32.459  48.746 122.508  1.00  0.00           H  
ATOM   1464  CB  VAL    99      30.848  48.516 121.066  1.00  0.00           C  
ATOM   1465  HB  VAL    99      30.957  48.489 119.982  1.00  0.00           H  
ATOM   1466  CG1 VAL    99      30.776  47.055 121.648  1.00  0.00           C  
ATOM   1467 HG11 VAL    99      31.329  46.346 121.033  1.00  0.00           H  
ATOM   1468 HG12 VAL    99      31.077  47.066 122.695  1.00  0.00           H  
ATOM   1469 HG13 VAL    99      29.785  46.602 121.636  1.00  0.00           H  
ATOM   1470  CG2 VAL    99      29.526  49.304 121.407  1.00  0.00           C  
ATOM   1471 HG21 VAL    99      29.553  50.253 120.873  1.00  0.00           H  
ATOM   1472 HG22 VAL    99      28.664  48.784 120.988  1.00  0.00           H  
ATOM   1473 HG23 VAL    99      29.257  49.379 122.461  1.00  0.00           H  
ATOM   1474  C   VAL    99      33.330  49.143 120.724  1.00  0.00           C  
ATOM   1475  O   VAL    99      33.735  50.123 120.032  1.00  0.00           O  
ATOM   1476  N   GLN   100      33.780  47.940 120.460  1.00  0.00           N  
ATOM   1477  H   GLN   100      33.695  47.341 121.269  1.00  0.00           H  
ATOM   1478  CA  GLN   100      34.803  47.673 119.434  1.00  0.00           C  
ATOM   1479  HA  GLN   100      35.214  48.646 119.165  1.00  0.00           H  
ATOM   1480  CB  GLN   100      35.817  46.733 119.982  1.00  0.00           C  
ATOM   1481  HB2 GLN   100      35.860  46.866 121.063  1.00  0.00           H  
ATOM   1482  HB3 GLN   100      35.496  45.725 119.718  1.00  0.00           H  
ATOM   1483  CG  GLN   100      37.241  47.004 119.448  1.00  0.00           C  
ATOM   1484  HG2 GLN   100      37.875  46.199 119.819  1.00  0.00           H  
ATOM   1485  HG3 GLN   100      37.276  46.976 118.359  1.00  0.00           H  
ATOM   1486  CD  GLN   100      37.839  48.324 119.800  1.00  0.00           C  
ATOM   1487  OE1 GLN   100      37.840  48.744 120.929  1.00  0.00           O  
ATOM   1488  NE2 GLN   100      38.626  48.930 118.921  1.00  0.00           N  
ATOM   1489 HE21 GLN   100      38.587  48.453 118.031  1.00  0.00           H  
ATOM   1490 HE22 GLN   100      38.727  49.933 118.983  1.00  0.00           H  
ATOM   1491  C   GLN   100      34.177  47.126 118.182  1.00  0.00           C  
ATOM   1492  O   GLN   100      34.541  47.510 117.132  1.00  0.00           O  
ATOM   1493  N   CYX   101      33.116  46.313 118.311  1.00  0.00           N  
ATOM   1494  H   CYX   101      32.835  46.168 119.270  1.00  0.00           H  
ATOM   1495  CA  CYX   101      32.537  45.390 117.324  1.00  0.00           C  
ATOM   1496  HA  CYX   101      32.992  45.668 116.374  1.00  0.00           H  
ATOM   1497  CB  CYX   101      32.928  43.995 117.745  1.00  0.00           C  
ATOM   1498  HB2 CYX   101      32.394  43.760 118.666  1.00  0.00           H  
ATOM   1499  HB3 CYX   101      32.534  43.278 117.026  1.00  0.00           H  
ATOM   1500  SG  CYX   101      34.705  43.624 117.814  1.00  0.00           S  
ATOM   1501  C   CYX   101      30.986  45.591 117.197  1.00  0.00           C  
ATOM   1502  O   CYX   101      30.259  45.977 118.165  1.00  0.00           O  
ATOM   1503  N   THR   102      30.545  45.347 116.014  1.00  0.00           N  
ATOM   1504  H   THR   102      31.169  44.824 115.416  1.00  0.00           H  
ATOM   1505  CA  THR   102      29.101  45.124 115.722  1.00  0.00           C  
ATOM   1506  HA  THR   102      28.500  45.840 116.284  1.00  0.00           H  
ATOM   1507  CB  THR   102      28.797  45.469 114.240  1.00  0.00           C  
ATOM   1508  HB  THR   102      27.716  45.342 114.194  1.00  0.00           H  
ATOM   1509  CG2 THR   102      29.198  46.835 113.766  1.00  0.00           C  
ATOM   1510 HG21 THR   102      29.419  46.824 112.699  1.00  0.00           H  
ATOM   1511 HG22 THR   102      28.385  47.549 113.896  1.00  0.00           H  
ATOM   1512 HG23 THR   102      30.181  47.080 114.170  1.00  0.00           H  
ATOM   1513  OG1 THR   102      29.613  44.644 113.356  1.00  0.00           O  
ATOM   1514  HG1 THR   102      29.001  44.391 112.661  1.00  0.00           H  
ATOM   1515  C   THR   102      28.619  43.727 116.125  1.00  0.00           C  
ATOM   1516  O   THR   102      29.277  43.008 116.824  1.00  0.00           O  
ATOM   1517  N   HIE   103      27.347  43.334 115.802  1.00  0.00           N  
ATOM   1518  H   HIE   103      26.684  44.041 115.516  1.00  0.00           H  
ATOM   1519  CA  HIE   103      26.774  41.952 115.805  1.00  0.00           C  
ATOM   1520  HA  HIE   103      27.393  41.298 116.420  1.00  0.00           H  
ATOM   1521  CB  HIE   103      25.462  41.865 116.466  1.00  0.00           C  
ATOM   1522  HB2 HIE   103      25.631  42.293 117.454  1.00  0.00           H  
ATOM   1523  HB3 HIE   103      24.847  42.566 115.903  1.00  0.00           H  
ATOM   1524  CG  HIE   103      24.853  40.479 116.699  1.00  0.00           C  
ATOM   1525  ND1 HIE   103      25.260  39.493 117.599  1.00  0.00           N  
ATOM   1526  CE1 HIE   103      24.414  38.482 117.459  1.00  0.00           C  
ATOM   1527  HE1 HIE   103      24.471  37.515 117.936  1.00  0.00           H  
ATOM   1528  NE2 HIE   103      23.320  38.923 116.771  1.00  0.00           N  
ATOM   1529  HE2 HIE   103      22.742  38.175 116.415  1.00  0.00           H  
ATOM   1530  CD2 HIE   103      23.668  40.087 116.148  1.00  0.00           C  
ATOM   1531  HD2 HIE   103      23.385  40.395 115.152  1.00  0.00           H  
ATOM   1532  C   HIE   103      26.719  41.337 114.384  1.00  0.00           C  
ATOM   1533  O   HIE   103      26.206  41.994 113.473  1.00  0.00           O  
ATOM   1534  N   GLY   104      27.093  40.077 114.312  1.00  0.00           N  
ATOM   1535  H   GLY   104      27.354  39.597 115.161  1.00  0.00           H  
ATOM   1536  CA  GLY   104      27.092  39.226 113.136  1.00  0.00           C  
ATOM   1537  HA2 GLY   104      27.675  39.657 112.323  1.00  0.00           H  
ATOM   1538  HA3 GLY   104      27.486  38.272 113.488  1.00  0.00           H  
ATOM   1539  C   GLY   104      25.704  39.068 112.595  1.00  0.00           C  
ATOM   1540  O   GLY   104      24.884  38.358 113.128  1.00  0.00           O  
ATOM   1541  N   ILE   105      25.528  39.712 111.446  1.00  0.00           N  
ATOM   1542  H   ILE   105      26.264  40.298 111.079  1.00  0.00           H  
ATOM   1543  CA  ILE   105      24.288  39.565 110.629  1.00  0.00           C  
ATOM   1544  HA  ILE   105      23.475  39.333 111.317  1.00  0.00           H  
ATOM   1545  CB  ILE   105      24.012  40.889 109.857  1.00  0.00           C  
ATOM   1546  HB  ILE   105      24.836  41.043 109.160  1.00  0.00           H  
ATOM   1547  CG2 ILE   105      22.836  40.797 108.788  1.00  0.00           C  
ATOM   1548 HG21 ILE   105      22.468  41.798 108.563  1.00  0.00           H  
ATOM   1549 HG22 ILE   105      23.237  40.370 107.869  1.00  0.00           H  
ATOM   1550 HG23 ILE   105      22.107  40.132 109.249  1.00  0.00           H  
ATOM   1551  CG1 ILE   105      23.938  42.163 110.720  1.00  0.00           C  
ATOM   1552 HG12 ILE   105      22.919  42.487 110.933  1.00  0.00           H  
ATOM   1553 HG13 ILE   105      24.532  41.972 111.614  1.00  0.00           H  
ATOM   1554  CD1 ILE   105      24.562  43.353 109.948  1.00  0.00           C  
ATOM   1555 HD11 ILE   105      24.611  44.284 110.513  1.00  0.00           H  
ATOM   1556 HD12 ILE   105      25.542  43.048 109.581  1.00  0.00           H  
ATOM   1557 HD13 ILE   105      24.010  43.507 109.020  1.00  0.00           H  
ATOM   1558  C   ILE   105      24.470  38.332 109.691  1.00  0.00           C  
ATOM   1559  O   ILE   105      25.333  38.314 108.807  1.00  0.00           O  
ATOM   1560  N   ARG   106      23.457  37.463 109.694  1.00  0.00           N  
ATOM   1561  H   ARG   106      23.030  37.313 110.597  1.00  0.00           H  
ATOM   1562  CA  ARG   106      22.884  36.525 108.657  1.00  0.00           C  
ATOM   1563  HA  ARG   106      23.229  36.947 107.712  1.00  0.00           H  
ATOM   1564  CB  ARG   106      23.414  35.114 108.714  1.00  0.00           C  
ATOM   1565  HB2 ARG   106      23.470  34.791 109.753  1.00  0.00           H  
ATOM   1566  HB3 ARG   106      22.819  34.420 108.121  1.00  0.00           H  
ATOM   1567  CG  ARG   106      24.883  35.051 108.233  1.00  0.00           C  
ATOM   1568  HG2 ARG   106      24.959  35.716 107.372  1.00  0.00           H  
ATOM   1569  HG3 ARG   106      25.419  35.434 109.102  1.00  0.00           H  
ATOM   1570  CD  ARG   106      25.452  33.618 108.097  1.00  0.00           C  
ATOM   1571  HD2 ARG   106      24.677  33.018 107.620  1.00  0.00           H  
ATOM   1572  HD3 ARG   106      26.358  33.728 107.500  1.00  0.00           H  
ATOM   1573  NE  ARG   106      25.699  33.055 109.459  1.00  0.00           N  
ATOM   1574  HE  ARG   106      25.601  33.696 110.234  1.00  0.00           H  
ATOM   1575  CZ  ARG   106      26.479  32.025 109.689  1.00  0.00           C  
ATOM   1576  NH1 ARG   106      26.904  31.242 108.750  1.00  0.00           N  
ATOM   1577 HH11 ARG   106      27.447  30.414 108.946  1.00  0.00           H  
ATOM   1578 HH12 ARG   106      27.088  31.667 107.852  1.00  0.00           H  
ATOM   1579  NH2 ARG   106      26.718  31.597 110.891  1.00  0.00           N  
ATOM   1580 HH21 ARG   106      26.522  32.115 111.736  1.00  0.00           H  
ATOM   1581 HH22 ARG   106      27.300  30.779 111.000  1.00  0.00           H  
ATOM   1582  C   ARG   106      21.327  36.513 108.632  1.00  0.00           C  
ATOM   1583  O   ARG   106      20.733  36.428 109.689  1.00  0.00           O  
ATOM   1584  N   PRO   107      20.640  36.565 107.457  1.00  0.00           N  
ATOM   1585  CD  PRO   107      19.196  36.544 107.452  1.00  0.00           C  
ATOM   1586  HD2 PRO   107      18.808  37.491 107.826  1.00  0.00           H  
ATOM   1587  HD3 PRO   107      18.757  35.735 108.035  1.00  0.00           H  
ATOM   1588  CG  PRO   107      18.781  36.288 106.000  1.00  0.00           C  
ATOM   1589  HG2 PRO   107      18.851  37.186 105.386  1.00  0.00           H  
ATOM   1590  HG3 PRO   107      17.873  35.691 105.923  1.00  0.00           H  
ATOM   1591  CB  PRO   107      19.955  35.349 105.636  1.00  0.00           C  
ATOM   1592  HB2 PRO   107      19.968  35.261 104.549  1.00  0.00           H  
ATOM   1593  HB3 PRO   107      19.842  34.330 106.006  1.00  0.00           H  
ATOM   1594  CA  PRO   107      21.171  35.977 106.226  1.00  0.00           C  
ATOM   1595  HA  PRO   107      21.919  35.221 106.466  1.00  0.00           H  
ATOM   1596  C   PRO   107      21.766  36.904 105.237  1.00  0.00           C  
ATOM   1597  O   PRO   107      21.506  38.124 105.279  1.00  0.00           O  
ATOM   1598  N   VAL   108      22.650  36.482 104.298  1.00  0.00           N  
ATOM   1599  H   VAL   108      23.069  35.573 104.434  1.00  0.00           H  
ATOM   1600  CA  VAL   108      23.510  37.443 103.505  1.00  0.00           C  
ATOM   1601  HA  VAL   108      23.864  38.212 104.192  1.00  0.00           H  
ATOM   1602  CB  VAL   108      24.785  36.764 102.945  1.00  0.00           C  
ATOM   1603  HB  VAL   108      25.341  37.564 102.457  1.00  0.00           H  
ATOM   1604  CG1 VAL   108      25.663  36.098 104.091  1.00  0.00           C  
ATOM   1605 HG11 VAL   108      25.453  35.049 104.295  1.00  0.00           H  
ATOM   1606 HG12 VAL   108      26.694  35.913 103.790  1.00  0.00           H  
ATOM   1607 HG13 VAL   108      25.609  36.674 105.015  1.00  0.00           H  
ATOM   1608  CG2 VAL   108      24.435  35.727 101.935  1.00  0.00           C  
ATOM   1609 HG21 VAL   108      23.904  36.034 101.034  1.00  0.00           H  
ATOM   1610 HG22 VAL   108      25.321  35.287 101.478  1.00  0.00           H  
ATOM   1611 HG23 VAL   108      23.893  34.939 102.457  1.00  0.00           H  
ATOM   1612  C   VAL   108      22.764  38.280 102.345  1.00  0.00           C  
ATOM   1613  O   VAL   108      23.180  39.423 102.100  1.00  0.00           O  
ATOM   1614  N   VAL   109      21.488  37.868 102.106  1.00  0.00           N  
ATOM   1615  H   VAL   109      21.307  36.887 102.263  1.00  0.00           H  
ATOM   1616  CA  VAL   109      20.386  38.722 101.716  1.00  0.00           C  
ATOM   1617  HA  VAL   109      20.448  39.704 102.185  1.00  0.00           H  
ATOM   1618  CB  VAL   109      20.459  38.947 100.181  1.00  0.00           C  
ATOM   1619  HB  VAL   109      21.370  39.509  99.972  1.00  0.00           H  
ATOM   1620  CG1 VAL   109      20.528  37.625  99.326  1.00  0.00           C  
ATOM   1621 HG11 VAL   109      21.245  36.897  99.707  1.00  0.00           H  
ATOM   1622 HG12 VAL   109      19.526  37.198  99.315  1.00  0.00           H  
ATOM   1623 HG13 VAL   109      20.783  37.965  98.322  1.00  0.00           H  
ATOM   1624  CG2 VAL   109      19.306  39.889  99.708  1.00  0.00           C  
ATOM   1625 HG21 VAL   109      18.432  39.322 100.027  1.00  0.00           H  
ATOM   1626 HG22 VAL   109      19.400  40.943  99.970  1.00  0.00           H  
ATOM   1627 HG23 VAL   109      19.302  39.915  98.618  1.00  0.00           H  
ATOM   1628  C   VAL   109      19.114  38.103 102.255  1.00  0.00           C  
ATOM   1629  O   VAL   109      18.960  36.902 102.050  1.00  0.00           O  
ATOM   1630  N   SER   110      18.184  38.865 102.745  1.00  0.00           N  
ATOM   1631  H   SER   110      18.459  39.829 102.869  1.00  0.00           H  
ATOM   1632  CA  SER   110      16.797  38.596 102.684  1.00  0.00           C  
ATOM   1633  HA  SER   110      16.751  37.745 102.004  1.00  0.00           H  
ATOM   1634  CB  SER   110      16.128  38.288 104.030  1.00  0.00           C  
ATOM   1635  HB2 SER   110      16.775  37.525 104.463  1.00  0.00           H  
ATOM   1636  HB3 SER   110      16.102  39.161 104.682  1.00  0.00           H  
ATOM   1637  OG  SER   110      14.826  37.794 103.739  1.00  0.00           O  
ATOM   1638  HG  SER   110      14.294  38.584 103.853  1.00  0.00           H  
ATOM   1639  C   SER   110      16.102  39.766 102.107  1.00  0.00           C  
ATOM   1640  O   SER   110      16.204  40.807 102.754  1.00  0.00           O  
ATOM   1641  N   SER   111      15.401  39.672 100.931  1.00  0.00           N  
ATOM   1642  H   SER   111      15.285  38.781 100.470  1.00  0.00           H  
ATOM   1643  CA  SER   111      15.425  40.848 100.036  1.00  0.00           C  
ATOM   1644  HA  SER   111      16.311  41.392 100.363  1.00  0.00           H  
ATOM   1645  CB  SER   111      15.581  40.503  98.492  1.00  0.00           C  
ATOM   1646  HB2 SER   111      15.778  41.423  97.941  1.00  0.00           H  
ATOM   1647  HB3 SER   111      16.397  39.808  98.295  1.00  0.00           H  
ATOM   1648  OG  SER   111      14.421  39.846  98.011  1.00  0.00           O  
ATOM   1649  HG  SER   111      14.578  38.923  98.224  1.00  0.00           H  
ATOM   1650  C   SER   111      14.304  41.870 100.232  1.00  0.00           C  
ATOM   1651  O   SER   111      14.416  42.926  99.618  1.00  0.00           O  
ATOM   1652  N   GLN   112      13.269  41.425 100.850  1.00  0.00           N  
ATOM   1653  H   GLN   112      13.301  40.520 101.297  1.00  0.00           H  
ATOM   1654  CA  GLN   112      12.007  42.177 100.775  1.00  0.00           C  
ATOM   1655  HA  GLN   112      12.207  43.248 100.728  1.00  0.00           H  
ATOM   1656  CB  GLN   112      11.109  41.751  99.575  1.00  0.00           C  
ATOM   1657  HB2 GLN   112      11.032  40.665  99.539  1.00  0.00           H  
ATOM   1658  HB3 GLN   112      10.152  42.247  99.740  1.00  0.00           H  
ATOM   1659  CG  GLN   112      11.667  42.119  98.238  1.00  0.00           C  
ATOM   1660  HG2 GLN   112      11.460  43.180  98.098  1.00  0.00           H  
ATOM   1661  HG3 GLN   112      12.753  42.090  98.144  1.00  0.00           H  
ATOM   1662  CD  GLN   112      11.053  41.250  97.156  1.00  0.00           C  
ATOM   1663  OE1 GLN   112       9.833  40.995  97.247  1.00  0.00           O  
ATOM   1664  NE2 GLN   112      11.836  40.581  96.358  1.00  0.00           N  
ATOM   1665 HE21 GLN   112      11.403  39.912  95.738  1.00  0.00           H  
ATOM   1666 HE22 GLN   112      12.811  40.841  96.325  1.00  0.00           H  
ATOM   1667  C   GLN   112      11.220  41.927 102.054  1.00  0.00           C  
ATOM   1668  O   GLN   112      10.901  42.950 102.668  1.00  0.00           O  
ATOM   1669  N   LEU   113      11.096  40.744 102.622  1.00  0.00           N  
ATOM   1670  H   LEU   113      11.143  39.925 102.032  1.00  0.00           H  
ATOM   1671  CA  LEU   113      11.184  40.346 104.032  1.00  0.00           C  
ATOM   1672  HA  LEU   113      10.699  41.053 104.705  1.00  0.00           H  
ATOM   1673  CB  LEU   113      10.592  38.898 104.235  1.00  0.00           C  
ATOM   1674  HB2 LEU   113      10.846  38.268 103.382  1.00  0.00           H  
ATOM   1675  HB3 LEU   113      11.017  38.507 105.160  1.00  0.00           H  
ATOM   1676  CG  LEU   113       9.047  38.901 104.432  1.00  0.00           C  
ATOM   1677  HG  LEU   113       8.648  39.380 105.326  1.00  0.00           H  
ATOM   1678  CD1 LEU   113       8.283  39.487 103.240  1.00  0.00           C  
ATOM   1679 HD11 LEU   113       8.578  38.953 102.336  1.00  0.00           H  
ATOM   1680 HD12 LEU   113       7.203  39.425 103.370  1.00  0.00           H  
ATOM   1681 HD13 LEU   113       8.355  40.566 103.105  1.00  0.00           H  
ATOM   1682  CD2 LEU   113       8.659  37.379 104.511  1.00  0.00           C  
ATOM   1683 HD21 LEU   113       7.601  37.272 104.753  1.00  0.00           H  
ATOM   1684 HD22 LEU   113       8.840  36.949 103.526  1.00  0.00           H  
ATOM   1685 HD23 LEU   113       9.295  36.833 105.209  1.00  0.00           H  
ATOM   1686  C   LEU   113      12.644  40.441 104.479  1.00  0.00           C  
ATOM   1687  O   LEU   113      13.574  39.995 103.813  1.00  0.00           O  
ATOM   1688  N   LEU   114      12.858  40.990 105.657  1.00  0.00           N  
ATOM   1689  H   LEU   114      12.083  41.484 106.076  1.00  0.00           H  
ATOM   1690  CA  LEU   114      14.078  40.882 106.472  1.00  0.00           C  
ATOM   1691  HA  LEU   114      14.849  40.424 105.852  1.00  0.00           H  
ATOM   1692  CB  LEU   114      14.459  42.144 107.256  1.00  0.00           C  
ATOM   1693  HB2 LEU   114      13.628  42.389 107.918  1.00  0.00           H  
ATOM   1694  HB3 LEU   114      15.329  41.980 107.891  1.00  0.00           H  
ATOM   1695  CG  LEU   114      14.750  43.419 106.390  1.00  0.00           C  
ATOM   1696  HG  LEU   114      13.996  43.481 105.605  1.00  0.00           H  
ATOM   1697  CD1 LEU   114      14.704  44.845 107.068  1.00  0.00           C  
ATOM   1698 HD11 LEU   114      13.662  44.996 107.347  1.00  0.00           H  
ATOM   1699 HD12 LEU   114      15.384  44.875 107.920  1.00  0.00           H  
ATOM   1700 HD13 LEU   114      14.991  45.644 106.384  1.00  0.00           H  
ATOM   1701  CD2 LEU   114      16.132  43.167 105.789  1.00  0.00           C  
ATOM   1702 HD21 LEU   114      16.346  42.181 105.376  1.00  0.00           H  
ATOM   1703 HD22 LEU   114      16.559  43.952 105.165  1.00  0.00           H  
ATOM   1704 HD23 LEU   114      16.845  43.238 106.610  1.00  0.00           H  
ATOM   1705  C   LEU   114      13.992  39.720 107.574  1.00  0.00           C  
ATOM   1706  O   LEU   114      13.057  39.618 108.307  1.00  0.00           O  
ATOM   1707  N   LEU   115      15.042  38.941 107.691  1.00  0.00           N  
ATOM   1708  H   LEU   115      15.889  39.087 107.160  1.00  0.00           H  
ATOM   1709  CA  LEU   115      15.116  37.817 108.547  1.00  0.00           C  
ATOM   1710  HA  LEU   115      14.208  37.628 109.120  1.00  0.00           H  
ATOM   1711  CB  LEU   115      15.469  36.491 107.807  1.00  0.00           C  
ATOM   1712  HB2 LEU   115      16.127  36.792 106.992  1.00  0.00           H  
ATOM   1713  HB3 LEU   115      15.971  35.693 108.355  1.00  0.00           H  
ATOM   1714  CG  LEU   115      14.197  35.810 107.159  1.00  0.00           C  
ATOM   1715  HG  LEU   115      13.677  35.290 107.963  1.00  0.00           H  
ATOM   1716  CD1 LEU   115      13.020  36.646 106.532  1.00  0.00           C  
ATOM   1717 HD11 LEU   115      12.157  36.009 106.336  1.00  0.00           H  
ATOM   1718 HD12 LEU   115      12.750  37.427 107.242  1.00  0.00           H  
ATOM   1719 HD13 LEU   115      13.403  37.175 105.660  1.00  0.00           H  
ATOM   1720  CD2 LEU   115      14.655  34.793 106.169  1.00  0.00           C  
ATOM   1721 HD21 LEU   115      15.541  34.336 106.609  1.00  0.00           H  
ATOM   1722 HD22 LEU   115      13.847  34.100 105.931  1.00  0.00           H  
ATOM   1723 HD23 LEU   115      14.889  35.225 105.196  1.00  0.00           H  
ATOM   1724  C   LEU   115      16.214  38.048 109.578  1.00  0.00           C  
ATOM   1725  O   LEU   115      17.300  38.590 109.308  1.00  0.00           O  
ATOM   1726  N   ASN   116      15.850  37.700 110.815  1.00  0.00           N  
ATOM   1727  H   ASN   116      14.991  37.199 110.988  1.00  0.00           H  
ATOM   1728  CA  ASN   116      16.858  37.346 111.836  1.00  0.00           C  
ATOM   1729  HA  ASN   116      16.193  37.206 112.688  1.00  0.00           H  
ATOM   1730  CB  ASN   116      17.715  36.114 111.545  1.00  0.00           C  
ATOM   1731  HB2 ASN   116      16.980  35.355 111.277  1.00  0.00           H  
ATOM   1732  HB3 ASN   116      18.322  36.263 110.652  1.00  0.00           H  
ATOM   1733  CG  ASN   116      18.593  35.586 112.678  1.00  0.00           C  
ATOM   1734  OD1 ASN   116      18.137  35.341 113.800  1.00  0.00           O  
ATOM   1735  ND2 ASN   116      19.838  35.296 112.335  1.00  0.00           N  
ATOM   1736 HD21 ASN   116      20.160  35.658 111.449  1.00  0.00           H  
ATOM   1737 HD22 ASN   116      20.432  35.634 113.078  1.00  0.00           H  
ATOM   1738  C   ASN   116      17.665  38.582 112.250  1.00  0.00           C  
ATOM   1739  O   ASN   116      18.731  38.519 112.915  1.00  0.00           O  
ATOM   1740  N   GLY   117      17.047  39.729 112.023  1.00  0.00           N  
ATOM   1741  H   GLY   117      16.127  39.672 111.610  1.00  0.00           H  
ATOM   1742  CA  GLY   117      17.676  41.052 112.499  1.00  0.00           C  
ATOM   1743  HA2 GLY   117      18.759  41.008 112.607  1.00  0.00           H  
ATOM   1744  HA3 GLY   117      17.414  41.818 111.770  1.00  0.00           H  
ATOM   1745  C   GLY   117      17.118  41.454 113.810  1.00  0.00           C  
ATOM   1746  O   GLY   117      16.656  40.650 114.601  1.00  0.00           O  
ATOM   1747  N   SER   118      16.965  42.718 113.985  1.00  0.00           N  
ATOM   1748  H   SER   118      17.317  43.320 113.255  1.00  0.00           H  
ATOM   1749  CA  SER   118      16.517  43.381 115.184  1.00  0.00           C  
ATOM   1750  HA  SER   118      16.713  42.654 115.972  1.00  0.00           H  
ATOM   1751  CB  SER   118      17.242  44.665 115.429  1.00  0.00           C  
ATOM   1752  HB2 SER   118      17.328  45.254 114.516  1.00  0.00           H  
ATOM   1753  HB3 SER   118      16.778  45.197 116.260  1.00  0.00           H  
ATOM   1754  OG  SER   118      18.566  44.299 115.774  1.00  0.00           O  
ATOM   1755  HG  SER   118      19.072  44.136 114.975  1.00  0.00           H  
ATOM   1756  C   SER   118      15.041  43.541 115.205  1.00  0.00           C  
ATOM   1757  O   SER   118      14.472  44.079 114.258  1.00  0.00           O  
ATOM   1758  N   LEU   119      14.296  43.016 116.199  1.00  0.00           N  
ATOM   1759  H   LEU   119      14.844  42.436 116.818  1.00  0.00           H  
ATOM   1760  CA  LEU   119      12.932  43.526 116.556  1.00  0.00           C  
ATOM   1761  HA  LEU   119      12.282  43.616 115.685  1.00  0.00           H  
ATOM   1762  CB  LEU   119      12.250  42.544 117.590  1.00  0.00           C  
ATOM   1763  HB2 LEU   119      13.040  42.413 118.330  1.00  0.00           H  
ATOM   1764  HB3 LEU   119      11.390  43.055 118.022  1.00  0.00           H  
ATOM   1765  CG  LEU   119      11.855  41.182 116.983  1.00  0.00           C  
ATOM   1766  HG  LEU   119      12.766  40.707 116.619  1.00  0.00           H  
ATOM   1767  CD1 LEU   119      11.202  40.193 118.028  1.00  0.00           C  
ATOM   1768 HD11 LEU   119      11.722  40.378 118.968  1.00  0.00           H  
ATOM   1769 HD12 LEU   119      10.183  40.494 118.271  1.00  0.00           H  
ATOM   1770 HD13 LEU   119      11.346  39.156 117.722  1.00  0.00           H  
ATOM   1771  CD2 LEU   119      10.927  41.275 115.732  1.00  0.00           C  
ATOM   1772 HD21 LEU   119      11.408  41.790 114.900  1.00  0.00           H  
ATOM   1773 HD22 LEU   119      10.689  40.286 115.341  1.00  0.00           H  
ATOM   1774 HD23 LEU   119      10.006  41.800 115.986  1.00  0.00           H  
ATOM   1775  C   LEU   119      13.023  44.969 117.171  1.00  0.00           C  
ATOM   1776  O   LEU   119      14.136  45.410 117.597  1.00  0.00           O  
ATOM   1777  N   ALA   120      11.916  45.711 117.028  1.00  0.00           N  
ATOM   1778  H   ALA   120      11.132  45.374 116.487  1.00  0.00           H  
ATOM   1779  CA  ALA   120      11.589  46.862 117.843  1.00  0.00           C  
ATOM   1780  HA  ALA   120      12.408  47.574 117.740  1.00  0.00           H  
ATOM   1781  CB  ALA   120      10.324  47.474 117.201  1.00  0.00           C  
ATOM   1782  HB1 ALA   120      10.178  48.457 117.648  1.00  0.00           H  
ATOM   1783  HB2 ALA   120      10.539  47.570 116.136  1.00  0.00           H  
ATOM   1784  HB3 ALA   120       9.444  46.864 117.406  1.00  0.00           H  
ATOM   1785  C   ALA   120      11.165  46.313 119.257  1.00  0.00           C  
ATOM   1786  O   ALA   120      11.076  45.128 119.556  1.00  0.00           O  
ATOM   1787  N   GLU   121      10.599  47.224 120.060  1.00  0.00           N  
ATOM   1788  H   GLU   121      10.304  48.083 119.618  1.00  0.00           H  
ATOM   1789  CA  GLU   121       9.999  46.973 121.339  1.00  0.00           C  
ATOM   1790  HA  GLU   121       9.657  45.938 121.314  1.00  0.00           H  
ATOM   1791  CB  GLU   121      11.039  47.086 122.521  1.00  0.00           C  
ATOM   1792  HB2 GLU   121      11.734  46.262 122.361  1.00  0.00           H  
ATOM   1793  HB3 GLU   121      11.701  47.933 122.343  1.00  0.00           H  
ATOM   1794  CG  GLU   121      10.382  46.986 123.907  1.00  0.00           C  
ATOM   1795  HG2 GLU   121       9.798  47.837 124.258  1.00  0.00           H  
ATOM   1796  HG3 GLU   121       9.740  46.105 123.898  1.00  0.00           H  
ATOM   1797  CD  GLU   121      11.525  46.699 124.895  1.00  0.00           C  
ATOM   1798  OE1 GLU   121      11.876  47.612 125.698  1.00  0.00           O  
ATOM   1799  OE2 GLU   121      12.016  45.574 124.991  1.00  0.00           O  
ATOM   1800  C   GLU   121       8.872  47.964 121.434  1.00  0.00           C  
ATOM   1801  O   GLU   121       8.940  48.983 120.761  1.00  0.00           O  
ATOM   1802  N   GLU   122       7.763  47.578 122.127  1.00  0.00           N  
ATOM   1803  H   GLU   122       7.746  46.623 122.455  1.00  0.00           H  
ATOM   1804  CA  GLU   122       6.544  48.349 122.233  1.00  0.00           C  
ATOM   1805  HA  GLU   122       5.903  47.694 122.823  1.00  0.00           H  
ATOM   1806  CB  GLU   122       6.785  49.640 123.062  1.00  0.00           C  
ATOM   1807  HB2 GLU   122       7.590  49.591 123.796  1.00  0.00           H  
ATOM   1808  HB3 GLU   122       7.081  50.370 122.308  1.00  0.00           H  
ATOM   1809  CG  GLU   122       5.612  50.162 123.991  1.00  0.00           C  
ATOM   1810  HG2 GLU   122       6.065  50.964 124.574  1.00  0.00           H  
ATOM   1811  HG3 GLU   122       4.871  50.643 123.354  1.00  0.00           H  
ATOM   1812  CD  GLU   122       5.069  49.156 125.024  1.00  0.00           C  
ATOM   1813  OE1 GLU   122       3.880  49.380 125.437  1.00  0.00           O  
ATOM   1814  OE2 GLU   122       5.715  48.274 125.583  1.00  0.00           O  
ATOM   1815  C   GLU   122       5.666  48.606 120.933  1.00  0.00           C  
ATOM   1816  O   GLU   122       4.498  48.249 120.983  1.00  0.00           O  
ATOM   1817  N   GLU   123       6.269  48.993 119.796  1.00  0.00           N  
ATOM   1818  H   GLU   123       7.257  48.785 119.819  1.00  0.00           H  
ATOM   1819  CA  GLU   123       5.558  49.503 118.577  1.00  0.00           C  
ATOM   1820  HA  GLU   123       4.495  49.279 118.663  1.00  0.00           H  
ATOM   1821  CB  GLU   123       5.669  51.011 118.428  1.00  0.00           C  
ATOM   1822  HB2 GLU   123       6.666  51.326 118.734  1.00  0.00           H  
ATOM   1823  HB3 GLU   123       5.435  51.275 117.397  1.00  0.00           H  
ATOM   1824  CG  GLU   123       4.723  51.729 119.392  1.00  0.00           C  
ATOM   1825  HG2 GLU   123       3.723  51.296 119.395  1.00  0.00           H  
ATOM   1826  HG3 GLU   123       5.168  51.630 120.382  1.00  0.00           H  
ATOM   1827  CD  GLU   123       4.734  53.225 119.068  1.00  0.00           C  
ATOM   1828  OE1 GLU   123       4.110  53.676 118.106  1.00  0.00           O  
ATOM   1829  OE2 GLU   123       5.271  53.945 119.950  1.00  0.00           O  
ATOM   1830  C   GLU   123       6.155  48.918 117.350  1.00  0.00           C  
ATOM   1831  O   GLU   123       7.323  48.425 117.406  1.00  0.00           O  
ATOM   1832  N   VAL   124       5.479  48.894 116.184  1.00  0.00           N  
ATOM   1833  H   VAL   124       4.516  49.198 116.201  1.00  0.00           H  
ATOM   1834  CA  VAL   124       6.133  48.855 114.858  1.00  0.00           C  
ATOM   1835  HA  VAL   124       6.874  48.057 114.818  1.00  0.00           H  
ATOM   1836  CB  VAL   124       4.965  48.580 113.802  1.00  0.00           C  
ATOM   1837  HB  VAL   124       4.245  49.394 113.885  1.00  0.00           H  
ATOM   1838  CG1 VAL   124       5.524  48.556 112.297  1.00  0.00           C  
ATOM   1839 HG11 VAL   124       4.722  48.860 111.624  1.00  0.00           H  
ATOM   1840 HG12 VAL   124       6.396  49.203 112.205  1.00  0.00           H  
ATOM   1841 HG13 VAL   124       5.837  47.523 112.150  1.00  0.00           H  
ATOM   1842  CG2 VAL   124       4.129  47.317 114.057  1.00  0.00           C  
ATOM   1843 HG21 VAL   124       3.648  47.103 113.102  1.00  0.00           H  
ATOM   1844 HG22 VAL   124       4.731  46.420 114.199  1.00  0.00           H  
ATOM   1845 HG23 VAL   124       3.354  47.342 114.822  1.00  0.00           H  
ATOM   1846  C   VAL   124       6.886  50.145 114.469  1.00  0.00           C  
ATOM   1847  O   VAL   124       6.369  51.267 114.593  1.00  0.00           O  
ATOM   1848  N   VAL   125       8.214  50.054 114.171  1.00  0.00           N  
ATOM   1849  H   VAL   125       8.433  49.144 113.790  1.00  0.00           H  
ATOM   1850  CA  VAL   125       9.046  51.110 113.616  1.00  0.00           C  
ATOM   1851  HA  VAL   125       8.747  52.080 114.013  1.00  0.00           H  
ATOM   1852  CB  VAL   125      10.522  50.894 114.033  1.00  0.00           C  
ATOM   1853  HB  VAL   125      10.687  49.820 114.119  1.00  0.00           H  
ATOM   1854  CG1 VAL   125      11.439  51.381 112.943  1.00  0.00           C  
ATOM   1855 HG11 VAL   125      12.455  51.206 113.298  1.00  0.00           H  
ATOM   1856 HG12 VAL   125      11.436  50.847 111.993  1.00  0.00           H  
ATOM   1857 HG13 VAL   125      11.555  52.454 112.790  1.00  0.00           H  
ATOM   1858  CG2 VAL   125      10.888  51.475 115.344  1.00  0.00           C  
ATOM   1859 HG21 VAL   125      10.260  50.925 116.045  1.00  0.00           H  
ATOM   1860 HG22 VAL   125      11.939  51.275 115.548  1.00  0.00           H  
ATOM   1861 HG23 VAL   125      10.672  52.542 115.390  1.00  0.00           H  
ATOM   1862  C   VAL   125       8.804  51.162 112.109  1.00  0.00           C  
ATOM   1863  O   VAL   125       8.645  50.118 111.394  1.00  0.00           O  
ATOM   1864  N   ILE   126       8.967  52.413 111.573  1.00  0.00           N  
ATOM   1865  H   ILE   126       9.047  53.125 112.285  1.00  0.00           H  
ATOM   1866  CA  ILE   126       9.395  52.752 110.176  1.00  0.00           C  
ATOM   1867  HA  ILE   126       9.877  51.859 109.778  1.00  0.00           H  
ATOM   1868  CB  ILE   126       8.236  53.072 109.213  1.00  0.00           C  
ATOM   1869  HB  ILE   126       8.593  53.831 108.517  1.00  0.00           H  
ATOM   1870  CG2 ILE   126       7.823  51.789 108.527  1.00  0.00           C  
ATOM   1871 HG21 ILE   126       7.032  52.075 107.834  1.00  0.00           H  
ATOM   1872 HG22 ILE   126       8.695  51.373 108.022  1.00  0.00           H  
ATOM   1873 HG23 ILE   126       7.484  51.177 109.363  1.00  0.00           H  
ATOM   1874  CG1 ILE   126       7.078  53.814 109.971  1.00  0.00           C  
ATOM   1875 HG12 ILE   126       6.771  53.195 110.814  1.00  0.00           H  
ATOM   1876 HG13 ILE   126       7.546  54.740 110.306  1.00  0.00           H  
ATOM   1877  CD1 ILE   126       5.856  54.150 109.050  1.00  0.00           C  
ATOM   1878 HD11 ILE   126       6.196  54.570 108.103  1.00  0.00           H  
ATOM   1879 HD12 ILE   126       5.178  53.324 108.835  1.00  0.00           H  
ATOM   1880 HD13 ILE   126       5.274  54.957 109.494  1.00  0.00           H  
ATOM   1881  C   ILE   126      10.359  53.956 110.133  1.00  0.00           C  
ATOM   1882  O   ILE   126      10.192  55.037 110.645  1.00  0.00           O  
ATOM   1883  N   ARG   127      11.447  53.622 109.469  1.00  0.00           N  
ATOM   1884  H   ARG   127      11.559  52.667 109.160  1.00  0.00           H  
ATOM   1885  CA  ARG   127      12.333  54.694 108.888  1.00  0.00           C  
ATOM   1886  HA  ARG   127      12.060  55.708 109.179  1.00  0.00           H  
ATOM   1887  CB  ARG   127      13.809  54.499 109.402  1.00  0.00           C  
ATOM   1888  HB2 ARG   127      14.431  55.330 109.069  1.00  0.00           H  
ATOM   1889  HB3 ARG   127      13.728  54.360 110.480  1.00  0.00           H  
ATOM   1890  CG  ARG   127      14.607  53.297 108.886  1.00  0.00           C  
ATOM   1891  HG2 ARG   127      13.916  52.455 108.905  1.00  0.00           H  
ATOM   1892  HG3 ARG   127      14.785  53.548 107.840  1.00  0.00           H  
ATOM   1893  CD  ARG   127      15.886  53.105 109.730  1.00  0.00           C  
ATOM   1894  HD2 ARG   127      16.561  52.739 108.957  1.00  0.00           H  
ATOM   1895  HD3 ARG   127      16.198  54.045 110.186  1.00  0.00           H  
ATOM   1896  NE  ARG   127      15.645  52.102 110.828  1.00  0.00           N  
ATOM   1897  HE  ARG   127      15.512  52.370 111.793  1.00  0.00           H  
ATOM   1898  CZ  ARG   127      15.376  50.808 110.739  1.00  0.00           C  
ATOM   1899  NH1 ARG   127      15.875  50.057 109.784  1.00  0.00           N  
ATOM   1900 HH11 ARG   127      15.431  49.166 109.612  1.00  0.00           H  
ATOM   1901 HH12 ARG   127      16.736  50.309 109.322  1.00  0.00           H  
ATOM   1902  NH2 ARG   127      14.741  50.172 111.728  1.00  0.00           N  
ATOM   1903 HH21 ARG   127      14.991  49.201 111.852  1.00  0.00           H  
ATOM   1904 HH22 ARG   127      14.629  50.757 112.543  1.00  0.00           H  
ATOM   1905  C   ARG   127      12.197  54.788 107.342  1.00  0.00           C  
ATOM   1906  O   ARG   127      11.855  53.749 106.717  1.00  0.00           O  
ATOM   1907  N   SER   128      12.708  55.853 106.690  1.00  0.00           N  
ATOM   1908  H   SER   128      12.690  56.690 107.254  1.00  0.00           H  
ATOM   1909  CA  SER   128      13.009  56.116 105.311  1.00  0.00           C  
ATOM   1910  HA  SER   128      13.420  55.233 104.822  1.00  0.00           H  
ATOM   1911  CB  SER   128      11.695  56.546 104.598  1.00  0.00           C  
ATOM   1912  HB2 SER   128      10.994  55.731 104.416  1.00  0.00           H  
ATOM   1913  HB3 SER   128      11.164  57.315 105.159  1.00  0.00           H  
ATOM   1914  OG  SER   128      12.054  57.059 103.377  1.00  0.00           O  
ATOM   1915  HG  SER   128      11.280  56.996 102.813  1.00  0.00           H  
ATOM   1916  C   SER   128      14.009  57.240 105.242  1.00  0.00           C  
ATOM   1917  O   SER   128      13.961  58.106 106.126  1.00  0.00           O  
ATOM   1918  N   CYX   129      14.985  57.267 104.316  1.00  0.00           N  
ATOM   1919  H   CYX   129      14.963  56.625 103.537  1.00  0.00           H  
ATOM   1920  CA  CYX   129      15.618  58.551 104.120  1.00  0.00           C  
ATOM   1921  HA  CYX   129      16.078  58.870 105.055  1.00  0.00           H  
ATOM   1922  CB  CYX   129      16.705  58.369 103.090  1.00  0.00           C  
ATOM   1923  HB2 CYX   129      16.264  58.468 102.098  1.00  0.00           H  
ATOM   1924  HB3 CYX   129      17.343  59.252 103.121  1.00  0.00           H  
ATOM   1925  SG  CYX   129      17.856  56.919 103.281  1.00  0.00           S  
ATOM   1926  C   CYX   129      14.682  59.722 103.809  1.00  0.00           C  
ATOM   1927  O   CYX   129      15.069  60.866 104.022  1.00  0.00           O  
ATOM   1928  N   ASN   130      13.665  59.469 103.014  1.00  0.00           N  
ATOM   1929  H   ASN   130      13.292  58.530 103.020  1.00  0.00           H  
ATOM   1930  CA  ASN   130      12.984  60.431 102.130  1.00  0.00           C  
ATOM   1931  HA  ASN   130      13.014  61.434 102.555  1.00  0.00           H  
ATOM   1932  CB  ASN   130      13.769  60.630 100.856  1.00  0.00           C  
ATOM   1933  HB2 ASN   130      14.827  60.748 101.091  1.00  0.00           H  
ATOM   1934  HB3 ASN   130      13.840  59.693 100.303  1.00  0.00           H  
ATOM   1935  CG  ASN   130      13.377  61.780  99.982  1.00  0.00           C  
ATOM   1936  OD1 ASN   130      12.353  62.451 100.077  1.00  0.00           O  
ATOM   1937  ND2 ASN   130      14.318  62.321  99.225  1.00  0.00           N  
ATOM   1938 HD21 ASN   130      15.138  62.634  99.724  1.00  0.00           H  
ATOM   1939 HD22 ASN   130      13.826  63.088  98.788  1.00  0.00           H  
ATOM   1940  C   ASN   130      11.453  60.228 101.911  1.00  0.00           C  
ATOM   1941  O   ASN   130      10.989  59.592 100.940  1.00  0.00           O  
ATOM   1942  N   PHE   131      10.656  60.510 102.963  1.00  0.00           N  
ATOM   1943  H   PHE   131      11.164  60.796 103.787  1.00  0.00           H  
ATOM   1944  CA  PHE   131       9.382  59.865 103.258  1.00  0.00           C  
ATOM   1945  HA  PHE   131       9.661  58.821 103.117  1.00  0.00           H  
ATOM   1946  CB  PHE   131       8.889  60.089 104.618  1.00  0.00           C  
ATOM   1947  HB2 PHE   131       9.593  60.800 105.052  1.00  0.00           H  
ATOM   1948  HB3 PHE   131       7.905  60.556 104.643  1.00  0.00           H  
ATOM   1949  CG  PHE   131       8.839  58.818 105.462  1.00  0.00           C  
ATOM   1950  CD1 PHE   131       9.729  58.637 106.564  1.00  0.00           C  
ATOM   1951  HD1 PHE   131      10.477  59.407 106.691  1.00  0.00           H  
ATOM   1952  CE1 PHE   131       9.605  57.528 107.449  1.00  0.00           C  
ATOM   1953  HE1 PHE   131      10.060  57.470 108.427  1.00  0.00           H  
ATOM   1954  CZ  PHE   131       8.529  56.620 107.253  1.00  0.00           C  
ATOM   1955  HZ  PHE   131       8.299  55.880 108.004  1.00  0.00           H  
ATOM   1956  CE2 PHE   131       7.819  56.664 106.014  1.00  0.00           C  
ATOM   1957  HE2 PHE   131       7.018  55.976 105.786  1.00  0.00           H  
ATOM   1958  CD2 PHE   131       7.850  57.851 105.188  1.00  0.00           C  
ATOM   1959  HD2 PHE   131       7.154  58.087 104.397  1.00  0.00           H  
ATOM   1960  C   PHE   131       8.356  60.163 102.126  1.00  0.00           C  
ATOM   1961  O   PHE   131       7.453  59.313 101.840  1.00  0.00           O  
ATOM   1962  N   THR   132       8.358  61.270 101.411  1.00  0.00           N  
ATOM   1963  H   THR   132       8.916  62.025 101.783  1.00  0.00           H  
ATOM   1964  CA  THR   132       7.502  61.645 100.341  1.00  0.00           C  
ATOM   1965  HA  THR   132       6.525  61.224 100.581  1.00  0.00           H  
ATOM   1966  CB  THR   132       7.480  63.166 100.143  1.00  0.00           C  
ATOM   1967  HB  THR   132       6.960  63.403  99.214  1.00  0.00           H  
ATOM   1968  CG2 THR   132       6.906  63.815 101.417  1.00  0.00           C  
ATOM   1969 HG21 THR   132       7.697  63.752 102.164  1.00  0.00           H  
ATOM   1970 HG22 THR   132       6.818  64.894 101.285  1.00  0.00           H  
ATOM   1971 HG23 THR   132       5.914  63.485 101.726  1.00  0.00           H  
ATOM   1972  OG1 THR   132       8.838  63.525 100.084  1.00  0.00           O  
ATOM   1973  HG1 THR   132       8.836  64.475 100.225  1.00  0.00           H  
ATOM   1974  C   THR   132       7.977  60.932  99.049  1.00  0.00           C  
ATOM   1975  O   THR   132       7.264  61.123  97.999  1.00  0.00           O  
ATOM   1976  N   ASP   133       9.249  60.541  98.938  1.00  0.00           N  
ATOM   1977  H   ASP   133       9.871  60.401  99.722  1.00  0.00           H  
ATOM   1978  CA  ASP   133       9.766  59.970  97.729  1.00  0.00           C  
ATOM   1979  HA  ASP   133       9.346  60.520  96.887  1.00  0.00           H  
ATOM   1980  CB  ASP   133      11.276  59.905  97.608  1.00  0.00           C  
ATOM   1981  HB2 ASP   133      11.561  60.925  97.867  1.00  0.00           H  
ATOM   1982  HB3 ASP   133      11.713  59.168  98.282  1.00  0.00           H  
ATOM   1983  CG  ASP   133      11.695  59.525  96.140  1.00  0.00           C  
ATOM   1984  OD1 ASP   133      10.882  59.129  95.338  1.00  0.00           O  
ATOM   1985  OD2 ASP   133      12.898  59.555  95.854  1.00  0.00           O  
ATOM   1986  C   ASP   133       9.239  58.515  97.685  1.00  0.00           C  
ATOM   1987  O   ASP   133       9.526  57.787  98.578  1.00  0.00           O  
ATOM   1988  N   ASN   134       8.250  58.303  96.788  1.00  0.00           N  
ATOM   1989  H   ASN   134       7.836  59.075  96.286  1.00  0.00           H  
ATOM   1990  CA  ASN   134       7.804  56.896  96.330  1.00  0.00           C  
ATOM   1991  HA  ASN   134       7.134  56.438  97.058  1.00  0.00           H  
ATOM   1992  CB  ASN   134       6.943  57.152  95.044  1.00  0.00           C  
ATOM   1993  HB2 ASN   134       7.633  57.590  94.323  1.00  0.00           H  
ATOM   1994  HB3 ASN   134       6.712  56.155  94.668  1.00  0.00           H  
ATOM   1995  CG  ASN   134       5.730  57.918  95.378  1.00  0.00           C  
ATOM   1996  OD1 ASN   134       5.711  59.124  95.371  1.00  0.00           O  
ATOM   1997  ND2 ASN   134       4.656  57.307  95.602  1.00  0.00           N  
ATOM   1998 HD21 ASN   134       4.706  56.301  95.674  1.00  0.00           H  
ATOM   1999 HD22 ASN   134       3.773  57.797  95.603  1.00  0.00           H  
ATOM   2000  C   ASN   134       8.939  55.901  95.974  1.00  0.00           C  
ATOM   2001  O   ASN   134       8.827  54.754  96.352  1.00  0.00           O  
ATOM   2002  N   ALA   135      10.009  56.331  95.234  1.00  0.00           N  
ATOM   2003  H   ALA   135       9.998  57.321  95.035  1.00  0.00           H  
ATOM   2004  CA  ALA   135      11.068  55.499  94.863  1.00  0.00           C  
ATOM   2005  HA  ALA   135      10.735  54.614  94.321  1.00  0.00           H  
ATOM   2006  CB  ALA   135      11.933  56.259  93.868  1.00  0.00           C  
ATOM   2007  HB1 ALA   135      12.214  57.284  94.111  1.00  0.00           H  
ATOM   2008  HB2 ALA   135      12.907  55.791  93.722  1.00  0.00           H  
ATOM   2009  HB3 ALA   135      11.425  56.383  92.912  1.00  0.00           H  
ATOM   2010  C   ALA   135      11.949  55.114  96.054  1.00  0.00           C  
ATOM   2011  O   ALA   135      12.250  53.885  96.093  1.00  0.00           O  
ATOM   2012  N   LYS   136      12.214  56.001  97.064  1.00  0.00           N  
ATOM   2013  H   LYS   136      11.990  56.978  96.940  1.00  0.00           H  
ATOM   2014  CA  LYS   136      12.899  55.595  98.301  1.00  0.00           C  
ATOM   2015  HA  LYS   136      13.739  55.085  97.828  1.00  0.00           H  
ATOM   2016  CB  LYS   136      13.375  56.821  99.059  1.00  0.00           C  
ATOM   2017  HB2 LYS   136      13.618  57.737  98.521  1.00  0.00           H  
ATOM   2018  HB3 LYS   136      12.532  57.208  99.631  1.00  0.00           H  
ATOM   2019  CG  LYS   136      14.529  56.483 100.028  1.00  0.00           C  
ATOM   2020  HG2 LYS   136      14.527  57.187 100.860  1.00  0.00           H  
ATOM   2021  HG3 LYS   136      14.425  55.461 100.393  1.00  0.00           H  
ATOM   2022  CD  LYS   136      15.792  56.683  99.235  1.00  0.00           C  
ATOM   2023  HD2 LYS   136      15.649  56.128  98.308  1.00  0.00           H  
ATOM   2024  HD3 LYS   136      16.003  57.744  99.104  1.00  0.00           H  
ATOM   2025  CE  LYS   136      16.992  56.036  99.903  1.00  0.00           C  
ATOM   2026  HE2 LYS   136      16.812  55.936 100.973  1.00  0.00           H  
ATOM   2027  HE3 LYS   136      17.137  54.975  99.701  1.00  0.00           H  
ATOM   2028  NZ  LYS   136      18.256  56.753  99.565  1.00  0.00           N  
ATOM   2029  HZ1 LYS   136      19.089  56.252  99.839  1.00  0.00           H  
ATOM   2030  HZ2 LYS   136      18.433  56.896  98.581  1.00  0.00           H  
ATOM   2031  HZ3 LYS   136      18.379  57.687  99.931  1.00  0.00           H  
ATOM   2032  C   LYS   136      12.088  54.669  99.165  1.00  0.00           C  
ATOM   2033  O   LYS   136      10.953  54.860  99.450  1.00  0.00           O  
ATOM   2034  N   THR   137      12.770  53.521  99.454  1.00  0.00           N  
ATOM   2035  H   THR   137      13.733  53.435  99.159  1.00  0.00           H  
ATOM   2036  CA  THR   137      12.180  52.466 100.325  1.00  0.00           C  
ATOM   2037  HA  THR   137      11.273  52.100  99.844  1.00  0.00           H  
ATOM   2038  CB  THR   137      13.166  51.256 100.432  1.00  0.00           C  
ATOM   2039  HB  THR   137      14.150  51.619 100.728  1.00  0.00           H  
ATOM   2040  CG2 THR   137      12.909  50.082 101.361  1.00  0.00           C  
ATOM   2041 HG21 THR   137      12.681  50.508 102.338  1.00  0.00           H  
ATOM   2042 HG22 THR   137      11.998  49.562 101.065  1.00  0.00           H  
ATOM   2043 HG23 THR   137      13.846  49.527 101.407  1.00  0.00           H  
ATOM   2044  OG1 THR   137      13.345  50.714  99.202  1.00  0.00           O  
ATOM   2045  HG1 THR   137      13.377  49.763  99.326  1.00  0.00           H  
ATOM   2046  C   THR   137      11.903  53.006 101.749  1.00  0.00           C  
ATOM   2047  O   THR   137      12.739  53.627 102.374  1.00  0.00           O  
ATOM   2048  N   ILE   138      10.790  52.489 102.274  1.00  0.00           N  
ATOM   2049  H   ILE   138      10.181  51.906 101.718  1.00  0.00           H  
ATOM   2050  CA  ILE   138      10.351  52.651 103.704  1.00  0.00           C  
ATOM   2051  HA  ILE   138      10.887  53.471 104.182  1.00  0.00           H  
ATOM   2052  CB  ILE   138       8.801  52.940 103.672  1.00  0.00           C  
ATOM   2053  HB  ILE   138       8.267  52.124 103.186  1.00  0.00           H  
ATOM   2054  CG2 ILE   138       8.347  52.973 105.163  1.00  0.00           C  
ATOM   2055 HG21 ILE   138       8.282  51.918 105.431  1.00  0.00           H  
ATOM   2056 HG22 ILE   138       9.071  53.501 105.783  1.00  0.00           H  
ATOM   2057 HG23 ILE   138       7.399  53.504 105.245  1.00  0.00           H  
ATOM   2058  CG1 ILE   138       8.356  54.273 102.963  1.00  0.00           C  
ATOM   2059 HG12 ILE   138       8.758  55.179 103.417  1.00  0.00           H  
ATOM   2060 HG13 ILE   138       8.751  54.183 101.952  1.00  0.00           H  
ATOM   2061  CD1 ILE   138       6.844  54.419 102.802  1.00  0.00           C  
ATOM   2062 HD11 ILE   138       6.703  55.202 102.056  1.00  0.00           H  
ATOM   2063 HD12 ILE   138       6.326  53.549 102.398  1.00  0.00           H  
ATOM   2064 HD13 ILE   138       6.417  54.754 103.747  1.00  0.00           H  
ATOM   2065  C   ILE   138      10.806  51.321 104.308  1.00  0.00           C  
ATOM   2066  O   ILE   138      10.279  50.273 103.972  1.00  0.00           O  
ATOM   2067  N   ILE   139      11.566  51.291 105.412  1.00  0.00           N  
ATOM   2068  H   ILE   139      11.688  52.179 105.878  1.00  0.00           H  
ATOM   2069  CA  ILE   139      12.048  50.088 106.075  1.00  0.00           C  
ATOM   2070  HA  ILE   139      11.940  49.192 105.463  1.00  0.00           H  
ATOM   2071  CB  ILE   139      13.582  50.219 106.366  1.00  0.00           C  
ATOM   2072  HB  ILE   139      13.811  50.973 107.119  1.00  0.00           H  
ATOM   2073  CG2 ILE   139      14.033  48.845 106.903  1.00  0.00           C  
ATOM   2074 HG21 ILE   139      15.078  48.972 107.186  1.00  0.00           H  
ATOM   2075 HG22 ILE   139      13.337  48.501 107.669  1.00  0.00           H  
ATOM   2076 HG23 ILE   139      14.032  48.022 106.188  1.00  0.00           H  
ATOM   2077  CG1 ILE   139      14.383  50.742 105.110  1.00  0.00           C  
ATOM   2078 HG12 ILE   139      15.175  50.029 104.878  1.00  0.00           H  
ATOM   2079 HG13 ILE   139      13.719  50.845 104.253  1.00  0.00           H  
ATOM   2080  CD1 ILE   139      15.182  52.087 105.189  1.00  0.00           C  
ATOM   2081 HD11 ILE   139      14.547  52.971 105.243  1.00  0.00           H  
ATOM   2082 HD12 ILE   139      15.845  51.885 106.031  1.00  0.00           H  
ATOM   2083 HD13 ILE   139      15.884  52.209 104.365  1.00  0.00           H  
ATOM   2084  C   ILE   139      11.206  49.971 107.390  1.00  0.00           C  
ATOM   2085  O   ILE   139      11.266  50.957 108.161  1.00  0.00           O  
ATOM   2086  N   VAL   140      10.473  48.860 107.522  1.00  0.00           N  
ATOM   2087  H   VAL   140      10.602  48.279 106.706  1.00  0.00           H  
ATOM   2088  CA  VAL   140       9.618  48.441 108.645  1.00  0.00           C  
ATOM   2089  HA  VAL   140       9.323  49.353 109.163  1.00  0.00           H  
ATOM   2090  CB  VAL   140       8.279  47.806 108.292  1.00  0.00           C  
ATOM   2091  HB  VAL   140       8.606  46.936 107.722  1.00  0.00           H  
ATOM   2092  CG1 VAL   140       7.442  47.352 109.469  1.00  0.00           C  
ATOM   2093 HG11 VAL   140       6.470  46.941 109.196  1.00  0.00           H  
ATOM   2094 HG12 VAL   140       7.913  46.434 109.820  1.00  0.00           H  
ATOM   2095 HG13 VAL   140       7.331  48.139 110.215  1.00  0.00           H  
ATOM   2096  CG2 VAL   140       7.424  48.591 107.346  1.00  0.00           C  
ATOM   2097 HG21 VAL   140       7.937  48.713 106.393  1.00  0.00           H  
ATOM   2098 HG22 VAL   140       6.517  48.049 107.076  1.00  0.00           H  
ATOM   2099 HG23 VAL   140       7.274  49.564 107.815  1.00  0.00           H  
ATOM   2100  C   VAL   140      10.414  47.531 109.561  1.00  0.00           C  
ATOM   2101  O   VAL   140      11.167  46.673 109.093  1.00  0.00           O  
ATOM   2102  N   GLN   141      10.227  47.711 110.872  1.00  0.00           N  
ATOM   2103  H   GLN   141       9.633  48.506 111.057  1.00  0.00           H  
ATOM   2104  CA  GLN   141      10.686  46.857 111.908  1.00  0.00           C  
ATOM   2105  HA  GLN   141      11.015  45.938 111.423  1.00  0.00           H  
ATOM   2106  CB  GLN   141      11.923  47.339 112.600  1.00  0.00           C  
ATOM   2107  HB2 GLN   141      12.502  47.761 111.779  1.00  0.00           H  
ATOM   2108  HB3 GLN   141      11.623  48.233 113.146  1.00  0.00           H  
ATOM   2109  CG  GLN   141      12.780  46.407 113.507  1.00  0.00           C  
ATOM   2110  HG2 GLN   141      12.134  46.083 114.323  1.00  0.00           H  
ATOM   2111  HG3 GLN   141      13.039  45.602 112.820  1.00  0.00           H  
ATOM   2112  CD  GLN   141      14.054  47.114 113.996  1.00  0.00           C  
ATOM   2113  OE1 GLN   141      14.106  47.764 115.072  1.00  0.00           O  
ATOM   2114  NE2 GLN   141      15.066  47.251 113.141  1.00  0.00           N  
ATOM   2115 HE21 GLN   141      15.113  46.578 112.390  1.00  0.00           H  
ATOM   2116 HE22 GLN   141      15.931  47.477 113.611  1.00  0.00           H  
ATOM   2117  C   GLN   141       9.536  46.532 112.936  1.00  0.00           C  
ATOM   2118  O   GLN   141       8.844  47.395 113.430  1.00  0.00           O  
ATOM   2119  N   LEU   142       9.351  45.228 113.266  1.00  0.00           N  
ATOM   2120  H   LEU   142       9.993  44.628 112.767  1.00  0.00           H  
ATOM   2121  CA  LEU   142       8.160  44.728 113.946  1.00  0.00           C  
ATOM   2122  HA  LEU   142       7.255  45.334 113.899  1.00  0.00           H  
ATOM   2123  CB  LEU   142       7.956  43.271 113.436  1.00  0.00           C  
ATOM   2124  HB2 LEU   142       8.836  42.648 113.597  1.00  0.00           H  
ATOM   2125  HB3 LEU   142       7.087  42.826 113.921  1.00  0.00           H  
ATOM   2126  CG  LEU   142       7.694  43.275 111.904  1.00  0.00           C  
ATOM   2127  HG  LEU   142       8.490  43.780 111.357  1.00  0.00           H  
ATOM   2128  CD1 LEU   142       7.581  41.781 111.520  1.00  0.00           C  
ATOM   2129 HD11 LEU   142       8.581  41.348 111.509  1.00  0.00           H  
ATOM   2130 HD12 LEU   142       6.911  41.313 112.242  1.00  0.00           H  
ATOM   2131 HD13 LEU   142       7.245  41.614 110.497  1.00  0.00           H  
ATOM   2132  CD2 LEU   142       6.455  44.086 111.517  1.00  0.00           C  
ATOM   2133 HD21 LEU   142       6.674  45.151 111.593  1.00  0.00           H  
ATOM   2134 HD22 LEU   142       6.180  43.943 110.472  1.00  0.00           H  
ATOM   2135 HD23 LEU   142       5.633  43.675 112.104  1.00  0.00           H  
ATOM   2136  C   LEU   142       8.382  44.614 115.451  1.00  0.00           C  
ATOM   2137  O   LEU   142       9.555  44.519 115.947  1.00  0.00           O  
ATOM   2138  N   ASN   143       7.279  44.641 116.218  1.00  0.00           N  
ATOM   2139  H   ASN   143       6.411  44.939 115.798  1.00  0.00           H  
ATOM   2140  CA  ASN   143       7.288  44.404 117.671  1.00  0.00           C  
ATOM   2141  HA  ASN   143       8.014  45.045 118.171  1.00  0.00           H  
ATOM   2142  CB  ASN   143       5.962  45.040 118.200  1.00  0.00           C  
ATOM   2143  HB2 ASN   143       5.853  46.088 117.922  1.00  0.00           H  
ATOM   2144  HB3 ASN   143       5.110  44.531 117.749  1.00  0.00           H  
ATOM   2145  CG  ASN   143       5.936  44.831 119.689  1.00  0.00           C  
ATOM   2146  OD1 ASN   143       6.789  45.235 120.424  1.00  0.00           O  
ATOM   2147  ND2 ASN   143       5.106  43.898 120.063  1.00  0.00           N  
ATOM   2148 HD21 ASN   143       4.605  43.469 119.298  1.00  0.00           H  
ATOM   2149 HD22 ASN   143       5.623  43.158 120.517  1.00  0.00           H  
ATOM   2150  C   ASN   143       7.518  42.966 118.000  1.00  0.00           C  
ATOM   2151  O   ASN   143       8.495  42.565 118.521  1.00  0.00           O  
ATOM   2152  N   THR   144       6.467  42.148 117.818  1.00  0.00           N  
ATOM   2153  H   THR   144       5.711  42.442 117.215  1.00  0.00           H  
ATOM   2154  CA  THR   144       6.590  40.681 117.877  1.00  0.00           C  
ATOM   2155  HA  THR   144       7.613  40.469 118.189  1.00  0.00           H  
ATOM   2156  CB  THR   144       5.587  40.164 118.926  1.00  0.00           C  
ATOM   2157  HB  THR   144       4.581  40.567 118.813  1.00  0.00           H  
ATOM   2158  CG2 THR   144       5.645  38.642 119.060  1.00  0.00           C  
ATOM   2159 HG21 THR   144       5.544  38.095 118.123  1.00  0.00           H  
ATOM   2160 HG22 THR   144       6.653  38.336 119.341  1.00  0.00           H  
ATOM   2161 HG23 THR   144       4.912  38.245 119.762  1.00  0.00           H  
ATOM   2162  OG1 THR   144       6.034  40.725 120.158  1.00  0.00           O  
ATOM   2163  HG1 THR   144       5.335  40.493 120.773  1.00  0.00           H  
ATOM   2164  C   THR   144       6.546  40.020 116.463  1.00  0.00           C  
ATOM   2165  O   THR   144       5.711  40.267 115.560  1.00  0.00           O  
ATOM   2166  N   SER   145       7.533  39.120 116.193  1.00  0.00           N  
ATOM   2167  H   SER   145       8.187  38.757 116.872  1.00  0.00           H  
ATOM   2168  CA  SER   145       7.817  38.397 114.960  1.00  0.00           C  
ATOM   2169  HA  SER   145       8.001  39.148 114.191  1.00  0.00           H  
ATOM   2170  CB  SER   145       9.099  37.618 115.053  1.00  0.00           C  
ATOM   2171  HB2 SER   145       9.360  37.044 114.165  1.00  0.00           H  
ATOM   2172  HB3 SER   145       9.942  38.283 115.241  1.00  0.00           H  
ATOM   2173  OG  SER   145       9.169  36.738 116.182  1.00  0.00           O  
ATOM   2174  HG  SER   145       9.535  35.889 115.924  1.00  0.00           H  
ATOM   2175  C   SER   145       6.732  37.463 114.485  1.00  0.00           C  
ATOM   2176  O   SER   145       5.895  36.991 115.256  1.00  0.00           O  
ATOM   2177  N   VAL   146       6.858  37.056 113.210  1.00  0.00           N  
ATOM   2178  H   VAL   146       7.604  37.422 112.636  1.00  0.00           H  
ATOM   2179  CA  VAL   146       6.184  35.834 112.685  1.00  0.00           C  
ATOM   2180  HA  VAL   146       5.746  35.240 113.487  1.00  0.00           H  
ATOM   2181  CB  VAL   146       5.202  36.121 111.524  1.00  0.00           C  
ATOM   2182  HB  VAL   146       5.716  36.654 110.724  1.00  0.00           H  
ATOM   2183  CG1 VAL   146       4.534  34.831 110.991  1.00  0.00           C  
ATOM   2184 HG11 VAL   146       3.812  35.084 110.215  1.00  0.00           H  
ATOM   2185 HG12 VAL   146       5.307  34.219 110.526  1.00  0.00           H  
ATOM   2186 HG13 VAL   146       4.010  34.253 111.752  1.00  0.00           H  
ATOM   2187  CG2 VAL   146       4.033  36.940 112.081  1.00  0.00           C  
ATOM   2188 HG21 VAL   146       3.470  37.079 111.158  1.00  0.00           H  
ATOM   2189 HG22 VAL   146       3.544  36.378 112.876  1.00  0.00           H  
ATOM   2190 HG23 VAL   146       4.411  37.862 112.523  1.00  0.00           H  
ATOM   2191  C   VAL   146       7.331  34.884 112.192  1.00  0.00           C  
ATOM   2192  O   VAL   146       8.330  35.346 111.592  1.00  0.00           O  
ATOM   2193  N   GLU   147       7.245  33.590 112.543  1.00  0.00           N  
ATOM   2194  H   GLU   147       6.516  33.207 113.127  1.00  0.00           H  
ATOM   2195  CA  GLU   147       8.174  32.543 112.132  1.00  0.00           C  
ATOM   2196  HA  GLU   147       9.206  32.874 112.243  1.00  0.00           H  
ATOM   2197  CB  GLU   147       7.882  31.244 112.993  1.00  0.00           C  
ATOM   2198  HB2 GLU   147       7.958  31.478 114.054  1.00  0.00           H  
ATOM   2199  HB3 GLU   147       6.855  30.950 112.777  1.00  0.00           H  
ATOM   2200  CG  GLU   147       8.885  30.113 112.607  1.00  0.00           C  
ATOM   2201  HG2 GLU   147       8.708  29.778 111.585  1.00  0.00           H  
ATOM   2202  HG3 GLU   147       9.808  30.687 112.691  1.00  0.00           H  
ATOM   2203  CD  GLU   147       9.102  28.916 113.545  1.00  0.00           C  
ATOM   2204  OE1 GLU   147      10.118  28.192 113.415  1.00  0.00           O  
ATOM   2205  OE2 GLU   147       8.234  28.630 114.430  1.00  0.00           O  
ATOM   2206  C   GLU   147       7.899  32.269 110.684  1.00  0.00           C  
ATOM   2207  O   GLU   147       6.772  32.072 110.258  1.00  0.00           O  
ATOM   2208  N   ILE   148       8.896  32.289 109.786  1.00  0.00           N  
ATOM   2209  H   ILE   148       9.776  32.503 110.233  1.00  0.00           H  
ATOM   2210  CA  ILE   148       8.886  31.482 108.516  1.00  0.00           C  
ATOM   2211  HA  ILE   148       7.889  31.134 108.246  1.00  0.00           H  
ATOM   2212  CB  ILE   148       9.439  32.308 107.377  1.00  0.00           C  
ATOM   2213  HB  ILE   148       8.760  33.160 107.366  1.00  0.00           H  
ATOM   2214  CG2 ILE   148      10.891  32.619 107.491  1.00  0.00           C  
ATOM   2215 HG21 ILE   148      11.535  31.748 107.371  1.00  0.00           H  
ATOM   2216 HG22 ILE   148      11.223  33.334 106.738  1.00  0.00           H  
ATOM   2217 HG23 ILE   148      11.267  32.983 108.447  1.00  0.00           H  
ATOM   2218  CG1 ILE   148       9.245  31.575 105.982  1.00  0.00           C  
ATOM   2219 HG12 ILE   148      10.070  30.872 105.863  1.00  0.00           H  
ATOM   2220 HG13 ILE   148       8.240  31.171 105.864  1.00  0.00           H  
ATOM   2221  CD1 ILE   148       9.288  32.587 104.816  1.00  0.00           C  
ATOM   2222 HD11 ILE   148       8.562  33.362 105.062  1.00  0.00           H  
ATOM   2223 HD12 ILE   148      10.240  33.089 104.647  1.00  0.00           H  
ATOM   2224 HD13 ILE   148       8.897  32.118 103.913  1.00  0.00           H  
ATOM   2225  C   ILE   148       9.801  30.255 108.741  1.00  0.00           C  
ATOM   2226  O   ILE   148      10.752  30.310 109.514  1.00  0.00           O  
ATOM   2227  N   ASN   149       9.453  29.076 108.263  1.00  0.00           N  
ATOM   2228  H   ASN   149       8.607  29.058 107.711  1.00  0.00           H  
ATOM   2229  CA  ASN   149      10.070  27.826 108.571  1.00  0.00           C  
ATOM   2230  HA  ASN   149      11.091  28.082 108.853  1.00  0.00           H  
ATOM   2231  CB  ASN   149       9.438  27.136 109.747  1.00  0.00           C  
ATOM   2232  HB2 ASN   149       9.245  27.908 110.491  1.00  0.00           H  
ATOM   2233  HB3 ASN   149       8.441  26.878 109.391  1.00  0.00           H  
ATOM   2234  CG  ASN   149      10.246  26.100 110.481  1.00  0.00           C  
ATOM   2235  OD1 ASN   149      11.077  25.395 109.970  1.00  0.00           O  
ATOM   2236  ND2 ASN   149      10.179  26.027 111.803  1.00  0.00           N  
ATOM   2237 HD21 ASN   149      11.011  25.583 112.165  1.00  0.00           H  
ATOM   2238 HD22 ASN   149       9.957  26.947 112.156  1.00  0.00           H  
ATOM   2239  C   ASN   149      10.226  26.926 107.303  1.00  0.00           C  
ATOM   2240  O   ASN   149       9.176  26.440 106.898  1.00  0.00           O  
ATOM   2241  N   CYX   150      11.437  26.687 106.812  1.00  0.00           N  
ATOM   2242  H   CYX   150      12.213  26.687 107.458  1.00  0.00           H  
ATOM   2243  CA  CYX   150      11.843  26.282 105.442  1.00  0.00           C  
ATOM   2244  HA  CYX   150      11.032  25.916 104.813  1.00  0.00           H  
ATOM   2245  CB  CYX   150      12.479  27.407 104.652  1.00  0.00           C  
ATOM   2246  HB2 CYX   150      13.474  27.548 105.076  1.00  0.00           H  
ATOM   2247  HB3 CYX   150      12.567  26.979 103.654  1.00  0.00           H  
ATOM   2248  SG  CYX   150      11.422  28.823 104.544  1.00  0.00           S  
ATOM   2249  C   CYX   150      12.873  25.122 105.542  1.00  0.00           C  
ATOM   2250  O   CYX   150      14.103  25.265 105.622  1.00  0.00           O  
ATOM   2251  N   THR   151      12.336  23.909 105.778  1.00  0.00           N  
ATOM   2252  H   THR   151      11.340  23.940 105.940  1.00  0.00           H  
ATOM   2253  CA  THR   151      13.076  22.855 106.483  1.00  0.00           C  
ATOM   2254  HA  THR   151      14.155  23.007 106.465  1.00  0.00           H  
ATOM   2255  CB  THR   151      12.669  22.813 107.976  1.00  0.00           C  
ATOM   2256  HB  THR   151      12.673  21.760 108.258  1.00  0.00           H  
ATOM   2257  CG2 THR   151      13.607  23.557 108.907  1.00  0.00           C  
ATOM   2258 HG21 THR   151      13.205  23.857 109.875  1.00  0.00           H  
ATOM   2259 HG22 THR   151      14.473  22.948 109.165  1.00  0.00           H  
ATOM   2260 HG23 THR   151      14.084  24.410 108.423  1.00  0.00           H  
ATOM   2261  OG1 THR   151      11.352  23.261 108.400  1.00  0.00           O  
ATOM   2262  HG1 THR   151      11.439  24.021 108.980  1.00  0.00           H  
ATOM   2263  C   THR   151      12.868  21.589 105.794  1.00  0.00           C  
ATOM   2264  O   THR   151      11.841  21.419 105.203  1.00  0.00           O  
ATOM   2265  N   GLY   152      13.887  20.758 105.886  1.00  0.00           N  
ATOM   2266  H   GLY   152      14.735  21.104 106.313  1.00  0.00           H  
ATOM   2267  CA  GLY   152      13.820  19.381 105.388  1.00  0.00           C  
ATOM   2268  HA2 GLY   152      14.739  18.936 105.770  1.00  0.00           H  
ATOM   2269  HA3 GLY   152      12.991  18.926 105.931  1.00  0.00           H  
ATOM   2270  C   GLY   152      13.705  19.205 103.858  1.00  0.00           C  
ATOM   2271  O   GLY   152      14.679  19.383 103.115  1.00  0.00           O  
ATOM   2272  N   ALA   153      12.462  18.833 103.432  1.00  0.00           N  
ATOM   2273  H   ALA   153      11.932  18.379 104.162  1.00  0.00           H  
ATOM   2274  CA  ALA   153      11.978  18.872 102.051  1.00  0.00           C  
ATOM   2275  HA  ALA   153      12.852  18.481 101.530  1.00  0.00           H  
ATOM   2276  CB  ALA   153      10.677  18.076 101.990  1.00  0.00           C  
ATOM   2277  HB1 ALA   153      10.108  18.271 101.081  1.00  0.00           H  
ATOM   2278  HB2 ALA   153      10.966  17.053 102.234  1.00  0.00           H  
ATOM   2279  HB3 ALA   153       9.940  18.434 102.709  1.00  0.00           H  
ATOM   2280  C   ALA   153      11.775  20.340 101.504  1.00  0.00           C  
ATOM   2281  O   ALA   153      11.776  20.592 100.277  1.00  0.00           O  
ATOM   2282  N   GLY   154      11.898  21.313 102.386  1.00  0.00           N  
ATOM   2283  H   GLY   154      11.967  20.979 103.337  1.00  0.00           H  
ATOM   2284  CA  GLY   154      12.359  22.684 102.100  1.00  0.00           C  
ATOM   2285  HA2 GLY   154      13.164  22.887 102.805  1.00  0.00           H  
ATOM   2286  HA3 GLY   154      12.770  22.729 101.091  1.00  0.00           H  
ATOM   2287  C   GLY   154      11.340  23.707 102.340  1.00  0.00           C  
ATOM   2288  O   GLY   154      11.665  24.846 102.586  1.00  0.00           O  
ATOM   2289  N   HIE   155      10.092  23.272 102.360  1.00  0.00           N  
ATOM   2290  H   HIE   155       9.980  22.279 102.509  1.00  0.00           H  
ATOM   2291  CA  HIE   155       8.983  24.104 101.815  1.00  0.00           C  
ATOM   2292  HA  HIE   155       9.408  24.663 100.981  1.00  0.00           H  
ATOM   2293  CB  HIE   155       7.900  23.191 101.214  1.00  0.00           C  
ATOM   2294  HB2 HIE   155       7.294  22.797 102.029  1.00  0.00           H  
ATOM   2295  HB3 HIE   155       7.222  23.815 100.631  1.00  0.00           H  
ATOM   2296  CG  HIE   155       8.296  22.035 100.354  1.00  0.00           C  
ATOM   2297  ND1 HIE   155       8.398  22.103  98.978  1.00  0.00           N  
ATOM   2298  CE1 HIE   155       8.577  20.808  98.522  1.00  0.00           C  
ATOM   2299  HE1 HIE   155       8.968  20.530  97.554  1.00  0.00           H  
ATOM   2300  NE2 HIE   155       8.665  20.015  99.601  1.00  0.00           N  
ATOM   2301  HE2 HIE   155       8.563  19.020  99.467  1.00  0.00           H  
ATOM   2302  CD2 HIE   155       8.371  20.723 100.754  1.00  0.00           C  
ATOM   2303  HD2 HIE   155       8.135  20.390 101.754  1.00  0.00           H  
ATOM   2304  C   HIE   155       8.466  25.074 102.942  1.00  0.00           C  
ATOM   2305  O   HIE   155       8.003  24.599 104.006  1.00  0.00           O  
ATOM   2306  N   CYX   156       8.352  26.389 102.623  1.00  0.00           N  
ATOM   2307  H   CYX   156       8.301  26.608 101.638  1.00  0.00           H  
ATOM   2308  CA  CYX   156       8.268  27.468 103.569  1.00  0.00           C  
ATOM   2309  HA  CYX   156       8.893  27.315 104.449  1.00  0.00           H  
ATOM   2310  CB  CYX   156       8.859  28.758 102.964  1.00  0.00           C  
ATOM   2311  HB2 CYX   156       8.377  29.023 102.023  1.00  0.00           H  
ATOM   2312  HB3 CYX   156       8.662  29.589 103.642  1.00  0.00           H  
ATOM   2313  SG  CYX   156      10.670  28.559 102.684  1.00  0.00           S  
ATOM   2314  C   CYX   156       6.773  27.512 104.066  1.00  0.00           C  
ATOM   2315  O   CYX   156       5.943  28.131 103.375  1.00  0.00           O  
ATOM   2316  N   ASN   157       6.593  27.172 105.320  1.00  0.00           N  
ATOM   2317  H   ASN   157       7.351  26.773 105.854  1.00  0.00           H  
ATOM   2318  CA  ASN   157       5.388  27.554 106.045  1.00  0.00           C  
ATOM   2319  HA  ASN   157       4.571  27.713 105.341  1.00  0.00           H  
ATOM   2320  CB  ASN   157       4.987  26.389 107.004  1.00  0.00           C  
ATOM   2321  HB2 ASN   157       5.617  26.456 107.891  1.00  0.00           H  
ATOM   2322  HB3 ASN   157       3.979  26.606 107.356  1.00  0.00           H  
ATOM   2323  CG  ASN   157       5.035  25.087 106.332  1.00  0.00           C  
ATOM   2324  OD1 ASN   157       4.227  24.745 105.494  1.00  0.00           O  
ATOM   2325  ND2 ASN   157       5.989  24.292 106.667  1.00  0.00           N  
ATOM   2326 HD21 ASN   157       6.647  24.389 107.428  1.00  0.00           H  
ATOM   2327 HD22 ASN   157       6.013  23.386 106.221  1.00  0.00           H  
ATOM   2328  C   ASN   157       5.563  28.997 106.725  1.00  0.00           C  
ATOM   2329  O   ASN   157       6.571  29.262 107.386  1.00  0.00           O  
ATOM   2330  N   ILE   158       4.549  29.810 106.530  1.00  0.00           N  
ATOM   2331  H   ILE   158       3.704  29.456 106.106  1.00  0.00           H  
ATOM   2332  CA  ILE   158       4.259  30.963 107.434  1.00  0.00           C  
ATOM   2333  HA  ILE   158       5.133  31.127 108.064  1.00  0.00           H  
ATOM   2334  CB  ILE   158       4.085  32.235 106.569  1.00  0.00           C  
ATOM   2335  HB  ILE   158       4.943  32.319 105.901  1.00  0.00           H  
ATOM   2336  CG2 ILE   158       2.703  32.282 105.774  1.00  0.00           C  
ATOM   2337 HG21 ILE   158       1.876  32.238 106.483  1.00  0.00           H  
ATOM   2338 HG22 ILE   158       2.632  33.176 105.154  1.00  0.00           H  
ATOM   2339 HG23 ILE   158       2.603  31.435 105.096  1.00  0.00           H  
ATOM   2340  CG1 ILE   158       4.199  33.504 107.465  1.00  0.00           C  
ATOM   2341 HG12 ILE   158       3.263  33.632 108.008  1.00  0.00           H  
ATOM   2342 HG13 ILE   158       4.867  33.272 108.294  1.00  0.00           H  
ATOM   2343  CD1 ILE   158       4.505  34.826 106.738  1.00  0.00           C  
ATOM   2344 HD11 ILE   158       5.343  34.705 106.052  1.00  0.00           H  
ATOM   2345 HD12 ILE   158       3.635  35.166 106.177  1.00  0.00           H  
ATOM   2346 HD13 ILE   158       4.804  35.544 107.502  1.00  0.00           H  
ATOM   2347  C   ILE   158       3.074  30.764 108.325  1.00  0.00           C  
ATOM   2348  O   ILE   158       2.193  29.967 107.981  1.00  0.00           O  
ATOM   2349  N   ALA   159       2.962  31.350 109.513  1.00  0.00           N  
ATOM   2350  H   ALA   159       3.605  32.087 109.764  1.00  0.00           H  
ATOM   2351  CA  ALA   159       1.747  31.290 110.304  1.00  0.00           C  
ATOM   2352  HA  ALA   159       1.316  30.291 110.359  1.00  0.00           H  
ATOM   2353  CB  ALA   159       2.038  31.754 111.723  1.00  0.00           C  
ATOM   2354  HB1 ALA   159       2.686  32.630 111.766  1.00  0.00           H  
ATOM   2355  HB2 ALA   159       1.081  31.833 112.239  1.00  0.00           H  
ATOM   2356  HB3 ALA   159       2.687  31.064 112.262  1.00  0.00           H  
ATOM   2357  C   ALA   159       0.768  32.338 109.602  1.00  0.00           C  
ATOM   2358  O   ALA   159       1.120  33.530 109.556  1.00  0.00           O  
ATOM   2359  N   ARG   160      -0.442  31.938 109.366  1.00  0.00           N  
ATOM   2360  H   ARG   160      -0.707  31.304 110.106  1.00  0.00           H  
ATOM   2361  CA  ARG   160      -1.457  32.510 108.469  1.00  0.00           C  
ATOM   2362  HA  ARG   160      -0.938  32.999 107.645  1.00  0.00           H  
ATOM   2363  CB  ARG   160      -2.408  31.384 107.981  1.00  0.00           C  
ATOM   2364  HB2 ARG   160      -2.075  30.953 107.037  1.00  0.00           H  
ATOM   2365  HB3 ARG   160      -2.371  30.553 108.686  1.00  0.00           H  
ATOM   2366  CG  ARG   160      -3.784  31.873 107.631  1.00  0.00           C  
ATOM   2367  HG2 ARG   160      -4.372  32.095 108.521  1.00  0.00           H  
ATOM   2368  HG3 ARG   160      -3.774  32.846 107.140  1.00  0.00           H  
ATOM   2369  CD  ARG   160      -4.660  30.870 106.940  1.00  0.00           C  
ATOM   2370  HD2 ARG   160      -4.125  29.925 107.031  1.00  0.00           H  
ATOM   2371  HD3 ARG   160      -5.676  30.902 107.334  1.00  0.00           H  
ATOM   2372  NE  ARG   160      -4.665  31.170 105.437  1.00  0.00           N  
ATOM   2373  HE  ARG   160      -4.261  32.048 105.144  1.00  0.00           H  
ATOM   2374  CZ  ARG   160      -5.331  30.489 104.501  1.00  0.00           C  
ATOM   2375  NH1 ARG   160      -5.725  31.007 103.409  1.00  0.00           N  
ATOM   2376 HH11 ARG   160      -6.028  31.968 103.473  1.00  0.00           H  
ATOM   2377 HH12 ARG   160      -6.287  30.435 102.795  1.00  0.00           H  
ATOM   2378  NH2 ARG   160      -5.614  29.250 104.646  1.00  0.00           N  
ATOM   2379 HH21 ARG   160      -5.190  28.742 105.409  1.00  0.00           H  
ATOM   2380 HH22 ARG   160      -5.835  28.724 103.813  1.00  0.00           H  
ATOM   2381  C   ARG   160      -2.248  33.587 109.349  1.00  0.00           C  
ATOM   2382  O   ARG   160      -2.145  34.745 109.019  1.00  0.00           O  
ATOM   2383  N   ALA   161      -2.879  33.188 110.444  1.00  0.00           N  
ATOM   2384  H   ALA   161      -2.833  32.228 110.753  1.00  0.00           H  
ATOM   2385  CA  ALA   161      -3.689  34.083 111.310  1.00  0.00           C  
ATOM   2386  HA  ALA   161      -4.335  34.735 110.721  1.00  0.00           H  
ATOM   2387  CB  ALA   161      -4.709  33.274 112.148  1.00  0.00           C  
ATOM   2388  HB1 ALA   161      -5.288  32.551 111.573  1.00  0.00           H  
ATOM   2389  HB2 ALA   161      -4.188  32.742 112.944  1.00  0.00           H  
ATOM   2390  HB3 ALA   161      -5.506  33.872 112.587  1.00  0.00           H  
ATOM   2391  C   ALA   161      -2.838  35.123 112.093  1.00  0.00           C  
ATOM   2392  O   ALA   161      -3.199  36.274 112.150  1.00  0.00           O  
ATOM   2393  N   LYS   162      -1.606  34.765 112.430  1.00  0.00           N  
ATOM   2394  H   LYS   162      -1.360  33.819 112.684  1.00  0.00           H  
ATOM   2395  CA  LYS   162      -0.502  35.696 112.841  1.00  0.00           C  
ATOM   2396  HA  LYS   162      -0.855  36.388 113.606  1.00  0.00           H  
ATOM   2397  CB  LYS   162       0.684  34.905 113.440  1.00  0.00           C  
ATOM   2398  HB2 LYS   162       1.059  34.221 112.678  1.00  0.00           H  
ATOM   2399  HB3 LYS   162       1.478  35.573 113.774  1.00  0.00           H  
ATOM   2400  CG  LYS   162       0.270  34.181 114.740  1.00  0.00           C  
ATOM   2401  HG2 LYS   162      -0.320  34.869 115.346  1.00  0.00           H  
ATOM   2402  HG3 LYS   162      -0.249  33.249 114.514  1.00  0.00           H  
ATOM   2403  CD  LYS   162       1.541  33.726 115.575  1.00  0.00           C  
ATOM   2404  HD2 LYS   162       2.184  33.176 114.887  1.00  0.00           H  
ATOM   2405  HD3 LYS   162       2.163  34.534 115.961  1.00  0.00           H  
ATOM   2406  CE  LYS   162       1.282  32.643 116.683  1.00  0.00           C  
ATOM   2407  HE2 LYS   162       0.608  31.924 116.217  1.00  0.00           H  
ATOM   2408  HE3 LYS   162       2.239  32.148 116.845  1.00  0.00           H  
ATOM   2409  NZ  LYS   162       0.663  33.275 117.865  1.00  0.00           N  
ATOM   2410  HZ1 LYS   162       1.353  33.295 118.603  1.00  0.00           H  
ATOM   2411  HZ2 LYS   162       0.494  34.252 117.675  1.00  0.00           H  
ATOM   2412  HZ3 LYS   162      -0.231  32.954 118.209  1.00  0.00           H  
ATOM   2413  C   LYS   162       0.101  36.561 111.764  1.00  0.00           C  
ATOM   2414  O   LYS   162       0.436  37.743 112.030  1.00  0.00           O  
ATOM   2415  N   TRP   163       0.090  36.146 110.480  1.00  0.00           N  
ATOM   2416  H   TRP   163       0.072  35.169 110.226  1.00  0.00           H  
ATOM   2417  CA  TRP   163       0.414  37.108 109.482  1.00  0.00           C  
ATOM   2418  HA  TRP   163       1.339  37.609 109.767  1.00  0.00           H  
ATOM   2419  CB  TRP   163       0.696  36.358 108.102  1.00  0.00           C  
ATOM   2420  HB2 TRP   163       1.479  35.649 108.373  1.00  0.00           H  
ATOM   2421  HB3 TRP   163      -0.135  35.757 107.731  1.00  0.00           H  
ATOM   2422  CG  TRP   163       1.171  37.310 107.080  1.00  0.00           C  
ATOM   2423  CD1 TRP   163       0.578  37.473 105.866  1.00  0.00           C  
ATOM   2424  HD1 TRP   163      -0.369  37.003 105.643  1.00  0.00           H  
ATOM   2425  NE1 TRP   163       1.294  38.374 105.076  1.00  0.00           N  
ATOM   2426  HE1 TRP   163       1.158  38.531 104.087  1.00  0.00           H  
ATOM   2427  CE2 TRP   163       2.363  38.802 105.763  1.00  0.00           C  
ATOM   2428  CZ2 TRP   163       3.478  39.559 105.366  1.00  0.00           C  
ATOM   2429  HZ2 TRP   163       3.379  40.255 104.546  1.00  0.00           H  
ATOM   2430  CH2 TRP   163       4.657  39.476 106.111  1.00  0.00           C  
ATOM   2431  HH2 TRP   163       5.528  40.026 105.789  1.00  0.00           H  
ATOM   2432  CZ3 TRP   163       4.661  38.754 107.361  1.00  0.00           C  
ATOM   2433  HZ3 TRP   163       5.595  38.661 107.895  1.00  0.00           H  
ATOM   2434  CE3 TRP   163       3.496  38.157 107.867  1.00  0.00           C  
ATOM   2435  HE3 TRP   163       3.468  37.644 108.817  1.00  0.00           H  
ATOM   2436  CD2 TRP   163       2.309  38.217 107.071  1.00  0.00           C  
ATOM   2437  C   TRP   163      -0.625  38.244 109.311  1.00  0.00           C  
ATOM   2438  O   TRP   163      -0.316  39.478 109.458  1.00  0.00           O  
ATOM   2439  N   ASN   164      -1.920  37.845 109.283  1.00  0.00           N  
ATOM   2440  H   ASN   164      -2.145  36.861 109.304  1.00  0.00           H  
ATOM   2441  CA  ASN   164      -2.987  38.817 109.287  1.00  0.00           C  
ATOM   2442  HA  ASN   164      -2.953  39.318 108.320  1.00  0.00           H  
ATOM   2443  CB  ASN   164      -4.324  38.012 109.273  1.00  0.00           C  
ATOM   2444  HB2 ASN   164      -4.296  37.072 108.721  1.00  0.00           H  
ATOM   2445  HB3 ASN   164      -4.487  37.799 110.330  1.00  0.00           H  
ATOM   2446  CG  ASN   164      -5.501  38.768 108.661  1.00  0.00           C  
ATOM   2447  OD1 ASN   164      -5.503  39.059 107.431  1.00  0.00           O  
ATOM   2448  ND2 ASN   164      -6.503  39.114 109.442  1.00  0.00           N  
ATOM   2449 HD21 ASN   164      -6.138  39.205 110.379  1.00  0.00           H  
ATOM   2450 HD22 ASN   164      -7.090  39.858 109.093  1.00  0.00           H  
ATOM   2451  C   ASN   164      -2.917  39.747 110.532  1.00  0.00           C  
ATOM   2452  O   ASN   164      -2.921  40.968 110.353  1.00  0.00           O  
ATOM   2453  N   ASN   165      -2.635  39.273 111.772  1.00  0.00           N  
ATOM   2454  H   ASN   165      -2.926  38.343 112.039  1.00  0.00           H  
ATOM   2455  CA  ASN   165      -2.387  40.223 112.888  1.00  0.00           C  
ATOM   2456  HA  ASN   165      -3.164  40.986 112.843  1.00  0.00           H  
ATOM   2457  CB  ASN   165      -2.369  39.377 114.196  1.00  0.00           C  
ATOM   2458  HB2 ASN   165      -3.307  38.828 114.117  1.00  0.00           H  
ATOM   2459  HB3 ASN   165      -1.567  38.639 114.164  1.00  0.00           H  
ATOM   2460  CG  ASN   165      -2.397  40.130 115.422  1.00  0.00           C  
ATOM   2461  OD1 ASN   165      -3.266  40.796 115.839  1.00  0.00           O  
ATOM   2462  ND2 ASN   165      -1.244  40.095 116.129  1.00  0.00           N  
ATOM   2463 HD21 ASN   165      -1.344  40.359 117.099  1.00  0.00           H  
ATOM   2464 HD22 ASN   165      -0.538  39.411 115.897  1.00  0.00           H  
ATOM   2465  C   ASN   165      -1.096  41.103 112.736  1.00  0.00           C  
ATOM   2466  O   ASN   165      -1.120  42.218 113.187  1.00  0.00           O  
ATOM   2467  N   THR   166      -0.059  40.594 112.111  1.00  0.00           N  
ATOM   2468  H   THR   166      -0.184  39.783 111.523  1.00  0.00           H  
ATOM   2469  CA  THR   166       1.126  41.285 111.731  1.00  0.00           C  
ATOM   2470  HA  THR   166       1.518  41.692 112.664  1.00  0.00           H  
ATOM   2471  CB  THR   166       2.113  40.295 111.350  1.00  0.00           C  
ATOM   2472  HB  THR   166       1.635  39.707 110.566  1.00  0.00           H  
ATOM   2473  CG2 THR   166       3.382  40.933 110.715  1.00  0.00           C  
ATOM   2474 HG21 THR   166       3.606  41.900 111.165  1.00  0.00           H  
ATOM   2475 HG22 THR   166       4.226  40.258 110.860  1.00  0.00           H  
ATOM   2476 HG23 THR   166       3.233  40.978 109.636  1.00  0.00           H  
ATOM   2477  OG1 THR   166       2.441  39.434 112.421  1.00  0.00           O  
ATOM   2478  HG1 THR   166       1.762  38.757 112.476  1.00  0.00           H  
ATOM   2479  C   THR   166       0.866  42.396 110.723  1.00  0.00           C  
ATOM   2480  O   THR   166       1.296  43.533 110.987  1.00  0.00           O  
ATOM   2481  N   LEU   167       0.128  42.273 109.637  1.00  0.00           N  
ATOM   2482  H   LEU   167      -0.028  41.306 109.392  1.00  0.00           H  
ATOM   2483  CA  LEU   167      -0.304  43.141 108.552  1.00  0.00           C  
ATOM   2484  HA  LEU   167       0.539  43.578 108.017  1.00  0.00           H  
ATOM   2485  CB  LEU   167      -1.080  42.410 107.425  1.00  0.00           C  
ATOM   2486  HB2 LEU   167      -1.823  41.834 107.976  1.00  0.00           H  
ATOM   2487  HB3 LEU   167      -1.647  43.186 106.911  1.00  0.00           H  
ATOM   2488  CG  LEU   167      -0.244  41.557 106.442  1.00  0.00           C  
ATOM   2489  HG  LEU   167       0.579  41.048 106.944  1.00  0.00           H  
ATOM   2490  CD1 LEU   167      -1.089  40.445 105.844  1.00  0.00           C  
ATOM   2491 HD11 LEU   167      -2.077  40.898 105.762  1.00  0.00           H  
ATOM   2492 HD12 LEU   167      -0.686  40.154 104.874  1.00  0.00           H  
ATOM   2493 HD13 LEU   167      -0.909  39.552 106.442  1.00  0.00           H  
ATOM   2494  CD2 LEU   167       0.211  42.336 105.178  1.00  0.00           C  
ATOM   2495 HD21 LEU   167       0.576  43.266 105.614  1.00  0.00           H  
ATOM   2496 HD22 LEU   167       1.034  41.841 104.662  1.00  0.00           H  
ATOM   2497 HD23 LEU   167      -0.573  42.568 104.458  1.00  0.00           H  
ATOM   2498  C   LEU   167      -1.120  44.267 109.038  1.00  0.00           C  
ATOM   2499  O   LEU   167      -0.836  45.476 108.788  1.00  0.00           O  
ATOM   2500  N   LYS   168      -1.871  43.937 110.117  1.00  0.00           N  
ATOM   2501  H   LYS   168      -1.794  42.966 110.385  1.00  0.00           H  
ATOM   2502  CA  LYS   168      -2.876  44.762 110.690  1.00  0.00           C  
ATOM   2503  HA  LYS   168      -3.450  45.152 109.849  1.00  0.00           H  
ATOM   2504  CB  LYS   168      -3.747  43.928 111.692  1.00  0.00           C  
ATOM   2505  HB2 LYS   168      -4.204  43.127 111.110  1.00  0.00           H  
ATOM   2506  HB3 LYS   168      -3.108  43.466 112.445  1.00  0.00           H  
ATOM   2507  CG  LYS   168      -4.864  44.652 112.450  1.00  0.00           C  
ATOM   2508  HG2 LYS   168      -4.362  45.465 112.973  1.00  0.00           H  
ATOM   2509  HG3 LYS   168      -5.586  44.926 111.681  1.00  0.00           H  
ATOM   2510  CD  LYS   168      -5.512  43.681 113.543  1.00  0.00           C  
ATOM   2511  HD2 LYS   168      -6.416  44.235 113.798  1.00  0.00           H  
ATOM   2512  HD3 LYS   168      -5.622  42.673 113.145  1.00  0.00           H  
ATOM   2513  CE  LYS   168      -4.807  43.460 114.819  1.00  0.00           C  
ATOM   2514  HE2 LYS   168      -3.947  42.804 114.679  1.00  0.00           H  
ATOM   2515  HE3 LYS   168      -4.301  44.358 115.172  1.00  0.00           H  
ATOM   2516  NZ  LYS   168      -5.633  42.825 115.881  1.00  0.00           N  
ATOM   2517  HZ1 LYS   168      -6.327  43.512 116.138  1.00  0.00           H  
ATOM   2518  HZ2 LYS   168      -5.950  41.893 115.658  1.00  0.00           H  
ATOM   2519  HZ3 LYS   168      -4.947  42.586 116.583  1.00  0.00           H  
ATOM   2520  C   LYS   168      -2.199  45.876 111.479  1.00  0.00           C  
ATOM   2521  O   LYS   168      -2.730  46.982 111.457  1.00  0.00           O  
ATOM   2522  N   GLN   169      -1.063  45.596 112.145  1.00  0.00           N  
ATOM   2523  H   GLN   169      -0.706  44.652 112.111  1.00  0.00           H  
ATOM   2524  CA  GLN   169      -0.316  46.543 112.946  1.00  0.00           C  
ATOM   2525  HA  GLN   169      -1.001  46.989 113.666  1.00  0.00           H  
ATOM   2526  CB  GLN   169       0.657  45.791 113.810  1.00  0.00           C  
ATOM   2527  HB2 GLN   169       1.173  45.123 113.120  1.00  0.00           H  
ATOM   2528  HB3 GLN   169       1.496  46.402 114.141  1.00  0.00           H  
ATOM   2529  CG  GLN   169      -0.041  44.978 114.955  1.00  0.00           C  
ATOM   2530  HG2 GLN   169      -0.363  45.699 115.707  1.00  0.00           H  
ATOM   2531  HG3 GLN   169      -0.934  44.567 114.486  1.00  0.00           H  
ATOM   2532  CD  GLN   169       1.006  43.897 115.451  1.00  0.00           C  
ATOM   2533  OE1 GLN   169       2.130  44.129 115.766  1.00  0.00           O  
ATOM   2534  NE2 GLN   169       0.771  42.657 115.238  1.00  0.00           N  
ATOM   2535 HE21 GLN   169      -0.138  42.306 114.972  1.00  0.00           H  
ATOM   2536 HE22 GLN   169       1.570  42.055 115.375  1.00  0.00           H  
ATOM   2537  C   GLN   169       0.613  47.449 112.120  1.00  0.00           C  
ATOM   2538  O   GLN   169       0.782  48.609 112.441  1.00  0.00           O  
ATOM   2539  N   ILE   170       1.288  46.912 111.058  1.00  0.00           N  
ATOM   2540  H   ILE   170       1.029  45.971 110.800  1.00  0.00           H  
ATOM   2541  CA  ILE   170       1.916  47.657 109.952  1.00  0.00           C  
ATOM   2542  HA  ILE   170       2.756  48.133 110.459  1.00  0.00           H  
ATOM   2543  CB  ILE   170       2.465  46.640 108.831  1.00  0.00           C  
ATOM   2544  HB  ILE   170       1.598  46.073 108.493  1.00  0.00           H  
ATOM   2545  CG2 ILE   170       3.130  47.282 107.615  1.00  0.00           C  
ATOM   2546 HG21 ILE   170       3.932  46.699 107.162  1.00  0.00           H  
ATOM   2547 HG22 ILE   170       2.385  47.358 106.823  1.00  0.00           H  
ATOM   2548 HG23 ILE   170       3.470  48.290 107.855  1.00  0.00           H  
ATOM   2549  CG1 ILE   170       3.498  45.584 109.364  1.00  0.00           C  
ATOM   2550 HG12 ILE   170       4.411  46.116 109.632  1.00  0.00           H  
ATOM   2551 HG13 ILE   170       3.127  45.214 110.320  1.00  0.00           H  
ATOM   2552  CD1 ILE   170       3.787  44.350 108.577  1.00  0.00           C  
ATOM   2553 HD11 ILE   170       4.637  43.859 109.053  1.00  0.00           H  
ATOM   2554 HD12 ILE   170       2.918  43.708 108.433  1.00  0.00           H  
ATOM   2555 HD13 ILE   170       4.131  44.624 107.580  1.00  0.00           H  
ATOM   2556  C   ILE   170       0.954  48.715 109.325  1.00  0.00           C  
ATOM   2557  O   ILE   170       1.299  49.882 109.219  1.00  0.00           O  
ATOM   2558  N   ALA   171      -0.253  48.268 108.965  1.00  0.00           N  
ATOM   2559  H   ALA   171      -0.341  47.265 108.876  1.00  0.00           H  
ATOM   2560  CA  ALA   171      -1.304  49.060 108.257  1.00  0.00           C  
ATOM   2561  HA  ALA   171      -0.902  49.589 107.393  1.00  0.00           H  
ATOM   2562  CB  ALA   171      -2.492  48.128 107.959  1.00  0.00           C  
ATOM   2563  HB1 ALA   171      -3.235  48.783 107.504  1.00  0.00           H  
ATOM   2564  HB2 ALA   171      -2.246  47.318 107.273  1.00  0.00           H  
ATOM   2565  HB3 ALA   171      -2.779  47.642 108.891  1.00  0.00           H  
ATOM   2566  C   ALA   171      -1.829  50.155 109.234  1.00  0.00           C  
ATOM   2567  O   ALA   171      -2.034  51.272 108.872  1.00  0.00           O  
ATOM   2568  N   SER   172      -1.923  49.763 110.557  1.00  0.00           N  
ATOM   2569  H   SER   172      -1.801  48.782 110.766  1.00  0.00           H  
ATOM   2570  CA  SER   172      -2.180  50.794 111.610  1.00  0.00           C  
ATOM   2571  HA  SER   172      -3.062  51.328 111.255  1.00  0.00           H  
ATOM   2572  CB  SER   172      -2.658  50.160 112.854  1.00  0.00           C  
ATOM   2573  HB2 SER   172      -3.370  49.346 112.715  1.00  0.00           H  
ATOM   2574  HB3 SER   172      -1.832  49.674 113.372  1.00  0.00           H  
ATOM   2575  OG  SER   172      -3.127  51.133 113.736  1.00  0.00           O  
ATOM   2576  HG  SER   172      -2.443  51.250 114.399  1.00  0.00           H  
ATOM   2577  C   SER   172      -1.055  51.794 111.810  1.00  0.00           C  
ATOM   2578  O   SER   172      -1.270  52.989 112.005  1.00  0.00           O  
ATOM   2579  N   LYS   173       0.166  51.374 111.609  1.00  0.00           N  
ATOM   2580  H   LYS   173       0.325  50.380 111.522  1.00  0.00           H  
ATOM   2581  CA  LYS   173       1.360  52.267 111.568  1.00  0.00           C  
ATOM   2582  HA  LYS   173       1.235  52.940 112.417  1.00  0.00           H  
ATOM   2583  CB  LYS   173       2.609  51.453 111.763  1.00  0.00           C  
ATOM   2584  HB2 LYS   173       2.380  50.905 112.677  1.00  0.00           H  
ATOM   2585  HB3 LYS   173       2.653  50.736 110.944  1.00  0.00           H  
ATOM   2586  CG  LYS   173       4.041  52.133 111.891  1.00  0.00           C  
ATOM   2587  HG2 LYS   173       4.872  51.432 111.973  1.00  0.00           H  
ATOM   2588  HG3 LYS   173       4.234  52.630 110.941  1.00  0.00           H  
ATOM   2589  CD  LYS   173       4.140  53.156 113.019  1.00  0.00           C  
ATOM   2590  HD2 LYS   173       5.137  53.594 112.982  1.00  0.00           H  
ATOM   2591  HD3 LYS   173       3.438  53.961 112.799  1.00  0.00           H  
ATOM   2592  CE  LYS   173       3.682  52.517 114.315  1.00  0.00           C  
ATOM   2593  HE2 LYS   173       2.596  52.440 114.261  1.00  0.00           H  
ATOM   2594  HE3 LYS   173       4.065  51.497 114.285  1.00  0.00           H  
ATOM   2595  NZ  LYS   173       4.140  53.299 115.478  1.00  0.00           N  
ATOM   2596  HZ1 LYS   173       4.108  54.289 115.281  1.00  0.00           H  
ATOM   2597  HZ2 LYS   173       3.561  53.131 116.288  1.00  0.00           H  
ATOM   2598  HZ3 LYS   173       5.103  53.065 115.671  1.00  0.00           H  
ATOM   2599  C   LYS   173       1.391  53.169 110.347  1.00  0.00           C  
ATOM   2600  O   LYS   173       1.958  54.282 110.405  1.00  0.00           O  
ATOM   2601  N   LEU   174       0.935  52.742 109.194  1.00  0.00           N  
ATOM   2602  H   LEU   174       0.780  51.761 109.010  1.00  0.00           H  
ATOM   2603  CA  LEU   174       0.948  53.473 107.892  1.00  0.00           C  
ATOM   2604  HA  LEU   174       1.897  53.986 107.738  1.00  0.00           H  
ATOM   2605  CB  LEU   174       0.904  52.501 106.668  1.00  0.00           C  
ATOM   2606  HB2 LEU   174       0.157  51.751 106.929  1.00  0.00           H  
ATOM   2607  HB3 LEU   174       0.645  52.964 105.716  1.00  0.00           H  
ATOM   2608  CG  LEU   174       2.194  51.721 106.507  1.00  0.00           C  
ATOM   2609  HG  LEU   174       2.365  51.253 107.476  1.00  0.00           H  
ATOM   2610  CD1 LEU   174       1.895  50.686 105.349  1.00  0.00           C  
ATOM   2611 HD11 LEU   174       0.906  50.257 105.508  1.00  0.00           H  
ATOM   2612 HD12 LEU   174       1.995  51.170 104.378  1.00  0.00           H  
ATOM   2613 HD13 LEU   174       2.645  49.942 105.618  1.00  0.00           H  
ATOM   2614  CD2 LEU   174       3.328  52.568 106.050  1.00  0.00           C  
ATOM   2615 HD21 LEU   174       3.953  51.982 105.377  1.00  0.00           H  
ATOM   2616 HD22 LEU   174       2.959  53.407 105.460  1.00  0.00           H  
ATOM   2617 HD23 LEU   174       3.860  52.898 106.943  1.00  0.00           H  
ATOM   2618  C   LEU   174      -0.130  54.543 107.951  1.00  0.00           C  
ATOM   2619  O   LEU   174       0.150  55.613 107.522  1.00  0.00           O  
ATOM   2620  N   ARG   175      -1.244  54.246 108.682  1.00  0.00           N  
ATOM   2621  H   ARG   175      -1.396  53.279 108.933  1.00  0.00           H  
ATOM   2622  CA  ARG   175      -2.250  55.308 109.091  1.00  0.00           C  
ATOM   2623  HA  ARG   175      -2.454  55.835 108.159  1.00  0.00           H  
ATOM   2624  CB  ARG   175      -3.541  54.628 109.643  1.00  0.00           C  
ATOM   2625  HB2 ARG   175      -3.321  53.765 110.271  1.00  0.00           H  
ATOM   2626  HB3 ARG   175      -3.994  55.370 110.301  1.00  0.00           H  
ATOM   2627  CG  ARG   175      -4.579  54.272 108.582  1.00  0.00           C  
ATOM   2628  HG2 ARG   175      -4.916  55.217 108.158  1.00  0.00           H  
ATOM   2629  HG3 ARG   175      -4.099  53.746 107.757  1.00  0.00           H  
ATOM   2630  CD  ARG   175      -5.682  53.267 109.018  1.00  0.00           C  
ATOM   2631  HD2 ARG   175      -6.062  52.748 108.138  1.00  0.00           H  
ATOM   2632  HD3 ARG   175      -5.138  52.502 109.572  1.00  0.00           H  
ATOM   2633  NE  ARG   175      -6.712  53.963 109.780  1.00  0.00           N  
ATOM   2634  HE  ARG   175      -6.681  54.972 109.751  1.00  0.00           H  
ATOM   2635  CZ  ARG   175      -7.884  53.494 110.039  1.00  0.00           C  
ATOM   2636  NH1 ARG   175      -8.199  52.225 110.379  1.00  0.00           N  
ATOM   2637 HH11 ARG   175      -9.165  51.986 110.553  1.00  0.00           H  
ATOM   2638 HH12 ARG   175      -7.417  51.628 110.606  1.00  0.00           H  
ATOM   2639  NH2 ARG   175      -8.898  54.305 110.100  1.00  0.00           N  
ATOM   2640 HH21 ARG   175      -8.803  55.208 109.657  1.00  0.00           H  
ATOM   2641 HH22 ARG   175      -9.821  53.914 110.224  1.00  0.00           H  
ATOM   2642  C   ARG   175      -1.592  56.455 109.919  1.00  0.00           C  
ATOM   2643  O   ARG   175      -1.737  57.599 109.509  1.00  0.00           O  
ATOM   2644  N   GLU   176      -0.693  56.159 110.826  1.00  0.00           N  
ATOM   2645  H   GLU   176      -0.432  55.184 110.792  1.00  0.00           H  
ATOM   2646  CA  GLU   176      -0.103  57.118 111.841  1.00  0.00           C  
ATOM   2647  HA  GLU   176      -0.885  57.705 112.323  1.00  0.00           H  
ATOM   2648  CB  GLU   176       0.605  56.393 112.946  1.00  0.00           C  
ATOM   2649  HB2 GLU   176      -0.124  55.748 113.437  1.00  0.00           H  
ATOM   2650  HB3 GLU   176       1.351  55.761 112.464  1.00  0.00           H  
ATOM   2651  CG  GLU   176       1.181  57.327 114.064  1.00  0.00           C  
ATOM   2652  HG2 GLU   176       1.950  57.952 113.611  1.00  0.00           H  
ATOM   2653  HG3 GLU   176       0.522  57.982 114.635  1.00  0.00           H  
ATOM   2654  CD  GLU   176       2.132  56.509 115.013  1.00  0.00           C  
ATOM   2655  OE1 GLU   176       3.177  55.900 114.615  1.00  0.00           O  
ATOM   2656  OE2 GLU   176       1.724  56.296 116.176  1.00  0.00           O  
ATOM   2657  C   GLU   176       0.943  58.014 111.147  1.00  0.00           C  
ATOM   2658  O   GLU   176       0.947  59.243 111.309  1.00  0.00           O  
ATOM   2659  N   GLN   177       1.662  57.411 110.163  1.00  0.00           N  
ATOM   2660  H   GLN   177       1.810  56.429 110.350  1.00  0.00           H  
ATOM   2661  CA  GLN   177       2.561  58.077 109.164  1.00  0.00           C  
ATOM   2662  HA  GLN   177       3.222  58.783 109.668  1.00  0.00           H  
ATOM   2663  CB  GLN   177       3.581  57.107 108.648  1.00  0.00           C  
ATOM   2664  HB2 GLN   177       4.171  56.849 109.528  1.00  0.00           H  
ATOM   2665  HB3 GLN   177       3.132  56.158 108.355  1.00  0.00           H  
ATOM   2666  CG  GLN   177       4.612  57.534 107.605  1.00  0.00           C  
ATOM   2667  HG2 GLN   177       5.052  56.655 107.133  1.00  0.00           H  
ATOM   2668  HG3 GLN   177       3.960  57.944 106.833  1.00  0.00           H  
ATOM   2669  CD  GLN   177       5.604  58.580 108.111  1.00  0.00           C  
ATOM   2670  OE1 GLN   177       6.013  58.568 109.265  1.00  0.00           O  
ATOM   2671  NE2 GLN   177       5.962  59.542 107.321  1.00  0.00           N  
ATOM   2672 HE21 GLN   177       5.410  59.905 106.557  1.00  0.00           H  
ATOM   2673 HE22 GLN   177       6.634  60.178 107.727  1.00  0.00           H  
ATOM   2674  C   GLN   177       1.786  58.931 108.164  1.00  0.00           C  
ATOM   2675  O   GLN   177       2.122  60.112 108.005  1.00  0.00           O  
ATOM   2676  N   PHE   178       0.839  58.356 107.392  1.00  0.00           N  
ATOM   2677  H   PHE   178       0.357  57.523 107.698  1.00  0.00           H  
ATOM   2678  CA  PHE   178       0.398  58.999 106.051  1.00  0.00           C  
ATOM   2679  HA  PHE   178       1.067  59.780 105.688  1.00  0.00           H  
ATOM   2680  CB  PHE   178       0.381  57.850 105.025  1.00  0.00           C  
ATOM   2681  HB2 PHE   178      -0.123  56.990 105.467  1.00  0.00           H  
ATOM   2682  HB3 PHE   178      -0.282  58.113 104.201  1.00  0.00           H  
ATOM   2683  CG  PHE   178       1.717  57.430 104.471  1.00  0.00           C  
ATOM   2684  CD1 PHE   178       2.382  58.374 103.716  1.00  0.00           C  
ATOM   2685  HD1 PHE   178       1.877  59.303 103.497  1.00  0.00           H  
ATOM   2686  CE1 PHE   178       3.623  58.044 103.083  1.00  0.00           C  
ATOM   2687  HE1 PHE   178       4.020  58.600 102.246  1.00  0.00           H  
ATOM   2688  CZ  PHE   178       4.315  56.895 103.489  1.00  0.00           C  
ATOM   2689  HZ  PHE   178       5.261  56.685 103.013  1.00  0.00           H  
ATOM   2690  CE2 PHE   178       3.748  55.999 104.417  1.00  0.00           C  
ATOM   2691  HE2 PHE   178       4.253  55.133 104.818  1.00  0.00           H  
ATOM   2692  CD2 PHE   178       2.394  56.246 104.780  1.00  0.00           C  
ATOM   2693  HD2 PHE   178       1.998  55.657 105.594  1.00  0.00           H  
ATOM   2694  C   PHE   178      -0.986  59.645 106.111  1.00  0.00           C  
ATOM   2695  O   PHE   178      -1.446  60.366 105.215  1.00  0.00           O  
ATOM   2696  N   GLY   179      -1.807  59.184 107.125  1.00  0.00           N  
ATOM   2697  H   GLY   179      -1.563  58.416 107.733  1.00  0.00           H  
ATOM   2698  CA  GLY   179      -3.098  59.778 107.363  1.00  0.00           C  
ATOM   2699  HA2 GLY   179      -2.910  60.687 107.934  1.00  0.00           H  
ATOM   2700  HA3 GLY   179      -3.645  60.079 106.469  1.00  0.00           H  
ATOM   2701  C   GLY   179      -4.036  58.779 108.064  1.00  0.00           C  
ATOM   2702  O   GLY   179      -4.337  57.704 107.491  1.00  0.00           O  
ATOM   2703  N   ASN   180      -4.788  59.172 109.093  1.00  0.00           N  
ATOM   2704  H   ASN   180      -4.592  60.065 109.522  1.00  0.00           H  
ATOM   2705  CA  ASN   180      -5.585  58.242 109.933  1.00  0.00           C  
ATOM   2706  HA  ASN   180      -4.983  57.351 110.111  1.00  0.00           H  
ATOM   2707  CB  ASN   180      -5.856  58.834 111.283  1.00  0.00           C  
ATOM   2708  HB2 ASN   180      -4.973  59.227 111.788  1.00  0.00           H  
ATOM   2709  HB3 ASN   180      -6.566  59.659 111.227  1.00  0.00           H  
ATOM   2710  CG  ASN   180      -6.463  57.808 112.330  1.00  0.00           C  
ATOM   2711  OD1 ASN   180      -7.650  57.719 112.396  1.00  0.00           O  
ATOM   2712  ND2 ASN   180      -5.753  57.310 113.301  1.00  0.00           N  
ATOM   2713 HD21 ASN   180      -4.848  57.753 113.377  1.00  0.00           H  
ATOM   2714 HD22 ASN   180      -6.221  56.887 114.089  1.00  0.00           H  
ATOM   2715  C   ASN   180      -6.865  57.719 109.161  1.00  0.00           C  
ATOM   2716  O   ASN   180      -7.183  56.535 109.278  1.00  0.00           O  
ATOM   2717  N   ASN   181      -7.382  58.433 108.209  1.00  0.00           N  
ATOM   2718  H   ASN   181      -7.188  59.420 108.291  1.00  0.00           H  
ATOM   2719  CA  ASN   181      -8.446  58.033 107.283  1.00  0.00           C  
ATOM   2720  HA  ASN   181      -9.014  57.276 107.825  1.00  0.00           H  
ATOM   2721  CB  ASN   181      -9.372  59.288 107.074  1.00  0.00           C  
ATOM   2722  HB2 ASN   181      -9.231  59.930 107.944  1.00  0.00           H  
ATOM   2723  HB3 ASN   181      -9.045  59.909 106.240  1.00  0.00           H  
ATOM   2724  CG  ASN   181     -10.929  59.150 106.949  1.00  0.00           C  
ATOM   2725  OD1 ASN   181     -11.611  60.065 107.398  1.00  0.00           O  
ATOM   2726  ND2 ASN   181     -11.363  58.167 106.170  1.00  0.00           N  
ATOM   2727 HD21 ASN   181     -12.183  58.541 105.713  1.00  0.00           H  
ATOM   2728 HD22 ASN   181     -10.607  57.892 105.559  1.00  0.00           H  
ATOM   2729  C   ASN   181      -7.975  57.362 105.948  1.00  0.00           C  
ATOM   2730  O   ASN   181      -8.753  57.175 105.022  1.00  0.00           O  
ATOM   2731  N   LYS   182      -6.697  57.111 105.816  1.00  0.00           N  
ATOM   2732  H   LYS   182      -6.194  57.245 106.682  1.00  0.00           H  
ATOM   2733  CA  LYS   182      -6.116  56.280 104.729  1.00  0.00           C  
ATOM   2734  HA  LYS   182      -6.501  56.641 103.775  1.00  0.00           H  
ATOM   2735  CB  LYS   182      -4.644  56.535 104.484  1.00  0.00           C  
ATOM   2736  HB2 LYS   182      -4.079  56.189 105.350  1.00  0.00           H  
ATOM   2737  HB3 LYS   182      -4.331  55.991 103.593  1.00  0.00           H  
ATOM   2738  CG  LYS   182      -4.250  57.962 104.207  1.00  0.00           C  
ATOM   2739  HG2 LYS   182      -4.631  58.533 105.054  1.00  0.00           H  
ATOM   2740  HG3 LYS   182      -3.171  58.099 104.148  1.00  0.00           H  
ATOM   2741  CD  LYS   182      -4.777  58.553 102.954  1.00  0.00           C  
ATOM   2742  HD2 LYS   182      -4.455  57.871 102.168  1.00  0.00           H  
ATOM   2743  HD3 LYS   182      -5.862  58.654 102.923  1.00  0.00           H  
ATOM   2744  CE  LYS   182      -4.011  59.822 102.555  1.00  0.00           C  
ATOM   2745  HE2 LYS   182      -4.742  60.631 102.556  1.00  0.00           H  
ATOM   2746  HE3 LYS   182      -3.216  59.955 103.288  1.00  0.00           H  
ATOM   2747  NZ  LYS   182      -3.370  59.806 101.173  1.00  0.00           N  
ATOM   2748  HZ1 LYS   182      -2.543  59.235 101.074  1.00  0.00           H  
ATOM   2749  HZ2 LYS   182      -4.045  59.421 100.529  1.00  0.00           H  
ATOM   2750  HZ3 LYS   182      -3.086  60.714 100.832  1.00  0.00           H  
ATOM   2751  C   LYS   182      -6.570  54.824 104.708  1.00  0.00           C  
ATOM   2752  O   LYS   182      -6.290  54.122 105.685  1.00  0.00           O  
ATOM   2753  N   THR   183      -7.232  54.374 103.594  1.00  0.00           N  
ATOM   2754  H   THR   183      -7.624  55.074 102.981  1.00  0.00           H  
ATOM   2755  CA  THR   183      -7.275  52.915 103.136  1.00  0.00           C  
ATOM   2756  HA  THR   183      -7.664  52.281 103.933  1.00  0.00           H  
ATOM   2757  CB  THR   183      -8.385  52.610 102.093  1.00  0.00           C  
ATOM   2758  HB  THR   183      -7.909  53.066 101.225  1.00  0.00           H  
ATOM   2759  CG2 THR   183      -8.547  51.154 101.764  1.00  0.00           C  
ATOM   2760 HG21 THR   183      -9.286  50.609 102.353  1.00  0.00           H  
ATOM   2761 HG22 THR   183      -8.884  51.065 100.731  1.00  0.00           H  
ATOM   2762 HG23 THR   183      -7.574  50.668 101.831  1.00  0.00           H  
ATOM   2763  OG1 THR   183      -9.552  53.278 102.423  1.00  0.00           O  
ATOM   2764  HG1 THR   183     -10.331  53.130 101.881  1.00  0.00           H  
ATOM   2765  C   THR   183      -5.856  52.473 102.747  1.00  0.00           C  
ATOM   2766  O   THR   183      -5.318  52.925 101.728  1.00  0.00           O  
ATOM   2767  N   ILE   184      -5.396  51.364 103.366  1.00  0.00           N  
ATOM   2768  H   ILE   184      -5.924  50.994 104.143  1.00  0.00           H  
ATOM   2769  CA  ILE   184      -4.051  50.838 103.155  1.00  0.00           C  
ATOM   2770  HA  ILE   184      -3.391  51.563 102.679  1.00  0.00           H  
ATOM   2771  CB  ILE   184      -3.400  50.430 104.480  1.00  0.00           C  
ATOM   2772  HB  ILE   184      -3.978  49.666 104.999  1.00  0.00           H  
ATOM   2773  CG2 ILE   184      -2.030  49.854 104.264  1.00  0.00           C  
ATOM   2774 HG21 ILE   184      -1.476  50.262 103.419  1.00  0.00           H  
ATOM   2775 HG22 ILE   184      -1.387  49.999 105.132  1.00  0.00           H  
ATOM   2776 HG23 ILE   184      -2.033  48.776 104.099  1.00  0.00           H  
ATOM   2777  CG1 ILE   184      -3.389  51.519 105.517  1.00  0.00           C  
ATOM   2778 HG12 ILE   184      -4.412  51.814 105.750  1.00  0.00           H  
ATOM   2779 HG13 ILE   184      -2.907  51.121 106.410  1.00  0.00           H  
ATOM   2780  CD1 ILE   184      -2.640  52.836 105.172  1.00  0.00           C  
ATOM   2781 HD11 ILE   184      -2.768  53.200 104.152  1.00  0.00           H  
ATOM   2782 HD12 ILE   184      -2.820  53.637 105.889  1.00  0.00           H  
ATOM   2783 HD13 ILE   184      -1.567  52.657 105.238  1.00  0.00           H  
ATOM   2784  C   ILE   184      -4.140  49.496 102.254  1.00  0.00           C  
ATOM   2785  O   ILE   184      -5.035  48.631 102.411  1.00  0.00           O  
ATOM   2786  N   ILE   185      -3.282  49.502 101.206  1.00  0.00           N  
ATOM   2787  H   ILE   185      -2.498  50.138 101.201  1.00  0.00           H  
ATOM   2788  CA  ILE   185      -3.237  48.488 100.133  1.00  0.00           C  
ATOM   2789  HA  ILE   185      -3.913  47.700 100.466  1.00  0.00           H  
ATOM   2790  CB  ILE   185      -3.876  48.994  98.765  1.00  0.00           C  
ATOM   2791  HB  ILE   185      -3.182  49.779  98.465  1.00  0.00           H  
ATOM   2792  CG2 ILE   185      -3.837  47.780  97.748  1.00  0.00           C  
ATOM   2793 HG21 ILE   185      -4.508  46.979  98.060  1.00  0.00           H  
ATOM   2794 HG22 ILE   185      -4.145  48.229  96.803  1.00  0.00           H  
ATOM   2795 HG23 ILE   185      -2.808  47.420  97.750  1.00  0.00           H  
ATOM   2796  CG1 ILE   185      -5.381  49.497  98.955  1.00  0.00           C  
ATOM   2797 HG12 ILE   185      -6.039  49.208  98.136  1.00  0.00           H  
ATOM   2798 HG13 ILE   185      -5.793  49.094  99.881  1.00  0.00           H  
ATOM   2799  CD1 ILE   185      -5.445  51.000  98.981  1.00  0.00           C  
ATOM   2800 HD11 ILE   185      -5.458  51.339  97.945  1.00  0.00           H  
ATOM   2801 HD12 ILE   185      -6.324  51.409  99.480  1.00  0.00           H  
ATOM   2802 HD13 ILE   185      -4.555  51.479  99.388  1.00  0.00           H  
ATOM   2803  C   ILE   185      -1.814  47.866  99.956  1.00  0.00           C  
ATOM   2804  O   ILE   185      -0.998  48.576  99.388  1.00  0.00           O  
ATOM   2805  N   PHE   186      -1.645  46.540 100.202  1.00  0.00           N  
ATOM   2806  H   PHE   186      -2.477  46.062 100.518  1.00  0.00           H  
ATOM   2807  CA  PHE   186      -0.556  45.688  99.775  1.00  0.00           C  
ATOM   2808  HA  PHE   186       0.344  46.291  99.891  1.00  0.00           H  
ATOM   2809  CB  PHE   186      -0.451  44.570 100.869  1.00  0.00           C  
ATOM   2810  HB2 PHE   186      -1.387  44.025 100.985  1.00  0.00           H  
ATOM   2811  HB3 PHE   186       0.336  43.863 100.607  1.00  0.00           H  
ATOM   2812  CG  PHE   186      -0.148  45.138 102.232  1.00  0.00           C  
ATOM   2813  CD1 PHE   186       1.138  45.638 102.557  1.00  0.00           C  
ATOM   2814  HD1 PHE   186       1.942  45.370 101.887  1.00  0.00           H  
ATOM   2815  CE1 PHE   186       1.401  46.326 103.740  1.00  0.00           C  
ATOM   2816  HE1 PHE   186       2.394  46.735 103.858  1.00  0.00           H  
ATOM   2817  CZ  PHE   186       0.459  46.386 104.761  1.00  0.00           C  
ATOM   2818  HZ  PHE   186       0.562  47.056 105.601  1.00  0.00           H  
ATOM   2819  CE2 PHE   186      -0.850  45.877 104.435  1.00  0.00           C  
ATOM   2820  HE2 PHE   186      -1.565  45.961 105.241  1.00  0.00           H  
ATOM   2821  CD2 PHE   186      -1.096  45.201 103.275  1.00  0.00           C  
ATOM   2822  HD2 PHE   186      -2.084  44.772 103.192  1.00  0.00           H  
ATOM   2823  C   PHE   186      -0.643  45.132  98.392  1.00  0.00           C  
ATOM   2824  O   PHE   186      -1.443  44.230  98.130  1.00  0.00           O  
ATOM   2825  N   LYS   187       0.269  45.506  97.492  1.00  0.00           N  
ATOM   2826  H   LYS   187       0.823  46.340  97.632  1.00  0.00           H  
ATOM   2827  CA  LYS   187       0.356  44.843  96.186  1.00  0.00           C  
ATOM   2828  HA  LYS   187      -0.486  44.159  96.077  1.00  0.00           H  
ATOM   2829  CB  LYS   187       0.258  45.881  95.013  1.00  0.00           C  
ATOM   2830  HB2 LYS   187       1.155  46.484  95.158  1.00  0.00           H  
ATOM   2831  HB3 LYS   187       0.186  45.449  94.015  1.00  0.00           H  
ATOM   2832  CG  LYS   187      -0.977  46.799  95.114  1.00  0.00           C  
ATOM   2833  HG2 LYS   187      -0.982  47.387  96.032  1.00  0.00           H  
ATOM   2834  HG3 LYS   187      -1.001  47.522  94.298  1.00  0.00           H  
ATOM   2835  CD  LYS   187      -2.362  46.166  95.062  1.00  0.00           C  
ATOM   2836  HD2 LYS   187      -2.660  45.701  96.002  1.00  0.00           H  
ATOM   2837  HD3 LYS   187      -3.053  46.992  94.897  1.00  0.00           H  
ATOM   2838  CE  LYS   187      -2.598  45.127  93.878  1.00  0.00           C  
ATOM   2839  HE2 LYS   187      -2.350  45.617  92.937  1.00  0.00           H  
ATOM   2840  HE3 LYS   187      -1.964  44.288  94.166  1.00  0.00           H  
ATOM   2841  NZ  LYS   187      -4.001  44.680  93.839  1.00  0.00           N  
ATOM   2842  HZ1 LYS   187      -4.000  43.793  94.322  1.00  0.00           H  
ATOM   2843  HZ2 LYS   187      -4.681  45.293  94.266  1.00  0.00           H  
ATOM   2844  HZ3 LYS   187      -4.207  44.489  92.869  1.00  0.00           H  
ATOM   2845  C   LYS   187       1.616  44.029  96.053  1.00  0.00           C  
ATOM   2846  O   LYS   187       2.493  44.217  96.888  1.00  0.00           O  
ATOM   2847  N   GLN   188       1.717  43.138  95.027  1.00  0.00           N  
ATOM   2848  H   GLN   188       0.849  42.702  94.751  1.00  0.00           H  
ATOM   2849  CA  GLN   188       2.908  42.310  94.651  1.00  0.00           C  
ATOM   2850  HA  GLN   188       3.239  41.950  95.625  1.00  0.00           H  
ATOM   2851  CB  GLN   188       2.490  41.178  93.849  1.00  0.00           C  
ATOM   2852  HB2 GLN   188       3.216  40.387  94.042  1.00  0.00           H  
ATOM   2853  HB3 GLN   188       1.515  40.808  94.167  1.00  0.00           H  
ATOM   2854  CG  GLN   188       2.311  41.387  92.310  1.00  0.00           C  
ATOM   2855  HG2 GLN   188       2.696  42.359  92.001  1.00  0.00           H  
ATOM   2856  HG3 GLN   188       2.934  40.585  91.915  1.00  0.00           H  
ATOM   2857  CD  GLN   188       0.853  41.354  91.782  1.00  0.00           C  
ATOM   2858  OE1 GLN   188       0.468  42.238  91.029  1.00  0.00           O  
ATOM   2859  NE2 GLN   188       0.172  40.236  91.944  1.00  0.00           N  
ATOM   2860 HE21 GLN   188       0.556  39.600  92.628  1.00  0.00           H  
ATOM   2861 HE22 GLN   188      -0.543  40.022  91.264  1.00  0.00           H  
ATOM   2862  C   GLN   188       4.127  43.059  94.146  1.00  0.00           C  
ATOM   2863  O   GLN   188       4.053  44.076  93.451  1.00  0.00           O  
ATOM   2864  N   SER   189       5.286  42.529  94.561  1.00  0.00           N  
ATOM   2865  H   SER   189       5.276  41.820  95.280  1.00  0.00           H  
ATOM   2866  CA  SER   189       6.595  42.922  93.987  1.00  0.00           C  
ATOM   2867  HA  SER   189       6.683  43.993  94.166  1.00  0.00           H  
ATOM   2868  CB  SER   189       7.788  42.171  94.603  1.00  0.00           C  
ATOM   2869  HB2 SER   189       7.777  41.135  94.265  1.00  0.00           H  
ATOM   2870  HB3 SER   189       8.695  42.666  94.257  1.00  0.00           H  
ATOM   2871  OG  SER   189       7.821  42.166  96.026  1.00  0.00           O  
ATOM   2872  HG  SER   189       8.651  41.788  96.325  1.00  0.00           H  
ATOM   2873  C   SER   189       6.586  42.712  92.476  1.00  0.00           C  
ATOM   2874  O   SER   189       5.845  41.959  91.798  1.00  0.00           O  
ATOM   2875  N   SER   190       7.208  43.666  91.802  1.00  0.00           N  
ATOM   2876  H   SER   190       7.821  44.324  92.263  1.00  0.00           H  
ATOM   2877  CA  SER   190       7.512  43.694  90.389  1.00  0.00           C  
ATOM   2878  HA  SER   190       7.358  42.709  89.948  1.00  0.00           H  
ATOM   2879  CB  SER   190       6.528  44.695  89.752  1.00  0.00           C  
ATOM   2880  HB2 SER   190       5.700  44.014  89.556  1.00  0.00           H  
ATOM   2881  HB3 SER   190       6.266  45.506  90.431  1.00  0.00           H  
ATOM   2882  OG  SER   190       6.865  45.259  88.494  1.00  0.00           O  
ATOM   2883  HG  SER   190       6.052  45.375  87.997  1.00  0.00           H  
ATOM   2884  C   SER   190       8.970  44.139  90.045  1.00  0.00           C  
ATOM   2885  O   SER   190       9.599  45.060  90.553  1.00  0.00           O  
ATOM   2886  N   GLY   191       9.436  43.556  88.935  1.00  0.00           N  
ATOM   2887  H   GLY   191       8.822  42.965  88.394  1.00  0.00           H  
ATOM   2888  CA  GLY   191      10.685  43.886  88.376  1.00  0.00           C  
ATOM   2889  HA2 GLY   191      10.611  44.871  87.914  1.00  0.00           H  
ATOM   2890  HA3 GLY   191      11.477  43.919  89.124  1.00  0.00           H  
ATOM   2891  C   GLY   191      11.037  43.021  87.219  1.00  0.00           C  
ATOM   2892  O   GLY   191      10.165  42.487  86.531  1.00  0.00           O  
ATOM   2893  N   GLY   192      12.312  43.061  86.841  1.00  0.00           N  
ATOM   2894  H   GLY   192      12.812  43.820  87.282  1.00  0.00           H  
ATOM   2895  CA  GLY   192      12.865  42.339  85.667  1.00  0.00           C  
ATOM   2896  HA2 GLY   192      12.082  42.096  84.949  1.00  0.00           H  
ATOM   2897  HA3 GLY   192      13.490  43.023  85.093  1.00  0.00           H  
ATOM   2898  C   GLY   192      13.492  41.048  85.957  1.00  0.00           C  
ATOM   2899  O   GLY   192      14.279  40.585  85.113  1.00  0.00           O  
ATOM   2900  N   ASP   193      13.345  40.447  87.166  1.00  0.00           N  
ATOM   2901  H   ASP   193      13.073  41.020  87.951  1.00  0.00           H  
ATOM   2902  CA  ASP   193      14.102  39.288  87.515  1.00  0.00           C  
ATOM   2903  HA  ASP   193      14.181  38.619  86.658  1.00  0.00           H  
ATOM   2904  CB  ASP   193      15.504  39.659  87.934  1.00  0.00           C  
ATOM   2905  HB2 ASP   193      15.493  40.637  88.417  1.00  0.00           H  
ATOM   2906  HB3 ASP   193      15.881  38.952  88.673  1.00  0.00           H  
ATOM   2907  CG  ASP   193      16.503  39.565  86.759  1.00  0.00           C  
ATOM   2908  OD1 ASP   193      17.338  40.455  86.805  1.00  0.00           O  
ATOM   2909  OD2 ASP   193      16.626  38.496  86.132  1.00  0.00           O  
ATOM   2910  C   ASP   193      13.362  38.509  88.550  1.00  0.00           C  
ATOM   2911  O   ASP   193      12.580  39.093  89.325  1.00  0.00           O  
ATOM   2912  N   PRO   194      13.479  37.197  88.636  1.00  0.00           N  
ATOM   2913  CD  PRO   194      14.217  36.395  87.673  1.00  0.00           C  
ATOM   2914  HD2 PRO   194      15.249  36.696  87.489  1.00  0.00           H  
ATOM   2915  HD3 PRO   194      13.682  36.331  86.725  1.00  0.00           H  
ATOM   2916  CG  PRO   194      14.212  34.967  88.311  1.00  0.00           C  
ATOM   2917  HG2 PRO   194      15.248  34.698  88.515  1.00  0.00           H  
ATOM   2918  HG3 PRO   194      13.900  34.396  87.437  1.00  0.00           H  
ATOM   2919  CB  PRO   194      13.205  34.905  89.450  1.00  0.00           C  
ATOM   2920  HB2 PRO   194      13.602  34.341  90.294  1.00  0.00           H  
ATOM   2921  HB3 PRO   194      12.211  34.570  89.155  1.00  0.00           H  
ATOM   2922  CA  PRO   194      12.992  36.385  89.748  1.00  0.00           C  
ATOM   2923  HA  PRO   194      11.905  36.473  89.744  1.00  0.00           H  
ATOM   2924  C   PRO   194      13.463  36.735  91.106  1.00  0.00           C  
ATOM   2925  O   PRO   194      12.729  36.521  91.980  1.00  0.00           O  
ATOM   2926  N   GLU   195      14.648  37.201  91.297  1.00  0.00           N  
ATOM   2927  H   GLU   195      15.316  36.856  90.624  1.00  0.00           H  
ATOM   2928  CA  GLU   195      15.146  37.869  92.465  1.00  0.00           C  
ATOM   2929  HA  GLU   195      15.074  37.106  93.240  1.00  0.00           H  
ATOM   2930  CB  GLU   195      16.637  38.252  92.277  1.00  0.00           C  
ATOM   2931  HB2 GLU   195      16.769  38.988  91.484  1.00  0.00           H  
ATOM   2932  HB3 GLU   195      17.069  38.714  93.165  1.00  0.00           H  
ATOM   2933  CG  GLU   195      17.574  37.035  92.088  1.00  0.00           C  
ATOM   2934  HG2 GLU   195      18.584  37.420  92.228  1.00  0.00           H  
ATOM   2935  HG3 GLU   195      17.405  36.371  92.936  1.00  0.00           H  
ATOM   2936  CD  GLU   195      17.590  36.350  90.694  1.00  0.00           C  
ATOM   2937  OE1 GLU   195      17.021  36.849  89.706  1.00  0.00           O  
ATOM   2938  OE2 GLU   195      17.922  35.138  90.699  1.00  0.00           O  
ATOM   2939  C   GLU   195      14.478  39.211  92.842  1.00  0.00           C  
ATOM   2940  O   GLU   195      14.708  39.681  93.963  1.00  0.00           O  
ATOM   2941  N   ILE   196      13.429  39.704  92.129  1.00  0.00           N  
ATOM   2942  H   ILE   196      13.392  39.297  91.205  1.00  0.00           H  
ATOM   2943  CA  ILE   196      12.853  40.971  92.354  1.00  0.00           C  
ATOM   2944  HA  ILE   196      13.166  41.390  93.310  1.00  0.00           H  
ATOM   2945  CB  ILE   196      13.110  42.053  91.201  1.00  0.00           C  
ATOM   2946  HB  ILE   196      12.611  41.642  90.324  1.00  0.00           H  
ATOM   2947  CG2 ILE   196      12.427  43.452  91.566  1.00  0.00           C  
ATOM   2948 HG21 ILE   196      12.838  44.269  90.972  1.00  0.00           H  
ATOM   2949 HG22 ILE   196      11.370  43.338  91.326  1.00  0.00           H  
ATOM   2950 HG23 ILE   196      12.748  43.584  92.599  1.00  0.00           H  
ATOM   2951  CG1 ILE   196      14.609  42.259  90.883  1.00  0.00           C  
ATOM   2952 HG12 ILE   196      14.973  41.298  90.517  1.00  0.00           H  
ATOM   2953 HG13 ILE   196      14.777  43.103  90.214  1.00  0.00           H  
ATOM   2954  CD1 ILE   196      15.480  42.664  92.135  1.00  0.00           C  
ATOM   2955 HD11 ILE   196      15.482  43.730  92.360  1.00  0.00           H  
ATOM   2956 HD12 ILE   196      15.131  42.096  92.997  1.00  0.00           H  
ATOM   2957 HD13 ILE   196      16.504  42.376  91.895  1.00  0.00           H  
ATOM   2958  C   ILE   196      11.345  40.731  92.518  1.00  0.00           C  
ATOM   2959  O   ILE   196      10.665  41.379  93.327  1.00  0.00           O  
ATOM   2960  N   VAL   197      10.817  39.827  91.658  1.00  0.00           N  
ATOM   2961  H   VAL   197      11.437  39.340  91.027  1.00  0.00           H  
ATOM   2962  CA  VAL   197       9.338  39.592  91.519  1.00  0.00           C  
ATOM   2963  HA  VAL   197       8.772  40.517  91.634  1.00  0.00           H  
ATOM   2964  CB  VAL   197       9.019  38.892  90.186  1.00  0.00           C  
ATOM   2965  HB  VAL   197       9.611  37.989  90.042  1.00  0.00           H  
ATOM   2966  CG1 VAL   197       7.611  38.384  89.986  1.00  0.00           C  
ATOM   2967 HG11 VAL   197       6.989  39.262  89.812  1.00  0.00           H  
ATOM   2968 HG12 VAL   197       7.535  37.657  89.177  1.00  0.00           H  
ATOM   2969 HG13 VAL   197       7.302  37.819  90.866  1.00  0.00           H  
ATOM   2970  CG2 VAL   197       9.291  39.942  89.033  1.00  0.00           C  
ATOM   2971 HG21 VAL   197      10.210  40.524  88.972  1.00  0.00           H  
ATOM   2972 HG22 VAL   197       9.179  39.467  88.059  1.00  0.00           H  
ATOM   2973 HG23 VAL   197       8.504  40.693  89.102  1.00  0.00           H  
ATOM   2974  C   VAL   197       8.855  38.767  92.713  1.00  0.00           C  
ATOM   2975  O   VAL   197       7.674  38.747  93.038  1.00  0.00           O  
ATOM   2976  N   THR   198       9.714  37.838  93.114  1.00  0.00           N  
ATOM   2977  H   THR   198      10.666  38.165  93.042  1.00  0.00           H  
ATOM   2978  CA  THR   198       9.488  36.926  94.196  1.00  0.00           C  
ATOM   2979  HA  THR   198       8.420  36.793  94.366  1.00  0.00           H  
ATOM   2980  CB  THR   198      10.012  35.469  93.841  1.00  0.00           C  
ATOM   2981  HB  THR   198       9.636  34.867  94.669  1.00  0.00           H  
ATOM   2982  CG2 THR   198       9.483  34.937  92.465  1.00  0.00           C  
ATOM   2983 HG21 THR   198       9.722  33.875  92.404  1.00  0.00           H  
ATOM   2984 HG22 THR   198       8.409  35.125  92.486  1.00  0.00           H  
ATOM   2985 HG23 THR   198      10.053  35.468  91.703  1.00  0.00           H  
ATOM   2986  OG1 THR   198      11.419  35.302  93.916  1.00  0.00           O  
ATOM   2987  HG1 THR   198      11.759  35.780  93.156  1.00  0.00           H  
ATOM   2988  C   THR   198      10.220  37.480  95.441  1.00  0.00           C  
ATOM   2989  O   THR   198      11.128  38.259  95.195  1.00  0.00           O  
ATOM   2990  N   HIE   199       9.742  37.279  96.647  1.00  0.00           N  
ATOM   2991  H   HIE   199       9.006  36.613  96.830  1.00  0.00           H  
ATOM   2992  CA  HIE   199      10.608  37.559  97.792  1.00  0.00           C  
ATOM   2993  HA  HIE   199      11.057  38.546  97.675  1.00  0.00           H  
ATOM   2994  CB  HIE   199       9.822  37.541  99.194  1.00  0.00           C  
ATOM   2995  HB2 HIE   199       9.111  38.358  99.318  1.00  0.00           H  
ATOM   2996  HB3 HIE   199       9.097  36.737  99.318  1.00  0.00           H  
ATOM   2997  CG  HIE   199      10.701  37.552 100.379  1.00  0.00           C  
ATOM   2998  ND1 HIE   199      11.945  38.173 100.417  1.00  0.00           N  
ATOM   2999  CE1 HIE   199      12.714  37.454 101.329  1.00  0.00           C  
ATOM   3000  HE1 HIE   199      13.722  37.654 101.661  1.00  0.00           H  
ATOM   3001  NE2 HIE   199      11.961  36.545 101.922  1.00  0.00           N  
ATOM   3002  HE2 HIE   199      12.303  35.708 102.372  1.00  0.00           H  
ATOM   3003  CD2 HIE   199      10.652  36.645 101.376  1.00  0.00           C  
ATOM   3004  HD2 HIE   199       9.941  35.834 101.432  1.00  0.00           H  
ATOM   3005  C   HIE   199      11.708  36.514  97.797  1.00  0.00           C  
ATOM   3006  O   HIE   199      11.490  35.359  98.121  1.00  0.00           O  
ATOM   3007  N   TRP   200      12.891  36.979  97.315  1.00  0.00           N  
ATOM   3008  H   TRP   200      12.837  37.808  96.741  1.00  0.00           H  
ATOM   3009  CA  TRP   200      14.151  36.221  97.301  1.00  0.00           C  
ATOM   3010  HA  TRP   200      13.869  35.177  97.163  1.00  0.00           H  
ATOM   3011  CB  TRP   200      14.907  36.606  96.076  1.00  0.00           C  
ATOM   3012  HB2 TRP   200      14.262  36.339  95.240  1.00  0.00           H  
ATOM   3013  HB3 TRP   200      14.969  37.694  96.058  1.00  0.00           H  
ATOM   3014  CG  TRP   200      16.249  35.984  95.861  1.00  0.00           C  
ATOM   3015  CD1 TRP   200      16.512  34.728  95.522  1.00  0.00           C  
ATOM   3016  HD1 TRP   200      15.677  34.044  95.467  1.00  0.00           H  
ATOM   3017  NE1 TRP   200      17.771  34.603  95.010  1.00  0.00           N  
ATOM   3018  HE1 TRP   200      18.124  33.841  94.448  1.00  0.00           H  
ATOM   3019  CE2 TRP   200      18.505  35.708  95.241  1.00  0.00           C  
ATOM   3020  CZ2 TRP   200      19.838  36.009  95.099  1.00  0.00           C  
ATOM   3021  HZ2 TRP   200      20.535  35.310  94.661  1.00  0.00           H  
ATOM   3022  CH2 TRP   200      20.288  37.323  95.275  1.00  0.00           C  
ATOM   3023  HH2 TRP   200      21.350  37.467  95.144  1.00  0.00           H  
ATOM   3024  CZ3 TRP   200      19.341  38.385  95.524  1.00  0.00           C  
ATOM   3025  HZ3 TRP   200      19.787  39.342  95.752  1.00  0.00           H  
ATOM   3026  CE3 TRP   200      17.995  37.997  95.881  1.00  0.00           C  
ATOM   3027  HE3 TRP   200      17.312  38.822  96.020  1.00  0.00           H  
ATOM   3028  CD2 TRP   200      17.508  36.640  95.682  1.00  0.00           C  
ATOM   3029  C   TRP   200      15.004  36.277  98.630  1.00  0.00           C  
ATOM   3030  O   TRP   200      15.241  37.329  99.218  1.00  0.00           O  
ATOM   3031  N   PHE   201      15.511  35.068  99.119  1.00  0.00           N  
ATOM   3032  H   PHE   201      15.397  34.175  98.661  1.00  0.00           H  
ATOM   3033  CA  PHE   201      16.355  35.024 100.371  1.00  0.00           C  
ATOM   3034  HA  PHE   201      17.078  35.838 100.321  1.00  0.00           H  
ATOM   3035  CB  PHE   201      15.513  35.106 101.627  1.00  0.00           C  
ATOM   3036  HB2 PHE   201      16.236  35.059 102.441  1.00  0.00           H  
ATOM   3037  HB3 PHE   201      14.905  36.008 101.562  1.00  0.00           H  
ATOM   3038  CG  PHE   201      14.584  33.943 101.889  1.00  0.00           C  
ATOM   3039  CD1 PHE   201      13.397  33.907 101.159  1.00  0.00           C  
ATOM   3040  HD1 PHE   201      13.209  34.670 100.418  1.00  0.00           H  
ATOM   3041  CE1 PHE   201      12.378  33.026 101.551  1.00  0.00           C  
ATOM   3042  HE1 PHE   201      11.465  32.942 100.982  1.00  0.00           H  
ATOM   3043  CZ  PHE   201      12.523  32.141 102.629  1.00  0.00           C  
ATOM   3044  HZ  PHE   201      11.812  31.344 102.790  1.00  0.00           H  
ATOM   3045  CE2 PHE   201      13.804  32.097 103.298  1.00  0.00           C  
ATOM   3046  HE2 PHE   201      13.877  31.384 104.105  1.00  0.00           H  
ATOM   3047  CD2 PHE   201      14.835  33.001 102.901  1.00  0.00           C  
ATOM   3048  HD2 PHE   201      15.692  33.041 103.558  1.00  0.00           H  
ATOM   3049  C   PHE   201      17.280  33.827 100.246  1.00  0.00           C  
ATOM   3050  O   PHE   201      16.874  32.805  99.748  1.00  0.00           O  
ATOM   3051  N   ASN   202      18.473  34.015 100.826  1.00  0.00           N  
ATOM   3052  H   ASN   202      18.784  34.973 100.907  1.00  0.00           H  
ATOM   3053  CA  ASN   202      19.432  32.995 101.081  1.00  0.00           C  
ATOM   3054  HA  ASN   202      19.431  32.227 100.308  1.00  0.00           H  
ATOM   3055  CB  ASN   202      20.868  33.533 101.197  1.00  0.00           C  
ATOM   3056  HB2 ASN   202      21.093  33.886 100.191  1.00  0.00           H  
ATOM   3057  HB3 ASN   202      20.850  34.355 101.912  1.00  0.00           H  
ATOM   3058  CG  ASN   202      21.906  32.530 101.558  1.00  0.00           C  
ATOM   3059  OD1 ASN   202      22.525  32.694 102.590  1.00  0.00           O  
ATOM   3060  ND2 ASN   202      21.924  31.366 100.951  1.00  0.00           N  
ATOM   3061 HD21 ASN   202      22.646  30.707 101.209  1.00  0.00           H  
ATOM   3062 HD22 ASN   202      21.158  31.085 100.356  1.00  0.00           H  
ATOM   3063  C   ASN   202      19.017  32.253 102.361  1.00  0.00           C  
ATOM   3064  O   ASN   202      18.562  32.894 103.299  1.00  0.00           O  
ATOM   3065  N   CYX   203      19.344  30.910 102.479  1.00  0.00           N  
ATOM   3066  H   CYX   203      19.384  30.272 101.697  1.00  0.00           H  
ATOM   3067  CA  CYX   203      19.543  30.362 103.816  1.00  0.00           C  
ATOM   3068  HA  CYX   203      19.991  31.201 104.348  1.00  0.00           H  
ATOM   3069  CB  CYX   203      18.217  30.165 104.501  1.00  0.00           C  
ATOM   3070  HB2 CYX   203      17.472  30.874 104.142  1.00  0.00           H  
ATOM   3071  HB3 CYX   203      17.868  29.158 104.269  1.00  0.00           H  
ATOM   3072  SG  CYX   203      18.349  30.363 106.264  1.00  0.00           S  
ATOM   3073  C   CYX   203      20.562  29.200 103.782  1.00  0.00           C  
ATOM   3074  O   CYX   203      20.214  28.110 103.365  1.00  0.00           O  
ATOM   3075  N   GLY   204      21.770  29.512 104.198  1.00  0.00           N  
ATOM   3076  H   GLY   204      21.943  30.387 104.671  1.00  0.00           H  
ATOM   3077  CA  GLY   204      22.900  28.683 103.988  1.00  0.00           C  
ATOM   3078  HA2 GLY   204      23.773  29.232 104.342  1.00  0.00           H  
ATOM   3079  HA3 GLY   204      22.837  27.786 104.604  1.00  0.00           H  
ATOM   3080  C   GLY   204      23.268  28.344 102.599  1.00  0.00           C  
ATOM   3081  O   GLY   204      23.491  29.261 101.812  1.00  0.00           O  
ATOM   3082  N   GLY   205      23.304  27.068 102.143  1.00  0.00           N  
ATOM   3083  H   GLY   205      23.222  26.452 102.939  1.00  0.00           H  
ATOM   3084  CA  GLY   205      23.624  26.599 100.795  1.00  0.00           C  
ATOM   3085  HA2 GLY   205      24.493  27.141 100.424  1.00  0.00           H  
ATOM   3086  HA3 GLY   205      23.765  25.520 100.863  1.00  0.00           H  
ATOM   3087  C   GLY   205      22.506  26.965  99.827  1.00  0.00           C  
ATOM   3088  O   GLY   205      22.701  27.053  98.621  1.00  0.00           O  
ATOM   3089  N   GLU   206      21.345  27.264 100.346  1.00  0.00           N  
ATOM   3090  H   GLU   206      21.442  27.513 101.320  1.00  0.00           H  
ATOM   3091  CA  GLU   206      20.009  27.339  99.623  1.00  0.00           C  
ATOM   3092  HA  GLU   206      20.195  26.943  98.625  1.00  0.00           H  
ATOM   3093  CB  GLU   206      19.063  26.408 100.332  1.00  0.00           C  
ATOM   3094  HB2 GLU   206      18.927  26.742 101.361  1.00  0.00           H  
ATOM   3095  HB3 GLU   206      18.020  26.557 100.054  1.00  0.00           H  
ATOM   3096  CG  GLU   206      19.407  24.981 100.233  1.00  0.00           C  
ATOM   3097  HG2 GLU   206      18.509  24.482 100.596  1.00  0.00           H  
ATOM   3098  HG3 GLU   206      19.605  24.769  99.183  1.00  0.00           H  
ATOM   3099  CD  GLU   206      20.532  24.413 101.110  1.00  0.00           C  
ATOM   3100  OE1 GLU   206      21.242  23.464 100.675  1.00  0.00           O  
ATOM   3101  OE2 GLU   206      20.631  24.775 102.325  1.00  0.00           O  
ATOM   3102  C   GLU   206      19.415  28.711  99.370  1.00  0.00           C  
ATOM   3103  O   GLU   206      19.636  29.726 100.061  1.00  0.00           O  
ATOM   3104  N   PHE   207      18.693  28.888  98.221  1.00  0.00           N  
ATOM   3105  H   PHE   207      18.687  28.096  97.595  1.00  0.00           H  
ATOM   3106  CA  PHE   207      18.018  30.095  97.854  1.00  0.00           C  
ATOM   3107  HA  PHE   207      18.063  30.803  98.681  1.00  0.00           H  
ATOM   3108  CB  PHE   207      18.752  30.747  96.634  1.00  0.00           C  
ATOM   3109  HB2 PHE   207      19.067  29.963  95.947  1.00  0.00           H  
ATOM   3110  HB3 PHE   207      18.032  31.375  96.109  1.00  0.00           H  
ATOM   3111  CG  PHE   207      19.935  31.659  96.936  1.00  0.00           C  
ATOM   3112  CD1 PHE   207      21.285  31.247  96.944  1.00  0.00           C  
ATOM   3113  HD1 PHE   207      21.521  30.208  96.772  1.00  0.00           H  
ATOM   3114  CE1 PHE   207      22.381  32.193  97.064  1.00  0.00           C  
ATOM   3115  HE1 PHE   207      23.421  31.938  96.928  1.00  0.00           H  
ATOM   3116  CZ  PHE   207      22.066  33.521  97.419  1.00  0.00           C  
ATOM   3117  HZ  PHE   207      22.853  34.250  97.539  1.00  0.00           H  
ATOM   3118  CE2 PHE   207      20.706  33.902  97.484  1.00  0.00           C  
ATOM   3119  HE2 PHE   207      20.537  34.896  97.873  1.00  0.00           H  
ATOM   3120  CD2 PHE   207      19.687  32.902  97.511  1.00  0.00           C  
ATOM   3121  HD2 PHE   207      18.680  33.093  97.851  1.00  0.00           H  
ATOM   3122  C   PHE   207      16.500  29.920  97.456  1.00  0.00           C  
ATOM   3123  O   PHE   207      16.147  29.067  96.595  1.00  0.00           O  
ATOM   3124  N   PHE   208      15.628  30.748  98.116  1.00  0.00           N  
ATOM   3125  H   PHE   208      16.005  31.470  98.715  1.00  0.00           H  
ATOM   3126  CA  PHE   208      14.208  30.590  98.120  1.00  0.00           C  
ATOM   3127  HA  PHE   208      13.860  29.733  97.544  1.00  0.00           H  
ATOM   3128  CB  PHE   208      13.645  30.666  99.457  1.00  0.00           C  
ATOM   3129  HB2 PHE   208      14.029  31.557  99.954  1.00  0.00           H  
ATOM   3130  HB3 PHE   208      12.578  30.858  99.568  1.00  0.00           H  
ATOM   3131  CG  PHE   208      13.907  29.476 100.426  1.00  0.00           C  
ATOM   3132  CD1 PHE   208      15.027  29.558 101.261  1.00  0.00           C  
ATOM   3133  HD1 PHE   208      15.669  30.415 101.405  1.00  0.00           H  
ATOM   3134  CE1 PHE   208      15.538  28.332 101.749  1.00  0.00           C  
ATOM   3135  HE1 PHE   208      16.599  28.308 101.949  1.00  0.00           H  
ATOM   3136  CZ  PHE   208      14.729  27.151 101.718  1.00  0.00           C  
ATOM   3137  HZ  PHE   208      15.083  26.230 102.158  1.00  0.00           H  
ATOM   3138  CE2 PHE   208      13.419  27.255 101.150  1.00  0.00           C  
ATOM   3139  HE2 PHE   208      12.854  26.335 101.119  1.00  0.00           H  
ATOM   3140  CD2 PHE   208      13.154  28.296 100.341  1.00  0.00           C  
ATOM   3141  HD2 PHE   208      12.229  28.320  99.786  1.00  0.00           H  
ATOM   3142  C   PHE   208      13.678  31.739  97.257  1.00  0.00           C  
ATOM   3143  O   PHE   208      14.215  32.841  97.256  1.00  0.00           O  
ATOM   3144  N   TYR   209      12.574  31.475  96.574  1.00  0.00           N  
ATOM   3145  H   TYR   209      12.430  30.499  96.358  1.00  0.00           H  
ATOM   3146  CA  TYR   209      12.021  32.370  95.488  1.00  0.00           C  
ATOM   3147  HA  TYR   209      12.439  33.376  95.521  1.00  0.00           H  
ATOM   3148  CB  TYR   209      12.433  31.892  94.095  1.00  0.00           C  
ATOM   3149  HB2 TYR   209      12.217  30.825  94.043  1.00  0.00           H  
ATOM   3150  HB3 TYR   209      11.775  32.464  93.440  1.00  0.00           H  
ATOM   3151  CG  TYR   209      13.845  32.210  93.671  1.00  0.00           C  
ATOM   3152  CD1 TYR   209      14.881  31.279  93.855  1.00  0.00           C  
ATOM   3153  HD1 TYR   209      14.736  30.413  94.484  1.00  0.00           H  
ATOM   3154  CE1 TYR   209      16.182  31.481  93.394  1.00  0.00           C  
ATOM   3155  HE1 TYR   209      17.017  30.800  93.469  1.00  0.00           H  
ATOM   3156  CZ  TYR   209      16.336  32.644  92.575  1.00  0.00           C  
ATOM   3157  OH  TYR   209      17.601  33.083  92.370  1.00  0.00           O  
ATOM   3158  HH  TYR   209      17.668  33.858  91.807  1.00  0.00           H  
ATOM   3159  CE2 TYR   209      15.335  33.542  92.240  1.00  0.00           C  
ATOM   3160  HE2 TYR   209      15.459  34.383  91.574  1.00  0.00           H  
ATOM   3161  CD2 TYR   209      14.140  33.388  93.003  1.00  0.00           C  
ATOM   3162  HD2 TYR   209      13.367  34.134  92.898  1.00  0.00           H  
ATOM   3163  C   TYR   209      10.405  32.466  95.609  1.00  0.00           C  
ATOM   3164  O   TYR   209       9.766  31.584  95.009  1.00  0.00           O  
ATOM   3165  N   CYX   210       9.960  33.160  96.649  1.00  0.00           N  
ATOM   3166  H   CYX   210      10.625  33.466  97.346  1.00  0.00           H  
ATOM   3167  CA  CYX   210       8.631  32.880  97.174  1.00  0.00           C  
ATOM   3168  HA  CYX   210       8.369  31.870  96.856  1.00  0.00           H  
ATOM   3169  CB  CYX   210       8.590  32.891  98.630  1.00  0.00           C  
ATOM   3170  HB2 CYX   210       9.189  33.736  98.972  1.00  0.00           H  
ATOM   3171  HB3 CYX   210       7.566  33.140  98.909  1.00  0.00           H  
ATOM   3172  SG  CYX   210       9.502  31.474  99.439  1.00  0.00           S  
ATOM   3173  C   CYX   210       7.677  33.864  96.456  1.00  0.00           C  
ATOM   3174  O   CYX   210       7.906  35.071  96.527  1.00  0.00           O  
ATOM   3175  N   ASN   211       6.498  33.365  96.018  1.00  0.00           N  
ATOM   3176  H   ASN   211       6.261  32.384  96.024  1.00  0.00           H  
ATOM   3177  CA  ASN   211       5.405  34.204  95.462  1.00  0.00           C  
ATOM   3178  HA  ASN   211       5.653  34.566  94.464  1.00  0.00           H  
ATOM   3179  CB  ASN   211       4.156  33.319  95.349  1.00  0.00           C  
ATOM   3180  HB2 ASN   211       4.334  32.316  94.960  1.00  0.00           H  
ATOM   3181  HB3 ASN   211       3.681  33.150  96.316  1.00  0.00           H  
ATOM   3182  CG  ASN   211       3.120  34.027  94.455  1.00  0.00           C  
ATOM   3183  OD1 ASN   211       2.841  35.184  94.562  1.00  0.00           O  
ATOM   3184  ND2 ASN   211       2.656  33.338  93.482  1.00  0.00           N  
ATOM   3185 HD21 ASN   211       2.649  33.996  92.716  1.00  0.00           H  
ATOM   3186 HD22 ASN   211       3.212  32.508  93.333  1.00  0.00           H  
ATOM   3187  C   ASN   211       5.212  35.440  96.226  1.00  0.00           C  
ATOM   3188  O   ASN   211       4.680  35.347  97.323  1.00  0.00           O  
ATOM   3189  N   SER   212       5.478  36.695  95.752  1.00  0.00           N  
ATOM   3190  H   SER   212       5.771  36.863  94.800  1.00  0.00           H  
ATOM   3191  CA  SER   212       5.097  37.963  96.551  1.00  0.00           C  
ATOM   3192  HA  SER   212       5.613  38.071  97.505  1.00  0.00           H  
ATOM   3193  CB  SER   212       5.632  39.085  95.661  1.00  0.00           C  
ATOM   3194  HB2 SER   212       6.713  39.037  95.533  1.00  0.00           H  
ATOM   3195  HB3 SER   212       5.219  39.049  94.653  1.00  0.00           H  
ATOM   3196  OG  SER   212       5.403  40.345  96.306  1.00  0.00           O  
ATOM   3197  HG  SER   212       6.246  40.759  96.507  1.00  0.00           H  
ATOM   3198  C   SER   212       3.592  38.163  96.725  1.00  0.00           C  
ATOM   3199  O   SER   212       3.203  38.529  97.862  1.00  0.00           O  
ATOM   3200  N   THR   213       2.715  37.730  95.792  1.00  0.00           N  
ATOM   3201  H   THR   213       2.945  37.042  95.089  1.00  0.00           H  
ATOM   3202  CA  THR   213       1.256  37.948  95.962  1.00  0.00           C  
ATOM   3203  HA  THR   213       1.029  38.962  96.291  1.00  0.00           H  
ATOM   3204  CB  THR   213       0.614  37.593  94.595  1.00  0.00           C  
ATOM   3205  HB  THR   213       0.763  36.535  94.378  1.00  0.00           H  
ATOM   3206  CG2 THR   213      -0.792  38.107  94.322  1.00  0.00           C  
ATOM   3207 HG21 THR   213      -1.445  37.617  95.043  1.00  0.00           H  
ATOM   3208 HG22 THR   213      -0.760  39.188  94.459  1.00  0.00           H  
ATOM   3209 HG23 THR   213      -1.082  37.987  93.278  1.00  0.00           H  
ATOM   3210  OG1 THR   213       1.252  38.135  93.466  1.00  0.00           O  
ATOM   3211  HG1 THR   213       1.902  37.510  93.134  1.00  0.00           H  
ATOM   3212  C   THR   213       0.582  37.082  97.125  1.00  0.00           C  
ATOM   3213  O   THR   213      -0.592  37.133  97.483  1.00  0.00           O  
ATOM   3214  N   GLN   214       1.398  36.120  97.556  1.00  0.00           N  
ATOM   3215  H   GLN   214       2.367  36.306  97.340  1.00  0.00           H  
ATOM   3216  CA  GLN   214       0.955  35.197  98.619  1.00  0.00           C  
ATOM   3217  HA  GLN   214      -0.102  35.065  98.390  1.00  0.00           H  
ATOM   3218  CB  GLN   214       1.657  33.891  98.660  1.00  0.00           C  
ATOM   3219  HB2 GLN   214       2.038  33.666  97.663  1.00  0.00           H  
ATOM   3220  HB3 GLN   214       2.566  33.998  99.252  1.00  0.00           H  
ATOM   3221  CG  GLN   214       0.714  32.629  99.054  1.00  0.00           C  
ATOM   3222  HG2 GLN   214       1.432  31.872  99.369  1.00  0.00           H  
ATOM   3223  HG3 GLN   214       0.014  32.864  99.856  1.00  0.00           H  
ATOM   3224  CD  GLN   214      -0.094  32.243  97.803  1.00  0.00           C  
ATOM   3225  OE1 GLN   214      -0.210  32.926  96.828  1.00  0.00           O  
ATOM   3226  NE2 GLN   214      -0.903  31.230  97.896  1.00  0.00           N  
ATOM   3227 HE21 GLN   214      -1.652  31.176  97.220  1.00  0.00           H  
ATOM   3228 HE22 GLN   214      -0.556  30.557  98.564  1.00  0.00           H  
ATOM   3229  C   GLN   214       1.055  36.028  99.968  1.00  0.00           C  
ATOM   3230  O   GLN   214       0.061  35.957 100.741  1.00  0.00           O  
ATOM   3231  N   LEU   215       2.146  36.706 100.167  1.00  0.00           N  
ATOM   3232  H   LEU   215       2.801  36.726  99.399  1.00  0.00           H  
ATOM   3233  CA  LEU   215       2.350  37.583 101.319  1.00  0.00           C  
ATOM   3234  HA  LEU   215       1.893  37.114 102.190  1.00  0.00           H  
ATOM   3235  CB  LEU   215       3.850  37.813 101.637  1.00  0.00           C  
ATOM   3236  HB2 LEU   215       4.423  38.015 100.732  1.00  0.00           H  
ATOM   3237  HB3 LEU   215       3.862  38.594 102.397  1.00  0.00           H  
ATOM   3238  CG  LEU   215       4.459  36.552 102.160  1.00  0.00           C  
ATOM   3239  HG  LEU   215       4.009  35.631 101.789  1.00  0.00           H  
ATOM   3240  CD1 LEU   215       5.966  36.511 101.966  1.00  0.00           C  
ATOM   3241 HD11 LEU   215       6.402  35.759 102.623  1.00  0.00           H  
ATOM   3242 HD12 LEU   215       6.205  36.390 100.910  1.00  0.00           H  
ATOM   3243 HD13 LEU   215       6.264  37.524 102.236  1.00  0.00           H  
ATOM   3244  CD2 LEU   215       4.273  36.582 103.677  1.00  0.00           C  
ATOM   3245 HD21 LEU   215       4.308  35.554 104.040  1.00  0.00           H  
ATOM   3246 HD22 LEU   215       4.958  37.274 104.166  1.00  0.00           H  
ATOM   3247 HD23 LEU   215       3.215  36.718 103.900  1.00  0.00           H  
ATOM   3248  C   LEU   215       1.505  38.889 101.129  1.00  0.00           C  
ATOM   3249  O   LEU   215       0.803  39.270 102.071  1.00  0.00           O  
ATOM   3250  N   PHE   216       1.493  39.475  99.937  1.00  0.00           N  
ATOM   3251  H   PHE   216       2.031  38.999  99.227  1.00  0.00           H  
ATOM   3252  CA  PHE   216       1.028  40.851  99.710  1.00  0.00           C  
ATOM   3253  HA  PHE   216       0.760  41.356 100.639  1.00  0.00           H  
ATOM   3254  CB  PHE   216       2.171  41.647  98.960  1.00  0.00           C  
ATOM   3255  HB2 PHE   216       2.398  41.201  97.992  1.00  0.00           H  
ATOM   3256  HB3 PHE   216       1.736  42.617  98.719  1.00  0.00           H  
ATOM   3257  CG  PHE   216       3.349  41.921  99.805  1.00  0.00           C  
ATOM   3258  CD1 PHE   216       3.244  42.649 101.017  1.00  0.00           C  
ATOM   3259  HD1 PHE   216       2.549  43.475 101.054  1.00  0.00           H  
ATOM   3260  CE1 PHE   216       4.052  42.258 102.091  1.00  0.00           C  
ATOM   3261  HE1 PHE   216       4.043  42.876 102.977  1.00  0.00           H  
ATOM   3262  CZ  PHE   216       5.227  41.568 101.861  1.00  0.00           C  
ATOM   3263  HZ  PHE   216       5.841  41.283 102.703  1.00  0.00           H  
ATOM   3264  CE2 PHE   216       5.497  41.011 100.571  1.00  0.00           C  
ATOM   3265  HE2 PHE   216       6.431  40.526 100.330  1.00  0.00           H  
ATOM   3266  CD2 PHE   216       4.455  41.044  99.658  1.00  0.00           C  
ATOM   3267  HD2 PHE   216       4.437  40.532  98.707  1.00  0.00           H  
ATOM   3268  C   PHE   216      -0.196  40.689  98.780  1.00  0.00           C  
ATOM   3269  O   PHE   216      -0.019  40.491  97.561  1.00  0.00           O  
ATOM   3270  N   ASN   217      -1.367  40.924  99.288  1.00  0.00           N  
ATOM   3271  H   ASN   217      -1.426  40.960 100.296  1.00  0.00           H  
ATOM   3272  CA  ASN   217      -2.655  40.936  98.503  1.00  0.00           C  
ATOM   3273  HA  ASN   217      -2.433  41.358  97.523  1.00  0.00           H  
ATOM   3274  CB  ASN   217      -3.162  39.506  98.133  1.00  0.00           C  
ATOM   3275  HB2 ASN   217      -4.126  39.442  97.628  1.00  0.00           H  
ATOM   3276  HB3 ASN   217      -2.493  39.003  97.434  1.00  0.00           H  
ATOM   3277  CG  ASN   217      -3.241  38.661  99.341  1.00  0.00           C  
ATOM   3278  OD1 ASN   217      -3.522  39.070 100.511  1.00  0.00           O  
ATOM   3279  ND2 ASN   217      -2.905  37.376  99.239  1.00  0.00           N  
ATOM   3280 HD21 ASN   217      -2.493  37.130  98.351  1.00  0.00           H  
ATOM   3281 HD22 ASN   217      -2.275  37.149  99.995  1.00  0.00           H  
ATOM   3282  C   ASN   217      -3.835  41.846  99.137  1.00  0.00           C  
ATOM   3283  O   ASN   217      -4.763  42.233  98.416  1.00  0.00           O  
ATOM   3284  N   SER   218      -3.710  42.180 100.402  1.00  0.00           N  
ATOM   3285  H   SER   218      -3.056  41.584 100.889  1.00  0.00           H  
ATOM   3286  CA  SER   218      -4.811  42.635 101.169  1.00  0.00           C  
ATOM   3287  HA  SER   218      -5.721  42.107 100.886  1.00  0.00           H  
ATOM   3288  CB  SER   218      -4.680  42.171 102.634  1.00  0.00           C  
ATOM   3289  HB2 SER   218      -5.356  42.704 103.303  1.00  0.00           H  
ATOM   3290  HB3 SER   218      -4.934  41.115 102.726  1.00  0.00           H  
ATOM   3291  OG  SER   218      -3.353  42.303 103.062  1.00  0.00           O  
ATOM   3292  HG  SER   218      -2.949  41.462 102.839  1.00  0.00           H  
ATOM   3293  C   SER   218      -5.094  44.153 101.163  1.00  0.00           C  
ATOM   3294  O   SER   218      -4.178  45.006 101.275  1.00  0.00           O  
ATOM   3295  N   THR   219      -6.346  44.594 100.953  1.00  0.00           N  
ATOM   3296  H   THR   219      -7.081  43.921 100.790  1.00  0.00           H  
ATOM   3297  CA  THR   219      -6.885  45.920 101.343  1.00  0.00           C  
ATOM   3298  HA  THR   219      -6.165  46.712 101.139  1.00  0.00           H  
ATOM   3299  CB  THR   219      -8.160  46.276 100.542  1.00  0.00           C  
ATOM   3300  HB  THR   219      -8.852  45.435 100.503  1.00  0.00           H  
ATOM   3301  CG2 THR   219      -8.937  47.497 100.926  1.00  0.00           C  
ATOM   3302 HG21 THR   219      -9.656  47.095 101.640  1.00  0.00           H  
ATOM   3303 HG22 THR   219      -8.284  48.269 101.334  1.00  0.00           H  
ATOM   3304 HG23 THR   219      -9.411  48.028 100.100  1.00  0.00           H  
ATOM   3305  OG1 THR   219      -7.845  46.544  99.186  1.00  0.00           O  
ATOM   3306  HG1 THR   219      -7.195  45.892  98.914  1.00  0.00           H  
ATOM   3307  C   THR   219      -7.326  45.950 102.832  1.00  0.00           C  
ATOM   3308  O   THR   219      -7.557  44.933 103.482  1.00  0.00           O  
ATOM   3309  N   TRP   220      -7.018  47.059 103.530  1.00  0.00           N  
ATOM   3310  H   TRP   220      -6.467  47.761 103.057  1.00  0.00           H  
ATOM   3311  CA  TRP   220      -7.100  47.178 104.935  1.00  0.00           C  
ATOM   3312  HA  TRP   220      -7.524  46.274 105.371  1.00  0.00           H  
ATOM   3313  CB  TRP   220      -5.655  47.237 105.481  1.00  0.00           C  
ATOM   3314  HB2 TRP   220      -5.003  47.869 104.877  1.00  0.00           H  
ATOM   3315  HB3 TRP   220      -5.662  47.624 106.500  1.00  0.00           H  
ATOM   3316  CG  TRP   220      -4.926  45.886 105.641  1.00  0.00           C  
ATOM   3317  CD1 TRP   220      -4.246  45.266 104.640  1.00  0.00           C  
ATOM   3318  HD1 TRP   220      -3.926  45.720 103.714  1.00  0.00           H  
ATOM   3319  NE1 TRP   220      -3.942  44.010 105.189  1.00  0.00           N  
ATOM   3320  HE1 TRP   220      -3.427  43.331 104.647  1.00  0.00           H  
ATOM   3321  CE2 TRP   220      -4.476  43.765 106.407  1.00  0.00           C  
ATOM   3322  CZ2 TRP   220      -4.574  42.602 107.182  1.00  0.00           C  
ATOM   3323  HZ2 TRP   220      -4.184  41.642 106.880  1.00  0.00           H  
ATOM   3324  CH2 TRP   220      -5.260  42.620 108.411  1.00  0.00           C  
ATOM   3325  HH2 TRP   220      -5.472  41.702 108.939  1.00  0.00           H  
ATOM   3326  CZ3 TRP   220      -5.784  43.808 108.806  1.00  0.00           C  
ATOM   3327  HZ3 TRP   220      -6.411  43.812 109.685  1.00  0.00           H  
ATOM   3328  CE3 TRP   220      -5.687  45.014 108.123  1.00  0.00           C  
ATOM   3329  HE3 TRP   220      -5.996  45.881 108.688  1.00  0.00           H  
ATOM   3330  CD2 TRP   220      -5.062  45.023 106.822  1.00  0.00           C  
ATOM   3331  C   TRP   220      -7.951  48.401 105.199  1.00  0.00           C  
ATOM   3332  O   TRP   220      -7.617  49.513 104.714  1.00  0.00           O  
ATOM   3333  N   PHE   221      -9.010  48.211 106.017  1.00  0.00           N  
ATOM   3334  H   PHE   221      -9.280  47.298 106.355  1.00  0.00           H  
ATOM   3335  CA  PHE   221      -9.894  49.329 106.558  1.00  0.00           C  
ATOM   3336  HA  PHE   221     -10.521  48.866 107.320  1.00  0.00           H  
ATOM   3337  CB  PHE   221      -9.023  50.346 107.294  1.00  0.00           C  
ATOM   3338  HB2 PHE   221      -8.734  51.147 106.613  1.00  0.00           H  
ATOM   3339  HB3 PHE   221      -9.674  50.883 107.984  1.00  0.00           H  
ATOM   3340  CG  PHE   221      -7.868  49.766 108.124  1.00  0.00           C  
ATOM   3341  CD1 PHE   221      -8.170  48.900 109.225  1.00  0.00           C  
ATOM   3342  HD1 PHE   221      -9.194  48.606 109.405  1.00  0.00           H  
ATOM   3343  CE1 PHE   221      -7.117  48.605 110.136  1.00  0.00           C  
ATOM   3344  HE1 PHE   221      -7.170  47.945 110.989  1.00  0.00           H  
ATOM   3345  CZ  PHE   221      -5.892  49.159 109.949  1.00  0.00           C  
ATOM   3346  HZ  PHE   221      -5.199  48.979 110.757  1.00  0.00           H  
ATOM   3347  CE2 PHE   221      -5.602  49.858 108.804  1.00  0.00           C  
ATOM   3348  HE2 PHE   221      -4.632  50.305 108.644  1.00  0.00           H  
ATOM   3349  CD2 PHE   221      -6.562  50.071 107.816  1.00  0.00           C  
ATOM   3350  HD2 PHE   221      -6.363  50.751 107.001  1.00  0.00           H  
ATOM   3351  C   PHE   221     -10.924  49.893 105.629  1.00  0.00           C  
ATOM   3352  O   PHE   221     -11.689  50.759 106.037  1.00  0.00           O  
ATOM   3353  N   ASN   222     -11.035  49.417 104.367  1.00  0.00           N  
ATOM   3354  H   ASN   222     -10.518  48.580 104.139  1.00  0.00           H  
ATOM   3355  CA  ASN   222     -12.143  49.807 103.429  1.00  0.00           C  
ATOM   3356  HA  ASN   222     -12.196  50.889 103.310  1.00  0.00           H  
ATOM   3357  CB  ASN   222     -11.761  49.203 102.035  1.00  0.00           C  
ATOM   3358  HB2 ASN   222     -10.957  49.810 101.621  1.00  0.00           H  
ATOM   3359  HB3 ASN   222     -11.338  48.205 102.148  1.00  0.00           H  
ATOM   3360  CG  ASN   222     -12.922  49.164 101.081  1.00  0.00           C  
ATOM   3361  OD1 ASN   222     -13.881  48.379 101.261  1.00  0.00           O  
ATOM   3362  ND2 ASN   222     -12.910  50.081 100.126  1.00  0.00           N  
ATOM   3363 HD21 ASN   222     -13.843  50.359  99.857  1.00  0.00           H  
ATOM   3364 HD22 ASN   222     -12.287  50.873 100.184  1.00  0.00           H  
ATOM   3365  C   ASN   222     -13.510  49.335 104.002  1.00  0.00           C  
ATOM   3366  O   ASN   222     -13.702  48.124 104.277  1.00  0.00           O  
ATOM   3367  N   SER   223     -14.391  50.241 104.265  1.00  0.00           N  
ATOM   3368  H   SER   223     -14.214  51.220 104.093  1.00  0.00           H  
ATOM   3369  CA  SER   223     -15.665  49.848 105.085  1.00  0.00           C  
ATOM   3370  HA  SER   223     -15.395  49.259 105.962  1.00  0.00           H  
ATOM   3371  CB  SER   223     -16.247  51.161 105.693  1.00  0.00           C  
ATOM   3372  HB2 SER   223     -16.412  51.960 104.970  1.00  0.00           H  
ATOM   3373  HB3 SER   223     -17.203  50.870 106.129  1.00  0.00           H  
ATOM   3374  OG  SER   223     -15.444  51.701 106.670  1.00  0.00           O  
ATOM   3375  HG  SER   223     -15.548  51.066 107.383  1.00  0.00           H  
ATOM   3376  C   SER   223     -16.737  49.077 104.271  1.00  0.00           C  
ATOM   3377  O   SER   223     -17.695  48.566 104.869  1.00  0.00           O  
ATOM   3378  N   THR   224     -16.412  48.834 102.996  1.00  0.00           N  
ATOM   3379  H   THR   224     -15.439  48.927 102.743  1.00  0.00           H  
ATOM   3380  CA  THR   224     -17.242  48.019 102.145  1.00  0.00           C  
ATOM   3381  HA  THR   224     -18.250  47.978 102.559  1.00  0.00           H  
ATOM   3382  CB  THR   224     -17.262  48.623 100.700  1.00  0.00           C  
ATOM   3383  HB  THR   224     -16.330  49.033 100.309  1.00  0.00           H  
ATOM   3384  CG2 THR   224     -17.855  47.779  99.620  1.00  0.00           C  
ATOM   3385 HG21 THR   224     -17.172  46.941  99.486  1.00  0.00           H  
ATOM   3386 HG22 THR   224     -18.848  47.451  99.929  1.00  0.00           H  
ATOM   3387 HG23 THR   224     -18.010  48.416  98.749  1.00  0.00           H  
ATOM   3388  OG1 THR   224     -18.044  49.779 100.738  1.00  0.00           O  
ATOM   3389  HG1 THR   224     -17.566  50.438 101.248  1.00  0.00           H  
ATOM   3390  C   THR   224     -16.723  46.587 102.198  1.00  0.00           C  
ATOM   3391  O   THR   224     -17.529  45.672 102.163  1.00  0.00           O  
ATOM   3392  N   TRP   225     -15.435  46.344 102.300  1.00  0.00           N  
ATOM   3393  H   TRP   225     -14.732  47.053 102.143  1.00  0.00           H  
ATOM   3394  CA  TRP   225     -14.934  45.034 102.792  1.00  0.00           C  
ATOM   3395  HA  TRP   225     -15.689  44.330 102.441  1.00  0.00           H  
ATOM   3396  CB  TRP   225     -13.561  44.619 102.186  1.00  0.00           C  
ATOM   3397  HB2 TRP   225     -12.767  45.313 102.460  1.00  0.00           H  
ATOM   3398  HB3 TRP   225     -13.213  43.690 102.638  1.00  0.00           H  
ATOM   3399  CG  TRP   225     -13.624  44.333 100.723  1.00  0.00           C  
ATOM   3400  CD1 TRP   225     -14.261  43.303 100.110  1.00  0.00           C  
ATOM   3401  HD1 TRP   225     -14.688  42.493 100.682  1.00  0.00           H  
ATOM   3402  NE1 TRP   225     -13.916  43.199  98.757  1.00  0.00           N  
ATOM   3403  HE1 TRP   225     -14.418  42.509  98.217  1.00  0.00           H  
ATOM   3404  CE2 TRP   225     -12.879  44.030  98.430  1.00  0.00           C  
ATOM   3405  CZ2 TRP   225     -12.157  44.341  97.310  1.00  0.00           C  
ATOM   3406  HZ2 TRP   225     -12.148  43.600  96.524  1.00  0.00           H  
ATOM   3407  CH2 TRP   225     -11.187  45.315  97.342  1.00  0.00           C  
ATOM   3408  HH2 TRP   225     -10.493  45.386  96.518  1.00  0.00           H  
ATOM   3409  CZ3 TRP   225     -11.139  46.208  98.446  1.00  0.00           C  
ATOM   3410  HZ3 TRP   225     -10.464  47.042  98.569  1.00  0.00           H  
ATOM   3411  CE3 TRP   225     -11.949  46.030  99.554  1.00  0.00           C  
ATOM   3412  HE3 TRP   225     -11.833  46.647 100.432  1.00  0.00           H  
ATOM   3413  CD2 TRP   225     -12.830  44.940  99.598  1.00  0.00           C  
ATOM   3414  C   TRP   225     -15.022  44.834 104.326  1.00  0.00           C  
ATOM   3415  O   TRP   225     -16.004  44.289 104.858  1.00  0.00           O  
ATOM   3416  N   SER   226     -14.226  45.561 105.144  1.00  0.00           N  
ATOM   3417  H   SER   226     -13.893  46.411 104.711  1.00  0.00           H  
ATOM   3418  CA  SER   226     -13.961  45.535 106.562  1.00  0.00           C  
ATOM   3419  HA  SER   226     -14.883  45.309 107.097  1.00  0.00           H  
ATOM   3420  CB  SER   226     -12.966  44.470 106.800  1.00  0.00           C  
ATOM   3421  HB2 SER   226     -13.415  43.530 106.479  1.00  0.00           H  
ATOM   3422  HB3 SER   226     -12.117  44.684 106.149  1.00  0.00           H  
ATOM   3423  OG  SER   226     -12.489  44.289 108.130  1.00  0.00           O  
ATOM   3424  HG  SER   226     -13.251  43.885 108.552  1.00  0.00           H  
ATOM   3425  C   SER   226     -13.461  46.920 107.075  1.00  0.00           C  
ATOM   3426  O   SER   226     -12.393  47.358 106.649  1.00  0.00           O  
ATOM   3427  N   THR   227     -14.119  47.508 108.046  1.00  0.00           N  
ATOM   3428  H   THR   227     -14.838  47.031 108.571  1.00  0.00           H  
ATOM   3429  CA  THR   227     -13.740  48.846 108.632  1.00  0.00           C  
ATOM   3430  HA  THR   227     -13.444  49.546 107.850  1.00  0.00           H  
ATOM   3431  CB  THR   227     -14.931  49.498 109.396  1.00  0.00           C  
ATOM   3432  HB  THR   227     -15.109  48.765 110.182  1.00  0.00           H  
ATOM   3433  CG2 THR   227     -14.643  50.889 109.962  1.00  0.00           C  
ATOM   3434 HG21 THR   227     -15.467  51.532 110.272  1.00  0.00           H  
ATOM   3435 HG22 THR   227     -14.108  50.717 110.895  1.00  0.00           H  
ATOM   3436 HG23 THR   227     -13.949  51.386 109.283  1.00  0.00           H  
ATOM   3437  OG1 THR   227     -16.115  49.702 108.593  1.00  0.00           O  
ATOM   3438  HG1 THR   227     -16.611  48.880 108.581  1.00  0.00           H  
ATOM   3439  C   THR   227     -12.535  48.708 109.580  1.00  0.00           C  
ATOM   3440  O   THR   227     -11.710  49.633 109.832  1.00  0.00           O  
ATOM   3441  N   GLU   228     -12.319  47.431 110.095  1.00  0.00           N  
ATOM   3442  H   GLU   228     -12.984  46.745 109.766  1.00  0.00           H  
ATOM   3443  CA  GLU   228     -11.356  47.080 111.065  1.00  0.00           C  
ATOM   3444  HA  GLU   228     -10.998  47.967 111.588  1.00  0.00           H  
ATOM   3445  CB  GLU   228     -12.001  46.205 112.183  1.00  0.00           C  
ATOM   3446  HB2 GLU   228     -11.512  46.432 113.130  1.00  0.00           H  
ATOM   3447  HB3 GLU   228     -13.061  46.460 112.195  1.00  0.00           H  
ATOM   3448  CG  GLU   228     -11.988  44.715 111.939  1.00  0.00           C  
ATOM   3449  HG2 GLU   228     -12.355  44.514 110.933  1.00  0.00           H  
ATOM   3450  HG3 GLU   228     -10.940  44.443 112.064  1.00  0.00           H  
ATOM   3451  CD  GLU   228     -12.888  43.896 112.912  1.00  0.00           C  
ATOM   3452  OE1 GLU   228     -12.842  42.628 112.971  1.00  0.00           O  
ATOM   3453  OE2 GLU   228     -13.703  44.562 113.630  1.00  0.00           O  
ATOM   3454  C   GLU   228     -10.095  46.362 110.495  1.00  0.00           C  
ATOM   3455  O   GLU   228      -9.105  46.381 111.211  1.00  0.00           O  
ATOM   3456  N   GLY   229     -10.082  45.668 109.383  1.00  0.00           N  
ATOM   3457  H   GLY   229     -10.966  45.499 108.925  1.00  0.00           H  
ATOM   3458  CA  GLY   229      -8.902  45.110 108.730  1.00  0.00           C  
ATOM   3459  HA2 GLY   229      -8.126  45.871 108.657  1.00  0.00           H  
ATOM   3460  HA3 GLY   229      -8.638  44.197 109.265  1.00  0.00           H  
ATOM   3461  C   GLY   229      -9.167  44.605 107.341  1.00  0.00           C  
ATOM   3462  O   GLY   229      -9.538  45.324 106.452  1.00  0.00           O  
ATOM   3463  N   SER   230      -8.485  43.405 107.148  1.00  0.00           N  
ATOM   3464  H   SER   230      -8.325  42.786 107.930  1.00  0.00           H  
ATOM   3465  CA  SER   230      -8.301  42.779 105.828  1.00  0.00           C  
ATOM   3466  HA  SER   230      -7.595  43.303 105.184  1.00  0.00           H  
ATOM   3467  CB  SER   230      -7.660  41.398 106.023  1.00  0.00           C  
ATOM   3468  HB2 SER   230      -6.805  41.561 106.678  1.00  0.00           H  
ATOM   3469  HB3 SER   230      -8.465  40.738 106.347  1.00  0.00           H  
ATOM   3470  OG  SER   230      -7.180  40.940 104.770  1.00  0.00           O  
ATOM   3471  HG  SER   230      -6.266  40.674 104.895  1.00  0.00           H  
ATOM   3472  C   SER   230      -9.614  42.425 105.034  1.00  0.00           C  
ATOM   3473  O   SER   230     -10.746  42.263 105.548  1.00  0.00           O  
ATOM   3474  N   ASN   231      -9.393  42.278 103.728  1.00  0.00           N  
ATOM   3475  H   ASN   231      -8.560  42.714 103.360  1.00  0.00           H  
ATOM   3476  CA  ASN   231     -10.421  41.692 102.822  1.00  0.00           C  
ATOM   3477  HA  ASN   231     -11.382  41.466 103.284  1.00  0.00           H  
ATOM   3478  CB  ASN   231     -10.619  42.738 101.712  1.00  0.00           C  
ATOM   3479  HB2 ASN   231     -11.613  42.601 101.285  1.00  0.00           H  
ATOM   3480  HB3 ASN   231     -10.458  43.712 102.172  1.00  0.00           H  
ATOM   3481  CG  ASN   231      -9.550  42.617 100.557  1.00  0.00           C  
ATOM   3482  OD1 ASN   231      -8.351  42.474 100.768  1.00  0.00           O  
ATOM   3483  ND2 ASN   231      -9.964  42.717  99.388  1.00  0.00           N  
ATOM   3484 HD21 ASN   231     -10.887  43.091  99.217  1.00  0.00           H  
ATOM   3485 HD22 ASN   231      -9.532  42.235  98.612  1.00  0.00           H  
ATOM   3486  C   ASN   231     -10.035  40.302 102.281  1.00  0.00           C  
ATOM   3487  O   ASN   231     -10.683  39.788 101.431  1.00  0.00           O  
ATOM   3488  N   ASN   232      -9.259  39.570 103.111  1.00  0.00           N  
ATOM   3489  H   ASN   232      -8.552  40.068 103.633  1.00  0.00           H  
ATOM   3490  CA  ASN   232      -9.234  38.190 103.231  1.00  0.00           C  
ATOM   3491  HA  ASN   232      -9.822  37.678 102.469  1.00  0.00           H  
ATOM   3492  CB  ASN   232      -7.812  37.617 103.109  1.00  0.00           C  
ATOM   3493  HB2 ASN   232      -7.276  37.757 104.048  1.00  0.00           H  
ATOM   3494  HB3 ASN   232      -7.783  36.549 102.897  1.00  0.00           H  
ATOM   3495  CG  ASN   232      -6.940  38.259 102.044  1.00  0.00           C  
ATOM   3496  OD1 ASN   232      -7.422  38.486 100.934  1.00  0.00           O  
ATOM   3497  ND2 ASN   232      -5.799  38.735 102.343  1.00  0.00           N  
ATOM   3498 HD21 ASN   232      -5.432  38.783 103.283  1.00  0.00           H  
ATOM   3499 HD22 ASN   232      -5.276  39.058 101.542  1.00  0.00           H  
ATOM   3500  C   ASN   232      -9.817  37.710 104.572  1.00  0.00           C  
ATOM   3501  O   ASN   232      -9.410  38.232 105.576  1.00  0.00           O  
ATOM   3502  N   THR   233     -10.537  36.571 104.632  1.00  0.00           N  
ATOM   3503  H   THR   233     -10.407  35.889 103.899  1.00  0.00           H  
ATOM   3504  CA  THR   233     -10.829  35.997 105.994  1.00  0.00           C  
ATOM   3505  HA  THR   233     -10.842  36.718 106.811  1.00  0.00           H  
ATOM   3506  CB  THR   233     -12.244  35.423 105.931  1.00  0.00           C  
ATOM   3507  HB  THR   233     -12.297  34.538 105.297  1.00  0.00           H  
ATOM   3508  CG2 THR   233     -12.669  34.970 107.321  1.00  0.00           C  
ATOM   3509 HG21 THR   233     -11.908  34.262 107.648  1.00  0.00           H  
ATOM   3510 HG22 THR   233     -12.717  35.844 107.970  1.00  0.00           H  
ATOM   3511 HG23 THR   233     -13.689  34.608 107.197  1.00  0.00           H  
ATOM   3512  OG1 THR   233     -13.199  36.442 105.542  1.00  0.00           O  
ATOM   3513  HG1 THR   233     -14.002  36.020 105.227  1.00  0.00           H  
ATOM   3514  C   THR   233      -9.760  34.935 106.310  1.00  0.00           C  
ATOM   3515  O   THR   233      -9.890  33.723 106.175  1.00  0.00           O  
ATOM   3516  N   GLU   234      -8.572  35.391 106.732  1.00  0.00           N  
ATOM   3517  H   GLU   234      -8.407  36.387 106.755  1.00  0.00           H  
ATOM   3518  CA  GLU   234      -7.450  34.536 106.915  1.00  0.00           C  
ATOM   3519  HA  GLU   234      -7.513  33.715 106.200  1.00  0.00           H  
ATOM   3520  CB  GLU   234      -6.165  35.288 106.760  1.00  0.00           C  
ATOM   3521  HB2 GLU   234      -6.251  36.243 107.279  1.00  0.00           H  
ATOM   3522  HB3 GLU   234      -5.458  34.636 107.273  1.00  0.00           H  
ATOM   3523  CG  GLU   234      -5.869  35.514 105.212  1.00  0.00           C  
ATOM   3524  HG2 GLU   234      -6.778  35.671 104.630  1.00  0.00           H  
ATOM   3525  HG3 GLU   234      -5.420  36.503 105.121  1.00  0.00           H  
ATOM   3526  CD  GLU   234      -5.082  34.312 104.568  1.00  0.00           C  
ATOM   3527  OE1 GLU   234      -5.469  33.776 103.526  1.00  0.00           O  
ATOM   3528  OE2 GLU   234      -3.930  34.018 104.999  1.00  0.00           O  
ATOM   3529  C   GLU   234      -7.559  33.961 108.295  1.00  0.00           C  
ATOM   3530  O   GLU   234      -7.217  34.680 109.233  1.00  0.00           O  
ATOM   3531  N   GLY   235      -7.909  32.667 108.448  1.00  0.00           N  
ATOM   3532  H   GLY   235      -8.317  32.187 107.659  1.00  0.00           H  
ATOM   3533  CA  GLY   235      -8.218  32.027 109.713  1.00  0.00           C  
ATOM   3534  HA2 GLY   235      -7.699  32.625 110.462  1.00  0.00           H  
ATOM   3535  HA3 GLY   235      -9.288  32.183 109.852  1.00  0.00           H  
ATOM   3536  C   GLY   235      -7.899  30.541 109.903  1.00  0.00           C  
ATOM   3537  O   GLY   235      -8.654  29.778 110.456  1.00  0.00           O  
ATOM   3538  N   SER   236      -6.616  30.218 109.756  1.00  0.00           N  
ATOM   3539  H   SER   236      -5.928  30.942 109.604  1.00  0.00           H  
ATOM   3540  CA  SER   236      -5.969  28.884 110.063  1.00  0.00           C  
ATOM   3541  HA  SER   236      -6.648  28.420 110.778  1.00  0.00           H  
ATOM   3542  CB  SER   236      -6.011  28.113 108.760  1.00  0.00           C  
ATOM   3543  HB2 SER   236      -6.999  27.666 108.648  1.00  0.00           H  
ATOM   3544  HB3 SER   236      -5.884  28.825 107.944  1.00  0.00           H  
ATOM   3545  OG  SER   236      -5.064  27.100 108.782  1.00  0.00           O  
ATOM   3546  HG  SER   236      -5.342  26.478 109.458  1.00  0.00           H  
ATOM   3547  C   SER   236      -4.570  29.036 110.652  1.00  0.00           C  
ATOM   3548  O   SER   236      -4.067  30.159 110.681  1.00  0.00           O  
ATOM   3549  N   ASP   237      -3.981  28.089 111.386  1.00  0.00           N  
ATOM   3550  H   ASP   237      -4.521  27.292 111.691  1.00  0.00           H  
ATOM   3551  CA  ASP   237      -2.675  28.248 111.929  1.00  0.00           C  
ATOM   3552  HA  ASP   237      -2.748  29.112 112.588  1.00  0.00           H  
ATOM   3553  CB  ASP   237      -2.325  26.983 112.701  1.00  0.00           C  
ATOM   3554  HB2 ASP   237      -3.223  26.647 113.220  1.00  0.00           H  
ATOM   3555  HB3 ASP   237      -2.054  26.177 112.020  1.00  0.00           H  
ATOM   3556  CG  ASP   237      -1.159  27.125 113.770  1.00  0.00           C  
ATOM   3557  OD1 ASP   237      -0.575  28.185 114.017  1.00  0.00           O  
ATOM   3558  OD2 ASP   237      -0.942  26.118 114.492  1.00  0.00           O  
ATOM   3559  C   ASP   237      -1.614  28.600 110.842  1.00  0.00           C  
ATOM   3560  O   ASP   237      -0.873  29.543 111.021  1.00  0.00           O  
ATOM   3561  N   THR   238      -1.547  27.903 109.727  1.00  0.00           N  
ATOM   3562  H   THR   238      -2.162  27.106 109.653  1.00  0.00           H  
ATOM   3563  CA  THR   238      -0.496  28.029 108.701  1.00  0.00           C  
ATOM   3564  HA  THR   238      -0.095  29.042 108.695  1.00  0.00           H  
ATOM   3565  CB  THR   238       0.733  27.136 109.155  1.00  0.00           C  
ATOM   3566  HB  THR   238       1.086  27.613 110.070  1.00  0.00           H  
ATOM   3567  CG2 THR   238       0.266  25.685 109.412  1.00  0.00           C  
ATOM   3568 HG21 THR   238       1.126  25.042 109.602  1.00  0.00           H  
ATOM   3569 HG22 THR   238      -0.314  25.678 110.334  1.00  0.00           H  
ATOM   3570 HG23 THR   238      -0.359  25.253 108.630  1.00  0.00           H  
ATOM   3571  OG1 THR   238       1.755  27.155 108.187  1.00  0.00           O  
ATOM   3572  HG1 THR   238       1.999  28.081 108.114  1.00  0.00           H  
ATOM   3573  C   THR   238      -0.950  27.726 107.293  1.00  0.00           C  
ATOM   3574  O   THR   238      -1.690  26.730 107.137  1.00  0.00           O  
ATOM   3575  N   ILE   239      -0.251  28.356 106.337  1.00  0.00           N  
ATOM   3576  H   ILE   239       0.592  28.753 106.725  1.00  0.00           H  
ATOM   3577  CA  ILE   239      -0.083  27.860 104.893  1.00  0.00           C  
ATOM   3578  HA  ILE   239      -0.540  26.871 104.905  1.00  0.00           H  
ATOM   3579  CB  ILE   239      -0.746  28.864 103.926  1.00  0.00           C  
ATOM   3580  HB  ILE   239      -0.553  28.591 102.888  1.00  0.00           H  
ATOM   3581  CG2 ILE   239      -2.282  28.709 104.060  1.00  0.00           C  
ATOM   3582 HG21 ILE   239      -2.567  27.721 103.699  1.00  0.00           H  
ATOM   3583 HG22 ILE   239      -2.624  28.833 105.087  1.00  0.00           H  
ATOM   3584 HG23 ILE   239      -2.827  29.375 103.392  1.00  0.00           H  
ATOM   3585  CG1 ILE   239      -0.095  30.285 104.124  1.00  0.00           C  
ATOM   3586 HG12 ILE   239      -0.592  30.814 104.937  1.00  0.00           H  
ATOM   3587 HG13 ILE   239       0.931  30.141 104.461  1.00  0.00           H  
ATOM   3588  CD1 ILE   239      -0.076  31.180 102.820  1.00  0.00           C  
ATOM   3589 HD11 ILE   239      -1.088  31.348 102.450  1.00  0.00           H  
ATOM   3590 HD12 ILE   239       0.380  32.125 103.114  1.00  0.00           H  
ATOM   3591 HD13 ILE   239       0.491  30.704 102.020  1.00  0.00           H  
ATOM   3592  C   ILE   239       1.358  27.580 104.608  1.00  0.00           C  
ATOM   3593  O   ILE   239       2.243  28.284 105.039  1.00  0.00           O  
ATOM   3594  N   THR   240       1.623  26.805 103.551  1.00  0.00           N  
ATOM   3595  H   THR   240       0.836  26.414 103.052  1.00  0.00           H  
ATOM   3596  CA  THR   240       2.867  26.819 102.859  1.00  0.00           C  
ATOM   3597  HA  THR   240       3.667  27.141 103.526  1.00  0.00           H  
ATOM   3598  CB  THR   240       3.276  25.507 102.239  1.00  0.00           C  
ATOM   3599  HB  THR   240       2.734  25.342 101.308  1.00  0.00           H  
ATOM   3600  CG2 THR   240       4.754  25.508 101.850  1.00  0.00           C  
ATOM   3601 HG21 THR   240       5.053  26.392 101.287  1.00  0.00           H  
ATOM   3602 HG22 THR   240       5.353  25.333 102.744  1.00  0.00           H  
ATOM   3603 HG23 THR   240       4.954  24.606 101.272  1.00  0.00           H  
ATOM   3604  OG1 THR   240       2.948  24.467 103.108  1.00  0.00           O  
ATOM   3605  HG1 THR   240       3.371  24.492 103.969  1.00  0.00           H  
ATOM   3606  C   THR   240       2.901  27.846 101.765  1.00  0.00           C  
ATOM   3607  O   THR   240       2.010  27.857 100.904  1.00  0.00           O  
ATOM   3608  N   LEU   241       3.796  28.833 101.827  1.00  0.00           N  
ATOM   3609  H   LEU   241       4.614  28.561 102.355  1.00  0.00           H  
ATOM   3610  CA  LEU   241       3.991  29.748 100.677  1.00  0.00           C  
ATOM   3611  HA  LEU   241       3.009  30.189 100.508  1.00  0.00           H  
ATOM   3612  CB  LEU   241       5.034  30.783 101.018  1.00  0.00           C  
ATOM   3613  HB2 LEU   241       5.918  30.295 101.428  1.00  0.00           H  
ATOM   3614  HB3 LEU   241       5.375  31.234 100.086  1.00  0.00           H  
ATOM   3615  CG  LEU   241       4.599  31.810 102.202  1.00  0.00           C  
ATOM   3616  HG  LEU   241       4.263  31.217 103.053  1.00  0.00           H  
ATOM   3617  CD1 LEU   241       5.851  32.550 102.766  1.00  0.00           C  
ATOM   3618 HD11 LEU   241       6.643  31.825 102.957  1.00  0.00           H  
ATOM   3619 HD12 LEU   241       6.277  33.323 102.127  1.00  0.00           H  
ATOM   3620 HD13 LEU   241       5.588  32.957 103.742  1.00  0.00           H  
ATOM   3621  CD2 LEU   241       3.648  32.921 101.736  1.00  0.00           C  
ATOM   3622 HD21 LEU   241       3.453  33.531 102.619  1.00  0.00           H  
ATOM   3623 HD22 LEU   241       4.044  33.483 100.890  1.00  0.00           H  
ATOM   3624 HD23 LEU   241       2.675  32.512 101.464  1.00  0.00           H  
ATOM   3625  C   LEU   241       4.461  28.911  99.387  1.00  0.00           C  
ATOM   3626  O   LEU   241       5.279  28.077  99.549  1.00  0.00           O  
ATOM   3627  N   PRO   242       4.039  29.300  98.152  1.00  0.00           N  
ATOM   3628  CD  PRO   242       2.974  30.182  97.869  1.00  0.00           C  
ATOM   3629  HD2 PRO   242       3.240  31.237  97.926  1.00  0.00           H  
ATOM   3630  HD3 PRO   242       2.103  30.068  98.515  1.00  0.00           H  
ATOM   3631  CG  PRO   242       2.490  29.886  96.397  1.00  0.00           C  
ATOM   3632  HG2 PRO   242       2.513  30.843  95.876  1.00  0.00           H  
ATOM   3633  HG3 PRO   242       1.454  29.549  96.428  1.00  0.00           H  
ATOM   3634  CB  PRO   242       3.527  28.906  95.805  1.00  0.00           C  
ATOM   3635  HB2 PRO   242       3.971  29.424  94.956  1.00  0.00           H  
ATOM   3636  HB3 PRO   242       3.093  27.937  95.558  1.00  0.00           H  
ATOM   3637  CA  PRO   242       4.615  28.755  96.921  1.00  0.00           C  
ATOM   3638  HA  PRO   242       4.776  27.688  97.077  1.00  0.00           H  
ATOM   3639  C   PRO   242       5.952  29.349  96.563  1.00  0.00           C  
ATOM   3640  O   PRO   242       6.132  30.477  96.238  1.00  0.00           O  
ATOM   3641  N   CYX   243       6.982  28.441  96.652  1.00  0.00           N  
ATOM   3642  H   CYX   243       6.679  27.619  97.154  1.00  0.00           H  
ATOM   3643  CA  CYX   243       8.414  28.837  96.612  1.00  0.00           C  
ATOM   3644  HA  CYX   243       8.499  29.910  96.443  1.00  0.00           H  
ATOM   3645  CB  CYX   243       8.964  28.665  98.059  1.00  0.00           C  
ATOM   3646  HB2 CYX   243       8.904  27.625  98.380  1.00  0.00           H  
ATOM   3647  HB3 CYX   243      10.050  28.748  98.027  1.00  0.00           H  
ATOM   3648  SG  CYX   243       8.316  29.770  99.354  1.00  0.00           S  
ATOM   3649  C   CYX   243       9.263  28.063  95.582  1.00  0.00           C  
ATOM   3650  O   CYX   243       9.344  26.822  95.729  1.00  0.00           O  
ATOM   3651  N   ARG   244       9.935  28.664  94.592  1.00  0.00           N  
ATOM   3652  H   ARG   244       9.752  29.652  94.492  1.00  0.00           H  
ATOM   3653  CA  ARG   244      11.071  28.025  93.888  1.00  0.00           C  
ATOM   3654  HA  ARG   244      10.901  26.963  93.708  1.00  0.00           H  
ATOM   3655  CB  ARG   244      11.364  28.590  92.492  1.00  0.00           C  
ATOM   3656  HB2 ARG   244      11.632  29.646  92.471  1.00  0.00           H  
ATOM   3657  HB3 ARG   244      12.201  28.023  92.085  1.00  0.00           H  
ATOM   3658  CG  ARG   244      10.315  28.424  91.332  1.00  0.00           C  
ATOM   3659  HG2 ARG   244      10.768  28.504  90.344  1.00  0.00           H  
ATOM   3660  HG3 ARG   244       9.935  27.403  91.310  1.00  0.00           H  
ATOM   3661  CD  ARG   244       9.084  29.343  91.331  1.00  0.00           C  
ATOM   3662  HD2 ARG   244       8.691  29.434  92.344  1.00  0.00           H  
ATOM   3663  HD3 ARG   244       9.355  30.393  91.221  1.00  0.00           H  
ATOM   3664  NE  ARG   244       8.058  28.929  90.411  1.00  0.00           N  
ATOM   3665  HE  ARG   244       7.866  27.938  90.373  1.00  0.00           H  
ATOM   3666  CZ  ARG   244       7.253  29.684  89.632  1.00  0.00           C  
ATOM   3667  NH1 ARG   244       7.430  30.964  89.387  1.00  0.00           N  
ATOM   3668 HH11 ARG   244       8.306  31.367  89.086  1.00  0.00           H  
ATOM   3669 HH12 ARG   244       6.632  31.421  88.970  1.00  0.00           H  
ATOM   3670  NH2 ARG   244       6.138  29.237  89.095  1.00  0.00           N  
ATOM   3671 HH21 ARG   244       5.867  29.448  88.145  1.00  0.00           H  
ATOM   3672 HH22 ARG   244       5.891  28.282  89.313  1.00  0.00           H  
ATOM   3673  C   ARG   244      12.238  27.966  94.800  1.00  0.00           C  
ATOM   3674  O   ARG   244      12.452  28.853  95.618  1.00  0.00           O  
ATOM   3675  N   ILE   245      13.108  26.978  94.600  1.00  0.00           N  
ATOM   3676  H   ILE   245      12.980  26.283  93.879  1.00  0.00           H  
ATOM   3677  CA  ILE   245      14.062  26.540  95.663  1.00  0.00           C  
ATOM   3678  HA  ILE   245      14.355  27.429  96.222  1.00  0.00           H  
ATOM   3679  CB  ILE   245      13.364  25.793  96.781  1.00  0.00           C  
ATOM   3680  HB  ILE   245      12.799  26.500  97.389  1.00  0.00           H  
ATOM   3681  CG2 ILE   245      12.294  24.797  96.310  1.00  0.00           C  
ATOM   3682 HG21 ILE   245      12.761  23.954  95.800  1.00  0.00           H  
ATOM   3683 HG22 ILE   245      11.828  24.440  97.229  1.00  0.00           H  
ATOM   3684 HG23 ILE   245      11.482  25.139  95.669  1.00  0.00           H  
ATOM   3685  CG1 ILE   245      14.321  25.141  97.817  1.00  0.00           C  
ATOM   3686 HG12 ILE   245      13.711  25.002  98.710  1.00  0.00           H  
ATOM   3687 HG13 ILE   245      14.780  24.221  97.455  1.00  0.00           H  
ATOM   3688  CD1 ILE   245      15.386  26.066  98.367  1.00  0.00           C  
ATOM   3689 HD11 ILE   245      16.177  26.054  97.617  1.00  0.00           H  
ATOM   3690 HD12 ILE   245      14.974  27.053  98.578  1.00  0.00           H  
ATOM   3691 HD13 ILE   245      15.879  25.685  99.261  1.00  0.00           H  
ATOM   3692  C   ILE   245      15.253  25.923  95.105  1.00  0.00           C  
ATOM   3693  O   ILE   245      15.144  24.832  94.529  1.00  0.00           O  
ATOM   3694  N   LYS   246      16.408  26.543  95.186  1.00  0.00           N  
ATOM   3695  H   LYS   246      16.465  27.426  95.673  1.00  0.00           H  
ATOM   3696  CA  LYS   246      17.715  26.043  94.539  1.00  0.00           C  
ATOM   3697  HA  LYS   246      17.598  25.044  94.121  1.00  0.00           H  
ATOM   3698  CB  LYS   246      18.310  26.956  93.441  1.00  0.00           C  
ATOM   3699  HB2 LYS   246      18.893  27.753  93.902  1.00  0.00           H  
ATOM   3700  HB3 LYS   246      19.044  26.411  92.847  1.00  0.00           H  
ATOM   3701  CG  LYS   246      17.282  27.523  92.386  1.00  0.00           C  
ATOM   3702  HG2 LYS   246      16.519  28.169  92.821  1.00  0.00           H  
ATOM   3703  HG3 LYS   246      17.922  28.091  91.711  1.00  0.00           H  
ATOM   3704  CD  LYS   246      16.606  26.401  91.602  1.00  0.00           C  
ATOM   3705  HD2 LYS   246      17.299  25.568  91.484  1.00  0.00           H  
ATOM   3706  HD3 LYS   246      15.811  25.958  92.203  1.00  0.00           H  
ATOM   3707  CE  LYS   246      16.271  27.143  90.286  1.00  0.00           C  
ATOM   3708  HE2 LYS   246      15.454  27.834  90.491  1.00  0.00           H  
ATOM   3709  HE3 LYS   246      17.108  27.796  90.037  1.00  0.00           H  
ATOM   3710  NZ  LYS   246      16.157  26.166  89.140  1.00  0.00           N  
ATOM   3711  HZ1 LYS   246      15.207  25.838  89.044  1.00  0.00           H  
ATOM   3712  HZ2 LYS   246      16.315  26.617  88.250  1.00  0.00           H  
ATOM   3713  HZ3 LYS   246      16.966  25.562  89.165  1.00  0.00           H  
ATOM   3714  C   LYS   246      18.789  25.982  95.603  1.00  0.00           C  
ATOM   3715  O   LYS   246      18.773  26.772  96.537  1.00  0.00           O  
ATOM   3716  N   GLN   247      19.801  25.072  95.420  1.00  0.00           N  
ATOM   3717  H   GLN   247      19.790  24.368  94.696  1.00  0.00           H  
ATOM   3718  CA  GLN   247      21.130  25.335  95.929  1.00  0.00           C  
ATOM   3719  HA  GLN   247      21.051  26.003  96.786  1.00  0.00           H  
ATOM   3720  CB  GLN   247      21.698  23.926  96.214  1.00  0.00           C  
ATOM   3721  HB2 GLN   247      21.214  23.440  97.061  1.00  0.00           H  
ATOM   3722  HB3 GLN   247      21.476  23.296  95.352  1.00  0.00           H  
ATOM   3723  CG  GLN   247      23.208  24.012  96.511  1.00  0.00           C  
ATOM   3724  HG2 GLN   247      23.556  24.359  95.539  1.00  0.00           H  
ATOM   3725  HG3 GLN   247      23.375  24.657  97.374  1.00  0.00           H  
ATOM   3726  CD  GLN   247      23.860  22.646  96.769  1.00  0.00           C  
ATOM   3727  OE1 GLN   247      23.903  21.740  95.960  1.00  0.00           O  
ATOM   3728  NE2 GLN   247      24.357  22.421  97.994  1.00  0.00           N  
ATOM   3729 HE21 GLN   247      25.153  21.803  97.930  1.00  0.00           H  
ATOM   3730 HE22 GLN   247      24.405  23.103  98.738  1.00  0.00           H  
ATOM   3731  C   GLN   247      22.000  26.108  94.911  1.00  0.00           C  
ATOM   3732  O   GLN   247      21.671  26.167  93.721  1.00  0.00           O  
ATOM   3733  N   ILE   248      22.971  26.936  95.406  1.00  0.00           N  
ATOM   3734  H   ILE   248      22.998  27.129  96.397  1.00  0.00           H  
ATOM   3735  CA  ILE   248      23.996  27.597  94.658  1.00  0.00           C  
ATOM   3736  HA  ILE   248      23.713  27.653  93.607  1.00  0.00           H  
ATOM   3737  CB  ILE   248      24.197  29.038  95.120  1.00  0.00           C  
ATOM   3738  HB  ILE   248      23.214  29.510  95.119  1.00  0.00           H  
ATOM   3739  CG2 ILE   248      24.567  29.302  96.570  1.00  0.00           C  
ATOM   3740 HG21 ILE   248      24.957  30.283  96.842  1.00  0.00           H  
ATOM   3741 HG22 ILE   248      23.726  29.037  97.211  1.00  0.00           H  
ATOM   3742 HG23 ILE   248      25.364  28.591  96.785  1.00  0.00           H  
ATOM   3743  CG1 ILE   248      25.143  29.806  94.169  1.00  0.00           C  
ATOM   3744 HG12 ILE   248      25.028  29.532  93.120  1.00  0.00           H  
ATOM   3745 HG13 ILE   248      24.811  30.842  94.235  1.00  0.00           H  
ATOM   3746  CD1 ILE   248      26.630  29.785  94.589  1.00  0.00           C  
ATOM   3747 HD11 ILE   248      27.069  30.734  94.280  1.00  0.00           H  
ATOM   3748 HD12 ILE   248      26.876  29.710  95.648  1.00  0.00           H  
ATOM   3749 HD13 ILE   248      27.208  28.986  94.124  1.00  0.00           H  
ATOM   3750  C   ILE   248      25.352  26.790  94.627  1.00  0.00           C  
ATOM   3751  O   ILE   248      25.765  26.257  95.654  1.00  0.00           O  
ATOM   3752  N   ILE   249      25.975  26.611  93.467  1.00  0.00           N  
ATOM   3753  H   ILE   249      25.440  26.980  92.694  1.00  0.00           H  
ATOM   3754  CA  ILE   249      26.992  25.570  93.229  1.00  0.00           C  
ATOM   3755  HA  ILE   249      27.354  25.211  94.192  1.00  0.00           H  
ATOM   3756  CB  ILE   249      26.521  24.332  92.452  1.00  0.00           C  
ATOM   3757  HB  ILE   249      27.415  23.733  92.277  1.00  0.00           H  
ATOM   3758  CG2 ILE   249      25.434  23.596  93.283  1.00  0.00           C  
ATOM   3759 HG21 ILE   249      25.727  23.509  94.329  1.00  0.00           H  
ATOM   3760 HG22 ILE   249      24.401  23.927  93.182  1.00  0.00           H  
ATOM   3761 HG23 ILE   249      25.306  22.595  92.872  1.00  0.00           H  
ATOM   3762  CG1 ILE   249      25.860  24.614  91.045  1.00  0.00           C  
ATOM   3763 HG12 ILE   249      24.886  25.092  91.150  1.00  0.00           H  
ATOM   3764 HG13 ILE   249      26.560  25.386  90.725  1.00  0.00           H  
ATOM   3765  CD1 ILE   249      25.950  23.434  90.106  1.00  0.00           C  
ATOM   3766 HD11 ILE   249      25.516  22.518  90.508  1.00  0.00           H  
ATOM   3767 HD12 ILE   249      25.488  23.619  89.136  1.00  0.00           H  
ATOM   3768 HD13 ILE   249      27.015  23.353  89.887  1.00  0.00           H  
ATOM   3769  C   ILE   249      28.169  26.121  92.484  1.00  0.00           C  
ATOM   3770  O   ILE   249      29.327  25.861  92.826  1.00  0.00           O  
ATOM   3771  N   ASN   250      27.999  27.259  91.872  1.00  0.00           N  
ATOM   3772  H   ASN   250      27.088  27.680  91.981  1.00  0.00           H  
ATOM   3773  CA  ASN   250      29.075  28.261  91.697  1.00  0.00           C  
ATOM   3774  HA  ASN   250      29.879  28.042  92.401  1.00  0.00           H  
ATOM   3775  CB  ASN   250      29.694  28.062  90.304  1.00  0.00           C  
ATOM   3776  HB2 ASN   250      29.327  27.090  89.975  1.00  0.00           H  
ATOM   3777  HB3 ASN   250      29.305  28.860  89.671  1.00  0.00           H  
ATOM   3778  CG  ASN   250      31.216  28.165  90.182  1.00  0.00           C  
ATOM   3779  OD1 ASN   250      31.772  29.119  90.640  1.00  0.00           O  
ATOM   3780  ND2 ASN   250      31.952  27.108  89.932  1.00  0.00           N  
ATOM   3781 HD21 ASN   250      32.805  27.069  90.471  1.00  0.00           H  
ATOM   3782 HD22 ASN   250      31.473  26.252  89.688  1.00  0.00           H  
ATOM   3783  C   ASN   250      28.613  29.687  92.003  1.00  0.00           C  
ATOM   3784  O   ASN   250      27.463  29.998  91.666  1.00  0.00           O  
ATOM   3785  N   MET   251      29.536  30.538  92.503  1.00  0.00           N  
ATOM   3786  H   MET   251      30.300  30.151  93.039  1.00  0.00           H  
ATOM   3787  CA  MET   251      29.550  31.964  92.153  1.00  0.00           C  
ATOM   3788  HA  MET   251      28.640  32.222  91.611  1.00  0.00           H  
ATOM   3789  CB  MET   251      29.587  32.663  93.558  1.00  0.00           C  
ATOM   3790  HB2 MET   251      28.561  32.788  93.904  1.00  0.00           H  
ATOM   3791  HB3 MET   251      30.194  32.033  94.207  1.00  0.00           H  
ATOM   3792  CG  MET   251      30.129  34.095  93.610  1.00  0.00           C  
ATOM   3793  HG2 MET   251      29.957  34.462  94.622  1.00  0.00           H  
ATOM   3794  HG3 MET   251      31.167  34.138  93.282  1.00  0.00           H  
ATOM   3795  SD  MET   251      29.365  35.318  92.549  1.00  0.00           S  
ATOM   3796  CE  MET   251      28.036  35.955  93.532  1.00  0.00           C  
ATOM   3797  HE1 MET   251      28.489  36.368  94.434  1.00  0.00           H  
ATOM   3798  HE2 MET   251      27.547  36.752  92.973  1.00  0.00           H  
ATOM   3799  HE3 MET   251      27.351  35.162  93.834  1.00  0.00           H  
ATOM   3800  C   MET   251      30.746  32.243  91.236  1.00  0.00           C  
ATOM   3801  O   MET   251      31.964  32.089  91.468  1.00  0.00           O  
ATOM   3802  N   TRP   252      30.367  33.036  90.178  1.00  0.00           N  
ATOM   3803  H   TRP   252      29.376  33.122  90.003  1.00  0.00           H  
ATOM   3804  CA  TRP   252      31.291  33.817  89.225  1.00  0.00           C  
ATOM   3805  HA  TRP   252      32.280  33.384  89.376  1.00  0.00           H  
ATOM   3806  CB  TRP   252      30.838  33.475  87.790  1.00  0.00           C  
ATOM   3807  HB2 TRP   252      29.888  33.942  87.529  1.00  0.00           H  
ATOM   3808  HB3 TRP   252      31.653  33.861  87.177  1.00  0.00           H  
ATOM   3809  CG  TRP   252      30.524  32.050  87.549  1.00  0.00           C  
ATOM   3810  CD1 TRP   252      31.117  31.021  88.100  1.00  0.00           C  
ATOM   3811  HD1 TRP   252      31.965  31.116  88.762  1.00  0.00           H  
ATOM   3812  NE1 TRP   252      30.523  29.864  87.574  1.00  0.00           N  
ATOM   3813  HE1 TRP   252      31.055  29.013  87.463  1.00  0.00           H  
ATOM   3814  CE2 TRP   252      29.590  30.118  86.656  1.00  0.00           C  
ATOM   3815  CZ2 TRP   252      28.879  29.283  85.877  1.00  0.00           C  
ATOM   3816  HZ2 TRP   252      28.840  28.212  86.012  1.00  0.00           H  
ATOM   3817  CH2 TRP   252      28.230  29.803  84.771  1.00  0.00           C  
ATOM   3818  HH2 TRP   252      27.794  29.140  84.038  1.00  0.00           H  
ATOM   3819  CZ3 TRP   252      28.184  31.203  84.545  1.00  0.00           C  
ATOM   3820  HZ3 TRP   252      27.871  31.582  83.583  1.00  0.00           H  
ATOM   3821  CE3 TRP   252      28.935  32.096  85.400  1.00  0.00           C  
ATOM   3822  HE3 TRP   252      28.869  33.172  85.331  1.00  0.00           H  
ATOM   3823  CD2 TRP   252      29.729  31.504  86.475  1.00  0.00           C  
ATOM   3824  C   TRP   252      31.468  35.319  89.625  1.00  0.00           C  
ATOM   3825  O   TRP   252      30.708  36.185  89.183  1.00  0.00           O  
ATOM   3826  N   CYX   253      32.516  35.637  90.379  1.00  0.00           N  
ATOM   3827  H   CYX   253      33.121  34.899  90.711  1.00  0.00           H  
ATOM   3828  CA  CYX   253      32.647  36.996  90.915  1.00  0.00           C  
ATOM   3829  HA  CYX   253      31.830  37.275  91.581  1.00  0.00           H  
ATOM   3830  CB  CYX   253      33.924  37.038  91.783  1.00  0.00           C  
ATOM   3831  HB2 CYX   253      33.839  36.298  92.579  1.00  0.00           H  
ATOM   3832  HB3 CYX   253      34.789  36.680  91.225  1.00  0.00           H  
ATOM   3833  SG  CYX   253      34.177  38.667  92.473  1.00  0.00           S  
ATOM   3834  C   CYX   253      32.764  38.014  89.852  1.00  0.00           C  
ATOM   3835  O   CYX   253      32.288  39.112  90.000  1.00  0.00           O  
ATOM   3836  N   LYS   254      33.443  37.727  88.679  1.00  0.00           N  
ATOM   3837  H   LYS   254      33.932  36.844  88.730  1.00  0.00           H  
ATOM   3838  CA  LYS   254      33.723  38.704  87.599  1.00  0.00           C  
ATOM   3839  HA  LYS   254      34.207  39.566  88.059  1.00  0.00           H  
ATOM   3840  CB  LYS   254      34.662  37.968  86.640  1.00  0.00           C  
ATOM   3841  HB2 LYS   254      34.163  37.062  86.297  1.00  0.00           H  
ATOM   3842  HB3 LYS   254      34.833  38.602  85.770  1.00  0.00           H  
ATOM   3843  CG  LYS   254      36.033  37.543  87.173  1.00  0.00           C  
ATOM   3844  HG2 LYS   254      36.398  38.278  87.890  1.00  0.00           H  
ATOM   3845  HG3 LYS   254      36.006  36.612  87.740  1.00  0.00           H  
ATOM   3846  CD  LYS   254      37.103  37.301  86.174  1.00  0.00           C  
ATOM   3847  HD2 LYS   254      36.756  36.678  85.350  1.00  0.00           H  
ATOM   3848  HD3 LYS   254      37.350  38.294  85.798  1.00  0.00           H  
ATOM   3849  CE  LYS   254      38.247  36.604  86.810  1.00  0.00           C  
ATOM   3850  HE2 LYS   254      38.419  36.843  87.860  1.00  0.00           H  
ATOM   3851  HE3 LYS   254      38.111  35.523  86.817  1.00  0.00           H  
ATOM   3852  NZ  LYS   254      39.522  36.795  86.171  1.00  0.00           N  
ATOM   3853  HZ1 LYS   254      39.446  36.572  85.189  1.00  0.00           H  
ATOM   3854  HZ2 LYS   254      39.987  37.677  86.334  1.00  0.00           H  
ATOM   3855  HZ3 LYS   254      40.171  36.058  86.408  1.00  0.00           H  
ATOM   3856  C   LYS   254      32.494  39.221  86.901  1.00  0.00           C  
ATOM   3857  O   LYS   254      32.622  40.136  86.082  1.00  0.00           O  
ATOM   3858  N   VAL   255      31.365  38.540  87.018  1.00  0.00           N  
ATOM   3859  H   VAL   255      31.481  37.671  87.521  1.00  0.00           H  
ATOM   3860  CA  VAL   255      29.980  38.916  86.622  1.00  0.00           C  
ATOM   3861  HA  VAL   255      30.007  39.899  86.151  1.00  0.00           H  
ATOM   3862  CB  VAL   255      29.474  37.983  85.496  1.00  0.00           C  
ATOM   3863  HB  VAL   255      28.405  38.142  85.355  1.00  0.00           H  
ATOM   3864  CG1 VAL   255      29.992  38.489  84.155  1.00  0.00           C  
ATOM   3865 HG11 VAL   255      30.165  37.699  83.424  1.00  0.00           H  
ATOM   3866 HG12 VAL   255      29.363  39.190  83.606  1.00  0.00           H  
ATOM   3867 HG13 VAL   255      30.977  38.947  84.244  1.00  0.00           H  
ATOM   3868  CG2 VAL   255      29.762  36.540  85.696  1.00  0.00           C  
ATOM   3869 HG21 VAL   255      30.749  36.420  85.250  1.00  0.00           H  
ATOM   3870 HG22 VAL   255      29.710  36.246  86.744  1.00  0.00           H  
ATOM   3871 HG23 VAL   255      29.064  35.950  85.101  1.00  0.00           H  
ATOM   3872  C   VAL   255      29.043  39.123  87.806  1.00  0.00           C  
ATOM   3873  O   VAL   255      27.846  39.255  87.686  1.00  0.00           O  
ATOM   3874  N   GLY   256      29.609  38.943  89.007  1.00  0.00           N  
ATOM   3875  H   GLY   256      30.613  38.835  89.014  1.00  0.00           H  
ATOM   3876  CA  GLY   256      28.822  38.784  90.249  1.00  0.00           C  
ATOM   3877  HA2 GLY   256      29.475  38.492  91.072  1.00  0.00           H  
ATOM   3878  HA3 GLY   256      28.514  39.749  90.651  1.00  0.00           H  
ATOM   3879  C   GLY   256      27.572  37.925  90.103  1.00  0.00           C  
ATOM   3880  O   GLY   256      26.476  38.224  90.512  1.00  0.00           O  
ATOM   3881  N   LYS   257      27.734  36.687  89.645  1.00  0.00           N  
ATOM   3882  H   LYS   257      28.650  36.313  89.850  1.00  0.00           H  
ATOM   3883  CA  LYS   257      26.778  35.808  89.122  1.00  0.00           C  
ATOM   3884  HA  LYS   257      25.736  36.083  89.287  1.00  0.00           H  
ATOM   3885  CB  LYS   257      27.053  35.681  87.558  1.00  0.00           C  
ATOM   3886  HB2 LYS   257      27.385  36.665  87.226  1.00  0.00           H  
ATOM   3887  HB3 LYS   257      27.786  34.892  87.392  1.00  0.00           H  
ATOM   3888  CG  LYS   257      25.710  35.193  86.989  1.00  0.00           C  
ATOM   3889  HG2 LYS   257      25.395  34.203  87.317  1.00  0.00           H  
ATOM   3890  HG3 LYS   257      24.941  35.871  87.358  1.00  0.00           H  
ATOM   3891  CD  LYS   257      25.718  35.016  85.411  1.00  0.00           C  
ATOM   3892  HD2 LYS   257      26.542  34.398  85.055  1.00  0.00           H  
ATOM   3893  HD3 LYS   257      24.898  34.423  85.005  1.00  0.00           H  
ATOM   3894  CE  LYS   257      25.776  36.244  84.587  1.00  0.00           C  
ATOM   3895  HE2 LYS   257      26.666  36.854  84.739  1.00  0.00           H  
ATOM   3896  HE3 LYS   257      25.696  35.868  83.567  1.00  0.00           H  
ATOM   3897  NZ  LYS   257      24.544  36.990  84.922  1.00  0.00           N  
ATOM   3898  HZ1 LYS   257      23.739  36.537  84.513  1.00  0.00           H  
ATOM   3899  HZ2 LYS   257      24.334  37.207  85.886  1.00  0.00           H  
ATOM   3900  HZ3 LYS   257      24.684  37.885  84.477  1.00  0.00           H  
ATOM   3901  C   LYS   257      26.811  34.426  89.772  1.00  0.00           C  
ATOM   3902  O   LYS   257      27.747  33.666  89.477  1.00  0.00           O  
ATOM   3903  N   MET   258      25.812  34.114  90.625  1.00  0.00           N  
ATOM   3904  H   MET   258      25.336  34.930  90.982  1.00  0.00           H  
ATOM   3905  CA  MET   258      25.497  32.780  91.125  1.00  0.00           C  
ATOM   3906  HA  MET   258      26.347  32.319  91.627  1.00  0.00           H  
ATOM   3907  CB  MET   258      24.340  32.843  92.180  1.00  0.00           C  
ATOM   3908  HB2 MET   258      23.558  33.361  91.625  1.00  0.00           H  
ATOM   3909  HB3 MET   258      24.138  31.804  92.440  1.00  0.00           H  
ATOM   3910  CG  MET   258      24.649  33.432  93.532  1.00  0.00           C  
ATOM   3911  HG2 MET   258      23.850  33.088  94.189  1.00  0.00           H  
ATOM   3912  HG3 MET   258      25.608  33.035  93.865  1.00  0.00           H  
ATOM   3913  SD  MET   258      24.661  35.223  93.606  1.00  0.00           S  
ATOM   3914  CE  MET   258      23.770  35.517  95.115  1.00  0.00           C  
ATOM   3915  HE1 MET   258      22.772  35.107  94.963  1.00  0.00           H  
ATOM   3916  HE2 MET   258      24.196  34.969  95.955  1.00  0.00           H  
ATOM   3917  HE3 MET   258      23.737  36.559  95.436  1.00  0.00           H  
ATOM   3918  C   MET   258      25.081  31.838  90.009  1.00  0.00           C  
ATOM   3919  O   MET   258      24.548  32.326  89.024  1.00  0.00           O  
ATOM   3920  N   MET   259      25.291  30.527  90.234  1.00  0.00           N  
ATOM   3921  H   MET   259      25.862  30.247  91.018  1.00  0.00           H  
ATOM   3922  CA  MET   259      24.901  29.526  89.287  1.00  0.00           C  
ATOM   3923  HA  MET   259      24.131  29.851  88.588  1.00  0.00           H  
ATOM   3924  CB  MET   259      26.162  29.050  88.499  1.00  0.00           C  
ATOM   3925  HB2 MET   259      26.495  29.777  87.759  1.00  0.00           H  
ATOM   3926  HB3 MET   259      26.973  28.850  89.200  1.00  0.00           H  
ATOM   3927  CG  MET   259      25.940  27.681  87.871  1.00  0.00           C  
ATOM   3928  HG2 MET   259      26.872  27.323  87.433  1.00  0.00           H  
ATOM   3929  HG3 MET   259      25.717  26.980  88.675  1.00  0.00           H  
ATOM   3930  SD  MET   259      24.638  27.631  86.626  1.00  0.00           S  
ATOM   3931  CE  MET   259      24.833  25.933  86.249  1.00  0.00           C  
ATOM   3932  HE1 MET   259      24.798  25.338  87.162  1.00  0.00           H  
ATOM   3933  HE2 MET   259      23.906  25.776  85.698  1.00  0.00           H  
ATOM   3934  HE3 MET   259      25.765  25.668  85.749  1.00  0.00           H  
ATOM   3935  C   MET   259      24.234  28.373  90.057  1.00  0.00           C  
ATOM   3936  O   MET   259      24.592  28.166  91.214  1.00  0.00           O  
ATOM   3937  N   TYR   260      23.072  27.805  89.656  1.00  0.00           N  
ATOM   3938  H   TYR   260      22.845  27.836  88.672  1.00  0.00           H  
ATOM   3939  CA  TYR   260      22.109  27.089  90.594  1.00  0.00           C  
ATOM   3940  HA  TYR   260      22.493  27.083  91.615  1.00  0.00           H  
ATOM   3941  CB  TYR   260      20.821  27.939  90.760  1.00  0.00           C  
ATOM   3942  HB2 TYR   260      20.342  28.100  89.794  1.00  0.00           H  
ATOM   3943  HB3 TYR   260      20.070  27.500  91.417  1.00  0.00           H  
ATOM   3944  CG  TYR   260      20.926  29.375  91.292  1.00  0.00           C  
ATOM   3945  CD1 TYR   260      21.327  29.532  92.639  1.00  0.00           C  
ATOM   3946  HD1 TYR   260      21.276  28.647  93.256  1.00  0.00           H  
ATOM   3947  CE1 TYR   260      21.084  30.730  93.236  1.00  0.00           C  
ATOM   3948  HE1 TYR   260      20.867  30.790  94.293  1.00  0.00           H  
ATOM   3949  CZ  TYR   260      20.850  31.933  92.493  1.00  0.00           C  
ATOM   3950  OH  TYR   260      20.555  33.148  93.025  1.00  0.00           O  
ATOM   3951  HH  TYR   260      20.866  33.844  92.441  1.00  0.00           H  
ATOM   3952  CE2 TYR   260      21.057  31.831  91.093  1.00  0.00           C  
ATOM   3953  HE2 TYR   260      20.769  32.660  90.463  1.00  0.00           H  
ATOM   3954  CD2 TYR   260      20.993  30.548  90.526  1.00  0.00           C  
ATOM   3955  HD2 TYR   260      20.796  30.473  89.467  1.00  0.00           H  
ATOM   3956  C   TYR   260      21.768  25.660  90.332  1.00  0.00           C  
ATOM   3957  O   TYR   260      21.735  25.342  89.149  1.00  0.00           O  
ATOM   3958  N   ALA   261      21.433  24.809  91.224  1.00  0.00           N  
ATOM   3959  H   ALA   261      21.388  25.126  92.182  1.00  0.00           H  
ATOM   3960  CA  ALA   261      21.162  23.369  91.080  1.00  0.00           C  
ATOM   3961  HA  ALA   261      20.586  23.255  90.161  1.00  0.00           H  
ATOM   3962  CB  ALA   261      22.481  22.580  90.902  1.00  0.00           C  
ATOM   3963  HB1 ALA   261      22.653  21.941  91.769  1.00  0.00           H  
ATOM   3964  HB2 ALA   261      22.333  21.869  90.089  1.00  0.00           H  
ATOM   3965  HB3 ALA   261      23.384  23.120  90.617  1.00  0.00           H  
ATOM   3966  C   ALA   261      20.104  22.750  92.015  1.00  0.00           C  
ATOM   3967  O   ALA   261      19.564  23.441  92.899  1.00  0.00           O  
ATOM   3968  N   PRO   262      19.569  21.567  91.606  1.00  0.00           N  
ATOM   3969  CD  PRO   262      19.694  20.887  90.360  1.00  0.00           C  
ATOM   3970  HD2 PRO   262      20.681  20.467  90.169  1.00  0.00           H  
ATOM   3971  HD3 PRO   262      19.458  21.599  89.569  1.00  0.00           H  
ATOM   3972  CG  PRO   262      18.696  19.730  90.434  1.00  0.00           C  
ATOM   3973  HG2 PRO   262      19.134  18.781  90.124  1.00  0.00           H  
ATOM   3974  HG3 PRO   262      17.772  19.994  89.919  1.00  0.00           H  
ATOM   3975  CB  PRO   262      18.329  19.537  91.945  1.00  0.00           C  
ATOM   3976  HB2 PRO   262      19.044  18.815  92.342  1.00  0.00           H  
ATOM   3977  HB3 PRO   262      17.352  19.112  92.173  1.00  0.00           H  
ATOM   3978  CA  PRO   262      18.579  20.927  92.461  1.00  0.00           C  
ATOM   3979  HA  PRO   262      17.646  21.448  92.245  1.00  0.00           H  
ATOM   3980  C   PRO   262      19.035  20.862  93.918  1.00  0.00           C  
ATOM   3981  O   PRO   262      20.246  20.580  94.144  1.00  0.00           O  
ATOM   3982  N   PRO   263      18.223  21.107  94.926  1.00  0.00           N  
ATOM   3983  CD  PRO   263      16.836  21.519  94.788  1.00  0.00           C  
ATOM   3984  HD2 PRO   263      16.145  20.690  94.942  1.00  0.00           H  
ATOM   3985  HD3 PRO   263      16.638  22.208  93.967  1.00  0.00           H  
ATOM   3986  CG  PRO   263      16.679  22.283  96.065  1.00  0.00           C  
ATOM   3987  HG2 PRO   263      15.637  22.356  96.379  1.00  0.00           H  
ATOM   3988  HG3 PRO   263      16.997  23.304  95.854  1.00  0.00           H  
ATOM   3989  CB  PRO   263      17.599  21.697  97.149  1.00  0.00           C  
ATOM   3990  HB2 PRO   263      17.036  20.992  97.760  1.00  0.00           H  
ATOM   3991  HB3 PRO   263      18.021  22.476  97.785  1.00  0.00           H  
ATOM   3992  CA  PRO   263      18.627  21.004  96.331  1.00  0.00           C  
ATOM   3993  HA  PRO   263      19.550  21.569  96.464  1.00  0.00           H  
ATOM   3994  C   PRO   263      18.791  19.544  96.737  1.00  0.00           C  
ATOM   3995  O   PRO   263      18.033  18.673  96.294  1.00  0.00           O  
ATOM   3996  N   ILE   264      19.780  19.275  97.643  1.00  0.00           N  
ATOM   3997  H   ILE   264      20.237  20.141  97.889  1.00  0.00           H  
ATOM   3998  CA  ILE   264      19.728  18.254  98.658  1.00  0.00           C  
ATOM   3999  HA  ILE   264      19.273  17.436  98.099  1.00  0.00           H  
ATOM   4000  CB  ILE   264      21.105  17.852  99.265  1.00  0.00           C  
ATOM   4001  HB  ILE   264      21.689  18.751  99.460  1.00  0.00           H  
ATOM   4002  CG2 ILE   264      21.036  16.864 100.443  1.00  0.00           C  
ATOM   4003 HG21 ILE   264      21.969  16.618 100.950  1.00  0.00           H  
ATOM   4004 HG22 ILE   264      20.344  17.252 101.191  1.00  0.00           H  
ATOM   4005 HG23 ILE   264      20.561  15.953 100.079  1.00  0.00           H  
ATOM   4006  CG1 ILE   264      21.861  17.081  98.176  1.00  0.00           C  
ATOM   4007 HG12 ILE   264      22.733  16.572  98.586  1.00  0.00           H  
ATOM   4008 HG13 ILE   264      21.226  16.327  97.711  1.00  0.00           H  
ATOM   4009  CD1 ILE   264      22.356  17.906  96.948  1.00  0.00           C  
ATOM   4010 HD11 ILE   264      22.766  18.868  97.256  1.00  0.00           H  
ATOM   4011 HD12 ILE   264      23.208  17.435  96.457  1.00  0.00           H  
ATOM   4012 HD13 ILE   264      21.571  17.974  96.196  1.00  0.00           H  
ATOM   4013  C   ILE   264      18.671  18.485  99.757  1.00  0.00           C  
ATOM   4014  O   ILE   264      18.918  19.364 100.540  1.00  0.00           O  
ATOM   4015  N   SER   265      17.594  17.726  99.765  1.00  0.00           N  
ATOM   4016  H   SER   265      17.643  16.914  99.167  1.00  0.00           H  
ATOM   4017  CA  SER   265      16.583  17.606 100.887  1.00  0.00           C  
ATOM   4018  HA  SER   265      16.291  18.631 101.114  1.00  0.00           H  
ATOM   4019  CB  SER   265      15.324  16.934 100.430  1.00  0.00           C  
ATOM   4020  HB2 SER   265      15.506  15.901 100.132  1.00  0.00           H  
ATOM   4021  HB3 SER   265      14.562  16.931 101.209  1.00  0.00           H  
ATOM   4022  OG  SER   265      14.702  17.588  99.377  1.00  0.00           O  
ATOM   4023  HG  SER   265      13.770  17.372  99.457  1.00  0.00           H  
ATOM   4024  C   SER   265      17.190  16.959 102.126  1.00  0.00           C  
ATOM   4025  O   SER   265      18.094  16.109 102.072  1.00  0.00           O  
ATOM   4026  N   GLY   266      16.749  17.418 103.305  1.00  0.00           N  
ATOM   4027  H   GLY   266      15.982  18.075 103.286  1.00  0.00           H  
ATOM   4028  CA  GLY   266      17.114  16.863 104.545  1.00  0.00           C  
ATOM   4029  HA2 GLY   266      16.174  16.530 104.985  1.00  0.00           H  
ATOM   4030  HA3 GLY   266      17.714  15.953 104.504  1.00  0.00           H  
ATOM   4031  C   GLY   266      17.885  17.828 105.389  1.00  0.00           C  
ATOM   4032  O   GLY   266      17.295  18.599 106.118  1.00  0.00           O  
ATOM   4033  N   GLN   267      19.011  18.169 104.823  1.00  0.00           N  
ATOM   4034  H   GLN   267      19.369  17.686 104.012  1.00  0.00           H  
ATOM   4035  CA  GLN   267      19.822  19.214 105.365  1.00  0.00           C  
ATOM   4036  HA  GLN   267      19.939  18.999 106.427  1.00  0.00           H  
ATOM   4037  CB  GLN   267      21.300  19.088 104.895  1.00  0.00           C  
ATOM   4038  HB2 GLN   267      21.889  19.883 105.352  1.00  0.00           H  
ATOM   4039  HB3 GLN   267      21.655  18.124 105.260  1.00  0.00           H  
ATOM   4040  CG  GLN   267      21.540  18.974 103.355  1.00  0.00           C  
ATOM   4041  HG2 GLN   267      22.309  18.254 103.075  1.00  0.00           H  
ATOM   4042  HG3 GLN   267      20.606  18.580 102.956  1.00  0.00           H  
ATOM   4043  CD  GLN   267      21.766  20.330 102.614  1.00  0.00           C  
ATOM   4044  OE1 GLN   267      22.751  20.995 102.754  1.00  0.00           O  
ATOM   4045  NE2 GLN   267      20.695  20.900 102.134  1.00  0.00           N  
ATOM   4046 HE21 GLN   267      19.903  20.321 101.893  1.00  0.00           H  
ATOM   4047 HE22 GLN   267      20.760  21.780 101.643  1.00  0.00           H  
ATOM   4048  C   GLN   267      19.204  20.629 105.269  1.00  0.00           C  
ATOM   4049  O   GLN   267      19.883  21.553 105.802  1.00  0.00           O  
ATOM   4050  N   ILE   268      18.086  20.943 104.621  1.00  0.00           N  
ATOM   4051  H   ILE   268      17.558  20.180 104.223  1.00  0.00           H  
ATOM   4052  CA  ILE   268      17.600  22.320 104.407  1.00  0.00           C  
ATOM   4053  HA  ILE   268      18.437  22.944 104.095  1.00  0.00           H  
ATOM   4054  CB  ILE   268      16.540  22.382 103.299  1.00  0.00           C  
ATOM   4055  HB  ILE   268      15.671  21.875 103.718  1.00  0.00           H  
ATOM   4056  CG2 ILE   268      16.140  23.797 103.092  1.00  0.00           C  
ATOM   4057 HG21 ILE   268      16.876  24.349 102.507  1.00  0.00           H  
ATOM   4058 HG22 ILE   268      15.256  23.862 102.458  1.00  0.00           H  
ATOM   4059 HG23 ILE   268      15.827  24.298 104.008  1.00  0.00           H  
ATOM   4060  CG1 ILE   268      16.813  21.616 101.938  1.00  0.00           C  
ATOM   4061 HG12 ILE   268      17.631  22.082 101.390  1.00  0.00           H  
ATOM   4062 HG13 ILE   268      17.209  20.621 102.143  1.00  0.00           H  
ATOM   4063  CD1 ILE   268      15.604  21.433 101.018  1.00  0.00           C  
ATOM   4064 HD11 ILE   268      15.440  22.427 100.602  1.00  0.00           H  
ATOM   4065 HD12 ILE   268      15.949  20.819 100.186  1.00  0.00           H  
ATOM   4066 HD13 ILE   268      14.757  21.077 101.604  1.00  0.00           H  
ATOM   4067  C   ILE   268      17.156  22.901 105.710  1.00  0.00           C  
ATOM   4068  O   ILE   268      16.395  22.262 106.411  1.00  0.00           O  
ATOM   4069  N   ARG   269      17.682  24.042 106.244  1.00  0.00           N  
ATOM   4070  H   ARG   269      18.153  24.715 105.657  1.00  0.00           H  
ATOM   4071  CA  ARG   269      17.910  24.146 107.715  1.00  0.00           C  
ATOM   4072  HA  ARG   269      17.976  23.143 108.137  1.00  0.00           H  
ATOM   4073  CB  ARG   269      19.266  24.830 107.908  1.00  0.00           C  
ATOM   4074  HB2 ARG   269      20.000  24.470 107.188  1.00  0.00           H  
ATOM   4075  HB3 ARG   269      19.092  25.902 107.805  1.00  0.00           H  
ATOM   4076  CG  ARG   269      19.826  24.564 109.223  1.00  0.00           C  
ATOM   4077  HG2 ARG   269      19.169  24.985 109.984  1.00  0.00           H  
ATOM   4078  HG3 ARG   269      19.832  23.481 109.352  1.00  0.00           H  
ATOM   4079  CD  ARG   269      21.131  25.238 109.450  1.00  0.00           C  
ATOM   4080  HD2 ARG   269      21.511  24.844 110.393  1.00  0.00           H  
ATOM   4081  HD3 ARG   269      21.821  25.068 108.624  1.00  0.00           H  
ATOM   4082  NE  ARG   269      20.931  26.686 109.486  1.00  0.00           N  
ATOM   4083  HE  ARG   269      20.503  26.977 110.353  1.00  0.00           H  
ATOM   4084  CZ  ARG   269      21.548  27.636 108.824  1.00  0.00           C  
ATOM   4085  NH1 ARG   269      21.297  28.841 109.095  1.00  0.00           N  
ATOM   4086 HH11 ARG   269      20.577  29.041 109.774  1.00  0.00           H  
ATOM   4087 HH12 ARG   269      21.950  29.611 109.053  1.00  0.00           H  
ATOM   4088  NH2 ARG   269      22.233  27.401 107.764  1.00  0.00           N  
ATOM   4089 HH21 ARG   269      22.093  26.594 107.172  1.00  0.00           H  
ATOM   4090 HH22 ARG   269      22.723  28.172 107.334  1.00  0.00           H  
ATOM   4091  C   ARG   269      16.828  24.940 108.477  1.00  0.00           C  
ATOM   4092  O   ARG   269      16.624  24.844 109.716  1.00  0.00           O  
ATOM   4093  N   CYX   270      16.344  26.014 107.882  1.00  0.00           N  
ATOM   4094  H   CYX   270      16.307  26.026 106.873  1.00  0.00           H  
ATOM   4095  CA  CYX   270      16.113  27.281 108.610  1.00  0.00           C  
ATOM   4096  HA  CYX   270      16.842  27.162 109.412  1.00  0.00           H  
ATOM   4097  CB  CYX   270      16.623  28.495 107.715  1.00  0.00           C  
ATOM   4098  HB2 CYX   270      15.927  28.472 106.876  1.00  0.00           H  
ATOM   4099  HB3 CYX   270      16.541  29.441 108.249  1.00  0.00           H  
ATOM   4100  SG  CYX   270      18.236  28.516 106.963  1.00  0.00           S  
ATOM   4101  C   CYX   270      14.619  27.454 109.046  1.00  0.00           C  
ATOM   4102  O   CYX   270      13.819  27.757 108.104  1.00  0.00           O  
ATOM   4103  N   SER   271      14.340  27.328 110.331  1.00  0.00           N  
ATOM   4104  H   SER   271      15.107  26.892 110.822  1.00  0.00           H  
ATOM   4105  CA  SER   271      13.471  28.235 111.007  1.00  0.00           C  
ATOM   4106  HA  SER   271      12.545  28.357 110.446  1.00  0.00           H  
ATOM   4107  CB  SER   271      13.271  27.785 112.470  1.00  0.00           C  
ATOM   4108  HB2 SER   271      12.722  26.854 112.608  1.00  0.00           H  
ATOM   4109  HB3 SER   271      14.239  27.735 112.968  1.00  0.00           H  
ATOM   4110  OG  SER   271      12.590  28.757 113.176  1.00  0.00           O  
ATOM   4111  HG  SER   271      11.827  28.353 113.597  1.00  0.00           H  
ATOM   4112  C   SER   271      14.130  29.602 111.097  1.00  0.00           C  
ATOM   4113  O   SER   271      15.406  29.711 111.279  1.00  0.00           O  
ATOM   4114  N   SER   272      13.399  30.687 110.973  1.00  0.00           N  
ATOM   4115  H   SER   272      12.408  30.554 110.828  1.00  0.00           H  
ATOM   4116  CA  SER   272      13.742  32.071 111.339  1.00  0.00           C  
ATOM   4117  HA  SER   272      14.459  32.049 112.160  1.00  0.00           H  
ATOM   4118  CB  SER   272      14.458  32.667 110.190  1.00  0.00           C  
ATOM   4119  HB2 SER   272      15.082  31.902 109.728  1.00  0.00           H  
ATOM   4120  HB3 SER   272      13.737  33.134 109.518  1.00  0.00           H  
ATOM   4121  OG  SER   272      15.423  33.611 110.601  1.00  0.00           O  
ATOM   4122  HG  SER   272      15.991  33.111 111.192  1.00  0.00           H  
ATOM   4123  C   SER   272      12.515  32.954 111.697  1.00  0.00           C  
ATOM   4124  O   SER   272      11.378  32.801 111.239  1.00  0.00           O  
ATOM   4125  N   ASN   273      12.777  34.004 112.528  1.00  0.00           N  
ATOM   4126  H   ASN   273      13.700  34.110 112.924  1.00  0.00           H  
ATOM   4127  CA  ASN   273      11.964  35.103 112.597  1.00  0.00           C  
ATOM   4128  HA  ASN   273      10.911  34.830 112.673  1.00  0.00           H  
ATOM   4129  CB  ASN   273      12.236  35.916 113.822  1.00  0.00           C  
ATOM   4130  HB2 ASN   273      13.289  36.195 113.847  1.00  0.00           H  
ATOM   4131  HB3 ASN   273      11.673  36.846 113.897  1.00  0.00           H  
ATOM   4132  CG  ASN   273      11.913  35.094 115.054  1.00  0.00           C  
ATOM   4133  OD1 ASN   273      10.736  34.857 115.324  1.00  0.00           O  
ATOM   4134  ND2 ASN   273      12.850  34.680 115.903  1.00  0.00           N  
ATOM   4135 HD21 ASN   273      13.740  34.492 115.465  1.00  0.00           H  
ATOM   4136 HD22 ASN   273      12.589  33.857 116.428  1.00  0.00           H  
ATOM   4137  C   ASN   273      12.072  35.967 111.353  1.00  0.00           C  
ATOM   4138  O   ASN   273      13.167  36.343 110.983  1.00  0.00           O  
ATOM   4139  N   ILE   274      10.923  36.409 110.810  1.00  0.00           N  
ATOM   4140  H   ILE   274      10.072  35.991 111.159  1.00  0.00           H  
ATOM   4141  CA  ILE   274      10.787  37.694 110.120  1.00  0.00           C  
ATOM   4142  HA  ILE   274      11.633  37.781 109.439  1.00  0.00           H  
ATOM   4143  CB  ILE   274       9.426  37.764 109.278  1.00  0.00           C  
ATOM   4144  HB  ILE   274       8.613  37.902 109.991  1.00  0.00           H  
ATOM   4145  CG2 ILE   274       9.346  39.049 108.485  1.00  0.00           C  
ATOM   4146 HG21 ILE   274       8.358  39.308 108.104  1.00  0.00           H  
ATOM   4147 HG22 ILE   274       9.765  39.909 109.007  1.00  0.00           H  
ATOM   4148 HG23 ILE   274       9.885  38.927 107.545  1.00  0.00           H  
ATOM   4149  CG1 ILE   274       9.136  36.495 108.425  1.00  0.00           C  
ATOM   4150 HG12 ILE   274       9.913  36.222 107.711  1.00  0.00           H  
ATOM   4151 HG13 ILE   274       9.062  35.650 109.109  1.00  0.00           H  
ATOM   4152  CD1 ILE   274       7.745  36.503 107.784  1.00  0.00           C  
ATOM   4153 HD11 ILE   274       7.584  35.616 107.171  1.00  0.00           H  
ATOM   4154 HD12 ILE   274       7.031  36.541 108.607  1.00  0.00           H  
ATOM   4155 HD13 ILE   274       7.660  37.396 107.166  1.00  0.00           H  
ATOM   4156  C   ILE   274      10.765  38.803 111.140  1.00  0.00           C  
ATOM   4157  O   ILE   274      10.250  38.706 112.231  1.00  0.00           O  
ATOM   4158  N   THR   275      11.542  39.830 110.858  1.00  0.00           N  
ATOM   4159  H   THR   275      12.159  39.741 110.063  1.00  0.00           H  
ATOM   4160  CA  THR   275      11.883  40.952 111.852  1.00  0.00           C  
ATOM   4161  HA  THR   275      11.137  40.765 112.625  1.00  0.00           H  
ATOM   4162  CB  THR   275      13.339  40.764 112.395  1.00  0.00           C  
ATOM   4163  HB  THR   275      13.547  41.643 113.005  1.00  0.00           H  
ATOM   4164  CG2 THR   275      13.513  39.578 113.289  1.00  0.00           C  
ATOM   4165 HG21 THR   275      13.927  40.029 114.191  1.00  0.00           H  
ATOM   4166 HG22 THR   275      12.548  39.095 113.443  1.00  0.00           H  
ATOM   4167 HG23 THR   275      14.301  38.953 112.870  1.00  0.00           H  
ATOM   4168  OG1 THR   275      14.352  40.743 111.395  1.00  0.00           O  
ATOM   4169  HG1 THR   275      14.567  41.672 111.286  1.00  0.00           H  
ATOM   4170  C   THR   275      11.627  42.348 111.299  1.00  0.00           C  
ATOM   4171  O   THR   275      11.168  43.268 111.934  1.00  0.00           O  
ATOM   4172  N   GLY   276      11.765  42.418 109.985  1.00  0.00           N  
ATOM   4173  H   GLY   276      12.097  41.589 109.514  1.00  0.00           H  
ATOM   4174  CA  GLY   276      11.208  43.447 109.157  1.00  0.00           C  
ATOM   4175  HA2 GLY   276      10.355  43.804 109.734  1.00  0.00           H  
ATOM   4176  HA3 GLY   276      11.930  44.261 109.079  1.00  0.00           H  
ATOM   4177  C   GLY   276      10.703  43.082 107.714  1.00  0.00           C  
ATOM   4178  O   GLY   276      10.678  41.906 107.341  1.00  0.00           O  
ATOM   4179  N   LEU   277      10.522  44.120 106.876  1.00  0.00           N  
ATOM   4180  H   LEU   277      10.412  45.027 107.307  1.00  0.00           H  
ATOM   4181  CA  LEU   277      10.328  44.168 105.476  1.00  0.00           C  
ATOM   4182  HA  LEU   277      10.997  43.455 104.994  1.00  0.00           H  
ATOM   4183  CB  LEU   277       8.860  43.648 105.168  1.00  0.00           C  
ATOM   4184  HB2 LEU   277       8.755  43.634 104.083  1.00  0.00           H  
ATOM   4185  HB3 LEU   277       8.850  42.611 105.503  1.00  0.00           H  
ATOM   4186  CG  LEU   277       7.665  44.333 105.745  1.00  0.00           C  
ATOM   4187  HG  LEU   277       7.750  44.679 106.775  1.00  0.00           H  
ATOM   4188  CD1 LEU   277       7.214  45.531 104.837  1.00  0.00           C  
ATOM   4189 HD11 LEU   277       6.376  46.076 105.271  1.00  0.00           H  
ATOM   4190 HD12 LEU   277       8.035  46.233 104.694  1.00  0.00           H  
ATOM   4191 HD13 LEU   277       6.898  45.134 103.873  1.00  0.00           H  
ATOM   4192  CD2 LEU   277       6.383  43.468 105.620  1.00  0.00           C  
ATOM   4193 HD21 LEU   277       6.154  43.014 106.584  1.00  0.00           H  
ATOM   4194 HD22 LEU   277       5.469  43.987 105.331  1.00  0.00           H  
ATOM   4195 HD23 LEU   277       6.481  42.654 104.902  1.00  0.00           H  
ATOM   4196  C   LEU   277      10.690  45.565 104.855  1.00  0.00           C  
ATOM   4197  O   LEU   277      10.879  46.535 105.591  1.00  0.00           O  
ATOM   4198  N   LEU   278      10.623  45.675 103.537  1.00  0.00           N  
ATOM   4199  H   LEU   278      10.472  44.867 102.950  1.00  0.00           H  
ATOM   4200  CA  LEU   278      11.305  46.762 102.831  1.00  0.00           C  
ATOM   4201  HA  LEU   278      11.568  47.580 103.501  1.00  0.00           H  
ATOM   4202  CB  LEU   278      12.581  46.334 102.062  1.00  0.00           C  
ATOM   4203  HB2 LEU   278      12.234  45.564 101.373  1.00  0.00           H  
ATOM   4204  HB3 LEU   278      12.938  47.169 101.460  1.00  0.00           H  
ATOM   4205  CG  LEU   278      13.709  45.864 103.002  1.00  0.00           C  
ATOM   4206  HG  LEU   278      13.256  45.573 103.950  1.00  0.00           H  
ATOM   4207  CD1 LEU   278      14.479  44.650 102.465  1.00  0.00           C  
ATOM   4208 HD11 LEU   278      15.125  44.269 103.257  1.00  0.00           H  
ATOM   4209 HD12 LEU   278      13.863  43.809 102.149  1.00  0.00           H  
ATOM   4210 HD13 LEU   278      15.213  44.940 101.714  1.00  0.00           H  
ATOM   4211  CD2 LEU   278      14.716  46.975 103.331  1.00  0.00           C  
ATOM   4212 HD21 LEU   278      15.236  47.343 102.447  1.00  0.00           H  
ATOM   4213 HD22 LEU   278      14.219  47.803 103.836  1.00  0.00           H  
ATOM   4214 HD23 LEU   278      15.502  46.580 103.974  1.00  0.00           H  
ATOM   4215  C   LEU   278      10.326  47.309 101.712  1.00  0.00           C  
ATOM   4216  O   LEU   278      10.011  46.513 100.864  1.00  0.00           O  
ATOM   4217  N   LEU   279       9.658  48.454 101.829  1.00  0.00           N  
ATOM   4218  H   LEU   279       9.852  48.908 102.710  1.00  0.00           H  
ATOM   4219  CA  LEU   279       8.302  48.785 101.295  1.00  0.00           C  
ATOM   4220  HA  LEU   279       7.966  47.975 100.648  1.00  0.00           H  
ATOM   4221  CB  LEU   279       7.392  49.002 102.491  1.00  0.00           C  
ATOM   4222  HB2 LEU   279       7.441  48.203 103.231  1.00  0.00           H  
ATOM   4223  HB3 LEU   279       7.693  49.920 102.995  1.00  0.00           H  
ATOM   4224  CG  LEU   279       5.873  49.032 102.050  1.00  0.00           C  
ATOM   4225  HG  LEU   279       5.812  49.689 101.182  1.00  0.00           H  
ATOM   4226  CD1 LEU   279       5.347  47.727 101.588  1.00  0.00           C  
ATOM   4227 HD11 LEU   279       5.258  47.747 100.501  1.00  0.00           H  
ATOM   4228 HD12 LEU   279       6.002  46.955 101.990  1.00  0.00           H  
ATOM   4229 HD13 LEU   279       4.391  47.442 102.026  1.00  0.00           H  
ATOM   4230  CD2 LEU   279       5.100  49.572 103.264  1.00  0.00           C  
ATOM   4231 HD21 LEU   279       5.342  48.982 104.148  1.00  0.00           H  
ATOM   4232 HD22 LEU   279       5.276  50.647 103.271  1.00  0.00           H  
ATOM   4233 HD23 LEU   279       4.039  49.342 103.163  1.00  0.00           H  
ATOM   4234  C   LEU   279       8.394  50.029 100.414  1.00  0.00           C  
ATOM   4235  O   LEU   279       8.913  51.094 100.875  1.00  0.00           O  
ATOM   4236  N   THR   280       8.016  49.959  99.166  1.00  0.00           N  
ATOM   4237  H   THR   280       7.770  49.068  98.761  1.00  0.00           H  
ATOM   4238  CA  THR   280       7.824  51.177  98.378  1.00  0.00           C  
ATOM   4239  HA  THR   280       8.318  51.993  98.906  1.00  0.00           H  
ATOM   4240  CB  THR   280       8.482  50.991  97.051  1.00  0.00           C  
ATOM   4241  HB  THR   280       8.041  51.793  96.460  1.00  0.00           H  
ATOM   4242  CG2 THR   280       9.972  51.303  97.073  1.00  0.00           C  
ATOM   4243 HG21 THR   280      10.200  52.334  97.345  1.00  0.00           H  
ATOM   4244 HG22 THR   280      10.461  50.633  97.780  1.00  0.00           H  
ATOM   4245 HG23 THR   280      10.365  51.285  96.057  1.00  0.00           H  
ATOM   4246  OG1 THR   280       8.236  49.714  96.473  1.00  0.00           O  
ATOM   4247  HG1 THR   280       7.441  49.309  96.826  1.00  0.00           H  
ATOM   4248  C   THR   280       6.387  51.656  98.300  1.00  0.00           C  
ATOM   4249  O   THR   280       5.419  50.947  98.078  1.00  0.00           O  
ATOM   4250  N   ARG   281       6.161  52.924  98.361  1.00  0.00           N  
ATOM   4251  H   ARG   281       6.964  53.530  98.453  1.00  0.00           H  
ATOM   4252  CA  ARG   281       4.821  53.558  98.229  1.00  0.00           C  
ATOM   4253  HA  ARG   281       4.085  52.826  98.562  1.00  0.00           H  
ATOM   4254  CB  ARG   281       4.776  54.786  99.187  1.00  0.00           C  
ATOM   4255  HB2 ARG   281       4.737  54.430 100.216  1.00  0.00           H  
ATOM   4256  HB3 ARG   281       5.608  55.459  98.978  1.00  0.00           H  
ATOM   4257  CG  ARG   281       3.506  55.600  98.896  1.00  0.00           C  
ATOM   4258  HG2 ARG   281       3.660  56.034  97.908  1.00  0.00           H  
ATOM   4259  HG3 ARG   281       2.569  55.045  98.864  1.00  0.00           H  
ATOM   4260  CD  ARG   281       3.270  56.636  99.881  1.00  0.00           C  
ATOM   4261  HD2 ARG   281       2.534  56.292 100.607  1.00  0.00           H  
ATOM   4262  HD3 ARG   281       4.239  56.891 100.312  1.00  0.00           H  
ATOM   4263  NE  ARG   281       2.748  57.945  99.441  1.00  0.00           N  
ATOM   4264  HE  ARG   281       1.746  58.060  99.379  1.00  0.00           H  
ATOM   4265  CZ  ARG   281       3.366  58.889  98.648  1.00  0.00           C  
ATOM   4266  NH1 ARG   281       4.604  59.006  98.360  1.00  0.00           N  
ATOM   4267 HH11 ARG   281       5.271  58.398  98.812  1.00  0.00           H  
ATOM   4268 HH12 ARG   281       4.955  59.435  97.515  1.00  0.00           H  
ATOM   4269  NH2 ARG   281       2.636  59.858  98.206  1.00  0.00           N  
ATOM   4270 HH21 ARG   281       1.778  60.005  98.719  1.00  0.00           H  
ATOM   4271 HH22 ARG   281       3.071  60.639  97.736  1.00  0.00           H  
ATOM   4272  C   ARG   281       4.544  53.833  96.755  1.00  0.00           C  
ATOM   4273  O   ARG   281       5.260  54.626  96.231  1.00  0.00           O  
ATOM   4274  N   ASP   282       3.536  53.195  96.251  1.00  0.00           N  
ATOM   4275  H   ASP   282       2.818  52.787  96.834  1.00  0.00           H  
ATOM   4276  CA  ASP   282       3.528  52.796  94.787  1.00  0.00           C  
ATOM   4277  HA  ASP   282       4.425  52.235  94.523  1.00  0.00           H  
ATOM   4278  CB  ASP   282       2.440  51.749  94.589  1.00  0.00           C  
ATOM   4279  HB2 ASP   282       2.438  50.919  95.295  1.00  0.00           H  
ATOM   4280  HB3 ASP   282       1.407  52.068  94.725  1.00  0.00           H  
ATOM   4281  CG  ASP   282       2.585  50.977  93.282  1.00  0.00           C  
ATOM   4282  OD1 ASP   282       1.634  50.454  92.715  1.00  0.00           O  
ATOM   4283  OD2 ASP   282       3.745  50.863  92.757  1.00  0.00           O  
ATOM   4284  C   ASP   282       3.294  53.957  93.788  1.00  0.00           C  
ATOM   4285  O   ASP   282       2.169  54.544  93.855  1.00  0.00           O  
ATOM   4286  N   GLY   283       4.212  54.352  92.976  1.00  0.00           N  
ATOM   4287  H   GLY   283       5.175  54.261  93.265  1.00  0.00           H  
ATOM   4288  CA  GLY   283       4.099  55.130  91.758  1.00  0.00           C  
ATOM   4289  HA2 GLY   283       4.756  54.765  90.969  1.00  0.00           H  
ATOM   4290  HA3 GLY   283       3.094  55.015  91.351  1.00  0.00           H  
ATOM   4291  C   GLY   283       4.359  56.658  92.096  1.00  0.00           C  
ATOM   4292  O   GLY   283       5.516  57.014  92.375  1.00  0.00           O  
ATOM   4293  N   GLY   284       3.317  57.372  92.421  1.00  0.00           N  
ATOM   4294  H   GLY   284       2.381  57.008  92.309  1.00  0.00           H  
ATOM   4295  CA  GLY   284       3.422  58.779  92.801  1.00  0.00           C  
ATOM   4296  HA2 GLY   284       4.431  59.006  93.145  1.00  0.00           H  
ATOM   4297  HA3 GLY   284       3.290  59.360  91.889  1.00  0.00           H  
ATOM   4298  C   GLY   284       2.524  59.380  93.883  1.00  0.00           C  
ATOM   4299  O   GLY   284       2.250  58.665  94.854  1.00  0.00           O  
ATOM   4300  N   ASN   285       2.082  60.618  93.728  1.00  0.00           N  
ATOM   4301  H   ASN   285       2.269  60.993  92.809  1.00  0.00           H  
ATOM   4302  CA  ASN   285       1.418  61.395  94.797  1.00  0.00           C  
ATOM   4303  HA  ASN   285       1.999  61.282  95.712  1.00  0.00           H  
ATOM   4304  CB  ASN   285       1.487  62.832  94.303  1.00  0.00           C  
ATOM   4305  HB2 ASN   285       2.476  63.283  94.386  1.00  0.00           H  
ATOM   4306  HB3 ASN   285       1.377  62.918  93.222  1.00  0.00           H  
ATOM   4307  CG  ASN   285       0.436  63.777  94.978  1.00  0.00           C  
ATOM   4308  OD1 ASN   285       0.416  64.038  96.210  1.00  0.00           O  
ATOM   4309  ND2 ASN   285      -0.471  64.368  94.198  1.00  0.00           N  
ATOM   4310 HD21 ASN   285      -0.414  64.366  93.190  1.00  0.00           H  
ATOM   4311 HD22 ASN   285      -0.848  65.189  94.649  1.00  0.00           H  
ATOM   4312  C   ASN   285       0.018  60.941  95.132  1.00  0.00           C  
ATOM   4313  O   ASN   285      -0.710  60.570  94.241  1.00  0.00           O  
ATOM   4314  N   SER   286      -0.320  60.932  96.359  1.00  0.00           N  
ATOM   4315  H   SER   286       0.388  61.284  96.988  1.00  0.00           H  
ATOM   4316  CA  SER   286      -1.396  60.197  97.025  1.00  0.00           C  
ATOM   4317  HA  SER   286      -1.209  59.163  96.734  1.00  0.00           H  
ATOM   4318  CB  SER   286      -1.349  60.335  98.495  1.00  0.00           C  
ATOM   4319  HB2 SER   286      -1.463  61.403  98.676  1.00  0.00           H  
ATOM   4320  HB3 SER   286      -2.195  59.839  98.971  1.00  0.00           H  
ATOM   4321  OG  SER   286      -0.125  59.884  99.022  1.00  0.00           O  
ATOM   4322  HG  SER   286      -0.336  58.995  99.317  1.00  0.00           H  
ATOM   4323  C   SER   286      -2.765  60.620  96.519  1.00  0.00           C  
ATOM   4324  O   SER   286      -2.961  61.847  96.495  1.00  0.00           O  
ATOM   4325  N   ASN   287      -3.703  59.674  96.414  1.00  0.00           N  
ATOM   4326  H   ASN   287      -3.404  58.739  96.651  1.00  0.00           H  
ATOM   4327  CA  ASN   287      -5.113  59.850  96.598  1.00  0.00           C  
ATOM   4328  HA  ASN   287      -5.372  60.560  95.813  1.00  0.00           H  
ATOM   4329  CB  ASN   287      -5.874  58.494  96.434  1.00  0.00           C  
ATOM   4330  HB2 ASN   287      -5.538  57.862  97.257  1.00  0.00           H  
ATOM   4331  HB3 ASN   287      -6.941  58.704  96.514  1.00  0.00           H  
ATOM   4332  CG  ASN   287      -5.531  57.746  95.227  1.00  0.00           C  
ATOM   4333  OD1 ASN   287      -6.101  57.948  94.132  1.00  0.00           O  
ATOM   4334  ND2 ASN   287      -4.701  56.759  95.280  1.00  0.00           N  
ATOM   4335 HD21 ASN   287      -4.058  56.808  96.057  1.00  0.00           H  
ATOM   4336 HD22 ASN   287      -4.702  56.037  94.574  1.00  0.00           H  
ATOM   4337  C   ASN   287      -5.440  60.382  97.975  1.00  0.00           C  
ATOM   4338  O   ASN   287      -4.950  59.784  98.922  1.00  0.00           O  
ATOM   4339  N   ASN   288      -6.347  61.281  98.072  1.00  0.00           N  
ATOM   4340  H   ASN   288      -6.937  61.445  97.269  1.00  0.00           H  
ATOM   4341  CA  ASN   288      -6.717  61.744  99.430  1.00  0.00           C  
ATOM   4342  HA  ASN   288      -5.790  62.021  99.933  1.00  0.00           H  
ATOM   4343  CB  ASN   288      -7.788  62.878  99.215  1.00  0.00           C  
ATOM   4344  HB2 ASN   288      -7.427  63.724  98.631  1.00  0.00           H  
ATOM   4345  HB3 ASN   288      -8.724  62.577  98.744  1.00  0.00           H  
ATOM   4346  CG  ASN   288      -8.160  63.490 100.547  1.00  0.00           C  
ATOM   4347  OD1 ASN   288      -7.358  63.932 101.351  1.00  0.00           O  
ATOM   4348  ND2 ASN   288      -9.398  63.388 100.929  1.00  0.00           N  
ATOM   4349 HD21 ASN   288      -9.710  64.272 101.305  1.00  0.00           H  
ATOM   4350 HD22 ASN   288      -9.941  63.266 100.086  1.00  0.00           H  
ATOM   4351  C   ASN   288      -7.330  60.642 100.345  1.00  0.00           C  
ATOM   4352  O   ASN   288      -7.113  60.592 101.552  1.00  0.00           O  
ATOM   4353  N   GLU   289      -7.955  59.665  99.663  1.00  0.00           N  
ATOM   4354  H   GLU   289      -8.375  59.972  98.797  1.00  0.00           H  
ATOM   4355  CA  GLU   289      -8.631  58.620 100.464  1.00  0.00           C  
ATOM   4356  HA  GLU   289      -9.074  58.872 101.427  1.00  0.00           H  
ATOM   4357  CB  GLU   289      -9.797  58.085  99.551  1.00  0.00           C  
ATOM   4358  HB2 GLU   289     -10.507  58.901  99.414  1.00  0.00           H  
ATOM   4359  HB3 GLU   289      -9.324  57.730  98.636  1.00  0.00           H  
ATOM   4360  CG  GLU   289     -10.548  56.907 100.153  1.00  0.00           C  
ATOM   4361  HG2 GLU   289      -9.874  56.086 100.399  1.00  0.00           H  
ATOM   4362  HG3 GLU   289     -10.972  57.311 101.072  1.00  0.00           H  
ATOM   4363  CD  GLU   289     -11.667  56.270  99.327  1.00  0.00           C  
ATOM   4364  OE1 GLU   289     -12.854  56.537  99.599  1.00  0.00           O  
ATOM   4365  OE2 GLU   289     -11.383  55.576  98.319  1.00  0.00           O  
ATOM   4366  C   GLU   289      -7.719  57.505 100.926  1.00  0.00           C  
ATOM   4367  O   GLU   289      -8.073  56.782 101.862  1.00  0.00           O  
ATOM   4368  N   SER   290      -6.584  57.296 100.304  1.00  0.00           N  
ATOM   4369  H   SER   290      -6.270  57.975  99.627  1.00  0.00           H  
ATOM   4370  CA  SER   290      -5.994  55.929 100.177  1.00  0.00           C  
ATOM   4371  HA  SER   290      -6.146  55.415 101.127  1.00  0.00           H  
ATOM   4372  CB  SER   290      -6.815  55.106  99.156  1.00  0.00           C  
ATOM   4373  HB2 SER   290      -6.859  54.050  99.424  1.00  0.00           H  
ATOM   4374  HB3 SER   290      -7.831  55.483  99.044  1.00  0.00           H  
ATOM   4375  OG  SER   290      -6.280  55.274  97.877  1.00  0.00           O  
ATOM   4376  HG  SER   290      -6.836  54.840  97.226  1.00  0.00           H  
ATOM   4377  C   SER   290      -4.447  55.933  99.989  1.00  0.00           C  
ATOM   4378  O   SER   290      -3.913  56.936  99.475  1.00  0.00           O  
ATOM   4379  N   GLU   291      -3.799  54.826 100.286  1.00  0.00           N  
ATOM   4380  H   GLU   291      -4.302  53.954 100.365  1.00  0.00           H  
ATOM   4381  CA  GLU   291      -2.349  54.770 100.325  1.00  0.00           C  
ATOM   4382  HA  GLU   291      -1.888  55.521  99.683  1.00  0.00           H  
ATOM   4383  CB  GLU   291      -1.945  55.405 101.764  1.00  0.00           C  
ATOM   4384  HB2 GLU   291      -2.782  56.040 102.056  1.00  0.00           H  
ATOM   4385  HB3 GLU   291      -1.931  54.575 102.470  1.00  0.00           H  
ATOM   4386  CG  GLU   291      -0.579  56.072 101.800  1.00  0.00           C  
ATOM   4387  HG2 GLU   291      -0.170  56.296 102.786  1.00  0.00           H  
ATOM   4388  HG3 GLU   291       0.117  55.373 101.337  1.00  0.00           H  
ATOM   4389  CD  GLU   291      -0.611  57.469 101.124  1.00  0.00           C  
ATOM   4390  OE1 GLU   291      -1.173  58.418 101.644  1.00  0.00           O  
ATOM   4391  OE2 GLU   291      -0.363  57.432  99.882  1.00  0.00           O  
ATOM   4392  C   GLU   291      -1.709  53.403  99.946  1.00  0.00           C  
ATOM   4393  O   GLU   291      -2.028  52.443 100.628  1.00  0.00           O  
ATOM   4394  N   ILE   292      -1.099  53.203  98.748  1.00  0.00           N  
ATOM   4395  H   ILE   292      -0.540  53.977  98.417  1.00  0.00           H  
ATOM   4396  CA  ILE   292      -0.809  51.893  98.135  1.00  0.00           C  
ATOM   4397  HA  ILE   292      -1.265  51.111  98.744  1.00  0.00           H  
ATOM   4398  CB  ILE   292      -1.270  51.806  96.638  1.00  0.00           C  
ATOM   4399  HB  ILE   292      -0.673  52.548  96.107  1.00  0.00           H  
ATOM   4400  CG2 ILE   292      -1.010  50.440  96.004  1.00  0.00           C  
ATOM   4401 HG21 ILE   292      -1.594  49.706  96.558  1.00  0.00           H  
ATOM   4402 HG22 ILE   292      -1.442  50.514  95.006  1.00  0.00           H  
ATOM   4403 HG23 ILE   292       0.061  50.262  95.903  1.00  0.00           H  
ATOM   4404  CG1 ILE   292      -2.797  52.412  96.653  1.00  0.00           C  
ATOM   4405 HG12 ILE   292      -3.181  52.327  97.669  1.00  0.00           H  
ATOM   4406 HG13 ILE   292      -2.814  53.489  96.483  1.00  0.00           H  
ATOM   4407  CD1 ILE   292      -3.578  51.948  95.473  1.00  0.00           C  
ATOM   4408 HD11 ILE   292      -2.940  52.212  94.630  1.00  0.00           H  
ATOM   4409 HD12 ILE   292      -3.706  50.872  95.587  1.00  0.00           H  
ATOM   4410 HD13 ILE   292      -4.564  52.412  95.496  1.00  0.00           H  
ATOM   4411  C   ILE   292       0.678  51.683  98.440  1.00  0.00           C  
ATOM   4412  O   ILE   292       1.488  52.589  98.218  1.00  0.00           O  
ATOM   4413  N   PHE   293       1.006  50.435  98.693  1.00  0.00           N  
ATOM   4414  H   PHE   293       0.256  49.885  99.087  1.00  0.00           H  
ATOM   4415  CA  PHE   293       2.364  49.944  98.668  1.00  0.00           C  
ATOM   4416  HA  PHE   293       3.057  50.661  98.228  1.00  0.00           H  
ATOM   4417  CB  PHE   293       2.787  49.920 100.197  1.00  0.00           C  
ATOM   4418  HB2 PHE   293       2.323  49.068 100.694  1.00  0.00           H  
ATOM   4419  HB3 PHE   293       3.865  49.757 100.207  1.00  0.00           H  
ATOM   4420  CG  PHE   293       2.330  51.136 101.019  1.00  0.00           C  
ATOM   4421  CD1 PHE   293       0.988  51.428 101.456  1.00  0.00           C  
ATOM   4422  HD1 PHE   293       0.238  50.671 101.276  1.00  0.00           H  
ATOM   4423  CE1 PHE   293       0.699  52.605 102.195  1.00  0.00           C  
ATOM   4424  HE1 PHE   293      -0.358  52.783 102.329  1.00  0.00           H  
ATOM   4425  CZ  PHE   293       1.723  53.519 102.570  1.00  0.00           C  
ATOM   4426  HZ  PHE   293       1.689  54.472 103.076  1.00  0.00           H  
ATOM   4427  CE2 PHE   293       3.059  53.251 102.131  1.00  0.00           C  
ATOM   4428  HE2 PHE   293       3.814  54.008 102.275  1.00  0.00           H  
ATOM   4429  CD2 PHE   293       3.270  52.137 101.321  1.00  0.00           C  
ATOM   4430  HD2 PHE   293       4.269  52.006 100.932  1.00  0.00           H  
ATOM   4431  C   PHE   293       2.598  48.601  98.052  1.00  0.00           C  
ATOM   4432  O   PHE   293       1.772  47.700  98.146  1.00  0.00           O  
ATOM   4433  N   ARG   294       3.910  48.397  97.625  1.00  0.00           N  
ATOM   4434  H   ARG   294       4.470  49.237  97.591  1.00  0.00           H  
ATOM   4435  CA  ARG   294       4.440  47.096  97.151  1.00  0.00           C  
ATOM   4436  HA  ARG   294       3.920  46.277  97.649  1.00  0.00           H  
ATOM   4437  CB  ARG   294       4.347  46.977  95.648  1.00  0.00           C  
ATOM   4438  HB2 ARG   294       4.390  45.896  95.521  1.00  0.00           H  
ATOM   4439  HB3 ARG   294       3.380  47.312  95.270  1.00  0.00           H  
ATOM   4440  CG  ARG   294       5.481  47.740  94.921  1.00  0.00           C  
ATOM   4441  HG2 ARG   294       5.443  48.797  95.187  1.00  0.00           H  
ATOM   4442  HG3 ARG   294       6.427  47.289  95.219  1.00  0.00           H  
ATOM   4443  CD  ARG   294       5.354  47.473  93.358  1.00  0.00           C  
ATOM   4444  HD2 ARG   294       6.182  47.868  92.768  1.00  0.00           H  
ATOM   4445  HD3 ARG   294       5.413  46.419  93.085  1.00  0.00           H  
ATOM   4446  NE  ARG   294       3.950  47.984  92.862  1.00  0.00           N  
ATOM   4447  HE  ARG   294       3.592  48.898  93.098  1.00  0.00           H  
ATOM   4448  CZ  ARG   294       3.084  47.274  92.172  1.00  0.00           C  
ATOM   4449  NH1 ARG   294       3.138  46.044  91.835  1.00  0.00           N  
ATOM   4450 HH11 ARG   294       2.331  45.651  91.372  1.00  0.00           H  
ATOM   4451 HH12 ARG   294       3.543  45.389  92.489  1.00  0.00           H  
ATOM   4452  NH2 ARG   294       2.115  47.871  91.652  1.00  0.00           N  
ATOM   4453 HH21 ARG   294       1.985  48.854  91.843  1.00  0.00           H  
ATOM   4454 HH22 ARG   294       1.376  47.369  91.180  1.00  0.00           H  
ATOM   4455  C   ARG   294       5.848  46.898  97.631  1.00  0.00           C  
ATOM   4456  O   ARG   294       6.596  47.871  97.818  1.00  0.00           O  
ATOM   4457  N   PRO   295       6.220  45.743  98.140  1.00  0.00           N  
ATOM   4458  CD  PRO   295       5.556  44.445  98.028  1.00  0.00           C  
ATOM   4459  HD2 PRO   295       5.561  44.047  97.013  1.00  0.00           H  
ATOM   4460  HD3 PRO   295       4.556  44.482  98.460  1.00  0.00           H  
ATOM   4461  CG  PRO   295       6.394  43.537  98.956  1.00  0.00           C  
ATOM   4462  HG2 PRO   295       6.537  42.575  98.464  1.00  0.00           H  
ATOM   4463  HG3 PRO   295       5.916  43.491  99.934  1.00  0.00           H  
ATOM   4464  CB  PRO   295       7.762  44.177  99.073  1.00  0.00           C  
ATOM   4465  HB2 PRO   295       8.443  43.773  98.324  1.00  0.00           H  
ATOM   4466  HB3 PRO   295       8.128  44.045 100.091  1.00  0.00           H  
ATOM   4467  CA  PRO   295       7.634  45.631  98.612  1.00  0.00           C  
ATOM   4468  HA  PRO   295       7.713  46.299  99.469  1.00  0.00           H  
ATOM   4469  C   PRO   295       8.645  46.090  97.569  1.00  0.00           C  
ATOM   4470  O   PRO   295       8.379  45.980  96.394  1.00  0.00           O  
ATOM   4471  N   GLY   296       9.911  46.319  98.060  1.00  0.00           N  
ATOM   4472  H   GLY   296       9.864  46.554  99.041  1.00  0.00           H  
ATOM   4473  CA  GLY   296      11.110  46.751  97.268  1.00  0.00           C  
ATOM   4474  HA2 GLY   296      11.324  46.063  96.450  1.00  0.00           H  
ATOM   4475  HA3 GLY   296      10.862  47.693  96.781  1.00  0.00           H  
ATOM   4476  C   GLY   296      12.355  46.974  98.173  1.00  0.00           C  
ATOM   4477  O   GLY   296      12.382  47.847  99.019  1.00  0.00           O  
ATOM   4478  N   GLY   297      13.373  46.124  98.053  1.00  0.00           N  
ATOM   4479  H   GLY   297      13.321  45.448  97.304  1.00  0.00           H  
ATOM   4480  CA  GLY   297      14.559  46.097  98.902  1.00  0.00           C  
ATOM   4481  HA2 GLY   297      14.353  45.733  99.909  1.00  0.00           H  
ATOM   4482  HA3 GLY   297      15.142  45.226  98.602  1.00  0.00           H  
ATOM   4483  C   GLY   297      15.423  47.312  98.907  1.00  0.00           C  
ATOM   4484  O   GLY   297      16.092  47.549  99.863  1.00  0.00           O  
ATOM   4485  N   GLY   298      15.374  48.088  97.815  1.00  0.00           N  
ATOM   4486  H   GLY   298      14.890  47.714  97.011  1.00  0.00           H  
ATOM   4487  CA  GLY   298      16.320  49.204  97.626  1.00  0.00           C  
ATOM   4488  HA2 GLY   298      15.836  49.961  97.009  1.00  0.00           H  
ATOM   4489  HA3 GLY   298      16.324  49.727  98.582  1.00  0.00           H  
ATOM   4490  C   GLY   298      17.688  48.846  97.117  1.00  0.00           C  
ATOM   4491  O   GLY   298      17.906  49.207  95.966  1.00  0.00           O  
ATOM   4492  N   ASP   299      18.659  48.295  97.882  1.00  0.00           N  
ATOM   4493  H   ASP   299      18.492  48.094  98.858  1.00  0.00           H  
ATOM   4494  CA  ASP   299      19.960  47.811  97.382  1.00  0.00           C  
ATOM   4495  HA  ASP   299      19.757  47.420  96.385  1.00  0.00           H  
ATOM   4496  CB  ASP   299      20.964  48.962  97.444  1.00  0.00           C  
ATOM   4497  HB2 ASP   299      20.740  49.550  96.554  1.00  0.00           H  
ATOM   4498  HB3 ASP   299      20.813  49.651  98.276  1.00  0.00           H  
ATOM   4499  CG  ASP   299      22.424  48.526  97.251  1.00  0.00           C  
ATOM   4500  OD1 ASP   299      23.222  48.791  98.191  1.00  0.00           O  
ATOM   4501  OD2 ASP   299      22.631  47.853  96.259  1.00  0.00           O  
ATOM   4502  C   ASP   299      20.480  46.634  98.288  1.00  0.00           C  
ATOM   4503  O   ASP   299      19.987  46.496  99.404  1.00  0.00           O  
ATOM   4504  N   MET   300      21.366  45.646  97.821  1.00  0.00           N  
ATOM   4505  H   MET   300      21.625  45.675  96.846  1.00  0.00           H  
ATOM   4506  CA  MET   300      21.829  44.479  98.542  1.00  0.00           C  
ATOM   4507  HA  MET   300      20.989  43.929  98.966  1.00  0.00           H  
ATOM   4508  CB  MET   300      22.371  43.375  97.598  1.00  0.00           C  
ATOM   4509  HB2 MET   300      21.584  43.322  96.847  1.00  0.00           H  
ATOM   4510  HB3 MET   300      23.368  43.599  97.219  1.00  0.00           H  
ATOM   4511  CG  MET   300      22.504  42.024  98.351  1.00  0.00           C  
ATOM   4512  HG2 MET   300      23.420  42.153  98.927  1.00  0.00           H  
ATOM   4513  HG3 MET   300      21.586  41.977  98.936  1.00  0.00           H  
ATOM   4514  SD  MET   300      22.543  40.795  97.034  1.00  0.00           S  
ATOM   4515  CE  MET   300      24.252  40.951  96.572  1.00  0.00           C  
ATOM   4516  HE1 MET   300      24.292  41.539  95.655  1.00  0.00           H  
ATOM   4517  HE2 MET   300      24.815  41.394  97.393  1.00  0.00           H  
ATOM   4518  HE3 MET   300      24.579  39.928  96.383  1.00  0.00           H  
ATOM   4519  C   MET   300      22.985  44.829  99.520  1.00  0.00           C  
ATOM   4520  O   MET   300      23.183  44.061 100.465  1.00  0.00           O  
ATOM   4521  N   ARG   301      23.814  45.967  99.367  1.00  0.00           N  
ATOM   4522  H   ARG   301      23.764  46.590  98.574  1.00  0.00           H  
ATOM   4523  CA  ARG   301      24.510  46.548 100.455  1.00  0.00           C  
ATOM   4524  HA  ARG   301      24.927  45.704 101.005  1.00  0.00           H  
ATOM   4525  CB  ARG   301      25.669  47.496 100.009  1.00  0.00           C  
ATOM   4526  HB2 ARG   301      25.195  48.423  99.685  1.00  0.00           H  
ATOM   4527  HB3 ARG   301      26.297  47.660 100.885  1.00  0.00           H  
ATOM   4528  CG  ARG   301      26.661  47.021  98.944  1.00  0.00           C  
ATOM   4529  HG2 ARG   301      27.492  47.725  98.898  1.00  0.00           H  
ATOM   4530  HG3 ARG   301      27.036  46.074  99.332  1.00  0.00           H  
ATOM   4531  CD  ARG   301      26.234  46.932  97.480  1.00  0.00           C  
ATOM   4532  HD2 ARG   301      27.065  46.546  96.889  1.00  0.00           H  
ATOM   4533  HD3 ARG   301      25.441  46.191  97.378  1.00  0.00           H  
ATOM   4534  NE  ARG   301      25.697  48.201  96.914  1.00  0.00           N  
ATOM   4535  HE  ARG   301      24.956  48.612  97.462  1.00  0.00           H  
ATOM   4536  CZ  ARG   301      25.878  48.705  95.778  1.00  0.00           C  
ATOM   4537  NH1 ARG   301      24.886  49.426  95.259  1.00  0.00           N  
ATOM   4538 HH11 ARG   301      24.990  49.455  94.255  1.00  0.00           H  
ATOM   4539 HH12 ARG   301      23.951  49.284  95.616  1.00  0.00           H  
ATOM   4540  NH2 ARG   301      26.875  48.467  94.991  1.00  0.00           N  
ATOM   4541 HH21 ARG   301      27.024  49.188  94.300  1.00  0.00           H  
ATOM   4542 HH22 ARG   301      27.675  48.156  95.524  1.00  0.00           H  
ATOM   4543  C   ARG   301      23.654  47.242 101.544  1.00  0.00           C  
ATOM   4544  O   ARG   301      23.883  47.211 102.743  1.00  0.00           O  
ATOM   4545  N   ASP   302      22.554  47.882 101.103  1.00  0.00           N  
ATOM   4546  H   ASP   302      22.444  48.110 100.125  1.00  0.00           H  
ATOM   4547  CA  ASP   302      21.510  48.502 101.928  1.00  0.00           C  
ATOM   4548  HA  ASP   302      21.987  48.964 102.791  1.00  0.00           H  
ATOM   4549  CB  ASP   302      20.608  49.480 101.218  1.00  0.00           C  
ATOM   4550  HB2 ASP   302      21.231  50.221 100.717  1.00  0.00           H  
ATOM   4551  HB3 ASP   302      20.169  48.849 100.446  1.00  0.00           H  
ATOM   4552  CG  ASP   302      19.550  50.186 102.044  1.00  0.00           C  
ATOM   4553  OD1 ASP   302      18.479  50.402 101.436  1.00  0.00           O  
ATOM   4554  OD2 ASP   302      19.899  50.857 103.041  1.00  0.00           O  
ATOM   4555  C   ASP   302      20.600  47.400 102.606  1.00  0.00           C  
ATOM   4556  O   ASP   302      19.966  47.737 103.599  1.00  0.00           O  
ATOM   4557  N   ASN   303      20.585  46.168 102.130  1.00  0.00           N  
ATOM   4558  H   ASN   303      20.923  45.979 101.197  1.00  0.00           H  
ATOM   4559  CA  ASN   303      20.091  45.091 103.039  1.00  0.00           C  
ATOM   4560  HA  ASN   303      19.064  45.299 103.338  1.00  0.00           H  
ATOM   4561  CB  ASN   303      20.072  43.753 102.277  1.00  0.00           C  
ATOM   4562  HB2 ASN   303      20.073  43.946 101.204  1.00  0.00           H  
ATOM   4563  HB3 ASN   303      21.013  43.228 102.443  1.00  0.00           H  
ATOM   4564  CG  ASN   303      19.043  42.669 102.671  1.00  0.00           C  
ATOM   4565  OD1 ASN   303      19.411  41.641 103.253  1.00  0.00           O  
ATOM   4566  ND2 ASN   303      17.790  42.909 102.368  1.00  0.00           N  
ATOM   4567 HD21 ASN   303      17.092  42.252 102.684  1.00  0.00           H  
ATOM   4568 HD22 ASN   303      17.527  43.576 101.656  1.00  0.00           H  
ATOM   4569  C   ASN   303      20.797  44.885 104.319  1.00  0.00           C  
ATOM   4570  O   ASN   303      20.155  44.671 105.357  1.00  0.00           O  
ATOM   4571  N   TRP   304      22.115  45.038 104.287  1.00  0.00           N  
ATOM   4572  H   TRP   304      22.492  45.251 103.374  1.00  0.00           H  
ATOM   4573  CA  TRP   304      23.005  44.988 105.490  1.00  0.00           C  
ATOM   4574  HA  TRP   304      22.626  44.141 106.061  1.00  0.00           H  
ATOM   4575  CB  TRP   304      24.444  44.729 105.052  1.00  0.00           C  
ATOM   4576  HB2 TRP   304      24.897  45.619 104.615  1.00  0.00           H  
ATOM   4577  HB3 TRP   304      25.044  44.306 105.857  1.00  0.00           H  
ATOM   4578  CG  TRP   304      24.526  43.680 103.974  1.00  0.00           C  
ATOM   4579  CD1 TRP   304      23.949  42.424 104.026  1.00  0.00           C  
ATOM   4580  HD1 TRP   304      23.118  42.233 104.690  1.00  0.00           H  
ATOM   4581  NE1 TRP   304      24.256  41.750 102.903  1.00  0.00           N  
ATOM   4582  HE1 TRP   304      23.663  41.010 102.555  1.00  0.00           H  
ATOM   4583  CE2 TRP   304      25.350  42.311 102.290  1.00  0.00           C  
ATOM   4584  CZ2 TRP   304      26.338  41.768 101.462  1.00  0.00           C  
ATOM   4585  HZ2 TRP   304      26.138  40.803 101.020  1.00  0.00           H  
ATOM   4586  CH2 TRP   304      27.465  42.619 101.167  1.00  0.00           C  
ATOM   4587  HH2 TRP   304      28.283  42.197 100.603  1.00  0.00           H  
ATOM   4588  CZ3 TRP   304      27.490  43.980 101.601  1.00  0.00           C  
ATOM   4589  HZ3 TRP   304      28.268  44.666 101.301  1.00  0.00           H  
ATOM   4590  CE3 TRP   304      26.543  44.402 102.483  1.00  0.00           C  
ATOM   4591  HE3 TRP   304      26.658  45.344 103.000  1.00  0.00           H  
ATOM   4592  CD2 TRP   304      25.453  43.595 102.878  1.00  0.00           C  
ATOM   4593  C   TRP   304      22.809  46.179 106.439  1.00  0.00           C  
ATOM   4594  O   TRP   304      22.741  46.017 107.625  1.00  0.00           O  
ATOM   4595  N   ARG   305      22.730  47.304 105.854  1.00  0.00           N  
ATOM   4596  H   ARG   305      22.714  47.253 104.846  1.00  0.00           H  
ATOM   4597  CA  ARG   305      22.468  48.632 106.519  1.00  0.00           C  
ATOM   4598  HA  ARG   305      23.126  48.836 107.363  1.00  0.00           H  
ATOM   4599  CB  ARG   305      22.774  49.645 105.399  1.00  0.00           C  
ATOM   4600  HB2 ARG   305      23.573  49.243 104.775  1.00  0.00           H  
ATOM   4601  HB3 ARG   305      21.865  49.853 104.836  1.00  0.00           H  
ATOM   4602  CG  ARG   305      23.230  50.973 106.075  1.00  0.00           C  
ATOM   4603  HG2 ARG   305      22.680  51.045 107.013  1.00  0.00           H  
ATOM   4604  HG3 ARG   305      24.310  50.874 106.185  1.00  0.00           H  
ATOM   4605  CD  ARG   305      22.949  52.159 105.204  1.00  0.00           C  
ATOM   4606  HD2 ARG   305      21.933  52.109 104.813  1.00  0.00           H  
ATOM   4607  HD3 ARG   305      23.077  53.028 105.850  1.00  0.00           H  
ATOM   4608  NE  ARG   305      24.004  52.158 104.117  1.00  0.00           N  
ATOM   4609  HE  ARG   305      24.920  52.485 104.389  1.00  0.00           H  
ATOM   4610  CZ  ARG   305      23.803  51.923 102.815  1.00  0.00           C  
ATOM   4611  NH1 ARG   305      22.629  51.906 102.282  1.00  0.00           N  
ATOM   4612 HH11 ARG   305      22.605  51.410 101.402  1.00  0.00           H  
ATOM   4613 HH12 ARG   305      21.882  51.757 102.945  1.00  0.00           H  
ATOM   4614  NH2 ARG   305      24.831  51.676 102.066  1.00  0.00           N  
ATOM   4615 HH21 ARG   305      25.776  51.928 102.317  1.00  0.00           H  
ATOM   4616 HH22 ARG   305      24.632  51.665 101.076  1.00  0.00           H  
ATOM   4617  C   ARG   305      21.071  48.783 107.013  1.00  0.00           C  
ATOM   4618  O   ARG   305      20.836  49.493 108.002  1.00  0.00           O  
ATOM   4619  N   SER   306      20.135  47.926 106.634  1.00  0.00           N  
ATOM   4620  H   SER   306      20.207  47.398 105.775  1.00  0.00           H  
ATOM   4621  CA  SER   306      18.892  47.685 107.395  1.00  0.00           C  
ATOM   4622  HA  SER   306      18.494  48.665 107.660  1.00  0.00           H  
ATOM   4623  CB  SER   306      17.897  46.890 106.514  1.00  0.00           C  
ATOM   4624  HB2 SER   306      18.201  45.851 106.382  1.00  0.00           H  
ATOM   4625  HB3 SER   306      16.950  46.892 107.053  1.00  0.00           H  
ATOM   4626  OG  SER   306      17.782  47.508 105.213  1.00  0.00           O  
ATOM   4627  HG  SER   306      18.614  47.738 104.792  1.00  0.00           H  
ATOM   4628  C   SER   306      19.043  46.904 108.724  1.00  0.00           C  
ATOM   4629  O   SER   306      18.026  46.775 109.415  1.00  0.00           O  
ATOM   4630  N   GLU   307      20.223  46.576 109.166  1.00  0.00           N  
ATOM   4631  H   GLU   307      20.949  46.698 108.476  1.00  0.00           H  
ATOM   4632  CA  GLU   307      20.699  46.388 110.564  1.00  0.00           C  
ATOM   4633  HA  GLU   307      19.887  46.500 111.283  1.00  0.00           H  
ATOM   4634  CB  GLU   307      21.239  44.984 110.782  1.00  0.00           C  
ATOM   4635  HB2 GLU   307      21.905  44.840 109.931  1.00  0.00           H  
ATOM   4636  HB3 GLU   307      21.873  44.954 111.668  1.00  0.00           H  
ATOM   4637  CG  GLU   307      20.206  43.868 111.122  1.00  0.00           C  
ATOM   4638  HG2 GLU   307      19.463  43.934 110.327  1.00  0.00           H  
ATOM   4639  HG3 GLU   307      20.675  42.891 111.005  1.00  0.00           H  
ATOM   4640  CD  GLU   307      19.593  44.028 112.429  1.00  0.00           C  
ATOM   4641  OE1 GLU   307      20.298  43.862 113.471  1.00  0.00           O  
ATOM   4642  OE2 GLU   307      18.468  44.508 112.567  1.00  0.00           O  
ATOM   4643  C   GLU   307      21.905  47.240 110.952  1.00  0.00           C  
ATOM   4644  O   GLU   307      21.879  47.720 112.052  1.00  0.00           O  
ATOM   4645  N   LEU   308      22.832  47.636 110.080  1.00  0.00           N  
ATOM   4646  H   LEU   308      22.889  46.993 109.304  1.00  0.00           H  
ATOM   4647  CA  LEU   308      24.046  48.450 110.406  1.00  0.00           C  
ATOM   4648  HA  LEU   308      24.266  48.100 111.415  1.00  0.00           H  
ATOM   4649  CB  LEU   308      25.166  48.388 109.274  1.00  0.00           C  
ATOM   4650  HB2 LEU   308      24.814  48.934 108.399  1.00  0.00           H  
ATOM   4651  HB3 LEU   308      25.985  48.981 109.680  1.00  0.00           H  
ATOM   4652  CG  LEU   308      25.677  47.013 108.973  1.00  0.00           C  
ATOM   4653  HG  LEU   308      24.905  46.281 109.211  1.00  0.00           H  
ATOM   4654  CD1 LEU   308      26.227  46.779 107.517  1.00  0.00           C  
ATOM   4655 HD11 LEU   308      25.375  46.594 106.862  1.00  0.00           H  
ATOM   4656 HD12 LEU   308      26.839  47.625 107.205  1.00  0.00           H  
ATOM   4657 HD13 LEU   308      26.806  45.873 107.342  1.00  0.00           H  
ATOM   4658  CD2 LEU   308      26.836  46.693 109.996  1.00  0.00           C  
ATOM   4659 HD21 LEU   308      26.234  46.220 110.772  1.00  0.00           H  
ATOM   4660 HD22 LEU   308      27.522  46.024 109.477  1.00  0.00           H  
ATOM   4661 HD23 LEU   308      27.357  47.621 110.229  1.00  0.00           H  
ATOM   4662  C   LEU   308      23.690  49.912 110.521  1.00  0.00           C  
ATOM   4663  O   LEU   308      24.553  50.670 111.003  1.00  0.00           O  
ATOM   4664  N   TYR   309      22.416  50.310 110.628  1.00  0.00           N  
ATOM   4665  H   TYR   309      21.613  49.706 110.529  1.00  0.00           H  
ATOM   4666  CA  TYR   309      22.113  51.726 110.989  1.00  0.00           C  
ATOM   4667  HA  TYR   309      22.774  52.337 110.375  1.00  0.00           H  
ATOM   4668  CB  TYR   309      20.677  51.972 110.574  1.00  0.00           C  
ATOM   4669  HB2 TYR   309      20.521  53.037 110.745  1.00  0.00           H  
ATOM   4670  HB3 TYR   309      20.518  51.739 109.521  1.00  0.00           H  
ATOM   4671  CG  TYR   309      19.618  51.251 111.379  1.00  0.00           C  
ATOM   4672  CD1 TYR   309      19.383  49.925 111.027  1.00  0.00           C  
ATOM   4673  HD1 TYR   309      19.870  49.566 110.132  1.00  0.00           H  
ATOM   4674  CE1 TYR   309      18.452  49.157 111.764  1.00  0.00           C  
ATOM   4675  HE1 TYR   309      18.300  48.117 111.516  1.00  0.00           H  
ATOM   4676  CZ  TYR   309      17.930  49.674 112.973  1.00  0.00           C  
ATOM   4677  OH  TYR   309      17.230  48.933 113.861  1.00  0.00           O  
ATOM   4678  HH  TYR   309      16.835  49.424 114.585  1.00  0.00           H  
ATOM   4679  CE2 TYR   309      18.104  51.012 113.314  1.00  0.00           C  
ATOM   4680  HE2 TYR   309      17.534  51.488 114.098  1.00  0.00           H  
ATOM   4681  CD2 TYR   309      18.942  51.819 112.524  1.00  0.00           C  
ATOM   4682  HD2 TYR   309      19.096  52.857 112.779  1.00  0.00           H  
ATOM   4683  C   TYR   309      22.354  51.983 112.455  1.00  0.00           C  
ATOM   4684  O   TYR   309      22.348  53.095 112.919  1.00  0.00           O  
ATOM   4685  N   LYS   310      22.273  50.976 113.358  1.00  0.00           N  
ATOM   4686  H   LYS   310      22.110  50.037 113.023  1.00  0.00           H  
ATOM   4687  CA  LYS   310      22.563  51.159 114.833  1.00  0.00           C  
ATOM   4688  HA  LYS   310      21.819  51.762 115.353  1.00  0.00           H  
ATOM   4689  CB  LYS   310      22.525  49.701 115.413  1.00  0.00           C  
ATOM   4690  HB2 LYS   310      23.042  49.061 114.698  1.00  0.00           H  
ATOM   4691  HB3 LYS   310      22.923  49.710 116.428  1.00  0.00           H  
ATOM   4692  CG  LYS   310      21.057  49.339 115.481  1.00  0.00           C  
ATOM   4693  HG2 LYS   310      20.575  50.078 116.121  1.00  0.00           H  
ATOM   4694  HG3 LYS   310      20.682  49.336 114.458  1.00  0.00           H  
ATOM   4695  CD  LYS   310      20.912  47.894 116.007  1.00  0.00           C  
ATOM   4696  HD2 LYS   310      21.552  47.237 115.417  1.00  0.00           H  
ATOM   4697  HD3 LYS   310      21.342  47.901 117.008  1.00  0.00           H  
ATOM   4698  CE  LYS   310      19.477  47.511 115.975  1.00  0.00           C  
ATOM   4699  HE2 LYS   310      19.035  47.632 114.986  1.00  0.00           H  
ATOM   4700  HE3 LYS   310      19.322  46.451 116.177  1.00  0.00           H  
ATOM   4701  NZ  LYS   310      18.671  48.256 116.994  1.00  0.00           N  
ATOM   4702  HZ1 LYS   310      17.709  48.077 116.742  1.00  0.00           H  
ATOM   4703  HZ2 LYS   310      18.854  48.059 117.968  1.00  0.00           H  
ATOM   4704  HZ3 LYS   310      18.682  49.241 116.770  1.00  0.00           H  
ATOM   4705  C   LYS   310      23.949  51.803 115.225  1.00  0.00           C  
ATOM   4706  O   LYS   310      24.046  52.230 116.355  1.00  0.00           O  
ATOM   4707  N   TYR   311      24.901  51.933 114.258  1.00  0.00           N  
ATOM   4708  H   TYR   311      24.677  51.467 113.391  1.00  0.00           H  
ATOM   4709  CA  TYR   311      26.306  52.135 114.522  1.00  0.00           C  
ATOM   4710  HA  TYR   311      26.436  52.412 115.568  1.00  0.00           H  
ATOM   4711  CB  TYR   311      27.090  50.865 114.239  1.00  0.00           C  
ATOM   4712  HB2 TYR   311      27.343  50.721 113.189  1.00  0.00           H  
ATOM   4713  HB3 TYR   311      28.078  50.996 114.682  1.00  0.00           H  
ATOM   4714  CG  TYR   311      26.305  49.616 114.652  1.00  0.00           C  
ATOM   4715  CD1 TYR   311      26.415  49.108 115.935  1.00  0.00           C  
ATOM   4716  HD1 TYR   311      26.894  49.733 116.674  1.00  0.00           H  
ATOM   4717  CE1 TYR   311      26.107  47.791 116.194  1.00  0.00           C  
ATOM   4718  HE1 TYR   311      26.361  47.293 117.118  1.00  0.00           H  
ATOM   4719  CZ  TYR   311      25.677  46.924 115.180  1.00  0.00           C  
ATOM   4720  OH  TYR   311      25.283  45.607 115.511  1.00  0.00           O  
ATOM   4721  HH  TYR   311      24.384  45.401 115.243  1.00  0.00           H  
ATOM   4722  CE2 TYR   311      25.571  47.364 113.822  1.00  0.00           C  
ATOM   4723  HE2 TYR   311      25.079  46.732 113.098  1.00  0.00           H  
ATOM   4724  CD2 TYR   311      25.860  48.707 113.575  1.00  0.00           C  
ATOM   4725  HD2 TYR   311      25.998  49.037 112.556  1.00  0.00           H  
ATOM   4726  C   TYR   311      27.094  53.186 113.730  1.00  0.00           C  
ATOM   4727  O   TYR   311      26.800  53.421 112.523  1.00  0.00           O  
ATOM   4728  N   LYS   312      27.954  53.975 114.339  1.00  0.00           N  
ATOM   4729  H   LYS   312      28.166  53.709 115.290  1.00  0.00           H  
ATOM   4730  CA  LYS   312      28.943  54.826 113.693  1.00  0.00           C  
ATOM   4731  HA  LYS   312      28.902  54.779 112.605  1.00  0.00           H  
ATOM   4732  CB  LYS   312      28.697  56.329 114.047  1.00  0.00           C  
ATOM   4733  HB2 LYS   312      29.017  56.422 115.085  1.00  0.00           H  
ATOM   4734  HB3 LYS   312      29.391  56.951 113.481  1.00  0.00           H  
ATOM   4735  CG  LYS   312      27.190  56.758 113.947  1.00  0.00           C  
ATOM   4736  HG2 LYS   312      26.768  56.480 112.981  1.00  0.00           H  
ATOM   4737  HG3 LYS   312      26.648  56.203 114.713  1.00  0.00           H  
ATOM   4738  CD  LYS   312      27.070  58.286 114.223  1.00  0.00           C  
ATOM   4739  HD2 LYS   312      27.150  58.473 115.293  1.00  0.00           H  
ATOM   4740  HD3 LYS   312      27.933  58.744 113.740  1.00  0.00           H  
ATOM   4741  CE  LYS   312      25.785  58.892 113.576  1.00  0.00           C  
ATOM   4742  HE2 LYS   312      25.725  58.485 112.566  1.00  0.00           H  
ATOM   4743  HE3 LYS   312      24.889  58.454 114.016  1.00  0.00           H  
ATOM   4744  NZ  LYS   312      25.847  60.319 113.599  1.00  0.00           N  
ATOM   4745  HZ1 LYS   312      25.053  60.744 113.141  1.00  0.00           H  
ATOM   4746  HZ2 LYS   312      25.899  60.639 114.556  1.00  0.00           H  
ATOM   4747  HZ3 LYS   312      26.592  60.757 113.076  1.00  0.00           H  
ATOM   4748  C   LYS   312      30.387  54.588 114.061  1.00  0.00           C  
ATOM   4749  O   LYS   312      30.562  54.233 115.281  1.00  0.00           O  
ATOM   4750  N   VAL   313      31.401  54.628 113.247  1.00  0.00           N  
ATOM   4751  H   VAL   313      31.114  54.606 112.279  1.00  0.00           H  
ATOM   4752  CA  VAL   313      32.840  54.593 113.548  1.00  0.00           C  
ATOM   4753  HA  VAL   313      33.064  53.905 114.363  1.00  0.00           H  
ATOM   4754  CB  VAL   313      33.645  54.286 112.253  1.00  0.00           C  
ATOM   4755  HB  VAL   313      33.385  54.939 111.420  1.00  0.00           H  
ATOM   4756  CG1 VAL   313      35.159  54.206 112.402  1.00  0.00           C  
ATOM   4757 HG11 VAL   313      35.567  55.038 112.976  1.00  0.00           H  
ATOM   4758 HG12 VAL   313      35.447  53.236 112.809  1.00  0.00           H  
ATOM   4759 HG13 VAL   313      35.730  54.319 111.481  1.00  0.00           H  
ATOM   4760  CG2 VAL   313      33.300  52.895 111.569  1.00  0.00           C  
ATOM   4761 HG21 VAL   313      32.366  52.965 111.012  1.00  0.00           H  
ATOM   4762 HG22 VAL   313      34.044  52.540 110.856  1.00  0.00           H  
ATOM   4763 HG23 VAL   313      33.256  52.101 112.314  1.00  0.00           H  
ATOM   4764  C   VAL   313      33.351  55.962 113.983  1.00  0.00           C  
ATOM   4765  O   VAL   313      32.877  57.004 113.557  1.00  0.00           O  
ATOM   4766  N   VAL   314      34.057  55.966 115.116  1.00  0.00           N  
ATOM   4767  H   VAL   314      34.284  55.059 115.497  1.00  0.00           H  
ATOM   4768  CA  VAL   314      34.581  57.108 115.833  1.00  0.00           C  
ATOM   4769  HA  VAL   314      34.669  57.885 115.074  1.00  0.00           H  
ATOM   4770  CB  VAL   314      33.578  57.512 116.926  1.00  0.00           C  
ATOM   4771  HB  VAL   314      33.813  58.443 117.443  1.00  0.00           H  
ATOM   4772  CG1 VAL   314      32.148  57.684 116.425  1.00  0.00           C  
ATOM   4773 HG11 VAL   314      31.494  58.209 117.122  1.00  0.00           H  
ATOM   4774 HG12 VAL   314      32.240  58.219 115.480  1.00  0.00           H  
ATOM   4775 HG13 VAL   314      31.563  56.768 116.337  1.00  0.00           H  
ATOM   4776  CG2 VAL   314      33.396  56.469 118.085  1.00  0.00           C  
ATOM   4777 HG21 VAL   314      34.376  56.294 118.529  1.00  0.00           H  
ATOM   4778 HG22 VAL   314      32.691  56.955 118.759  1.00  0.00           H  
ATOM   4779 HG23 VAL   314      32.967  55.548 117.690  1.00  0.00           H  
ATOM   4780  C   VAL   314      35.992  56.845 116.468  1.00  0.00           C  
ATOM   4781  O   VAL   314      36.323  55.695 116.784  1.00  0.00           O  
ATOM   4782  N   LYS   315      36.842  57.876 116.642  1.00  0.00           N  
ATOM   4783  H   LYS   315      36.567  58.792 116.317  1.00  0.00           H  
ATOM   4784  CA  LYS   315      38.125  57.809 117.399  1.00  0.00           C  
ATOM   4785  HA  LYS   315      38.585  56.823 117.464  1.00  0.00           H  
ATOM   4786  CB  LYS   315      39.225  58.635 116.820  1.00  0.00           C  
ATOM   4787  HB2 LYS   315      38.869  59.662 116.730  1.00  0.00           H  
ATOM   4788  HB3 LYS   315      40.032  58.746 117.544  1.00  0.00           H  
ATOM   4789  CG  LYS   315      39.638  58.083 115.495  1.00  0.00           C  
ATOM   4790  HG2 LYS   315      40.092  57.106 115.666  1.00  0.00           H  
ATOM   4791  HG3 LYS   315      38.777  57.816 114.884  1.00  0.00           H  
ATOM   4792  CD  LYS   315      40.617  58.955 114.681  1.00  0.00           C  
ATOM   4793  HD2 LYS   315      40.111  59.852 114.324  1.00  0.00           H  
ATOM   4794  HD3 LYS   315      41.412  59.175 115.394  1.00  0.00           H  
ATOM   4795  CE  LYS   315      41.270  58.243 113.565  1.00  0.00           C  
ATOM   4796  HE2 LYS   315      41.624  57.281 113.936  1.00  0.00           H  
ATOM   4797  HE3 LYS   315      40.459  58.001 112.878  1.00  0.00           H  
ATOM   4798  NZ  LYS   315      42.349  58.995 112.934  1.00  0.00           N  
ATOM   4799  HZ1 LYS   315      42.678  58.569 112.080  1.00  0.00           H  
ATOM   4800  HZ2 LYS   315      42.077  59.941 112.707  1.00  0.00           H  
ATOM   4801  HZ3 LYS   315      43.127  59.045 113.576  1.00  0.00           H  
ATOM   4802  C   LYS   315      37.897  58.151 118.859  1.00  0.00           C  
ATOM   4803  O   LYS   315      37.246  59.125 119.246  1.00  0.00           O  
ATOM   4804  N   ILE   316      38.421  57.387 119.768  1.00  0.00           N  
ATOM   4805  H   ILE   316      39.058  56.671 119.448  1.00  0.00           H  
ATOM   4806  CA  ILE   316      38.695  57.642 121.155  1.00  0.00           C  
ATOM   4807  HA  ILE   316      37.785  58.119 121.518  1.00  0.00           H  
ATOM   4808  CB  ILE   316      38.992  56.339 122.012  1.00  0.00           C  
ATOM   4809  HB  ILE   316      38.772  56.653 123.032  1.00  0.00           H  
ATOM   4810  CG2 ILE   316      38.009  55.186 121.625  1.00  0.00           C  
ATOM   4811 HG21 ILE   316      37.113  55.667 121.233  1.00  0.00           H  
ATOM   4812 HG22 ILE   316      38.315  54.560 120.786  1.00  0.00           H  
ATOM   4813 HG23 ILE   316      37.730  54.729 122.574  1.00  0.00           H  
ATOM   4814  CG1 ILE   316      40.453  55.963 121.920  1.00  0.00           C  
ATOM   4815 HG12 ILE   316      40.829  55.776 120.914  1.00  0.00           H  
ATOM   4816 HG13 ILE   316      40.992  56.782 122.397  1.00  0.00           H  
ATOM   4817  CD1 ILE   316      40.843  54.751 122.762  1.00  0.00           C  
ATOM   4818 HD11 ILE   316      40.153  53.921 122.610  1.00  0.00           H  
ATOM   4819 HD12 ILE   316      41.836  54.361 122.542  1.00  0.00           H  
ATOM   4820 HD13 ILE   316      40.802  54.925 123.837  1.00  0.00           H  
ATOM   4821  C   ILE   316      39.681  58.845 121.308  1.00  0.00           C  
ATOM   4822  O   ILE   316      39.374  59.606 122.310  1.00  0.00           O  
ATOM   4823  OXT ILE   316      40.548  59.126 120.499  1.00  0.00           O  
ATOM   4824  C1  0YB   317     -11.913  57.002 106.814  1.00  0.00           C  
ATOM   4825  H1  0YB   317     -12.111  57.153 107.875  1.00  0.00           H  
ATOM   4826  O5  0YB   317     -10.800  56.126 106.619  1.00  0.00           O  
ATOM   4827  C5  0YB   317     -10.897  54.741 107.130  1.00  0.00           C  
ATOM   4828  H5  0YB   317     -10.920  54.838 108.216  1.00  0.00           H  
ATOM   4829  C6  0YB   317      -9.662  54.020 106.545  1.00  0.00           C  
ATOM   4830  H62 0YB   317      -9.559  54.202 105.475  1.00  0.00           H  
ATOM   4831  H61 0YB   317      -9.615  52.963 106.805  1.00  0.00           H  
ATOM   4832  O6  0YB   317      -8.551  54.703 107.064  1.00  0.00           O  
ATOM   4833  H6O 0YB   317      -7.713  54.481 106.652  1.00  0.00           H  
ATOM   4834  C4  0YB   317     -12.155  54.013 106.636  1.00  0.00           C  
ATOM   4835  H4  0YB   317     -11.955  53.630 105.635  1.00  0.00           H  
ATOM   4836  O4  0YB   317     -12.397  52.802 107.403  1.00  0.00           O  
ATOM   4837  H4O 0YB   317     -12.405  52.096 106.752  1.00  0.00           H  
ATOM   4838  C3  0YB   317     -13.383  54.905 106.619  1.00  0.00           C  
ATOM   4839  H3  0YB   317     -13.711  54.944 107.658  1.00  0.00           H  
ATOM   4840  O3  0YB   317     -14.526  54.190 105.782  1.00  0.00           O  
ATOM   4841  H3O 0YB   317     -14.811  53.329 106.096  1.00  0.00           H  
ATOM   4842  C2  0YB   317     -13.167  56.349 106.117  1.00  0.00           C  
ATOM   4843  H2  0YB   317     -13.054  56.218 105.041  1.00  0.00           H  
ATOM   4844  N2  0YB   317     -14.422  57.059 106.406  1.00  0.00           N  
ATOM   4845  H2N 0YB   317     -15.157  56.755 107.029  1.00  0.00           H  
ATOM   4846  C2N 0YB   317     -14.726  58.049 105.554  1.00  0.00           C  
ATOM   4847  O2N 0YB   317     -13.947  58.957 105.286  1.00  0.00           O  
ATOM   4848  CME 0YB   317     -16.220  58.309 105.201  1.00  0.00           C  
ATOM   4849  H3M 0YB   317     -16.882  57.575 105.659  1.00  0.00           H  
ATOM   4850  H2M 0YB   317     -16.475  59.337 105.457  1.00  0.00           H  
ATOM   4851  H1M 0YB   317     -16.308  58.143 104.128  1.00  0.00           H  
ATOM   4852  C1  0YB   318      -9.872  62.365 101.821  1.00  0.00           C  
ATOM   4853  H1  0YB   318      -9.351  61.424 101.645  1.00  0.00           H  
ATOM   4854  O5  0YB   318     -11.190  62.185 101.381  1.00  0.00           O  
ATOM   4855  C5  0YB   318     -12.093  61.222 102.049  1.00  0.00           C  
ATOM   4856  H5  0YB   318     -12.141  60.393 101.343  1.00  0.00           H  
ATOM   4857  C6  0YB   318     -13.470  61.967 102.098  1.00  0.00           C  
ATOM   4858  H62 0YB   318     -13.749  62.435 101.154  1.00  0.00           H  
ATOM   4859  H61 0YB   318     -13.374  62.832 102.754  1.00  0.00           H  
ATOM   4860  O6  0YB   318     -14.401  61.105 102.678  1.00  0.00           O  
ATOM   4861  H6O 0YB   318     -14.761  61.493 103.479  1.00  0.00           H  
ATOM   4862  C4  0YB   318     -11.627  60.732 103.457  1.00  0.00           C  
ATOM   4863  H4  0YB   318     -12.480  60.529 104.104  1.00  0.00           H  
ATOM   4864  O4  0YB   318     -10.926  59.500 103.222  1.00  0.00           O  
ATOM   4865  H4O 0YB   318     -11.551  58.966 102.727  1.00  0.00           H  
ATOM   4866  C3  0YB   318     -10.727  61.721 104.211  1.00  0.00           C  
ATOM   4867  H3  0YB   318     -10.264  61.191 105.044  1.00  0.00           H  
ATOM   4868  O3  0YB   318     -11.597  62.679 104.864  1.00  0.00           O  
ATOM   4869  H3O 0YB   318     -11.084  63.171 105.510  1.00  0.00           H  
ATOM   4870  C2  0YB   318      -9.672  62.553 103.404  1.00  0.00           C  
ATOM   4871  H2  0YB   318      -9.750  63.607 103.671  1.00  0.00           H  
ATOM   4872  N2  0YB   318      -8.367  61.982 103.731  1.00  0.00           N  
ATOM   4873  H2N 0YB   318      -7.846  61.465 103.036  1.00  0.00           H  
ATOM   4874  C2N 0YB   318      -7.679  62.135 104.837  1.00  0.00           C  
ATOM   4875  O2N 0YB   318      -7.930  63.093 105.582  1.00  0.00           O  
ATOM   4876  CME 0YB   318      -6.600  61.163 105.062  1.00  0.00           C  
ATOM   4877  H3M 0YB   318      -6.992  60.150 104.967  1.00  0.00           H  
ATOM   4878  H2M 0YB   318      -5.771  61.415 104.400  1.00  0.00           H  
ATOM   4879  H1M 0YB   318      -6.275  61.262 106.098  1.00  0.00           H  
ATOM   4880  C1  0YB   319      -3.894  36.420  99.624  1.00  0.00           C  
ATOM   4881  H1  0YB   319      -4.738  36.785 100.209  1.00  0.00           H  
ATOM   4882  O5  0YB   319      -3.009  35.640 100.499  1.00  0.00           O  
ATOM   4883  C5  0YB   319      -3.648  34.754 101.464  1.00  0.00           C  
ATOM   4884  H5  0YB   319      -4.078  35.413 102.219  1.00  0.00           H  
ATOM   4885  C6  0YB   319      -2.536  33.923 102.063  1.00  0.00           C  
ATOM   4886  H62 0YB   319      -2.061  33.404 101.230  1.00  0.00           H  
ATOM   4887  H61 0YB   319      -2.797  33.309 102.925  1.00  0.00           H  
ATOM   4888  O6  0YB   319      -1.528  34.773 102.627  1.00  0.00           O  
ATOM   4889  H6O 0YB   319      -1.019  35.195 101.931  1.00  0.00           H  
ATOM   4890  C4  0YB   319      -4.759  33.892 100.688  1.00  0.00           C  
ATOM   4891  H4  0YB   319      -4.842  32.845 100.980  1.00  0.00           H  
ATOM   4892  O4  0YB   319      -6.043  34.377 101.152  1.00  0.00           O  
ATOM   4893  H4O 0YB   319      -5.996  34.288 102.106  1.00  0.00           H  
ATOM   4894  C3  0YB   319      -4.659  33.974  99.091  1.00  0.00           C  
ATOM   4895  H3  0YB   319      -5.641  33.644  98.754  1.00  0.00           H  
ATOM   4896  O3  0YB   319      -3.730  32.914  98.633  1.00  0.00           O  
ATOM   4897  H3O 0YB   319      -3.768  32.691  97.700  1.00  0.00           H  
ATOM   4898  C2  0YB   319      -4.358  35.438  98.569  1.00  0.00           C  
ATOM   4899  H2  0YB   319      -3.594  35.463  97.792  1.00  0.00           H  
ATOM   4900  N2  0YB   319      -5.586  35.950  97.859  1.00  0.00           N  
ATOM   4901  H2N 0YB   319      -6.494  35.674  98.203  1.00  0.00           H  
ATOM   4902  C2N 0YB   319      -5.526  36.799  96.839  1.00  0.00           C  
ATOM   4903  O2N 0YB   319      -4.480  37.277  96.378  1.00  0.00           O  
ATOM   4904  CME 0YB   319      -6.765  37.106  96.183  1.00  0.00           C  
ATOM   4905  H3M 0YB   319      -7.606  37.477  96.769  1.00  0.00           H  
ATOM   4906  H2M 0YB   319      -6.646  37.837  95.382  1.00  0.00           H  
ATOM   4907  H1M 0YB   319      -7.146  36.214  95.685  1.00  0.00           H  
ATOM   4908  C1  0YB   320      20.256  33.917 112.535  1.00  0.00           C  
ATOM   4909  H1  0YB   320      19.403  33.425 113.003  1.00  0.00           H  
ATOM   4910  O5  0YB   320      21.350  33.955 113.565  1.00  0.00           O  
ATOM   4911  C5  0YB   320      21.988  32.607 113.947  1.00  0.00           C  
ATOM   4912  H5  0YB   320      21.164  31.925 114.157  1.00  0.00           H  
ATOM   4913  C6  0YB   320      22.878  32.897 115.139  1.00  0.00           C  
ATOM   4914  H62 0YB   320      23.071  31.994 115.719  1.00  0.00           H  
ATOM   4915  H61 0YB   320      22.385  33.554 115.856  1.00  0.00           H  
ATOM   4916  O6  0YB   320      24.102  33.573 114.724  1.00  0.00           O  
ATOM   4917  H6O 0YB   320      24.746  33.308 115.385  1.00  0.00           H  
ATOM   4918  C4  0YB   320      22.656  32.058 112.651  1.00  0.00           C  
ATOM   4919  H4  0YB   320      23.426  32.782 112.383  1.00  0.00           H  
ATOM   4920  O4  0YB   320      23.201  30.760 112.886  1.00  0.00           O  
ATOM   4921  H4O 0YB   320      24.134  30.797 113.110  1.00  0.00           H  
ATOM   4922  C3  0YB   320      21.688  31.893 111.515  1.00  0.00           C  
ATOM   4923  H3  0YB   320      21.076  31.027 111.769  1.00  0.00           H  
ATOM   4924  O3  0YB   320      22.417  31.548 110.286  1.00  0.00           O  
ATOM   4925  H3O 0YB   320      23.096  30.884 110.424  1.00  0.00           H  
ATOM   4926  C2  0YB   320      20.739  33.149 111.198  1.00  0.00           C  
ATOM   4927  H2  0YB   320      21.447  33.817 110.707  1.00  0.00           H  
ATOM   4928  N2  0YB   320      19.602  32.766 110.302  1.00  0.00           N  
ATOM   4929  H2N 0YB   320      18.823  32.268 110.708  1.00  0.00           H  
ATOM   4930  C2N 0YB   320      19.453  32.980 109.002  1.00  0.00           C  
ATOM   4931  O2N 0YB   320      20.410  33.211 108.256  1.00  0.00           O  
ATOM   4932  CME 0YB   320      18.014  32.896 108.498  1.00  0.00           C  
ATOM   4933  H3M 0YB   320      17.526  33.784 108.900  1.00  0.00           H  
ATOM   4934  H2M 0YB   320      17.914  32.951 107.414  1.00  0.00           H  
ATOM   4935  H1M 0YB   320      17.464  32.074 108.956  1.00  0.00           H  
ATOM   4936  C1  0YB   321     -12.247  49.532  98.941  1.00  0.00           C  
ATOM   4937  H1  0YB   321     -11.936  48.532  99.245  1.00  0.00           H  
ATOM   4938  O5  0YB   321     -11.076  50.406  98.868  1.00  0.00           O
[truncated: 563,659 more chars]
