# Supplementary material for: IgG1-b12–HIV-gp120 Interface in Solution: A Computational Study
Source: J Chem Inf Model. 2021 Dec 31;62(2):359–71. doi: 10.1021/acs.jcim.1c01143 (PMC8790758; doi:10.1021/acs.jcim.1c01143)
Supplement: Supplementary file 2 — ci1c01143_si_002.zip [file ci1c01143_si_002.zip › GP120_B12_pdbs/InitialSnapshots_QMMM/snap_06.pdb]

ATOM      1  N   GLU     1      57.827  31.489  70.382  1.00  0.00           N  
ATOM      2  H1  GLU     1      56.919  31.919  70.274  1.00  0.00           H  
ATOM      3  H2  GLU     1      58.142  31.866  71.264  1.00  0.00           H  
ATOM      4  H3  GLU     1      57.658  30.518  70.601  1.00  0.00           H  
ATOM      5  CA  GLU     1      58.628  31.731  69.210  1.00  0.00           C  
ATOM      6  HA  GLU     1      58.250  31.143  68.374  1.00  0.00           H  
ATOM      7  CB  GLU     1      58.604  33.262  68.922  1.00  0.00           C  
ATOM      8  HB2 GLU     1      57.659  33.584  68.484  1.00  0.00           H  
ATOM      9  HB3 GLU     1      58.734  33.745  69.890  1.00  0.00           H  
ATOM     10  CG  GLU     1      59.707  33.608  67.933  1.00  0.00           C  
ATOM     11  HG2 GLU     1      60.599  33.514  68.552  1.00  0.00           H  
ATOM     12  HG3 GLU     1      59.809  32.926  67.089  1.00  0.00           H  
ATOM     13  CD  GLU     1      59.535  35.073  67.485  1.00  0.00           C  
ATOM     14  OE1 GLU     1      59.028  35.282  66.377  1.00  0.00           O  
ATOM     15  OE2 GLU     1      59.714  36.007  68.318  1.00  0.00           O  
ATOM     16  C   GLU     1      60.012  31.122  69.344  1.00  0.00           C  
ATOM     17  O   GLU     1      60.537  31.205  70.437  1.00  0.00           O  
ATOM     18  N   VAL     2      60.613  30.537  68.235  1.00  0.00           N  
ATOM     19  H   VAL     2      60.082  30.506  67.376  1.00  0.00           H  
ATOM     20  CA  VAL     2      62.039  30.500  68.083  1.00  0.00           C  
ATOM     21  HA  VAL     2      62.400  30.960  69.004  1.00  0.00           H  
ATOM     22  CB  VAL     2      62.640  29.127  68.349  1.00  0.00           C  
ATOM     23  HB  VAL     2      62.109  28.383  67.754  1.00  0.00           H  
ATOM     24  CG1 VAL     2      64.130  29.027  68.035  1.00  0.00           C  
ATOM     25 HG11 VAL     2      64.773  29.707  68.593  1.00  0.00           H  
ATOM     26 HG12 VAL     2      64.426  28.028  68.355  1.00  0.00           H  
ATOM     27 HG13 VAL     2      64.364  29.200  66.984  1.00  0.00           H  
ATOM     28  CG2 VAL     2      62.401  28.563  69.792  1.00  0.00           C  
ATOM     29 HG21 VAL     2      63.014  29.100  70.516  1.00  0.00           H  
ATOM     30 HG22 VAL     2      61.349  28.467  70.061  1.00  0.00           H  
ATOM     31 HG23 VAL     2      62.777  27.541  69.812  1.00  0.00           H  
ATOM     32  C   VAL     2      62.563  31.335  66.901  1.00  0.00           C  
ATOM     33  O   VAL     2      62.412  30.924  65.768  1.00  0.00           O  
ATOM     34  N   VAL     3      63.197  32.496  67.153  1.00  0.00           N  
ATOM     35  H   VAL     3      63.331  32.811  68.103  1.00  0.00           H  
ATOM     36  CA  VAL     3      64.108  33.068  66.114  1.00  0.00           C  
ATOM     37  HA  VAL     3      63.514  33.215  65.212  1.00  0.00           H  
ATOM     38  CB  VAL     3      64.463  34.525  66.485  1.00  0.00           C  
ATOM     39  HB  VAL     3      64.984  34.434  67.438  1.00  0.00           H  
ATOM     40  CG1 VAL     3      65.420  35.138  65.437  1.00  0.00           C  
ATOM     41 HG11 VAL     3      65.537  36.209  65.603  1.00  0.00           H  
ATOM     42 HG12 VAL     3      66.408  34.680  65.489  1.00  0.00           H  
ATOM     43 HG13 VAL     3      65.086  35.038  64.404  1.00  0.00           H  
ATOM     44  CG2 VAL     3      63.319  35.491  66.760  1.00  0.00           C  
ATOM     45 HG21 VAL     3      62.912  35.703  65.771  1.00  0.00           H  
ATOM     46 HG22 VAL     3      62.495  35.026  67.301  1.00  0.00           H  
ATOM     47 HG23 VAL     3      63.676  36.464  67.098  1.00  0.00           H  
ATOM     48  C   VAL     3      65.344  32.153  65.865  1.00  0.00           C  
ATOM     49  O   VAL     3      66.302  32.115  66.716  1.00  0.00           O  
ATOM     50  N   LEU     4      65.263  31.331  64.752  1.00  0.00           N  
ATOM     51  H   LEU     4      64.485  31.523  64.138  1.00  0.00           H  
ATOM     52  CA  LEU     4      66.267  30.310  64.496  1.00  0.00           C  
ATOM     53  HA  LEU     4      66.280  29.633  65.351  1.00  0.00           H  
ATOM     54  CB  LEU     4      65.902  29.587  63.188  1.00  0.00           C  
ATOM     55  HB2 LEU     4      65.915  30.339  62.399  1.00  0.00           H  
ATOM     56  HB3 LEU     4      66.591  28.765  62.990  1.00  0.00           H  
ATOM     57  CG  LEU     4      64.484  28.986  63.155  1.00  0.00           C  
ATOM     58  HG  LEU     4      63.831  29.336  63.955  1.00  0.00           H  
ATOM     59  CD1 LEU     4      63.781  29.073  61.713  1.00  0.00           C  
ATOM     60 HD11 LEU     4      63.674  30.116  61.415  1.00  0.00           H  
ATOM     61 HD12 LEU     4      64.274  28.422  60.990  1.00  0.00           H  
ATOM     62 HD13 LEU     4      62.798  28.623  61.849  1.00  0.00           H  
ATOM     63  CD2 LEU     4      64.587  27.446  63.387  1.00  0.00           C  
ATOM     64 HD21 LEU     4      65.061  26.967  62.530  1.00  0.00           H  
ATOM     65 HD22 LEU     4      65.310  27.253  64.179  1.00  0.00           H  
ATOM     66 HD23 LEU     4      63.587  27.051  63.570  1.00  0.00           H  
ATOM     67  C   LEU     4      67.663  30.980  64.297  1.00  0.00           C  
ATOM     68  O   LEU     4      67.756  32.130  63.739  1.00  0.00           O  
ATOM     69  N   VAL     5      68.778  30.311  64.672  1.00  0.00           N  
ATOM     70  H   VAL     5      68.709  29.706  65.478  1.00  0.00           H  
ATOM     71  CA  VAL     5      70.124  30.560  64.099  1.00  0.00           C  
ATOM     72  HA  VAL     5      70.323  31.538  64.537  1.00  0.00           H  
ATOM     73  CB  VAL     5      71.199  29.667  64.752  1.00  0.00           C  
ATOM     74  HB  VAL     5      71.237  29.733  65.839  1.00  0.00           H  
ATOM     75  CG1 VAL     5      71.176  28.208  64.295  1.00  0.00           C  
ATOM     76 HG11 VAL     5      71.545  28.044  63.282  1.00  0.00           H  
ATOM     77 HG12 VAL     5      71.657  27.621  65.077  1.00  0.00           H  
ATOM     78 HG13 VAL     5      70.152  27.850  64.185  1.00  0.00           H  
ATOM     79  CG2 VAL     5      72.519  30.240  64.366  1.00  0.00           C  
ATOM     80 HG21 VAL     5      73.272  29.652  64.892  1.00  0.00           H  
ATOM     81 HG22 VAL     5      72.711  30.046  63.311  1.00  0.00           H  
ATOM     82 HG23 VAL     5      72.683  31.295  64.585  1.00  0.00           H  
ATOM     83  C   VAL     5      70.197  30.657  62.617  1.00  0.00           C  
ATOM     84  O   VAL     5      69.714  29.813  61.905  1.00  0.00           O  
ATOM     85  N   ASN     6      70.552  31.832  62.096  1.00  0.00           N  
ATOM     86  H   ASN     6      71.166  32.439  62.620  1.00  0.00           H  
ATOM     87  CA  ASN     6      69.689  32.547  61.108  1.00  0.00           C  
ATOM     88  HA  ASN     6      68.737  32.855  61.539  1.00  0.00           H  
ATOM     89  CB  ASN     6      70.402  33.870  60.624  1.00  0.00           C  
ATOM     90  HB2 ASN     6      70.981  34.411  61.372  1.00  0.00           H  
ATOM     91  HB3 ASN     6      71.171  33.575  59.910  1.00  0.00           H  
ATOM     92  CG  ASN     6      69.607  34.875  59.886  1.00  0.00           C  
ATOM     93  OD1 ASN     6      69.121  35.778  60.509  1.00  0.00           O  
ATOM     94  ND2 ASN     6      69.773  34.903  58.597  1.00  0.00           N  
ATOM     95 HD21 ASN     6      70.309  34.178  58.141  1.00  0.00           H  
ATOM     96 HD22 ASN     6      69.190  35.526  58.057  1.00  0.00           H  
ATOM     97  C   ASN     6      69.389  31.722  59.863  1.00  0.00           C  
ATOM     98  O   ASN     6      70.331  31.249  59.193  1.00  0.00           O  
ATOM     99  N   VAL     7      68.135  31.654  59.507  1.00  0.00           N  
ATOM    100  H   VAL     7      67.433  32.061  60.108  1.00  0.00           H  
ATOM    101  CA  VAL     7      67.669  31.118  58.192  1.00  0.00           C  
ATOM    102  HA  VAL     7      68.505  30.544  57.792  1.00  0.00           H  
ATOM    103  CB  VAL     7      66.428  30.197  58.362  1.00  0.00           C  
ATOM    104  HB  VAL     7      65.873  30.673  59.170  1.00  0.00           H  
ATOM    105  CG1 VAL     7      65.375  30.076  57.237  1.00  0.00           C  
ATOM    106 HG11 VAL     7      65.089  31.025  56.783  1.00  0.00           H  
ATOM    107 HG12 VAL     7      65.826  29.497  56.431  1.00  0.00           H  
ATOM    108 HG13 VAL     7      64.457  29.578  57.547  1.00  0.00           H  
ATOM    109  CG2 VAL     7      66.955  28.845  58.720  1.00  0.00           C  
ATOM    110 HG21 VAL     7      67.218  28.816  59.777  1.00  0.00           H  
ATOM    111 HG22 VAL     7      66.114  28.157  58.633  1.00  0.00           H  
ATOM    112 HG23 VAL     7      67.785  28.500  58.103  1.00  0.00           H  
ATOM    113  C   VAL     7      67.626  32.213  57.141  1.00  0.00           C  
ATOM    114  O   VAL     7      67.200  33.295  57.500  1.00  0.00           O  
ATOM    115  N   THR     8      67.805  31.920  55.832  1.00  0.00           N  
ATOM    116  H   THR     8      67.940  30.966  55.529  1.00  0.00           H  
ATOM    117  CA  THR     8      67.101  32.713  54.809  1.00  0.00           C  
ATOM    118  HA  THR     8      66.391  33.396  55.274  1.00  0.00           H  
ATOM    119  CB  THR     8      68.162  33.476  53.954  1.00  0.00           C  
ATOM    120  HB  THR     8      68.946  32.737  53.786  1.00  0.00           H  
ATOM    121  CG2 THR     8      67.715  33.935  52.545  1.00  0.00           C  
ATOM    122 HG21 THR     8      66.747  34.435  52.515  1.00  0.00           H  
ATOM    123 HG22 THR     8      68.417  34.719  52.263  1.00  0.00           H  
ATOM    124 HG23 THR     8      67.569  33.196  51.756  1.00  0.00           H  
ATOM    125  OG1 THR     8      68.854  34.562  54.575  1.00  0.00           O  
ATOM    126  HG1 THR     8      68.293  34.772  55.325  1.00  0.00           H  
ATOM    127  C   THR     8      66.146  31.761  54.052  1.00  0.00           C  
ATOM    128  O   THR     8      66.645  31.012  53.158  1.00  0.00           O  
ATOM    129  N   GLU     9      64.841  31.921  54.265  1.00  0.00           N  
ATOM    130  H   GLU     9      64.542  32.723  54.801  1.00  0.00           H  
ATOM    131  CA  GLU     9      63.777  31.170  53.602  1.00  0.00           C  
ATOM    132  HA  GLU     9      64.310  30.399  53.046  1.00  0.00           H  
ATOM    133  CB  GLU     9      62.760  30.593  54.599  1.00  0.00           C  
ATOM    134  HB2 GLU     9      63.383  30.239  55.420  1.00  0.00           H  
ATOM    135  HB3 GLU     9      62.268  31.500  54.948  1.00  0.00           H  
ATOM    136  CG  GLU     9      61.848  29.452  54.155  1.00  0.00           C  
ATOM    137  HG2 GLU     9      61.031  29.248  54.847  1.00  0.00           H  
ATOM    138  HG3 GLU     9      61.330  29.714  53.233  1.00  0.00           H  
ATOM    139  CD  GLU     9      62.711  28.087  54.024  1.00  0.00           C  
ATOM    140  OE1 GLU     9      62.257  27.006  54.451  1.00  0.00           O  
ATOM    141  OE2 GLU     9      63.600  28.078  53.169  1.00  0.00           O  
ATOM    142  C   GLU     9      63.148  32.084  52.536  1.00  0.00           C  
ATOM    143  O   GLU     9      62.712  33.212  52.835  1.00  0.00           O  
ATOM    144  N   ASN    10      62.887  31.440  51.374  1.00  0.00           N  
ATOM    145  H   ASN    10      63.253  30.515  51.202  1.00  0.00           H  
ATOM    146  CA  ASN    10      61.891  31.943  50.456  1.00  0.00           C  
ATOM    147  HA  ASN    10      62.208  32.978  50.326  1.00  0.00           H  
ATOM    148  CB  ASN    10      62.134  31.262  49.057  1.00  0.00           C  
ATOM    149  HB2 ASN    10      62.655  30.305  49.085  1.00  0.00           H  
ATOM    150  HB3 ASN    10      61.173  31.008  48.611  1.00  0.00           H  
ATOM    151  CG  ASN    10      62.911  32.033  48.039  1.00  0.00           C  
ATOM    152  OD1 ASN    10      64.122  32.179  48.064  1.00  0.00           O  
ATOM    153  ND2 ASN    10      62.290  32.654  47.083  1.00  0.00           N  
ATOM    154 HD21 ASN    10      62.776  32.731  46.201  1.00  0.00           H  
ATOM    155 HD22 ASN    10      61.282  32.708  47.040  1.00  0.00           H  
ATOM    156  C   ASN    10      60.444  31.854  50.945  1.00  0.00           C  
ATOM    157  O   ASN    10      59.841  30.779  51.065  1.00  0.00           O  
ATOM    158  N   PHE    11      59.793  32.978  51.241  1.00  0.00           N  
ATOM    159  H   PHE    11      60.220  33.834  50.916  1.00  0.00           H  
ATOM    160  CA  PHE    11      58.351  33.170  51.366  1.00  0.00           C  
ATOM    161  HA  PHE    11      58.006  32.164  51.605  1.00  0.00           H  
ATOM    162  CB  PHE    11      58.137  34.136  52.608  1.00  0.00           C  
ATOM    163  HB2 PHE    11      58.856  34.950  52.512  1.00  0.00           H  
ATOM    164  HB3 PHE    11      57.197  34.688  52.584  1.00  0.00           H  
ATOM    165  CG  PHE    11      58.365  33.521  53.966  1.00  0.00           C  
ATOM    166  CD1 PHE    11      59.586  33.089  54.429  1.00  0.00           C  
ATOM    167  HD1 PHE    11      60.363  33.257  53.698  1.00  0.00           H  
ATOM    168  CE1 PHE    11      59.799  32.924  55.834  1.00  0.00           C  
ATOM    169  HE1 PHE    11      60.763  32.749  56.288  1.00  0.00           H  
ATOM    170  CZ  PHE    11      58.719  32.819  56.703  1.00  0.00           C  
ATOM    171  HZ  PHE    11      58.884  32.339  57.656  1.00  0.00           H  
ATOM    172  CE2 PHE    11      57.496  33.435  56.281  1.00  0.00           C  
ATOM    173  HE2 PHE    11      56.684  33.648  56.960  1.00  0.00           H  
ATOM    174  CD2 PHE    11      57.335  33.686  54.931  1.00  0.00           C  
ATOM    175  HD2 PHE    11      56.422  34.142  54.579  1.00  0.00           H  
ATOM    176  C   PHE    11      57.637  33.751  50.165  1.00  0.00           C  
ATOM    177  O   PHE    11      58.200  34.428  49.313  1.00  0.00           O  
ATOM    178  N   ASN    12      56.347  33.488  50.128  1.00  0.00           N  
ATOM    179  H   ASN    12      56.031  32.690  50.660  1.00  0.00           H  
ATOM    180  CA  ASN    12      55.329  33.970  49.214  1.00  0.00           C  
ATOM    181  HA  ASN    12      55.606  34.997  48.975  1.00  0.00           H  
ATOM    182  CB  ASN    12      55.421  33.212  47.833  1.00  0.00           C  
ATOM    183  HB2 ASN    12      56.401  33.368  47.380  1.00  0.00           H  
ATOM    184  HB3 ASN    12      55.315  32.146  48.033  1.00  0.00           H  
ATOM    185  CG  ASN    12      54.332  33.792  46.901  1.00  0.00           C  
ATOM    186  OD1 ASN    12      53.317  34.362  47.196  1.00  0.00           O  
ATOM    187  ND2 ASN    12      54.505  33.538  45.632  1.00  0.00           N  
ATOM    188 HD21 ASN    12      53.914  34.032  44.979  1.00  0.00           H  
ATOM    189 HD22 ASN    12      55.335  33.110  45.247  1.00  0.00           H  
ATOM    190  C   ASN    12      53.921  34.021  49.939  1.00  0.00           C  
ATOM    191  O   ASN    12      53.223  33.033  49.901  1.00  0.00           O  
ATOM    192  N   TRP    13      53.485  35.225  50.263  1.00  0.00           N  
ATOM    193  H   TRP    13      54.096  36.029  50.222  1.00  0.00           H  
ATOM    194  CA  TRP    13      52.281  35.472  50.927  1.00  0.00           C  
ATOM    195  HA  TRP    13      52.217  34.840  51.812  1.00  0.00           H  
ATOM    196  CB  TRP    13      52.077  36.892  51.390  1.00  0.00           C  
ATOM    197  HB2 TRP    13      51.061  36.896  51.784  1.00  0.00           H  
ATOM    198  HB3 TRP    13      52.741  37.193  52.201  1.00  0.00           H  
ATOM    199  CG  TRP    13      52.087  38.029  50.394  1.00  0.00           C  
ATOM    200  CD1 TRP    13      53.011  38.286  49.412  1.00  0.00           C  
ATOM    201  HD1 TRP    13      53.823  37.627  49.141  1.00  0.00           H  
ATOM    202  NE1 TRP    13      52.843  39.598  49.002  1.00  0.00           N  
ATOM    203  HE1 TRP    13      53.317  40.075  48.248  1.00  0.00           H  
ATOM    204  CE2 TRP    13      51.801  40.252  49.676  1.00  0.00           C  
ATOM    205  CZ2 TRP    13      51.110  41.367  49.320  1.00  0.00           C  
ATOM    206  HZ2 TRP    13      51.489  42.057  48.580  1.00  0.00           H  
ATOM    207  CH2 TRP    13      49.833  41.634  49.912  1.00  0.00           C  
ATOM    208  HH2 TRP    13      49.327  42.578  49.774  1.00  0.00           H  
ATOM    209  CZ3 TRP    13      49.241  40.647  50.666  1.00  0.00           C  
ATOM    210  HZ3 TRP    13      48.248  40.882  51.019  1.00  0.00           H  
ATOM    211  CE3 TRP    13      49.999  39.558  51.092  1.00  0.00           C  
ATOM    212  HE3 TRP    13      49.591  38.772  51.711  1.00  0.00           H  
ATOM    213  CD2 TRP    13      51.259  39.234  50.502  1.00  0.00           C  
ATOM    214  C   TRP    13      51.012  35.143  50.078  1.00  0.00           C  
ATOM    215  O   TRP    13      49.937  34.715  50.541  1.00  0.00           O  
ATOM    216  N   CYX    14      51.143  35.301  48.774  1.00  0.00           N  
ATOM    217  H   CYX    14      52.120  35.217  48.532  1.00  0.00           H  
ATOM    218  CA  CYX    14      50.093  35.131  47.772  1.00  0.00           C  
ATOM    219  HA  CYX    14      49.214  35.597  48.218  1.00  0.00           H  
ATOM    220  CB  CYX    14      50.454  35.922  46.593  1.00  0.00           C  
ATOM    221  HB2 CYX    14      51.315  35.471  46.100  1.00  0.00           H  
ATOM    222  HB3 CYX    14      49.627  35.915  45.883  1.00  0.00           H  
ATOM    223  SG  CYX    14      50.919  37.620  46.947  1.00  0.00           S  
ATOM    224  C   CYX    14      49.884  33.665  47.432  1.00  0.00           C  
ATOM    225  O   CYX    14      48.825  33.356  46.948  1.00  0.00           O  
ATOM    226  N   LYS    15      50.919  32.798  47.575  1.00  0.00           N  
ATOM    227  H   LYS    15      51.864  33.126  47.715  1.00  0.00           H  
ATOM    228  CA  LYS    15      50.801  31.301  47.535  1.00  0.00           C  
ATOM    229  HA  LYS    15      49.951  31.039  46.906  1.00  0.00           H  
ATOM    230  CB  LYS    15      52.038  30.627  46.877  1.00  0.00           C  
ATOM    231  HB2 LYS    15      52.941  31.222  47.016  1.00  0.00           H  
ATOM    232  HB3 LYS    15      52.160  29.619  47.274  1.00  0.00           H  
ATOM    233  CG  LYS    15      51.789  30.425  45.385  1.00  0.00           C  
ATOM    234  HG2 LYS    15      51.073  29.603  45.380  1.00  0.00           H  
ATOM    235  HG3 LYS    15      51.341  31.288  44.893  1.00  0.00           H  
ATOM    236  CD  LYS    15      53.161  30.031  44.850  1.00  0.00           C  
ATOM    237  HD2 LYS    15      53.746  30.905  44.565  1.00  0.00           H  
ATOM    238  HD3 LYS    15      53.798  29.546  45.590  1.00  0.00           H  
ATOM    239  CE  LYS    15      52.821  29.068  43.711  1.00  0.00           C  
ATOM    240  HE2 LYS    15      52.014  29.442  43.081  1.00  0.00           H  
ATOM    241  HE3 LYS    15      53.627  29.069  42.978  1.00  0.00           H  
ATOM    242  NZ  LYS    15      52.563  27.729  44.144  1.00  0.00           N  
ATOM    243  HZ1 LYS    15      51.573  27.568  44.261  1.00  0.00           H  
ATOM    244  HZ2 LYS    15      52.865  27.129  43.390  1.00  0.00           H  
ATOM    245  HZ3 LYS    15      53.114  27.463  44.948  1.00  0.00           H  
ATOM    246  C   LYS    15      50.429  30.660  48.919  1.00  0.00           C  
ATOM    247  O   LYS    15      49.498  29.864  49.003  1.00  0.00           O  
ATOM    248  N   ASN    16      51.135  31.036  49.996  1.00  0.00           N  
ATOM    249  H   ASN    16      51.765  31.820  49.898  1.00  0.00           H  
ATOM    250  CA  ASN    16      50.803  30.608  51.298  1.00  0.00           C  
ATOM    251  HA  ASN    16      50.445  29.588  51.157  1.00  0.00           H  
ATOM    252  CB  ASN    16      52.121  30.732  52.109  1.00  0.00           C  
ATOM    253  HB2 ASN    16      53.002  30.604  51.480  1.00  0.00           H  
ATOM    254  HB3 ASN    16      52.269  31.636  52.699  1.00  0.00           H  
ATOM    255  CG  ASN    16      52.119  29.551  53.052  1.00  0.00           C  
ATOM    256  OD1 ASN    16      51.438  29.538  54.145  1.00  0.00           O  
ATOM    257  ND2 ASN    16      52.892  28.545  52.691  1.00  0.00           N  
ATOM    258 HD21 ASN    16      53.180  28.423  51.731  1.00  0.00           H  
ATOM    259 HD22 ASN    16      52.818  27.766  53.330  1.00  0.00           H  
ATOM    260  C   ASN    16      49.626  31.355  51.982  1.00  0.00           C  
ATOM    261  O   ASN    16      49.817  31.967  53.066  1.00  0.00           O  
ATOM    262  N   ASP    17      48.444  31.252  51.450  1.00  0.00           N  
ATOM    263  H   ASP    17      48.306  30.651  50.650  1.00  0.00           H  
ATOM    264  CA  ASP    17      47.328  32.180  51.790  1.00  0.00           C  
ATOM    265  HA  ASP    17      47.717  33.149  52.105  1.00  0.00           H  
ATOM    266  CB  ASP    17      46.446  32.387  50.579  1.00  0.00           C  
ATOM    267  HB2 ASP    17      47.105  32.543  49.725  1.00  0.00           H  
ATOM    268  HB3 ASP    17      45.910  31.492  50.264  1.00  0.00           H  
ATOM    269  CG  ASP    17      45.510  33.608  50.676  1.00  0.00           C  
ATOM    270  OD1 ASP    17      45.978  34.688  51.104  1.00  0.00           O  
ATOM    271  OD2 ASP    17      44.395  33.669  49.984  1.00  0.00           O  
ATOM    272  C   ASP    17      46.568  31.646  52.988  1.00  0.00           C  
ATOM    273  O   ASP    17      45.512  30.983  52.838  1.00  0.00           O  
ATOM    274  N   MET    18      47.164  31.875  54.174  1.00  0.00           N  
ATOM    275  H   MET    18      48.117  32.198  54.252  1.00  0.00           H  
ATOM    276  CA  MET    18      46.549  31.195  55.357  1.00  0.00           C  
ATOM    277  HA  MET    18      46.402  30.147  55.096  1.00  0.00           H  
ATOM    278  CB  MET    18      47.488  31.279  56.564  1.00  0.00           C  
ATOM    279  HB2 MET    18      47.681  32.329  56.785  1.00  0.00           H  
ATOM    280  HB3 MET    18      47.041  30.996  57.517  1.00  0.00           H  
ATOM    281  CG  MET    18      48.817  30.432  56.498  1.00  0.00           C  
ATOM    282  HG2 MET    18      48.459  29.406  56.405  1.00  0.00           H  
ATOM    283  HG3 MET    18      49.313  30.718  55.570  1.00  0.00           H  
ATOM    284  SD  MET    18      49.843  30.329  57.914  1.00  0.00           S  
ATOM    285  CE  MET    18      48.773  29.488  59.159  1.00  0.00           C  
ATOM    286  HE1 MET    18      47.719  29.762  59.165  1.00  0.00           H  
ATOM    287  HE2 MET    18      48.842  28.405  59.053  1.00  0.00           H  
ATOM    288  HE3 MET    18      49.206  29.726  60.131  1.00  0.00           H  
ATOM    289  C   MET    18      45.157  31.658  55.774  1.00  0.00           C  
ATOM    290  O   MET    18      44.568  31.178  56.751  1.00  0.00           O  
ATOM    291  N   VAL    19      44.562  32.519  54.938  1.00  0.00           N  
ATOM    292  H   VAL    19      45.126  33.141  54.377  1.00  0.00           H  
ATOM    293  CA  VAL    19      43.103  32.637  55.016  1.00  0.00           C  
ATOM    294  HA  VAL    19      42.839  32.748  56.068  1.00  0.00           H  
ATOM    295  CB  VAL    19      42.524  33.883  54.345  1.00  0.00           C  
ATOM    296  HB  VAL    19      41.446  33.940  54.494  1.00  0.00           H  
ATOM    297  CG1 VAL    19      43.150  35.108  54.895  1.00  0.00           C  
ATOM    298 HG11 VAL    19      43.404  34.934  55.941  1.00  0.00           H  
ATOM    299 HG12 VAL    19      44.033  35.296  54.285  1.00  0.00           H  
ATOM    300 HG13 VAL    19      42.436  35.930  54.835  1.00  0.00           H  
ATOM    301  CG2 VAL    19      42.671  33.818  52.826  1.00  0.00           C  
ATOM    302 HG21 VAL    19      42.780  34.813  52.393  1.00  0.00           H  
ATOM    303 HG22 VAL    19      43.559  33.260  52.530  1.00  0.00           H  
ATOM    304 HG23 VAL    19      41.776  33.363  52.401  1.00  0.00           H  
ATOM    305  C   VAL    19      42.304  31.376  54.637  1.00  0.00           C  
ATOM    306  O   VAL    19      41.339  31.099  55.316  1.00  0.00           O  
ATOM    307  N   GLU    20      42.881  30.508  53.783  1.00  0.00           N  
ATOM    308  H   GLU    20      43.666  30.824  53.231  1.00  0.00           H  
ATOM    309  CA  GLU    20      42.338  29.185  53.504  1.00  0.00           C  
ATOM    310  HA  GLU    20      41.262  29.283  53.650  1.00  0.00           H  
ATOM    311  CB  GLU    20      42.515  28.801  52.030  1.00  0.00           C  
ATOM    312  HB2 GLU    20      43.353  29.333  51.581  1.00  0.00           H  
ATOM    313  HB3 GLU    20      43.016  27.836  51.946  1.00  0.00           H  
ATOM    314  CG  GLU    20      41.364  28.795  51.076  1.00  0.00           C  
ATOM    315  HG2 GLU    20      41.697  28.950  50.049  1.00  0.00           H  
ATOM    316  HG3 GLU    20      40.781  27.882  51.194  1.00  0.00           H  
ATOM    317  CD  GLU    20      40.472  29.982  51.256  1.00  0.00           C  
ATOM    318  OE1 GLU    20      40.788  31.086  50.782  1.00  0.00           O  
ATOM    319  OE2 GLU    20      39.390  29.808  51.872  1.00  0.00           O  
ATOM    320  C   GLU    20      42.747  28.115  54.517  1.00  0.00           C  
ATOM    321  O   GLU    20      41.990  27.223  54.862  1.00  0.00           O  
ATOM    322  N   GLN    21      43.837  28.300  55.255  1.00  0.00           N  
ATOM    323  H   GLN    21      44.381  29.095  54.953  1.00  0.00           H  
ATOM    324  CA  GLN    21      44.114  27.545  56.529  1.00  0.00           C  
ATOM    325  HA  GLN    21      44.030  26.467  56.395  1.00  0.00           H  
ATOM    326  CB  GLN    21      45.625  27.675  56.858  1.00  0.00           C  
ATOM    327  HB2 GLN    21      46.094  28.024  55.938  1.00  0.00           H  
ATOM    328  HB3 GLN    21      45.801  28.570  57.454  1.00  0.00           H  
ATOM    329  CG  GLN    21      46.372  26.432  57.537  1.00  0.00           C  
ATOM    330  HG2 GLN    21      47.284  26.751  58.042  1.00  0.00           H  
ATOM    331  HG3 GLN    21      45.736  25.925  58.263  1.00  0.00           H  
ATOM    332  CD  GLN    21      46.668  25.423  56.415  1.00  0.00           C  
ATOM    333  OE1 GLN    21      47.445  25.637  55.511  1.00  0.00           O  
ATOM    334  NE2 GLN    21      46.293  24.170  56.573  1.00  0.00           N  
ATOM    335 HE21 GLN    21      46.434  23.577  55.767  1.00  0.00           H  
ATOM    336 HE22 GLN    21      45.623  23.933  57.289  1.00  0.00           H  
ATOM    337  C   GLN    21      43.204  27.883  57.761  1.00  0.00           C  
ATOM    338  O   GLN    21      43.000  27.013  58.609  1.00  0.00           O  
ATOM    339  N   MET    22      42.990  29.203  58.038  1.00  0.00           N  
ATOM    340  H   MET    22      43.436  29.910  57.471  1.00  0.00           H  
ATOM    341  CA  MET    22      42.012  29.684  58.954  1.00  0.00           C  
ATOM    342  HA  MET    22      42.356  29.418  59.954  1.00  0.00           H  
ATOM    343  CB  MET    22      41.864  31.176  59.010  1.00  0.00           C  
ATOM    344  HB2 MET    22      41.403  31.556  58.099  1.00  0.00           H  
ATOM    345  HB3 MET    22      41.065  31.366  59.726  1.00  0.00           H  
ATOM    346  CG  MET    22      43.162  31.933  59.418  1.00  0.00           C  
ATOM    347  HG2 MET    22      44.028  31.273  59.364  1.00  0.00           H  
ATOM    348  HG3 MET    22      43.311  32.690  58.648  1.00  0.00           H  
ATOM    349  SD  MET    22      43.194  32.765  61.011  1.00  0.00           S  
ATOM    350  CE  MET    22      44.850  33.417  61.055  1.00  0.00           C  
ATOM    351  HE1 MET    22      44.862  34.281  61.721  1.00  0.00           H  
ATOM    352  HE2 MET    22      45.508  32.678  61.512  1.00  0.00           H  
ATOM    353  HE3 MET    22      45.090  33.748  60.045  1.00  0.00           H  
ATOM    354  C   MET    22      40.658  29.016  58.807  1.00  0.00           C  
ATOM    355  O   MET    22      40.095  28.793  57.723  1.00  0.00           O  
ATOM    356  N   HIE    23      40.053  28.678  59.946  1.00  0.00           N  
ATOM    357  H   HIE    23      40.358  29.043  60.836  1.00  0.00           H  
ATOM    358  CA  HIE    23      38.720  28.021  60.000  1.00  0.00           C  
ATOM    359  HA  HIE    23      38.581  27.197  59.301  1.00  0.00           H  
ATOM    360  CB  HIE    23      38.443  27.514  61.408  1.00  0.00           C  
ATOM    361  HB2 HIE    23      39.133  26.723  61.700  1.00  0.00           H  
ATOM    362  HB3 HIE    23      38.580  28.322  62.126  1.00  0.00           H  
ATOM    363  CG  HIE    23      37.148  26.827  61.622  1.00  0.00           C  
ATOM    364  ND1 HIE    23      36.635  25.930  60.666  1.00  0.00           N  
ATOM    365  CE1 HIE    23      35.529  25.432  61.291  1.00  0.00           C  
ATOM    366  HE1 HIE    23      34.955  24.617  60.876  1.00  0.00           H  
ATOM    367  NE2 HIE    23      35.364  25.911  62.576  1.00  0.00           N  
ATOM    368  HE2 HIE    23      34.990  25.301  63.289  1.00  0.00           H  
ATOM    369  CD2 HIE    23      36.439  26.773  62.759  1.00  0.00           C  
ATOM    370  HD2 HIE    23      36.825  27.203  63.672  1.00  0.00           H  
ATOM    371  C   HIE    23      37.592  28.919  59.571  1.00  0.00           C  
ATOM    372  O   HIE    23      37.469  30.135  59.908  1.00  0.00           O  
ATOM    373  N   GLU    24      36.683  28.323  58.819  1.00  0.00           N  
ATOM    374  H   GLU    24      36.605  27.321  58.919  1.00  0.00           H  
ATOM    375  CA  GLU    24      35.705  28.975  57.892  1.00  0.00           C  
ATOM    376  HA  GLU    24      36.119  29.899  57.486  1.00  0.00           H  
ATOM    377  CB  GLU    24      35.420  28.091  56.669  1.00  0.00           C  
ATOM    378  HB2 GLU    24      34.601  28.420  56.030  1.00  0.00           H  
ATOM    379  HB3 GLU    24      36.358  28.271  56.143  1.00  0.00           H  
ATOM    380  CG  GLU    24      35.113  26.609  57.091  1.00  0.00           C  
ATOM    381  HG2 GLU    24      35.992  25.993  56.901  1.00  0.00           H  
ATOM    382  HG3 GLU    24      34.733  26.393  58.089  1.00  0.00           H  
ATOM    383  CD  GLU    24      34.154  26.057  56.033  1.00  0.00           C  
ATOM    384  OE1 GLU    24      34.530  25.319  55.056  1.00  0.00           O  
ATOM    385  OE2 GLU    24      32.905  26.147  56.249  1.00  0.00           O  
ATOM    386  C   GLU    24      34.396  29.367  58.576  1.00  0.00           C  
ATOM    387  O   GLU    24      33.902  30.482  58.447  1.00  0.00           O  
ATOM    388  N   ASP    25      33.994  28.471  59.493  1.00  0.00           N  
ATOM    389  H   ASP    25      34.652  27.752  59.757  1.00  0.00           H  
ATOM    390  CA  ASP    25      32.694  28.559  60.154  1.00  0.00           C  
ATOM    391  HA  ASP    25      31.900  28.597  59.408  1.00  0.00           H  
ATOM    392  CB  ASP    25      32.538  27.358  61.062  1.00  0.00           C  
ATOM    393  HB2 ASP    25      32.622  26.459  60.451  1.00  0.00           H  
ATOM    394  HB3 ASP    25      33.326  27.418  61.812  1.00  0.00           H  
ATOM    395  CG  ASP    25      31.149  27.250  61.803  1.00  0.00           C  
ATOM    396  OD1 ASP    25      30.207  27.859  61.316  1.00  0.00           O  
ATOM    397  OD2 ASP    25      31.099  26.695  62.916  1.00  0.00           O  
ATOM    398  C   ASP    25      32.441  29.939  60.934  1.00  0.00           C  
ATOM    399  O   ASP    25      33.109  30.133  61.959  1.00  0.00           O  
ATOM    400  N   ILE    26      31.334  30.610  60.590  1.00  0.00           N  
ATOM    401  H   ILE    26      30.785  30.262  59.818  1.00  0.00           H  
ATOM    402  CA  ILE    26      30.917  31.852  61.245  1.00  0.00           C  
ATOM    403  HA  ILE    26      31.866  32.367  61.397  1.00  0.00           H  
ATOM    404  CB  ILE    26      30.118  32.869  60.363  1.00  0.00           C  
ATOM    405  HB  ILE    26      29.843  33.755  60.935  1.00  0.00           H  
ATOM    406  CG2 ILE    26      30.990  33.250  59.167  1.00  0.00           C  
ATOM    407 HG21 ILE    26      30.434  33.817  58.421  1.00  0.00           H  
ATOM    408 HG22 ILE    26      31.825  33.866  59.502  1.00  0.00           H  
ATOM    409 HG23 ILE    26      31.374  32.389  58.620  1.00  0.00           H  
ATOM    410  CG1 ILE    26      28.782  32.202  59.937  1.00  0.00           C  
ATOM    411 HG12 ILE    26      29.105  31.284  59.445  1.00  0.00           H  
ATOM    412 HG13 ILE    26      28.172  32.048  60.827  1.00  0.00           H  
ATOM    413  CD1 ILE    26      27.947  33.208  59.168  1.00  0.00           C  
ATOM    414 HD11 ILE    26      27.018  32.667  58.989  1.00  0.00           H  
ATOM    415 HD12 ILE    26      27.829  34.189  59.629  1.00  0.00           H  
ATOM    416 HD13 ILE    26      28.400  33.296  58.181  1.00  0.00           H  
ATOM    417  C   ILE    26      30.336  31.525  62.623  1.00  0.00           C  
ATOM    418  O   ILE    26      30.345  32.320  63.572  1.00  0.00           O  
ATOM    419  N   CYX    27      29.765  30.336  62.839  1.00  0.00           N  
ATOM    420  H   CYX    27      29.911  29.661  62.102  1.00  0.00           H  
ATOM    421  CA  CYX    27      29.145  29.858  64.145  1.00  0.00           C  
ATOM    422  HA  CYX    27      28.674  30.723  64.613  1.00  0.00           H  
ATOM    423  CB  CYX    27      28.100  28.754  63.889  1.00  0.00           C  
ATOM    424  HB2 CYX    27      28.382  27.925  63.240  1.00  0.00           H  
ATOM    425  HB3 CYX    27      27.875  28.397  64.894  1.00  0.00           H  
ATOM    426  SG  CYX    27      26.543  29.530  63.238  1.00  0.00           S  
ATOM    427  C   CYX    27      30.182  29.195  65.126  1.00  0.00           C  
ATOM    428  O   CYX    27      29.903  28.863  66.288  1.00  0.00           O  
ATOM    429  N   SER    28      31.416  29.113  64.667  1.00  0.00           N  
ATOM    430  H   SER    28      31.636  29.102  63.681  1.00  0.00           H  
ATOM    431  CA  SER    28      32.620  29.043  65.548  1.00  0.00           C  
ATOM    432  HA  SER    28      32.254  28.854  66.557  1.00  0.00           H  
ATOM    433  CB  SER    28      33.431  27.947  65.002  1.00  0.00           C  
ATOM    434  HB2 SER    28      33.850  28.165  64.019  1.00  0.00           H  
ATOM    435  HB3 SER    28      34.248  27.675  65.671  1.00  0.00           H  
ATOM    436  OG  SER    28      32.784  26.693  64.974  1.00  0.00           O  
ATOM    437  HG  SER    28      32.052  26.717  64.353  1.00  0.00           H  
ATOM    438  C   SER    28      33.473  30.377  65.610  1.00  0.00           C  
ATOM    439  O   SER    28      34.398  30.348  66.410  1.00  0.00           O  
ATOM    440  N   LEU    29      33.143  31.384  64.819  1.00  0.00           N  
ATOM    441  H   LEU    29      32.283  31.350  64.290  1.00  0.00           H  
ATOM    442  CA  LEU    29      33.916  32.676  64.865  1.00  0.00           C  
ATOM    443  HA  LEU    29      34.966  32.571  65.140  1.00  0.00           H  
ATOM    444  CB  LEU    29      33.869  33.355  63.488  1.00  0.00           C  
ATOM    445  HB2 LEU    29      33.679  32.553  62.775  1.00  0.00           H  
ATOM    446  HB3 LEU    29      33.101  34.105  63.299  1.00  0.00           H  
ATOM    447  CG  LEU    29      35.234  34.033  63.083  1.00  0.00           C  
ATOM    448  HG  LEU    29      36.098  33.563  63.553  1.00  0.00           H  
ATOM    449  CD1 LEU    29      35.401  33.780  61.601  1.00  0.00           C  
ATOM    450 HD11 LEU    29      35.578  32.713  61.467  1.00  0.00           H  
ATOM    451 HD12 LEU    29      34.449  33.979  61.109  1.00  0.00           H  
ATOM    452 HD13 LEU    29      36.012  34.398  60.944  1.00  0.00           H  
ATOM    453  CD2 LEU    29      35.261  35.490  63.539  1.00  0.00           C  
ATOM    454 HD21 LEU    29      34.924  35.578  64.572  1.00  0.00           H  
ATOM    455 HD22 LEU    29      36.236  35.951  63.384  1.00  0.00           H  
ATOM    456 HD23 LEU    29      34.612  36.038  62.855  1.00  0.00           H  
ATOM    457  C   LEU    29      33.211  33.573  65.823  1.00  0.00           C  
ATOM    458  O   LEU    29      33.890  34.234  66.596  1.00  0.00           O  
ATOM    459  N   TRP    30      31.855  33.852  65.586  1.00  0.00           N  
ATOM    460  H   TRP    30      31.334  33.186  65.033  1.00  0.00           H  
ATOM    461  CA  TRP    30      31.116  34.901  66.292  1.00  0.00           C  
ATOM    462  HA  TRP    30      31.771  35.611  66.797  1.00  0.00           H  
ATOM    463  CB  TRP    30      30.142  35.654  65.339  1.00  0.00           C  
ATOM    464  HB2 TRP    30      29.423  34.978  64.877  1.00  0.00           H  
ATOM    465  HB3 TRP    30      29.643  36.311  66.051  1.00  0.00           H  
ATOM    466  CG  TRP    30      30.763  36.407  64.300  1.00  0.00           C  
ATOM    467  CD1 TRP    30      30.983  35.850  63.082  1.00  0.00           C  
ATOM    468  HD1 TRP    30      30.910  34.790  62.892  1.00  0.00           H  
ATOM    469  NE1 TRP    30      31.424  36.811  62.141  1.00  0.00           N  
ATOM    470  HE1 TRP    30      32.034  36.588  61.367  1.00  0.00           H  
ATOM    471  CE2 TRP    30      31.625  38.029  62.776  1.00  0.00           C  
ATOM    472  CZ2 TRP    30      32.060  39.291  62.276  1.00  0.00           C  
ATOM    473  HZ2 TRP    30      32.879  39.241  61.574  1.00  0.00           H  
ATOM    474  CH2 TRP    30      31.792  40.398  63.139  1.00  0.00           C  
ATOM    475  HH2 TRP    30      32.149  41.365  62.817  1.00  0.00           H  
ATOM    476  CZ3 TRP    30      31.269  40.222  64.428  1.00  0.00           C  
ATOM    477  HZ3 TRP    30      31.317  41.096  65.060  1.00  0.00           H  
ATOM    478  CE3 TRP    30      30.927  38.942  64.890  1.00  0.00           C  
ATOM    479  HE3 TRP    30      30.481  38.889  65.872  1.00  0.00           H  
ATOM    480  CD2 TRP    30      31.041  37.826  64.089  1.00  0.00           C  
ATOM    481  C   TRP    30      30.308  34.372  67.494  1.00  0.00           C  
ATOM    482  O   TRP    30      29.648  33.321  67.230  1.00  0.00           O  
ATOM    483  N   ASP    31      30.566  34.864  68.689  1.00  0.00           N  
ATOM    484  H   ASP    31      31.119  35.706  68.772  1.00  0.00           H  
ATOM    485  CA  ASP    31      30.294  34.194  69.938  1.00  0.00           C  
ATOM    486  HA  ASP    31      29.391  33.591  69.843  1.00  0.00           H  
ATOM    487  CB  ASP    31      31.422  33.242  70.275  1.00  0.00           C  
ATOM    488  HB2 ASP    31      31.765  32.868  69.310  1.00  0.00           H  
ATOM    489  HB3 ASP    31      32.339  33.739  70.590  1.00  0.00           H  
ATOM    490  CG  ASP    31      31.004  32.157  71.227  1.00  0.00           C  
ATOM    491  OD1 ASP    31      31.973  31.583  71.771  1.00  0.00           O  
ATOM    492  OD2 ASP    31      29.824  31.970  71.493  1.00  0.00           O  
ATOM    493  C   ASP    31      29.866  35.140  71.083  1.00  0.00           C  
ATOM    494  O   ASP    31      30.317  36.323  71.210  1.00  0.00           O  
ATOM    495  N   GLN    32      29.091  34.648  72.038  1.00  0.00           N  
ATOM    496  H   GLN    32      28.955  33.650  71.963  1.00  0.00           H  
ATOM    497  CA  GLN    32      28.784  35.291  73.310  1.00  0.00           C  
ATOM    498  HA  GLN    32      28.394  36.280  73.068  1.00  0.00           H  
ATOM    499  CB  GLN    32      27.864  34.444  74.191  1.00  0.00           C  
ATOM    500  HB2 GLN    32      27.925  33.370  74.015  1.00  0.00           H  
ATOM    501  HB3 GLN    32      28.203  34.584  75.217  1.00  0.00           H  
ATOM    502  CG  GLN    32      26.361  34.961  74.003  1.00  0.00           C  
ATOM    503  HG2 GLN    32      26.295  36.036  73.833  1.00  0.00           H  
ATOM    504  HG3 GLN    32      25.946  34.489  73.113  1.00  0.00           H  
ATOM    505  CD  GLN    32      25.464  34.517  75.075  1.00  0.00           C  
ATOM    506  OE1 GLN    32      25.869  34.151  76.188  1.00  0.00           O  
ATOM    507  NE2 GLN    32      24.172  34.654  74.967  1.00  0.00           N  
ATOM    508 HE21 GLN    32      23.788  34.605  75.900  1.00  0.00           H  
ATOM    509 HE22 GLN    32      23.791  35.117  74.154  1.00  0.00           H  
ATOM    510  C   GLN    32      30.117  35.573  73.953  1.00  0.00           C  
ATOM    511  O   GLN    32      30.931  34.703  74.345  1.00  0.00           O  
ATOM    512  N   SER    33      30.446  36.891  74.164  1.00  0.00           N  
ATOM    513  H   SER    33      29.733  37.551  73.888  1.00  0.00           H  
ATOM    514  CA  SER    33      31.452  37.204  75.206  1.00  0.00           C  
ATOM    515  HA  SER    33      32.173  36.426  75.457  1.00  0.00           H  
ATOM    516  CB  SER    33      32.317  38.372  74.746  1.00  0.00           C  
ATOM    517  HB2 SER    33      32.822  37.896  73.906  1.00  0.00           H  
ATOM    518  HB3 SER    33      31.771  39.239  74.372  1.00  0.00           H  
ATOM    519  OG  SER    33      33.367  38.777  75.592  1.00  0.00           O  
ATOM    520  HG  SER    33      33.037  39.420  76.224  1.00  0.00           H  
ATOM    521  C   SER    33      30.793  37.577  76.550  1.00  0.00           C  
ATOM    522  O   SER    33      30.009  38.464  76.585  1.00  0.00           O  
ATOM    523  N   LEU    34      31.306  36.985  77.637  1.00  0.00           N  
ATOM    524  H   LEU    34      32.055  36.337  77.438  1.00  0.00           H  
ATOM    525  CA  LEU    34      30.737  36.935  79.034  1.00  0.00           C  
ATOM    526  HA  LEU    34      29.695  37.256  79.007  1.00  0.00           H  
ATOM    527  CB  LEU    34      30.699  35.494  79.659  1.00  0.00           C  
ATOM    528  HB2 LEU    34      31.755  35.225  79.641  1.00  0.00           H  
ATOM    529  HB3 LEU    34      30.339  35.518  80.688  1.00  0.00           H  
ATOM    530  CG  LEU    34      29.784  34.553  78.904  1.00  0.00           C  
ATOM    531  HG  LEU    34      30.490  34.149  78.179  1.00  0.00           H  
ATOM    532  CD1 LEU    34      29.352  33.427  79.900  1.00  0.00           C  
ATOM    533 HD11 LEU    34      28.807  33.908  80.711  1.00  0.00           H  
ATOM    534 HD12 LEU    34      28.543  32.875  79.421  1.00  0.00           H  
ATOM    535 HD13 LEU    34      30.211  32.815  80.176  1.00  0.00           H  
ATOM    536  CD2 LEU    34      28.586  35.123  78.213  1.00  0.00           C  
ATOM    537 HD21 LEU    34      28.205  35.918  78.854  1.00  0.00           H  
ATOM    538 HD22 LEU    34      28.846  35.486  77.219  1.00  0.00           H  
ATOM    539 HD23 LEU    34      27.825  34.349  78.113  1.00  0.00           H  
ATOM    540  C   LEU    34      31.480  37.908  80.001  1.00  0.00           C  
ATOM    541  O   LEU    34      30.966  38.238  81.124  1.00  0.00           O  
ATOM    542  N   LYS    35      32.732  38.307  79.689  1.00  0.00           N  
ATOM    543  H   LYS    35      33.022  38.028  78.762  1.00  0.00           H  
ATOM    544  CA  LYS    35      33.750  38.702  80.684  1.00  0.00           C  
ATOM    545  HA  LYS    35      33.618  37.946  81.458  1.00  0.00           H  
ATOM    546  CB  LYS    35      35.209  38.615  80.078  1.00  0.00           C  
ATOM    547  HB2 LYS    35      35.325  39.450  79.386  1.00  0.00           H  
ATOM    548  HB3 LYS    35      35.848  38.644  80.960  1.00  0.00           H  
ATOM    549  CG  LYS    35      35.419  37.253  79.281  1.00  0.00           C  
ATOM    550  HG2 LYS    35      34.996  36.396  79.805  1.00  0.00           H  
ATOM    551  HG3 LYS    35      34.973  37.401  78.298  1.00  0.00           H  
ATOM    552  CD  LYS    35      36.927  37.001  79.108  1.00  0.00           C  
ATOM    553  HD2 LYS    35      37.239  37.745  78.375  1.00  0.00           H  
ATOM    554  HD3 LYS    35      37.426  37.348  80.013  1.00  0.00           H  
ATOM    555  CE  LYS    35      37.312  35.589  78.697  1.00  0.00           C  
ATOM    556  HE2 LYS    35      37.427  34.997  79.605  1.00  0.00           H  
ATOM    557  HE3 LYS    35      36.515  35.059  78.175  1.00  0.00           H  
ATOM    558  NZ  LYS    35      38.543  35.479  77.955  1.00  0.00           N  
ATOM    559  HZ1 LYS    35      38.532  36.026  77.106  1.00  0.00           H  
ATOM    560  HZ2 LYS    35      39.353  35.751  78.494  1.00  0.00           H  
ATOM    561  HZ3 LYS    35      38.704  34.531  77.647  1.00  0.00           H  
ATOM    562  C   LYS    35      33.392  40.062  81.270  1.00  0.00           C  
ATOM    563  O   LYS    35      33.275  41.030  80.516  1.00  0.00           O  
ATOM    564  N   PRO    36      33.185  40.203  82.564  1.00  0.00           N  
ATOM    565  CD  PRO    36      33.157  39.106  83.537  1.00  0.00           C  
ATOM    566  HD2 PRO    36      34.198  38.968  83.829  1.00  0.00           H  
ATOM    567  HD3 PRO    36      32.699  38.191  83.163  1.00  0.00           H  
ATOM    568  CG  PRO    36      32.514  39.568  84.823  1.00  0.00           C  
ATOM    569  HG2 PRO    36      33.160  39.717  85.688  1.00  0.00           H  
ATOM    570  HG3 PRO    36      31.792  38.919  85.319  1.00  0.00           H  
ATOM    571  CB  PRO    36      31.739  40.798  84.332  1.00  0.00           C  
ATOM    572  HB2 PRO    36      31.641  41.596  85.068  1.00  0.00           H  
ATOM    573  HB3 PRO    36      30.743  40.470  84.035  1.00  0.00           H  
ATOM    574  CA  PRO    36      32.369  41.318  83.034  1.00  0.00           C  
ATOM    575  HA  PRO    36      31.586  41.408  82.281  1.00  0.00           H  
ATOM    576  C   PRO    36      33.125  42.672  83.142  1.00  0.00           C  
ATOM    577  O   PRO    36      34.121  42.834  83.791  1.00  0.00           O  
ATOM    578  N   CYX    37      32.562  43.765  82.633  1.00  0.00           N  
ATOM    579  H   CYX    37      31.736  43.681  82.057  1.00  0.00           H  
ATOM    580  CA  CYX    37      32.888  45.154  82.999  1.00  0.00           C  
ATOM    581  HA  CYX    37      33.973  45.240  83.063  1.00  0.00           H  
ATOM    582  CB  CYX    37      32.355  46.060  81.966  1.00  0.00           C  
ATOM    583  HB2 CYX    37      32.873  47.016  82.044  1.00  0.00           H  
ATOM    584  HB3 CYX    37      32.522  45.560  81.012  1.00  0.00           H  
ATOM    585  SG  CYX    37      30.530  46.214  82.244  1.00  0.00           S  
ATOM    586  C   CYX    37      32.548  45.629  84.393  1.00  0.00           C  
ATOM    587  O   CYX    37      33.071  46.580  84.884  1.00  0.00           O  
ATOM    588  N   VAL    38      31.512  45.018  85.022  1.00  0.00           N  
ATOM    589  H   VAL    38      31.086  44.304  84.450  1.00  0.00           H  
ATOM    590  CA  VAL    38      30.995  45.201  86.430  1.00  0.00           C  
ATOM    591  HA  VAL    38      30.140  44.549  86.604  1.00  0.00           H  
ATOM    592  CB  VAL    38      32.014  44.819  87.535  1.00  0.00           C  
ATOM    593  HB  VAL    38      32.848  45.520  87.567  1.00  0.00           H  
ATOM    594  CG1 VAL    38      31.513  44.787  89.009  1.00  0.00           C  
ATOM    595 HG11 VAL    38      31.137  45.786  89.228  1.00  0.00           H  
ATOM    596 HG12 VAL    38      30.673  44.183  89.354  1.00  0.00           H  
ATOM    597 HG13 VAL    38      32.396  44.513  89.588  1.00  0.00           H  
ATOM    598  CG2 VAL    38      32.544  43.447  87.245  1.00  0.00           C  
ATOM    599 HG21 VAL    38      33.146  43.029  88.051  1.00  0.00           H  
ATOM    600 HG22 VAL    38      31.796  42.697  86.985  1.00  0.00           H  
ATOM    601 HG23 VAL    38      33.229  43.390  86.399  1.00  0.00           H  
ATOM    602  C   VAL    38      30.313  46.542  86.615  1.00  0.00           C  
ATOM    603  O   VAL    38      29.237  46.626  87.207  1.00  0.00           O  
ATOM    604  N   LYS    39      31.025  47.655  86.308  1.00  0.00           N  
ATOM    605  H   LYS    39      32.008  47.527  86.113  1.00  0.00           H  
ATOM    606  CA  LYS    39      30.676  49.119  86.153  1.00  0.00           C  
ATOM    607  HA  LYS    39      30.067  49.399  87.012  1.00  0.00           H  
ATOM    608  CB  LYS    39      32.019  49.921  86.078  1.00  0.00           C  
ATOM    609  HB2 LYS    39      32.522  49.681  85.142  1.00  0.00           H  
ATOM    610  HB3 LYS    39      31.783  50.975  86.228  1.00  0.00           H  
ATOM    611  CG  LYS    39      32.918  49.583  87.235  1.00  0.00           C  
ATOM    612  HG2 LYS    39      32.324  49.032  87.964  1.00  0.00           H  
ATOM    613  HG3 LYS    39      33.747  48.997  86.838  1.00  0.00           H  
ATOM    614  CD  LYS    39      33.518  50.815  87.962  1.00  0.00           C  
ATOM    615  HD2 LYS    39      34.199  51.367  87.315  1.00  0.00           H  
ATOM    616  HD3 LYS    39      32.734  51.448  88.378  1.00  0.00           H  
ATOM    617  CE  LYS    39      34.355  50.251  89.168  1.00  0.00           C  
ATOM    618  HE2 LYS    39      33.647  49.761  89.836  1.00  0.00           H  
ATOM    619  HE3 LYS    39      35.094  49.551  88.777  1.00  0.00           H  
ATOM    620  NZ  LYS    39      34.981  51.357  89.944  1.00  0.00           N  
ATOM    621  HZ1 LYS    39      34.845  52.233  89.461  1.00  0.00           H  
ATOM    622  HZ2 LYS    39      34.758  51.404  90.928  1.00  0.00           H  
ATOM    623  HZ3 LYS    39      35.982  51.226  89.893  1.00  0.00           H  
ATOM    624  C   LYS    39      29.788  49.341  84.969  1.00  0.00           C  
ATOM    625  O   LYS    39      30.190  49.346  83.753  1.00  0.00           O  
ATOM    626  N   LEU    40      28.463  49.468  85.277  1.00  0.00           N  
ATOM    627  H   LEU    40      28.256  49.442  86.265  1.00  0.00           H  
ATOM    628  CA  LEU    40      27.477  49.023  84.323  1.00  0.00           C  
ATOM    629  HA  LEU    40      28.044  48.839  83.411  1.00  0.00           H  
ATOM    630  CB  LEU    40      26.932  47.629  84.949  1.00  0.00           C  
ATOM    631  HB2 LEU    40      27.041  47.647  86.033  1.00  0.00           H  
ATOM    632  HB3 LEU    40      25.854  47.599  84.794  1.00  0.00           H  
ATOM    633  CG  LEU    40      27.456  46.351  84.293  1.00  0.00           C  
ATOM    634  HG  LEU    40      28.546  46.341  84.272  1.00  0.00           H  
ATOM    635  CD1 LEU    40      26.911  45.178  85.068  1.00  0.00           C  
ATOM    636 HD11 LEU    40      25.847  44.970  84.952  1.00  0.00           H  
ATOM    637 HD12 LEU    40      27.579  44.385  84.732  1.00  0.00           H  
ATOM    638 HD13 LEU    40      27.206  45.272  86.113  1.00  0.00           H  
ATOM    639  CD2 LEU    40      26.928  46.262  82.852  1.00  0.00           C  
ATOM    640 HD21 LEU    40      27.377  45.384  82.387  1.00  0.00           H  
ATOM    641 HD22 LEU    40      25.838  46.226  82.838  1.00  0.00           H  
ATOM    642 HD23 LEU    40      27.322  47.118  82.306  1.00  0.00           H  
ATOM    643  C   LEU    40      26.343  50.032  84.119  1.00  0.00           C  
ATOM    644  O   LEU    40      25.981  50.809  84.976  1.00  0.00           O  
ATOM    645  N   THR    41      25.799  49.986  82.912  1.00  0.00           N  
ATOM    646  H   THR    41      26.118  49.186  82.385  1.00  0.00           H  
ATOM    647  CA  THR    41      24.530  50.636  82.496  1.00  0.00           C  
ATOM    648  HA  THR    41      24.381  51.596  82.991  1.00  0.00           H  
ATOM    649  CB  THR    41      24.448  50.932  80.976  1.00  0.00           C  
ATOM    650  HB  THR    41      24.443  49.981  80.443  1.00  0.00           H  
ATOM    651  CG2 THR    41      23.241  51.767  80.593  1.00  0.00           C  
ATOM    652 HG21 THR    41      22.447  51.733  81.339  1.00  0.00           H  
ATOM    653 HG22 THR    41      23.464  52.710  80.094  1.00  0.00           H  
ATOM    654 HG23 THR    41      22.766  51.268  79.749  1.00  0.00           H  
ATOM    655  OG1 THR    41      25.625  51.590  80.521  1.00  0.00           O  
ATOM    656  HG1 THR    41      26.284  50.902  80.642  1.00  0.00           H  
ATOM    657  C   THR    41      23.299  49.727  82.797  1.00  0.00           C  
ATOM    658  O   THR    41      23.220  48.651  82.173  1.00  0.00           O  
ATOM    659  N   PRO    42      22.489  50.000  83.864  1.00  0.00           N  
ATOM    660  CD  PRO    42      22.760  50.985  84.852  1.00  0.00           C  
ATOM    661  HD2 PRO    42      22.884  51.960  84.379  1.00  0.00           H  
ATOM    662  HD3 PRO    42      23.637  50.672  85.417  1.00  0.00           H  
ATOM    663  CG  PRO    42      21.503  51.022  85.744  1.00  0.00           C  
ATOM    664  HG2 PRO    42      20.889  51.863  85.420  1.00  0.00           H  
ATOM    665  HG3 PRO    42      21.651  51.102  86.821  1.00  0.00           H  
ATOM    666  CB  PRO    42      20.798  49.651  85.520  1.00  0.00           C  
ATOM    667  HB2 PRO    42      19.709  49.700  85.493  1.00  0.00           H  
ATOM    668  HB3 PRO    42      21.010  48.989  86.359  1.00  0.00           H  
ATOM    669  CA  PRO    42      21.390  49.066  84.244  1.00  0.00           C  
ATOM    670  HA  PRO    42      21.785  48.081  84.494  1.00  0.00           H  
ATOM    671  C   PRO    42      20.281  48.760  83.229  1.00  0.00           C  
ATOM    672  O   PRO    42      19.913  47.608  83.042  1.00  0.00           O  
ATOM    673  N   LEU    43      19.997  49.751  82.352  1.00  0.00           N  
ATOM    674  H   LEU    43      20.314  50.705  82.454  1.00  0.00           H  
ATOM    675  CA  LEU    43      19.053  49.555  81.177  1.00  0.00           C  
ATOM    676  HA  LEU    43      18.124  49.122  81.546  1.00  0.00           H  
ATOM    677  CB  LEU    43      18.722  50.897  80.537  1.00  0.00           C  
ATOM    678  HB2 LEU    43      18.293  51.514  81.327  1.00  0.00           H  
ATOM    679  HB3 LEU    43      19.651  51.404  80.276  1.00  0.00           H  
ATOM    680  CG  LEU    43      17.755  50.913  79.303  1.00  0.00           C  
ATOM    681  HG  LEU    43      17.475  51.947  79.101  1.00  0.00           H  
ATOM    682  CD1 LEU    43      18.506  50.600  78.003  1.00  0.00           C  
ATOM    683 HD11 LEU    43      18.308  49.579  77.674  1.00  0.00           H  
ATOM    684 HD12 LEU    43      18.066  51.299  77.292  1.00  0.00           H  
ATOM    685 HD13 LEU    43      19.581  50.689  78.157  1.00  0.00           H  
ATOM    686  CD2 LEU    43      16.528  49.992  79.463  1.00  0.00           C  
ATOM    687 HD21 LEU    43      16.248  49.788  80.496  1.00  0.00           H  
ATOM    688 HD22 LEU    43      15.690  50.541  79.034  1.00  0.00           H  
ATOM    689 HD23 LEU    43      16.732  49.012  79.031  1.00  0.00           H  
ATOM    690  C   LEU    43      19.667  48.617  80.134  1.00  0.00           C  
ATOM    691  O   LEU    43      20.671  48.892  79.534  1.00  0.00           O  
ATOM    692  N   CYX    44      18.975  47.484  79.874  1.00  0.00           N  
ATOM    693  H   CYX    44      18.098  47.413  80.370  1.00  0.00           H  
ATOM    694  CA  CYX    44      19.239  46.507  78.854  1.00  0.00           C  
ATOM    695  HA  CYX    44      19.527  47.106  77.991  1.00  0.00           H  
ATOM    696  CB  CYX    44      20.532  45.750  79.070  1.00  0.00           C  
ATOM    697  HB2 CYX    44      21.347  46.467  79.168  1.00  0.00           H  
ATOM    698  HB3 CYX    44      20.613  45.092  79.935  1.00  0.00           H  
ATOM    699  SG  CYX    44      21.082  44.676  77.697  1.00  0.00           S  
ATOM    700  C   CYX    44      17.989  45.639  78.443  1.00  0.00           C  
ATOM    701  O   CYX    44      17.407  44.982  79.325  1.00  0.00           O  
ATOM    702  N   VAL    45      17.638  45.644  77.147  1.00  0.00           N  
ATOM    703  H   VAL    45      18.307  46.074  76.524  1.00  0.00           H  
ATOM    704  CA  VAL    45      16.567  44.893  76.512  1.00  0.00           C  
ATOM    705  HA  VAL    45      15.807  44.649  77.253  1.00  0.00           H  
ATOM    706  CB  VAL    45      15.744  45.820  75.559  1.00  0.00           C  
ATOM    707  HB  VAL    45      16.401  46.295  74.830  1.00  0.00           H  
ATOM    708  CG1 VAL    45      14.672  45.085  74.837  1.00  0.00           C  
ATOM    709 HG11 VAL    45      14.212  44.448  75.593  1.00  0.00           H  
ATOM    710 HG12 VAL    45      13.920  45.768  74.442  1.00  0.00           H  
ATOM    711 HG13 VAL    45      15.089  44.477  74.035  1.00  0.00           H  
ATOM    712  CG2 VAL    45      15.146  46.916  76.405  1.00  0.00           C  
ATOM    713 HG21 VAL    45      14.670  46.435  77.259  1.00  0.00           H  
ATOM    714 HG22 VAL    45      15.891  47.682  76.618  1.00  0.00           H  
ATOM    715 HG23 VAL    45      14.382  47.489  75.880  1.00  0.00           H  
ATOM    716  C   VAL    45      17.047  43.653  75.923  1.00  0.00           C  
ATOM    717  O   VAL    45      17.894  43.679  75.088  1.00  0.00           O  
ATOM    718  N   GLY    46      16.489  42.531  76.337  1.00  0.00           N  
ATOM    719  H   GLY    46      15.914  42.667  77.157  1.00  0.00           H  
ATOM    720  CA  GLY    46      16.664  41.213  75.899  1.00  0.00           C  
ATOM    721  HA2 GLY    46      15.732  40.823  75.491  1.00  0.00           H  
ATOM    722  HA3 GLY    46      17.429  41.312  75.129  1.00  0.00           H  
ATOM    723  C   GLY    46      17.288  40.424  77.024  1.00  0.00           C  
ATOM    724  O   GLY    46      18.400  40.134  76.913  1.00  0.00           O  
ATOM    725  N   ALA    47      16.632  39.942  78.046  1.00  0.00           N  
ATOM    726  H   ALA    47      15.625  39.912  77.971  1.00  0.00           H  
ATOM    727  CA  ALA    47      17.267  39.534  79.350  1.00  0.00           C  
ATOM    728  HA  ALA    47      17.758  40.406  79.783  1.00  0.00           H  
ATOM    729  CB  ALA    47      16.158  39.233  80.390  1.00  0.00           C  
ATOM    730  HB1 ALA    47      16.467  39.118  81.429  1.00  0.00           H  
ATOM    731  HB2 ALA    47      15.490  40.094  80.389  1.00  0.00           H  
ATOM    732  HB3 ALA    47      15.582  38.381  80.029  1.00  0.00           H  
ATOM    733  C   ALA    47      18.427  38.548  79.378  1.00  0.00           C  
ATOM    734  O   ALA    47      19.489  38.864  79.934  1.00  0.00           O  
ATOM    735  N   GLY    48      18.342  37.390  78.738  1.00  0.00           N  
ATOM    736  H   GLY    48      17.429  37.148  78.380  1.00  0.00           H  
ATOM    737  CA  GLY    48      19.532  36.574  78.387  1.00  0.00           C  
ATOM    738  HA2 GLY    48      20.119  36.280  79.257  1.00  0.00           H  
ATOM    739  HA3 GLY    48      19.165  35.634  77.974  1.00  0.00           H  
ATOM    740  C   GLY    48      20.710  37.148  77.527  1.00  0.00           C  
ATOM    741  O   GLY    48      21.933  36.756  77.620  1.00  0.00           O  
ATOM    742  N   SER    49      20.344  38.045  76.556  1.00  0.00           N  
ATOM    743  H   SER    49      19.389  38.372  76.523  1.00  0.00           H  
ATOM    744  CA  SER    49      21.352  38.744  75.718  1.00  0.00           C  
ATOM    745  HA  SER    49      22.061  38.090  75.210  1.00  0.00           H  
ATOM    746  CB  SER    49      20.659  39.644  74.638  1.00  0.00           C  
ATOM    747  HB2 SER    49      20.137  40.498  75.070  1.00  0.00           H  
ATOM    748  HB3 SER    49      21.405  40.093  73.982  1.00  0.00           H  
ATOM    749  OG  SER    49      19.754  38.965  73.766  1.00  0.00           O  
ATOM    750  HG  SER    49      19.235  39.599  73.265  1.00  0.00           H  
ATOM    751  C   SER    49      22.255  39.542  76.610  1.00  0.00           C  
ATOM    752  O   SER    49      23.462  39.360  76.710  1.00  0.00           O  
ATOM    753  N   CYX    50      21.617  40.214  77.587  1.00  0.00           N  
ATOM    754  H   CYX    50      20.613  40.299  77.515  1.00  0.00           H  
ATOM    755  CA  CYX    50      22.346  41.115  78.572  1.00  0.00           C  
ATOM    756  HA  CYX    50      23.103  41.744  78.105  1.00  0.00           H  
ATOM    757  CB  CYX    50      21.214  41.944  79.174  1.00  0.00           C  
ATOM    758  HB2 CYX    50      20.554  41.252  79.697  1.00  0.00           H  
ATOM    759  HB3 CYX    50      21.595  42.539  80.003  1.00  0.00           H  
ATOM    760  SG  CYX    50      20.189  42.854  78.036  1.00  0.00           S  
ATOM    761  C   CYX    50      23.061  40.274  79.636  1.00  0.00           C  
ATOM    762  O   CYX    50      23.606  40.883  80.553  1.00  0.00           O  
ATOM    763  N   ASN    51      23.286  38.960  79.519  1.00  0.00           N  
ATOM    764  H   ASN    51      23.142  38.511  78.625  1.00  0.00           H  
ATOM    765  CA  ASN    51      24.254  38.240  80.311  1.00  0.00           C  
ATOM    766  HA  ASN    51      24.216  38.705  81.296  1.00  0.00           H  
ATOM    767  CB  ASN    51      23.865  36.726  80.378  1.00  0.00           C  
ATOM    768  HB2 ASN    51      24.195  36.440  81.377  1.00  0.00           H  
ATOM    769  HB3 ASN    51      22.837  36.437  80.159  1.00  0.00           H  
ATOM    770  CG  ASN    51      24.770  35.892  79.541  1.00  0.00           C  
ATOM    771  OD1 ASN    51      25.618  35.168  80.061  1.00  0.00           O  
ATOM    772  ND2 ASN    51      24.523  35.831  78.269  1.00  0.00           N  
ATOM    773 HD21 ASN    51      25.145  35.316  77.663  1.00  0.00           H  
ATOM    774 HD22 ASN    51      23.618  36.097  77.907  1.00  0.00           H  
ATOM    775  C   ASN    51      25.682  38.466  79.782  1.00  0.00           C  
ATOM    776  O   ASN    51      26.631  38.330  80.514  1.00  0.00           O  
ATOM    777  N   THR    52      25.811  38.776  78.502  1.00  0.00           N  
ATOM    778  H   THR    52      24.947  38.994  78.028  1.00  0.00           H  
ATOM    779  CA  THR    52      27.089  39.069  77.878  1.00  0.00           C  
ATOM    780  HA  THR    52      27.845  38.284  77.885  1.00  0.00           H  
ATOM    781  CB  THR    52      26.967  39.463  76.379  1.00  0.00           C  
ATOM    782  HB  THR    52      27.936  39.748  75.969  1.00  0.00           H  
ATOM    783  CG2 THR    52      26.504  38.191  75.622  1.00  0.00           C  
ATOM    784 HG21 THR    52      26.531  38.431  74.559  1.00  0.00           H  
ATOM    785 HG22 THR    52      27.295  37.451  75.747  1.00  0.00           H  
ATOM    786 HG23 THR    52      25.521  37.803  75.888  1.00  0.00           H  
ATOM    787  OG1 THR    52      25.941  40.419  76.175  1.00  0.00           O  
ATOM    788  HG1 THR    52      25.101  39.953  76.177  1.00  0.00           H  
ATOM    789  C   THR    52      27.835  40.259  78.646  1.00  0.00           C  
ATOM    790  O   THR    52      27.299  41.002  79.494  1.00  0.00           O  
ATOM    791  N   SER    53      29.041  40.556  78.173  1.00  0.00           N  
ATOM    792  H   SER    53      29.513  39.852  77.624  1.00  0.00           H  
ATOM    793  CA  SER    53      29.926  41.713  78.373  1.00  0.00           C  
ATOM    794  HA  SER    53      29.404  42.590  77.992  1.00  0.00           H  
ATOM    795  CB  SER    53      30.271  41.801  79.853  1.00  0.00           C  
ATOM    796  HB2 SER    53      30.521  40.803  80.214  1.00  0.00           H  
ATOM    797  HB3 SER    53      31.064  42.545  79.916  1.00  0.00           H  
ATOM    798  OG  SER    53      29.292  42.564  80.527  1.00  0.00           O  
ATOM    799  HG  SER    53      28.427  42.300  80.204  1.00  0.00           H  
ATOM    800  C   SER    53      31.312  41.668  77.673  1.00  0.00           C  
ATOM    801  O   SER    53      31.790  40.571  77.292  1.00  0.00           O  
ATOM    802  N   VAL    54      32.006  42.797  77.617  1.00  0.00           N  
ATOM    803  H   VAL    54      31.478  43.654  77.700  1.00  0.00           H  
ATOM    804  CA  VAL    54      33.514  42.897  77.552  1.00  0.00           C  
ATOM    805  HA  VAL    54      33.741  41.879  77.870  1.00  0.00           H  
ATOM    806  CB  VAL    54      34.039  43.123  76.090  1.00  0.00           C  
ATOM    807  HB  VAL    54      35.107  43.339  76.115  1.00  0.00           H  
ATOM    808  CG1 VAL    54      33.993  41.959  75.134  1.00  0.00           C  
ATOM    809 HG11 VAL    54      34.269  42.198  74.107  1.00  0.00           H  
ATOM    810 HG12 VAL    54      34.668  41.199  75.529  1.00  0.00           H  
ATOM    811 HG13 VAL    54      33.010  41.491  75.078  1.00  0.00           H  
ATOM    812  CG2 VAL    54      33.298  44.280  75.502  1.00  0.00           C  
ATOM    813 HG21 VAL    54      33.833  44.606  74.610  1.00  0.00           H  
ATOM    814 HG22 VAL    54      32.350  43.999  75.043  1.00  0.00           H  
ATOM    815 HG23 VAL    54      33.026  45.053  76.221  1.00  0.00           H  
ATOM    816  C   VAL    54      34.168  43.702  78.599  1.00  0.00           C  
ATOM    817  O   VAL    54      33.451  44.366  79.391  1.00  0.00           O  
ATOM    818  N   ILE    55      35.476  43.686  78.699  1.00  0.00           N  
ATOM    819  H   ILE    55      35.971  43.011  78.136  1.00  0.00           H  
ATOM    820  CA  ILE    55      36.181  44.110  79.921  1.00  0.00           C  
ATOM    821  HA  ILE    55      35.419  43.735  80.604  1.00  0.00           H  
ATOM    822  CB  ILE    55      37.432  43.167  80.227  1.00  0.00           C  
ATOM    823  HB  ILE    55      37.325  42.153  79.842  1.00  0.00           H  
ATOM    824  CG2 ILE    55      38.732  43.766  79.708  1.00  0.00           C  
ATOM    825 HG21 ILE    55      38.826  44.743  80.181  1.00  0.00           H  
ATOM    826 HG22 ILE    55      39.529  43.052  79.916  1.00  0.00           H  
ATOM    827 HG23 ILE    55      38.688  43.817  78.620  1.00  0.00           H  
ATOM    828  CG1 ILE    55      37.499  42.950  81.776  1.00  0.00           C  
ATOM    829 HG12 ILE    55      38.538  42.737  82.029  1.00  0.00           H  
ATOM    830 HG13 ILE    55      37.299  43.839  82.374  1.00  0.00           H  
ATOM    831  CD1 ILE    55      36.633  41.748  82.255  1.00  0.00           C  
ATOM    832 HD11 ILE    55      36.900  40.829  81.734  1.00  0.00           H  
ATOM    833 HD12 ILE    55      36.751  41.636  83.333  1.00  0.00           H  
ATOM    834 HD13 ILE    55      35.580  41.960  82.069  1.00  0.00           H  
ATOM    835  C   ILE    55      36.243  45.648  80.125  1.00  0.00           C  
ATOM    836  O   ILE    55      36.375  46.161  81.229  1.00  0.00           O  
ATOM    837  N   THR    56      35.940  46.417  79.073  1.00  0.00           N  
ATOM    838  H   THR    56      35.826  45.850  78.245  1.00  0.00           H  
ATOM    839  CA  THR    56      35.844  47.875  79.091  1.00  0.00           C  
ATOM    840  HA  THR    56      36.778  48.160  79.577  1.00  0.00           H  
ATOM    841  CB  THR    56      35.742  48.630  77.716  1.00  0.00           C  
ATOM    842  HB  THR    56      35.059  49.463  77.879  1.00  0.00           H  
ATOM    843  CG2 THR    56      37.085  49.165  77.226  1.00  0.00           C  
ATOM    844 HG21 THR    56      36.896  49.385  76.176  1.00  0.00           H  
ATOM    845 HG22 THR    56      37.216  50.079  77.805  1.00  0.00           H  
ATOM    846 HG23 THR    56      37.894  48.434  77.250  1.00  0.00           H  
ATOM    847  OG1 THR    56      35.271  47.748  76.668  1.00  0.00           O  
ATOM    848  HG1 THR    56      34.428  48.113  76.389  1.00  0.00           H  
ATOM    849  C   THR    56      34.681  48.392  80.023  1.00  0.00           C  
ATOM    850  O   THR    56      33.536  48.103  79.732  1.00  0.00           O  
ATOM    851  N   GLN    57      35.001  49.357  80.824  1.00  0.00           N  
ATOM    852  H   GLN    57      35.945  49.692  80.694  1.00  0.00           H  
ATOM    853  CA  GLN    57      34.052  49.886  81.853  1.00  0.00           C  
ATOM    854  HA  GLN    57      33.461  49.139  82.382  1.00  0.00           H  
ATOM    855  CB  GLN    57      34.865  50.498  83.001  1.00  0.00           C  
ATOM    856  HB2 GLN    57      35.634  51.140  82.570  1.00  0.00           H  
ATOM    857  HB3 GLN    57      34.278  51.190  83.606  1.00  0.00           H  
ATOM    858  CG  GLN    57      35.548  49.418  83.896  1.00  0.00           C  
ATOM    859  HG2 GLN    57      34.855  48.785  84.451  1.00  0.00           H  
ATOM    860  HG3 GLN    57      36.115  48.681  83.327  1.00  0.00           H  
ATOM    861  CD  GLN    57      36.451  50.034  84.943  1.00  0.00           C  
ATOM    862  OE1 GLN    57      37.044  51.073  84.817  1.00  0.00           O  
ATOM    863  NE2 GLN    57      36.632  49.352  86.108  1.00  0.00           N  
ATOM    864 HE21 GLN    57      36.208  48.435  86.131  1.00  0.00           H  
ATOM    865 HE22 GLN    57      37.379  49.532  86.764  1.00  0.00           H  
ATOM    866  C   GLN    57      33.181  51.023  81.370  1.00  0.00           C  
ATOM    867  O   GLN    57      32.256  51.427  82.072  1.00  0.00           O  
ATOM    868  N   ALA    58      33.409  51.528  80.172  1.00  0.00           N  
ATOM    869  H   ALA    58      34.355  51.495  79.820  1.00  0.00           H  
ATOM    870  CA  ALA    58      32.440  52.245  79.341  1.00  0.00           C  
ATOM    871  HA  ALA    58      31.802  52.972  79.844  1.00  0.00           H  
ATOM    872  CB  ALA    58      33.158  53.073  78.320  1.00  0.00           C  
ATOM    873  HB1 ALA    58      33.987  53.658  78.716  1.00  0.00           H  
ATOM    874  HB2 ALA    58      33.651  52.444  77.579  1.00  0.00           H  
ATOM    875  HB3 ALA    58      32.430  53.574  77.681  1.00  0.00           H  
ATOM    876  C   ALA    58      31.485  51.209  78.653  1.00  0.00           C  
ATOM    877  O   ALA    58      31.531  51.004  77.443  1.00  0.00           O  
ATOM    878  N   CYX    59      30.581  50.723  79.470  1.00  0.00           N  
ATOM    879  H   CYX    59      30.599  51.087  80.412  1.00  0.00           H  
ATOM    880  CA  CYX    59      29.863  49.489  79.148  1.00  0.00           C  
ATOM    881  HA  CYX    59      30.163  48.973  78.236  1.00  0.00           H  
ATOM    882  CB  CYX    59      30.174  48.599  80.404  1.00  0.00           C  
ATOM    883  HB2 CYX    59      31.235  48.624  80.650  1.00  0.00           H  
ATOM    884  HB3 CYX    59      29.674  49.119  81.221  1.00  0.00           H  
ATOM    885  SG  CYX    59      29.660  46.929  80.436  1.00  0.00           S  
ATOM    886  C   CYX    59      28.321  49.918  78.992  1.00  0.00           C  
ATOM    887  O   CYX    59      27.603  49.715  79.935  1.00  0.00           O  
ATOM    888  N   PRO    60      27.893  50.267  77.782  1.00  0.00           N  
ATOM    889  CD  PRO    60      28.268  51.505  77.123  1.00  0.00           C  
ATOM    890  HD2 PRO    60      29.326  51.500  76.859  1.00  0.00           H  
ATOM    891  HD3 PRO    60      28.066  52.350  77.780  1.00  0.00           H  
ATOM    892  CG  PRO    60      27.318  51.692  75.943  1.00  0.00           C  
ATOM    893  HG2 PRO    60      28.027  51.969  75.163  1.00  0.00           H  
ATOM    894  HG3 PRO    60      26.425  52.298  76.095  1.00  0.00           H  
ATOM    895  CB  PRO    60      26.750  50.216  75.735  1.00  0.00           C  
ATOM    896  HB2 PRO    60      27.338  49.739  74.951  1.00  0.00           H  
ATOM    897  HB3 PRO    60      25.684  50.118  75.531  1.00  0.00           H  
ATOM    898  CA  PRO    60      26.851  49.467  77.100  1.00  0.00           C  
ATOM    899  HA  PRO    60      25.927  49.588  77.666  1.00  0.00           H  
ATOM    900  C   PRO    60      27.243  47.972  76.914  1.00  0.00           C  
ATOM    901  O   PRO    60      28.403  47.680  76.476  1.00  0.00           O  
ATOM    902  N   LYS    61      26.483  47.083  77.514  1.00  0.00           N  
ATOM    903  H   LYS    61      25.509  47.321  77.638  1.00  0.00           H  
ATOM    904  CA  LYS    61      26.982  45.746  77.886  1.00  0.00           C  
ATOM    905  HA  LYS    61      28.052  45.898  78.028  1.00  0.00           H  
ATOM    906  CB  LYS    61      26.569  45.215  79.278  1.00  0.00           C  
ATOM    907  HB2 LYS    61      27.442  44.665  79.630  1.00  0.00           H  
ATOM    908  HB3 LYS    61      26.449  46.072  79.940  1.00  0.00           H  
ATOM    909  CG  LYS    61      25.362  44.267  79.133  1.00  0.00           C  
ATOM    910  HG2 LYS    61      24.580  44.747  78.544  1.00  0.00           H  
ATOM    911  HG3 LYS    61      25.605  43.294  78.706  1.00  0.00           H  
ATOM    912  CD  LYS    61      24.680  43.990  80.419  1.00  0.00           C  
ATOM    913  HD2 LYS    61      24.156  44.887  80.750  1.00  0.00           H  
ATOM    914  HD3 LYS    61      23.878  43.307  80.140  1.00  0.00           H  
ATOM    915  CE  LYS    61      25.528  43.371  81.506  1.00  0.00           C  
ATOM    916  HE2 LYS    61      26.379  42.879  81.033  1.00  0.00           H  
ATOM    917  HE3 LYS    61      25.892  44.127  82.202  1.00  0.00           H  
ATOM    918  NZ  LYS    61      24.704  42.443  82.363  1.00  0.00           N  
ATOM    919  HZ1 LYS    61      25.124  41.969  83.149  1.00  0.00           H  
ATOM    920  HZ2 LYS    61      23.842  42.897  82.628  1.00  0.00           H  
ATOM    921  HZ3 LYS    61      24.456  41.632  81.814  1.00  0.00           H  
ATOM    922  C   LYS    61      26.894  44.710  76.723  1.00  0.00           C  
ATOM    923  O   LYS    61      27.764  43.818  76.752  1.00  0.00           O  
ATOM    924  N   VAL    62      25.978  44.748  75.730  1.00  0.00           N  
ATOM    925  H   VAL    62      25.355  45.537  75.631  1.00  0.00           H  
ATOM    926  CA  VAL    62      25.760  43.525  74.931  1.00  0.00           C  
ATOM    927  HA  VAL    62      25.791  42.654  75.586  1.00  0.00           H  
ATOM    928  CB  VAL    62      24.332  43.524  74.356  1.00  0.00           C  
ATOM    929  HB  VAL    62      24.017  44.513  74.023  1.00  0.00           H  
ATOM    930  CG1 VAL    62      23.957  42.617  73.157  1.00  0.00           C  
ATOM    931 HG11 VAL    62      22.978  42.904  72.772  1.00  0.00           H  
ATOM    932 HG12 VAL    62      24.683  42.615  72.344  1.00  0.00           H  
ATOM    933 HG13 VAL    62      23.713  41.587  73.417  1.00  0.00           H  
ATOM    934  CG2 VAL    62      23.367  42.998  75.429  1.00  0.00           C  
ATOM    935 HG21 VAL    62      23.264  43.698  76.259  1.00  0.00           H  
ATOM    936 HG22 VAL    62      22.316  42.890  75.164  1.00  0.00           H  
ATOM    937 HG23 VAL    62      23.669  42.024  75.814  1.00  0.00           H  
ATOM    938  C   VAL    62      26.898  43.163  73.935  1.00  0.00           C  
ATOM    939  O   VAL    62      27.211  44.046  73.144  1.00  0.00           O  
ATOM    940  N   SER    63      27.460  41.939  73.915  1.00  0.00           N  
ATOM    941  H   SER    63      26.913  41.160  74.253  1.00  0.00           H  
ATOM    942  CA  SER    63      28.832  41.677  73.449  1.00  0.00           C  
ATOM    943  HA  SER    63      29.017  42.442  72.695  1.00  0.00           H  
ATOM    944  CB  SER    63      29.906  41.959  74.535  1.00  0.00           C  
ATOM    945  HB2 SER    63      29.749  41.215  75.316  1.00  0.00           H  
ATOM    946  HB3 SER    63      30.844  41.806  74.001  1.00  0.00           H  
ATOM    947  OG  SER    63      29.719  43.267  74.951  1.00  0.00           O  
ATOM    948  HG  SER    63      29.206  43.253  75.763  1.00  0.00           H  
ATOM    949  C   SER    63      29.054  40.395  72.714  1.00  0.00           C  
ATOM    950  O   SER    63      29.691  39.452  73.244  1.00  0.00           O  
ATOM    951  N   PHE    64      28.393  40.276  71.578  1.00  0.00           N  
ATOM    952  H   PHE    64      27.805  41.039  71.274  1.00  0.00           H  
ATOM    953  CA  PHE    64      28.435  39.144  70.689  1.00  0.00           C  
ATOM    954  HA  PHE    64      28.693  38.215  71.197  1.00  0.00           H  
ATOM    955  CB  PHE    64      27.092  38.914  70.082  1.00  0.00           C  
ATOM    956  HB2 PHE    64      26.295  39.101  70.801  1.00  0.00           H  
ATOM    957  HB3 PHE    64      26.941  39.580  69.233  1.00  0.00           H  
ATOM    958  CG  PHE    64      26.823  37.514  69.551  1.00  0.00           C  
ATOM    959  CD1 PHE    64      27.148  37.136  68.270  1.00  0.00           C  
ATOM    960  HD1 PHE    64      27.474  37.920  67.601  1.00  0.00           H  
ATOM    961  CE1 PHE    64      27.303  35.842  67.831  1.00  0.00           C  
ATOM    962  HE1 PHE    64      27.628  35.612  66.827  1.00  0.00           H  
ATOM    963  CZ  PHE    64      26.881  34.825  68.666  1.00  0.00           C  
ATOM    964  HZ  PHE    64      27.040  33.798  68.373  1.00  0.00           H  
ATOM    965  CE2 PHE    64      26.402  35.103  69.916  1.00  0.00           C  
ATOM    966  HE2 PHE    64      26.189  34.283  70.585  1.00  0.00           H  
ATOM    967  CD2 PHE    64      26.366  36.432  70.371  1.00  0.00           C  
ATOM    968  HD2 PHE    64      26.053  36.657  71.380  1.00  0.00           H  
ATOM    969  C   PHE    64      29.588  39.411  69.751  1.00  0.00           C  
ATOM    970  O   PHE    64      29.520  40.258  68.891  1.00  0.00           O  
ATOM    971  N   GLU    65      30.779  38.935  70.183  1.00  0.00           N  
ATOM    972  H   GLU    65      30.638  38.223  70.886  1.00  0.00           H  
ATOM    973  CA  GLU    65      32.135  39.348  69.781  1.00  0.00           C  
ATOM    974  HA  GLU    65      31.974  40.343  69.364  1.00  0.00           H  
ATOM    975  CB  GLU    65      33.081  39.465  70.985  1.00  0.00           C  
ATOM    976  HB2 GLU    65      32.937  38.691  71.739  1.00  0.00           H  
ATOM    977  HB3 GLU    65      34.131  39.537  70.702  1.00  0.00           H  
ATOM    978  CG  GLU    65      32.846  40.750  71.751  1.00  0.00           C  
ATOM    979  HG2 GLU    65      31.799  40.813  72.048  1.00  0.00           H  
ATOM    980  HG3 GLU    65      33.336  40.710  72.723  1.00  0.00           H  
ATOM    981  CD  GLU    65      33.420  41.953  71.023  1.00  0.00           C  
ATOM    982  OE1 GLU    65      34.621  42.080  70.790  1.00  0.00           O  
ATOM    983  OE2 GLU    65      32.546  42.790  70.671  1.00  0.00           O  
ATOM    984  C   GLU    65      32.661  38.315  68.678  1.00  0.00           C  
ATOM    985  O   GLU    65      32.603  37.087  68.903  1.00  0.00           O  
ATOM    986  N   PRO    66      33.277  38.694  67.589  1.00  0.00           N  
ATOM    987  CD  PRO    66      33.285  40.066  67.235  1.00  0.00           C  
ATOM    988  HD2 PRO    66      33.548  40.746  68.045  1.00  0.00           H  
ATOM    989  HD3 PRO    66      32.283  40.308  66.881  1.00  0.00           H  
ATOM    990  CG  PRO    66      34.316  40.175  66.111  1.00  0.00           C  
ATOM    991  HG2 PRO    66      35.212  40.639  66.523  1.00  0.00           H  
ATOM    992  HG3 PRO    66      33.890  40.680  65.244  1.00  0.00           H  
ATOM    993  CB  PRO    66      34.579  38.761  65.624  1.00  0.00           C  
ATOM    994  HB2 PRO    66      35.510  38.572  65.089  1.00  0.00           H  
ATOM    995  HB3 PRO    66      33.754  38.517  64.954  1.00  0.00           H  
ATOM    996  CA  PRO    66      34.336  37.931  66.881  1.00  0.00           C  
ATOM    997  HA  PRO    66      33.866  37.027  66.494  1.00  0.00           H  
ATOM    998  C   PRO    66      35.556  37.728  67.763  1.00  0.00           C  
ATOM    999  O   PRO    66      36.104  38.637  68.384  1.00  0.00           O  
ATOM   1000  N   ILE    67      36.131  36.500  67.711  1.00  0.00           N  
ATOM   1001  H   ILE    67      35.694  35.862  67.062  1.00  0.00           H  
ATOM   1002  CA  ILE    67      37.480  36.255  68.034  1.00  0.00           C  
ATOM   1003  HA  ILE    67      37.617  36.515  69.084  1.00  0.00           H  
ATOM   1004  CB  ILE    67      37.728  34.713  67.954  1.00  0.00           C  
ATOM   1005  HB  ILE    67      37.001  34.248  68.620  1.00  0.00           H  
ATOM   1006  CG2 ILE    67      37.797  34.138  66.502  1.00  0.00           C  
ATOM   1007 HG21 ILE    67      38.801  34.286  66.105  1.00  0.00           H  
ATOM   1008 HG22 ILE    67      37.437  33.110  66.442  1.00  0.00           H  
ATOM   1009 HG23 ILE    67      37.188  34.638  65.749  1.00  0.00           H  
ATOM   1010  CG1 ILE    67      39.061  34.520  68.727  1.00  0.00           C  
ATOM   1011 HG12 ILE    67      39.908  34.924  68.174  1.00  0.00           H  
ATOM   1012 HG13 ILE    67      39.046  35.056  69.676  1.00  0.00           H  
ATOM   1013  CD1 ILE    67      39.198  33.037  69.028  1.00  0.00           C  
ATOM   1014 HD11 ILE    67      39.892  32.890  69.856  1.00  0.00           H  
ATOM   1015 HD12 ILE    67      38.200  32.722  69.333  1.00  0.00           H  
ATOM   1016 HD13 ILE    67      39.501  32.512  68.122  1.00  0.00           H  
ATOM   1017  C   ILE    67      38.334  37.065  67.044  1.00  0.00           C  
ATOM   1018  O   ILE    67      38.113  37.077  65.819  1.00  0.00           O  
ATOM   1019  N   PRO    68      39.456  37.617  67.578  1.00  0.00           N  
ATOM   1020  CD  PRO    68      39.743  37.950  68.949  1.00  0.00           C  
ATOM   1021  HD2 PRO    68      39.709  37.045  69.555  1.00  0.00           H  
ATOM   1022  HD3 PRO    68      38.931  38.594  69.288  1.00  0.00           H  
ATOM   1023  CG  PRO    68      41.062  38.648  69.059  1.00  0.00           C  
ATOM   1024  HG2 PRO    68      41.812  37.929  69.388  1.00  0.00           H  
ATOM   1025  HG3 PRO    68      40.904  39.520  69.693  1.00  0.00           H  
ATOM   1026  CB  PRO    68      41.421  38.957  67.606  1.00  0.00           C  
ATOM   1027  HB2 PRO    68      42.492  38.783  67.502  1.00  0.00           H  
ATOM   1028  HB3 PRO    68      41.246  39.990  67.307  1.00  0.00           H  
ATOM   1029  CA  PRO    68      40.576  38.027  66.735  1.00  0.00           C  
ATOM   1030  HA  PRO    68      40.097  38.641  65.972  1.00  0.00           H  
ATOM   1031  C   PRO    68      41.363  36.752  66.128  1.00  0.00           C  
ATOM   1032  O   PRO    68      41.897  35.964  66.906  1.00  0.00           O  
ATOM   1033  N   ILE    69      41.032  36.413  64.902  1.00  0.00           N  
ATOM   1034  H   ILE    69      40.414  37.084  64.469  1.00  0.00           H  
ATOM   1035  CA  ILE    69      41.265  35.006  64.379  1.00  0.00           C  
ATOM   1036  HA  ILE    69      40.743  34.262  64.980  1.00  0.00           H  
ATOM   1037  CB  ILE    69      40.581  34.875  62.913  1.00  0.00           C  
ATOM   1038  HB  ILE    69      40.819  33.959  62.373  1.00  0.00           H  
ATOM   1039  CG2 ILE    69      39.080  35.007  62.934  1.00  0.00           C  
ATOM   1040 HG21 ILE    69      38.620  34.099  63.325  1.00  0.00           H  
ATOM   1041 HG22 ILE    69      38.708  35.732  63.657  1.00  0.00           H  
ATOM   1042 HG23 ILE    69      38.651  35.225  61.956  1.00  0.00           H  
ATOM   1043  CG1 ILE    69      41.030  35.926  61.872  1.00  0.00           C  
ATOM   1044 HG12 ILE    69      42.120  35.940  61.906  1.00  0.00           H  
ATOM   1045 HG13 ILE    69      40.620  35.551  60.935  1.00  0.00           H  
ATOM   1046  CD1 ILE    69      40.531  37.393  61.919  1.00  0.00           C  
ATOM   1047 HD11 ILE    69      41.037  37.860  62.764  1.00  0.00           H  
ATOM   1048 HD12 ILE    69      40.834  37.918  61.013  1.00  0.00           H  
ATOM   1049 HD13 ILE    69      39.442  37.451  61.932  1.00  0.00           H  
ATOM   1050  C   ILE    69      42.789  34.618  64.307  1.00  0.00           C  
ATOM   1051  O   ILE    69      43.637  35.395  63.866  1.00  0.00           O  
ATOM   1052  N   HIE    70      43.073  33.355  64.633  1.00  0.00           N  
ATOM   1053  H   HIE    70      42.243  32.888  64.969  1.00  0.00           H  
ATOM   1054  CA  HIE    70      44.365  32.813  64.931  1.00  0.00           C  
ATOM   1055  HA  HIE    70      45.183  33.326  64.425  1.00  0.00           H  
ATOM   1056  CB  HIE    70      44.680  32.842  66.411  1.00  0.00           C  
ATOM   1057  HB2 HIE    70      45.715  32.554  66.593  1.00  0.00           H  
ATOM   1058  HB3 HIE    70      44.600  33.845  66.829  1.00  0.00           H  
ATOM   1059  CG  HIE    70      43.848  31.997  67.303  1.00  0.00           C  
ATOM   1060  ND1 HIE    70      44.321  31.029  68.127  1.00  0.00           N  
ATOM   1061  CE1 HIE    70      43.330  30.740  69.049  1.00  0.00           C  
ATOM   1062  HE1 HIE    70      43.402  30.049  69.876  1.00  0.00           H  
ATOM   1063  NE2 HIE    70      42.184  31.353  68.601  1.00  0.00           N  
ATOM   1064  HE2 HIE    70      41.257  31.198  68.970  1.00  0.00           H  
ATOM   1065  CD2 HIE    70      42.515  32.277  67.595  1.00  0.00           C  
ATOM   1066  HD2 HIE    70      42.023  33.102  67.102  1.00  0.00           H  
ATOM   1067  C   HIE    70      44.447  31.372  64.408  1.00  0.00           C  
ATOM   1068  O   HIE    70      43.591  30.515  64.830  1.00  0.00           O  
ATOM   1069  N   TYR    71      45.638  30.938  63.967  1.00  0.00           N  
ATOM   1070  H   TYR    71      46.398  31.589  63.834  1.00  0.00           H  
ATOM   1071  CA  TYR    71      45.891  29.590  63.553  1.00  0.00           C  
ATOM   1072  HA  TYR    71      44.979  29.072  63.849  1.00  0.00           H  
ATOM   1073  CB  TYR    71      46.071  29.484  62.058  1.00  0.00           C  
ATOM   1074  HB2 TYR    71      45.193  29.839  61.519  1.00  0.00           H  
ATOM   1075  HB3 TYR    71      46.877  30.136  61.721  1.00  0.00           H  
ATOM   1076  CG  TYR    71      46.192  28.133  61.548  1.00  0.00           C  
ATOM   1077  CD1 TYR    71      47.499  27.589  61.469  1.00  0.00           C  
ATOM   1078  HD1 TYR    71      48.338  28.175  61.814  1.00  0.00           H  
ATOM   1079  CE1 TYR    71      47.688  26.199  61.142  1.00  0.00           C  
ATOM   1080  HE1 TYR    71      48.703  25.837  61.066  1.00  0.00           H  
ATOM   1081  CZ  TYR    71      46.654  25.395  60.719  1.00  0.00           C  
ATOM   1082  OH  TYR    71      46.961  24.136  60.338  1.00  0.00           O  
ATOM   1083  HH  TYR    71      46.201  23.572  60.500  1.00  0.00           H  
ATOM   1084  CE2 TYR    71      45.344  25.909  60.743  1.00  0.00           C  
ATOM   1085  HE2 TYR    71      44.531  25.291  60.391  1.00  0.00           H  
ATOM   1086  CD2 TYR    71      45.135  27.208  61.458  1.00  0.00           C  
ATOM   1087  HD2 TYR    71      44.113  27.493  61.656  1.00  0.00           H  
ATOM   1088  C   TYR    71      47.070  28.993  64.402  1.00  0.00           C  
ATOM   1089  O   TYR    71      48.201  29.556  64.368  1.00  0.00           O  
ATOM   1090  N   CYX    72      47.001  27.741  64.977  1.00  0.00           N  
ATOM   1091  H   CYX    72      46.237  27.092  64.855  1.00  0.00           H  
ATOM   1092  CA  CYX    72      48.078  27.069  65.758  1.00  0.00           C  
ATOM   1093  HA  CYX    72      48.987  27.667  65.693  1.00  0.00           H  
ATOM   1094  CB  CYX    72      47.685  27.088  67.266  1.00  0.00           C  
ATOM   1095  HB2 CYX    72      46.807  26.445  67.326  1.00  0.00           H  
ATOM   1096  HB3 CYX    72      48.588  26.709  67.744  1.00  0.00           H  
ATOM   1097  SG  CYX    72      47.203  28.695  67.888  1.00  0.00           S  
ATOM   1098  C   CYX    72      48.480  25.695  65.222  1.00  0.00           C  
ATOM   1099  O   CYX    72      47.630  24.909  64.789  1.00  0.00           O  
ATOM   1100  N   ALA    73      49.754  25.435  65.168  1.00  0.00           N  
ATOM   1101  H   ALA    73      50.498  26.067  65.426  1.00  0.00           H  
ATOM   1102  CA  ALA    73      50.344  24.350  64.398  1.00  0.00           C  
ATOM   1103  HA  ALA    73      50.063  24.526  63.359  1.00  0.00           H  
ATOM   1104  CB  ALA    73      51.862  24.523  64.503  1.00  0.00           C  
ATOM   1105  HB1 ALA    73      52.173  25.453  64.029  1.00  0.00           H  
ATOM   1106  HB2 ALA    73      52.169  24.614  65.545  1.00  0.00           H  
ATOM   1107  HB3 ALA    73      52.319  23.721  63.923  1.00  0.00           H  
ATOM   1108  C   ALA    73      49.849  22.960  64.742  1.00  0.00           C  
ATOM   1109  O   ALA    73      50.139  22.551  65.866  1.00  0.00           O  
ATOM   1110  N   PRO    74      49.453  22.083  63.791  1.00  0.00           N  
ATOM   1111  CD  PRO    74      48.418  22.353  62.831  1.00  0.00           C  
ATOM   1112  HD2 PRO    74      48.895  22.415  61.853  1.00  0.00           H  
ATOM   1113  HD3 PRO    74      47.932  23.270  63.165  1.00  0.00           H  
ATOM   1114  CG  PRO    74      47.505  21.191  62.804  1.00  0.00           C  
ATOM   1115  HG2 PRO    74      47.168  21.106  61.771  1.00  0.00           H  
ATOM   1116  HG3 PRO    74      46.620  21.326  63.425  1.00  0.00           H  
ATOM   1117  CB  PRO    74      48.425  20.019  63.227  1.00  0.00           C  
ATOM   1118  HB2 PRO    74      48.820  19.531  62.337  1.00  0.00           H  
ATOM   1119  HB3 PRO    74      47.907  19.133  63.593  1.00  0.00           H  
ATOM   1120  CA  PRO    74      49.455  20.662  64.117  1.00  0.00           C  
ATOM   1121  HA  PRO    74      49.016  20.487  65.099  1.00  0.00           H  
ATOM   1122  C   PRO    74      50.854  19.915  63.977  1.00  0.00           C  
ATOM   1123  O   PRO    74      51.869  20.370  63.357  1.00  0.00           O  
ATOM   1124  N   ALA    75      50.968  18.798  64.643  1.00  0.00           N  
ATOM   1125  H   ALA    75      50.253  18.644  65.340  1.00  0.00           H  
ATOM   1126  CA  ALA    75      51.914  17.667  64.374  1.00  0.00           C  
ATOM   1127  HA  ALA    75      52.854  17.997  64.817  1.00  0.00           H  
ATOM   1128  CB  ALA    75      51.427  16.374  64.943  1.00  0.00           C  
ATOM   1129  HB1 ALA    75      52.114  15.561  64.706  1.00  0.00           H  
ATOM   1130  HB2 ALA    75      51.385  16.505  66.024  1.00  0.00           H  
ATOM   1131  HB3 ALA    75      50.418  16.185  64.577  1.00  0.00           H  
ATOM   1132  C   ALA    75      52.259  17.411  62.950  1.00  0.00           C  
ATOM   1133  O   ALA    75      51.485  16.839  62.164  1.00  0.00           O  
ATOM   1134  N   GLY    76      53.506  17.720  62.514  1.00  0.00           N  
ATOM   1135  H   GLY    76      54.037  18.357  63.090  1.00  0.00           H  
ATOM   1136  CA  GLY    76      54.119  17.493  61.191  1.00  0.00           C  
ATOM   1137  HA2 GLY    76      55.164  17.277  61.412  1.00  0.00           H  
ATOM   1138  HA3 GLY    76      53.705  16.557  60.816  1.00  0.00           H  
ATOM   1139  C   GLY    76      53.947  18.737  60.269  1.00  0.00           C  
ATOM   1140  O   GLY    76      54.378  18.695  59.111  1.00  0.00           O  
ATOM   1141  N   PHE    77      53.329  19.759  60.745  1.00  0.00           N  
ATOM   1142  H   PHE    77      52.733  19.628  61.550  1.00  0.00           H  
ATOM   1143  CA  PHE    77      53.430  21.141  60.279  1.00  0.00           C  
ATOM   1144  HA  PHE    77      53.805  21.245  59.261  1.00  0.00           H  
ATOM   1145  CB  PHE    77      52.019  21.767  60.244  1.00  0.00           C  
ATOM   1146  HB2 PHE    77      51.570  21.575  61.219  1.00  0.00           H  
ATOM   1147  HB3 PHE    77      52.204  22.838  60.159  1.00  0.00           H  
ATOM   1148  CG  PHE    77      51.150  21.473  59.099  1.00  0.00           C  
ATOM   1149  CD1 PHE    77      49.935  20.767  59.269  1.00  0.00           C  
ATOM   1150  HD1 PHE    77      49.825  20.278  60.225  1.00  0.00           H  
ATOM   1151  CE1 PHE    77      48.962  20.740  58.262  1.00  0.00           C  
ATOM   1152  HE1 PHE    77      48.043  20.185  58.383  1.00  0.00           H  
ATOM   1153  CZ  PHE    77      49.164  21.382  57.015  1.00  0.00           C  
ATOM   1154  HZ  PHE    77      48.455  21.286  56.206  1.00  0.00           H  
ATOM   1155  CE2 PHE    77      50.498  21.941  56.794  1.00  0.00           C  
ATOM   1156  HE2 PHE    77      50.799  22.406  55.867  1.00  0.00           H  
ATOM   1157  CD2 PHE    77      51.401  21.997  57.830  1.00  0.00           C  
ATOM   1158  HD2 PHE    77      52.353  22.463  57.622  1.00  0.00           H  
ATOM   1159  C   PHE    77      54.437  21.939  61.098  1.00  0.00           C  
ATOM   1160  O   PHE    77      54.520  21.831  62.311  1.00  0.00           O  
ATOM   1161  N   ALA    78      55.121  22.894  60.431  1.00  0.00           N  
ATOM   1162  H   ALA    78      55.299  22.856  59.437  1.00  0.00           H  
ATOM   1163  CA  ALA    78      55.411  24.196  61.110  1.00  0.00           C  
ATOM   1164  HA  ALA    78      55.224  24.115  62.181  1.00  0.00           H  
ATOM   1165  CB  ALA    78      56.923  24.308  60.969  1.00  0.00           C  
ATOM   1166  HB1 ALA    78      57.288  25.195  61.487  1.00  0.00           H  
ATOM   1167  HB2 ALA    78      57.345  23.439  61.473  1.00  0.00           H  
ATOM   1168  HB3 ALA    78      57.232  24.437  59.932  1.00  0.00           H  
ATOM   1169  C   ALA    78      54.681  25.413  60.558  1.00  0.00           C  
ATOM   1170  O   ALA    78      54.309  25.444  59.399  1.00  0.00           O  
ATOM   1171  N   ILE    79      54.514  26.451  61.326  1.00  0.00           N  
ATOM   1172  H   ILE    79      54.911  26.419  62.254  1.00  0.00           H  
ATOM   1173  CA  ILE    79      54.350  27.827  60.898  1.00  0.00           C  
ATOM   1174  HA  ILE    79      54.098  27.851  59.838  1.00  0.00           H  
ATOM   1175  CB  ILE    79      53.264  28.447  61.798  1.00  0.00           C  
ATOM   1176  HB  ILE    79      53.678  28.382  62.804  1.00  0.00           H  
ATOM   1177  CG2 ILE    79      53.028  29.891  61.389  1.00  0.00           C  
ATOM   1178 HG21 ILE    79      53.987  30.362  61.175  1.00  0.00           H  
ATOM   1179 HG22 ILE    79      52.393  29.934  60.504  1.00  0.00           H  
ATOM   1180 HG23 ILE    79      52.319  30.438  62.011  1.00  0.00           H  
ATOM   1181  CG1 ILE    79      51.922  27.682  61.860  1.00  0.00           C  
ATOM   1182 HG12 ILE    79      51.475  27.684  60.866  1.00  0.00           H  
ATOM   1183 HG13 ILE    79      52.103  26.613  61.971  1.00  0.00           H  
ATOM   1184  CD1 ILE    79      50.908  28.091  62.899  1.00  0.00           C  
ATOM   1185 HD11 ILE    79      50.093  27.368  62.930  1.00  0.00           H  
ATOM   1186 HD12 ILE    79      51.347  28.069  63.897  1.00  0.00           H  
ATOM   1187 HD13 ILE    79      50.606  29.107  62.646  1.00  0.00           H  
ATOM   1188  C   ILE    79      55.747  28.523  61.024  1.00  0.00           C  
ATOM   1189  O   ILE    79      56.160  28.835  62.133  1.00  0.00           O  
ATOM   1190  N   LEU    80      56.349  28.924  59.868  1.00  0.00           N  
ATOM   1191  H   LEU    80      55.813  28.733  59.034  1.00  0.00           H  
ATOM   1192  CA  LEU    80      57.347  29.948  59.773  1.00  0.00           C  
ATOM   1193  HA  LEU    80      57.984  29.948  60.657  1.00  0.00           H  
ATOM   1194  CB  LEU    80      58.270  29.623  58.513  1.00  0.00           C  
ATOM   1195  HB2 LEU    80      57.605  29.468  57.664  1.00  0.00           H  
ATOM   1196  HB3 LEU    80      58.934  30.460  58.296  1.00  0.00           H  
ATOM   1197  CG  LEU    80      59.162  28.328  58.584  1.00  0.00           C  
ATOM   1198  HG  LEU    80      58.587  27.422  58.780  1.00  0.00           H  
ATOM   1199  CD1 LEU    80      59.893  28.017  57.296  1.00  0.00           C  
ATOM   1200 HD11 LEU    80      59.274  27.849  56.415  1.00  0.00           H  
ATOM   1201 HD12 LEU    80      60.356  28.973  57.050  1.00  0.00           H  
ATOM   1202 HD13 LEU    80      60.699  27.285  57.347  1.00  0.00           H  
ATOM   1203  CD2 LEU    80      60.196  28.605  59.731  1.00  0.00           C  
ATOM   1204 HD21 LEU    80      61.031  27.910  59.645  1.00  0.00           H  
ATOM   1205 HD22 LEU    80      60.583  29.624  59.732  1.00  0.00           H  
ATOM   1206 HD23 LEU    80      59.693  28.247  60.629  1.00  0.00           H  
ATOM   1207  C   LEU    80      56.838  31.406  59.748  1.00  0.00           C  
ATOM   1208  O   LEU    80      55.678  31.688  59.473  1.00  0.00           O  
ATOM   1209  N   LYS    81      57.701  32.381  60.034  1.00  0.00           N  
ATOM   1210  H   LYS    81      58.616  32.145  60.393  1.00  0.00           H  
ATOM   1211  CA  LYS    81      57.392  33.808  60.072  1.00  0.00           C  
ATOM   1212  HA  LYS    81      56.590  33.959  59.350  1.00  0.00           H  
ATOM   1213  CB  LYS    81      56.970  34.255  61.460  1.00  0.00           C  
ATOM   1214  HB2 LYS    81      56.223  33.596  61.903  1.00  0.00           H  
ATOM   1215  HB3 LYS    81      57.853  34.268  62.100  1.00  0.00           H  
ATOM   1216  CG  LYS    81      56.403  35.660  61.569  1.00  0.00           C  
ATOM   1217  HG2 LYS    81      57.011  36.423  61.082  1.00  0.00           H  
ATOM   1218  HG3 LYS    81      55.426  35.687  61.085  1.00  0.00           H  
ATOM   1219  CD  LYS    81      56.107  35.961  63.016  1.00  0.00           C  
ATOM   1220  HD2 LYS    81      55.449  35.166  63.366  1.00  0.00           H  
ATOM   1221  HD3 LYS    81      57.069  35.872  63.519  1.00  0.00           H  
ATOM   1222  CE  LYS    81      55.529  37.387  63.191  1.00  0.00           C  
ATOM   1223  HE2 LYS    81      55.843  38.112  62.440  1.00  0.00           H  
ATOM   1224  HE3 LYS    81      54.469  37.199  63.025  1.00  0.00           H  
ATOM   1225  NZ  LYS    81      55.902  37.917  64.598  1.00  0.00           N  
ATOM   1226  HZ1 LYS    81      56.902  38.058  64.626  1.00  0.00           H  
ATOM   1227  HZ2 LYS    81      55.442  38.772  64.879  1.00  0.00           H  
ATOM   1228  HZ3 LYS    81      55.739  37.301  65.381  1.00  0.00           H  
ATOM   1229  C   LYS    81      58.643  34.599  59.760  1.00  0.00           C  
ATOM   1230  O   LYS    81      59.632  34.572  60.404  1.00  0.00           O  
ATOM   1231  N   CYX    82      58.477  35.535  58.841  1.00  0.00           N  
ATOM   1232  H   CYX    82      57.576  35.699  58.415  1.00  0.00           H  
ATOM   1233  CA  CYX    82      59.522  36.460  58.525  1.00  0.00           C  
ATOM   1234  HA  CYX    82      60.429  35.907  58.282  1.00  0.00           H  
ATOM   1235  CB  CYX    82      59.128  37.170  57.245  1.00  0.00           C  
ATOM   1236  HB2 CYX    82      58.782  36.430  56.522  1.00  0.00           H  
ATOM   1237  HB3 CYX    82      58.359  37.909  57.467  1.00  0.00           H  
ATOM   1238  SG  CYX    82      60.461  38.122  56.582  1.00  0.00           S  
ATOM   1239  C   CYX    82      59.725  37.500  59.691  1.00  0.00           C  
ATOM   1240  O   CYX    82      58.879  38.321  60.088  1.00  0.00           O  
ATOM   1241  N   ASN    83      60.899  37.361  60.328  1.00  0.00           N  
ATOM   1242  H   ASN    83      61.516  36.702  59.875  1.00  0.00           H  
ATOM   1243  CA  ASN    83      61.304  38.169  61.476  1.00  0.00           C  
ATOM   1244  HA  ASN    83      60.533  38.590  62.122  1.00  0.00           H  
ATOM   1245  CB  ASN    83      62.171  37.252  62.396  1.00  0.00           C  
ATOM   1246  HB2 ASN    83      61.810  36.244  62.600  1.00  0.00           H  
ATOM   1247  HB3 ASN    83      63.113  37.213  61.848  1.00  0.00           H  
ATOM   1248  CG  ASN    83      62.306  37.875  63.749  1.00  0.00           C  
ATOM   1249  OD1 ASN    83      61.426  37.877  64.585  1.00  0.00           O  
ATOM   1250  ND2 ASN    83      63.522  38.307  64.099  1.00  0.00           N  
ATOM   1251 HD21 ASN    83      64.227  38.372  63.379  1.00  0.00           H  
ATOM   1252 HD22 ASN    83      63.658  38.378  65.098  1.00  0.00           H  
ATOM   1253  C   ASN    83      62.168  39.402  61.070  1.00  0.00           C  
ATOM   1254  O   ASN    83      62.427  40.276  61.866  1.00  0.00           O  
ATOM   1255  N   ASN    84      62.673  39.482  59.828  1.00  0.00           N  
ATOM   1256  H   ASN    84      62.548  38.670  59.240  1.00  0.00           H  
ATOM   1257  CA  ASN    84      63.110  40.795  59.229  1.00  0.00           C  
ATOM   1258  HA  ASN    84      63.889  41.165  59.895  1.00  0.00           H  
ATOM   1259  CB  ASN    84      63.701  40.554  57.816  1.00  0.00           C  
ATOM   1260  HB2 ASN    84      64.653  40.023  57.820  1.00  0.00           H  
ATOM   1261  HB3 ASN    84      63.108  39.840  57.243  1.00  0.00           H  
ATOM   1262  CG  ASN    84      63.885  41.889  57.027  1.00  0.00           C  
ATOM   1263  OD1 ASN    84      63.395  41.999  55.855  1.00  0.00           O  
ATOM   1264  ND2 ASN    84      64.342  42.900  57.748  1.00  0.00           N  
ATOM   1265 HD21 ASN    84      65.004  42.787  58.502  1.00  0.00           H  
ATOM   1266 HD22 ASN    84      64.373  43.734  57.179  1.00  0.00           H  
ATOM   1267  C   ASN    84      61.985  41.779  59.117  1.00  0.00           C  
ATOM   1268  O   ASN    84      61.055  41.611  58.309  1.00  0.00           O  
ATOM   1269  N   LYS    85      61.791  42.748  59.990  1.00  0.00           N  
ATOM   1270  H   LYS    85      62.675  43.018  60.398  1.00  0.00           H  
ATOM   1271  CA  LYS    85      60.704  43.741  60.089  1.00  0.00           C  
ATOM   1272  HA  LYS    85      59.746  43.275  60.323  1.00  0.00           H  
ATOM   1273  CB  LYS    85      60.977  44.709  61.280  1.00  0.00           C  
ATOM   1274  HB2 LYS    85      61.484  44.107  62.035  1.00  0.00           H  
ATOM   1275  HB3 LYS    85      61.675  45.524  61.090  1.00  0.00           H  
ATOM   1276  CG  LYS    85      59.795  45.512  61.831  1.00  0.00           C  
ATOM   1277  HG2 LYS    85      60.066  46.053  62.738  1.00  0.00           H  
ATOM   1278  HG3 LYS    85      59.624  46.242  61.039  1.00  0.00           H  
ATOM   1279  CD  LYS    85      58.514  44.767  62.193  1.00  0.00           C  
ATOM   1280  HD2 LYS    85      57.989  44.398  61.313  1.00  0.00           H  
ATOM   1281  HD3 LYS    85      58.700  43.886  62.808  1.00  0.00           H  
ATOM   1282  CE  LYS    85      57.628  45.737  62.961  1.00  0.00           C  
ATOM   1283  HE2 LYS    85      57.943  46.702  62.565  1.00  0.00           H  
ATOM   1284  HE3 LYS    85      56.614  45.554  62.603  1.00  0.00           H  
ATOM   1285  NZ  LYS    85      57.704  45.658  64.398  1.00  0.00           N  
ATOM   1286  HZ1 LYS    85      57.356  44.774  64.742  1.00  0.00           H  
ATOM   1287  HZ2 LYS    85      58.638  45.795  64.757  1.00  0.00           H  
ATOM   1288  HZ3 LYS    85      57.136  46.371  64.833  1.00  0.00           H  
ATOM   1289  C   LYS    85      60.323  44.549  58.810  1.00  0.00           C  
ATOM   1290  O   LYS    85      59.155  44.745  58.499  1.00  0.00           O  
ATOM   1291  N   THR    86      61.313  44.791  58.000  1.00  0.00           N  
ATOM   1292  H   THR    86      62.163  44.296  58.231  1.00  0.00           H  
ATOM   1293  CA  THR    86      61.246  45.654  56.769  1.00  0.00           C  
ATOM   1294  HA  THR    86      60.600  46.514  56.946  1.00  0.00           H  
ATOM   1295  CB  THR    86      62.653  46.251  56.490  1.00  0.00           C  
ATOM   1296  HB  THR    86      62.564  47.071  55.776  1.00  0.00           H  
ATOM   1297  CG2 THR    86      63.271  46.866  57.696  1.00  0.00           C  
ATOM   1298 HG21 THR    86      63.590  46.152  58.456  1.00  0.00           H  
ATOM   1299 HG22 THR    86      64.161  47.400  57.362  1.00  0.00           H  
ATOM   1300 HG23 THR    86      62.514  47.468  58.198  1.00  0.00           H  
ATOM   1301  OG1 THR    86      63.544  45.220  56.180  1.00  0.00           O  
ATOM   1302  HG1 THR    86      64.197  45.594  55.584  1.00  0.00           H  
ATOM   1303  C   THR    86      60.765  44.872  55.530  1.00  0.00           C  
ATOM   1304  O   THR    86      60.585  45.478  54.500  1.00  0.00           O  
ATOM   1305  N   PHE    87      60.474  43.596  55.639  1.00  0.00           N  
ATOM   1306  H   PHE    87      60.600  43.117  56.520  1.00  0.00           H  
ATOM   1307  CA  PHE    87      59.950  42.708  54.554  1.00  0.00           C  
ATOM   1308  HA  PHE    87      60.638  42.623  53.713  1.00  0.00           H  
ATOM   1309  CB  PHE    87      59.845  41.289  55.179  1.00  0.00           C  
ATOM   1310  HB2 PHE    87      60.825  40.981  55.543  1.00  0.00           H  
ATOM   1311  HB3 PHE    87      59.420  41.435  56.172  1.00  0.00           H  
ATOM   1312  CG  PHE    87      59.160  40.203  54.413  1.00  0.00           C  
ATOM   1313  CD1 PHE    87      59.866  39.606  53.383  1.00  0.00           C  
ATOM   1314  HD1 PHE    87      60.803  40.076  53.122  1.00  0.00           H  
ATOM   1315  CE1 PHE    87      59.431  38.353  52.779  1.00  0.00           C  
ATOM   1316  HE1 PHE    87      59.993  37.795  52.044  1.00  0.00           H  
ATOM   1317  CZ  PHE    87      58.180  37.906  53.174  1.00  0.00           C  
ATOM   1318  HZ  PHE    87      57.788  36.963  52.824  1.00  0.00           H  
ATOM   1319  CE2 PHE    87      57.440  38.551  54.202  1.00  0.00           C  
ATOM   1320  HE2 PHE    87      56.449  38.198  54.446  1.00  0.00           H  
ATOM   1321  CD2 PHE    87      57.923  39.742  54.796  1.00  0.00           C  
ATOM   1322  HD2 PHE    87      57.458  40.271  55.614  1.00  0.00           H  
ATOM   1323  C   PHE    87      58.604  43.085  53.831  1.00  0.00           C  
ATOM   1324  O   PHE    87      57.733  43.725  54.383  1.00  0.00           O  
ATOM   1325  N   ASN    88      58.404  42.529  52.649  1.00  0.00           N  
ATOM   1326  H   ASN    88      59.036  41.803  52.344  1.00  0.00           H  
ATOM   1327  CA  ASN    88      57.235  42.873  51.797  1.00  0.00           C  
ATOM   1328  HA  ASN    88      56.740  43.743  52.231  1.00  0.00           H  
ATOM   1329  CB  ASN    88      57.748  43.387  50.386  1.00  0.00           C  
ATOM   1330  HB2 ASN    88      57.916  42.564  49.692  1.00  0.00           H  
ATOM   1331  HB3 ASN    88      56.867  43.892  49.988  1.00  0.00           H  
ATOM   1332  CG  ASN    88      58.887  44.310  50.193  1.00  0.00           C  
ATOM   1333  OD1 ASN    88      59.975  43.830  49.893  1.00  0.00           O  
ATOM   1334  ND2 ASN    88      58.765  45.633  50.289  1.00  0.00           N  
ATOM   1335 HD21 ASN    88      59.422  46.139  49.712  1.00  0.00           H  
ATOM   1336 HD22 ASN    88      57.796  45.880  50.152  1.00  0.00           H  
ATOM   1337  C   ASN    88      56.198  41.774  51.702  1.00  0.00           C  
ATOM   1338  O   ASN    88      55.036  42.108  51.565  1.00  0.00           O  
ATOM   1339  N   GLY    89      56.654  40.514  51.535  1.00  0.00           N  
ATOM   1340  H   GLY    89      57.603  40.208  51.699  1.00  0.00           H  
ATOM   1341  CA  GLY    89      55.809  39.406  51.195  1.00  0.00           C  
ATOM   1342  HA2 GLY    89      55.323  38.993  52.079  1.00  0.00           H  
ATOM   1343  HA3 GLY    89      54.996  39.799  50.585  1.00  0.00           H  
ATOM   1344  C   GLY    89      56.490  38.268  50.495  1.00  0.00           C  
ATOM   1345  O   GLY    89      56.169  37.090  50.679  1.00  0.00           O  
ATOM   1346  N   THR    90      57.347  38.596  49.555  1.00  0.00           N  
ATOM   1347  H   THR    90      57.437  39.581  49.354  1.00  0.00           H  
ATOM   1348  CA  THR    90      57.698  37.672  48.423  1.00  0.00           C  
ATOM   1349  HA  THR    90      57.503  36.693  48.860  1.00  0.00           H  
ATOM   1350  CB  THR    90      56.952  37.904  47.098  1.00  0.00           C  
ATOM   1351  HB  THR    90      57.616  38.451  46.428  1.00  0.00           H  
ATOM   1352  CG2 THR    90      56.534  36.609  46.439  1.00  0.00           C  
ATOM   1353 HG21 THR    90      57.392  35.986  46.187  1.00  0.00           H  
ATOM   1354 HG22 THR    90      55.846  36.120  47.129  1.00  0.00           H  
ATOM   1355 HG23 THR    90      55.960  36.831  45.540  1.00  0.00           H  
ATOM   1356  OG1 THR    90      55.822  38.768  47.126  1.00  0.00           O  
ATOM   1357  HG1 THR    90      56.006  39.623  46.730  1.00  0.00           H  
ATOM   1358  C   THR    90      59.188  37.686  48.168  1.00  0.00           C  
ATOM   1359  O   THR    90      59.824  38.697  47.815  1.00  0.00           O  
ATOM   1360  N   GLY    91      59.794  36.515  48.232  1.00  0.00           N  
ATOM   1361  H   GLY    91      59.217  35.824  48.691  1.00  0.00           H  
ATOM   1362  CA  GLY    91      61.181  36.198  47.841  1.00  0.00           C  
ATOM   1363  HA2 GLY    91      61.048  35.482  47.030  1.00  0.00           H  
ATOM   1364  HA3 GLY    91      61.694  37.121  47.571  1.00  0.00           H  
ATOM   1365  C   GLY    91      61.914  35.558  49.104  1.00  0.00           C  
ATOM   1366  O   GLY    91      61.238  34.955  49.949  1.00  0.00           O  
ATOM   1367  N   PRO    92      63.221  35.589  49.127  1.00  0.00           N  
ATOM   1368  CD  PRO    92      64.119  35.616  47.986  1.00  0.00           C  
ATOM   1369  HD2 PRO    92      64.259  36.658  47.697  1.00  0.00           H  
ATOM   1370  HD3 PRO    92      63.766  34.958  47.191  1.00  0.00           H  
ATOM   1371  CG  PRO    92      65.503  35.176  48.540  1.00  0.00           C  
ATOM   1372  HG2 PRO    92      66.310  35.851  48.258  1.00  0.00           H  
ATOM   1373  HG3 PRO    92      65.786  34.177  48.210  1.00  0.00           H  
ATOM   1374  CB  PRO    92      65.409  35.142  50.049  1.00  0.00           C  
ATOM   1375  HB2 PRO    92      66.010  35.932  50.500  1.00  0.00           H  
ATOM   1376  HB3 PRO    92      65.784  34.150  50.300  1.00  0.00           H  
ATOM   1377  CA  PRO    92      63.900  35.280  50.361  1.00  0.00           C  
ATOM   1378  HA  PRO    92      63.499  34.404  50.871  1.00  0.00           H  
ATOM   1379  C   PRO    92      63.615  36.396  51.356  1.00  0.00           C  
ATOM   1380  O   PRO    92      64.210  37.535  51.210  1.00  0.00           O  
ATOM   1381  N   CYX    93      62.755  36.101  52.379  1.00  0.00           N  
ATOM   1382  H   CYX    93      62.249  35.227  52.356  1.00  0.00           H  
ATOM   1383  CA  CYX    93      63.004  36.717  53.684  1.00  0.00           C  
ATOM   1384  HA  CYX    93      62.992  37.807  53.650  1.00  0.00           H  
ATOM   1385  CB  CYX    93      61.859  36.210  54.527  1.00  0.00           C  
ATOM   1386  HB2 CYX    93      60.927  36.572  54.092  1.00  0.00           H  
ATOM   1387  HB3 CYX    93      61.830  35.121  54.538  1.00  0.00           H  
ATOM   1388  SG  CYX    93      61.921  36.744  56.232  1.00  0.00           S  
ATOM   1389  C   CYX    93      64.335  36.284  54.181  1.00  0.00           C  
ATOM   1390  O   CYX    93      64.673  35.102  54.327  1.00  0.00           O  
ATOM   1391  N   THR    94      65.020  37.274  54.725  1.00  0.00           N  
ATOM   1392  H   THR    94      64.576  38.147  54.478  1.00  0.00           H  
ATOM   1393  CA  THR    94      66.407  37.277  55.159  1.00  0.00           C  
ATOM   1394  HA  THR    94      67.024  36.610  54.557  1.00  0.00           H  
ATOM   1395  CB  THR    94      67.042  38.686  55.125  1.00  0.00           C  
ATOM   1396  HB  THR    94      68.006  38.682  55.634  1.00  0.00           H  
ATOM   1397  CG2 THR    94      67.364  39.217  53.678  1.00  0.00           C  
ATOM   1398 HG21 THR    94      66.402  39.216  53.165  1.00  0.00           H  
ATOM   1399 HG22 THR    94      67.663  40.264  53.740  1.00  0.00           H  
ATOM   1400 HG23 THR    94      68.079  38.700  53.038  1.00  0.00           H  
ATOM   1401  OG1 THR    94      66.227  39.700  55.716  1.00  0.00           O  
ATOM   1402  HG1 THR    94      66.793  40.262  56.250  1.00  0.00           H  
ATOM   1403  C   THR    94      66.590  36.828  56.643  1.00  0.00           C  
ATOM   1404  O   THR    94      67.713  36.396  57.015  1.00  0.00           O  
ATOM   1405  N   ASN    95      65.596  36.869  57.464  1.00  0.00           N  
ATOM   1406  H   ASN    95      64.703  37.174  57.104  1.00  0.00           H  
ATOM   1407  CA  ASN    95      65.658  36.725  58.940  1.00  0.00           C  
ATOM   1408  HA  ASN    95      66.394  35.970  59.217  1.00  0.00           H  
ATOM   1409  CB  ASN    95      66.081  37.995  59.668  1.00  0.00           C  
ATOM   1410  HB2 ASN    95      67.041  38.343  59.286  1.00  0.00           H  
ATOM   1411  HB3 ASN    95      65.377  38.799  59.458  1.00  0.00           H  
ATOM   1412  CG  ASN    95      66.100  37.795  61.200  1.00  0.00           C  
ATOM   1413  OD1 ASN    95      65.318  38.434  61.858  1.00  0.00           O  
ATOM   1414  ND2 ASN    95      66.954  36.952  61.806  1.00  0.00           N  
ATOM   1415 HD21 ASN    95      67.706  36.413  61.402  1.00  0.00           H  
ATOM   1416 HD22 ASN    95      66.921  36.960  62.816  1.00  0.00           H  
ATOM   1417  C   ASN    95      64.318  36.169  59.489  1.00  0.00           C  
ATOM   1418  O   ASN    95      63.252  36.707  59.164  1.00  0.00           O  
ATOM   1419  N   VAL    96      64.328  35.015  60.153  1.00  0.00           N  
ATOM   1420  H   VAL    96      65.208  34.563  60.353  1.00  0.00           H  
ATOM   1421  CA  VAL    96      63.088  34.127  60.232  1.00  0.00           C  
ATOM   1422  HA  VAL    96      62.199  34.734  60.057  1.00  0.00           H  
ATOM   1423  CB  VAL    96      63.331  33.013  59.197  1.00  0.00           C  
ATOM   1424  HB  VAL    96      64.337  32.650  59.409  1.00  0.00           H  
ATOM   1425  CG1 VAL    96      62.306  31.902  59.195  1.00  0.00           C  
ATOM   1426 HG11 VAL    96      62.593  30.973  58.704  1.00  0.00           H  
ATOM   1427 HG12 VAL    96      62.073  31.599  60.216  1.00  0.00           H  
ATOM   1428 HG13 VAL    96      61.392  32.284  58.741  1.00  0.00           H  
ATOM   1429  CG2 VAL    96      63.282  33.648  57.848  1.00  0.00           C  
ATOM   1430 HG21 VAL    96      62.342  34.194  57.764  1.00  0.00           H  
ATOM   1431 HG22 VAL    96      64.093  34.347  57.645  1.00  0.00           H  
ATOM   1432 HG23 VAL    96      63.206  32.864  57.095  1.00  0.00           H  
ATOM   1433  C   VAL    96      62.850  33.564  61.634  1.00  0.00           C  
ATOM   1434  O   VAL    96      63.852  33.231  62.325  1.00  0.00           O  
ATOM   1435  N   SER    97      61.584  33.511  62.088  1.00  0.00           N  
ATOM   1436  H   SER    97      60.831  34.041  61.673  1.00  0.00           H  
ATOM   1437  CA  SER    97      61.077  32.651  63.192  1.00  0.00           C  
ATOM   1438  HA  SER    97      61.879  32.327  63.855  1.00  0.00           H  
ATOM   1439  CB  SER    97      60.123  33.367  64.137  1.00  0.00           C  
ATOM   1440  HB2 SER    97      59.105  33.227  63.774  1.00  0.00           H  
ATOM   1441  HB3 SER    97      60.205  32.857  65.097  1.00  0.00           H  
ATOM   1442  OG  SER    97      60.512  34.715  64.239  1.00  0.00           O  
ATOM   1443  HG  SER    97      60.087  35.052  65.031  1.00  0.00           H  
ATOM   1444  C   SER    97      60.459  31.362  62.656  1.00  0.00           C  
ATOM   1445  O   SER    97      59.718  31.447  61.625  1.00  0.00           O  
ATOM   1446  N   THR    98      60.445  30.359  63.555  1.00  0.00           N  
ATOM   1447  H   THR    98      61.153  30.344  64.275  1.00  0.00           H  
ATOM   1448  CA  THR    98      59.235  29.528  63.693  1.00  0.00           C  
ATOM   1449  HA  THR    98      58.608  29.551  62.801  1.00  0.00           H  
ATOM   1450  CB  THR    98      59.672  28.089  63.735  1.00  0.00           C  
ATOM   1451  HB  THR    98      60.378  27.826  62.948  1.00  0.00           H  
ATOM   1452  CG2 THR    98      60.392  27.647  64.975  1.00  0.00           C  
ATOM   1453 HG21 THR    98      61.276  28.267  65.122  1.00  0.00           H  
ATOM   1454 HG22 THR    98      59.731  27.491  65.828  1.00  0.00           H  
ATOM   1455 HG23 THR    98      60.707  26.628  64.749  1.00  0.00           H  
ATOM   1456  OG1 THR    98      58.620  27.137  63.549  1.00  0.00           O  
ATOM   1457  HG1 THR    98      58.918  26.325  63.966  1.00  0.00           H  
ATOM   1458  C   THR    98      58.408  30.018  64.843  1.00  0.00           C  
ATOM   1459  O   THR    98      58.925  30.466  65.897  1.00  0.00           O  
ATOM   1460  N   VAL    99      57.105  29.827  64.728  1.00  0.00           N  
ATOM   1461  H   VAL    99      56.827  29.011  64.203  1.00  0.00           H  
ATOM   1462  CA  VAL    99      56.167  30.317  65.778  1.00  0.00           C  
ATOM   1463  HA  VAL    99      56.785  30.585  66.634  1.00  0.00           H  
ATOM   1464  CB  VAL    99      55.469  31.635  65.312  1.00  0.00           C  
ATOM   1465  HB  VAL    99      54.653  31.820  66.010  1.00  0.00           H  
ATOM   1466  CG1 VAL    99      56.333  32.855  65.278  1.00  0.00           C  
ATOM   1467 HG11 VAL    99      55.613  33.655  65.103  1.00  0.00           H  
ATOM   1468 HG12 VAL    99      56.911  33.012  66.189  1.00  0.00           H  
ATOM   1469 HG13 VAL    99      56.973  32.745  64.403  1.00  0.00           H  
ATOM   1470  CG2 VAL    99      54.765  31.580  63.982  1.00  0.00           C  
ATOM   1471 HG21 VAL    99      55.358  31.248  63.130  1.00  0.00           H  
ATOM   1472 HG22 VAL    99      53.991  30.813  63.962  1.00  0.00           H  
ATOM   1473 HG23 VAL    99      54.297  32.512  63.664  1.00  0.00           H  
ATOM   1474  C   VAL    99      55.164  29.227  66.193  1.00  0.00           C  
ATOM   1475  O   VAL    99      54.877  28.336  65.420  1.00  0.00           O  
ATOM   1476  N   GLN   100      54.586  29.312  67.410  1.00  0.00           N  
ATOM   1477  H   GLN   100      54.713  30.165  67.935  1.00  0.00           H  
ATOM   1478  CA  GLN   100      53.531  28.286  67.749  1.00  0.00           C  
ATOM   1479  HA  GLN   100      53.904  27.346  67.341  1.00  0.00           H  
ATOM   1480  CB  GLN   100      53.307  28.297  69.305  1.00  0.00           C  
ATOM   1481  HB2 GLN   100      54.243  28.284  69.863  1.00  0.00           H  
ATOM   1482  HB3 GLN   100      52.890  29.290  69.475  1.00  0.00           H  
ATOM   1483  CG  GLN   100      52.226  27.304  69.903  1.00  0.00           C  
ATOM   1484  HG2 GLN   100      51.215  27.711  69.880  1.00  0.00           H  
ATOM   1485  HG3 GLN   100      52.246  26.385  69.317  1.00  0.00           H  
ATOM   1486  CD  GLN   100      52.459  27.036  71.408  1.00  0.00           C  
ATOM   1487  OE1 GLN   100      52.505  27.995  72.169  1.00  0.00           O  
ATOM   1488  NE2 GLN   100      52.526  25.822  71.815  1.00  0.00           N  
ATOM   1489 HE21 GLN   100      52.445  25.671  72.810  1.00  0.00           H  
ATOM   1490 HE22 GLN   100      52.233  25.059  71.221  1.00  0.00           H  
ATOM   1491  C   GLN   100      52.256  28.612  67.009  1.00  0.00           C  
ATOM   1492  O   GLN   100      51.570  27.662  66.567  1.00  0.00           O  
ATOM   1493  N   CYX   101      51.835  29.887  66.954  1.00  0.00           N  
ATOM   1494  H   CYX   101      52.295  30.532  67.580  1.00  0.00           H  
ATOM   1495  CA  CYX   101      50.565  30.283  66.260  1.00  0.00           C  
ATOM   1496  HA  CYX   101      50.211  29.486  65.607  1.00  0.00           H  
ATOM   1497  CB  CYX   101      49.527  30.613  67.333  1.00  0.00           C  
ATOM   1498  HB2 CYX   101      49.911  31.527  67.787  1.00  0.00           H  
ATOM   1499  HB3 CYX   101      48.672  30.989  66.771  1.00  0.00           H  
ATOM   1500  SG  CYX   101      48.945  29.472  68.694  1.00  0.00           S  
ATOM   1501  C   CYX   101      50.879  31.436  65.243  1.00  0.00           C  
ATOM   1502  O   CYX   101      51.869  32.122  65.405  1.00  0.00           O  
ATOM   1503  N   THR   102      49.936  31.760  64.427  1.00  0.00           N  
ATOM   1504  H   THR   102      49.084  31.224  64.355  1.00  0.00           H  
ATOM   1505  CA  THR   102      49.687  33.135  64.056  1.00  0.00           C  
ATOM   1506  HA  THR   102      50.641  33.485  63.661  1.00  0.00           H  
ATOM   1507  CB  THR   102      48.654  33.261  62.895  1.00  0.00           C  
ATOM   1508  HB  THR   102      48.746  34.293  62.554  1.00  0.00           H  
ATOM   1509  CG2 THR   102      48.903  32.387  61.709  1.00  0.00           C  
ATOM   1510 HG21 THR   102      48.461  32.847  60.825  1.00  0.00           H  
ATOM   1511 HG22 THR   102      49.913  32.038  61.494  1.00  0.00           H  
ATOM   1512 HG23 THR   102      48.368  31.441  61.796  1.00  0.00           H  
ATOM   1513  OG1 THR   102      47.386  33.048  63.498  1.00  0.00           O  
ATOM   1514  HG1 THR   102      47.090  33.915  63.784  1.00  0.00           H  
ATOM   1515  C   THR   102      49.276  34.017  65.223  1.00  0.00           C  
ATOM   1516  O   THR   102      48.726  33.538  66.180  1.00  0.00           O  
ATOM   1517  N   HIE   103      49.609  35.317  65.185  1.00  0.00           N  
ATOM   1518  H   HIE   103      50.163  35.718  64.442  1.00  0.00           H  
ATOM   1519  CA  HIE   103      48.874  36.311  65.978  1.00  0.00           C  
ATOM   1520  HA  HIE   103      49.071  36.184  67.042  1.00  0.00           H  
ATOM   1521  CB  HIE   103      49.454  37.653  65.713  1.00  0.00           C  
ATOM   1522  HB2 HIE   103      50.474  37.562  66.086  1.00  0.00           H  
ATOM   1523  HB3 HIE   103      49.618  37.723  64.637  1.00  0.00           H  
ATOM   1524  CG  HIE   103      48.744  38.804  66.460  1.00  0.00           C  
ATOM   1525  ND1 HIE   103      48.407  38.838  67.797  1.00  0.00           N  
ATOM   1526  CE1 HIE   103      48.368  40.130  68.127  1.00  0.00           C  
ATOM   1527  HE1 HIE   103      48.115  40.513  69.104  1.00  0.00           H  
ATOM   1528  NE2 HIE   103      48.707  40.916  67.103  1.00  0.00           N  
ATOM   1529  HE2 HIE   103      49.075  41.856  67.128  1.00  0.00           H  
ATOM   1530  CD2 HIE   103      48.987  40.074  66.043  1.00  0.00           C  
ATOM   1531  HD2 HIE   103      49.407  40.393  65.101  1.00  0.00           H  
ATOM   1532  C   HIE   103      47.355  36.217  65.790  1.00  0.00           C  
ATOM   1533  O   HIE   103      46.871  35.491  64.932  1.00  0.00           O  
ATOM   1534  N   GLY   104      46.514  36.886  66.712  1.00  0.00           N  
ATOM   1535  H   GLY   104      46.963  37.274  67.529  1.00  0.00           H  
ATOM   1536  CA  GLY   104      45.131  37.034  66.608  1.00  0.00           C  
ATOM   1537  HA2 GLY   104      44.703  36.139  66.155  1.00  0.00           H  
ATOM   1538  HA3 GLY   104      44.629  37.185  67.564  1.00  0.00           H  
ATOM   1539  C   GLY   104      44.807  38.301  65.837  1.00  0.00           C  
ATOM   1540  O   GLY   104      45.030  39.411  66.304  1.00  0.00           O  
ATOM   1541  N   ILE   105      44.327  38.140  64.542  1.00  0.00           N  
ATOM   1542  H   ILE   105      43.705  37.352  64.436  1.00  0.00           H  
ATOM   1543  CA  ILE   105      44.296  39.177  63.520  1.00  0.00           C  
ATOM   1544  HA  ILE   105      45.248  39.688  63.377  1.00  0.00           H  
ATOM   1545  CB  ILE   105      44.199  38.507  62.148  1.00  0.00           C  
ATOM   1546  HB  ILE   105      43.264  37.958  62.039  1.00  0.00           H  
ATOM   1547  CG2 ILE   105      44.146  39.616  61.063  1.00  0.00           C  
ATOM   1548 HG21 ILE   105      44.109  39.183  60.063  1.00  0.00           H  
ATOM   1549 HG22 ILE   105      43.181  40.080  61.266  1.00  0.00           H  
ATOM   1550 HG23 ILE   105      45.005  40.249  61.286  1.00  0.00           H  
ATOM   1551  CG1 ILE   105      45.303  37.461  61.887  1.00  0.00           C  
ATOM   1552 HG12 ILE   105      45.391  36.831  62.772  1.00  0.00           H  
ATOM   1553 HG13 ILE   105      44.938  36.843  61.066  1.00  0.00           H  
ATOM   1554  CD1 ILE   105      46.673  38.033  61.693  1.00  0.00           C  
ATOM   1555 HD11 ILE   105      46.539  38.782  60.913  1.00  0.00           H  
ATOM   1556 HD12 ILE   105      47.052  38.535  62.584  1.00  0.00           H  
ATOM   1557 HD13 ILE   105      47.382  37.263  61.390  1.00  0.00           H  
ATOM   1558  C   ILE   105      43.186  40.193  63.742  1.00  0.00           C  
ATOM   1559  O   ILE   105      41.977  39.828  63.797  1.00  0.00           O  
ATOM   1560  N   ARG   106      43.524  41.515  63.646  1.00  0.00           N  
ATOM   1561  H   ARG   106      44.524  41.645  63.702  1.00  0.00           H  
ATOM   1562  CA  ARG   106      42.621  42.665  63.450  1.00  0.00           C  
ATOM   1563  HA  ARG   106      41.600  42.287  63.383  1.00  0.00           H  
ATOM   1564  CB  ARG   106      42.776  43.585  64.690  1.00  0.00           C  
ATOM   1565  HB2 ARG   106      43.842  43.777  64.807  1.00  0.00           H  
ATOM   1566  HB3 ARG   106      42.384  44.581  64.485  1.00  0.00           H  
ATOM   1567  CG  ARG   106      42.067  42.947  65.847  1.00  0.00           C  
ATOM   1568  HG2 ARG   106      41.058  42.653  65.558  1.00  0.00           H  
ATOM   1569  HG3 ARG   106      42.698  42.225  66.365  1.00  0.00           H  
ATOM   1570  CD  ARG   106      41.892  44.083  66.874  1.00  0.00           C  
ATOM   1571  HD2 ARG   106      42.662  44.854  66.832  1.00  0.00           H  
ATOM   1572  HD3 ARG   106      40.939  44.586  66.712  1.00  0.00           H  
ATOM   1573  NE  ARG   106      41.828  43.382  68.163  1.00  0.00           N  
ATOM   1574  HE  ARG   106      42.732  43.344  68.613  1.00  0.00           H  
ATOM   1575  CZ  ARG   106      40.831  42.704  68.725  1.00  0.00           C  
ATOM   1576  NH1 ARG   106      41.081  42.033  69.796  1.00  0.00           N  
ATOM   1577 HH11 ARG   106      40.272  41.597  70.215  1.00  0.00           H  
ATOM   1578 HH12 ARG   106      41.952  42.163  70.291  1.00  0.00           H  
ATOM   1579  NH2 ARG   106      39.553  42.819  68.424  1.00  0.00           N  
ATOM   1580 HH21 ARG   106      38.939  42.039  68.612  1.00  0.00           H  
ATOM   1581 HH22 ARG   106      39.353  43.423  67.639  1.00  0.00           H  
ATOM   1582  C   ARG   106      42.884  43.433  62.126  1.00  0.00           C  
ATOM   1583  O   ARG   106      44.004  43.708  61.878  1.00  0.00           O  
ATOM   1584  N   PRO   107      41.809  44.124  61.642  1.00  0.00           N  
ATOM   1585  CD  PRO   107      42.150  45.215  60.805  1.00  0.00           C  
ATOM   1586  HD2 PRO   107      42.891  44.966  60.046  1.00  0.00           H  
ATOM   1587  HD3 PRO   107      42.512  46.051  61.404  1.00  0.00           H  
ATOM   1588  CG  PRO   107      40.768  45.486  60.079  1.00  0.00           C  
ATOM   1589  HG2 PRO   107      40.508  44.876  59.214  1.00  0.00           H  
ATOM   1590  HG3 PRO   107      40.602  46.537  59.843  1.00  0.00           H  
ATOM   1591  CB  PRO   107      39.685  45.023  61.123  1.00  0.00           C  
ATOM   1592  HB2 PRO   107      38.783  44.682  60.616  1.00  0.00           H  
ATOM   1593  HB3 PRO   107      39.424  45.856  61.775  1.00  0.00           H  
ATOM   1594  CA  PRO   107      40.379  43.866  61.837  1.00  0.00           C  
ATOM   1595  HA  PRO   107      40.179  43.902  62.908  1.00  0.00           H  
ATOM   1596  C   PRO   107      39.825  42.567  61.216  1.00  0.00           C  
ATOM   1597  O   PRO   107      40.574  41.947  60.488  1.00  0.00           O  
ATOM   1598  N   VAL   108      38.640  42.085  61.688  1.00  0.00           N  
ATOM   1599  H   VAL   108      38.328  42.449  62.577  1.00  0.00           H  
ATOM   1600  CA  VAL   108      37.980  40.934  61.168  1.00  0.00           C  
ATOM   1601  HA  VAL   108      38.769  40.320  60.733  1.00  0.00           H  
ATOM   1602  CB  VAL   108      37.186  40.171  62.237  1.00  0.00           C  
ATOM   1603  HB  VAL   108      36.277  40.739  62.440  1.00  0.00           H  
ATOM   1604  CG1 VAL   108      36.742  38.811  61.646  1.00  0.00           C  
ATOM   1605 HG11 VAL   108      36.317  38.127  62.381  1.00  0.00           H  
ATOM   1606 HG12 VAL   108      36.031  38.987  60.839  1.00  0.00           H  
ATOM   1607 HG13 VAL   108      37.634  38.359  61.212  1.00  0.00           H  
ATOM   1608  CG2 VAL   108      38.023  40.007  63.458  1.00  0.00           C  
ATOM   1609 HG21 VAL   108      37.476  39.624  64.319  1.00  0.00           H  
ATOM   1610 HG22 VAL   108      38.834  39.306  63.263  1.00  0.00           H  
ATOM   1611 HG23 VAL   108      38.368  40.978  63.814  1.00  0.00           H  
ATOM   1612  C   VAL   108      37.006  41.274  60.019  1.00  0.00           C  
ATOM   1613  O   VAL   108      37.157  40.668  58.911  1.00  0.00           O  
ATOM   1614  N   VAL   109      36.110  42.234  60.179  1.00  0.00           N  
ATOM   1615  H   VAL   109      36.054  42.734  61.055  1.00  0.00           H  
ATOM   1616  CA  VAL   109      35.264  42.709  59.085  1.00  0.00           C  
ATOM   1617  HA  VAL   109      35.726  42.511  58.118  1.00  0.00           H  
ATOM   1618  CB  VAL   109      33.777  42.390  59.082  1.00  0.00           C  
ATOM   1619  HB  VAL   109      33.379  42.628  60.069  1.00  0.00           H  
ATOM   1620  CG1 VAL   109      32.879  42.933  57.982  1.00  0.00           C  
ATOM   1621 HG11 VAL   109      32.909  44.012  57.830  1.00  0.00           H  
ATOM   1622 HG12 VAL   109      33.154  42.442  57.049  1.00  0.00           H  
ATOM   1623 HG13 VAL   109      31.829  42.723  58.185  1.00  0.00           H  
ATOM   1624  CG2 VAL   109      33.495  40.900  58.933  1.00  0.00           C  
ATOM   1625 HG21 VAL   109      33.527  40.544  57.904  1.00  0.00           H  
ATOM   1626 HG22 VAL   109      34.076  40.263  59.600  1.00  0.00           H  
ATOM   1627 HG23 VAL   109      32.516  40.720  59.376  1.00  0.00           H  
ATOM   1628  C   VAL   109      35.383  44.228  59.001  1.00  0.00           C  
ATOM   1629  O   VAL   109      34.938  44.930  59.929  1.00  0.00           O  
ATOM   1630  N   SER   110      35.780  44.776  57.853  1.00  0.00           N  
ATOM   1631  H   SER   110      36.359  44.189  57.270  1.00  0.00           H  
ATOM   1632  CA  SER   110      36.037  46.198  57.643  1.00  0.00           C  
ATOM   1633  HA  SER   110      35.219  46.836  57.975  1.00  0.00           H  
ATOM   1634  CB  SER   110      37.325  46.653  58.377  1.00  0.00           C  
ATOM   1635  HB2 SER   110      37.628  45.940  59.144  1.00  0.00           H  
ATOM   1636  HB3 SER   110      38.158  46.650  57.674  1.00  0.00           H  
ATOM   1637  OG  SER   110      37.213  47.938  59.004  1.00  0.00           O  
ATOM   1638  HG  SER   110      37.624  48.511  58.353  1.00  0.00           H  
ATOM   1639  C   SER   110      36.173  46.394  56.105  1.00  0.00           C  
ATOM   1640  O   SER   110      37.185  45.921  55.588  1.00  0.00           O  
ATOM   1641  N   SER   111      35.042  46.551  55.458  1.00  0.00           N  
ATOM   1642  H   SER   111      34.281  46.907  56.019  1.00  0.00           H  
ATOM   1643  CA  SER   111      34.909  46.441  53.989  1.00  0.00           C  
ATOM   1644  HA  SER   111      35.300  45.455  53.739  1.00  0.00           H  
ATOM   1645  CB  SER   111      33.491  46.516  53.541  1.00  0.00           C  
ATOM   1646  HB2 SER   111      32.806  45.856  54.072  1.00  0.00           H  
ATOM   1647  HB3 SER   111      33.165  47.538  53.736  1.00  0.00           H  
ATOM   1648  OG  SER   111      33.345  46.353  52.127  1.00  0.00           O  
ATOM   1649  HG  SER   111      32.435  46.449  51.837  1.00  0.00           H  
ATOM   1650  C   SER   111      35.874  47.310  53.255  1.00  0.00           C  
ATOM   1651  O   SER   111      36.519  46.870  52.313  1.00  0.00           O  
ATOM   1652  N   GLN   112      36.122  48.600  53.697  1.00  0.00           N  
ATOM   1653  H   GLN   112      35.539  48.871  54.476  1.00  0.00           H  
ATOM   1654  CA  GLN   112      36.572  49.675  52.810  1.00  0.00           C  
ATOM   1655  HA  GLN   112      37.037  49.291  51.902  1.00  0.00           H  
ATOM   1656  CB  GLN   112      35.413  50.600  52.420  1.00  0.00           C  
ATOM   1657  HB2 GLN   112      34.781  50.732  53.298  1.00  0.00           H  
ATOM   1658  HB3 GLN   112      35.826  51.536  52.046  1.00  0.00           H  
ATOM   1659  CG  GLN   112      34.474  50.011  51.343  1.00  0.00           C  
ATOM   1660  HG2 GLN   112      34.952  49.732  50.404  1.00  0.00           H  
ATOM   1661  HG3 GLN   112      33.845  49.203  51.716  1.00  0.00           H  
ATOM   1662  CD  GLN   112      33.467  51.055  50.885  1.00  0.00           C  
ATOM   1663  OE1 GLN   112      33.184  52.068  51.547  1.00  0.00           O  
ATOM   1664  NE2 GLN   112      32.719  50.709  49.894  1.00  0.00           N  
ATOM   1665 HE21 GLN   112      32.049  51.377  49.539  1.00  0.00           H  
ATOM   1666 HE22 GLN   112      32.556  49.719  49.783  1.00  0.00           H  
ATOM   1667  C   GLN   112      37.692  50.488  53.551  1.00  0.00           C  
ATOM   1668  O   GLN   112      38.848  50.641  53.123  1.00  0.00           O  
ATOM   1669  N   LEU   113      37.495  50.769  54.882  1.00  0.00           N  
ATOM   1670  H   LEU   113      36.593  50.657  55.323  1.00  0.00           H  
ATOM   1671  CA  LEU   113      38.596  51.182  55.739  1.00  0.00           C  
ATOM   1672  HA  LEU   113      39.507  51.470  55.215  1.00  0.00           H  
ATOM   1673  CB  LEU   113      37.982  52.269  56.724  1.00  0.00           C  
ATOM   1674  HB2 LEU   113      37.193  51.894  57.376  1.00  0.00           H  
ATOM   1675  HB3 LEU   113      38.872  52.610  57.254  1.00  0.00           H  
ATOM   1676  CG  LEU   113      37.488  53.568  55.996  1.00  0.00           C  
ATOM   1677  HG  LEU   113      36.861  53.118  55.227  1.00  0.00           H  
ATOM   1678  CD1 LEU   113      36.490  54.571  56.718  1.00  0.00           C  
ATOM   1679 HD11 LEU   113      35.679  54.004  57.175  1.00  0.00           H  
ATOM   1680 HD12 LEU   113      36.868  55.051  57.620  1.00  0.00           H  
ATOM   1681 HD13 LEU   113      36.011  55.327  56.095  1.00  0.00           H  
ATOM   1682  CD2 LEU   113      38.625  54.308  55.342  1.00  0.00           C  
ATOM   1683 HD21 LEU   113      39.017  55.001  56.086  1.00  0.00           H  
ATOM   1684 HD22 LEU   113      39.397  53.636  54.966  1.00  0.00           H  
ATOM   1685 HD23 LEU   113      38.192  54.884  54.524  1.00  0.00           H  
ATOM   1686  C   LEU   113      38.964  50.010  56.668  1.00  0.00           C  
ATOM   1687  O   LEU   113      38.091  49.255  57.090  1.00  0.00           O  
ATOM   1688  N   LEU   114      40.220  49.907  57.021  1.00  0.00           N  
ATOM   1689  H   LEU   114      40.793  50.637  56.621  1.00  0.00           H  
ATOM   1690  CA  LEU   114      40.787  48.993  58.093  1.00  0.00           C  
ATOM   1691  HA  LEU   114      40.187  48.083  58.113  1.00  0.00           H  
ATOM   1692  CB  LEU   114      42.254  48.555  57.802  1.00  0.00           C  
ATOM   1693  HB2 LEU   114      42.930  49.405  57.709  1.00  0.00           H  
ATOM   1694  HB3 LEU   114      42.545  48.012  58.702  1.00  0.00           H  
ATOM   1695  CG  LEU   114      42.473  47.643  56.542  1.00  0.00           C  
ATOM   1696  HG  LEU   114      41.797  48.114  55.828  1.00  0.00           H  
ATOM   1697  CD1 LEU   114      43.981  47.537  56.075  1.00  0.00           C  
ATOM   1698 HD11 LEU   114      44.709  47.288  56.848  1.00  0.00           H  
ATOM   1699 HD12 LEU   114      44.012  46.738  55.335  1.00  0.00           H  
ATOM   1700 HD13 LEU   114      44.368  48.413  55.553  1.00  0.00           H  
ATOM   1701  CD2 LEU   114      42.098  46.251  56.972  1.00  0.00           C  
ATOM   1702 HD21 LEU   114      42.627  45.893  57.855  1.00  0.00           H  
ATOM   1703 HD22 LEU   114      41.023  46.237  57.153  1.00  0.00           H  
ATOM   1704 HD23 LEU   114      42.178  45.512  56.175  1.00  0.00           H  
ATOM   1705  C   LEU   114      40.631  49.674  59.439  1.00  0.00           C  
ATOM   1706  O   LEU   114      41.211  50.735  59.667  1.00  0.00           O  
ATOM   1707  N   LEU   115      39.966  49.042  60.441  1.00  0.00           N  
ATOM   1708  H   LEU   115      39.575  48.112  60.391  1.00  0.00           H  
ATOM   1709  CA  LEU   115      39.842  49.484  61.866  1.00  0.00           C  
ATOM   1710  HA  LEU   115      40.079  50.544  61.963  1.00  0.00           H  
ATOM   1711  CB  LEU   115      38.428  49.121  62.399  1.00  0.00           C  
ATOM   1712  HB2 LEU   115      38.098  48.220  61.883  1.00  0.00           H  
ATOM   1713  HB3 LEU   115      38.593  48.939  63.460  1.00  0.00           H  
ATOM   1714  CG  LEU   115      37.329  50.271  62.325  1.00  0.00           C  
ATOM   1715  HG  LEU   115      37.767  51.173  62.752  1.00  0.00           H  
ATOM   1716  CD1 LEU   115      36.803  50.514  60.878  1.00  0.00           C  
ATOM   1717 HD11 LEU   115      36.409  51.530  60.855  1.00  0.00           H  
ATOM   1718 HD12 LEU   115      37.689  50.403  60.253  1.00  0.00           H  
ATOM   1719 HD13 LEU   115      36.050  49.784  60.581  1.00  0.00           H  
ATOM   1720  CD2 LEU   115      36.064  49.825  63.192  1.00  0.00           C  
ATOM   1721 HD21 LEU   115      35.806  48.818  62.862  1.00  0.00           H  
ATOM   1722 HD22 LEU   115      36.381  49.682  64.225  1.00  0.00           H  
ATOM   1723 HD23 LEU   115      35.330  50.630  63.159  1.00  0.00           H  
ATOM   1724  C   LEU   115      41.006  48.764  62.742  1.00  0.00           C  
ATOM   1725  O   LEU   115      40.885  47.548  62.973  1.00  0.00           O  
ATOM   1726  N   ASN   116      41.758  49.590  63.430  1.00  0.00           N  
ATOM   1727  H   ASN   116      41.765  50.566  63.171  1.00  0.00           H  
ATOM   1728  CA  ASN   116      42.447  49.204  64.676  1.00  0.00           C  
ATOM   1729  HA  ASN   116      43.079  50.029  65.005  1.00  0.00           H  
ATOM   1730  CB  ASN   116      41.352  49.033  65.755  1.00  0.00           C  
ATOM   1731  HB2 ASN   116      40.388  49.409  65.413  1.00  0.00           H  
ATOM   1732  HB3 ASN   116      41.327  47.995  66.089  1.00  0.00           H  
ATOM   1733  CG  ASN   116      41.655  49.771  66.990  1.00  0.00           C  
ATOM   1734  OD1 ASN   116      41.613  50.991  66.917  1.00  0.00           O  
ATOM   1735  ND2 ASN   116      41.831  49.115  68.082  1.00  0.00           N  
ATOM   1736 HD21 ASN   116      41.203  49.466  68.791  1.00  0.00           H  
ATOM   1737 HD22 ASN   116      41.684  48.142  67.855  1.00  0.00           H  
ATOM   1738  C   ASN   116      43.372  47.952  64.532  1.00  0.00           C  
ATOM   1739  O   ASN   116      43.495  47.113  65.437  1.00  0.00           O  
ATOM   1740  N   GLY   117      44.040  47.859  63.348  1.00  0.00           N  
ATOM   1741  H   GLY   117      43.887  48.633  62.717  1.00  0.00           H  
ATOM   1742  CA  GLY   117      44.942  46.819  62.896  1.00  0.00           C  
ATOM   1743  HA2 GLY   117      44.700  45.854  63.341  1.00  0.00           H  
ATOM   1744  HA3 GLY   117      44.698  46.786  61.834  1.00  0.00           H  
ATOM   1745  C   GLY   117      46.445  47.049  63.210  1.00  0.00           C  
ATOM   1746  O   GLY   117      46.839  47.981  63.883  1.00  0.00           O  
ATOM   1747  N   SER   118      47.327  46.270  62.524  1.00  0.00           N  
ATOM   1748  H   SER   118      46.990  45.356  62.258  1.00  0.00           H  
ATOM   1749  CA  SER   118      48.780  46.619  62.388  1.00  0.00           C  
ATOM   1750  HA  SER   118      49.223  46.674  63.383  1.00  0.00           H  
ATOM   1751  CB  SER   118      49.544  45.612  61.524  1.00  0.00           C  
ATOM   1752  HB2 SER   118      49.027  45.711  60.570  1.00  0.00           H  
ATOM   1753  HB3 SER   118      50.567  45.958  61.377  1.00  0.00           H  
ATOM   1754  OG  SER   118      49.428  44.373  62.134  1.00  0.00           O  
ATOM   1755  HG  SER   118      49.828  43.757  61.516  1.00  0.00           H  
ATOM   1756  C   SER   118      48.896  48.006  61.794  1.00  0.00           C  
ATOM   1757  O   SER   118      48.146  48.309  60.827  1.00  0.00           O  
ATOM   1758  N   LEU   119      49.767  48.908  62.267  1.00  0.00           N  
ATOM   1759  H   LEU   119      50.256  48.583  63.089  1.00  0.00           H  
ATOM   1760  CA  LEU   119      50.255  50.057  61.549  1.00  0.00           C  
ATOM   1761  HA  LEU   119      49.360  50.552  61.172  1.00  0.00           H  
ATOM   1762  CB  LEU   119      51.045  51.015  62.509  1.00  0.00           C  
ATOM   1763  HB2 LEU   119      51.779  50.400  63.030  1.00  0.00           H  
ATOM   1764  HB3 LEU   119      51.535  51.730  61.847  1.00  0.00           H  
ATOM   1765  CG  LEU   119      50.342  51.704  63.736  1.00  0.00           C  
ATOM   1766  HG  LEU   119      50.204  50.870  64.424  1.00  0.00           H  
ATOM   1767  CD1 LEU   119      51.249  52.775  64.435  1.00  0.00           C  
ATOM   1768 HD11 LEU   119      50.683  53.592  64.884  1.00  0.00           H  
ATOM   1769 HD12 LEU   119      51.929  52.330  65.162  1.00  0.00           H  
ATOM   1770 HD13 LEU   119      51.749  53.427  63.719  1.00  0.00           H  
ATOM   1771  CD2 LEU   119      48.972  52.336  63.266  1.00  0.00           C  
ATOM   1772 HD21 LEU   119      48.368  51.559  62.796  1.00  0.00           H  
ATOM   1773 HD22 LEU   119      48.543  52.613  64.229  1.00  0.00           H  
ATOM   1774 HD23 LEU   119      49.090  53.269  62.716  1.00  0.00           H  
ATOM   1775  C   LEU   119      51.069  49.530  60.340  1.00  0.00           C  
ATOM   1776  O   LEU   119      51.567  48.393  60.224  1.00  0.00           O  
ATOM   1777  N   ALA   120      51.160  50.400  59.323  1.00  0.00           N  
ATOM   1778  H   ALA   120      50.673  51.283  59.374  1.00  0.00           H  
ATOM   1779  CA  ALA   120      52.280  50.325  58.412  1.00  0.00           C  
ATOM   1780  HA  ALA   120      52.187  49.465  57.750  1.00  0.00           H  
ATOM   1781  CB  ALA   120      52.112  51.594  57.456  1.00  0.00           C  
ATOM   1782  HB1 ALA   120      51.087  51.480  57.103  1.00  0.00           H  
ATOM   1783  HB2 ALA   120      52.172  52.490  58.074  1.00  0.00           H  
ATOM   1784  HB3 ALA   120      52.952  51.526  56.765  1.00  0.00           H  
ATOM   1785  C   ALA   120      53.656  50.348  59.102  1.00  0.00           C  
ATOM   1786  O   ALA   120      53.869  51.010  60.035  1.00  0.00           O  
ATOM   1787  N   GLU   121      54.633  49.654  58.532  1.00  0.00           N  
ATOM   1788  H   GLU   121      54.405  48.932  57.863  1.00  0.00           H  
ATOM   1789  CA  GLU   121      56.016  50.202  58.640  1.00  0.00           C  
ATOM   1790  HA  GLU   121      56.151  50.064  59.713  1.00  0.00           H  
ATOM   1791  CB  GLU   121      57.028  49.225  57.865  1.00  0.00           C  
ATOM   1792  HB2 GLU   121      56.669  49.057  56.850  1.00  0.00           H  
ATOM   1793  HB3 GLU   121      57.989  49.714  57.703  1.00  0.00           H  
ATOM   1794  CG  GLU   121      57.249  47.904  58.545  1.00  0.00           C  
ATOM   1795  HG2 GLU   121      56.539  47.124  58.271  1.00  0.00           H  
ATOM   1796  HG3 GLU   121      58.242  47.523  58.304  1.00  0.00           H  
ATOM   1797  CD  GLU   121      57.338  47.922  60.019  1.00  0.00           C  
ATOM   1798  OE1 GLU   121      56.378  47.460  60.652  1.00  0.00           O  
ATOM   1799  OE2 GLU   121      58.440  48.244  60.543  1.00  0.00           O  
ATOM   1800  C   GLU   121      56.107  51.651  58.198  1.00  0.00           C  
ATOM   1801  O   GLU   121      55.787  51.923  57.063  1.00  0.00           O  
ATOM   1802  N   GLU   122      56.938  52.350  58.940  1.00  0.00           N  
ATOM   1803  H   GLU   122      57.400  51.931  59.734  1.00  0.00           H  
ATOM   1804  CA  GLU   122      57.369  53.732  58.592  1.00  0.00           C  
ATOM   1805  HA  GLU   122      57.970  54.020  59.454  1.00  0.00           H  
ATOM   1806  CB  GLU   122      58.359  53.668  57.397  1.00  0.00           C  
ATOM   1807  HB2 GLU   122      57.785  53.405  56.508  1.00  0.00           H  
ATOM   1808  HB3 GLU   122      58.787  54.654  57.212  1.00  0.00           H  
ATOM   1809  CG  GLU   122      59.508  52.673  57.549  1.00  0.00           C  
ATOM   1810  HG2 GLU   122      60.187  53.177  58.236  1.00  0.00           H  
ATOM   1811  HG3 GLU   122      59.221  51.786  58.115  1.00  0.00           H  
ATOM   1812  CD  GLU   122      60.236  52.223  56.232  1.00  0.00           C  
ATOM   1813  OE1 GLU   122      61.345  51.607  56.223  1.00  0.00           O  
ATOM   1814  OE2 GLU   122      59.603  52.341  55.196  1.00  0.00           O  
ATOM   1815  C   GLU   122      56.280  54.814  58.447  1.00  0.00           C  
ATOM   1816  O   GLU   122      56.116  55.685  59.304  1.00  0.00           O  
ATOM   1817  N   GLU   123      55.597  54.921  57.343  1.00  0.00           N  
ATOM   1818  H   GLU   123      55.821  54.359  56.534  1.00  0.00           H  
ATOM   1819  CA  GLU   123      54.761  56.107  56.973  1.00  0.00           C  
ATOM   1820  HA  GLU   123      54.509  56.652  57.882  1.00  0.00           H  
ATOM   1821  CB  GLU   123      55.692  57.019  56.101  1.00  0.00           C  
ATOM   1822  HB2 GLU   123      56.471  57.456  56.725  1.00  0.00           H  
ATOM   1823  HB3 GLU   123      56.172  56.417  55.329  1.00  0.00           H  
ATOM   1824  CG  GLU   123      54.924  58.152  55.444  1.00  0.00           C  
ATOM   1825  HG2 GLU   123      54.407  57.682  54.608  1.00  0.00           H  
ATOM   1826  HG3 GLU   123      54.112  58.558  56.048  1.00  0.00           H  
ATOM   1827  CD  GLU   123      55.903  59.166  54.840  1.00  0.00           C  
ATOM   1828  OE1 GLU   123      56.626  58.917  53.840  1.00  0.00           O  
ATOM   1829  OE2 GLU   123      56.185  60.109  55.631  1.00  0.00           O  
ATOM   1830  C   GLU   123      53.403  55.732  56.339  1.00  0.00           C  
ATOM   1831  O   GLU   123      52.352  55.837  57.017  1.00  0.00           O  
ATOM   1832  N   VAL   124      53.341  55.456  55.014  1.00  0.00           N  
ATOM   1833  H   VAL   124      54.227  55.092  54.693  1.00  0.00           H  
ATOM   1834  CA  VAL   124      52.167  55.131  54.109  1.00  0.00           C  
ATOM   1835  HA  VAL   124      51.402  54.815  54.818  1.00  0.00           H  
ATOM   1836  CB  VAL   124      51.596  56.242  53.127  1.00  0.00           C  
ATOM   1837  HB  VAL   124      52.460  56.697  52.643  1.00  0.00           H  
ATOM   1838  CG1 VAL   124      50.633  55.704  52.012  1.00  0.00           C  
ATOM   1839 HG11 VAL   124      50.099  56.520  51.524  1.00  0.00           H  
ATOM   1840 HG12 VAL   124      51.089  55.188  51.167  1.00  0.00           H  
ATOM   1841 HG13 VAL   124      49.872  54.997  52.342  1.00  0.00           H  
ATOM   1842  CG2 VAL   124      50.752  57.106  54.062  1.00  0.00           C  
ATOM   1843 HG21 VAL   124      49.953  56.451  54.410  1.00  0.00           H  
ATOM   1844 HG22 VAL   124      51.311  57.467  54.925  1.00  0.00           H  
ATOM   1845 HG23 VAL   124      50.347  57.970  53.534  1.00  0.00           H  
ATOM   1846  C   VAL   124      52.652  54.018  53.254  1.00  0.00           C  
ATOM   1847  O   VAL   124      53.555  54.127  52.379  1.00  0.00           O  
ATOM   1848  N   VAL   125      52.050  52.807  53.494  1.00  0.00           N  
ATOM   1849  H   VAL   125      51.171  52.810  53.992  1.00  0.00           H  
ATOM   1850  CA  VAL   125      52.311  51.480  52.820  1.00  0.00           C  
ATOM   1851  HA  VAL   125      53.225  51.505  52.227  1.00  0.00           H  
ATOM   1852  CB  VAL   125      52.404  50.398  53.980  1.00  0.00           C  
ATOM   1853  HB  VAL   125      51.740  50.705  54.789  1.00  0.00           H  
ATOM   1854  CG1 VAL   125      52.120  49.002  53.593  1.00  0.00           C  
ATOM   1855 HG11 VAL   125      52.851  48.511  52.950  1.00  0.00           H  
ATOM   1856 HG12 VAL   125      52.183  48.508  54.563  1.00  0.00           H  
ATOM   1857 HG13 VAL   125      51.109  48.941  53.191  1.00  0.00           H  
ATOM   1858  CG2 VAL   125      53.853  50.511  54.574  1.00  0.00           C  
ATOM   1859 HG21 VAL   125      54.266  51.515  54.672  1.00  0.00           H  
ATOM   1860 HG22 VAL   125      53.965  50.081  55.569  1.00  0.00           H  
ATOM   1861 HG23 VAL   125      54.514  49.818  54.054  1.00  0.00           H  
ATOM   1862  C   VAL   125      51.266  51.149  51.826  1.00  0.00           C  
ATOM   1863  O   VAL   125      50.084  51.321  52.082  1.00  0.00           O  
ATOM   1864  N   ILE   126      51.535  50.646  50.575  1.00  0.00           N  
ATOM   1865  H   ILE   126      52.506  50.775  50.330  1.00  0.00           H  
ATOM   1866  CA  ILE   126      50.617  50.001  49.644  1.00  0.00           C  
ATOM   1867  HA  ILE   126      49.662  49.833  50.140  1.00  0.00           H  
ATOM   1868  CB  ILE   126      50.306  50.994  48.402  1.00  0.00           C  
ATOM   1869  HB  ILE   126      49.583  50.508  47.747  1.00  0.00           H  
ATOM   1870  CG2 ILE   126      49.687  52.240  48.938  1.00  0.00           C  
ATOM   1871 HG21 ILE   126      49.240  52.694  48.054  1.00  0.00           H  
ATOM   1872 HG22 ILE   126      48.917  51.973  49.661  1.00  0.00           H  
ATOM   1873 HG23 ILE   126      50.459  52.833  49.429  1.00  0.00           H  
ATOM   1874  CG1 ILE   126      51.577  51.284  47.573  1.00  0.00           C  
ATOM   1875 HG12 ILE   126      52.295  51.833  48.181  1.00  0.00           H  
ATOM   1876 HG13 ILE   126      52.200  50.456  47.236  1.00  0.00           H  
ATOM   1877  CD1 ILE   126      51.334  52.189  46.385  1.00  0.00           C  
ATOM   1878 HD11 ILE   126      50.729  51.730  45.603  1.00  0.00           H  
ATOM   1879 HD12 ILE   126      50.866  53.137  46.651  1.00  0.00           H  
ATOM   1880 HD13 ILE   126      52.267  52.509  45.921  1.00  0.00           H  
ATOM   1881  C   ILE   126      51.118  48.568  49.230  1.00  0.00           C  
ATOM   1882  O   ILE   126      51.975  48.439  48.316  1.00  0.00           O  
ATOM   1883  N   ARG   127      50.737  47.560  50.002  1.00  0.00           N  
ATOM   1884  H   ARG   127      49.918  47.623  50.590  1.00  0.00           H  
ATOM   1885  CA  ARG   127      51.103  46.181  49.609  1.00  0.00           C  
ATOM   1886  HA  ARG   127      52.058  46.168  49.083  1.00  0.00           H  
ATOM   1887  CB  ARG   127      51.181  45.348  50.830  1.00  0.00           C  
ATOM   1888  HB2 ARG   127      50.402  45.584  51.556  1.00  0.00           H  
ATOM   1889  HB3 ARG   127      51.095  44.295  50.562  1.00  0.00           H  
ATOM   1890  CG  ARG   127      52.446  45.566  51.732  1.00  0.00           C  
ATOM   1891  HG2 ARG   127      53.244  45.353  51.021  1.00  0.00           H  
ATOM   1892  HG3 ARG   127      52.432  46.541  52.221  1.00  0.00           H  
ATOM   1893  CD  ARG   127      52.607  44.450  52.777  1.00  0.00           C  
ATOM   1894  HD2 ARG   127      51.757  43.775  52.676  1.00  0.00           H  
ATOM   1895  HD3 ARG   127      53.513  43.908  52.507  1.00  0.00           H  
ATOM   1896  NE  ARG   127      52.571  44.999  54.166  1.00  0.00           N  
ATOM   1897  HE  ARG   127      53.417  45.090  54.710  1.00  0.00           H  
ATOM   1898  CZ  ARG   127      51.456  45.349  54.816  1.00  0.00           C  
ATOM   1899  NH1 ARG   127      50.304  45.210  54.272  1.00  0.00           N  
ATOM   1900 HH11 ARG   127      49.628  45.705  54.836  1.00  0.00           H  
ATOM   1901 HH12 ARG   127      50.103  44.612  53.484  1.00  0.00           H  
ATOM   1902  NH2 ARG   127      51.630  45.974  55.931  1.00  0.00           N  
ATOM   1903 HH21 ARG   127      52.560  46.220  56.241  1.00  0.00           H  
ATOM   1904 HH22 ARG   127      50.862  46.569  56.206  1.00  0.00           H  
ATOM   1905  C   ARG   127      50.070  45.683  48.570  1.00  0.00           C  
ATOM   1906  O   ARG   127      48.859  45.723  48.847  1.00  0.00           O  
ATOM   1907  N   SER   128      50.454  45.167  47.446  1.00  0.00           N  
ATOM   1908  H   SER   128      51.446  45.114  47.261  1.00  0.00           H  
ATOM   1909  CA  SER   128      49.722  44.144  46.682  1.00  0.00           C  
ATOM   1910  HA  SER   128      48.843  43.829  47.245  1.00  0.00           H  
ATOM   1911  CB  SER   128      49.121  44.745  45.421  1.00  0.00           C  
ATOM   1912  HB2 SER   128      48.447  45.578  45.624  1.00  0.00           H  
ATOM   1913  HB3 SER   128      49.877  45.182  44.768  1.00  0.00           H  
ATOM   1914  OG  SER   128      48.418  43.662  44.762  1.00  0.00           O  
ATOM   1915  HG  SER   128      48.105  43.899  43.886  1.00  0.00           H  
ATOM   1916  C   SER   128      50.589  42.958  46.372  1.00  0.00           C  
ATOM   1917  O   SER   128      51.763  43.093  45.979  1.00  0.00           O  
ATOM   1918  N   CYX   129      49.966  41.769  46.374  1.00  0.00           N  
ATOM   1919  H   CYX   129      49.084  41.673  46.856  1.00  0.00           H  
ATOM   1920  CA  CYX   129      50.339  40.587  45.707  1.00  0.00           C  
ATOM   1921  HA  CYX   129      51.205  40.083  46.137  1.00  0.00           H  
ATOM   1922  CB  CYX   129      49.201  39.561  45.755  1.00  0.00           C  
ATOM   1923  HB2 CYX   129      48.213  39.975  45.557  1.00  0.00           H  
ATOM   1924  HB3 CYX   129      49.335  38.875  44.920  1.00  0.00           H  
ATOM   1925  SG  CYX   129      49.197  38.569  47.270  1.00  0.00           S  
ATOM   1926  C   CYX   129      50.697  40.678  44.188  1.00  0.00           C  
ATOM   1927  O   CYX   129      51.725  40.220  43.671  1.00  0.00           O  
ATOM   1928  N   ASN   130      49.849  41.389  43.430  1.00  0.00           N  
ATOM   1929  H   ASN   130      49.155  41.963  43.889  1.00  0.00           H  
ATOM   1930  CA  ASN   130      49.754  41.204  41.961  1.00  0.00           C  
ATOM   1931  HA  ASN   130      50.723  41.106  41.474  1.00  0.00           H  
ATOM   1932  CB  ASN   130      48.941  39.998  41.608  1.00  0.00           C  
ATOM   1933  HB2 ASN   130      49.133  39.242  42.369  1.00  0.00           H  
ATOM   1934  HB3 ASN   130      47.879  40.226  41.700  1.00  0.00           H  
ATOM   1935  CG  ASN   130      49.229  39.544  40.184  1.00  0.00           C  
ATOM   1936  OD1 ASN   130      49.498  40.324  39.318  1.00  0.00           O  
ATOM   1937  ND2 ASN   130      49.144  38.297  39.839  1.00  0.00           N  
ATOM   1938 HD21 ASN   130      49.714  37.641  40.352  1.00  0.00           H  
ATOM   1939 HD22 ASN   130      49.404  38.351  38.864  1.00  0.00           H  
ATOM   1940  C   ASN   130      49.273  42.606  41.349  1.00  0.00           C  
ATOM   1941  O   ASN   130      48.032  42.730  41.063  1.00  0.00           O  
ATOM   1942  N   PHE   131      50.122  43.632  41.319  1.00  0.00           N  
ATOM   1943  H   PHE   131      50.993  43.457  41.800  1.00  0.00           H  
ATOM   1944  CA  PHE   131      49.814  44.945  40.787  1.00  0.00           C  
ATOM   1945  HA  PHE   131      48.934  45.368  41.271  1.00  0.00           H  
ATOM   1946  CB  PHE   131      50.972  45.937  41.055  1.00  0.00           C  
ATOM   1947  HB2 PHE   131      51.886  45.528  40.623  1.00  0.00           H  
ATOM   1948  HB3 PHE   131      50.747  46.831  40.475  1.00  0.00           H  
ATOM   1949  CG  PHE   131      51.251  46.322  42.450  1.00  0.00           C  
ATOM   1950  CD1 PHE   131      52.519  46.117  43.023  1.00  0.00           C  
ATOM   1951  HD1 PHE   131      53.289  45.539  42.534  1.00  0.00           H  
ATOM   1952  CE1 PHE   131      52.678  46.555  44.400  1.00  0.00           C  
ATOM   1953  HE1 PHE   131      53.620  46.429  44.912  1.00  0.00           H  
ATOM   1954  CZ  PHE   131      51.689  47.315  44.993  1.00  0.00           C  
ATOM   1955  HZ  PHE   131      51.831  47.535  46.041  1.00  0.00           H  
ATOM   1956  CE2 PHE   131      50.474  47.587  44.375  1.00  0.00           C  
ATOM   1957  HE2 PHE   131      49.704  48.130  44.904  1.00  0.00           H  
ATOM   1958  CD2 PHE   131      50.224  47.079  43.111  1.00  0.00           C  
ATOM   1959  HD2 PHE   131      49.279  47.241  42.613  1.00  0.00           H  
ATOM   1960  C   PHE   131      49.516  44.879  39.229  1.00  0.00           C  
ATOM   1961  O   PHE   131      49.050  45.838  38.665  1.00  0.00           O  
ATOM   1962  N   THR   132      49.823  43.771  38.533  1.00  0.00           N  
ATOM   1963  H   THR   132      50.637  43.232  38.793  1.00  0.00           H  
ATOM   1964  CA  THR   132      49.317  43.546  37.163  1.00  0.00           C  
ATOM   1965  HA  THR   132      49.379  44.465  36.580  1.00  0.00           H  
ATOM   1966  CB  THR   132      50.097  42.466  36.393  1.00  0.00           C  
ATOM   1967  HB  THR   132      49.974  41.455  36.782  1.00  0.00           H  
ATOM   1968  CG2 THR   132      49.802  42.601  34.921  1.00  0.00           C  
ATOM   1969 HG21 THR   132      50.508  42.029  34.319  1.00  0.00           H  
ATOM   1970 HG22 THR   132      48.827  42.130  34.794  1.00  0.00           H  
ATOM   1971 HG23 THR   132      49.769  43.650  34.626  1.00  0.00           H  
ATOM   1972  OG1 THR   132      51.411  42.924  36.526  1.00  0.00           O  
ATOM   1973  HG1 THR   132      51.891  42.355  37.132  1.00  0.00           H  
ATOM   1974  C   THR   132      47.881  43.152  37.124  1.00  0.00           C  
ATOM   1975  O   THR   132      47.191  43.687  36.234  1.00  0.00           O  
ATOM   1976  N   ASP   133      47.456  42.187  37.918  1.00  0.00           N  
ATOM   1977  H   ASP   133      48.086  41.960  38.674  1.00  0.00           H  
ATOM   1978  CA  ASP   133      46.013  41.777  37.997  1.00  0.00           C  
ATOM   1979  HA  ASP   133      45.712  41.347  37.042  1.00  0.00           H  
ATOM   1980  CB  ASP   133      45.795  40.721  39.078  1.00  0.00           C  
ATOM   1981  HB2 ASP   133      46.600  39.992  38.981  1.00  0.00           H  
ATOM   1982  HB3 ASP   133      45.883  41.174  40.065  1.00  0.00           H  
ATOM   1983  CG  ASP   133      44.468  40.085  38.907  1.00  0.00           C  
ATOM   1984  OD1 ASP   133      43.498  40.568  39.498  1.00  0.00           O  
ATOM   1985  OD2 ASP   133      44.346  39.046  38.188  1.00  0.00           O  
ATOM   1986  C   ASP   133      45.160  43.024  38.397  1.00  0.00           C  
ATOM   1987  O   ASP   133      45.523  43.847  39.244  1.00  0.00           O  
ATOM   1988  N   ASN   134      43.974  43.243  37.737  1.00  0.00           N  
ATOM   1989  H   ASN   134      43.703  42.679  36.943  1.00  0.00           H  
ATOM   1990  CA  ASN   134      43.232  44.450  37.991  1.00  0.00           C  
ATOM   1991  HA  ASN   134      44.011  45.156  38.278  1.00  0.00           H  
ATOM   1992  CB  ASN   134      42.603  45.046  36.615  1.00  0.00           C  
ATOM   1993  HB2 ASN   134      43.330  44.970  35.807  1.00  0.00           H  
ATOM   1994  HB3 ASN   134      41.725  44.459  36.347  1.00  0.00           H  
ATOM   1995  CG  ASN   134      42.163  46.532  36.718  1.00  0.00           C  
ATOM   1996  OD1 ASN   134      42.144  47.210  35.758  1.00  0.00           O  
ATOM   1997  ND2 ASN   134      41.617  47.117  37.733  1.00  0.00           N  
ATOM   1998 HD21 ASN   134      41.137  47.999  37.621  1.00  0.00           H  
ATOM   1999 HD22 ASN   134      41.547  46.618  38.608  1.00  0.00           H  
ATOM   2000  C   ASN   134      42.230  44.380  39.128  1.00  0.00           C  
ATOM   2001  O   ASN   134      42.064  45.342  39.810  1.00  0.00           O  
ATOM   2002  N   ALA   135      41.768  43.163  39.502  1.00  0.00           N  
ATOM   2003  H   ALA   135      42.078  42.393  38.926  1.00  0.00           H  
ATOM   2004  CA  ALA   135      40.856  42.848  40.625  1.00  0.00           C  
ATOM   2005  HA  ALA   135      40.257  43.756  40.696  1.00  0.00           H  
ATOM   2006  CB  ALA   135      39.822  41.833  40.114  1.00  0.00           C  
ATOM   2007  HB1 ALA   135      39.358  42.091  39.163  1.00  0.00           H  
ATOM   2008  HB2 ALA   135      40.407  40.952  39.849  1.00  0.00           H  
ATOM   2009  HB3 ALA   135      39.106  41.663  40.918  1.00  0.00           H  
ATOM   2010  C   ALA   135      41.511  42.474  41.953  1.00  0.00           C  
ATOM   2011  O   ALA   135      40.864  42.715  42.995  1.00  0.00           O  
ATOM   2012  N   LYS   136      42.787  41.990  42.101  1.00  0.00           N  
ATOM   2013  H   LYS   136      43.253  41.705  41.251  1.00  0.00           H  
ATOM   2014  CA  LYS   136      43.441  41.732  43.404  1.00  0.00           C  
ATOM   2015  HA  LYS   136      42.815  41.105  44.039  1.00  0.00           H  
ATOM   2016  CB  LYS   136      44.901  41.047  43.176  1.00  0.00           C  
ATOM   2017  HB2 LYS   136      44.790  40.431  42.284  1.00  0.00           H  
ATOM   2018  HB3 LYS   136      45.669  41.820  43.146  1.00  0.00           H  
ATOM   2019  CG  LYS   136      45.322  40.093  44.228  1.00  0.00           C  
ATOM   2020  HG2 LYS   136      46.402  39.959  44.167  1.00  0.00           H  
ATOM   2021  HG3 LYS   136      44.972  40.602  45.126  1.00  0.00           H  
ATOM   2022  CD  LYS   136      44.675  38.681  44.113  1.00  0.00           C  
ATOM   2023  HD2 LYS   136      43.643  38.906  43.847  1.00  0.00           H  
ATOM   2024  HD3 LYS   136      45.112  38.053  43.336  1.00  0.00           H  
ATOM   2025  CE  LYS   136      44.831  38.025  45.511  1.00  0.00           C  
ATOM   2026  HE2 LYS   136      45.402  38.747  46.094  1.00  0.00           H  
ATOM   2027  HE3 LYS   136      43.797  38.084  45.852  1.00  0.00           H  
ATOM   2028  NZ  LYS   136      45.323  36.684  45.606  1.00  0.00           N  
ATOM   2029  HZ1 LYS   136      44.642  36.044  45.221  1.00  0.00           H  
ATOM   2030  HZ2 LYS   136      46.203  36.557  45.128  1.00  0.00           H  
ATOM   2031  HZ3 LYS   136      45.573  36.388  46.539  1.00  0.00           H  
ATOM   2032  C   LYS   136      43.682  42.990  44.223  1.00  0.00           C  
ATOM   2033  O   LYS   136      44.038  43.982  43.632  1.00  0.00           O  
ATOM   2034  N   THR   137      43.206  42.967  45.464  1.00  0.00           N  
ATOM   2035  H   THR   137      42.933  42.017  45.675  1.00  0.00           H  
ATOM   2036  CA  THR   137      43.098  44.100  46.504  1.00  0.00           C  
ATOM   2037  HA  THR   137      42.603  44.993  46.122  1.00  0.00           H  
ATOM   2038  CB  THR   137      42.455  43.667  47.804  1.00  0.00           C  
ATOM   2039  HB  THR   137      43.001  42.828  48.234  1.00  0.00           H  
ATOM   2040  CG2 THR   137      42.387  44.758  48.835  1.00  0.00           C  
ATOM   2041 HG21 THR   137      41.335  44.922  49.072  1.00  0.00           H  
ATOM   2042 HG22 THR   137      42.993  44.487  49.699  1.00  0.00           H  
ATOM   2043 HG23 THR   137      42.706  45.730  48.461  1.00  0.00           H  
ATOM   2044  OG1 THR   137      41.167  43.220  47.502  1.00  0.00           O  
ATOM   2045  HG1 THR   137      41.128  42.319  47.832  1.00  0.00           H  
ATOM   2046  C   THR   137      44.530  44.547  46.764  1.00  0.00           C  
ATOM   2047  O   THR   137      45.434  43.722  47.050  1.00  0.00           O  
ATOM   2048  N   ILE   138      44.776  45.863  46.771  1.00  0.00           N  
ATOM   2049  H   ILE   138      43.960  46.438  46.621  1.00  0.00           H  
ATOM   2050  CA  ILE   138      46.012  46.468  47.363  1.00  0.00           C  
ATOM   2051  HA  ILE   138      46.872  45.805  47.270  1.00  0.00           H  
ATOM   2052  CB  ILE   138      46.385  47.784  46.611  1.00  0.00           C  
ATOM   2053  HB  ILE   138      45.553  48.488  46.620  1.00  0.00           H  
ATOM   2054  CG2 ILE   138      47.573  48.483  47.240  1.00  0.00           C  
ATOM   2055 HG21 ILE   138      47.797  49.269  46.518  1.00  0.00           H  
ATOM   2056 HG22 ILE   138      47.432  48.865  48.251  1.00  0.00           H  
ATOM   2057 HG23 ILE   138      48.434  47.815  47.227  1.00  0.00           H  
ATOM   2058  CG1 ILE   138      46.613  47.466  45.083  1.00  0.00           C  
ATOM   2059 HG12 ILE   138      47.682  47.356  44.903  1.00  0.00           H  
ATOM   2060 HG13 ILE   138      46.012  46.624  44.741  1.00  0.00           H  
ATOM   2061  CD1 ILE   138      45.934  48.605  44.214  1.00  0.00           C  
ATOM   2062 HD11 ILE   138      46.480  49.492  44.534  1.00  0.00           H  
ATOM   2063 HD12 ILE   138      46.047  48.314  43.169  1.00  0.00           H  
ATOM   2064 HD13 ILE   138      44.881  48.724  44.468  1.00  0.00           H  
ATOM   2065  C   ILE   138      45.675  46.715  48.785  1.00  0.00           C  
ATOM   2066  O   ILE   138      44.804  47.507  49.106  1.00  0.00           O  
ATOM   2067  N   ILE   139      46.337  46.067  49.801  1.00  0.00           N  
ATOM   2068  H   ILE   139      47.192  45.585  49.559  1.00  0.00           H  
ATOM   2069  CA  ILE   139      46.215  46.568  51.192  1.00  0.00           C  
ATOM   2070  HA  ILE   139      45.167  46.843  51.313  1.00  0.00           H  
ATOM   2071  CB  ILE   139      46.622  45.497  52.202  1.00  0.00           C  
ATOM   2072  HB  ILE   139      47.688  45.281  52.126  1.00  0.00           H  
ATOM   2073  CG2 ILE   139      46.451  46.135  53.569  1.00  0.00           C  
ATOM   2074 HG21 ILE   139      46.397  45.312  54.281  1.00  0.00           H  
ATOM   2075 HG22 ILE   139      47.226  46.874  53.771  1.00  0.00           H  
ATOM   2076 HG23 ILE   139      45.510  46.684  53.529  1.00  0.00           H  
ATOM   2077  CG1 ILE   139      45.695  44.320  52.035  1.00  0.00           C  
ATOM   2078 HG12 ILE   139      45.264  43.994  52.981  1.00  0.00           H  
ATOM   2079 HG13 ILE   139      44.836  44.560  51.409  1.00  0.00           H  
ATOM   2080  CD1 ILE   139      46.495  43.223  51.470  1.00  0.00           C  
ATOM   2081 HD11 ILE   139      47.520  43.503  51.230  1.00  0.00           H  
ATOM   2082 HD12 ILE   139      46.560  42.520  52.301  1.00  0.00           H  
ATOM   2083 HD13 ILE   139      46.102  42.661  50.622  1.00  0.00           H  
ATOM   2084  C   ILE   139      47.046  47.845  51.361  1.00  0.00           C  
ATOM   2085  O   ILE   139      48.298  47.904  51.384  1.00  0.00           O  
ATOM   2086  N   VAL   140      46.260  48.869  51.578  1.00  0.00           N  
ATOM   2087  H   VAL   140      45.279  48.712  51.764  1.00  0.00           H  
ATOM   2088  CA  VAL   140      46.778  50.163  52.148  1.00  0.00           C  
ATOM   2089  HA  VAL   140      47.775  50.310  51.733  1.00  0.00           H  
ATOM   2090  CB  VAL   140      45.964  51.391  51.649  1.00  0.00           C  
ATOM   2091  HB  VAL   140      44.986  51.336  52.126  1.00  0.00           H  
ATOM   2092  CG1 VAL   140      46.760  52.597  52.112  1.00  0.00           C  
ATOM   2093 HG11 VAL   140      47.812  52.609  51.824  1.00  0.00           H  
ATOM   2094 HG12 VAL   140      46.356  53.459  51.581  1.00  0.00           H  
ATOM   2095 HG13 VAL   140      46.709  52.781  53.185  1.00  0.00           H  
ATOM   2096  CG2 VAL   140      45.902  51.366  50.106  1.00  0.00           C  
ATOM   2097 HG21 VAL   140      45.052  50.760  49.794  1.00  0.00           H  
ATOM   2098 HG22 VAL   140      45.915  52.401  49.763  1.00  0.00           H  
ATOM   2099 HG23 VAL   140      46.750  50.815  49.699  1.00  0.00           H  
ATOM   2100  C   VAL   140      46.847  50.198  53.666  1.00  0.00           C  
ATOM   2101  O   VAL   140      45.876  49.781  54.269  1.00  0.00           O  
ATOM   2102  N   GLN   141      47.907  50.711  54.285  1.00  0.00           N  
ATOM   2103  H   GLN   141      48.657  51.080  53.718  1.00  0.00           H  
ATOM   2104  CA  GLN   141      48.051  50.920  55.714  1.00  0.00           C  
ATOM   2105  HA  GLN   141      47.053  51.170  56.074  1.00  0.00           H  
ATOM   2106  CB  GLN   141      48.759  49.744  56.550  1.00  0.00           C  
ATOM   2107  HB2 GLN   141      49.462  49.309  55.840  1.00  0.00           H  
ATOM   2108  HB3 GLN   141      49.335  50.126  57.393  1.00  0.00           H  
ATOM   2109  CG  GLN   141      47.760  48.702  57.099  1.00  0.00           C  
ATOM   2110  HG2 GLN   141      47.397  49.223  57.986  1.00  0.00           H  
ATOM   2111  HG3 GLN   141      46.920  48.660  56.407  1.00  0.00           H  
ATOM   2112  CD  GLN   141      48.385  47.308  57.338  1.00  0.00           C  
ATOM   2113  OE1 GLN   141      48.923  46.722  56.381  1.00  0.00           O  
ATOM   2114  NE2 GLN   141      48.844  46.871  58.476  1.00  0.00           N  
ATOM   2115 HE21 GLN   141      48.614  47.269  59.375  1.00  0.00           H  
ATOM   2116 HE22 GLN   141      49.290  45.965  58.489  1.00  0.00           H  
ATOM   2117  C   GLN   141      48.837  52.142  55.964  1.00  0.00           C  
ATOM   2118  O   GLN   141      49.490  52.675  55.142  1.00  0.00           O  
ATOM   2119  N   LEU   142      48.793  52.726  57.169  1.00  0.00           N  
ATOM   2120  H   LEU   142      48.232  52.260  57.868  1.00  0.00           H  
ATOM   2121  CA  LEU   142      49.237  54.092  57.599  1.00  0.00           C  
ATOM   2122  HA  LEU   142      50.042  54.461  56.963  1.00  0.00           H  
ATOM   2123  CB  LEU   142      48.085  55.125  57.829  1.00  0.00           C  
ATOM   2124  HB2 LEU   142      47.832  55.170  58.888  1.00  0.00           H  
ATOM   2125  HB3 LEU   142      48.553  56.089  57.630  1.00  0.00           H  
ATOM   2126  CG  LEU   142      46.845  55.033  56.952  1.00  0.00           C  
ATOM   2127  HG  LEU   142      46.560  53.983  57.024  1.00  0.00           H  
ATOM   2128  CD1 LEU   142      45.756  55.831  57.608  1.00  0.00           C  
ATOM   2129 HD11 LEU   142      45.604  55.642  58.671  1.00  0.00           H  
ATOM   2130 HD12 LEU   142      45.916  56.880  57.359  1.00  0.00           H  
ATOM   2131 HD13 LEU   142      44.840  55.618  57.058  1.00  0.00           H  
ATOM   2132  CD2 LEU   142      47.121  55.477  55.566  1.00  0.00           C  
ATOM   2133 HD21 LEU   142      46.273  55.582  54.889  1.00  0.00           H  
ATOM   2134 HD22 LEU   142      47.619  56.446  55.585  1.00  0.00           H  
ATOM   2135 HD23 LEU   142      47.797  54.819  55.021  1.00  0.00           H  
ATOM   2136  C   LEU   142      49.934  53.859  58.947  1.00  0.00           C  
ATOM   2137  O   LEU   142      49.767  52.869  59.662  1.00  0.00           O  
ATOM   2138  N   ASN   143      50.787  54.860  59.324  1.00  0.00           N  
ATOM   2139  H   ASN   143      51.009  55.567  58.638  1.00  0.00           H  
ATOM   2140  CA  ASN   143      51.412  54.913  60.696  1.00  0.00           C  
ATOM   2141  HA  ASN   143      51.412  53.957  61.218  1.00  0.00           H  
ATOM   2142  CB  ASN   143      52.945  55.277  60.456  1.00  0.00           C  
ATOM   2143  HB2 ASN   143      53.459  54.468  59.937  1.00  0.00           H  
ATOM   2144  HB3 ASN   143      52.935  56.178  59.844  1.00  0.00           H  
ATOM   2145  CG  ASN   143      53.674  55.530  61.760  1.00  0.00           C  
ATOM   2146  OD1 ASN   143      53.541  54.751  62.655  1.00  0.00           O  
ATOM   2147  ND2 ASN   143      54.755  56.288  61.688  1.00  0.00           N  
ATOM   2148 HD21 ASN   143      55.410  56.007  62.403  1.00  0.00           H  
ATOM   2149 HD22 ASN   143      55.175  56.114  60.786  1.00  0.00           H  
ATOM   2150  C   ASN   143      50.592  56.014  61.471  1.00  0.00           C  
ATOM   2151  O   ASN   143      50.378  55.867  62.670  1.00  0.00           O  
ATOM   2152  N   THR   144      50.352  57.159  60.776  1.00  0.00           N  
ATOM   2153  H   THR   144      50.710  57.341  59.849  1.00  0.00           H  
ATOM   2154  CA  THR   144      49.581  58.298  61.367  1.00  0.00           C  
ATOM   2155  HA  THR   144      49.887  58.423  62.405  1.00  0.00           H  
ATOM   2156  CB  THR   144      49.698  59.641  60.620  1.00  0.00           C  
ATOM   2157  HB  THR   144      49.228  59.536  59.642  1.00  0.00           H  
ATOM   2158  CG2 THR   144      49.276  60.852  61.466  1.00  0.00           C  
ATOM   2159 HG21 THR   144      48.205  60.853  61.672  1.00  0.00           H  
ATOM   2160 HG22 THR   144      49.869  60.844  62.380  1.00  0.00           H  
ATOM   2161 HG23 THR   144      49.612  61.740  60.932  1.00  0.00           H  
ATOM   2162  OG1 THR   144      51.054  59.782  60.384  1.00  0.00           O  
ATOM   2163  HG1 THR   144      51.198  60.070  59.480  1.00  0.00           H  
ATOM   2164  C   THR   144      48.080  57.943  61.410  1.00  0.00           C  
ATOM   2165  O   THR   144      47.447  58.144  60.326  1.00  0.00           O  
ATOM   2166  N   SER   145      47.490  57.348  62.432  1.00  0.00           N  
ATOM   2167  H   SER   145      48.101  57.004  63.159  1.00  0.00           H  
ATOM   2168  CA  SER   145      46.113  56.992  62.427  1.00  0.00           C  
ATOM   2169  HA  SER   145      45.849  56.271  61.654  1.00  0.00           H  
ATOM   2170  CB  SER   145      45.599  56.345  63.759  1.00  0.00           C  
ATOM   2171  HB2 SER   145      45.946  56.856  64.658  1.00  0.00           H  
ATOM   2172  HB3 SER   145      44.520  56.497  63.806  1.00  0.00           H  
ATOM   2173  OG  SER   145      45.956  54.979  63.796  1.00  0.00           O  
ATOM   2174  HG  SER   145      46.882  54.900  64.035  1.00  0.00           H  
ATOM   2175  C   SER   145      45.185  58.236  62.167  1.00  0.00           C  
ATOM   2176  O   SER   145      45.416  59.254  62.778  1.00  0.00           O  
ATOM   2177  N   VAL   146      44.109  57.918  61.409  1.00  0.00           N  
ATOM   2178  H   VAL   146      43.963  56.953  61.151  1.00  0.00           H  
ATOM   2179  CA  VAL   146      42.974  58.896  61.274  1.00  0.00           C  
ATOM   2180  HA  VAL   146      43.249  59.873  61.670  1.00  0.00           H  
ATOM   2181  CB  VAL   146      42.547  58.965  59.743  1.00  0.00           C  
ATOM   2182  HB  VAL   146      42.092  57.993  59.552  1.00  0.00           H  
ATOM   2183  CG1 VAL   146      41.572  60.121  59.530  1.00  0.00           C  
ATOM   2184 HG11 VAL   146      41.512  60.414  58.482  1.00  0.00           H  
ATOM   2185 HG12 VAL   146      40.572  59.872  59.886  1.00  0.00           H  
ATOM   2186 HG13 VAL   146      41.771  61.049  60.066  1.00  0.00           H  
ATOM   2187  CG2 VAL   146      43.609  59.018  58.708  1.00  0.00           C  
ATOM   2188 HG21 VAL   146      44.163  58.081  58.643  1.00  0.00           H  
ATOM   2189 HG22 VAL   146      43.313  59.335  57.708  1.00  0.00           H  
ATOM   2190 HG23 VAL   146      44.325  59.760  59.061  1.00  0.00           H  
ATOM   2191  C   VAL   146      41.862  58.438  62.202  1.00  0.00           C  
ATOM   2192  O   VAL   146      41.357  57.305  62.033  1.00  0.00           O  
ATOM   2193  N   GLU   147      41.380  59.204  63.248  1.00  0.00           N  
ATOM   2194  H   GLU   147      42.052  59.876  63.590  1.00  0.00           H  
ATOM   2195  CA  GLU   147      40.369  58.858  64.235  1.00  0.00           C  
ATOM   2196  HA  GLU   147      40.529  57.829  64.558  1.00  0.00           H  
ATOM   2197  CB  GLU   147      40.510  59.716  65.482  1.00  0.00           C  
ATOM   2198  HB2 GLU   147      40.215  60.736  65.234  1.00  0.00           H  
ATOM   2199  HB3 GLU   147      39.807  59.421  66.261  1.00  0.00           H  
ATOM   2200  CG  GLU   147      41.876  59.736  66.182  1.00  0.00           C  
ATOM   2201  HG2 GLU   147      41.641  59.571  67.234  1.00  0.00           H  
ATOM   2202  HG3 GLU   147      42.550  58.915  65.935  1.00  0.00           H  
ATOM   2203  CD  GLU   147      42.697  61.008  65.844  1.00  0.00           C  
ATOM   2204  OE1 GLU   147      43.364  61.506  66.755  1.00  0.00           O  
ATOM   2205  OE2 GLU   147      42.881  61.444  64.704  1.00  0.00           O  
ATOM   2206  C   GLU   147      39.006  58.975  63.685  1.00  0.00           C  
ATOM   2207  O   GLU   147      38.533  60.043  63.349  1.00  0.00           O  
ATOM   2208  N   ILE   148      38.213  57.935  63.811  1.00  0.00           N  
ATOM   2209  H   ILE   148      38.519  56.984  63.965  1.00  0.00           H  
ATOM   2210  CA  ILE   148      36.802  57.988  63.377  1.00  0.00           C  
ATOM   2211  HA  ILE   148      36.607  58.951  62.904  1.00  0.00           H  
ATOM   2212  CB  ILE   148      36.546  56.876  62.250  1.00  0.00           C  
ATOM   2213  HB  ILE   148      37.068  57.173  61.340  1.00  0.00           H  
ATOM   2214  CG2 ILE   148      37.004  55.441  62.724  1.00  0.00           C  
ATOM   2215 HG21 ILE   148      37.131  54.811  61.843  1.00  0.00           H  
ATOM   2216 HG22 ILE   148      38.048  55.478  63.034  1.00  0.00           H  
ATOM   2217 HG23 ILE   148      36.366  55.088  63.535  1.00  0.00           H  
ATOM   2218  CG1 ILE   148      35.070  57.067  61.922  1.00  0.00           C  
ATOM   2219 HG12 ILE   148      34.541  56.711  62.806  1.00  0.00           H  
ATOM   2220 HG13 ILE   148      34.899  58.137  61.806  1.00  0.00           H  
ATOM   2221  CD1 ILE   148      34.698  56.304  60.643  1.00  0.00           C  
ATOM   2222 HD11 ILE   148      34.816  55.221  60.683  1.00  0.00           H  
ATOM   2223 HD12 ILE   148      33.643  56.493  60.442  1.00  0.00           H  
ATOM   2224 HD13 ILE   148      35.305  56.682  59.820  1.00  0.00           H  
ATOM   2225  C   ILE   148      35.973  57.771  64.653  1.00  0.00           C  
ATOM   2226  O   ILE   148      36.375  57.101  65.595  1.00  0.00           O  
ATOM   2227  N   ASN   149      34.807  58.540  64.729  1.00  0.00           N  
ATOM   2228  H   ASN   149      34.634  59.250  64.031  1.00  0.00           H  
ATOM   2229  CA  ASN   149      34.025  58.674  65.955  1.00  0.00           C  
ATOM   2230  HA  ASN   149      34.317  57.844  66.597  1.00  0.00           H  
ATOM   2231  CB  ASN   149      34.445  59.955  66.531  1.00  0.00           C  
ATOM   2232  HB2 ASN   149      35.530  59.978  66.633  1.00  0.00           H  
ATOM   2233  HB3 ASN   149      34.160  60.762  65.856  1.00  0.00           H  
ATOM   2234  CG  ASN   149      33.823  60.218  67.924  1.00  0.00           C  
ATOM   2235  OD1 ASN   149      32.640  60.032  68.130  1.00  0.00           O  
ATOM   2236  ND2 ASN   149      34.514  60.333  69.013  1.00  0.00           N  
ATOM   2237 HD21 ASN   149      33.839  60.145  69.740  1.00  0.00           H  
ATOM   2238 HD22 ASN   149      35.327  59.744  69.125  1.00  0.00           H  
ATOM   2239  C   ASN   149      32.497  58.625  65.637  1.00  0.00           C  
ATOM   2240  O   ASN   149      31.999  59.505  65.019  1.00  0.00           O  
ATOM   2241  N   CYX   150      31.880  57.465  66.021  1.00  0.00           N  
ATOM   2242  H   CYX   150      32.421  56.662  66.309  1.00  0.00           H  
ATOM   2243  CA  CYX   150      30.409  57.267  66.039  1.00  0.00           C  
ATOM   2244  HA  CYX   150      29.901  58.093  65.541  1.00  0.00           H  
ATOM   2245  CB  CYX   150      30.019  55.878  65.478  1.00  0.00           C  
ATOM   2246  HB2 CYX   150      29.904  55.243  66.356  1.00  0.00           H  
ATOM   2247  HB3 CYX   150      29.013  55.880  65.058  1.00  0.00           H  
ATOM   2248  SG  CYX   150      31.071  55.122  64.230  1.00  0.00           S  
ATOM   2249  C   CYX   150      29.848  57.372  67.479  1.00  0.00           C  
ATOM   2250  O   CYX   150      28.607  57.294  67.624  1.00  0.00           O  
ATOM   2251  N   THR   151      30.667  57.362  68.552  1.00  0.00           N  
ATOM   2252  H   THR   151      31.669  57.342  68.426  1.00  0.00           H  
ATOM   2253  CA  THR   151      30.212  57.199  69.879  1.00  0.00           C  
ATOM   2254  HA  THR   151      29.819  56.192  70.019  1.00  0.00           H  
ATOM   2255  CB  THR   151      31.260  57.515  70.932  1.00  0.00           C  
ATOM   2256  HB  THR   151      31.354  58.599  70.869  1.00  0.00           H  
ATOM   2257  CG2 THR   151      30.818  57.095  72.340  1.00  0.00           C  
ATOM   2258 HG21 THR   151      31.625  56.636  72.912  1.00  0.00           H  
ATOM   2259 HG22 THR   151      30.530  58.030  72.821  1.00  0.00           H  
ATOM   2260 HG23 THR   151      29.996  56.380  72.306  1.00  0.00           H  
ATOM   2261  OG1 THR   151      32.482  56.848  70.786  1.00  0.00           O  
ATOM   2262  HG1 THR   151      32.299  55.925  70.978  1.00  0.00           H  
ATOM   2263  C   THR   151      29.020  58.159  70.177  1.00  0.00           C  
ATOM   2264  O   THR   151      29.130  59.352  70.014  1.00  0.00           O  
ATOM   2265  N   GLY   152      27.881  57.633  70.566  1.00  0.00           N  
ATOM   2266  H   GLY   152      27.972  56.636  70.699  1.00  0.00           H  
ATOM   2267  CA  GLY   152      26.623  58.352  70.920  1.00  0.00           C  
ATOM   2268  HA2 GLY   152      25.987  57.787  71.602  1.00  0.00           H  
ATOM   2269  HA3 GLY   152      26.840  59.239  71.516  1.00  0.00           H  
ATOM   2270  C   GLY   152      25.792  58.787  69.751  1.00  0.00           C  
ATOM   2271  O   GLY   152      24.593  58.743  69.775  1.00  0.00           O  
ATOM   2272  N   ALA   153      26.405  59.410  68.746  1.00  0.00           N  
ATOM   2273  H   ALA   153      27.379  59.559  68.969  1.00  0.00           H  
ATOM   2274  CA  ALA   153      25.776  60.009  67.620  1.00  0.00           C  
ATOM   2275  HA  ALA   153      24.767  60.359  67.837  1.00  0.00           H  
ATOM   2276  CB  ALA   153      26.614  61.158  67.064  1.00  0.00           C  
ATOM   2277  HB1 ALA   153      27.281  61.680  67.751  1.00  0.00           H  
ATOM   2278  HB2 ALA   153      27.333  60.696  66.387  1.00  0.00           H  
ATOM   2279  HB3 ALA   153      25.981  61.887  66.558  1.00  0.00           H  
ATOM   2280  C   ALA   153      25.350  59.117  66.464  1.00  0.00           C  
ATOM   2281  O   ALA   153      24.322  59.421  65.844  1.00  0.00           O  
ATOM   2282  N   GLY   154      25.997  57.943  66.381  1.00  0.00           N  
ATOM   2283  H   GLY   154      26.891  57.906  66.850  1.00  0.00           H  
ATOM   2284  CA  GLY   154      25.599  56.827  65.488  1.00  0.00           C  
ATOM   2285  HA2 GLY   154      25.997  55.914  65.931  1.00  0.00           H  
ATOM   2286  HA3 GLY   154      24.517  56.696  65.495  1.00  0.00           H  
ATOM   2287  C   GLY   154      25.993  57.015  64.075  1.00  0.00           C  
ATOM   2288  O   GLY   154      26.749  56.160  63.518  1.00  0.00           O  
ATOM   2289  N   HIE   155      25.687  58.122  63.441  1.00  0.00           N  
ATOM   2290  H   HIE   155      25.156  58.783  63.990  1.00  0.00           H  
ATOM   2291  CA  HIE   155      26.625  58.695  62.327  1.00  0.00           C  
ATOM   2292  HA  HIE   155      26.558  57.945  61.539  1.00  0.00           H  
ATOM   2293  CB  HIE   155      26.095  59.994  61.743  1.00  0.00           C  
ATOM   2294  HB2 HIE   155      26.978  60.434  61.280  1.00  0.00           H  
ATOM   2295  HB3 HIE   155      25.481  59.723  60.884  1.00  0.00           H  
ATOM   2296  CG  HIE   155      25.400  60.923  62.623  1.00  0.00           C  
ATOM   2297  ND1 HIE   155      24.052  60.876  62.930  1.00  0.00           N  
ATOM   2298  CE1 HIE   155      23.761  62.030  63.568  1.00  0.00           C  
ATOM   2299  HE1 HIE   155      22.996  62.091  64.328  1.00  0.00           H  
ATOM   2300  NE2 HIE   155      24.861  62.738  63.802  1.00  0.00           N  
ATOM   2301  HE2 HIE   155      24.975  63.506  64.449  1.00  0.00           H  
ATOM   2302  CD2 HIE   155      25.912  62.049  63.276  1.00  0.00           C  
ATOM   2303  HD2 HIE   155      26.956  62.250  63.465  1.00  0.00           H  
ATOM   2304  C   HIE   155      28.130  58.827  62.772  1.00  0.00           C  
ATOM   2305  O   HIE   155      28.419  59.271  63.911  1.00  0.00           O  
ATOM   2306  N   CYX   156      29.073  58.366  61.998  1.00  0.00           N  
ATOM   2307  H   CYX   156      28.812  57.857  61.166  1.00  0.00           H  
ATOM   2308  CA  CYX   156      30.490  58.491  62.366  1.00  0.00           C  
ATOM   2309  HA  CYX   156      30.552  58.537  63.453  1.00  0.00           H  
ATOM   2310  CB  CYX   156      31.223  57.204  61.995  1.00  0.00           C  
ATOM   2311  HB2 CYX   156      31.374  57.245  60.917  1.00  0.00           H  
ATOM   2312  HB3 CYX   156      32.215  57.242  62.446  1.00  0.00           H  
ATOM   2313  SG  CYX   156      30.427  55.619  62.367  1.00  0.00           S  
ATOM   2314  C   CYX   156      31.127  59.680  61.666  1.00  0.00           C  
ATOM   2315  O   CYX   156      30.704  60.068  60.561  1.00  0.00           O  
ATOM   2316  N   ASN   157      32.085  60.361  62.354  1.00  0.00           N  
ATOM   2317  H   ASN   157      32.343  59.892  63.211  1.00  0.00           H  
ATOM   2318  CA  ASN   157      32.664  61.613  61.901  1.00  0.00           C  
ATOM   2319  HA  ASN   157      32.238  61.869  60.931  1.00  0.00           H  
ATOM   2320  CB  ASN   157      32.205  62.761  62.828  1.00  0.00           C  
ATOM   2321  HB2 ASN   157      32.063  62.351  63.828  1.00  0.00           H  
ATOM   2322  HB3 ASN   157      33.020  63.472  62.962  1.00  0.00           H  
ATOM   2323  CG  ASN   157      30.936  63.418  62.319  1.00  0.00           C  
ATOM   2324  OD1 ASN   157      31.024  64.458  61.587  1.00  0.00           O  
ATOM   2325  ND2 ASN   157      29.814  62.855  62.564  1.00  0.00           N  
ATOM   2326 HD21 ASN   157      29.076  63.512  62.356  1.00  0.00           H  
ATOM   2327 HD22 ASN   157      29.762  62.408  63.468  1.00  0.00           H  
ATOM   2328  C   ASN   157      34.186  61.561  61.714  1.00  0.00           C  
ATOM   2329  O   ASN   157      34.849  60.938  62.551  1.00  0.00           O  
ATOM   2330  N   ILE   158      34.745  62.065  60.589  1.00  0.00           N  
ATOM   2331  H   ILE   158      34.145  62.472  59.886  1.00  0.00           H  
ATOM   2332  CA  ILE   158      36.183  61.996  60.235  1.00  0.00           C  
ATOM   2333  HA  ILE   158      36.702  61.606  61.111  1.00  0.00           H  
ATOM   2334  CB  ILE   158      36.455  60.990  59.088  1.00  0.00           C  
ATOM   2335  HB  ILE   158      36.116  61.210  58.075  1.00  0.00           H  
ATOM   2336  CG2 ILE   158      38.030  60.968  58.825  1.00  0.00           C  
ATOM   2337 HG21 ILE   158      38.640  60.847  59.720  1.00  0.00           H  
ATOM   2338 HG22 ILE   158      38.205  60.179  58.093  1.00  0.00           H  
ATOM   2339 HG23 ILE   158      38.222  61.944  58.378  1.00  0.00           H  
ATOM   2340  CG1 ILE   158      35.999  59.588  59.311  1.00  0.00           C  
ATOM   2341 HG12 ILE   158      36.472  58.829  58.688  1.00  0.00           H  
ATOM   2342 HG13 ILE   158      36.247  59.329  60.341  1.00  0.00           H  
ATOM   2343  CD1 ILE   158      34.533  59.437  59.131  1.00  0.00           C  
ATOM   2344 HD11 ILE   158      34.155  60.201  58.452  1.00  0.00           H  
ATOM   2345 HD12 ILE   158      34.239  58.486  58.686  1.00  0.00           H  
ATOM   2346 HD13 ILE   158      34.048  59.448  60.107  1.00  0.00           H  
ATOM   2347  C   ILE   158      36.793  63.384  59.940  1.00  0.00           C  
ATOM   2348  O   ILE   158      36.436  63.937  58.899  1.00  0.00           O  
ATOM   2349  N   ALA   159      37.809  63.881  60.661  1.00  0.00           N  
ATOM   2350  H   ALA   159      37.994  63.439  61.550  1.00  0.00           H  
ATOM   2351  CA  ALA   159      38.394  65.197  60.431  1.00  0.00           C  
ATOM   2352  HA  ALA   159      37.567  65.865  60.672  1.00  0.00           H  
ATOM   2353  CB  ALA   159      39.552  65.346  61.375  1.00  0.00           C  
ATOM   2354  HB1 ALA   159      39.160  65.293  62.391  1.00  0.00           H  
ATOM   2355  HB2 ALA   159      40.295  64.569  61.195  1.00  0.00           H  
ATOM   2356  HB3 ALA   159      39.978  66.349  61.329  1.00  0.00           H  
ATOM   2357  C   ALA   159      38.776  65.489  58.946  1.00  0.00           C  
ATOM   2358  O   ALA   159      39.579  64.734  58.359  1.00  0.00           O  
ATOM   2359  N   ARG   160      38.417  66.579  58.211  1.00  0.00           N  
ATOM   2360  H   ARG   160      37.952  67.340  58.684  1.00  0.00           H  
ATOM   2361  CA  ARG   160      38.566  66.583  56.697  1.00  0.00           C  
ATOM   2362  HA  ARG   160      38.273  65.603  56.322  1.00  0.00           H  
ATOM   2363  CB  ARG   160      37.569  67.654  56.201  1.00  0.00           C  
ATOM   2364  HB2 ARG   160      36.596  67.430  56.638  1.00  0.00           H  
ATOM   2365  HB3 ARG   160      38.072  68.578  56.484  1.00  0.00           H  
ATOM   2366  CG  ARG   160      37.391  67.587  54.705  1.00  0.00           C  
ATOM   2367  HG2 ARG   160      38.342  67.701  54.186  1.00  0.00           H  
ATOM   2368  HG3 ARG   160      36.926  66.655  54.382  1.00  0.00           H  
ATOM   2369  CD  ARG   160      36.493  68.704  54.117  1.00  0.00           C  
ATOM   2370  HD2 ARG   160      36.799  69.669  54.523  1.00  0.00           H  
ATOM   2371  HD3 ARG   160      36.655  68.577  53.047  1.00  0.00           H  
ATOM   2372  NE  ARG   160      35.114  68.469  54.564  1.00  0.00           N  
ATOM   2373  HE  ARG   160      34.830  68.877  55.444  1.00  0.00           H  
ATOM   2374  CZ  ARG   160      34.219  67.721  54.048  1.00  0.00           C  
ATOM   2375  NH1 ARG   160      33.134  67.485  54.768  1.00  0.00           N  
ATOM   2376 HH11 ARG   160      33.108  67.672  55.761  1.00  0.00           H  
ATOM   2377 HH12 ARG   160      32.288  67.068  54.407  1.00  0.00           H  
ATOM   2378  NH2 ARG   160      34.361  67.261  52.847  1.00  0.00           N  
ATOM   2379 HH21 ARG   160      33.525  66.844  52.464  1.00  0.00           H  
ATOM   2380 HH22 ARG   160      34.961  67.732  52.186  1.00  0.00           H  
ATOM   2381  C   ARG   160      40.061  66.689  56.292  1.00  0.00           C  
ATOM   2382  O   ARG   160      40.532  66.023  55.354  1.00  0.00           O  
ATOM   2383  N   ALA   161      40.702  67.738  56.803  1.00  0.00           N  
ATOM   2384  H   ALA   161      40.394  68.263  57.609  1.00  0.00           H  
ATOM   2385  CA  ALA   161      42.019  68.113  56.306  1.00  0.00           C  
ATOM   2386  HA  ALA   161      41.903  68.118  55.222  1.00  0.00           H  
ATOM   2387  CB  ALA   161      42.413  69.577  56.725  1.00  0.00           C  
ATOM   2388  HB1 ALA   161      42.352  69.623  57.813  1.00  0.00           H  
ATOM   2389  HB2 ALA   161      43.342  69.933  56.278  1.00  0.00           H  
ATOM   2390  HB3 ALA   161      41.609  70.167  56.285  1.00  0.00           H  
ATOM   2391  C   ALA   161      43.140  67.055  56.532  1.00  0.00           C  
ATOM   2392  O   ALA   161      43.777  66.564  55.601  1.00  0.00           O  
ATOM   2393  N   LYS   162      43.185  66.486  57.792  1.00  0.00           N  
ATOM   2394  H   LYS   162      42.796  67.054  58.531  1.00  0.00           H  
ATOM   2395  CA  LYS   162      43.903  65.264  58.050  1.00  0.00           C  
ATOM   2396  HA  LYS   162      44.910  65.600  57.806  1.00  0.00           H  
ATOM   2397  CB  LYS   162      43.840  64.917  59.540  1.00  0.00           C  
ATOM   2398  HB2 LYS   162      44.456  65.597  60.129  1.00  0.00           H  
ATOM   2399  HB3 LYS   162      42.881  65.095  60.027  1.00  0.00           H  
ATOM   2400  CG  LYS   162      44.418  63.562  59.981  1.00  0.00           C  
ATOM   2401  HG2 LYS   162      43.840  62.691  59.671  1.00  0.00           H  
ATOM   2402  HG3 LYS   162      45.297  63.477  59.342  1.00  0.00           H  
ATOM   2403  CD  LYS   162      44.767  63.605  61.463  1.00  0.00           C  
ATOM   2404  HD2 LYS   162      45.521  64.384  61.574  1.00  0.00           H  
ATOM   2405  HD3 LYS   162      43.919  63.860  62.099  1.00  0.00           H  
ATOM   2406  CE  LYS   162      45.364  62.236  61.878  1.00  0.00           C  
ATOM   2407  HE2 LYS   162      44.793  61.480  61.339  1.00  0.00           H  
ATOM   2408  HE3 LYS   162      46.427  62.230  61.638  1.00  0.00           H  
ATOM   2409  NZ  LYS   162      45.194  62.047  63.331  1.00  0.00           N  
ATOM   2410  HZ1 LYS   162      45.677  62.776  63.836  1.00  0.00           H  
ATOM   2411  HZ2 LYS   162      44.251  62.022  63.692  1.00  0.00           H  
ATOM   2412  HZ3 LYS   162      45.676  61.219  63.649  1.00  0.00           H  
ATOM   2413  C   LYS   162      43.564  64.067  57.131  1.00  0.00           C  
ATOM   2414  O   LYS   162      44.474  63.410  56.587  1.00  0.00           O  
ATOM   2415  N   TRP   163      42.270  63.856  56.834  1.00  0.00           N  
ATOM   2416  H   TRP   163      41.595  64.378  57.372  1.00  0.00           H  
ATOM   2417  CA  TRP   163      41.959  62.735  55.991  1.00  0.00           C  
ATOM   2418  HA  TRP   163      42.455  61.845  56.379  1.00  0.00           H  
ATOM   2419  CB  TRP   163      40.430  62.486  56.068  1.00  0.00           C  
ATOM   2420  HB2 TRP   163      40.195  62.196  57.093  1.00  0.00           H  
ATOM   2421  HB3 TRP   163      39.946  63.456  55.959  1.00  0.00           H  
ATOM   2422  CG  TRP   163      39.888  61.563  54.977  1.00  0.00           C  
ATOM   2423  CD1 TRP   163      39.232  61.998  53.887  1.00  0.00           C  
ATOM   2424  HD1 TRP   163      38.892  63.011  53.729  1.00  0.00           H  
ATOM   2425  NE1 TRP   163      39.102  60.890  52.994  1.00  0.00           N  
ATOM   2426  HE1 TRP   163      38.621  60.946  52.108  1.00  0.00           H  
ATOM   2427  CE2 TRP   163      39.647  59.754  53.543  1.00  0.00           C  
ATOM   2428  CZ2 TRP   163      39.651  58.429  53.085  1.00  0.00           C  
ATOM   2429  HZ2 TRP   163      39.001  58.074  52.300  1.00  0.00           H  
ATOM   2430  CH2 TRP   163      40.280  57.497  53.834  1.00  0.00           C  
ATOM   2431  HH2 TRP   163      40.137  56.455  53.586  1.00  0.00           H  
ATOM   2432  CZ3 TRP   163      40.918  57.825  55.022  1.00  0.00           C  
ATOM   2433  HZ3 TRP   163      41.368  57.032  55.601  1.00  0.00           H  
ATOM   2434  CE3 TRP   163      40.847  59.115  55.569  1.00  0.00           C  
ATOM   2435  HE3 TRP   163      41.449  59.334  56.438  1.00  0.00           H  
ATOM   2436  CD2 TRP   163      40.178  60.130  54.786  1.00  0.00           C  
ATOM   2437  C   TRP   163      42.334  62.974  54.523  1.00  0.00           C  
ATOM   2438  O   TRP   163      42.972  62.068  53.956  1.00  0.00           O  
ATOM   2439  N   ASN   164      42.177  64.264  54.136  1.00  0.00           N  
ATOM   2440  H   ASN   164      41.745  64.909  54.782  1.00  0.00           H  
ATOM   2441  CA  ASN   164      42.519  64.742  52.801  1.00  0.00           C  
ATOM   2442  HA  ASN   164      42.055  64.019  52.130  1.00  0.00           H  
ATOM   2443  CB  ASN   164      41.962  66.180  52.588  1.00  0.00           C  
ATOM   2444  HB2 ASN   164      40.876  66.129  52.663  1.00  0.00           H  
ATOM   2445  HB3 ASN   164      42.428  66.735  53.402  1.00  0.00           H  
ATOM   2446  CG  ASN   164      42.372  66.691  51.253  1.00  0.00           C  
ATOM   2447  OD1 ASN   164      43.493  67.108  50.990  1.00  0.00           O  
ATOM   2448  ND2 ASN   164      41.457  67.143  50.472  1.00  0.00           N  
ATOM   2449 HD21 ASN   164      40.687  67.549  50.985  1.00  0.00           H  
ATOM   2450 HD22 ASN   164      41.945  67.829  49.913  1.00  0.00           H  
ATOM   2451  C   ASN   164      44.068  64.636  52.551  1.00  0.00           C  
ATOM   2452  O   ASN   164      44.447  64.119  51.516  1.00  0.00           O  
ATOM   2453  N   ASN   165      44.918  64.994  53.534  1.00  0.00           N  
ATOM   2454  H   ASN   165      44.520  65.266  54.421  1.00  0.00           H  
ATOM   2455  CA  ASN   165      46.357  64.824  53.456  1.00  0.00           C  
ATOM   2456  HA  ASN   165      46.671  65.316  52.536  1.00  0.00           H  
ATOM   2457  CB  ASN   165      47.019  65.542  54.609  1.00  0.00           C  
ATOM   2458  HB2 ASN   165      46.440  66.426  54.877  1.00  0.00           H  
ATOM   2459  HB3 ASN   165      47.114  64.840  55.437  1.00  0.00           H  
ATOM   2460  CG  ASN   165      48.442  66.026  54.370  1.00  0.00           C  
ATOM   2461  OD1 ASN   165      49.009  65.892  53.304  1.00  0.00           O  
ATOM   2462  ND2 ASN   165      49.085  66.511  55.307  1.00  0.00           N  
ATOM   2463 HD21 ASN   165      48.562  66.737  56.142  1.00  0.00           H  
ATOM   2464 HD22 ASN   165      49.752  67.187  54.965  1.00  0.00           H  
ATOM   2465  C   ASN   165      46.751  63.364  53.325  1.00  0.00           C  
ATOM   2466  O   ASN   165      47.839  63.019  52.897  1.00  0.00           O  
ATOM   2467  N   THR   166      45.993  62.535  54.028  1.00  0.00           N  
ATOM   2468  H   THR   166      45.298  62.853  54.689  1.00  0.00           H  
ATOM   2469  CA  THR   166      46.183  61.097  54.144  1.00  0.00           C  
ATOM   2470  HA  THR   166      47.231  60.931  54.395  1.00  0.00           H  
ATOM   2471  CB  THR   166      45.281  60.376  55.215  1.00  0.00           C  
ATOM   2472  HB  THR   166      44.196  60.341  55.116  1.00  0.00           H  
ATOM   2473  CG2 THR   166      45.725  58.850  55.422  1.00  0.00           C  
ATOM   2474 HG21 THR   166      44.836  58.292  55.718  1.00  0.00           H  
ATOM   2475 HG22 THR   166      46.121  58.430  54.498  1.00  0.00           H  
ATOM   2476 HG23 THR   166      46.484  58.699  56.189  1.00  0.00           H  
ATOM   2477  OG1 THR   166      45.556  60.812  56.580  1.00  0.00           O  
ATOM   2478  HG1 THR   166      45.231  61.715  56.615  1.00  0.00           H  
ATOM   2479  C   THR   166      45.924  60.580  52.770  1.00  0.00           C  
ATOM   2480  O   THR   166      46.733  59.897  52.203  1.00  0.00           O  
ATOM   2481  N   LEU   167      44.735  60.870  52.075  1.00  0.00           N  
ATOM   2482  H   LEU   167      43.997  61.285  52.626  1.00  0.00           H  
ATOM   2483  CA  LEU   167      44.568  60.553  50.621  1.00  0.00           C  
ATOM   2484  HA  LEU   167      44.593  59.481  50.428  1.00  0.00           H  
ATOM   2485  CB  LEU   167      43.123  61.091  50.110  1.00  0.00           C  
ATOM   2486  HB2 LEU   167      43.097  62.154  50.349  1.00  0.00           H  
ATOM   2487  HB3 LEU   167      43.064  61.019  49.024  1.00  0.00           H  
ATOM   2488  CG  LEU   167      41.911  60.343  50.617  1.00  0.00           C  
ATOM   2489  HG  LEU   167      42.108  60.401  51.688  1.00  0.00           H  
ATOM   2490  CD1 LEU   167      40.547  60.973  50.283  1.00  0.00           C  
ATOM   2491 HD11 LEU   167      39.769  60.301  50.644  1.00  0.00           H  
ATOM   2492 HD12 LEU   167      40.507  61.854  50.925  1.00  0.00           H  
ATOM   2493 HD13 LEU   167      40.453  61.117  49.207  1.00  0.00           H  
ATOM   2494  CD2 LEU   167      41.857  58.895  50.062  1.00  0.00           C  
ATOM   2495 HD21 LEU   167      42.570  58.280  50.610  1.00  0.00           H  
ATOM   2496 HD22 LEU   167      40.907  58.520  50.443  1.00  0.00           H  
ATOM   2497 HD23 LEU   167      41.852  58.733  48.984  1.00  0.00           H  
ATOM   2498  C   LEU   167      45.738  61.101  49.728  1.00  0.00           C  
ATOM   2499  O   LEU   167      46.100  60.362  48.828  1.00  0.00           O  
ATOM   2500  N   LYS   168      46.279  62.270  50.018  1.00  0.00           N  
ATOM   2501  H   LYS   168      45.744  62.898  50.601  1.00  0.00           H  
ATOM   2502  CA  LYS   168      47.370  62.910  49.199  1.00  0.00           C  
ATOM   2503  HA  LYS   168      47.148  62.912  48.132  1.00  0.00           H  
ATOM   2504  CB  LYS   168      47.669  64.357  49.765  1.00  0.00           C  
ATOM   2505  HB2 LYS   168      46.700  64.847  49.860  1.00  0.00           H  
ATOM   2506  HB3 LYS   168      48.189  64.274  50.720  1.00  0.00           H  
ATOM   2507  CG  LYS   168      48.516  65.358  48.927  1.00  0.00           C  
ATOM   2508  HG2 LYS   168      49.482  64.908  48.699  1.00  0.00           H  
ATOM   2509  HG3 LYS   168      47.962  65.522  48.003  1.00  0.00           H  
ATOM   2510  CD  LYS   168      48.594  66.705  49.682  1.00  0.00           C  
ATOM   2511  HD2 LYS   168      48.622  67.537  48.979  1.00  0.00           H  
ATOM   2512  HD3 LYS   168      47.674  66.813  50.257  1.00  0.00           H  
ATOM   2513  CE  LYS   168      49.921  66.777  50.388  1.00  0.00           C  
ATOM   2514  HE2 LYS   168      50.263  65.794  50.711  1.00  0.00           H  
ATOM   2515  HE3 LYS   168      50.748  67.067  49.740  1.00  0.00           H  
ATOM   2516  NZ  LYS   168      49.874  67.752  51.496  1.00  0.00           N  
ATOM   2517  HZ1 LYS   168      49.583  67.285  52.343  1.00  0.00           H  
ATOM   2518  HZ2 LYS   168      50.834  67.987  51.704  1.00  0.00           H  
ATOM   2519  HZ3 LYS   168      49.422  68.651  51.410  1.00  0.00           H  
ATOM   2520  C   LYS   168      48.621  62.077  49.329  1.00  0.00           C  
ATOM   2521  O   LYS   168      49.320  61.915  48.365  1.00  0.00           O  
ATOM   2522  N   GLN   169      48.991  61.646  50.549  1.00  0.00           N  
ATOM   2523  H   GLN   169      48.359  61.681  51.336  1.00  0.00           H  
ATOM   2524  CA  GLN   169      50.120  60.648  50.652  1.00  0.00           C  
ATOM   2525  HA  GLN   169      50.982  61.078  50.142  1.00  0.00           H  
ATOM   2526  CB  GLN   169      50.479  60.341  52.101  1.00  0.00           C  
ATOM   2527  HB2 GLN   169      49.571  60.057  52.634  1.00  0.00           H  
ATOM   2528  HB3 GLN   169      51.195  59.522  52.160  1.00  0.00           H  
ATOM   2529  CG  GLN   169      51.175  61.587  52.773  1.00  0.00           C  
ATOM   2530  HG2 GLN   169      52.229  61.624  52.497  1.00  0.00           H  
ATOM   2531  HG3 GLN   169      50.613  62.438  52.388  1.00  0.00           H  
ATOM   2532  CD  GLN   169      51.020  61.580  54.299  1.00  0.00           C  
ATOM   2533  OE1 GLN   169      51.625  60.896  55.096  1.00  0.00           O  
ATOM   2534  NE2 GLN   169      49.940  62.264  54.684  1.00  0.00           N  
ATOM   2535 HE21 GLN   169      49.569  62.897  53.990  1.00  0.00           H  
ATOM   2536 HE22 GLN   169      49.996  62.473  55.671  1.00  0.00           H  
ATOM   2537  C   GLN   169      49.993  59.305  49.886  1.00  0.00           C  
ATOM   2538  O   GLN   169      50.890  58.804  49.232  1.00  0.00           O  
ATOM   2539  N   ILE   170      48.733  58.793  49.982  1.00  0.00           N  
ATOM   2540  H   ILE   170      48.106  59.063  50.726  1.00  0.00           H  
ATOM   2541  CA  ILE   170      48.311  57.612  49.219  1.00  0.00           C  
ATOM   2542  HA  ILE   170      49.097  56.878  49.398  1.00  0.00           H  
ATOM   2543  CB  ILE   170      46.896  57.026  49.639  1.00  0.00           C  
ATOM   2544  HB  ILE   170      46.154  57.821  49.554  1.00  0.00           H  
ATOM   2545  CG2 ILE   170      46.498  55.629  48.920  1.00  0.00           C  
ATOM   2546 HG21 ILE   170      47.357  54.960  48.966  1.00  0.00           H  
ATOM   2547 HG22 ILE   170      45.596  55.203  49.359  1.00  0.00           H  
ATOM   2548 HG23 ILE   170      46.321  55.781  47.855  1.00  0.00           H  
ATOM   2549  CG1 ILE   170      46.834  56.774  51.165  1.00  0.00           C  
ATOM   2550 HG12 ILE   170      47.450  55.900  51.375  1.00  0.00           H  
ATOM   2551 HG13 ILE   170      47.259  57.608  51.724  1.00  0.00           H  
ATOM   2552  CD1 ILE   170      45.415  56.578  51.758  1.00  0.00           C  
ATOM   2553 HD11 ILE   170      45.431  55.776  52.497  1.00  0.00           H  
ATOM   2554 HD12 ILE   170      45.116  57.471  52.307  1.00  0.00           H  
ATOM   2555 HD13 ILE   170      44.749  56.333  50.931  1.00  0.00           H  
ATOM   2556  C   ILE   170      48.444  57.886  47.665  1.00  0.00           C  
ATOM   2557  O   ILE   170      49.001  57.082  46.932  1.00  0.00           O  
ATOM   2558  N   ALA   171      47.828  59.021  47.248  1.00  0.00           N  
ATOM   2559  H   ALA   171      47.308  59.657  47.836  1.00  0.00           H  
ATOM   2560  CA  ALA   171      47.894  59.509  45.892  1.00  0.00           C  
ATOM   2561  HA  ALA   171      47.259  58.870  45.278  1.00  0.00           H  
ATOM   2562  CB  ALA   171      47.207  60.896  45.849  1.00  0.00           C  
ATOM   2563  HB1 ALA   171      47.815  61.665  46.325  1.00  0.00           H  
ATOM   2564  HB2 ALA   171      47.045  61.112  44.793  1.00  0.00           H  
ATOM   2565  HB3 ALA   171      46.296  60.862  46.447  1.00  0.00           H  
ATOM   2566  C   ALA   171      49.305  59.464  45.297  1.00  0.00           C  
ATOM   2567  O   ALA   171      49.454  58.968  44.183  1.00  0.00           O  
ATOM   2568  N   SER   172      50.327  60.009  46.001  1.00  0.00           N  
ATOM   2569  H   SER   172      50.011  60.353  46.896  1.00  0.00           H  
ATOM   2570  CA  SER   172      51.695  60.152  45.513  1.00  0.00           C  
ATOM   2571  HA  SER   172      51.594  60.643  44.545  1.00  0.00           H  
ATOM   2572  CB  SER   172      52.565  61.167  46.296  1.00  0.00           C  
ATOM   2573  HB2 SER   172      52.575  60.740  47.299  1.00  0.00           H  
ATOM   2574  HB3 SER   172      53.552  61.109  45.836  1.00  0.00           H  
ATOM   2575  OG  SER   172      52.114  62.556  46.263  1.00  0.00           O  
ATOM   2576  HG  SER   172      52.246  62.931  47.136  1.00  0.00           H  
ATOM   2577  C   SER   172      52.422  58.779  45.414  1.00  0.00           C  
ATOM   2578  O   SER   172      52.993  58.527  44.300  1.00  0.00           O  
ATOM   2579  N   LYS   173      52.145  57.812  46.255  1.00  0.00           N  
ATOM   2580  H   LYS   173      51.402  57.990  46.916  1.00  0.00           H  
ATOM   2581  CA  LYS   173      52.595  56.463  46.006  1.00  0.00           C  
ATOM   2582  HA  LYS   173      53.665  56.443  45.801  1.00  0.00           H  
ATOM   2583  CB  LYS   173      52.500  55.692  47.342  1.00  0.00           C  
ATOM   2584  HB2 LYS   173      51.525  55.902  47.782  1.00  0.00           H  
ATOM   2585  HB3 LYS   173      52.573  54.621  47.155  1.00  0.00           H  
ATOM   2586  CG  LYS   173      53.534  56.202  48.295  1.00  0.00           C  
ATOM   2587  HG2 LYS   173      54.110  57.000  47.826  1.00  0.00           H  
ATOM   2588  HG3 LYS   173      53.074  56.671  49.165  1.00  0.00           H  
ATOM   2589  CD  LYS   173      54.628  55.174  48.566  1.00  0.00           C  
ATOM   2590  HD2 LYS   173      54.183  54.282  49.006  1.00  0.00           H  
ATOM   2591  HD3 LYS   173      55.035  54.853  47.608  1.00  0.00           H  
ATOM   2592  CE  LYS   173      55.804  55.512  49.448  1.00  0.00           C  
ATOM   2593  HE2 LYS   173      56.470  54.653  49.366  1.00  0.00           H  
ATOM   2594  HE3 LYS   173      56.361  56.293  48.929  1.00  0.00           H  
ATOM   2595  NZ  LYS   173      55.408  55.714  50.877  1.00  0.00           N  
ATOM   2596  HZ1 LYS   173      54.761  55.033  51.249  1.00  0.00           H  
ATOM   2597  HZ2 LYS   173      56.283  55.763  51.379  1.00  0.00           H  
ATOM   2598  HZ3 LYS   173      55.007  56.630  51.018  1.00  0.00           H  
ATOM   2599  C   LYS   173      51.860  55.700  44.956  1.00  0.00           C  
ATOM   2600  O   LYS   173      52.453  54.849  44.206  1.00  0.00           O  
ATOM   2601  N   LEU   174      50.586  55.993  44.853  1.00  0.00           N  
ATOM   2602  H   LEU   174      50.163  56.797  45.293  1.00  0.00           H  
ATOM   2603  CA  LEU   174      49.744  55.301  43.946  1.00  0.00           C  
ATOM   2604  HA  LEU   174      50.026  54.250  43.880  1.00  0.00           H  
ATOM   2605  CB  LEU   174      48.351  55.257  44.394  1.00  0.00           C  
ATOM   2606  HB2 LEU   174      48.440  55.141  45.475  1.00  0.00           H  
ATOM   2607  HB3 LEU   174      47.939  56.258  44.270  1.00  0.00           H  
ATOM   2608  CG  LEU   174      47.316  54.187  43.907  1.00  0.00           C  
ATOM   2609  HG  LEU   174      47.288  54.123  42.819  1.00  0.00           H  
ATOM   2610  CD1 LEU   174      47.622  52.756  44.351  1.00  0.00           C  
ATOM   2611 HD11 LEU   174      47.075  52.039  43.739  1.00  0.00           H  
ATOM   2612 HD12 LEU   174      48.666  52.570  44.101  1.00  0.00           H  
ATOM   2613 HD13 LEU   174      47.388  52.464  45.375  1.00  0.00           H  
ATOM   2614  CD2 LEU   174      45.890  54.482  44.413  1.00  0.00           C  
ATOM   2615 HD21 LEU   174      45.875  55.045  45.346  1.00  0.00           H  
ATOM   2616 HD22 LEU   174      45.398  55.121  43.680  1.00  0.00           H  
ATOM   2617 HD23 LEU   174      45.351  53.548  44.576  1.00  0.00           H  
ATOM   2618  C   LEU   174      50.027  55.761  42.471  1.00  0.00           C  
ATOM   2619  O   LEU   174      50.004  54.984  41.537  1.00  0.00           O  
ATOM   2620  N   ARG   175      50.385  57.068  42.230  1.00  0.00           N  
ATOM   2621  H   ARG   175      49.989  57.788  42.817  1.00  0.00           H  
ATOM   2622  CA  ARG   175      50.768  57.687  40.993  1.00  0.00           C  
ATOM   2623  HA  ARG   175      49.998  57.516  40.241  1.00  0.00           H  
ATOM   2624  CB  ARG   175      50.842  59.170  41.228  1.00  0.00           C  
ATOM   2625  HB2 ARG   175      50.010  59.495  41.851  1.00  0.00           H  
ATOM   2626  HB3 ARG   175      51.796  59.405  41.701  1.00  0.00           H  
ATOM   2627  CG  ARG   175      50.837  59.838  39.796  1.00  0.00           C  
ATOM   2628  HG2 ARG   175      51.389  59.212  39.096  1.00  0.00           H  
ATOM   2629  HG3 ARG   175      49.785  59.926  39.522  1.00  0.00           H  
ATOM   2630  CD  ARG   175      51.526  61.182  39.783  1.00  0.00           C  
ATOM   2631  HD2 ARG   175      51.234  61.714  40.689  1.00  0.00           H  
ATOM   2632  HD3 ARG   175      52.595  60.971  39.800  1.00  0.00           H  
ATOM   2633  NE  ARG   175      51.050  62.020  38.684  1.00  0.00           N  
ATOM   2634  HE  ARG   175      50.459  61.599  37.982  1.00  0.00           H  
ATOM   2635  CZ  ARG   175      51.464  63.211  38.433  1.00  0.00           C  
ATOM   2636  NH1 ARG   175      52.364  63.837  39.151  1.00  0.00           N  
ATOM   2637 HH11 ARG   175      52.374  64.828  38.958  1.00  0.00           H  
ATOM   2638 HH12 ARG   175      52.541  63.448  40.066  1.00  0.00           H  
ATOM   2639  NH2 ARG   175      51.109  63.799  37.334  1.00  0.00           N  
ATOM   2640 HH21 ARG   175      50.636  63.269  36.617  1.00  0.00           H  
ATOM   2641 HH22 ARG   175      51.728  64.557  37.084  1.00  0.00           H  
ATOM   2642  C   ARG   175      52.108  57.073  40.565  1.00  0.00           C  
ATOM   2643  O   ARG   175      52.100  56.380  39.501  1.00  0.00           O  
ATOM   2644  N   GLU   176      53.161  57.195  41.407  1.00  0.00           N  
ATOM   2645  H   GLU   176      53.011  57.632  42.305  1.00  0.00           H  
ATOM   2646  CA  GLU   176      54.477  56.591  41.259  1.00  0.00           C  
ATOM   2647  HA  GLU   176      55.145  57.121  40.580  1.00  0.00           H  
ATOM   2648  CB  GLU   176      55.088  56.676  42.655  1.00  0.00           C  
ATOM   2649  HB2 GLU   176      55.532  57.671  42.674  1.00  0.00           H  
ATOM   2650  HB3 GLU   176      54.432  56.579  43.521  1.00  0.00           H  
ATOM   2651  CG  GLU   176      56.366  55.818  42.863  1.00  0.00           C  
ATOM   2652  HG2 GLU   176      56.123  54.760  42.766  1.00  0.00           H  
ATOM   2653  HG3 GLU   176      57.064  55.995  42.045  1.00  0.00           H  
ATOM   2654  CD  GLU   176      56.919  55.992  44.281  1.00  0.00           C  
ATOM   2655  OE1 GLU   176      56.411  55.220  45.140  1.00  0.00           O  
ATOM   2656  OE2 GLU   176      57.855  56.781  44.587  1.00  0.00           O  
ATOM   2657  C   GLU   176      54.420  55.071  40.704  1.00  0.00           C  
ATOM   2658  O   GLU   176      55.289  54.657  39.874  1.00  0.00           O  
ATOM   2659  N   GLN   177      53.502  54.314  41.265  1.00  0.00           N  
ATOM   2660  H   GLN   177      52.828  54.696  41.913  1.00  0.00           H  
ATOM   2661  CA  GLN   177      53.300  52.897  40.861  1.00  0.00           C  
ATOM   2662  HA  GLN   177      54.233  52.336  40.924  1.00  0.00           H  
ATOM   2663  CB  GLN   177      52.403  52.218  41.898  1.00  0.00           C  
ATOM   2664  HB2 GLN   177      52.776  52.477  42.889  1.00  0.00           H  
ATOM   2665  HB3 GLN   177      51.419  52.679  41.812  1.00  0.00           H  
ATOM   2666  CG  GLN   177      52.270  50.686  41.763  1.00  0.00           C  
ATOM   2667  HG2 GLN   177      51.569  50.304  42.505  1.00  0.00           H  
ATOM   2668  HG3 GLN   177      51.939  50.449  40.752  1.00  0.00           H  
ATOM   2669  CD  GLN   177      53.553  49.998  42.117  1.00  0.00           C  
ATOM   2670  OE1 GLN   177      54.095  50.201  43.173  1.00  0.00           O  
ATOM   2671  NE2 GLN   177      54.175  49.198  41.271  1.00  0.00           N  
ATOM   2672 HE21 GLN   177      53.993  49.205  40.277  1.00  0.00           H  
ATOM   2673 HE22 GLN   177      54.681  48.460  41.739  1.00  0.00           H  
ATOM   2674  C   GLN   177      52.789  52.703  39.420  1.00  0.00           C  
ATOM   2675  O   GLN   177      53.258  51.812  38.671  1.00  0.00           O  
ATOM   2676  N   PHE   178      51.609  53.314  39.110  1.00  0.00           N  
ATOM   2677  H   PHE   178      51.391  54.085  39.725  1.00  0.00           H  
ATOM   2678  CA  PHE   178      50.718  52.836  38.075  1.00  0.00           C  
ATOM   2679  HA  PHE   178      50.907  51.789  37.836  1.00  0.00           H  
ATOM   2680  CB  PHE   178      49.252  52.777  38.575  1.00  0.00           C  
ATOM   2681  HB2 PHE   178      48.899  53.652  39.120  1.00  0.00           H  
ATOM   2682  HB3 PHE   178      48.570  52.835  37.727  1.00  0.00           H  
ATOM   2683  CG  PHE   178      48.996  51.552  39.382  1.00  0.00           C  
ATOM   2684  CD1 PHE   178      48.925  50.402  38.562  1.00  0.00           C  
ATOM   2685  HD1 PHE   178      49.566  50.309  37.698  1.00  0.00           H  
ATOM   2686  CE1 PHE   178      48.309  49.268  39.153  1.00  0.00           C  
ATOM   2687  HE1 PHE   178      48.296  48.356  38.574  1.00  0.00           H  
ATOM   2688  CZ  PHE   178      47.815  49.314  40.466  1.00  0.00           C  
ATOM   2689  HZ  PHE   178      47.308  48.466  40.902  1.00  0.00           H  
ATOM   2690  CE2 PHE   178      47.917  50.490  41.196  1.00  0.00           C  
ATOM   2691  HE2 PHE   178      47.492  50.610  42.181  1.00  0.00           H  
ATOM   2692  CD2 PHE   178      48.424  51.689  40.636  1.00  0.00           C  
ATOM   2693  HD2 PHE   178      48.492  52.642  41.139  1.00  0.00           H  
ATOM   2694  C   PHE   178      50.744  53.707  36.803  1.00  0.00           C  
ATOM   2695  O   PHE   178      50.460  53.197  35.709  1.00  0.00           O  
ATOM   2696  N   GLY   179      51.091  54.936  36.997  1.00  0.00           N  
ATOM   2697  H   GLY   179      51.304  55.205  37.947  1.00  0.00           H  
ATOM   2698  CA  GLY   179      51.562  55.827  35.873  1.00  0.00           C  
ATOM   2699  HA2 GLY   179      52.456  55.304  35.535  1.00  0.00           H  
ATOM   2700  HA3 GLY   179      50.818  55.863  35.077  1.00  0.00           H  
ATOM   2701  C   GLY   179      52.012  57.272  36.388  1.00  0.00           C  
ATOM   2702  O   GLY   179      51.178  58.124  36.691  1.00  0.00           O  
ATOM   2703  N   ASN   180      53.292  57.576  36.361  1.00  0.00           N  
ATOM   2704  H   ASN   180      53.953  56.886  36.034  1.00  0.00           H  
ATOM   2705  CA  ASN   180      53.907  58.625  37.175  1.00  0.00           C  
ATOM   2706  HA  ASN   180      53.623  58.438  38.210  1.00  0.00           H  
ATOM   2707  CB  ASN   180      55.419  58.302  37.116  1.00  0.00           C  
ATOM   2708  HB2 ASN   180      55.568  57.296  37.506  1.00  0.00           H  
ATOM   2709  HB3 ASN   180      55.845  58.346  36.114  1.00  0.00           H  
ATOM   2710  CG  ASN   180      56.264  59.226  37.947  1.00  0.00           C  
ATOM   2711  OD1 ASN   180      56.276  59.222  39.198  1.00  0.00           O  
ATOM   2712  ND2 ASN   180      56.808  60.202  37.281  1.00  0.00           N  
ATOM   2713 HD21 ASN   180      57.068  61.059  37.747  1.00  0.00           H  
ATOM   2714 HD22 ASN   180      57.001  60.174  36.290  1.00  0.00           H  
ATOM   2715  C   ASN   180      53.489  59.980  36.645  1.00  0.00           C  
ATOM   2716  O   ASN   180      53.505  60.945  37.387  1.00  0.00           O  
ATOM   2717  N   ASN   181      53.216  60.138  35.345  1.00  0.00           N  
ATOM   2718  H   ASN   181      53.412  59.270  34.867  1.00  0.00           H  
ATOM   2719  CA  ASN   181      52.491  61.198  34.692  1.00  0.00           C  
ATOM   2720  HA  ASN   181      53.042  62.118  34.887  1.00  0.00           H  
ATOM   2721  CB  ASN   181      52.689  60.889  33.194  1.00  0.00           C  
ATOM   2722  HB2 ASN   181      52.339  61.774  32.661  1.00  0.00           H  
ATOM   2723  HB3 ASN   181      53.748  60.697  33.026  1.00  0.00           H  
ATOM   2724  CG  ASN   181      51.927  59.668  32.659  1.00  0.00           C  
ATOM   2725  OD1 ASN   181      51.865  58.617  33.253  1.00  0.00           O  
ATOM   2726  ND2 ASN   181      51.440  59.712  31.449  1.00  0.00           N  
ATOM   2727 HD21 ASN   181      50.647  59.101  31.311  1.00  0.00           H  
ATOM   2728 HD22 ASN   181      51.016  60.622  31.345  1.00  0.00           H  
ATOM   2729  C   ASN   181      50.997  61.352  35.089  1.00  0.00           C  
ATOM   2730  O   ASN   181      50.464  62.433  35.031  1.00  0.00           O  
ATOM   2731  N   LYS   182      50.259  60.278  35.420  1.00  0.00           N  
ATOM   2732  H   LYS   182      50.757  59.400  35.414  1.00  0.00           H  
ATOM   2733  CA  LYS   182      48.806  60.288  35.350  1.00  0.00           C  
ATOM   2734  HA  LYS   182      48.580  60.831  34.432  1.00  0.00           H  
ATOM   2735  CB  LYS   182      48.224  58.921  35.337  1.00  0.00           C  
ATOM   2736  HB2 LYS   182      48.323  58.500  36.337  1.00  0.00           H  
ATOM   2737  HB3 LYS   182      47.147  59.071  35.264  1.00  0.00           H  
ATOM   2738  CG  LYS   182      48.748  57.929  34.299  1.00  0.00           C  
ATOM   2739  HG2 LYS   182      48.785  58.314  33.280  1.00  0.00           H  
ATOM   2740  HG3 LYS   182      49.775  57.737  34.610  1.00  0.00           H  
ATOM   2741  CD  LYS   182      47.943  56.588  34.318  1.00  0.00           C  
ATOM   2742  HD2 LYS   182      47.923  56.213  35.341  1.00  0.00           H  
ATOM   2743  HD3 LYS   182      46.911  56.760  34.012  1.00  0.00           H  
ATOM   2744  CE  LYS   182      48.667  55.448  33.494  1.00  0.00           C  
ATOM   2745  HE2 LYS   182      49.256  55.923  32.709  1.00  0.00           H  
ATOM   2746  HE3 LYS   182      49.393  54.941  34.129  1.00  0.00           H  
ATOM   2747  NZ  LYS   182      47.683  54.499  32.894  1.00  0.00           N  
ATOM   2748  HZ1 LYS   182      47.108  53.985  33.546  1.00  0.00           H  
ATOM   2749  HZ2 LYS   182      47.060  54.928  32.224  1.00  0.00           H  
ATOM   2750  HZ3 LYS   182      48.106  53.788  32.315  1.00  0.00           H  
ATOM   2751  C   LYS   182      48.092  61.214  36.404  1.00  0.00           C  
ATOM   2752  O   LYS   182      48.639  61.592  37.421  1.00  0.00           O  
ATOM   2753  N   THR   183      46.830  61.528  36.053  1.00  0.00           N  
ATOM   2754  H   THR   183      46.460  61.330  35.134  1.00  0.00           H  
ATOM   2755  CA  THR   183      45.718  61.858  37.014  1.00  0.00           C  
ATOM   2756  HA  THR   183      46.094  62.587  37.732  1.00  0.00           H  
ATOM   2757  CB  THR   183      44.552  62.473  36.170  1.00  0.00           C  
ATOM   2758  HB  THR   183      44.145  61.787  35.426  1.00  0.00           H  
ATOM   2759  CG2 THR   183      43.474  63.170  36.932  1.00  0.00           C  
ATOM   2760 HG21 THR   183      43.024  64.045  36.463  1.00  0.00           H  
ATOM   2761 HG22 THR   183      42.738  62.429  37.242  1.00  0.00           H  
ATOM   2762 HG23 THR   183      43.881  63.509  37.885  1.00  0.00           H  
ATOM   2763  OG1 THR   183      45.016  63.572  35.454  1.00  0.00           O  
ATOM   2764  HG1 THR   183      44.185  63.977  35.194  1.00  0.00           H  
ATOM   2765  C   THR   183      45.234  60.581  37.726  1.00  0.00           C  
ATOM   2766  O   THR   183      44.954  59.581  37.051  1.00  0.00           O  
ATOM   2767  N   ILE   184      45.161  60.607  39.045  1.00  0.00           N  
ATOM   2768  H   ILE   184      45.510  61.384  39.588  1.00  0.00           H  
ATOM   2769  CA  ILE   184      44.607  59.475  39.820  1.00  0.00           C  
ATOM   2770  HA  ILE   184      44.527  58.600  39.175  1.00  0.00           H  
ATOM   2771  CB  ILE   184      45.553  59.020  40.987  1.00  0.00           C  
ATOM   2772  HB  ILE   184      45.781  59.910  41.573  1.00  0.00           H  
ATOM   2773  CG2 ILE   184      45.023  57.986  41.978  1.00  0.00           C  
ATOM   2774 HG21 ILE   184      44.154  58.383  42.502  1.00  0.00           H  
ATOM   2775 HG22 ILE   184      44.783  57.056  41.463  1.00  0.00           H  
ATOM   2776 HG23 ILE   184      45.785  57.836  42.743  1.00  0.00           H  
ATOM   2777  CG1 ILE   184      46.969  58.568  40.418  1.00  0.00           C  
ATOM   2778 HG12 ILE   184      47.360  59.121  39.565  1.00  0.00           H  
ATOM   2779 HG13 ILE   184      47.675  58.641  41.245  1.00  0.00           H  
ATOM   2780  CD1 ILE   184      47.021  57.115  40.019  1.00  0.00           C  
ATOM   2781 HD11 ILE   184      47.143  56.505  40.915  1.00  0.00           H  
ATOM   2782 HD12 ILE   184      46.116  56.879  39.461  1.00  0.00           H  
ATOM   2783 HD13 ILE   184      47.798  57.011  39.262  1.00  0.00           H  
ATOM   2784  C   ILE   184      43.282  59.847  40.347  1.00  0.00           C  
ATOM   2785  O   ILE   184      43.190  60.937  40.978  1.00  0.00           O  
ATOM   2786  N   ILE   185      42.228  59.115  40.080  1.00  0.00           N  
ATOM   2787  H   ILE   185      42.425  58.294  39.526  1.00  0.00           H  
ATOM   2788  CA  ILE   185      40.896  59.305  40.636  1.00  0.00           C  
ATOM   2789  HA  ILE   185      40.722  60.271  41.110  1.00  0.00           H  
ATOM   2790  CB  ILE   185      39.820  59.323  39.483  1.00  0.00           C  
ATOM   2791  HB  ILE   185      39.853  58.339  39.016  1.00  0.00           H  
ATOM   2792  CG2 ILE   185      38.351  59.552  40.016  1.00  0.00           C  
ATOM   2793 HG21 ILE   185      37.620  59.336  39.237  1.00  0.00           H  
ATOM   2794 HG22 ILE   185      38.148  58.884  40.853  1.00  0.00           H  
ATOM   2795 HG23 ILE   185      38.274  60.552  40.445  1.00  0.00           H  
ATOM   2796  CG1 ILE   185      40.070  60.415  38.459  1.00  0.00           C  
ATOM   2797 HG12 ILE   185      39.103  60.808  38.143  1.00  0.00           H  
ATOM   2798 HG13 ILE   185      40.619  61.231  38.929  1.00  0.00           H  
ATOM   2799  CD1 ILE   185      40.661  59.899  37.146  1.00  0.00           C  
ATOM   2800 HD11 ILE   185      40.821  60.822  36.589  1.00  0.00           H  
ATOM   2801 HD12 ILE   185      41.568  59.314  37.299  1.00  0.00           H  
ATOM   2802 HD13 ILE   185      39.987  59.267  36.568  1.00  0.00           H  
ATOM   2803  C   ILE   185      40.643  58.195  41.653  1.00  0.00           C  
ATOM   2804  O   ILE   185      40.602  57.051  41.219  1.00  0.00           O  
ATOM   2805  N   PHE   186      40.278  58.497  42.916  1.00  0.00           N  
ATOM   2806  H   PHE   186      39.954  59.445  43.045  1.00  0.00           H  
ATOM   2807  CA  PHE   186      39.477  57.602  43.766  1.00  0.00           C  
ATOM   2808  HA  PHE   186      39.610  56.557  43.484  1.00  0.00           H  
ATOM   2809  CB  PHE   186      39.876  57.832  45.261  1.00  0.00           C  
ATOM   2810  HB2 PHE   186      39.760  58.866  45.583  1.00  0.00           H  
ATOM   2811  HB3 PHE   186      39.175  57.249  45.859  1.00  0.00           H  
ATOM   2812  CG  PHE   186      41.344  57.586  45.639  1.00  0.00           C  
ATOM   2813  CD1 PHE   186      42.325  58.537  45.201  1.00  0.00           C  
ATOM   2814  HD1 PHE   186      41.940  59.480  44.841  1.00  0.00           H  
ATOM   2815  CE1 PHE   186      43.665  58.295  45.596  1.00  0.00           C  
ATOM   2816  HE1 PHE   186      44.351  59.129  45.595  1.00  0.00           H  
ATOM   2817  CZ  PHE   186      44.017  57.130  46.247  1.00  0.00           C  
ATOM   2818  HZ  PHE   186      44.899  57.111  46.870  1.00  0.00           H  
ATOM   2819  CE2 PHE   186      43.074  56.174  46.505  1.00  0.00           C  
ATOM   2820  HE2 PHE   186      43.326  55.309  47.101  1.00  0.00           H  
ATOM   2821  CD2 PHE   186      41.738  56.433  46.328  1.00  0.00           C  
ATOM   2822  HD2 PHE   186      40.989  55.777  46.748  1.00  0.00           H  
ATOM   2823  C   PHE   186      37.944  57.832  43.612  1.00  0.00           C  
ATOM   2824  O   PHE   186      37.404  58.824  44.016  1.00  0.00           O  
ATOM   2825  N   LYS   187      37.256  56.900  42.872  1.00  0.00           N  
ATOM   2826  H   LYS   187      37.738  56.029  42.703  1.00  0.00           H  
ATOM   2827  CA  LYS   187      35.822  56.783  42.866  1.00  0.00           C  
ATOM   2828  HA  LYS   187      35.455  57.808  42.820  1.00  0.00           H  
ATOM   2829  CB  LYS   187      35.300  55.983  41.659  1.00  0.00           C  
ATOM   2830  HB2 LYS   187      35.667  54.964  41.534  1.00  0.00           H  
ATOM   2831  HB3 LYS   187      34.227  55.850  41.799  1.00  0.00           H  
ATOM   2832  CG  LYS   187      35.448  56.731  40.309  1.00  0.00           C  
ATOM   2833  HG2 LYS   187      35.096  57.749  40.478  1.00  0.00           H  
ATOM   2834  HG3 LYS   187      36.502  56.713  40.033  1.00  0.00           H  
ATOM   2835  CD  LYS   187      34.536  56.179  39.208  1.00  0.00           C  
ATOM   2836  HD2 LYS   187      34.639  55.129  38.936  1.00  0.00           H  
ATOM   2837  HD3 LYS   187      33.510  56.462  39.446  1.00  0.00           H  
ATOM   2838  CE  LYS   187      34.822  56.962  37.904  1.00  0.00           C  
ATOM   2839  HE2 LYS   187      34.653  58.037  37.976  1.00  0.00           H  
ATOM   2840  HE3 LYS   187      35.901  56.967  37.749  1.00  0.00           H  
ATOM   2841  NZ  LYS   187      34.225  56.394  36.679  1.00  0.00           N  
ATOM   2842  HZ1 LYS   187      34.501  55.423  36.649  1.00  0.00           H  
ATOM   2843  HZ2 LYS   187      33.217  56.384  36.622  1.00  0.00           H  
ATOM   2844  HZ3 LYS   187      34.525  56.897  35.856  1.00  0.00           H  
ATOM   2845  C   LYS   187      35.269  56.273  44.251  1.00  0.00           C  
ATOM   2846  O   LYS   187      35.838  55.600  45.076  1.00  0.00           O  
ATOM   2847  N   GLN   188      34.076  56.818  44.538  1.00  0.00           N  
ATOM   2848  H   GLN   188      33.708  57.535  43.929  1.00  0.00           H  
ATOM   2849  CA  GLN   188      33.101  56.018  45.266  1.00  0.00           C  
ATOM   2850  HA  GLN   188      33.612  55.926  46.225  1.00  0.00           H  
ATOM   2851  CB  GLN   188      31.809  56.791  45.521  1.00  0.00           C  
ATOM   2852  HB2 GLN   188      31.218  56.383  46.341  1.00  0.00           H  
ATOM   2853  HB3 GLN   188      32.135  57.809  45.737  1.00  0.00           H  
ATOM   2854  CG  GLN   188      30.951  56.735  44.355  1.00  0.00           C  
ATOM   2855  HG2 GLN   188      31.510  56.546  43.439  1.00  0.00           H  
ATOM   2856  HG3 GLN   188      30.318  55.848  44.400  1.00  0.00           H  
ATOM   2857  CD  GLN   188      30.029  57.947  44.281  1.00  0.00           C  
ATOM   2858  OE1 GLN   188      29.125  58.133  45.077  1.00  0.00           O  
ATOM   2859  NE2 GLN   188      30.296  58.731  43.290  1.00  0.00           N  
ATOM   2860 HE21 GLN   188      31.232  58.744  42.910  1.00  0.00           H  
ATOM   2861 HE22 GLN   188      29.703  59.523  43.084  1.00  0.00           H  
ATOM   2862  C   GLN   188      32.953  54.578  44.781  1.00  0.00           C  
ATOM   2863  O   GLN   188      33.076  54.272  43.604  1.00  0.00           O  
ATOM   2864  N   SER   189      32.557  53.658  45.624  1.00  0.00           N  
ATOM   2865  H   SER   189      32.317  53.934  46.566  1.00  0.00           H  
ATOM   2866  CA  SER   189      32.219  52.229  45.228  1.00  0.00           C  
ATOM   2867  HA  SER   189      32.938  51.924  44.468  1.00  0.00           H  
ATOM   2868  CB  SER   189      32.412  51.267  46.392  1.00  0.00           C  
ATOM   2869  HB2 SER   189      33.448  51.406  46.702  1.00  0.00           H  
ATOM   2870  HB3 SER   189      31.665  51.459  47.162  1.00  0.00           H  
ATOM   2871  OG  SER   189      32.296  49.953  45.860  1.00  0.00           O  
ATOM   2872  HG  SER   189      32.015  49.397  46.591  1.00  0.00           H  
ATOM   2873  C   SER   189      30.876  52.185  44.458  1.00  0.00           C  
ATOM   2874  O   SER   189      29.914  52.980  44.661  1.00  0.00           O  
ATOM   2875  N   SER   190      30.753  51.251  43.583  1.00  0.00           N  
ATOM   2876  H   SER   190      31.537  50.700  43.262  1.00  0.00           H  
ATOM   2877  CA  SER   190      29.349  50.685  43.126  1.00  0.00           C  
ATOM   2878  HA  SER   190      28.517  51.100  43.695  1.00  0.00           H  
ATOM   2879  CB  SER   190      29.157  51.174  41.643  1.00  0.00           C  
ATOM   2880  HB2 SER   190      29.725  50.497  41.005  1.00  0.00           H  
ATOM   2881  HB3 SER   190      28.112  51.096  41.341  1.00  0.00           H  
ATOM   2882  OG  SER   190      29.641  52.509  41.504  1.00  0.00           O  
ATOM   2883  HG  SER   190      28.902  53.065  41.247  1.00  0.00           H  
ATOM   2884  C   SER   190      29.455  49.201  43.228  1.00  0.00           C  
ATOM   2885  O   SER   190      30.422  48.520  42.830  1.00  0.00           O  
ATOM   2886  N   GLY   191      28.321  48.581  43.618  1.00  0.00           N  
ATOM   2887  H   GLY   191      27.503  49.173  43.607  1.00  0.00           H  
ATOM   2888  CA  GLY   191      28.043  47.159  43.695  1.00  0.00           C  
ATOM   2889  HA2 GLY   191      28.198  46.720  42.709  1.00  0.00           H  
ATOM   2890  HA3 GLY   191      28.719  46.656  44.386  1.00  0.00           H  
ATOM   2891  C   GLY   191      26.575  46.863  44.057  1.00  0.00           C  
ATOM   2892  O   GLY   191      25.675  47.679  43.939  1.00  0.00           O  
ATOM   2893  N   GLY   192      26.380  45.565  44.277  1.00  0.00           N  
ATOM   2894  H   GLY   192      27.136  44.895  44.291  1.00  0.00           H  
ATOM   2895  CA  GLY   192      25.027  45.007  44.463  1.00  0.00           C  
ATOM   2896  HA2 GLY   192      24.243  45.688  44.134  1.00  0.00           H  
ATOM   2897  HA3 GLY   192      24.902  44.096  43.877  1.00  0.00           H  
ATOM   2898  C   GLY   192      24.737  44.489  45.839  1.00  0.00           C  
ATOM   2899  O   GLY   192      23.813  43.786  46.043  1.00  0.00           O  
ATOM   2900  N   ASP   193      25.625  44.827  46.783  1.00  0.00           N  
ATOM   2901  H   ASP   193      26.535  45.130  46.467  1.00  0.00           H  
ATOM   2902  CA  ASP   193      25.234  44.786  48.213  1.00  0.00           C  
ATOM   2903  HA  ASP   193      24.151  44.831  48.328  1.00  0.00           H  
ATOM   2904  CB  ASP   193      25.659  43.445  48.836  1.00  0.00           C  
ATOM   2905  HB2 ASP   193      26.587  43.072  48.403  1.00  0.00           H  
ATOM   2906  HB3 ASP   193      25.816  43.524  49.911  1.00  0.00           H  
ATOM   2907  CG  ASP   193      24.512  42.438  48.763  1.00  0.00           C  
ATOM   2908  OD1 ASP   193      23.451  42.620  49.349  1.00  0.00           O  
ATOM   2909  OD2 ASP   193      24.794  41.326  48.213  1.00  0.00           O  
ATOM   2910  C   ASP   193      25.754  45.962  48.985  1.00  0.00           C  
ATOM   2911  O   ASP   193      26.869  46.379  48.681  1.00  0.00           O  
ATOM   2912  N   PRO   194      25.046  46.538  49.960  1.00  0.00           N  
ATOM   2913  CD  PRO   194      23.710  46.185  50.257  1.00  0.00           C  
ATOM   2914  HD2 PRO   194      23.527  45.119  50.388  1.00  0.00           H  
ATOM   2915  HD3 PRO   194      23.161  46.402  49.341  1.00  0.00           H  
ATOM   2916  CG  PRO   194      23.268  47.024  51.415  1.00  0.00           C  
ATOM   2917  HG2 PRO   194      22.831  46.398  52.194  1.00  0.00           H  
ATOM   2918  HG3 PRO   194      22.487  47.772  51.272  1.00  0.00           H  
ATOM   2919  CB  PRO   194      24.523  47.668  51.943  1.00  0.00           C  
ATOM   2920  HB2 PRO   194      24.803  47.224  52.898  1.00  0.00           H  
ATOM   2921  HB3 PRO   194      24.372  48.747  51.976  1.00  0.00           H  
ATOM   2922  CA  PRO   194      25.648  47.481  50.926  1.00  0.00           C  
ATOM   2923  HA  PRO   194      25.839  48.368  50.321  1.00  0.00           H  
ATOM   2924  C   PRO   194      26.982  47.044  51.513  1.00  0.00           C  
ATOM   2925  O   PRO   194      27.720  47.904  51.968  1.00  0.00           O  
ATOM   2926  N   GLU   195      27.275  45.723  51.618  1.00  0.00           N  
ATOM   2927  H   GLU   195      26.532  45.039  51.637  1.00  0.00           H  
ATOM   2928  CA  GLU   195      28.519  45.108  52.098  1.00  0.00           C  
ATOM   2929  HA  GLU   195      28.546  45.359  53.158  1.00  0.00           H  
ATOM   2930  CB  GLU   195      28.424  43.547  51.843  1.00  0.00           C  
ATOM   2931  HB2 GLU   195      27.840  43.197  50.991  1.00  0.00           H  
ATOM   2932  HB3 GLU   195      29.454  43.328  51.562  1.00  0.00           H  
ATOM   2933  CG  GLU   195      27.984  42.948  53.153  1.00  0.00           C  
ATOM   2934  HG2 GLU   195      28.424  41.951  53.172  1.00  0.00           H  
ATOM   2935  HG3 GLU   195      28.407  43.438  54.030  1.00  0.00           H  
ATOM   2936  CD  GLU   195      26.505  42.703  53.336  1.00  0.00           C  
ATOM   2937  OE1 GLU   195      26.101  41.692  53.937  1.00  0.00           O  
ATOM   2938  OE2 GLU   195      25.662  43.577  52.943  1.00  0.00           O  
ATOM   2939  C   GLU   195      29.668  45.776  51.350  1.00  0.00           C  
ATOM   2940  O   GLU   195      30.639  46.078  52.025  1.00  0.00           O  
ATOM   2941  N   ILE   196      29.698  45.838  50.008  1.00  0.00           N  
ATOM   2942  H   ILE   196      28.895  45.473  49.516  1.00  0.00           H  
ATOM   2943  CA  ILE   196      30.846  46.506  49.300  1.00  0.00           C  
ATOM   2944  HA  ILE   196      31.710  46.646  49.949  1.00  0.00           H  
ATOM   2945  CB  ILE   196      31.381  45.598  48.137  1.00  0.00           C  
ATOM   2946  HB  ILE   196      31.312  44.568  48.489  1.00  0.00           H  
ATOM   2947  CG2 ILE   196      30.692  45.716  46.784  1.00  0.00           C  
ATOM   2948 HG21 ILE   196      31.200  45.112  46.033  1.00  0.00           H  
ATOM   2949 HG22 ILE   196      29.640  45.503  46.973  1.00  0.00           H  
ATOM   2950 HG23 ILE   196      30.792  46.759  46.485  1.00  0.00           H  
ATOM   2951  CG1 ILE   196      32.913  45.900  47.968  1.00  0.00           C  
ATOM   2952 HG12 ILE   196      33.229  46.856  47.549  1.00  0.00           H  
ATOM   2953 HG13 ILE   196      33.381  46.054  48.940  1.00  0.00           H  
ATOM   2954  CD1 ILE   196      33.633  44.645  47.359  1.00  0.00           C  
ATOM   2955 HD11 ILE   196      33.052  44.216  46.543  1.00  0.00           H  
ATOM   2956 HD12 ILE   196      34.583  44.883  46.879  1.00  0.00           H  
ATOM   2957 HD13 ILE   196      33.704  43.858  48.109  1.00  0.00           H  
ATOM   2958  C   ILE   196      30.509  47.904  48.709  1.00  0.00           C  
ATOM   2959  O   ILE   196      31.477  48.566  48.198  1.00  0.00           O  
ATOM   2960  N   VAL   197      29.213  48.296  48.748  1.00  0.00           N  
ATOM   2961  H   VAL   197      28.512  47.571  48.797  1.00  0.00           H  
ATOM   2962  CA  VAL   197      28.859  49.657  48.366  1.00  0.00           C  
ATOM   2963  HA  VAL   197      29.537  49.923  47.556  1.00  0.00           H  
ATOM   2964  CB  VAL   197      27.370  49.740  47.951  1.00  0.00           C  
ATOM   2965  HB  VAL   197      26.755  49.127  48.611  1.00  0.00           H  
ATOM   2966  CG1 VAL   197      26.893  51.203  47.936  1.00  0.00           C  
ATOM   2967 HG11 VAL   197      26.754  51.691  48.901  1.00  0.00           H  
ATOM   2968 HG12 VAL   197      27.641  51.795  47.410  1.00  0.00           H  
ATOM   2969 HG13 VAL   197      26.014  51.420  47.329  1.00  0.00           H  
ATOM   2970  CG2 VAL   197      27.114  49.196  46.573  1.00  0.00           C  
ATOM   2971 HG21 VAL   197      26.070  49.288  46.275  1.00  0.00           H  
ATOM   2972 HG22 VAL   197      27.608  49.711  45.749  1.00  0.00           H  
ATOM   2973 HG23 VAL   197      27.512  48.184  46.638  1.00  0.00           H  
ATOM   2974  C   VAL   197      29.257  50.615  49.496  1.00  0.00           C  
ATOM   2975  O   VAL   197      29.860  51.604  49.157  1.00  0.00           O  
ATOM   2976  N   THR   198      28.698  50.410  50.716  1.00  0.00           N  
ATOM   2977  H   THR   198      28.114  49.598  50.854  1.00  0.00           H  
ATOM   2978  CA  THR   198      28.977  51.266  51.853  1.00  0.00           C  
ATOM   2979  HA  THR   198      29.249  52.290  51.597  1.00  0.00           H  
ATOM   2980  CB  THR   198      27.785  51.246  52.828  1.00  0.00           C  
ATOM   2981  HB  THR   198      27.960  51.920  53.666  1.00  0.00           H  
ATOM   2982  CG2 THR   198      26.432  51.457  52.187  1.00  0.00           C  
ATOM   2983 HG21 THR   198      26.436  52.245  51.435  1.00  0.00           H  
ATOM   2984 HG22 THR   198      26.048  50.508  51.812  1.00  0.00           H  
ATOM   2985 HG23 THR   198      25.746  51.888  52.917  1.00  0.00           H  
ATOM   2986  OG1 THR   198      27.871  49.972  53.540  1.00  0.00           O  
ATOM   2987  HG1 THR   198      27.849  49.214  52.951  1.00  0.00           H  
ATOM   2988  C   THR   198      30.288  50.756  52.509  1.00  0.00           C  
ATOM   2989  O   THR   198      30.767  49.693  52.168  1.00  0.00           O  
ATOM   2990  N   HIE   199      30.840  51.493  53.466  1.00  0.00           N  
ATOM   2991  H   HIE   199      30.443  52.359  53.800  1.00  0.00           H  
ATOM   2992  CA  HIE   199      31.695  50.908  54.471  1.00  0.00           C  
ATOM   2993  HA  HIE   199      32.431  50.242  54.021  1.00  0.00           H  
ATOM   2994  CB  HIE   199      32.510  52.049  55.106  1.00  0.00           C  
ATOM   2995  HB2 HIE   199      32.969  52.616  54.297  1.00  0.00           H  
ATOM   2996  HB3 HIE   199      31.849  52.750  55.615  1.00  0.00           H  
ATOM   2997  CG  HIE   199      33.508  51.554  56.082  1.00  0.00           C  
ATOM   2998  ND1 HIE   199      34.312  50.485  55.880  1.00  0.00           N  
ATOM   2999  CE1 HIE   199      34.912  50.236  57.128  1.00  0.00           C  
ATOM   3000  HE1 HIE   199      35.472  49.352  57.396  1.00  0.00           H  
ATOM   3001  NE2 HIE   199      34.539  51.189  57.934  1.00  0.00           N  
ATOM   3002  HE2 HIE   199      34.746  51.126  58.921  1.00  0.00           H  
ATOM   3003  CD2 HIE   199      33.675  52.087  57.334  1.00  0.00           C  
ATOM   3004  HD2 HIE   199      32.846  52.622  57.772  1.00  0.00           H  
ATOM   3005  C   HIE   199      30.910  50.092  55.535  1.00  0.00           C  
ATOM   3006  O   HIE   199      30.363  50.615  56.522  1.00  0.00           O  
ATOM   3007  N   TRP   200      30.685  48.832  55.214  1.00  0.00           N  
ATOM   3008  H   TRP   200      30.762  48.623  54.229  1.00  0.00           H  
ATOM   3009  CA  TRP   200      30.429  47.663  56.202  1.00  0.00           C  
ATOM   3010  HA  TRP   200      29.459  47.832  56.671  1.00  0.00           H  
ATOM   3011  CB  TRP   200      30.094  46.381  55.482  1.00  0.00           C  
ATOM   3012  HB2 TRP   200      29.353  46.624  54.720  1.00  0.00           H  
ATOM   3013  HB3 TRP   200      30.916  46.066  54.840  1.00  0.00           H  
ATOM   3014  CG  TRP   200      29.600  45.107  56.192  1.00  0.00           C  
ATOM   3015  CD1 TRP   200      28.698  45.028  57.202  1.00  0.00           C  
ATOM   3016  HD1 TRP   200      28.333  45.916  57.698  1.00  0.00           H  
ATOM   3017  NE1 TRP   200      28.246  43.687  57.343  1.00  0.00           N  
ATOM   3018  HE1 TRP   200      27.397  43.568  57.876  1.00  0.00           H  
ATOM   3019  CE2 TRP   200      29.021  42.820  56.615  1.00  0.00           C  
ATOM   3020  CZ2 TRP   200      29.225  41.418  56.643  1.00  0.00           C  
ATOM   3021  HZ2 TRP   200      28.737  40.923  57.470  1.00  0.00           H  
ATOM   3022  CH2 TRP   200      30.213  40.742  55.895  1.00  0.00           C  
ATOM   3023  HH2 TRP   200      30.315  39.667  55.902  1.00  0.00           H  
ATOM   3024  CZ3 TRP   200      31.101  41.567  55.165  1.00  0.00           C  
ATOM   3025  HZ3 TRP   200      31.721  41.041  54.454  1.00  0.00           H  
ATOM   3026  CE3 TRP   200      30.964  42.996  55.098  1.00  0.00           C  
ATOM   3027  HE3 TRP   200      31.526  43.569  54.375  1.00  0.00           H  
ATOM   3028  CD2 TRP   200      29.928  43.698  55.909  1.00  0.00           C  
ATOM   3029  C   TRP   200      31.545  47.475  57.274  1.00  0.00           C  
ATOM   3030  O   TRP   200      32.693  47.204  56.879  1.00  0.00           O  
ATOM   3031  N   PHE   201      31.242  47.522  58.550  1.00  0.00           N  
ATOM   3032  H   PHE   201      30.271  47.622  58.810  1.00  0.00           H  
ATOM   3033  CA  PHE   201      32.198  47.028  59.611  1.00  0.00           C  
ATOM   3034  HA  PHE   201      32.719  46.089  59.425  1.00  0.00           H  
ATOM   3035  CB  PHE   201      33.222  48.170  59.934  1.00  0.00           C  
ATOM   3036  HB2 PHE   201      34.050  47.769  60.519  1.00  0.00           H  
ATOM   3037  HB3 PHE   201      33.721  48.500  59.023  1.00  0.00           H  
ATOM   3038  CG  PHE   201      32.590  49.369  60.617  1.00  0.00           C  
ATOM   3039  CD1 PHE   201      31.915  50.285  59.872  1.00  0.00           C  
ATOM   3040  HD1 PHE   201      31.513  49.988  58.915  1.00  0.00           H  
ATOM   3041  CE1 PHE   201      31.641  51.576  60.424  1.00  0.00           C  
ATOM   3042  HE1 PHE   201      31.116  52.258  59.771  1.00  0.00           H  
ATOM   3043  CZ  PHE   201      32.001  51.856  61.753  1.00  0.00           C  
ATOM   3044  HZ  PHE   201      31.616  52.742  62.235  1.00  0.00           H  
ATOM   3045  CE2 PHE   201      32.268  50.753  62.595  1.00  0.00           C  
ATOM   3046  HE2 PHE   201      32.267  50.879  63.667  1.00  0.00           H  
ATOM   3047  CD2 PHE   201      32.674  49.520  62.017  1.00  0.00           C  
ATOM   3048  HD2 PHE   201      33.072  48.705  62.604  1.00  0.00           H  
ATOM   3049  C   PHE   201      31.478  46.765  60.941  1.00  0.00           C  
ATOM   3050  O   PHE   201      30.349  47.074  61.188  1.00  0.00           O  
ATOM   3051  N   ASN   202      32.179  46.169  61.877  1.00  0.00           N  
ATOM   3052  H   ASN   202      33.130  46.113  61.540  1.00  0.00           H  
ATOM   3053  CA  ASN   202      31.791  45.932  63.298  1.00  0.00           C  
ATOM   3054  HA  ASN   202      30.807  46.385  63.420  1.00  0.00           H  
ATOM   3055  CB  ASN   202      31.550  44.436  63.516  1.00  0.00           C  
ATOM   3056  HB2 ASN   202      30.478  44.295  63.377  1.00  0.00           H  
ATOM   3057  HB3 ASN   202      32.046  43.874  62.725  1.00  0.00           H  
ATOM   3058  CG  ASN   202      31.865  43.914  64.881  1.00  0.00           C  
ATOM   3059  OD1 ASN   202      32.889  43.315  65.165  1.00  0.00           O  
ATOM   3060  ND2 ASN   202      31.099  44.296  65.819  1.00  0.00           N  
ATOM   3061 HD21 ASN   202      30.411  45.016  65.649  1.00  0.00           H  
ATOM   3062 HD22 ASN   202      31.127  43.760  66.675  1.00  0.00           H  
ATOM   3063  C   ASN   202      32.773  46.570  64.345  1.00  0.00           C  
ATOM   3064  O   ASN   202      33.983  46.651  64.096  1.00  0.00           O  
ATOM   3065  N   CYX   203      32.242  47.217  65.380  1.00  0.00           N  
ATOM   3066  H   CYX   203      31.243  47.360  65.439  1.00  0.00           H  
ATOM   3067  CA  CYX   203      33.050  47.905  66.413  1.00  0.00           C  
ATOM   3068  HA  CYX   203      33.849  47.195  66.625  1.00  0.00           H  
ATOM   3069  CB  CYX   203      33.476  49.227  65.777  1.00  0.00           C  
ATOM   3070  HB2 CYX   203      34.348  49.054  65.146  1.00  0.00           H  
ATOM   3071  HB3 CYX   203      32.708  49.554  65.075  1.00  0.00           H  
ATOM   3072  SG  CYX   203      34.071  50.579  66.930  1.00  0.00           S  
ATOM   3073  C   CYX   203      32.141  48.207  67.622  1.00  0.00           C  
ATOM   3074  O   CYX   203      31.137  48.837  67.468  1.00  0.00           O  
ATOM   3075  N   GLY   204      32.416  47.486  68.708  1.00  0.00           N  
ATOM   3076  H   GLY   204      33.145  46.796  68.596  1.00  0.00           H  
ATOM   3077  CA  GLY   204      31.844  47.601  70.100  1.00  0.00           C  
ATOM   3078  HA2 GLY   204      32.497  47.112  70.823  1.00  0.00           H  
ATOM   3079  HA3 GLY   204      31.916  48.598  70.535  1.00  0.00           H  
ATOM   3080  C   GLY   204      30.421  46.972  70.135  1.00  0.00           C  
ATOM   3081  O   GLY   204      29.409  47.663  70.210  1.00  0.00           O  
ATOM   3082  N   GLY   205      30.332  45.722  69.729  1.00  0.00           N  
ATOM   3083  H   GLY   205      31.166  45.225  69.448  1.00  0.00           H  
ATOM   3084  CA  GLY   205      29.045  44.945  69.688  1.00  0.00           C  
ATOM   3085  HA2 GLY   205      29.309  43.949  69.331  1.00  0.00           H  
ATOM   3086  HA3 GLY   205      28.569  44.849  70.663  1.00  0.00           H  
ATOM   3087  C   GLY   205      27.996  45.441  68.688  1.00  0.00           C  
ATOM   3088  O   GLY   205      26.876  44.904  68.653  1.00  0.00           O  
ATOM   3089  N   GLU   206      28.385  46.320  67.773  1.00  0.00           N  
ATOM   3090  H   GLU   206      29.160  46.943  67.952  1.00  0.00           H  
ATOM   3091  CA  GLU   206      27.443  46.846  66.772  1.00  0.00           C  
ATOM   3092  HA  GLU   206      26.465  46.372  66.853  1.00  0.00           H  
ATOM   3093  CB  GLU   206      27.259  48.428  66.905  1.00  0.00           C  
ATOM   3094  HB2 GLU   206      28.187  48.773  67.362  1.00  0.00           H  
ATOM   3095  HB3 GLU   206      27.250  48.902  65.924  1.00  0.00           H  
ATOM   3096  CG  GLU   206      26.092  48.836  67.882  1.00  0.00           C  
ATOM   3097  HG2 GLU   206      25.879  49.888  67.692  1.00  0.00           H  
ATOM   3098  HG3 GLU   206      25.221  48.271  67.551  1.00  0.00           H  
ATOM   3099  CD  GLU   206      26.367  48.690  69.419  1.00  0.00           C  
ATOM   3100  OE1 GLU   206      27.000  49.610  69.977  1.00  0.00           O  
ATOM   3101  OE2 GLU   206      25.802  47.770  70.041  1.00  0.00           O  
ATOM   3102  C   GLU   206      27.978  46.536  65.350  1.00  0.00           C  
ATOM   3103  O   GLU   206      29.184  46.426  65.185  1.00  0.00           O  
ATOM   3104  N   PHE   207      27.126  46.229  64.348  1.00  0.00           N  
ATOM   3105  H   PHE   207      26.156  46.211  64.627  1.00  0.00           H  
ATOM   3106  CA  PHE   207      27.433  46.061  62.943  1.00  0.00           C  
ATOM   3107  HA  PHE   207      28.501  46.045  62.727  1.00  0.00           H  
ATOM   3108  CB  PHE   207      26.799  44.803  62.493  1.00  0.00           C  
ATOM   3109  HB2 PHE   207      26.320  44.391  63.381  1.00  0.00           H  
ATOM   3110  HB3 PHE   207      26.063  45.026  61.720  1.00  0.00           H  
ATOM   3111  CG  PHE   207      27.892  43.819  61.880  1.00  0.00           C  
ATOM   3112  CD1 PHE   207      28.248  42.574  62.501  1.00  0.00           C  
ATOM   3113  HD1 PHE   207      27.606  42.191  63.281  1.00  0.00           H  
ATOM   3114  CE1 PHE   207      29.293  41.740  61.991  1.00  0.00           C  
ATOM   3115  HE1 PHE   207      29.470  40.734  62.342  1.00  0.00           H  
ATOM   3116  CZ  PHE   207      29.975  42.128  60.805  1.00  0.00           C  
ATOM   3117  HZ  PHE   207      30.663  41.419  60.369  1.00  0.00           H  
ATOM   3118  CE2 PHE   207      29.713  43.383  60.234  1.00  0.00           C  
ATOM   3119  HE2 PHE   207      30.331  43.769  59.437  1.00  0.00           H  
ATOM   3120  CD2 PHE   207      28.809  44.253  60.897  1.00  0.00           C  
ATOM   3121  HD2 PHE   207      28.548  45.141  60.340  1.00  0.00           H  
ATOM   3122  C   PHE   207      26.870  47.260  62.117  1.00  0.00           C  
ATOM   3123  O   PHE   207      25.625  47.600  62.260  1.00  0.00           O  
ATOM   3124  N   PHE   208      27.756  47.955  61.411  1.00  0.00           N  
ATOM   3125  H   PHE   208      28.738  47.715  61.418  1.00  0.00           H  
ATOM   3126  CA  PHE   208      27.487  49.178  60.683  1.00  0.00           C  
ATOM   3127  HA  PHE   208      26.522  49.536  61.041  1.00  0.00           H  
ATOM   3128  CB  PHE   208      28.518  50.251  61.137  1.00  0.00           C  
ATOM   3129  HB2 PHE   208      29.506  49.919  60.818  1.00  0.00           H  
ATOM   3130  HB3 PHE   208      28.156  51.109  60.572  1.00  0.00           H  
ATOM   3131  CG  PHE   208      28.649  50.820  62.516  1.00  0.00           C  
ATOM   3132  CD1 PHE   208      29.267  50.011  63.456  1.00  0.00           C  
ATOM   3133  HD1 PHE   208      29.510  48.973  63.282  1.00  0.00           H  
ATOM   3134  CE1 PHE   208      29.362  50.490  64.792  1.00  0.00           C  
ATOM   3135  HE1 PHE   208      29.643  49.781  65.556  1.00  0.00           H  
ATOM   3136  CZ  PHE   208      28.869  51.808  65.157  1.00  0.00           C  
ATOM   3137  HZ  PHE   208      28.647  51.978  66.200  1.00  0.00           H  
ATOM   3138  CE2 PHE   208      28.388  52.650  64.088  1.00  0.00           C  
ATOM   3139  HE2 PHE   208      27.913  53.587  64.340  1.00  0.00           H  
ATOM   3140  CD2 PHE   208      28.100  52.045  62.846  1.00  0.00           C  
ATOM   3141  HD2 PHE   208      27.541  52.627  62.129  1.00  0.00           H  
ATOM   3142  C   PHE   208      27.570  48.950  59.161  1.00  0.00           C  
ATOM   3143  O   PHE   208      28.534  48.388  58.626  1.00  0.00           O  
ATOM   3144  N   TYR   209      26.634  49.566  58.419  1.00  0.00           N  
ATOM   3145  H   TYR   209      25.802  49.862  58.910  1.00  0.00           H  
ATOM   3146  CA  TYR   209      26.859  50.109  57.113  1.00  0.00           C  
ATOM   3147  HA  TYR   209      27.733  49.651  56.649  1.00  0.00           H  
ATOM   3148  CB  TYR   209      25.603  49.696  56.256  1.00  0.00           C  
ATOM   3149  HB2 TYR   209      24.764  50.159  56.776  1.00  0.00           H  
ATOM   3150  HB3 TYR   209      25.672  50.156  55.270  1.00  0.00           H  
ATOM   3151  CG  TYR   209      25.342  48.198  56.019  1.00  0.00           C  
ATOM   3152  CD1 TYR   209      26.384  47.342  55.493  1.00  0.00           C  
ATOM   3153  HD1 TYR   209      27.333  47.664  55.091  1.00  0.00           H  
ATOM   3154  CE1 TYR   209      26.069  45.970  55.302  1.00  0.00           C  
ATOM   3155  HE1 TYR   209      26.788  45.304  54.849  1.00  0.00           H  
ATOM   3156  CZ  TYR   209      24.702  45.543  55.513  1.00  0.00           C  
ATOM   3157  OH  TYR   209      24.327  44.295  55.210  1.00  0.00           O  
ATOM   3158  HH  TYR   209      24.669  43.984  54.369  1.00  0.00           H  
ATOM   3159  CE2 TYR   209      23.661  46.455  55.726  1.00  0.00           C  
ATOM   3160  HE2 TYR   209      22.631  46.135  55.683  1.00  0.00           H  
ATOM   3161  CD2 TYR   209      23.990  47.820  55.999  1.00  0.00           C  
ATOM   3162  HD2 TYR   209      23.241  48.595  56.064  1.00  0.00           H  
ATOM   3163  C   TYR   209      26.874  51.680  57.041  1.00  0.00           C  
ATOM   3164  O   TYR   209      26.056  52.322  57.647  1.00  0.00           O  
ATOM   3165  N   CYX   210      27.832  52.233  56.225  1.00  0.00           N  
ATOM   3166  H   CYX   210      28.575  51.672  55.832  1.00  0.00           H  
ATOM   3167  CA  CYX   210      27.910  53.710  56.177  1.00  0.00           C  
ATOM   3168  HA  CYX   210      26.954  54.067  56.561  1.00  0.00           H  
ATOM   3169  CB  CYX   210      29.002  54.121  57.133  1.00  0.00           C  
ATOM   3170  HB2 CYX   210      29.978  53.679  56.930  1.00  0.00           H  
ATOM   3171  HB3 CYX   210      29.035  55.209  57.083  1.00  0.00           H  
ATOM   3172  SG  CYX   210      28.681  53.814  58.854  1.00  0.00           S  
ATOM   3173  C   CYX   210      28.165  54.355  54.779  1.00  0.00           C  
ATOM   3174  O   CYX   210      29.123  53.983  54.127  1.00  0.00           O  
ATOM   3175  N   ASN   211      27.496  55.455  54.421  1.00  0.00           N  
ATOM   3176  H   ASN   211      26.848  55.934  55.031  1.00  0.00           H  
ATOM   3177  CA  ASN   211      27.564  56.082  53.104  1.00  0.00           C  
ATOM   3178  HA  ASN   211      27.445  55.424  52.243  1.00  0.00           H  
ATOM   3179  CB  ASN   211      26.437  57.126  53.077  1.00  0.00           C  
ATOM   3180  HB2 ASN   211      25.585  56.676  53.587  1.00  0.00           H  
ATOM   3181  HB3 ASN   211      26.736  58.055  53.562  1.00  0.00           H  
ATOM   3182  CG  ASN   211      26.066  57.464  51.629  1.00  0.00           C  
ATOM   3183  OD1 ASN   211      25.947  56.586  50.760  1.00  0.00           O  
ATOM   3184  ND2 ASN   211      25.449  58.626  51.408  1.00  0.00           N  
ATOM   3185 HD21 ASN   211      24.741  58.376  50.732  1.00  0.00           H  
ATOM   3186 HD22 ASN   211      24.969  59.030  52.200  1.00  0.00           H  
ATOM   3187  C   ASN   211      28.923  56.861  52.810  1.00  0.00           C  
ATOM   3188  O   ASN   211      29.084  58.038  53.096  1.00  0.00           O  
ATOM   3189  N   SER   212      29.910  56.128  52.326  1.00  0.00           N  
ATOM   3190  H   SER   212      29.690  55.269  51.842  1.00  0.00           H  
ATOM   3191  CA  SER   212      31.358  56.439  52.351  1.00  0.00           C  
ATOM   3192  HA  SER   212      31.468  57.077  53.228  1.00  0.00           H  
ATOM   3193  CB  SER   212      32.176  55.119  52.445  1.00  0.00           C  
ATOM   3194  HB2 SER   212      33.186  55.456  52.679  1.00  0.00           H  
ATOM   3195  HB3 SER   212      31.749  54.596  53.300  1.00  0.00           H  
ATOM   3196  OG  SER   212      32.133  54.524  51.178  1.00  0.00           O  
ATOM   3197  HG  SER   212      32.377  53.603  51.292  1.00  0.00           H  
ATOM   3198  C   SER   212      31.863  57.386  51.159  1.00  0.00           C  
ATOM   3199  O   SER   212      32.986  57.755  51.029  1.00  0.00           O  
ATOM   3200  N   THR   213      30.883  57.880  50.353  1.00  0.00           N  
ATOM   3201  H   THR   213      29.965  57.993  50.759  1.00  0.00           H  
ATOM   3202  CA  THR   213      31.112  58.449  49.014  1.00  0.00           C  
ATOM   3203  HA  THR   213      31.818  57.859  48.430  1.00  0.00           H  
ATOM   3204  CB  THR   213      29.784  58.508  48.259  1.00  0.00           C  
ATOM   3205  HB  THR   213      30.068  58.688  47.223  1.00  0.00           H  
ATOM   3206  CG2 THR   213      28.844  57.364  48.410  1.00  0.00           C  
ATOM   3207 HG21 THR   213      29.340  56.410  48.232  1.00  0.00           H  
ATOM   3208 HG22 THR   213      28.407  57.359  49.408  1.00  0.00           H  
ATOM   3209 HG23 THR   213      28.103  57.432  47.613  1.00  0.00           H  
ATOM   3210  OG1 THR   213      28.995  59.677  48.577  1.00  0.00           O  
ATOM   3211  HG1 THR   213      28.379  59.783  47.849  1.00  0.00           H  
ATOM   3212  C   THR   213      31.729  59.862  49.025  1.00  0.00           C  
ATOM   3213  O   THR   213      32.745  60.077  48.369  1.00  0.00           O  
ATOM   3214  N   GLN   214      31.360  60.830  49.949  1.00  0.00           N  
ATOM   3215  H   GLN   214      30.718  60.601  50.694  1.00  0.00           H  
ATOM   3216  CA  GLN   214      32.200  62.060  50.007  1.00  0.00           C  
ATOM   3217  HA  GLN   214      32.433  62.509  49.042  1.00  0.00           H  
ATOM   3218  CB  GLN   214      31.426  63.135  50.892  1.00  0.00           C  
ATOM   3219  HB2 GLN   214      30.348  62.975  50.844  1.00  0.00           H  
ATOM   3220  HB3 GLN   214      31.798  63.035  51.912  1.00  0.00           H  
ATOM   3221  CG  GLN   214      31.754  64.542  50.611  1.00  0.00           C  
ATOM   3222  HG2 GLN   214      32.810  64.808  50.557  1.00  0.00           H  
ATOM   3223  HG3 GLN   214      31.341  64.845  49.649  1.00  0.00           H  
ATOM   3224  CD  GLN   214      31.116  65.487  51.718  1.00  0.00           C  
ATOM   3225  OE1 GLN   214      31.754  66.167  52.536  1.00  0.00           O  
ATOM   3226  NE2 GLN   214      29.798  65.571  51.945  1.00  0.00           N  
ATOM   3227 HE21 GLN   214      29.158  65.020  51.390  1.00  0.00           H  
ATOM   3228 HE22 GLN   214      29.516  66.215  52.670  1.00  0.00           H  
ATOM   3229  C   GLN   214      33.625  61.842  50.698  1.00  0.00           C  
ATOM   3230  O   GLN   214      34.443  62.754  50.592  1.00  0.00           O  
ATOM   3231  N   LEU   215      33.807  60.792  51.470  1.00  0.00           N  
ATOM   3232  H   LEU   215      32.962  60.398  51.861  1.00  0.00           H  
ATOM   3233  CA  LEU   215      35.036  60.582  52.306  1.00  0.00           C  
ATOM   3234  HA  LEU   215      35.306  61.509  52.812  1.00  0.00           H  
ATOM   3235  CB  LEU   215      34.762  59.462  53.320  1.00  0.00           C  
ATOM   3236  HB2 LEU   215      34.200  59.853  54.168  1.00  0.00           H  
ATOM   3237  HB3 LEU   215      34.299  58.626  52.795  1.00  0.00           H  
ATOM   3238  CG  LEU   215      36.086  59.006  53.987  1.00  0.00           C  
ATOM   3239  HG  LEU   215      36.887  59.351  53.333  1.00  0.00           H  
ATOM   3240  CD1 LEU   215      36.362  59.710  55.289  1.00  0.00           C  
ATOM   3241 HD11 LEU   215      37.300  59.247  55.594  1.00  0.00           H  
ATOM   3242 HD12 LEU   215      36.619  60.755  55.113  1.00  0.00           H  
ATOM   3243 HD13 LEU   215      35.558  59.629  56.020  1.00  0.00           H  
ATOM   3244  CD2 LEU   215      35.998  57.450  54.052  1.00  0.00           C  
ATOM   3245 HD21 LEU   215      36.231  57.093  53.049  1.00  0.00           H  
ATOM   3246 HD22 LEU   215      36.780  57.158  54.752  1.00  0.00           H  
ATOM   3247 HD23 LEU   215      35.002  57.260  54.453  1.00  0.00           H  
ATOM   3248  C   LEU   215      36.094  60.230  51.226  1.00  0.00           C  
ATOM   3249  O   LEU   215      37.169  60.876  51.107  1.00  0.00           O  
ATOM   3250  N   PHE   216      35.825  59.165  50.495  1.00  0.00           N  
ATOM   3251  H   PHE   216      35.016  58.567  50.589  1.00  0.00           H  
ATOM   3252  CA  PHE   216      36.659  58.733  49.399  1.00  0.00           C  
ATOM   3253  HA  PHE   216      37.684  58.746  49.771  1.00  0.00           H  
ATOM   3254  CB  PHE   216      36.260  57.323  48.993  1.00  0.00           C  
ATOM   3255  HB2 PHE   216      35.221  57.222  48.678  1.00  0.00           H  
ATOM   3256  HB3 PHE   216      36.856  57.083  48.112  1.00  0.00           H  
ATOM   3257  CG  PHE   216      36.422  56.267  50.056  1.00  0.00           C  
ATOM   3258  CD1 PHE   216      37.678  55.933  50.582  1.00  0.00           C  
ATOM   3259  HD1 PHE   216      38.627  56.178  50.128  1.00  0.00           H  
ATOM   3260  CE1 PHE   216      37.779  54.981  51.584  1.00  0.00           C  
ATOM   3261  HE1 PHE   216      38.776  54.750  51.930  1.00  0.00           H  
ATOM   3262  CZ  PHE   216      36.687  54.340  52.132  1.00  0.00           C  
ATOM   3263  HZ  PHE   216      36.842  53.572  52.876  1.00  0.00           H  
ATOM   3264  CE2 PHE   216      35.453  54.500  51.409  1.00  0.00           C  
ATOM   3265  HE2 PHE   216      34.564  54.116  51.887  1.00  0.00           H  
ATOM   3266  CD2 PHE   216      35.256  55.590  50.488  1.00  0.00           C  
ATOM   3267  HD2 PHE   216      34.269  55.862  50.143  1.00  0.00           H  
ATOM   3268  C   PHE   216      36.736  59.654  48.203  1.00  0.00           C  
ATOM   3269  O   PHE   216      37.849  59.920  47.811  1.00  0.00           O  
ATOM   3270  N   ASN   217      35.617  60.058  47.552  1.00  0.00           N  
ATOM   3271  H   ASN   217      34.758  59.937  48.069  1.00  0.00           H  
ATOM   3272  CA  ASN   217      35.616  60.647  46.251  1.00  0.00           C  
ATOM   3273  HA  ASN   217      35.965  59.951  45.488  1.00  0.00           H  
ATOM   3274  CB  ASN   217      34.184  61.206  45.814  1.00  0.00           C  
ATOM   3275  HB2 ASN   217      33.446  60.404  45.785  1.00  0.00           H  
ATOM   3276  HB3 ASN   217      33.744  61.914  46.515  1.00  0.00           H  
ATOM   3277  CG  ASN   217      34.176  61.948  44.471  1.00  0.00           C  
ATOM   3278  OD1 ASN   217      34.700  61.444  43.509  1.00  0.00           O  
ATOM   3279  ND2 ASN   217      33.684  63.179  44.374  1.00  0.00           N  
ATOM   3280 HD21 ASN   217      33.199  63.524  45.190  1.00  0.00           H  
ATOM   3281 HD22 ASN   217      34.355  63.799  43.943  1.00  0.00           H  
ATOM   3282  C   ASN   217      36.704  61.750  46.112  1.00  0.00           C  
ATOM   3283  O   ASN   217      36.513  62.856  46.675  1.00  0.00           O  
ATOM   3284  N   SER   218      37.673  61.548  45.250  1.00  0.00           N  
ATOM   3285  H   SER   218      37.730  60.681  44.734  1.00  0.00           H  
ATOM   3286  CA  SER   218      38.728  62.573  44.949  1.00  0.00           C  
ATOM   3287  HA  SER   218      38.240  63.543  45.049  1.00  0.00           H  
ATOM   3288  CB  SER   218      39.855  62.588  45.966  1.00  0.00           C  
ATOM   3289  HB2 SER   218      40.683  63.160  45.547  1.00  0.00           H  
ATOM   3290  HB3 SER   218      39.598  62.779  47.008  1.00  0.00           H  
ATOM   3291  OG  SER   218      40.420  61.310  46.122  1.00  0.00           O  
ATOM   3292  HG  SER   218      39.732  60.733  46.461  1.00  0.00           H  
ATOM   3293  C   SER   218      39.304  62.359  43.505  1.00  0.00           C  
ATOM   3294  O   SER   218      39.367  61.248  43.043  1.00  0.00           O  
ATOM   3295  N   THR   219      39.793  63.488  42.950  1.00  0.00           N  
ATOM   3296  H   THR   219      39.437  64.355  43.325  1.00  0.00           H  
ATOM   3297  CA  THR   219      40.799  63.467  41.900  1.00  0.00           C  
ATOM   3298  HA  THR   219      41.019  62.419  41.695  1.00  0.00           H  
ATOM   3299  CB  THR   219      40.276  64.068  40.654  1.00  0.00           C  
ATOM   3300  HB  THR   219      39.807  65.041  40.794  1.00  0.00           H  
ATOM   3301  CG2 THR   219      41.293  64.165  39.503  1.00  0.00           C  
ATOM   3302 HG21 THR   219      42.029  64.950  39.678  1.00  0.00           H  
ATOM   3303 HG22 THR   219      41.874  63.260  39.326  1.00  0.00           H  
ATOM   3304 HG23 THR   219      40.798  64.493  38.589  1.00  0.00           H  
ATOM   3305  OG1 THR   219      39.320  63.235  40.126  1.00  0.00           O  
ATOM   3306  HG1 THR   219      38.591  63.321  40.744  1.00  0.00           H  
ATOM   3307  C   THR   219      42.049  64.296  42.345  1.00  0.00           C  
ATOM   3308  O   THR   219      41.915  65.471  42.777  1.00  0.00           O  
ATOM   3309  N   TRP   220      43.203  63.689  42.158  1.00  0.00           N  
ATOM   3310  H   TRP   220      43.128  62.828  41.637  1.00  0.00           H  
ATOM   3311  CA  TRP   220      44.581  64.105  42.342  1.00  0.00           C  
ATOM   3312  HA  TRP   220      44.606  65.022  42.931  1.00  0.00           H  
ATOM   3313  CB  TRP   220      45.237  62.979  43.192  1.00  0.00           C  
ATOM   3314  HB2 TRP   220      45.177  62.066  42.600  1.00  0.00           H  
ATOM   3315  HB3 TRP   220      46.309  63.114  43.340  1.00  0.00           H  
ATOM   3316  CG  TRP   220      44.675  62.715  44.522  1.00  0.00           C  
ATOM   3317  CD1 TRP   220      43.811  61.722  44.645  1.00  0.00           C  
ATOM   3318  HD1 TRP   220      43.458  61.107  43.831  1.00  0.00           H  
ATOM   3319  NE1 TRP   220      43.118  62.044  45.778  1.00  0.00           N  
ATOM   3320  HE1 TRP   220      42.220  61.642  46.007  1.00  0.00           H  
ATOM   3321  CE2 TRP   220      43.741  62.960  46.546  1.00  0.00           C  
ATOM   3322  CZ2 TRP   220      43.339  63.608  47.699  1.00  0.00           C  
ATOM   3323  HZ2 TRP   220      42.412  63.303  48.162  1.00  0.00           H  
ATOM   3324  CH2 TRP   220      44.050  64.723  48.165  1.00  0.00           C  
ATOM   3325  HH2 TRP   220      43.805  65.207  49.099  1.00  0.00           H  
ATOM   3326  CZ3 TRP   220      45.200  65.154  47.464  1.00  0.00           C  
ATOM   3327  HZ3 TRP   220      45.789  65.962  47.872  1.00  0.00           H  
ATOM   3328  CE3 TRP   220      45.436  64.670  46.161  1.00  0.00           C  
ATOM   3329  HE3 TRP   220      46.126  65.213  45.532  1.00  0.00           H  
ATOM   3330  CD2 TRP   220      44.820  63.444  45.767  1.00  0.00           C  
ATOM   3331  C   TRP   220      45.398  64.235  41.074  1.00  0.00           C  
ATOM   3332  O   TRP   220      45.126  63.575  40.092  1.00  0.00           O  
ATOM   3333  N   PHE   221      46.442  65.041  40.973  1.00  0.00           N  
ATOM   3334  H   PHE   221      46.597  65.527  41.845  1.00  0.00           H  
ATOM   3335  CA  PHE   221      47.286  65.420  39.848  1.00  0.00           C  
ATOM   3336  HA  PHE   221      47.765  66.334  40.197  1.00  0.00           H  
ATOM   3337  CB  PHE   221      48.262  64.289  39.611  1.00  0.00           C  
ATOM   3338  HB2 PHE   221      47.713  63.433  39.218  1.00  0.00           H  
ATOM   3339  HB3 PHE   221      48.930  64.613  38.812  1.00  0.00           H  
ATOM   3340  CG  PHE   221      48.968  63.871  40.870  1.00  0.00           C  
ATOM   3341  CD1 PHE   221      50.091  64.617  41.363  1.00  0.00           C  
ATOM   3342  HD1 PHE   221      50.354  65.599  40.998  1.00  0.00           H  
ATOM   3343  CE1 PHE   221      50.918  64.199  42.445  1.00  0.00           C  
ATOM   3344  HE1 PHE   221      51.764  64.804  42.738  1.00  0.00           H  
ATOM   3345  CZ  PHE   221      50.576  63.013  43.049  1.00  0.00           C  
ATOM   3346  HZ  PHE   221      51.155  62.608  43.865  1.00  0.00           H  
ATOM   3347  CE2 PHE   221      49.555  62.149  42.555  1.00  0.00           C  
ATOM   3348  HE2 PHE   221      49.357  61.253  43.124  1.00  0.00           H  
ATOM   3349  CD2 PHE   221      48.702  62.597  41.530  1.00  0.00           C  
ATOM   3350  HD2 PHE   221      47.869  62.001  41.187  1.00  0.00           H  
ATOM   3351  C   PHE   221      46.498  65.918  38.600  1.00  0.00           C  
ATOM   3352  O   PHE   221      47.106  66.188  37.574  1.00  0.00           O  
ATOM   3353  N   ASN   222      45.159  66.075  38.610  1.00  0.00           N  
ATOM   3354  H   ASN   222      44.692  65.879  39.484  1.00  0.00           H  
ATOM   3355  CA  ASN   222      44.540  67.102  37.705  1.00  0.00           C  
ATOM   3356  HA  ASN   222      44.915  66.857  36.712  1.00  0.00           H  
ATOM   3357  CB  ASN   222      43.007  67.050  37.717  1.00  0.00           C  
ATOM   3358  HB2 ASN   222      42.679  66.030  37.516  1.00  0.00           H  
ATOM   3359  HB3 ASN   222      42.719  67.369  38.719  1.00  0.00           H  
ATOM   3360  CG  ASN   222      42.451  68.020  36.669  1.00  0.00           C  
ATOM   3361  OD1 ASN   222      42.567  69.243  36.884  1.00  0.00           O  
ATOM   3362  ND2 ASN   222      42.060  67.597  35.469  1.00  0.00           N  
ATOM   3363 HD21 ASN   222      41.935  68.407  34.879  1.00  0.00           H  
ATOM   3364 HD22 ASN   222      42.764  67.019  35.032  1.00  0.00           H  
ATOM   3365  C   ASN   222      45.184  68.488  38.067  1.00  0.00           C  
ATOM   3366  O   ASN   222      44.897  69.030  39.142  1.00  0.00           O  
ATOM   3367  N   SER   223      45.931  69.041  37.201  1.00  0.00           N  
ATOM   3368  H   SER   223      45.870  68.704  36.251  1.00  0.00           H  
ATOM   3369  CA  SER   223      46.594  70.358  37.410  1.00  0.00           C  
ATOM   3370  HA  SER   223      47.260  70.250  38.265  1.00  0.00           H  
ATOM   3371  CB  SER   223      47.417  70.740  36.188  1.00  0.00           C  
ATOM   3372  HB2 SER   223      46.882  71.040  35.287  1.00  0.00           H  
ATOM   3373  HB3 SER   223      47.951  71.620  36.546  1.00  0.00           H  
ATOM   3374  OG  SER   223      48.424  69.774  35.853  1.00  0.00           O  
ATOM   3375  HG  SER   223      47.869  69.113  35.433  1.00  0.00           H  
ATOM   3376  C   SER   223      45.699  71.546  37.602  1.00  0.00           C  
ATOM   3377  O   SER   223      46.074  72.540  38.226  1.00  0.00           O  
ATOM   3378  N   THR   224      44.565  71.514  36.948  1.00  0.00           N  
ATOM   3379  H   THR   224      44.389  70.643  36.468  1.00  0.00           H  
ATOM   3380  CA  THR   224      43.683  72.642  36.697  1.00  0.00           C  
ATOM   3381  HA  THR   224      44.193  73.605  36.712  1.00  0.00           H  
ATOM   3382  CB  THR   224      43.037  72.397  35.295  1.00  0.00           C  
ATOM   3383  HB  THR   224      42.427  71.493  35.307  1.00  0.00           H  
ATOM   3384  CG2 THR   224      42.015  73.493  34.948  1.00  0.00           C  
ATOM   3385 HG21 THR   224      41.107  72.940  34.708  1.00  0.00           H  
ATOM   3386 HG22 THR   224      41.740  74.072  35.830  1.00  0.00           H  
ATOM   3387 HG23 THR   224      42.513  74.148  34.233  1.00  0.00           H  
ATOM   3388  OG1 THR   224      44.069  72.311  34.291  1.00  0.00           O  
ATOM   3389  HG1 THR   224      44.425  71.420  34.328  1.00  0.00           H  
ATOM   3390  C   THR   224      42.646  72.788  37.830  1.00  0.00           C  
ATOM   3391  O   THR   224      42.260  73.823  38.275  1.00  0.00           O  
ATOM   3392  N   TRP   225      42.132  71.685  38.260  1.00  0.00           N  
ATOM   3393  H   TRP   225      42.311  70.835  37.745  1.00  0.00           H  
ATOM   3394  CA  TRP   225      41.255  71.639  39.439  1.00  0.00           C  
ATOM   3395  HA  TRP   225      40.485  72.397  39.295  1.00  0.00           H  
ATOM   3396  CB  TRP   225      40.496  70.281  39.529  1.00  0.00           C  
ATOM   3397  HB2 TRP   225      41.198  69.447  39.560  1.00  0.00           H  
ATOM   3398  HB3 TRP   225      39.961  70.207  40.475  1.00  0.00           H  
ATOM   3399  CG  TRP   225      39.493  70.073  38.390  1.00  0.00           C  
ATOM   3400  CD1 TRP   225      38.711  71.036  37.859  1.00  0.00           C  
ATOM   3401  HD1 TRP   225      38.714  72.085  38.114  1.00  0.00           H  
ATOM   3402  NE1 TRP   225      37.829  70.400  37.021  1.00  0.00           N  
ATOM   3403  HE1 TRP   225      37.105  70.940  36.569  1.00  0.00           H  
ATOM   3404  CE2 TRP   225      37.782  69.050  37.193  1.00  0.00           C  
ATOM   3405  CZ2 TRP   225      36.868  68.094  36.848  1.00  0.00           C  
ATOM   3406  HZ2 TRP   225      36.025  68.395  36.244  1.00  0.00           H  
ATOM   3407  CH2 TRP   225      37.037  66.718  37.194  1.00  0.00           C  
ATOM   3408  HH2 TRP   225      36.380  65.944  36.827  1.00  0.00           H  
ATOM   3409  CZ3 TRP   225      38.110  66.435  38.015  1.00  0.00           C  
ATOM   3410  HZ3 TRP   225      38.257  65.409  38.321  1.00  0.00           H  
ATOM   3411  CE3 TRP   225      39.003  67.428  38.483  1.00  0.00           C  
ATOM   3412  HE3 TRP   225      39.865  67.227  39.102  1.00  0.00           H  
ATOM   3413  CD2 TRP   225      38.835  68.778  38.086  1.00  0.00           C  
ATOM   3414  C   TRP   225      42.022  71.919  40.720  1.00  0.00           C  
ATOM   3415  O   TRP   225      43.090  71.342  40.979  1.00  0.00           O  
ATOM   3416  N   SER   226      41.491  72.813  41.605  1.00  0.00           N  
ATOM   3417  H   SER   226      40.849  73.467  41.182  1.00  0.00           H  
ATOM   3418  CA  SER   226      42.003  73.243  42.934  1.00  0.00           C  
ATOM   3419  HA  SER   226      42.873  72.660  43.237  1.00  0.00           H  
ATOM   3420  CB  SER   226      42.493  74.699  42.869  1.00  0.00           C  
ATOM   3421  HB2 SER   226      43.057  74.836  41.947  1.00  0.00           H  
ATOM   3422  HB3 SER   226      41.672  75.415  42.827  1.00  0.00           H  
ATOM   3423  OG  SER   226      43.335  75.036  43.917  1.00  0.00           O  
ATOM   3424  HG  SER   226      42.904  75.209  44.757  1.00  0.00           H  
ATOM   3425  C   SER   226      40.910  73.164  44.042  1.00  0.00           C  
ATOM   3426  O   SER   226      39.669  73.163  43.767  1.00  0.00           O  
ATOM   3427  N   THR   227      41.325  72.911  45.314  1.00  0.00           N  
ATOM   3428  H   THR   227      42.315  72.983  45.501  1.00  0.00           H  
ATOM   3429  CA  THR   227      40.466  72.233  46.342  1.00  0.00           C  
ATOM   3430  HA  THR   227      39.872  71.449  45.871  1.00  0.00           H  
ATOM   3431  CB  THR   227      41.234  71.632  47.443  1.00  0.00           C  
ATOM   3432  HB  THR   227      41.582  72.479  48.035  1.00  0.00           H  
ATOM   3433  CG2 THR   227      40.408  70.704  48.380  1.00  0.00           C  
ATOM   3434 HG21 THR   227      39.767  71.365  48.964  1.00  0.00           H  
ATOM   3435 HG22 THR   227      39.888  69.911  47.843  1.00  0.00           H  
ATOM   3436 HG23 THR   227      41.013  70.222  49.149  1.00  0.00           H  
ATOM   3437  OG1 THR   227      42.445  71.043  47.074  1.00  0.00           O  
ATOM   3438  HG1 THR   227      42.923  71.793  46.712  1.00  0.00           H  
ATOM   3439  C   THR   227      39.391  73.188  46.906  1.00  0.00           C  
ATOM   3440  O   THR   227      38.213  72.837  46.958  1.00  0.00           O  
ATOM   3441  N   GLU   228      39.857  74.436  47.022  1.00  0.00           N  
ATOM   3442  H   GLU   228      40.744  74.662  46.595  1.00  0.00           H  
ATOM   3443  CA  GLU   228      39.005  75.596  47.325  1.00  0.00           C  
ATOM   3444  HA  GLU   228      38.224  75.219  47.986  1.00  0.00           H  
ATOM   3445  CB  GLU   228      39.830  76.634  48.087  1.00  0.00           C  
ATOM   3446  HB2 GLU   228      39.189  77.262  48.706  1.00  0.00           H  
ATOM   3447  HB3 GLU   228      40.432  76.095  48.818  1.00  0.00           H  
ATOM   3448  CG  GLU   228      40.789  77.542  47.286  1.00  0.00           C  
ATOM   3449  HG2 GLU   228      40.333  77.926  46.373  1.00  0.00           H  
ATOM   3450  HG3 GLU   228      41.084  78.447  47.818  1.00  0.00           H  
ATOM   3451  CD  GLU   228      42.049  76.837  46.842  1.00  0.00           C  
ATOM   3452  OE1 GLU   228      41.961  75.883  46.033  1.00  0.00           O  
ATOM   3453  OE2 GLU   228      43.097  77.246  47.353  1.00  0.00           O  
ATOM   3454  C   GLU   228      38.342  76.232  46.131  1.00  0.00           C  
ATOM   3455  O   GLU   228      37.249  76.773  46.215  1.00  0.00           O  
ATOM   3456  N   GLY   229      38.736  75.855  44.889  1.00  0.00           N  
ATOM   3457  H   GLY   229      39.693  75.533  44.855  1.00  0.00           H  
ATOM   3458  CA  GLY   229      38.026  76.166  43.639  1.00  0.00           C  
ATOM   3459  HA2 GLY   229      37.681  77.198  43.574  1.00  0.00           H  
ATOM   3460  HA3 GLY   229      38.771  75.987  42.864  1.00  0.00           H  
ATOM   3461  C   GLY   229      36.764  75.261  43.398  1.00  0.00           C  
ATOM   3462  O   GLY   229      35.643  75.735  43.574  1.00  0.00           O  
ATOM   3463  N   SER   230      36.923  73.937  43.264  1.00  0.00           N  
ATOM   3464  H   SER   230      37.824  73.613  43.587  1.00  0.00           H  
ATOM   3465  CA  SER   230      35.872  72.979  42.816  1.00  0.00           C  
ATOM   3466  HA  SER   230      34.923  73.441  43.091  1.00  0.00           H  
ATOM   3467  CB  SER   230      35.936  72.839  41.293  1.00  0.00           C  
ATOM   3468  HB2 SER   230      35.280  72.034  40.962  1.00  0.00           H  
ATOM   3469  HB3 SER   230      35.688  73.694  40.665  1.00  0.00           H  
ATOM   3470  OG  SER   230      37.241  72.428  40.955  1.00  0.00           O  
ATOM   3471  HG  SER   230      37.169  71.516  40.662  1.00  0.00           H  
ATOM   3472  C   SER   230      35.966  71.640  43.600  1.00  0.00           C  
ATOM   3473  O   SER   230      34.923  71.027  43.857  1.00  0.00           O  
ATOM   3474  N   ASN   231      37.202  71.108  43.870  1.00  0.00           N  
ATOM   3475  H   ASN   231      38.011  71.698  43.743  1.00  0.00           H  
ATOM   3476  CA  ASN   231      37.451  69.690  44.073  1.00  0.00           C  
ATOM   3477  HA  ASN   231      36.821  69.149  43.366  1.00  0.00           H  
ATOM   3478  CB  ASN   231      38.937  69.280  43.928  1.00  0.00           C  
ATOM   3479  HB2 ASN   231      39.518  70.085  43.480  1.00  0.00           H  
ATOM   3480  HB3 ASN   231      39.330  69.054  44.920  1.00  0.00           H  
ATOM   3481  CG  ASN   231      39.261  67.988  43.263  1.00  0.00           C  
ATOM   3482  OD1 ASN   231      38.569  67.002  43.443  1.00  0.00           O  
ATOM   3483  ND2 ASN   231      40.405  67.819  42.656  1.00  0.00           N  
ATOM   3484 HD21 ASN   231      41.070  68.575  42.729  1.00  0.00           H  
ATOM   3485 HD22 ASN   231      40.757  66.883  42.516  1.00  0.00           H  
ATOM   3486  C   ASN   231      36.698  69.057  45.307  1.00  0.00           C  
ATOM   3487  O   ASN   231      35.964  68.052  45.187  1.00  0.00           O  
ATOM   3488  N   ASN   232      36.802  69.760  46.470  1.00  0.00           N  
ATOM   3489  H   ASN   232      37.316  70.628  46.421  1.00  0.00           H  
ATOM   3490  CA  ASN   232      35.947  69.435  47.718  1.00  0.00           C  
ATOM   3491  HA  ASN   232      35.884  68.369  47.936  1.00  0.00           H  
ATOM   3492  CB  ASN   232      36.622  70.035  49.004  1.00  0.00           C  
ATOM   3493  HB2 ASN   232      37.532  69.496  49.269  1.00  0.00           H  
ATOM   3494  HB3 ASN   232      36.913  71.083  48.936  1.00  0.00           H  
ATOM   3495  CG  ASN   232      35.682  69.792  50.181  1.00  0.00           C  
ATOM   3496  OD1 ASN   232      34.849  68.921  50.224  1.00  0.00           O  
ATOM   3497  ND2 ASN   232      35.450  70.696  51.055  1.00  0.00           N  
ATOM   3498 HD21 ASN   232      34.683  70.450  51.664  1.00  0.00           H  
ATOM   3499 HD22 ASN   232      35.497  71.671  50.796  1.00  0.00           H  
ATOM   3500  C   ASN   232      34.532  69.968  47.507  1.00  0.00           C  
ATOM   3501  O   ASN   232      34.454  71.124  47.013  1.00  0.00           O  
ATOM   3502  N   THR   233      33.460  69.109  47.654  1.00  0.00           N  
ATOM   3503  H   THR   233      33.566  68.142  47.926  1.00  0.00           H  
ATOM   3504  CA  THR   233      32.017  69.519  47.574  1.00  0.00           C  
ATOM   3505  HA  THR   233      31.974  70.302  46.817  1.00  0.00           H  
ATOM   3506  CB  THR   233      31.158  68.282  47.237  1.00  0.00           C  
ATOM   3507  HB  THR   233      30.129  68.639  47.269  1.00  0.00           H  
ATOM   3508  CG2 THR   233      31.378  67.554  45.891  1.00  0.00           C  
ATOM   3509 HG21 THR   233      32.337  67.045  45.786  1.00  0.00           H  
ATOM   3510 HG22 THR   233      30.750  66.669  45.788  1.00  0.00           H  
ATOM   3511 HG23 THR   233      31.136  68.226  45.068  1.00  0.00           H  
ATOM   3512  OG1 THR   233      31.338  67.328  48.245  1.00  0.00           O  
ATOM   3513  HG1 THR   233      32.175  66.914  48.019  1.00  0.00           H  
ATOM   3514  C   THR   233      31.486  70.285  48.834  1.00  0.00           C  
ATOM   3515  O   THR   233      30.457  70.947  48.690  1.00  0.00           O  
ATOM   3516  N   GLU   234      32.045  70.136  50.071  1.00  0.00           N  
ATOM   3517  H   GLU   234      32.746  69.414  50.156  1.00  0.00           H  
ATOM   3518  CA  GLU   234      31.427  70.546  51.305  1.00  0.00           C  
ATOM   3519  HA  GLU   234      30.573  71.193  51.104  1.00  0.00           H  
ATOM   3520  CB  GLU   234      30.872  69.232  51.978  1.00  0.00           C  
ATOM   3521  HB2 GLU   234      30.048  68.864  51.367  1.00  0.00           H  
ATOM   3522  HB3 GLU   234      31.639  68.477  52.152  1.00  0.00           H  
ATOM   3523  CG  GLU   234      30.209  69.570  53.324  1.00  0.00           C  
ATOM   3524  HG2 GLU   234      30.853  70.178  53.958  1.00  0.00           H  
ATOM   3525  HG3 GLU   234      29.320  70.158  53.096  1.00  0.00           H  
ATOM   3526  CD  GLU   234      29.672  68.324  54.092  1.00  0.00           C  
ATOM   3527  OE1 GLU   234      28.771  67.646  53.545  1.00  0.00           O  
ATOM   3528  OE2 GLU   234      30.229  67.959  55.185  1.00  0.00           O  
ATOM   3529  C   GLU   234      32.334  71.429  52.214  1.00  0.00           C  
ATOM   3530  O   GLU   234      33.230  70.863  52.855  1.00  0.00           O  
ATOM   3531  N   GLY   235      32.049  72.742  52.354  1.00  0.00           N  
ATOM   3532  H   GLY   235      31.371  73.106  51.700  1.00  0.00           H  
ATOM   3533  CA  GLY   235      32.662  73.588  53.357  1.00  0.00           C  
ATOM   3534  HA2 GLY   235      33.744  73.654  53.248  1.00  0.00           H  
ATOM   3535  HA3 GLY   235      32.252  74.567  53.109  1.00  0.00           H  
ATOM   3536  C   GLY   235      32.336  73.247  54.806  1.00  0.00           C  
ATOM   3537  O   GLY   235      31.851  74.220  55.463  1.00  0.00           O  
ATOM   3538  N   SER   236      32.956  72.166  55.368  1.00  0.00           N  
ATOM   3539  H   SER   236      33.397  71.496  54.754  1.00  0.00           H  
ATOM   3540  CA  SER   236      32.836  71.827  56.779  1.00  0.00           C  
ATOM   3541  HA  SER   236      32.737  72.705  57.416  1.00  0.00           H  
ATOM   3542  CB  SER   236      31.632  70.821  57.027  1.00  0.00           C  
ATOM   3543  HB2 SER   236      30.681  71.260  56.725  1.00  0.00           H  
ATOM   3544  HB3 SER   236      31.845  69.826  56.635  1.00  0.00           H  
ATOM   3545  OG  SER   236      31.480  70.730  58.390  1.00  0.00           O  
ATOM   3546  HG  SER   236      30.594  70.429  58.606  1.00  0.00           H  
ATOM   3547  C   SER   236      34.079  71.113  57.378  1.00  0.00           C  
ATOM   3548  O   SER   236      34.675  70.287  56.687  1.00  0.00           O  
ATOM   3549  N   ASP   237      34.450  71.360  58.628  1.00  0.00           N  
ATOM   3550  H   ASP   237      33.983  72.101  59.129  1.00  0.00           H  
ATOM   3551  CA  ASP   237      35.620  70.764  59.374  1.00  0.00           C  
ATOM   3552  HA  ASP   237      36.564  71.184  59.028  1.00  0.00           H  
ATOM   3553  CB  ASP   237      35.402  71.024  60.888  1.00  0.00           C  
ATOM   3554  HB2 ASP   237      35.653  72.065  61.092  1.00  0.00           H  
ATOM   3555  HB3 ASP   237      34.373  70.793  61.166  1.00  0.00           H  
ATOM   3556  CG  ASP   237      36.307  70.305  61.821  1.00  0.00           C  
ATOM   3557  OD1 ASP   237      37.491  70.623  61.867  1.00  0.00           O  
ATOM   3558  OD2 ASP   237      35.865  69.549  62.688  1.00  0.00           O  
ATOM   3559  C   ASP   237      35.827  69.263  59.276  1.00  0.00           C  
ATOM   3560  O   ASP   237      36.944  68.824  59.127  1.00  0.00           O  
ATOM   3561  N   THR   238      34.733  68.521  59.220  1.00  0.00           N  
ATOM   3562  H   THR   238      33.863  68.980  58.994  1.00  0.00           H  
ATOM   3563  CA  THR   238      34.555  67.023  59.223  1.00  0.00           C  
ATOM   3564  HA  THR   238      35.525  66.537  59.126  1.00  0.00           H  
ATOM   3565  CB  THR   238      34.026  66.595  60.582  1.00  0.00           C  
ATOM   3566  HB  THR   238      34.705  67.002  61.332  1.00  0.00           H  
ATOM   3567  CG2 THR   238      32.595  67.075  60.812  1.00  0.00           C  
ATOM   3568 HG21 THR   238      32.425  67.039  61.888  1.00  0.00           H  
ATOM   3569 HG22 THR   238      32.416  68.105  60.504  1.00  0.00           H  
ATOM   3570 HG23 THR   238      31.908  66.426  60.269  1.00  0.00           H  
ATOM   3571  OG1 THR   238      34.059  65.176  60.752  1.00  0.00           O  
ATOM   3572  HG1 THR   238      33.179  64.923  61.041  1.00  0.00           H  
ATOM   3573  C   THR   238      33.750  66.530  58.035  1.00  0.00           C  
ATOM   3574  O   THR   238      33.011  67.330  57.427  1.00  0.00           O  
ATOM   3575  N   ILE   239      33.921  65.280  57.635  1.00  0.00           N  
ATOM   3576  H   ILE   239      34.634  64.753  58.118  1.00  0.00           H  
ATOM   3577  CA  ILE   239      33.004  64.460  56.867  1.00  0.00           C  
ATOM   3578  HA  ILE   239      32.372  65.226  56.418  1.00  0.00           H  
ATOM   3579  CB  ILE   239      33.585  63.519  55.778  1.00  0.00           C  
ATOM   3580  HB  ILE   239      33.853  62.551  56.201  1.00  0.00           H  
ATOM   3581  CG2 ILE   239      32.450  63.380  54.731  1.00  0.00           C  
ATOM   3582 HG21 ILE   239      32.706  63.906  53.811  1.00  0.00           H  
ATOM   3583 HG22 ILE   239      32.393  62.343  54.401  1.00  0.00           H  
ATOM   3584 HG23 ILE   239      31.454  63.699  55.037  1.00  0.00           H  
ATOM   3585  CG1 ILE   239      34.831  63.992  55.071  1.00  0.00           C  
ATOM   3586 HG12 ILE   239      34.883  63.707  54.020  1.00  0.00           H  
ATOM   3587 HG13 ILE   239      34.699  65.073  55.101  1.00  0.00           H  
ATOM   3588  CD1 ILE   239      36.186  63.689  55.840  1.00  0.00           C  
ATOM   3589 HD11 ILE   239      36.039  62.770  56.407  1.00  0.00           H  
ATOM   3590 HD12 ILE   239      37.017  63.623  55.138  1.00  0.00           H  
ATOM   3591 HD13 ILE   239      36.438  64.453  56.576  1.00  0.00           H  
ATOM   3592  C   ILE   239      32.176  63.682  57.907  1.00  0.00           C  
ATOM   3593  O   ILE   239      32.733  62.773  58.583  1.00  0.00           O  
ATOM   3594  N   THR   240      30.872  63.919  57.972  1.00  0.00           N  
ATOM   3595  H   THR   240      30.504  64.617  57.341  1.00  0.00           H  
ATOM   3596  CA  THR   240      29.890  63.019  58.561  1.00  0.00           C  
ATOM   3597  HA  THR   240      30.284  62.565  59.470  1.00  0.00           H  
ATOM   3598  CB  THR   240      28.597  63.820  58.851  1.00  0.00           C  
ATOM   3599  HB  THR   240      28.069  64.008  57.916  1.00  0.00           H  
ATOM   3600  CG2 THR   240      27.632  63.053  59.774  1.00  0.00           C  
ATOM   3601 HG21 THR   240      27.053  62.413  59.108  1.00  0.00           H  
ATOM   3602 HG22 THR   240      28.034  62.695  60.721  1.00  0.00           H  
ATOM   3603 HG23 THR   240      26.886  63.782  60.089  1.00  0.00           H  
ATOM   3604  OG1 THR   240      28.780  65.018  59.476  1.00  0.00           O  
ATOM   3605  HG1 THR   240      29.725  65.104  59.622  1.00  0.00           H  
ATOM   3606  C   THR   240      29.754  61.927  57.578  1.00  0.00           C  
ATOM   3607  O   THR   240      29.315  62.190  56.445  1.00  0.00           O  
ATOM   3608  N   LEU   241      30.092  60.632  57.993  1.00  0.00           N  
ATOM   3609  H   LEU   241      30.488  60.550  58.919  1.00  0.00           H  
ATOM   3610  CA  LEU   241      29.487  59.464  57.400  1.00  0.00           C  
ATOM   3611  HA  LEU   241      29.345  59.680  56.341  1.00  0.00           H  
ATOM   3612  CB  LEU   241      30.396  58.224  57.648  1.00  0.00           C  
ATOM   3613  HB2 LEU   241      30.959  58.374  58.569  1.00  0.00           H  
ATOM   3614  HB3 LEU   241      29.692  57.419  57.860  1.00  0.00           H  
ATOM   3615  CG  LEU   241      31.190  57.677  56.419  1.00  0.00           C  
ATOM   3616  HG  LEU   241      30.427  57.252  55.766  1.00  0.00           H  
ATOM   3617  CD1 LEU   241      32.179  58.607  55.755  1.00  0.00           C  
ATOM   3618 HD11 LEU   241      31.645  59.529  55.525  1.00  0.00           H  
ATOM   3619 HD12 LEU   241      33.123  58.707  56.291  1.00  0.00           H  
ATOM   3620 HD13 LEU   241      32.476  58.171  54.801  1.00  0.00           H  
ATOM   3621  CD2 LEU   241      31.891  56.345  56.750  1.00  0.00           C  
ATOM   3622 HD21 LEU   241      32.609  56.594  57.532  1.00  0.00           H  
ATOM   3623 HD22 LEU   241      31.171  55.666  57.206  1.00  0.00           H  
ATOM   3624 HD23 LEU   241      32.273  55.843  55.861  1.00  0.00           H  
ATOM   3625  C   LEU   241      28.097  59.211  58.067  1.00  0.00           C  
ATOM   3626  O   LEU   241      27.978  58.816  59.203  1.00  0.00           O  
ATOM   3627  N   PRO   242      27.002  59.374  57.287  1.00  0.00           N  
ATOM   3628  CD  PRO   242      26.772  60.463  56.374  1.00  0.00           C  
ATOM   3629  HD2 PRO   242      27.425  60.367  55.507  1.00  0.00           H  
ATOM   3630  HD3 PRO   242      27.063  61.455  56.721  1.00  0.00           H  
ATOM   3631  CG  PRO   242      25.261  60.492  56.063  1.00  0.00           C  
ATOM   3632  HG2 PRO   242      25.012  60.823  55.055  1.00  0.00           H  
ATOM   3633  HG3 PRO   242      24.831  61.291  56.666  1.00  0.00           H  
ATOM   3634  CB  PRO   242      24.815  59.067  56.367  1.00  0.00           C  
ATOM   3635  HB2 PRO   242      24.910  58.434  55.484  1.00  0.00           H  
ATOM   3636  HB3 PRO   242      23.824  59.006  56.815  1.00  0.00           H  
ATOM   3637  CA  PRO   242      25.769  58.700  57.458  1.00  0.00           C  
ATOM   3638  HA  PRO   242      25.335  59.098  58.375  1.00  0.00           H  
ATOM   3639  C   PRO   242      25.733  57.194  57.594  1.00  0.00           C  
ATOM   3640  O   PRO   242      26.460  56.502  56.834  1.00  0.00           O  
ATOM   3641  N   CYX   243      25.175  56.730  58.717  1.00  0.00           N  
ATOM   3642  H   CYX   243      24.760  57.342  59.405  1.00  0.00           H  
ATOM   3643  CA  CYX   243      25.380  55.414  59.228  1.00  0.00           C  
ATOM   3644  HA  CYX   243      25.738  54.872  58.352  1.00  0.00           H  
ATOM   3645  CB  CYX   243      26.504  55.403  60.272  1.00  0.00           C  
ATOM   3646  HB2 CYX   243      26.250  56.034  61.124  1.00  0.00           H  
ATOM   3647  HB3 CYX   243      26.504  54.437  60.776  1.00  0.00           H  
ATOM   3648  SG  CYX   243      28.222  55.606  59.692  1.00  0.00           S  
ATOM   3649  C   CYX   243      24.141  54.637  59.767  1.00  0.00           C  
ATOM   3650  O   CYX   243      23.206  55.214  60.238  1.00  0.00           O  
ATOM   3651  N   ARG   244      24.185  53.324  59.538  1.00  0.00           N  
ATOM   3652  H   ARG   244      25.057  52.948  59.194  1.00  0.00           H  
ATOM   3653  CA  ARG   244      23.084  52.385  59.742  1.00  0.00           C  
ATOM   3654  HA  ARG   244      22.256  52.853  60.274  1.00  0.00           H  
ATOM   3655  CB  ARG   244      22.551  51.872  58.338  1.00  0.00           C  
ATOM   3656  HB2 ARG   244      23.452  51.623  57.777  1.00  0.00           H  
ATOM   3657  HB3 ARG   244      21.922  51.002  58.528  1.00  0.00           H  
ATOM   3658  CG  ARG   244      21.801  53.026  57.601  1.00  0.00           C  
ATOM   3659  HG2 ARG   244      20.869  53.256  58.119  1.00  0.00           H  
ATOM   3660  HG3 ARG   244      22.487  53.871  57.560  1.00  0.00           H  
ATOM   3661  CD  ARG   244      21.490  52.505  56.178  1.00  0.00           C  
ATOM   3662  HD2 ARG   244      22.382  52.279  55.594  1.00  0.00           H  
ATOM   3663  HD3 ARG   244      21.071  51.508  56.307  1.00  0.00           H  
ATOM   3664  NE  ARG   244      20.619  53.415  55.413  1.00  0.00           N  
ATOM   3665  HE  ARG   244      20.349  54.303  55.811  1.00  0.00           H  
ATOM   3666  CZ  ARG   244      20.544  53.374  54.117  1.00  0.00           C  
ATOM   3667  NH1 ARG   244      21.164  52.534  53.366  1.00  0.00           N  
ATOM   3668 HH11 ARG   244      21.097  52.613  52.361  1.00  0.00           H  
ATOM   3669 HH12 ARG   244      21.546  51.727  53.838  1.00  0.00           H  
ATOM   3670  NH2 ARG   244      19.693  54.109  53.535  1.00  0.00           N  
ATOM   3671 HH21 ARG   244      18.769  54.011  53.931  1.00  0.00           H  
ATOM   3672 HH22 ARG   244      19.753  54.119  52.527  1.00  0.00           H  
ATOM   3673  C   ARG   244      23.511  51.213  60.620  1.00  0.00           C  
ATOM   3674  O   ARG   244      24.423  50.493  60.176  1.00  0.00           O  
ATOM   3675  N   ILE   245      22.898  50.946  61.799  1.00  0.00           N  
ATOM   3676  H   ILE   245      21.917  51.183  61.825  1.00  0.00           H  
ATOM   3677  CA  ILE   245      23.624  50.269  62.882  1.00  0.00           C  
ATOM   3678  HA  ILE   245      24.472  49.720  62.471  1.00  0.00           H  
ATOM   3679  CB  ILE   245      24.179  51.368  63.917  1.00  0.00           C  
ATOM   3680  HB  ILE   245      23.296  51.625  64.503  1.00  0.00           H  
ATOM   3681  CG2 ILE   245      25.254  50.654  64.759  1.00  0.00           C  
ATOM   3682 HG21 ILE   245      25.876  50.051  64.097  1.00  0.00           H  
ATOM   3683 HG22 ILE   245      25.776  51.362  65.404  1.00  0.00           H  
ATOM   3684 HG23 ILE   245      24.720  49.966  65.413  1.00  0.00           H  
ATOM   3685  CG1 ILE   245      24.707  52.667  63.266  1.00  0.00           C  
ATOM   3686 HG12 ILE   245      25.434  53.111  63.946  1.00  0.00           H  
ATOM   3687 HG13 ILE   245      25.153  52.522  62.282  1.00  0.00           H  
ATOM   3688  CD1 ILE   245      23.675  53.739  63.251  1.00  0.00           C  
ATOM   3689 HD11 ILE   245      24.172  54.642  62.895  1.00  0.00           H  
ATOM   3690 HD12 ILE   245      22.860  53.466  62.581  1.00  0.00           H  
ATOM   3691 HD13 ILE   245      23.338  53.864  64.280  1.00  0.00           H  
ATOM   3692  C   ILE   245      22.745  49.217  63.611  1.00  0.00           C  
ATOM   3693  O   ILE   245      21.674  49.501  64.152  1.00  0.00           O  
ATOM   3694  N   LYS   246      23.236  47.993  63.747  1.00  0.00           N  
ATOM   3695  H   LYS   246      24.176  47.792  63.435  1.00  0.00           H  
ATOM   3696  CA  LYS   246      22.546  46.913  64.414  1.00  0.00           C  
ATOM   3697  HA  LYS   246      21.574  47.221  64.799  1.00  0.00           H  
ATOM   3698  CB  LYS   246      22.223  45.884  63.275  1.00  0.00           C  
ATOM   3699  HB2 LYS   246      23.153  45.568  62.802  1.00  0.00           H  
ATOM   3700  HB3 LYS   246      21.915  44.972  63.786  1.00  0.00           H  
ATOM   3701  CG  LYS   246      21.156  46.355  62.347  1.00  0.00           C  
ATOM   3702  HG2 LYS   246      20.354  46.807  62.930  1.00  0.00           H  
ATOM   3703  HG3 LYS   246      21.605  47.137  61.734  1.00  0.00           H  
ATOM   3704  CD  LYS   246      20.566  45.222  61.535  1.00  0.00           C  
ATOM   3705  HD2 LYS   246      20.022  44.496  62.140  1.00  0.00           H  
ATOM   3706  HD3 LYS   246      19.843  45.670  60.854  1.00  0.00           H  
ATOM   3707  CE  LYS   246      21.615  44.529  60.728  1.00  0.00           C  
ATOM   3708  HE2 LYS   246      22.586  44.931  61.017  1.00  0.00           H  
ATOM   3709  HE3 LYS   246      21.603  43.494  61.070  1.00  0.00           H  
ATOM   3710  NZ  LYS   246      21.429  44.531  59.249  1.00  0.00           N  
ATOM   3711  HZ1 LYS   246      22.152  44.005  58.780  1.00  0.00           H  
ATOM   3712  HZ2 LYS   246      20.528  44.135  59.024  1.00  0.00           H  
ATOM   3713  HZ3 LYS   246      21.400  45.461  58.856  1.00  0.00           H  
ATOM   3714  C   LYS   246      23.402  46.389  65.597  1.00  0.00           C  
ATOM   3715  O   LYS   246      24.519  45.933  65.350  1.00  0.00           O  
ATOM   3716  N   GLN   247      22.791  46.221  66.764  1.00  0.00           N  
ATOM   3717  H   GLN   247      21.902  46.696  66.826  1.00  0.00           H  
ATOM   3718  CA  GLN   247      23.446  45.528  67.889  1.00  0.00           C  
ATOM   3719  HA  GLN   247      24.524  45.687  67.890  1.00  0.00           H  
ATOM   3720  CB  GLN   247      22.976  46.062  69.261  1.00  0.00           C  
ATOM   3721  HB2 GLN   247      23.145  47.138  69.309  1.00  0.00           H  
ATOM   3722  HB3 GLN   247      21.889  45.981  69.272  1.00  0.00           H  
ATOM   3723  CG  GLN   247      23.559  45.361  70.565  1.00  0.00           C  
ATOM   3724  HG2 GLN   247      23.405  44.286  70.661  1.00  0.00           H  
ATOM   3725  HG3 GLN   247      24.626  45.582  70.559  1.00  0.00           H  
ATOM   3726  CD  GLN   247      23.076  46.066  71.794  1.00  0.00           C  
ATOM   3727  OE1 GLN   247      22.109  45.750  72.528  1.00  0.00           O  
ATOM   3728  NE2 GLN   247      23.766  47.195  72.159  1.00  0.00           N  
ATOM   3729 HE21 GLN   247      23.173  47.860  72.635  1.00  0.00           H  
ATOM   3730 HE22 GLN   247      24.426  47.515  71.465  1.00  0.00           H  
ATOM   3731  C   GLN   247      23.308  44.010  67.872  1.00  0.00           C  
ATOM   3732  O   GLN   247      22.210  43.532  67.813  1.00  0.00           O  
ATOM   3733  N   ILE   248      24.438  43.317  68.130  1.00  0.00           N  
ATOM   3734  H   ILE   248      25.260  43.813  68.443  1.00  0.00           H  
ATOM   3735  CA  ILE   248      24.542  41.909  67.723  1.00  0.00           C  
ATOM   3736  HA  ILE   248      23.817  41.671  66.945  1.00  0.00           H  
ATOM   3737  CB  ILE   248      25.884  41.590  67.192  1.00  0.00           C  
ATOM   3738  HB  ILE   248      26.628  41.535  67.987  1.00  0.00           H  
ATOM   3739  CG2 ILE   248      26.009  40.329  66.364  1.00  0.00           C  
ATOM   3740 HG21 ILE   248      25.555  39.417  66.752  1.00  0.00           H  
ATOM   3741 HG22 ILE   248      25.457  40.392  65.426  1.00  0.00           H  
ATOM   3742 HG23 ILE   248      27.059  40.055  66.261  1.00  0.00           H  
ATOM   3743  CG1 ILE   248      26.527  42.621  66.229  1.00  0.00           C  
ATOM   3744 HG12 ILE   248      26.136  42.530  65.215  1.00  0.00           H  
ATOM   3745 HG13 ILE   248      26.396  43.679  66.456  1.00  0.00           H  
ATOM   3746  CD1 ILE   248      28.011  42.575  66.090  1.00  0.00           C  
ATOM   3747 HD11 ILE   248      28.433  42.516  67.093  1.00  0.00           H  
ATOM   3748 HD12 ILE   248      28.230  41.645  65.565  1.00  0.00           H  
ATOM   3749 HD13 ILE   248      28.386  43.486  65.621  1.00  0.00           H  
ATOM   3750  C   ILE   248      24.115  41.011  68.932  1.00  0.00           C  
ATOM   3751  O   ILE   248      24.710  41.064  70.033  1.00  0.00           O  
ATOM   3752  N   ILE   249      23.107  40.107  68.663  1.00  0.00           N  
ATOM   3753  H   ILE   249      22.729  40.090  67.727  1.00  0.00           H  
ATOM   3754  CA  ILE   249      22.529  39.191  69.622  1.00  0.00           C  
ATOM   3755  HA  ILE   249      22.755  39.514  70.638  1.00  0.00           H  
ATOM   3756  CB  ILE   249      21.023  39.224  69.492  1.00  0.00           C  
ATOM   3757  HB  ILE   249      20.749  38.918  68.483  1.00  0.00           H  
ATOM   3758  CG2 ILE   249      20.318  38.362  70.521  1.00  0.00           C  
ATOM   3759 HG21 ILE   249      20.239  37.339  70.151  1.00  0.00           H  
ATOM   3760 HG22 ILE   249      20.849  38.414  71.472  1.00  0.00           H  
ATOM   3761 HG23 ILE   249      19.321  38.753  70.723  1.00  0.00           H  
ATOM   3762  CG1 ILE   249      20.460  40.690  69.486  1.00  0.00           C  
ATOM   3763 HG12 ILE   249      20.712  41.232  68.574  1.00  0.00           H  
ATOM   3764 HG13 ILE   249      19.374  40.702  69.574  1.00  0.00           H  
ATOM   3765  CD1 ILE   249      20.991  41.487  70.682  1.00  0.00           C  
ATOM   3766 HD11 ILE   249      20.801  40.923  71.595  1.00  0.00           H  
ATOM   3767 HD12 ILE   249      22.017  41.825  70.531  1.00  0.00           H  
ATOM   3768 HD13 ILE   249      20.369  42.382  70.655  1.00  0.00           H  
ATOM   3769  C   ILE   249      23.115  37.771  69.490  1.00  0.00           C  
ATOM   3770  O   ILE   249      23.513  37.259  70.541  1.00  0.00           O  
ATOM   3771  N   ASN   250      23.209  37.195  68.267  1.00  0.00           N  
ATOM   3772  H   ASN   250      22.934  37.742  67.464  1.00  0.00           H  
ATOM   3773  CA  ASN   250      23.496  35.796  68.045  1.00  0.00           C  
ATOM   3774  HA  ASN   250      24.227  35.422  68.762  1.00  0.00           H  
ATOM   3775  CB  ASN   250      22.198  34.995  68.315  1.00  0.00           C  
ATOM   3776  HB2 ASN   250      21.541  35.492  69.030  1.00  0.00           H  
ATOM   3777  HB3 ASN   250      21.627  34.720  67.428  1.00  0.00           H  
ATOM   3778  CG  ASN   250      22.433  33.616  68.814  1.00  0.00           C  
ATOM   3779  OD1 ASN   250      23.213  33.457  69.714  1.00  0.00           O  
ATOM   3780  ND2 ASN   250      22.071  32.591  67.985  1.00  0.00           N  
ATOM   3781 HD21 ASN   250      21.323  32.813  67.344  1.00  0.00           H  
ATOM   3782 HD22 ASN   250      22.620  31.753  67.853  1.00  0.00           H  
ATOM   3783  C   ASN   250      24.112  35.489  66.656  1.00  0.00           C  
ATOM   3784  O   ASN   250      24.016  36.258  65.737  1.00  0.00           O  
ATOM   3785  N   MET   251      24.477  34.267  66.458  1.00  0.00           N  
ATOM   3786  H   MET   251      24.551  33.657  67.260  1.00  0.00           H  
ATOM   3787  CA  MET   251      24.769  33.573  65.279  1.00  0.00           C  
ATOM   3788  HA  MET   251      24.177  34.010  64.474  1.00  0.00           H  
ATOM   3789  CB  MET   251      26.264  33.731  64.997  1.00  0.00           C  
ATOM   3790  HB2 MET   251      26.368  34.805  64.843  1.00  0.00           H  
ATOM   3791  HB3 MET   251      26.887  33.511  65.864  1.00  0.00           H  
ATOM   3792  CG  MET   251      26.585  32.968  63.672  1.00  0.00           C  
ATOM   3793  HG2 MET   251      27.656  32.769  63.715  1.00  0.00           H  
ATOM   3794  HG3 MET   251      26.085  32.000  63.687  1.00  0.00           H  
ATOM   3795  SD  MET   251      26.129  33.878  62.172  1.00  0.00           S  
ATOM   3796  CE  MET   251      27.223  35.355  62.134  1.00  0.00           C  
ATOM   3797  HE1 MET   251      28.267  35.105  62.325  1.00  0.00           H  
ATOM   3798  HE2 MET   251      27.335  35.698  61.105  1.00  0.00           H  
ATOM   3799  HE3 MET   251      26.878  36.064  62.887  1.00  0.00           H  
ATOM   3800  C   MET   251      24.297  32.173  65.540  1.00  0.00           C  
ATOM   3801  O   MET   251      24.439  31.536  66.641  1.00  0.00           O  
ATOM   3802  N   TRP   252      23.442  31.758  64.611  1.00  0.00           N  
ATOM   3803  H   TRP   252      23.175  32.477  63.954  1.00  0.00           H  
ATOM   3804  CA  TRP   252      23.114  30.318  64.401  1.00  0.00           C  
ATOM   3805  HA  TRP   252      23.924  29.697  64.786  1.00  0.00           H  
ATOM   3806  CB  TRP   252      21.796  29.981  65.100  1.00  0.00           C  
ATOM   3807  HB2 TRP   252      22.026  29.671  66.120  1.00  0.00           H  
ATOM   3808  HB3 TRP   252      21.122  30.833  65.193  1.00  0.00           H  
ATOM   3809  CG  TRP   252      20.954  28.798  64.701  1.00  0.00           C  
ATOM   3810  CD1 TRP   252      21.113  27.485  65.076  1.00  0.00           C  
ATOM   3811  HD1 TRP   252      21.893  27.073  65.699  1.00  0.00           H  
ATOM   3812  NE1 TRP   252      20.316  26.690  64.241  1.00  0.00           N  
ATOM   3813  HE1 TRP   252      20.568  25.779  63.885  1.00  0.00           H  
ATOM   3814  CE2 TRP   252      19.314  27.511  63.703  1.00  0.00           C  
ATOM   3815  CZ2 TRP   252      18.192  27.149  63.084  1.00  0.00           C  
ATOM   3816  HZ2 TRP   252      18.040  26.101  62.871  1.00  0.00           H  
ATOM   3817  CH2 TRP   252      17.378  28.136  62.443  1.00  0.00           C  
ATOM   3818  HH2 TRP   252      16.598  27.826  61.764  1.00  0.00           H  
ATOM   3819  CZ3 TRP   252      17.838  29.495  62.465  1.00  0.00           C  
ATOM   3820  HZ3 TRP   252      17.471  30.263  61.801  1.00  0.00           H  
ATOM   3821  CE3 TRP   252      19.027  29.807  63.182  1.00  0.00           C  
ATOM   3822  HE3 TRP   252      19.532  30.760  63.232  1.00  0.00           H  
ATOM   3823  CD2 TRP   252      19.734  28.835  63.902  1.00  0.00           C  
ATOM   3824  C   TRP   252      22.974  30.077  62.911  1.00  0.00           C  
ATOM   3825  O   TRP   252      22.338  30.773  62.138  1.00  0.00           O  
ATOM   3826  N   CYX   253      23.558  28.979  62.455  1.00  0.00           N  
ATOM   3827  H   CYX   253      24.133  28.481  63.120  1.00  0.00           H  
ATOM   3828  CA  CYX   253      23.903  28.784  61.049  1.00  0.00           C  
ATOM   3829  HA  CYX   253      23.961  29.744  60.536  1.00  0.00           H  
ATOM   3830  CB  CYX   253      25.332  28.220  60.900  1.00  0.00           C  
ATOM   3831  HB2 CYX   253      25.346  27.283  61.458  1.00  0.00           H  
ATOM   3832  HB3 CYX   253      25.390  27.831  59.883  1.00  0.00           H  
ATOM   3833  SG  CYX   253      26.694  29.274  61.237  1.00  0.00           S  
ATOM   3834  C   CYX   253      22.829  27.945  60.321  1.00  0.00           C  
ATOM   3835  O   CYX   253      23.153  26.934  59.690  1.00  0.00           O  
ATOM   3836  N   LYS   254      21.666  28.588  60.126  1.00  0.00           N  
ATOM   3837  H   LYS   254      21.395  29.334  60.750  1.00  0.00           H  
ATOM   3838  CA  LYS   254      20.807  28.327  58.983  1.00  0.00           C  
ATOM   3839  HA  LYS   254      21.426  27.731  58.314  1.00  0.00           H  
ATOM   3840  CB  LYS   254      19.535  27.531  59.319  1.00  0.00           C  
ATOM   3841  HB2 LYS   254      19.003  28.021  60.134  1.00  0.00           H  
ATOM   3842  HB3 LYS   254      18.899  27.501  58.435  1.00  0.00           H  
ATOM   3843  CG  LYS   254      19.668  26.038  59.690  1.00  0.00           C  
ATOM   3844  HG2 LYS   254      20.355  25.688  58.919  1.00  0.00           H  
ATOM   3845  HG3 LYS   254      20.020  25.976  60.719  1.00  0.00           H  
ATOM   3846  CD  LYS   254      18.306  25.362  59.515  1.00  0.00           C  
ATOM   3847  HD2 LYS   254      17.540  25.959  60.009  1.00  0.00           H  
ATOM   3848  HD3 LYS   254      18.195  25.196  58.444  1.00  0.00           H  
ATOM   3849  CE  LYS   254      18.422  23.973  60.277  1.00  0.00           C  
ATOM   3850  HE2 LYS   254      18.664  23.204  59.544  1.00  0.00           H  
ATOM   3851  HE3 LYS   254      19.185  24.018  61.055  1.00  0.00           H  
ATOM   3852  NZ  LYS   254      17.168  23.524  60.873  1.00  0.00           N  
ATOM   3853  HZ1 LYS   254      17.384  23.011  61.716  1.00  0.00           H  
ATOM   3854  HZ2 LYS   254      16.623  24.320  61.175  1.00  0.00           H  
ATOM   3855  HZ3 LYS   254      16.666  22.896  60.262  1.00  0.00           H  
ATOM   3856  C   LYS   254      20.442  29.534  58.148  1.00  0.00           C  
ATOM   3857  O   LYS   254      21.147  29.744  57.171  1.00  0.00           O  
ATOM   3858  N   VAL   255      19.441  30.297  58.524  1.00  0.00           N  
ATOM   3859  H   VAL   255      19.310  30.171  59.518  1.00  0.00           H  
ATOM   3860  CA  VAL   255      18.635  31.327  57.798  1.00  0.00           C  
ATOM   3861  HA  VAL   255      19.221  31.685  56.952  1.00  0.00           H  
ATOM   3862  CB  VAL   255      17.278  30.729  57.323  1.00  0.00           C  
ATOM   3863  HB  VAL   255      16.639  31.571  57.057  1.00  0.00           H  
ATOM   3864  CG1 VAL   255      17.593  29.902  56.086  1.00  0.00           C  
ATOM   3865 HG11 VAL   255      18.165  30.482  55.360  1.00  0.00           H  
ATOM   3866 HG12 VAL   255      18.233  29.055  56.331  1.00  0.00           H  
ATOM   3867 HG13 VAL   255      16.624  29.576  55.708  1.00  0.00           H  
ATOM   3868  CG2 VAL   255      16.485  29.876  58.303  1.00  0.00           C  
ATOM   3869 HG21 VAL   255      17.069  28.961  58.393  1.00  0.00           H  
ATOM   3870 HG22 VAL   255      16.325  30.287  59.300  1.00  0.00           H  
ATOM   3871 HG23 VAL   255      15.543  29.590  57.833  1.00  0.00           H  
ATOM   3872  C   VAL   255      18.298  32.491  58.757  1.00  0.00           C  
ATOM   3873  O   VAL   255      18.211  32.288  59.992  1.00  0.00           O  
ATOM   3874  N   GLY   256      18.504  33.704  58.252  1.00  0.00           N  
ATOM   3875  H   GLY   256      18.730  33.800  57.273  1.00  0.00           H  
ATOM   3876  CA  GLY   256      18.744  34.906  59.061  1.00  0.00           C  
ATOM   3877  HA2 GLY   256      19.025  35.748  58.428  1.00  0.00           H  
ATOM   3878  HA3 GLY   256      17.869  35.101  59.681  1.00  0.00           H  
ATOM   3879  C   GLY   256      19.979  34.888  60.046  1.00  0.00           C  
ATOM   3880  O   GLY   256      19.656  35.139  61.210  1.00  0.00           O  
ATOM   3881  N   LYS   257      21.171  34.477  59.623  1.00  0.00           N  
ATOM   3882  H   LYS   257      21.335  34.589  58.632  1.00  0.00           H  
ATOM   3883  CA  LYS   257      22.086  33.582  60.377  1.00  0.00           C  
ATOM   3884  HA  LYS   257      21.458  32.742  60.674  1.00  0.00           H  
ATOM   3885  CB  LYS   257      23.253  33.158  59.472  1.00  0.00           C  
ATOM   3886  HB2 LYS   257      23.503  33.965  58.783  1.00  0.00           H  
ATOM   3887  HB3 LYS   257      24.095  32.893  60.112  1.00  0.00           H  
ATOM   3888  CG  LYS   257      22.758  32.005  58.624  1.00  0.00           C  
ATOM   3889  HG2 LYS   257      22.448  31.215  59.308  1.00  0.00           H  
ATOM   3890  HG3 LYS   257      21.829  32.097  58.061  1.00  0.00           H  
ATOM   3891  CD  LYS   257      23.867  31.352  57.744  1.00  0.00           C  
ATOM   3892  HD2 LYS   257      24.600  31.016  58.477  1.00  0.00           H  
ATOM   3893  HD3 LYS   257      23.521  30.515  57.138  1.00  0.00           H  
ATOM   3894  CE  LYS   257      24.597  32.302  56.780  1.00  0.00           C  
ATOM   3895  HE2 LYS   257      25.166  33.060  57.318  1.00  0.00           H  
ATOM   3896  HE3 LYS   257      25.372  31.763  56.235  1.00  0.00           H  
ATOM   3897  NZ  LYS   257      23.699  32.959  55.849  1.00  0.00           N  
ATOM   3898  HZ1 LYS   257      24.275  33.620  55.347  1.00  0.00           H  
ATOM   3899  HZ2 LYS   257      23.267  32.317  55.201  1.00  0.00           H  
ATOM   3900  HZ3 LYS   257      22.956  33.503  56.263  1.00  0.00           H  
ATOM   3901  C   LYS   257      22.680  34.247  61.595  1.00  0.00           C  
ATOM   3902  O   LYS   257      22.672  33.720  62.722  1.00  0.00           O  
ATOM   3903  N   MET   258      23.025  35.521  61.454  1.00  0.00           N  
ATOM   3904  H   MET   258      23.046  35.918  60.526  1.00  0.00           H  
ATOM   3905  CA  MET   258      23.311  36.538  62.498  1.00  0.00           C  
ATOM   3906  HA  MET   258      23.766  36.036  63.352  1.00  0.00           H  
ATOM   3907  CB  MET   258      24.342  37.504  61.945  1.00  0.00           C  
ATOM   3908  HB2 MET   258      25.153  36.986  61.431  1.00  0.00           H  
ATOM   3909  HB3 MET   258      23.911  38.155  61.185  1.00  0.00           H  
ATOM   3910  CG  MET   258      24.929  38.447  62.947  1.00  0.00           C  
ATOM   3911  HG2 MET   258      24.159  39.197  63.130  1.00  0.00           H  
ATOM   3912  HG3 MET   258      25.142  37.997  63.916  1.00  0.00           H  
ATOM   3913  SD  MET   258      26.463  39.273  62.346  1.00  0.00           S  
ATOM   3914  CE  MET   258      27.730  38.587  63.479  1.00  0.00           C  
ATOM   3915  HE1 MET   258      28.147  39.507  63.890  1.00  0.00           H  
ATOM   3916  HE2 MET   258      27.301  38.091  64.349  1.00  0.00           H  
ATOM   3917  HE3 MET   258      28.486  37.975  62.985  1.00  0.00           H  
ATOM   3918  C   MET   258      22.078  37.317  62.992  1.00  0.00           C  
ATOM   3919  O   MET   258      21.385  37.769  62.136  1.00  0.00           O  
ATOM   3920  N   MET   259      21.812  37.239  64.321  1.00  0.00           N  
ATOM   3921  H   MET   259      22.504  36.818  64.924  1.00  0.00           H  
ATOM   3922  CA  MET   259      20.612  37.820  65.014  1.00  0.00           C  
ATOM   3923  HA  MET   259      19.831  37.993  64.274  1.00  0.00           H  
ATOM   3924  CB  MET   259      20.008  36.974  66.151  1.00  0.00           C  
ATOM   3925  HB2 MET   259      20.010  35.911  65.911  1.00  0.00           H  
ATOM   3926  HB3 MET   259      20.489  37.094  67.122  1.00  0.00           H  
ATOM   3927  CG  MET   259      18.507  37.379  66.379  1.00  0.00           C  
ATOM   3928  HG2 MET   259      18.250  36.753  67.233  1.00  0.00           H  
ATOM   3929  HG3 MET   259      18.248  38.389  66.695  1.00  0.00           H  
ATOM   3930  SD  MET   259      17.543  36.870  64.866  1.00  0.00           S  
ATOM   3931  CE  MET   259      15.893  37.197  65.580  1.00  0.00           C  
ATOM   3932  HE1 MET   259      15.841  36.725  66.561  1.00  0.00           H  
ATOM   3933  HE2 MET   259      15.689  38.261  65.704  1.00  0.00           H  
ATOM   3934  HE3 MET   259      15.110  36.831  64.916  1.00  0.00           H  
ATOM   3935  C   MET   259      20.929  39.237  65.529  1.00  0.00           C  
ATOM   3936  O   MET   259      21.923  39.409  66.238  1.00  0.00           O  
ATOM   3937  N   TYR   260      20.067  40.222  65.261  1.00  0.00           N  
ATOM   3938  H   TYR   260      19.296  39.998  64.648  1.00  0.00           H  
ATOM   3939  CA  TYR   260      20.276  41.638  65.547  1.00  0.00           C  
ATOM   3940  HA  TYR   260      21.186  41.883  66.096  1.00  0.00           H  
ATOM   3941  CB  TYR   260      20.159  42.391  64.191  1.00  0.00           C  
ATOM   3942  HB2 TYR   260      19.231  42.168  63.664  1.00  0.00           H  
ATOM   3943  HB3 TYR   260      20.224  43.466  64.364  1.00  0.00           H  
ATOM   3944  CG  TYR   260      21.348  42.012  63.287  1.00  0.00           C  
ATOM   3945  CD1 TYR   260      22.568  42.524  63.687  1.00  0.00           C  
ATOM   3946  HD1 TYR   260      22.641  43.154  64.562  1.00  0.00           H  
ATOM   3947  CE1 TYR   260      23.688  42.227  62.916  1.00  0.00           C  
ATOM   3948  HE1 TYR   260      24.586  42.821  63.005  1.00  0.00           H  
ATOM   3949  CZ  TYR   260      23.597  41.372  61.826  1.00  0.00           C  
ATOM   3950  OH  TYR   260      24.636  41.417  60.871  1.00  0.00           O  
ATOM   3951  HH  TYR   260      24.502  40.696  60.251  1.00  0.00           H  
ATOM   3952  CE2 TYR   260      22.337  40.892  61.366  1.00  0.00           C  
ATOM   3953  HE2 TYR   260      22.347  40.456  60.378  1.00  0.00           H  
ATOM   3954  CD2 TYR   260      21.179  41.226  62.133  1.00  0.00           C  
ATOM   3955  HD2 TYR   260      20.323  40.586  61.975  1.00  0.00           H  
ATOM   3956  C   TYR   260      19.209  42.175  66.564  1.00  0.00           C  
ATOM   3957  O   TYR   260      18.226  41.537  66.836  1.00  0.00           O  
ATOM   3958  N   ALA   261      19.509  43.290  67.191  1.00  0.00           N  
ATOM   3959  H   ALA   261      20.471  43.570  67.066  1.00  0.00           H  
ATOM   3960  CA  ALA   261      18.642  44.289  67.567  1.00  0.00           C  
ATOM   3961  HA  ALA   261      17.651  44.060  67.175  1.00  0.00           H  
ATOM   3962  CB  ALA   261      18.465  44.252  69.159  1.00  0.00           C  
ATOM   3963  HB1 ALA   261      19.474  44.247  69.571  1.00  0.00           H  
ATOM   3964  HB2 ALA   261      17.836  45.061  69.530  1.00  0.00           H  
ATOM   3965  HB3 ALA   261      17.999  43.313  69.456  1.00  0.00           H  
ATOM   3966  C   ALA   261      19.019  45.722  67.071  1.00  0.00           C  
ATOM   3967  O   ALA   261      20.055  45.918  66.395  1.00  0.00           O  
ATOM   3968  N   PRO   262      18.144  46.761  67.226  1.00  0.00           N  
ATOM   3969  CD  PRO   262      16.659  46.697  67.317  1.00  0.00           C  
ATOM   3970  HD2 PRO   262      16.398  46.348  68.316  1.00  0.00           H  
ATOM   3971  HD3 PRO   262      16.169  46.010  66.628  1.00  0.00           H  
ATOM   3972  CG  PRO   262      16.085  48.122  67.164  1.00  0.00           C  
ATOM   3973  HG2 PRO   262      15.459  48.526  67.960  1.00  0.00           H  
ATOM   3974  HG3 PRO   262      15.646  48.314  66.185  1.00  0.00           H  
ATOM   3975  CB  PRO   262      17.287  49.051  67.242  1.00  0.00           C  
ATOM   3976  HB2 PRO   262      17.339  49.652  68.150  1.00  0.00           H  
ATOM   3977  HB3 PRO   262      17.358  49.752  66.410  1.00  0.00           H  
ATOM   3978  CA  PRO   262      18.522  48.163  67.324  1.00  0.00           C  
ATOM   3979  HA  PRO   262      19.141  48.388  66.456  1.00  0.00           H  
ATOM   3980  C   PRO   262      19.397  48.424  68.561  1.00  0.00           C  
ATOM   3981  O   PRO   262      18.930  48.063  69.668  1.00  0.00           O  
ATOM   3982  N   PRO   263      20.357  49.291  68.434  1.00  0.00           N  
ATOM   3983  CD  PRO   263      21.001  49.855  67.208  1.00  0.00           C  
ATOM   3984  HD2 PRO   263      20.238  50.425  66.679  1.00  0.00           H  
ATOM   3985  HD3 PRO   263      21.383  49.060  66.568  1.00  0.00           H  
ATOM   3986  CG  PRO   263      22.186  50.780  67.630  1.00  0.00           C  
ATOM   3987  HG2 PRO   263      21.995  51.848  67.725  1.00  0.00           H  
ATOM   3988  HG3 PRO   263      23.072  50.677  67.003  1.00  0.00           H  
ATOM   3989  CB  PRO   263      22.453  50.193  69.004  1.00  0.00           C  
ATOM   3990  HB2 PRO   263      22.846  50.982  69.645  1.00  0.00           H  
ATOM   3991  HB3 PRO   263      23.192  49.395  68.934  1.00  0.00           H  
ATOM   3992  CA  PRO   263      21.125  49.615  69.565  1.00  0.00           C  
ATOM   3993  HA  PRO   263      21.332  48.737  70.177  1.00  0.00           H  
ATOM   3994  C   PRO   263      20.421  50.739  70.428  1.00  0.00           C  
ATOM   3995  O   PRO   263      20.353  51.917  70.099  1.00  0.00           O  
ATOM   3996  N   ILE   264      19.898  50.327  71.567  1.00  0.00           N  
ATOM   3997  H   ILE   264      19.716  49.334  71.557  1.00  0.00           H  
ATOM   3998  CA  ILE   264      19.362  51.223  72.694  1.00  0.00           C  
ATOM   3999  HA  ILE   264      19.666  52.251  72.494  1.00  0.00           H  
ATOM   4000  CB  ILE   264      17.727  51.174  72.716  1.00  0.00           C  
ATOM   4001  HB  ILE   264      17.470  51.960  73.426  1.00  0.00           H  
ATOM   4002  CG2 ILE   264      17.051  51.709  71.424  1.00  0.00           C  
ATOM   4003 HG21 ILE   264      15.987  51.908  71.553  1.00  0.00           H  
ATOM   4004 HG22 ILE   264      17.589  52.593  71.082  1.00  0.00           H  
ATOM   4005 HG23 ILE   264      17.023  50.921  70.672  1.00  0.00           H  
ATOM   4006  CG1 ILE   264      17.193  49.858  73.153  1.00  0.00           C  
ATOM   4007 HG12 ILE   264      17.442  49.104  72.405  1.00  0.00           H  
ATOM   4008 HG13 ILE   264      17.643  49.414  74.041  1.00  0.00           H  
ATOM   4009  CD1 ILE   264      15.743  49.879  73.388  1.00  0.00           C  
ATOM   4010 HD11 ILE   264      15.188  49.825  72.452  1.00  0.00           H  
ATOM   4011 HD12 ILE   264      15.659  48.898  73.856  1.00  0.00           H  
ATOM   4012 HD13 ILE   264      15.438  50.694  74.045  1.00  0.00           H  
ATOM   4013  C   ILE   264      19.919  50.922  74.077  1.00  0.00           C  
ATOM   4014  O   ILE   264      19.649  51.735  75.029  1.00  0.00           O  
ATOM   4015  N   SER   265      20.500  49.725  74.328  1.00  0.00           N  
ATOM   4016  H   SER   265      21.090  49.327  73.611  1.00  0.00           H  
ATOM   4017  CA  SER   265      21.024  49.196  75.650  1.00  0.00           C  
ATOM   4018  HA  SER   265      20.305  49.453  76.428  1.00  0.00           H  
ATOM   4019  CB  SER   265      21.182  47.648  75.594  1.00  0.00           C  
ATOM   4020  HB2 SER   265      21.858  47.416  74.770  1.00  0.00           H  
ATOM   4021  HB3 SER   265      21.610  47.338  76.547  1.00  0.00           H  
ATOM   4022  OG  SER   265      19.919  47.093  75.385  1.00  0.00           O  
ATOM   4023  HG  SER   265      19.702  47.305  74.474  1.00  0.00           H  
ATOM   4024  C   SER   265      22.236  50.000  76.110  1.00  0.00           C  
ATOM   4025  O   SER   265      23.311  49.473  76.082  1.00  0.00           O  
ATOM   4026  N   GLY   266      22.077  51.308  76.306  1.00  0.00           N  
ATOM   4027  H   GLY   266      21.194  51.708  76.024  1.00  0.00           H  
ATOM   4028  CA  GLY   266      23.094  52.264  76.156  1.00  0.00           C  
ATOM   4029  HA2 GLY   266      22.880  53.090  76.834  1.00  0.00           H  
ATOM   4030  HA3 GLY   266      24.070  51.924  76.499  1.00  0.00           H  
ATOM   4031  C   GLY   266      23.237  52.872  74.738  1.00  0.00           C  
ATOM   4032  O   GLY   266      22.490  52.469  73.806  1.00  0.00           O  
ATOM   4033  N   GLN   267      24.137  53.879  74.596  1.00  0.00           N  
ATOM   4034  H   GLN   267      24.719  54.134  75.381  1.00  0.00           H  
ATOM   4035  CA  GLN   267      24.440  54.456  73.280  1.00  0.00           C  
ATOM   4036  HA  GLN   267      23.471  54.606  72.805  1.00  0.00           H  
ATOM   4037  CB  GLN   267      24.968  55.829  73.559  1.00  0.00           C  
ATOM   4038  HB2 GLN   267      25.837  55.875  74.216  1.00  0.00           H  
ATOM   4039  HB3 GLN   267      25.343  56.184  72.600  1.00  0.00           H  
ATOM   4040  CG  GLN   267      23.798  56.737  73.931  1.00  0.00           C  
ATOM   4041  HG2 GLN   267      22.934  56.560  73.291  1.00  0.00           H  
ATOM   4042  HG3 GLN   267      23.619  56.533  74.987  1.00  0.00           H  
ATOM   4043  CD  GLN   267      24.094  58.230  74.001  1.00  0.00           C  
ATOM   4044  OE1 GLN   267      25.108  58.718  73.529  1.00  0.00           O  
ATOM   4045  NE2 GLN   267      23.100  59.102  74.229  1.00  0.00           N  
ATOM   4046 HE21 GLN   267      23.279  60.093  74.299  1.00  0.00           H  
ATOM   4047 HE22 GLN   267      22.290  58.704  74.681  1.00  0.00           H  
ATOM   4048  C   GLN   267      25.355  53.523  72.463  1.00  0.00           C  
ATOM   4049  O   GLN   267      25.930  52.643  73.079  1.00  0.00           O  
ATOM   4050  N   ILE   268      25.485  53.793  71.167  1.00  0.00           N  
ATOM   4051  H   ILE   268      24.976  54.591  70.816  1.00  0.00           H  
ATOM   4052  CA  ILE   268      26.506  53.304  70.297  1.00  0.00           C  
ATOM   4053  HA  ILE   268      26.435  52.219  70.369  1.00  0.00           H  
ATOM   4054  CB  ILE   268      26.160  53.801  68.830  1.00  0.00           C  
ATOM   4055  HB  ILE   268      25.806  54.832  68.827  1.00  0.00           H  
ATOM   4056  CG2 ILE   268      27.423  54.041  67.958  1.00  0.00           C  
ATOM   4057 HG21 ILE   268      28.032  53.138  67.902  1.00  0.00           H  
ATOM   4058 HG22 ILE   268      27.160  54.356  66.948  1.00  0.00           H  
ATOM   4059 HG23 ILE   268      27.955  54.894  68.380  1.00  0.00           H  
ATOM   4060  CG1 ILE   268      25.133  52.924  68.100  1.00  0.00           C  
ATOM   4061 HG12 ILE   268      25.645  52.129  67.559  1.00  0.00           H  
ATOM   4062 HG13 ILE   268      24.395  52.532  68.801  1.00  0.00           H  
ATOM   4063  CD1 ILE   268      24.339  53.713  67.085  1.00  0.00           C  
ATOM   4064 HD11 ILE   268      23.674  53.011  66.580  1.00  0.00           H  
ATOM   4065 HD12 ILE   268      23.743  54.411  67.673  1.00  0.00           H  
ATOM   4066 HD13 ILE   268      24.991  54.024  66.269  1.00  0.00           H  
ATOM   4067  C   ILE   268      27.957  53.637  70.756  1.00  0.00           C  
ATOM   4068  O   ILE   268      28.242  54.775  71.070  1.00  0.00           O  
ATOM   4069  N   ARG   269      28.846  52.656  70.882  1.00  0.00           N  
ATOM   4070  H   ARG   269      28.462  51.778  70.562  1.00  0.00           H  
ATOM   4071  CA  ARG   269      30.084  52.747  71.581  1.00  0.00           C  
ATOM   4072  HA  ARG   269      29.981  53.319  72.503  1.00  0.00           H  
ATOM   4073  CB  ARG   269      30.563  51.331  72.020  1.00  0.00           C  
ATOM   4074  HB2 ARG   269      30.738  50.687  71.158  1.00  0.00           H  
ATOM   4075  HB3 ARG   269      31.528  51.431  72.517  1.00  0.00           H  
ATOM   4076  CG  ARG   269      29.525  50.699  72.963  1.00  0.00           C  
ATOM   4077  HG2 ARG   269      29.650  51.208  73.919  1.00  0.00           H  
ATOM   4078  HG3 ARG   269      28.525  50.902  72.582  1.00  0.00           H  
ATOM   4079  CD  ARG   269      29.502  49.175  73.258  1.00  0.00           C  
ATOM   4080  HD2 ARG   269      30.255  48.636  72.683  1.00  0.00           H  
ATOM   4081  HD3 ARG   269      29.529  49.003  74.334  1.00  0.00           H  
ATOM   4082  NE  ARG   269      28.206  48.524  72.866  1.00  0.00           N  
ATOM   4083  HE  ARG   269      27.671  48.978  72.140  1.00  0.00           H  
ATOM   4084  CZ  ARG   269      27.999  47.236  73.032  1.00  0.00           C  
ATOM   4085  NH1 ARG   269      27.232  46.638  72.144  1.00  0.00           N  
ATOM   4086 HH11 ARG   269      26.758  47.155  71.416  1.00  0.00           H  
ATOM   4087 HH12 ARG   269      27.023  45.671  72.347  1.00  0.00           H  
ATOM   4088  NH2 ARG   269      28.696  46.437  73.773  1.00  0.00           N  
ATOM   4089 HH21 ARG   269      29.437  46.730  74.393  1.00  0.00           H  
ATOM   4090 HH22 ARG   269      28.372  45.481  73.800  1.00  0.00           H  
ATOM   4091  C   ARG   269      31.154  53.414  70.639  1.00  0.00           C  
ATOM   4092  O   ARG   269      32.043  54.174  71.087  1.00  0.00           O  
ATOM   4093  N   CYX   270      31.105  53.214  69.279  1.00  0.00           N  
ATOM   4094  H   CYX   270      30.362  52.594  68.990  1.00  0.00           H  
ATOM   4095  CA  CYX   270      32.304  53.064  68.476  1.00  0.00           C  
ATOM   4096  HA  CYX   270      32.946  52.337  68.973  1.00  0.00           H  
ATOM   4097  CB  CYX   270      31.931  52.495  67.155  1.00  0.00           C  
ATOM   4098  HB2 CYX   270      31.298  51.627  67.336  1.00  0.00           H  
ATOM   4099  HB3 CYX   270      31.255  53.186  66.652  1.00  0.00           H  
ATOM   4100  SG  CYX   270      33.304  52.117  65.997  1.00  0.00           S  
ATOM   4101  C   CYX   270      33.004  54.422  68.246  1.00  0.00           C  
ATOM   4102  O   CYX   270      32.595  55.281  67.465  1.00  0.00           O  
ATOM   4103  N   SER   271      34.186  54.657  68.884  1.00  0.00           N  
ATOM   4104  H   SER   271      34.460  53.879  69.468  1.00  0.00           H  
ATOM   4105  CA  SER   271      35.366  55.491  68.349  1.00  0.00           C  
ATOM   4106  HA  SER   271      35.044  55.807  67.356  1.00  0.00           H  
ATOM   4107  CB  SER   271      35.825  56.622  69.247  1.00  0.00           C  
ATOM   4108  HB2 SER   271      35.981  56.163  70.223  1.00  0.00           H  
ATOM   4109  HB3 SER   271      36.771  57.093  68.978  1.00  0.00           H  
ATOM   4110  OG  SER   271      34.757  57.602  69.271  1.00  0.00           O  
ATOM   4111  HG  SER   271      34.048  57.196  69.776  1.00  0.00           H  
ATOM   4112  C   SER   271      36.529  54.524  68.059  1.00  0.00           C  
ATOM   4113  O   SER   271      37.034  53.825  68.937  1.00  0.00           O  
ATOM   4114  N   SER   272      37.234  54.718  66.944  1.00  0.00           N  
ATOM   4115  H   SER   272      36.960  55.400  66.251  1.00  0.00           H  
ATOM   4116  CA  SER   272      38.267  53.831  66.468  1.00  0.00           C  
ATOM   4117  HA  SER   272      38.706  53.352  67.343  1.00  0.00           H  
ATOM   4118  CB  SER   272      37.579  52.749  65.616  1.00  0.00           C  
ATOM   4119  HB2 SER   272      36.804  52.348  66.269  1.00  0.00           H  
ATOM   4120  HB3 SER   272      37.034  53.082  64.733  1.00  0.00           H  
ATOM   4121  OG  SER   272      38.526  51.725  65.293  1.00  0.00           O  
ATOM   4122  HG  SER   272      38.622  51.131  66.041  1.00  0.00           H  
ATOM   4123  C   SER   272      39.458  54.532  65.735  1.00  0.00           C  
ATOM   4124  O   SER   272      39.301  55.669  65.316  1.00  0.00           O  
ATOM   4125  N   ASN   273      40.553  53.808  65.467  1.00  0.00           N  
ATOM   4126  H   ASN   273      40.582  52.886  65.880  1.00  0.00           H  
ATOM   4127  CA  ASN   273      41.566  54.128  64.475  1.00  0.00           C  
ATOM   4128  HA  ASN   273      41.571  55.212  64.363  1.00  0.00           H  
ATOM   4129  CB  ASN   273      42.946  53.837  65.064  1.00  0.00           C  
ATOM   4130  HB2 ASN   273      42.892  52.881  65.586  1.00  0.00           H  
ATOM   4131  HB3 ASN   273      43.695  53.876  64.273  1.00  0.00           H  
ATOM   4132  CG  ASN   273      43.411  54.942  66.021  1.00  0.00           C  
ATOM   4133  OD1 ASN   273      42.724  55.843  66.439  1.00  0.00           O  
ATOM   4134  ND2 ASN   273      44.509  54.624  66.721  1.00  0.00           N  
ATOM   4135 HD21 ASN   273      45.114  54.088  66.116  1.00  0.00           H  
ATOM   4136 HD22 ASN   273      44.196  53.959  67.415  1.00  0.00           H  
ATOM   4137  C   ASN   273      41.391  53.517  63.032  1.00  0.00           C  
ATOM   4138  O   ASN   273      41.512  52.322  62.820  1.00  0.00           O  
ATOM   4139  N   ILE   274      41.271  54.382  61.955  1.00  0.00           N  
ATOM   4140  H   ILE   274      41.181  55.369  62.153  1.00  0.00           H  
ATOM   4141  CA  ILE   274      41.624  53.968  60.554  1.00  0.00           C  
ATOM   4142  HA  ILE   274      41.040  53.059  60.411  1.00  0.00           H  
ATOM   4143  CB  ILE   274      41.196  55.081  59.517  1.00  0.00           C  
ATOM   4144  HB  ILE   274      41.843  55.954  59.600  1.00  0.00           H  
ATOM   4145  CG2 ILE   274      41.334  54.516  58.113  1.00  0.00           C  
ATOM   4146 HG21 ILE   274      41.073  55.222  57.325  1.00  0.00           H  
ATOM   4147 HG22 ILE   274      42.369  54.236  57.918  1.00  0.00           H  
ATOM   4148 HG23 ILE   274      40.739  53.603  58.137  1.00  0.00           H  
ATOM   4149  CG1 ILE   274      39.699  55.445  59.723  1.00  0.00           C  
ATOM   4150 HG12 ILE   274      39.126  54.527  59.592  1.00  0.00           H  
ATOM   4151 HG13 ILE   274      39.538  55.732  60.762  1.00  0.00           H  
ATOM   4152  CD1 ILE   274      39.112  56.471  58.803  1.00  0.00           C  
ATOM   4153 HD11 ILE   274      38.043  56.531  59.008  1.00  0.00           H  
ATOM   4154 HD12 ILE   274      39.657  57.414  58.761  1.00  0.00           H  
ATOM   4155 HD13 ILE   274      39.055  55.977  57.833  1.00  0.00           H  
ATOM   4156  C   ILE   274      43.157  53.693  60.402  1.00  0.00           C  
ATOM   4157  O   ILE   274      43.926  54.695  60.311  1.00  0.00           O  
ATOM   4158  N   THR   275      43.457  52.405  60.345  1.00  0.00           N  
ATOM   4159  H   THR   275      42.735  51.715  60.490  1.00  0.00           H  
ATOM   4160  CA  THR   275      44.829  51.966  60.216  1.00  0.00           C  
ATOM   4161  HA  THR   275      45.410  52.809  60.591  1.00  0.00           H  
ATOM   4162  CB  THR   275      45.063  50.760  61.096  1.00  0.00           C  
ATOM   4163  HB  THR   275      46.041  50.402  60.775  1.00  0.00           H  
ATOM   4164  CG2 THR   275      44.983  50.961  62.558  1.00  0.00           C  
ATOM   4165 HG21 THR   275      45.485  50.061  62.914  1.00  0.00           H  
ATOM   4166 HG22 THR   275      45.520  51.845  62.901  1.00  0.00           H  
ATOM   4167 HG23 THR   275      43.950  51.061  62.892  1.00  0.00           H  
ATOM   4168  OG1 THR   275      44.150  49.728  60.876  1.00  0.00           O  
ATOM   4169  HG1 THR   275      44.638  48.938  60.632  1.00  0.00           H  
ATOM   4170  C   THR   275      45.198  51.676  58.760  1.00  0.00           C  
ATOM   4171  O   THR   275      46.403  51.455  58.490  1.00  0.00           O  
ATOM   4172  N   GLY   276      44.185  51.627  57.901  1.00  0.00           N  
ATOM   4173  H   GLY   276      43.255  51.766  58.269  1.00  0.00           H  
ATOM   4174  CA  GLY   276      44.392  51.598  56.472  1.00  0.00           C  
ATOM   4175  HA2 GLY   276      45.031  52.390  56.079  1.00  0.00           H  
ATOM   4176  HA3 GLY   276      44.997  50.727  56.221  1.00  0.00           H  
ATOM   4177  C   GLY   276      43.069  51.542  55.573  1.00  0.00           C  
ATOM   4178  O   GLY   276      41.992  51.944  56.020  1.00  0.00           O  
ATOM   4179  N   LEU   277      43.270  51.242  54.290  1.00  0.00           N  
ATOM   4180  H   LEU   277      44.164  50.829  54.065  1.00  0.00           H  
ATOM   4181  CA  LEU   277      42.263  51.193  53.224  1.00  0.00           C  
ATOM   4182  HA  LEU   277      41.301  51.364  53.708  1.00  0.00           H  
ATOM   4183  CB  LEU   277      42.443  52.360  52.215  1.00  0.00           C  
ATOM   4184  HB2 LEU   277      43.483  52.571  51.962  1.00  0.00           H  
ATOM   4185  HB3 LEU   277      42.051  51.954  51.282  1.00  0.00           H  
ATOM   4186  CG  LEU   277      41.748  53.713  52.567  1.00  0.00           C  
ATOM   4187  HG  LEU   277      40.750  53.547  52.972  1.00  0.00           H  
ATOM   4188  CD1 LEU   277      42.541  54.494  53.531  1.00  0.00           C  
ATOM   4189 HD11 LEU   277      42.477  53.948  54.472  1.00  0.00           H  
ATOM   4190 HD12 LEU   277      43.579  54.475  53.199  1.00  0.00           H  
ATOM   4191 HD13 LEU   277      42.151  55.487  53.756  1.00  0.00           H  
ATOM   4192  CD2 LEU   277      41.621  54.539  51.263  1.00  0.00           C  
ATOM   4193 HD21 LEU   277      41.209  53.962  50.435  1.00  0.00           H  
ATOM   4194 HD22 LEU   277      41.030  55.446  51.392  1.00  0.00           H  
ATOM   4195 HD23 LEU   277      42.647  54.734  50.951  1.00  0.00           H  
ATOM   4196  C   LEU   277      42.419  49.876  52.440  1.00  0.00           C  
ATOM   4197  O   LEU   277      43.529  49.411  52.372  1.00  0.00           O  
ATOM   4198  N   LEU   278      41.334  49.219  52.205  1.00  0.00           N  
ATOM   4199  H   LEU   278      40.513  49.542  52.696  1.00  0.00           H  
ATOM   4200  CA  LEU   278      41.203  48.126  51.228  1.00  0.00           C  
ATOM   4201  HA  LEU   278      42.206  47.748  51.030  1.00  0.00           H  
ATOM   4202  CB  LEU   278      40.354  47.022  51.796  1.00  0.00           C  
ATOM   4203  HB2 LEU   278      39.343  47.405  51.933  1.00  0.00           H  
ATOM   4204  HB3 LEU   278      40.342  46.232  51.045  1.00  0.00           H  
ATOM   4205  CG  LEU   278      40.754  46.436  53.162  1.00  0.00           C  
ATOM   4206  HG  LEU   278      40.689  47.246  53.889  1.00  0.00           H  
ATOM   4207  CD1 LEU   278      39.868  45.205  53.470  1.00  0.00           C  
ATOM   4208 HD11 LEU   278      38.807  45.429  53.357  1.00  0.00           H  
ATOM   4209 HD12 LEU   278      40.014  44.421  52.727  1.00  0.00           H  
ATOM   4210 HD13 LEU   278      40.063  44.809  54.467  1.00  0.00           H  
ATOM   4211  CD2 LEU   278      42.225  45.933  53.079  1.00  0.00           C  
ATOM   4212 HD21 LEU   278      42.976  46.714  52.960  1.00  0.00           H  
ATOM   4213 HD22 LEU   278      42.428  45.245  53.900  1.00  0.00           H  
ATOM   4214 HD23 LEU   278      42.232  45.337  52.166  1.00  0.00           H  
ATOM   4215  C   LEU   278      40.656  48.686  49.951  1.00  0.00           C  
ATOM   4216  O   LEU   278      39.557  49.283  49.921  1.00  0.00           O  
ATOM   4217  N   LEU   279      41.462  48.689  48.904  1.00  0.00           N  
ATOM   4218  H   LEU   279      42.350  48.250  49.099  1.00  0.00           H  
ATOM   4219  CA  LEU   279      41.376  49.345  47.585  1.00  0.00           C  
ATOM   4220  HA  LEU   279      40.357  49.727  47.518  1.00  0.00           H  
ATOM   4221  CB  LEU   279      42.385  50.578  47.739  1.00  0.00           C  
ATOM   4222  HB2 LEU   279      42.282  51.042  48.720  1.00  0.00           H  
ATOM   4223  HB3 LEU   279      43.378  50.133  47.802  1.00  0.00           H  
ATOM   4224  CG  LEU   279      42.149  51.570  46.612  1.00  0.00           C  
ATOM   4225  HG  LEU   279      41.869  50.936  45.770  1.00  0.00           H  
ATOM   4226  CD1 LEU   279      41.104  52.652  46.872  1.00  0.00           C  
ATOM   4227 HD11 LEU   279      40.367  52.203  47.538  1.00  0.00           H  
ATOM   4228 HD12 LEU   279      41.425  53.516  47.454  1.00  0.00           H  
ATOM   4229 HD13 LEU   279      40.695  53.025  45.934  1.00  0.00           H  
ATOM   4230  CD2 LEU   279      43.429  52.212  46.172  1.00  0.00           C  
ATOM   4231 HD21 LEU   279      43.788  52.932  46.907  1.00  0.00           H  
ATOM   4232 HD22 LEU   279      44.150  51.428  45.939  1.00  0.00           H  
ATOM   4233 HD23 LEU   279      43.403  52.892  45.321  1.00  0.00           H  
ATOM   4234  C   LEU   279      41.724  48.408  46.361  1.00  0.00           C  
ATOM   4235  O   LEU   279      42.724  47.709  46.340  1.00  0.00           O  
ATOM   4236  N   THR   280      40.733  48.383  45.420  1.00  0.00           N  
ATOM   4237  H   THR   280      40.056  49.128  45.510  1.00  0.00           H  
ATOM   4238  CA  THR   280      40.933  47.754  44.084  1.00  0.00           C  
ATOM   4239  HA  THR   280      41.714  46.999  44.180  1.00  0.00           H  
ATOM   4240  CB  THR   280      39.678  47.206  43.507  1.00  0.00           C  
ATOM   4241  HB  THR   280      39.243  47.950  42.841  1.00  0.00           H  
ATOM   4242  CG2 THR   280      40.065  46.017  42.629  1.00  0.00           C  
ATOM   4243 HG21 THR   280      39.190  45.597  42.132  1.00  0.00           H  
ATOM   4244 HG22 THR   280      40.826  46.303  41.903  1.00  0.00           H  
ATOM   4245 HG23 THR   280      40.479  45.287  43.325  1.00  0.00           H  
ATOM   4246  OG1 THR   280      38.685  46.845  44.384  1.00  0.00           O  
ATOM   4247  HG1 THR   280      39.147  46.484  45.144  1.00  0.00           H  
ATOM   4248  C   THR   280      41.390  48.906  43.217  1.00  0.00           C  
ATOM   4249  O   THR   280      40.982  50.102  43.361  1.00  0.00           O  
ATOM   4250  N   ARG   281      42.171  48.592  42.197  1.00  0.00           N  
ATOM   4251  H   ARG   281      42.277  47.613  41.975  1.00  0.00           H  
ATOM   4252  CA  ARG   281      42.151  49.427  40.982  1.00  0.00           C  
ATOM   4253  HA  ARG   281      42.182  50.474  41.283  1.00  0.00           H  
ATOM   4254  CB  ARG   281      43.284  49.162  40.056  1.00  0.00           C  
ATOM   4255  HB2 ARG   281      44.189  49.365  40.630  1.00  0.00           H  
ATOM   4256  HB3 ARG   281      43.215  48.165  39.621  1.00  0.00           H  
ATOM   4257  CG  ARG   281      43.495  50.099  38.797  1.00  0.00           C  
ATOM   4258  HG2 ARG   281      42.877  49.874  37.927  1.00  0.00           H  
ATOM   4259  HG3 ARG   281      43.181  51.131  38.953  1.00  0.00           H  
ATOM   4260  CD  ARG   281      44.937  50.067  38.339  1.00  0.00           C  
ATOM   4261  HD2 ARG   281      45.056  50.873  37.614  1.00  0.00           H  
ATOM   4262  HD3 ARG   281      45.528  50.263  39.234  1.00  0.00           H  
ATOM   4263  NE  ARG   281      45.431  48.767  37.790  1.00  0.00           N  
ATOM   4264  HE  ARG   281      45.809  48.071  38.416  1.00  0.00           H  
ATOM   4265  CZ  ARG   281      45.503  48.395  36.571  1.00  0.00           C  
ATOM   4266  NH1 ARG   281      45.319  49.200  35.546  1.00  0.00           N  
ATOM   4267 HH11 ARG   281      45.494  48.795  34.637  1.00  0.00           H  
ATOM   4268 HH12 ARG   281      45.164  50.186  35.702  1.00  0.00           H  
ATOM   4269  NH2 ARG   281      45.766  47.193  36.221  1.00  0.00           N  
ATOM   4270 HH21 ARG   281      46.066  46.619  36.996  1.00  0.00           H  
ATOM   4271 HH22 ARG   281      45.332  46.746  35.426  1.00  0.00           H  
ATOM   4272  C   ARG   281      40.771  49.177  40.292  1.00  0.00           C  
ATOM   4273  O   ARG   281      40.257  48.058  40.350  1.00  0.00           O  
ATOM   4274  N   ASP   282      40.244  50.228  39.658  1.00  0.00           N  
ATOM   4275  H   ASP   282      40.726  51.115  39.623  1.00  0.00           H  
ATOM   4276  CA  ASP   282      38.920  50.121  38.913  1.00  0.00           C  
ATOM   4277  HA  ASP   282      38.205  49.494  39.444  1.00  0.00           H  
ATOM   4278  CB  ASP   282      38.324  51.524  38.796  1.00  0.00           C  
ATOM   4279  HB2 ASP   282      38.437  52.064  39.737  1.00  0.00           H  
ATOM   4280  HB3 ASP   282      38.834  52.042  37.983  1.00  0.00           H  
ATOM   4281  CG  ASP   282      36.886  51.529  38.550  1.00  0.00           C  
ATOM   4282  OD1 ASP   282      36.388  52.525  38.005  1.00  0.00           O  
ATOM   4283  OD2 ASP   282      36.140  50.600  38.840  1.00  0.00           O  
ATOM   4284  C   ASP   282      39.023  49.473  37.502  1.00  0.00           C  
ATOM   4285  O   ASP   282      40.052  49.590  36.785  1.00  0.00           O  
ATOM   4286  N   GLY   283      37.886  48.898  37.081  1.00  0.00           N  
ATOM   4287  H   GLY   283      37.072  49.092  37.647  1.00  0.00           H  
ATOM   4288  CA  GLY   283      37.847  47.637  36.351  1.00  0.00           C  
ATOM   4289  HA2 GLY   283      38.753  47.076  36.580  1.00  0.00           H  
ATOM   4290  HA3 GLY   283      37.022  47.033  36.729  1.00  0.00           H  
ATOM   4291  C   GLY   283      37.737  47.917  34.832  1.00  0.00           C  
ATOM   4292  O   GLY   283      36.688  48.111  34.233  1.00  0.00           O  
ATOM   4293  N   GLY   284      38.921  47.881  34.166  1.00  0.00           N  
ATOM   4294  H   GLY   284      39.712  47.738  34.778  1.00  0.00           H  
ATOM   4295  CA  GLY   284      39.108  48.062  32.694  1.00  0.00           C  
ATOM   4296  HA2 GLY   284      40.107  47.753  32.385  1.00  0.00           H  
ATOM   4297  HA3 GLY   284      38.536  47.281  32.195  1.00  0.00           H  
ATOM   4298  C   GLY   284      38.764  49.480  32.185  1.00  0.00           C  
ATOM   4299  O   GLY   284      37.574  49.692  32.033  1.00  0.00           O  
ATOM   4300  N   ASN   285      39.715  50.409  32.169  1.00  0.00           N  
ATOM   4301  H   ASN   285      40.684  50.144  32.277  1.00  0.00           H  
ATOM   4302  CA  ASN   285      39.422  51.783  31.858  1.00  0.00           C  
ATOM   4303  HA  ASN   285      38.343  51.934  31.827  1.00  0.00           H  
ATOM   4304  CB  ASN   285      40.020  52.586  32.981  1.00  0.00           C  
ATOM   4305  HB2 ASN   285      39.404  52.541  33.879  1.00  0.00           H  
ATOM   4306  HB3 ASN   285      41.042  52.271  33.190  1.00  0.00           H  
ATOM   4307  CG  ASN   285      40.301  54.007  32.729  1.00  0.00           C  
ATOM   4308  OD1 ASN   285      39.488  54.681  32.136  1.00  0.00           O  
ATOM   4309  ND2 ASN   285      41.308  54.595  33.288  1.00  0.00           N  
ATOM   4310 HD21 ASN   285      41.849  54.022  33.919  1.00  0.00           H  
ATOM   4311 HD22 ASN   285      41.441  55.596  33.246  1.00  0.00           H  
ATOM   4312  C   ASN   285      39.888  52.225  30.420  1.00  0.00           C  
ATOM   4313  O   ASN   285      41.031  51.954  29.999  1.00  0.00           O  
ATOM   4314  N   SER   286      38.964  52.820  29.619  1.00  0.00           N  
ATOM   4315  H   SER   286      38.221  53.207  30.183  1.00  0.00           H  
ATOM   4316  CA  SER   286      39.254  53.206  28.201  1.00  0.00           C  
ATOM   4317  HA  SER   286      39.655  52.297  27.752  1.00  0.00           H  
ATOM   4318  CB  SER   286      37.922  53.404  27.452  1.00  0.00           C  
ATOM   4319  HB2 SER   286      37.885  53.002  26.440  1.00  0.00           H  
ATOM   4320  HB3 SER   286      37.181  52.802  27.979  1.00  0.00           H  
ATOM   4321  OG  SER   286      37.448  54.694  27.439  1.00  0.00           O  
ATOM   4322  HG  SER   286      37.240  54.885  26.521  1.00  0.00           H  
ATOM   4323  C   SER   286      40.175  54.362  28.003  1.00  0.00           C  
ATOM   4324  O   SER   286      40.883  54.321  27.037  1.00  0.00           O  
ATOM   4325  N   ASN   287      40.417  55.145  29.057  1.00  0.00           N  
ATOM   4326  H   ASN   287      39.809  55.025  29.854  1.00  0.00           H  
ATOM   4327  CA  ASN   287      41.158  56.456  29.082  1.00  0.00           C  
ATOM   4328  HA  ASN   287      41.274  56.832  28.065  1.00  0.00           H  
ATOM   4329  CB  ASN   287      40.340  57.471  29.902  1.00  0.00           C  
ATOM   4330  HB2 ASN   287      39.373  57.428  29.401  1.00  0.00           H  
ATOM   4331  HB3 ASN   287      40.260  57.102  30.925  1.00  0.00           H  
ATOM   4332  CG  ASN   287      40.892  58.831  29.926  1.00  0.00           C  
ATOM   4333  OD1 ASN   287      41.337  59.360  30.951  1.00  0.00           O  
ATOM   4334  ND2 ASN   287      41.066  59.431  28.764  1.00  0.00           N  
ATOM   4335 HD21 ASN   287      40.450  59.245  27.985  1.00  0.00           H  
ATOM   4336 HD22 ASN   287      41.439  60.368  28.802  1.00  0.00           H  
ATOM   4337  C   ASN   287      42.531  56.273  29.686  1.00  0.00           C  
ATOM   4338  O   ASN   287      42.707  55.855  30.854  1.00  0.00           O  
ATOM   4339  N   ASN   288      43.601  56.532  28.894  1.00  0.00           N  
ATOM   4340  H   ASN   288      43.442  56.981  28.003  1.00  0.00           H  
ATOM   4341  CA  ASN   288      45.017  56.207  29.121  1.00  0.00           C  
ATOM   4342  HA  ASN   288      45.088  55.183  29.488  1.00  0.00           H  
ATOM   4343  CB  ASN   288      45.709  56.245  27.732  1.00  0.00           C  
ATOM   4344  HB2 ASN   288      44.944  55.844  27.067  1.00  0.00           H  
ATOM   4345  HB3 ASN   288      45.854  57.279  27.419  1.00  0.00           H  
ATOM   4346  CG  ASN   288      46.999  55.524  27.536  1.00  0.00           C  
ATOM   4347  OD1 ASN   288      48.029  56.060  27.801  1.00  0.00           O  
ATOM   4348  ND2 ASN   288      47.018  54.231  27.212  1.00  0.00           N  
ATOM   4349 HD21 ASN   288      47.918  53.903  27.534  1.00  0.00           H  
ATOM   4350 HD22 ASN   288      46.215  53.836  27.680  1.00  0.00           H  
ATOM   4351  C   ASN   288      45.691  57.067  30.226  1.00  0.00           C  
ATOM   4352  O   ASN   288      46.491  56.554  30.979  1.00  0.00           O  
ATOM   4353  N   GLU   289      45.456  58.387  30.156  1.00  0.00           N  
ATOM   4354  H   GLU   289      44.952  58.667  29.327  1.00  0.00           H  
ATOM   4355  CA  GLU   289      46.058  59.537  30.842  1.00  0.00           C  
ATOM   4356  HA  GLU   289      47.132  59.368  30.917  1.00  0.00           H  
ATOM   4357  CB  GLU   289      46.015  60.804  29.934  1.00  0.00           C  
ATOM   4358  HB2 GLU   289      46.785  61.460  30.341  1.00  0.00           H  
ATOM   4359  HB3 GLU   289      46.215  60.644  28.875  1.00  0.00           H  
ATOM   4360  CG  GLU   289      44.647  61.568  29.947  1.00  0.00           C  
ATOM   4361  HG2 GLU   289      44.187  61.385  30.918  1.00  0.00           H  
ATOM   4362  HG3 GLU   289      44.855  62.636  29.871  1.00  0.00           H  
ATOM   4363  CD  GLU   289      43.717  61.269  28.821  1.00  0.00           C  
ATOM   4364  OE1 GLU   289      42.711  61.975  28.619  1.00  0.00           O  
ATOM   4365  OE2 GLU   289      44.101  60.352  28.085  1.00  0.00           O  
ATOM   4366  C   GLU   289      45.571  59.721  32.252  1.00  0.00           C  
ATOM   4367  O   GLU   289      46.241  60.379  33.085  1.00  0.00           O  
ATOM   4368  N   SER   290      44.457  59.078  32.644  1.00  0.00           N  
ATOM   4369  H   SER   290      43.907  58.672  31.901  1.00  0.00           H  
ATOM   4370  CA  SER   290      44.095  58.868  34.057  1.00  0.00           C  
ATOM   4371  HA  SER   290      44.712  59.438  34.752  1.00  0.00           H  
ATOM   4372  CB  SER   290      42.653  59.298  34.284  1.00  0.00           C  
ATOM   4373  HB2 SER   290      42.464  59.082  35.336  1.00  0.00           H  
ATOM   4374  HB3 SER   290      42.565  60.384  34.256  1.00  0.00           H  
ATOM   4375  OG  SER   290      41.720  58.700  33.467  1.00  0.00           O  
ATOM   4376  HG  SER   290      41.666  59.160  32.626  1.00  0.00           H  
ATOM   4377  C   SER   290      44.267  57.441  34.607  1.00  0.00           C  
ATOM   4378  O   SER   290      44.416  56.529  33.824  1.00  0.00           O  
ATOM   4379  N   GLU   291      44.125  57.223  35.875  1.00  0.00           N  
ATOM   4380  H   GLU   291      44.080  58.010  36.507  1.00  0.00           H  
ATOM   4381  CA  GLU   291      43.981  55.859  36.446  1.00  0.00           C  
ATOM   4382  HA  GLU   291      43.491  55.259  35.679  1.00  0.00           H  
ATOM   4383  CB  GLU   291      45.341  55.242  36.683  1.00  0.00           C  
ATOM   4384  HB2 GLU   291      45.893  55.298  35.745  1.00  0.00           H  
ATOM   4385  HB3 GLU   291      45.952  55.812  37.383  1.00  0.00           H  
ATOM   4386  CG  GLU   291      45.403  53.714  36.967  1.00  0.00           C  
ATOM   4387  HG2 GLU   291      46.160  53.609  37.743  1.00  0.00           H  
ATOM   4388  HG3 GLU   291      44.519  53.358  37.496  1.00  0.00           H  
ATOM   4389  CD  GLU   291      45.820  52.902  35.680  1.00  0.00           C  
ATOM   4390  OE1 GLU   291      46.884  53.181  35.120  1.00  0.00           O  
ATOM   4391  OE2 GLU   291      45.070  51.974  35.308  1.00  0.00           O  
ATOM   4392  C   GLU   291      43.179  55.843  37.707  1.00  0.00           C  
ATOM   4393  O   GLU   291      43.212  56.734  38.540  1.00  0.00           O  
ATOM   4394  N   ILE   292      42.215  54.885  37.801  1.00  0.00           N  
ATOM   4395  H   ILE   292      42.372  54.046  37.261  1.00  0.00           H  
ATOM   4396  CA  ILE   292      41.033  54.975  38.619  1.00  0.00           C  
ATOM   4397  HA  ILE   292      41.015  55.922  39.159  1.00  0.00           H  
ATOM   4398  CB  ILE   292      39.770  54.942  37.652  1.00  0.00           C  
ATOM   4399  HB  ILE   292      39.710  53.899  37.339  1.00  0.00           H  
ATOM   4400  CG2 ILE   292      38.552  55.347  38.432  1.00  0.00           C  
ATOM   4401 HG21 ILE   292      38.647  56.321  38.912  1.00  0.00           H  
ATOM   4402 HG22 ILE   292      37.664  55.480  37.815  1.00  0.00           H  
ATOM   4403 HG23 ILE   292      38.252  54.563  39.128  1.00  0.00           H  
ATOM   4404  CG1 ILE   292      40.008  55.764  36.425  1.00  0.00           C  
ATOM   4405 HG12 ILE   292      40.721  56.550  36.672  1.00  0.00           H  
ATOM   4406 HG13 ILE   292      40.584  55.255  35.653  1.00  0.00           H  
ATOM   4407  CD1 ILE   292      38.952  56.572  35.707  1.00  0.00           C  
ATOM   4408 HD11 ILE   292      39.493  57.241  35.038  1.00  0.00           H  
ATOM   4409 HD12 ILE   292      38.213  55.910  35.256  1.00  0.00           H  
ATOM   4410 HD13 ILE   292      38.372  57.247  36.336  1.00  0.00           H  
ATOM   4411  C   ILE   292      40.925  53.861  39.623  1.00  0.00           C  
ATOM   4412  O   ILE   292      41.429  52.778  39.291  1.00  0.00           O  
ATOM   4413  N   PHE   293      40.364  54.252  40.758  1.00  0.00           N  
ATOM   4414  H   PHE   293      40.153  55.218  40.965  1.00  0.00           H  
ATOM   4415  CA  PHE   293      40.513  53.331  41.890  1.00  0.00           C  
ATOM   4416  HA  PHE   293      40.725  52.310  41.574  1.00  0.00           H  
ATOM   4417  CB  PHE   293      41.646  53.672  42.892  1.00  0.00           C  
ATOM   4418  HB2 PHE   293      41.545  54.732  43.127  1.00  0.00           H  
ATOM   4419  HB3 PHE   293      41.494  53.092  43.803  1.00  0.00           H  
ATOM   4420  CG  PHE   293      43.027  53.368  42.330  1.00  0.00           C  
ATOM   4421  CD1 PHE   293      43.526  54.265  41.335  1.00  0.00           C  
ATOM   4422  HD1 PHE   293      42.991  55.184  41.149  1.00  0.00           H  
ATOM   4423  CE1 PHE   293      44.775  53.886  40.713  1.00  0.00           C  
ATOM   4424  HE1 PHE   293      45.257  54.438  39.919  1.00  0.00           H  
ATOM   4425  CZ  PHE   293      45.281  52.613  40.845  1.00  0.00           C  
ATOM   4426  HZ  PHE   293      46.090  52.326  40.189  1.00  0.00           H  
ATOM   4427  CE2 PHE   293      44.713  51.780  41.817  1.00  0.00           C  
ATOM   4428  HE2 PHE   293      45.208  50.835  41.984  1.00  0.00           H  
ATOM   4429  CD2 PHE   293      43.574  52.140  42.545  1.00  0.00           C  
ATOM   4430  HD2 PHE   293      43.124  51.483  43.276  1.00  0.00           H  
ATOM   4431  C   PHE   293      39.172  53.246  42.713  1.00  0.00           C  
ATOM   4432  O   PHE   293      38.425  54.247  42.850  1.00  0.00           O  
ATOM   4433  N   ARG   294      38.926  52.087  43.343  1.00  0.00           N  
ATOM   4434  H   ARG   294      39.652  51.385  43.377  1.00  0.00           H  
ATOM   4435  CA  ARG   294      37.770  51.793  44.155  1.00  0.00           C  
ATOM   4436  HA  ARG   294      37.106  52.650  44.270  1.00  0.00           H  
ATOM   4437  CB  ARG   294      36.907  50.659  43.512  1.00  0.00           C  
ATOM   4438  HB2 ARG   294      37.400  49.687  43.483  1.00  0.00           H  
ATOM   4439  HB3 ARG   294      36.065  50.586  44.200  1.00  0.00           H  
ATOM   4440  CG  ARG   294      36.345  50.920  42.134  1.00  0.00           C  
ATOM   4441  HG2 ARG   294      37.138  51.094  41.407  1.00  0.00           H  
ATOM   4442  HG3 ARG   294      35.895  49.952  41.916  1.00  0.00           H  
ATOM   4443  CD  ARG   294      35.251  51.988  42.091  1.00  0.00           C  
ATOM   4444  HD2 ARG   294      34.495  51.788  42.850  1.00  0.00           H  
ATOM   4445  HD3 ARG   294      35.599  53.001  42.294  1.00  0.00           H  
ATOM   4446  NE  ARG   294      34.516  51.907  40.826  1.00  0.00           N  
ATOM   4447  HE  ARG   294      34.983  51.663  39.964  1.00  0.00           H  
ATOM   4448  CZ  ARG   294      33.254  52.145  40.581  1.00  0.00           C  
ATOM   4449  NH1 ARG   294      32.848  51.838  39.397  1.00  0.00           N  
ATOM   4450 HH11 ARG   294      33.337  51.127  38.871  1.00  0.00           H  
ATOM   4451 HH12 ARG   294      31.951  52.161  39.063  1.00  0.00           H  
ATOM   4452  NH2 ARG   294      32.485  52.817  41.370  1.00  0.00           N  
ATOM   4453 HH21 ARG   294      32.746  53.373  42.172  1.00  0.00           H  
ATOM   4454 HH22 ARG   294      31.500  52.760  41.152  1.00  0.00           H  
ATOM   4455  C   ARG   294      38.042  51.345  45.601  1.00  0.00           C  
ATOM   4456  O   ARG   294      38.899  50.489  45.741  1.00  0.00           O  
ATOM   4457  N   PRO   295      37.302  51.835  46.605  1.00  0.00           N  
ATOM   4458  CD  PRO   295      36.499  52.987  46.498  1.00  0.00           C  
ATOM   4459  HD2 PRO   295      35.715  52.761  45.776  1.00  0.00           H  
ATOM   4460  HD3 PRO   295      37.171  53.774  46.154  1.00  0.00           H  
ATOM   4461  CG  PRO   295      35.845  53.298  47.804  1.00  0.00           C  
ATOM   4462  HG2 PRO   295      34.776  53.102  47.724  1.00  0.00           H  
ATOM   4463  HG3 PRO   295      35.896  54.378  47.939  1.00  0.00           H  
ATOM   4464  CB  PRO   295      36.628  52.428  48.736  1.00  0.00           C  
ATOM   4465  HB2 PRO   295      36.040  52.118  49.600  1.00  0.00           H  
ATOM   4466  HB3 PRO   295      37.353  53.122  49.161  1.00  0.00           H  
ATOM   4467  CA  PRO   295      37.291  51.307  47.950  1.00  0.00           C  
ATOM   4468  HA  PRO   295      38.298  51.176  48.345  1.00  0.00           H  
ATOM   4469  C   PRO   295      36.601  49.956  48.037  1.00  0.00           C  
ATOM   4470  O   PRO   295      35.522  49.764  47.494  1.00  0.00           O  
ATOM   4471  N   GLY   296      37.234  48.897  48.508  1.00  0.00           N  
ATOM   4472  H   GLY   296      38.239  48.912  48.607  1.00  0.00           H  
ATOM   4473  CA  GLY   296      36.613  47.672  48.986  1.00  0.00           C  
ATOM   4474  HA2 GLY   296      36.046  47.856  49.899  1.00  0.00           H  
ATOM   4475  HA3 GLY   296      35.885  47.281  48.276  1.00  0.00           H  
ATOM   4476  C   GLY   296      37.676  46.545  49.165  1.00  0.00           C  
ATOM   4477  O   GLY   296      38.536  46.542  48.354  1.00  0.00           O  
ATOM   4478  N   GLY   297      37.553  45.509  50.004  1.00  0.00           N  
ATOM   4479  H   GLY   297      36.927  45.567  50.794  1.00  0.00           H  
ATOM   4480  CA  GLY   297      38.145  44.175  49.766  1.00  0.00           C  
ATOM   4481  HA2 GLY   297      39.187  44.250  50.078  1.00  0.00           H  
ATOM   4482  HA3 GLY   297      37.701  43.585  50.569  1.00  0.00           H  
ATOM   4483  C   GLY   297      37.860  43.498  48.426  1.00  0.00           C  
ATOM   4484  O   GLY   297      37.097  44.041  47.613  1.00  0.00           O  
ATOM   4485  N   GLY   298      38.404  42.340  48.126  1.00  0.00           N  
ATOM   4486  H   GLY   298      39.002  41.895  48.809  1.00  0.00           H  
ATOM   4487  CA  GLY   298      38.144  41.479  46.953  1.00  0.00           C  
ATOM   4488  HA2 GLY   298      37.414  41.818  46.217  1.00  0.00           H  
ATOM   4489  HA3 GLY   298      39.130  41.403  46.495  1.00  0.00           H  
ATOM   4490  C   GLY   298      37.652  40.127  47.336  1.00  0.00           C  
ATOM   4491  O   GLY   298      36.459  39.824  47.128  1.00  0.00           O  
ATOM   4492  N   ASP   299      38.476  39.454  48.095  1.00  0.00           N  
ATOM   4493  H   ASP   299      39.433  39.779  48.079  1.00  0.00           H  
ATOM   4494  CA  ASP   299      37.952  38.689  49.225  1.00  0.00           C  
ATOM   4495  HA  ASP   299      37.028  38.159  48.995  1.00  0.00           H  
ATOM   4496  CB  ASP   299      38.916  37.553  49.645  1.00  0.00           C  
ATOM   4497  HB2 ASP   299      39.387  37.178  48.736  1.00  0.00           H  
ATOM   4498  HB3 ASP   299      39.652  38.020  50.300  1.00  0.00           H  
ATOM   4499  CG  ASP   299      38.258  36.376  50.400  1.00  0.00           C  
ATOM   4500  OD1 ASP   299      38.182  35.303  49.781  1.00  0.00           O  
ATOM   4501  OD2 ASP   299      37.723  36.642  51.522  1.00  0.00           O  
ATOM   4502  C   ASP   299      37.754  39.704  50.411  1.00  0.00           C  
ATOM   4503  O   ASP   299      38.563  40.624  50.604  1.00  0.00           O  
ATOM   4504  N   MET   300      36.589  39.659  51.108  1.00  0.00           N  
ATOM   4505  H   MET   300      36.055  38.832  50.881  1.00  0.00           H  
ATOM   4506  CA  MET   300      36.393  40.243  52.445  1.00  0.00           C  
ATOM   4507  HA  MET   300      36.256  41.324  52.400  1.00  0.00           H  
ATOM   4508  CB  MET   300      35.138  39.645  53.126  1.00  0.00           C  
ATOM   4509  HB2 MET   300      34.243  39.890  52.554  1.00  0.00           H  
ATOM   4510  HB3 MET   300      35.300  38.576  53.264  1.00  0.00           H  
ATOM   4511  CG  MET   300      34.888  40.357  54.466  1.00  0.00           C  
ATOM   4512  HG2 MET   300      35.841  40.678  54.887  1.00  0.00           H  
ATOM   4513  HG3 MET   300      34.198  41.200  54.434  1.00  0.00           H  
ATOM   4514  SD  MET   300      34.136  39.246  55.614  1.00  0.00           S  
ATOM   4515  CE  MET   300      35.562  38.141  56.153  1.00  0.00           C  
ATOM   4516  HE1 MET   300      35.888  37.530  55.312  1.00  0.00           H  
ATOM   4517  HE2 MET   300      36.453  38.673  56.489  1.00  0.00           H  
ATOM   4518  HE3 MET   300      35.187  37.423  56.883  1.00  0.00           H  
ATOM   4519  C   MET   300      37.615  40.014  53.264  1.00  0.00           C  
ATOM   4520  O   MET   300      38.131  41.022  53.834  1.00  0.00           O  
ATOM   4521  N   ARG   301      38.267  38.837  53.288  1.00  0.00           N  
ATOM   4522  H   ARG   301      37.897  38.105  52.698  1.00  0.00           H  
ATOM   4523  CA  ARG   301      39.466  38.438  54.067  1.00  0.00           C  
ATOM   4524  HA  ARG   301      39.242  38.849  55.052  1.00  0.00           H  
ATOM   4525  CB  ARG   301      39.471  36.916  54.115  1.00  0.00           C  
ATOM   4526  HB2 ARG   301      39.842  36.602  53.139  1.00  0.00           H  
ATOM   4527  HB3 ARG   301      40.268  36.628  54.801  1.00  0.00           H  
ATOM   4528  CG  ARG   301      38.211  36.126  54.589  1.00  0.00           C  
ATOM   4529  HG2 ARG   301      38.031  36.311  55.648  1.00  0.00           H  
ATOM   4530  HG3 ARG   301      37.303  36.409  54.057  1.00  0.00           H  
ATOM   4531  CD  ARG   301      38.389  34.609  54.435  1.00  0.00           C  
ATOM   4532  HD2 ARG   301      39.352  34.323  54.857  1.00  0.00           H  
ATOM   4533  HD3 ARG   301      37.603  34.093  54.987  1.00  0.00           H  
ATOM   4534  NE  ARG   301      38.440  34.261  53.013  1.00  0.00           N  
ATOM   4535  HE  ARG   301      38.024  34.975  52.433  1.00  0.00           H  
ATOM   4536  CZ  ARG   301      38.818  33.102  52.494  1.00  0.00           C  
ATOM   4537  NH1 ARG   301      39.035  32.102  53.298  1.00  0.00           N  
ATOM   4538 HH11 ARG   301      39.120  31.228  52.797  1.00  0.00           H  
ATOM   4539 HH12 ARG   301      38.332  32.087  54.023  1.00  0.00           H  
ATOM   4540  NH2 ARG   301      38.923  32.954  51.212  1.00  0.00           N  
ATOM   4541 HH21 ARG   301      39.502  32.167  50.957  1.00  0.00           H  
ATOM   4542 HH22 ARG   301      38.767  33.769  50.637  1.00  0.00           H  
ATOM   4543  C   ARG   301      40.790  38.999  53.500  1.00  0.00           C  
ATOM   4544  O   ARG   301      41.862  38.768  54.085  1.00  0.00           O  
ATOM   4545  N   ASP   302      40.765  39.943  52.547  1.00  0.00           N  
ATOM   4546  H   ASP   302      39.867  40.028  52.091  1.00  0.00           H  
ATOM   4547  CA  ASP   302      41.800  41.020  52.379  1.00  0.00           C  
ATOM   4548  HA  ASP   302      42.798  40.596  52.268  1.00  0.00           H  
ATOM   4549  CB  ASP   302      41.481  41.695  50.997  1.00  0.00           C  
ATOM   4550  HB2 ASP   302      40.502  42.174  51.027  1.00  0.00           H  
ATOM   4551  HB3 ASP   302      42.232  42.442  50.739  1.00  0.00           H  
ATOM   4552  CG  ASP   302      41.562  40.743  49.808  1.00  0.00           C  
ATOM   4553  OD1 ASP   302      42.654  40.157  49.617  1.00  0.00           O  
ATOM   4554  OD2 ASP   302      40.921  41.048  48.779  1.00  0.00           O  
ATOM   4555  C   ASP   302      41.929  42.001  53.568  1.00  0.00           C  
ATOM   4556  O   ASP   302      43.037  42.407  53.947  1.00  0.00           O  
ATOM   4557  N   ASN   303      40.941  41.937  54.484  1.00  0.00           N  
ATOM   4558  H   ASN   303      40.087  41.440  54.275  1.00  0.00           H  
ATOM   4559  CA  ASN   303      41.124  42.435  55.877  1.00  0.00           C  
ATOM   4560  HA  ASN   303      41.371  43.495  55.950  1.00  0.00           H  
ATOM   4561  CB  ASN   303      39.948  42.107  56.694  1.00  0.00           C  
ATOM   4562  HB2 ASN   303      39.524  41.158  56.364  1.00  0.00           H  
ATOM   4563  HB3 ASN   303      40.255  42.099  57.740  1.00  0.00           H  
ATOM   4564  CG  ASN   303      38.822  43.146  56.609  1.00  0.00           C  
ATOM   4565  OD1 ASN   303      38.656  44.017  57.445  1.00  0.00           O  
ATOM   4566  ND2 ASN   303      38.144  43.201  55.530  1.00  0.00           N  
ATOM   4567 HD21 ASN   303      37.728  44.112  55.398  1.00  0.00           H  
ATOM   4568 HD22 ASN   303      38.479  42.775  54.678  1.00  0.00           H  
ATOM   4569  C   ASN   303      42.413  41.784  56.541  1.00  0.00           C  
ATOM   4570  O   ASN   303      43.182  42.608  57.044  1.00  0.00           O  
ATOM   4571  N   TRP   304      42.603  40.434  56.488  1.00  0.00           N  
ATOM   4572  H   TRP   304      41.932  39.919  55.937  1.00  0.00           H  
ATOM   4573  CA  TRP   304      43.476  39.546  57.300  1.00  0.00           C  
ATOM   4574  HA  TRP   304      43.733  40.144  58.175  1.00  0.00           H  
ATOM   4575  CB  TRP   304      42.761  38.250  57.577  1.00  0.00           C  
ATOM   4576  HB2 TRP   304      42.935  37.523  56.783  1.00  0.00           H  
ATOM   4577  HB3 TRP   304      43.298  37.725  58.367  1.00  0.00           H  
ATOM   4578  CG  TRP   304      41.250  38.232  57.771  1.00  0.00           C  
ATOM   4579  CD1 TRP   304      40.547  39.290  58.274  1.00  0.00           C  
ATOM   4580  HD1 TRP   304      40.945  40.193  58.714  1.00  0.00           H  
ATOM   4581  NE1 TRP   304      39.268  38.854  58.453  1.00  0.00           N  
ATOM   4582  HE1 TRP   304      38.491  39.498  58.485  1.00  0.00           H  
ATOM   4583  CE2 TRP   304      39.121  37.454  58.392  1.00  0.00           C  
ATOM   4584  CZ2 TRP   304      38.045  36.627  58.494  1.00  0.00           C  
ATOM   4585  HZ2 TRP   304      37.108  37.071  58.795  1.00  0.00           H  
ATOM   4586  CH2 TRP   304      38.176  35.300  58.248  1.00  0.00           C  
ATOM   4587  HH2 TRP   304      37.342  34.618  58.326  1.00  0.00           H  
ATOM   4588  CZ3 TRP   304      39.437  34.736  57.947  1.00  0.00           C  
ATOM   4589  HZ3 TRP   304      39.480  33.661  57.851  1.00  0.00           H  
ATOM   4590  CE3 TRP   304      40.529  35.611  57.652  1.00  0.00           C  
ATOM   4591  HE3 TRP   304      41.514  35.277  57.363  1.00  0.00           H  
ATOM   4592  CD2 TRP   304      40.385  37.010  57.854  1.00  0.00           C  
ATOM   4593  C   TRP   304      44.848  39.243  56.620  1.00  0.00           C  
ATOM   4594  O   TRP   304      45.893  39.262  57.266  1.00  0.00           O  
ATOM   4595  N   ARG   305      44.783  39.309  55.240  1.00  0.00           N  
ATOM   4596  H   ARG   305      43.933  38.959  54.820  1.00  0.00           H  
ATOM   4597  CA  ARG   305      46.019  39.468  54.444  1.00  0.00           C  
ATOM   4598  HA  ARG   305      46.669  38.619  54.655  1.00  0.00           H  
ATOM   4599  CB  ARG   305      45.651  39.386  52.926  1.00  0.00           C  
ATOM   4600  HB2 ARG   305      44.950  40.172  52.646  1.00  0.00           H  
ATOM   4601  HB3 ARG   305      46.537  39.619  52.335  1.00  0.00           H  
ATOM   4602  CG  ARG   305      45.290  37.950  52.460  1.00  0.00           C  
ATOM   4603  HG2 ARG   305      46.138  37.454  51.987  1.00  0.00           H  
ATOM   4604  HG3 ARG   305      44.911  37.339  53.278  1.00  0.00           H  
ATOM   4605  CD  ARG   305      44.256  38.000  51.397  1.00  0.00           C  
ATOM   4606  HD2 ARG   305      43.338  38.531  51.649  1.00  0.00           H  
ATOM   4607  HD3 ARG   305      44.585  38.578  50.533  1.00  0.00           H  
ATOM   4608  NE  ARG   305      43.779  36.748  50.853  1.00  0.00           N  
ATOM   4609  HE  ARG   305      44.393  35.953  50.961  1.00  0.00           H  
ATOM   4610  CZ  ARG   305      42.769  36.601  49.949  1.00  0.00           C  
ATOM   4611  NH1 ARG   305      42.249  37.449  49.092  1.00  0.00           N  
ATOM   4612 HH11 ARG   305      42.556  38.389  49.297  1.00  0.00           H  
ATOM   4613 HH12 ARG   305      42.224  37.144  48.129  1.00  0.00           H  
ATOM   4614  NH2 ARG   305      42.399  35.453  49.621  1.00  0.00           N  
ATOM   4615 HH21 ARG   305      42.953  34.672  49.942  1.00  0.00           H  
ATOM   4616 HH22 ARG   305      41.681  35.355  48.918  1.00  0.00           H  
ATOM   4617  C   ARG   305      46.935  40.689  54.784  1.00  0.00           C  
ATOM   4618  O   ARG   305      48.101  40.727  54.447  1.00  0.00           O  
ATOM   4619  N   SER   306      46.400  41.697  55.456  1.00  0.00           N  
ATOM   4620  H   SER   306      45.468  41.525  55.805  1.00  0.00           H  
ATOM   4621  CA  SER   306      47.156  42.880  55.972  1.00  0.00           C  
ATOM   4622  HA  SER   306      47.453  43.452  55.093  1.00  0.00           H  
ATOM   4623  CB  SER   306      46.271  43.824  56.819  1.00  0.00           C  
ATOM   4624  HB2 SER   306      46.908  44.553  57.321  1.00  0.00           H  
ATOM   4625  HB3 SER   306      45.623  44.318  56.096  1.00  0.00           H  
ATOM   4626  OG  SER   306      45.536  43.190  57.862  1.00  0.00           O  
ATOM   4627  HG  SER   306      44.697  42.947  57.464  1.00  0.00           H  
ATOM   4628  C   SER   306      48.419  42.449  56.702  1.00  0.00           C  
ATOM   4629  O   SER   306      49.421  43.213  56.771  1.00  0.00           O  
ATOM   4630  N   GLU   307      48.261  41.436  57.613  1.00  0.00           N  
ATOM   4631  H   GLU   307      47.292  41.236  57.812  1.00  0.00           H  
ATOM   4632  CA  GLU   307      49.241  40.939  58.594  1.00  0.00           C  
ATOM   4633  HA  GLU   307      50.116  41.585  58.534  1.00  0.00           H  
ATOM   4634  CB  GLU   307      48.631  41.084  60.014  1.00  0.00           C  
ATOM   4635  HB2 GLU   307      48.213  42.084  60.135  1.00  0.00           H  
ATOM   4636  HB3 GLU   307      47.721  40.490  59.942  1.00  0.00           H  
ATOM   4637  CG  GLU   307      49.558  40.775  61.193  1.00  0.00           C  
ATOM   4638  HG2 GLU   307      49.018  40.938  62.126  1.00  0.00           H  
ATOM   4639  HG3 GLU   307      49.764  39.705  61.164  1.00  0.00           H  
ATOM   4640  CD  GLU   307      50.901  41.550  61.225  1.00  0.00           C  
ATOM   4641  OE1 GLU   307      50.926  42.602  60.584  1.00  0.00           O  
ATOM   4642  OE2 GLU   307      51.747  41.275  62.077  1.00  0.00           O  
ATOM   4643  C   GLU   307      49.717  39.457  58.428  1.00  0.00           C  
ATOM   4644  O   GLU   307      50.866  39.058  58.561  1.00  0.00           O  
ATOM   4645  N   LEU   308      48.769  38.649  57.966  1.00  0.00           N  
ATOM   4646  H   LEU   308      47.834  39.002  57.817  1.00  0.00           H  
ATOM   4647  CA  LEU   308      49.052  37.289  57.534  1.00  0.00           C  
ATOM   4648  HA  LEU   308      49.407  36.744  58.409  1.00  0.00           H  
ATOM   4649  CB  LEU   308      47.737  36.565  57.082  1.00  0.00           C  
ATOM   4650  HB2 LEU   308      47.237  37.075  56.259  1.00  0.00           H  
ATOM   4651  HB3 LEU   308      47.947  35.583  56.658  1.00  0.00           H  
ATOM   4652  CG  LEU   308      46.771  36.250  58.300  1.00  0.00           C  
ATOM   4653  HG  LEU   308      46.572  37.202  58.794  1.00  0.00           H  
ATOM   4654  CD1 LEU   308      45.385  35.697  57.770  1.00  0.00           C  
ATOM   4655 HD11 LEU   308      44.700  35.667  58.618  1.00  0.00           H  
ATOM   4656 HD12 LEU   308      44.960  36.445  57.100  1.00  0.00           H  
ATOM   4657 HD13 LEU   308      45.493  34.734  57.272  1.00  0.00           H  
ATOM   4658  CD2 LEU   308      47.334  35.303  59.338  1.00  0.00           C  
ATOM   4659 HD21 LEU   308      47.491  34.351  58.832  1.00  0.00           H  
ATOM   4660 HD22 LEU   308      48.320  35.593  59.703  1.00  0.00           H  
ATOM   4661 HD23 LEU   308      46.668  35.241  60.198  1.00  0.00           H  
ATOM   4662  C   LEU   308      50.106  37.147  56.406  1.00  0.00           C  
ATOM   4663  O   LEU   308      50.922  36.262  56.518  1.00  0.00           O  
ATOM   4664  N   TYR   309      50.444  38.215  55.712  1.00  0.00           N  
ATOM   4665  H   TYR   309      49.989  39.086  55.946  1.00  0.00           H  
ATOM   4666  CA  TYR   309      51.557  38.261  54.743  1.00  0.00           C  
ATOM   4667  HA  TYR   309      51.304  37.409  54.112  1.00  0.00           H  
ATOM   4668  CB  TYR   309      51.603  39.635  54.004  1.00  0.00           C  
ATOM   4669  HB2 TYR   309      52.132  39.552  53.054  1.00  0.00           H  
ATOM   4670  HB3 TYR   309      50.575  39.898  53.757  1.00  0.00           H  
ATOM   4671  CG  TYR   309      52.281  40.758  54.738  1.00  0.00           C  
ATOM   4672  CD1 TYR   309      51.673  41.363  55.847  1.00  0.00           C  
ATOM   4673  HD1 TYR   309      50.657  41.045  56.029  1.00  0.00           H  
ATOM   4674  CE1 TYR   309      52.369  42.320  56.621  1.00  0.00           C  
ATOM   4675  HE1 TYR   309      51.957  42.957  57.390  1.00  0.00           H  
ATOM   4676  CZ  TYR   309      53.674  42.659  56.276  1.00  0.00           C  
ATOM   4677  OH  TYR   309      54.252  43.755  56.781  1.00  0.00           O  
ATOM   4678  HH  TYR   309      55.144  43.667  57.128  1.00  0.00           H  
ATOM   4679  CE2 TYR   309      54.327  42.032  55.220  1.00  0.00           C  
ATOM   4680  HE2 TYR   309      55.357  42.244  54.976  1.00  0.00           H  
ATOM   4681  CD2 TYR   309      53.588  41.206  54.359  1.00  0.00           C  
ATOM   4682  HD2 TYR   309      54.121  40.723  53.554  1.00  0.00           H  
ATOM   4683  C   TYR   309      52.997  37.943  55.249  1.00  0.00           C  
ATOM   4684  O   TYR   309      53.937  37.552  54.489  1.00  0.00           O  
ATOM   4685  N   LYS   310      53.217  38.073  56.568  1.00  0.00           N  
ATOM   4686  H   LYS   310      52.462  38.437  57.132  1.00  0.00           H  
ATOM   4687  CA  LYS   310      54.458  37.622  57.292  1.00  0.00           C  
ATOM   4688  HA  LYS   310      55.356  37.868  56.725  1.00  0.00           H  
ATOM   4689  CB  LYS   310      54.587  38.416  58.657  1.00  0.00           C  
ATOM   4690  HB2 LYS   310      53.829  38.010  59.327  1.00  0.00           H  
ATOM   4691  HB3 LYS   310      55.614  38.223  58.966  1.00  0.00           H  
ATOM   4692  CG  LYS   310      54.487  39.984  58.489  1.00  0.00           C  
ATOM   4693  HG2 LYS   310      55.321  40.308  57.865  1.00  0.00           H  
ATOM   4694  HG3 LYS   310      53.522  40.242  58.053  1.00  0.00           H  
ATOM   4695  CD  LYS   310      54.706  40.712  59.826  1.00  0.00           C  
ATOM   4696  HD2 LYS   310      53.994  40.322  60.553  1.00  0.00           H  
ATOM   4697  HD3 LYS   310      55.698  40.450  60.196  1.00  0.00           H  
ATOM   4698  CE  LYS   310      54.362  42.228  59.731  1.00  0.00           C  
ATOM   4699  HE2 LYS   310      55.261  42.802  59.505  1.00  0.00           H  
ATOM   4700  HE3 LYS   310      53.774  42.314  58.817  1.00  0.00           H  
ATOM   4701  NZ  LYS   310      53.747  42.788  61.003  1.00  0.00           N  
ATOM   4702  HZ1 LYS   310      53.893  42.317  61.885  1.00  0.00           H  
ATOM   4703  HZ2 LYS   310      53.918  43.782  60.959  1.00  0.00           H  
ATOM   4704  HZ3 LYS   310      52.760  42.673  60.822  1.00  0.00           H  
ATOM   4705  C   LYS   310      54.648  36.159  57.504  1.00  0.00           C  
ATOM   4706  O   LYS   310      55.655  35.707  58.066  1.00  0.00           O  
ATOM   4707  N   TYR   311      53.563  35.318  57.202  1.00  0.00           N  
ATOM   4708  H   TYR   311      52.630  35.646  56.995  1.00  0.00           H  
ATOM   4709  CA  TYR   311      53.632  33.966  57.689  1.00  0.00           C  
ATOM   4710  HA  TYR   311      54.477  33.775  58.350  1.00  0.00           H  
ATOM   4711  CB  TYR   311      52.362  33.689  58.580  1.00  0.00           C  
ATOM   4712  HB2 TYR   311      51.444  33.875  58.022  1.00  0.00           H  
ATOM   4713  HB3 TYR   311      52.254  32.622  58.772  1.00  0.00           H  
ATOM   4714  CG  TYR   311      52.297  34.391  59.924  1.00  0.00           C  
ATOM   4715  CD1 TYR   311      52.741  33.760  61.139  1.00  0.00           C  
ATOM   4716  HD1 TYR   311      53.357  32.874  61.183  1.00  0.00           H  
ATOM   4717  CE1 TYR   311      52.667  34.562  62.353  1.00  0.00           C  
ATOM   4718  HE1 TYR   311      53.121  34.163  63.248  1.00  0.00           H  
ATOM   4719  CZ  TYR   311      52.030  35.836  62.300  1.00  0.00           C  
ATOM   4720  OH  TYR   311      52.018  36.540  63.419  1.00  0.00           O  
ATOM   4721  HH  TYR   311      52.308  37.434  63.222  1.00  0.00           H  
ATOM   4722  CE2 TYR   311      51.553  36.361  61.080  1.00  0.00           C  
ATOM   4723  HE2 TYR   311      51.078  37.330  61.051  1.00  0.00           H  
ATOM   4724  CD2 TYR   311      51.764  35.663  59.911  1.00  0.00           C  
ATOM   4725  HD2 TYR   311      51.333  36.047  58.998  1.00  0.00           H  
ATOM   4726  C   TYR   311      53.704  32.938  56.456  1.00  0.00           C  
ATOM   4727  O   TYR   311      53.237  33.188  55.316  1.00  0.00           O  
ATOM   4728  N   LYS   312      54.172  31.743  56.807  1.00  0.00           N  
ATOM   4729  H   LYS   312      54.409  31.701  57.788  1.00  0.00           H  
ATOM   4730  CA  LYS   312      54.323  30.603  55.899  1.00  0.00           C  
ATOM   4731  HA  LYS   312      53.471  30.512  55.225  1.00  0.00           H  
ATOM   4732  CB  LYS   312      55.642  30.661  55.154  1.00  0.00           C  
ATOM   4733  HB2 LYS   312      55.727  31.688  54.797  1.00  0.00           H  
ATOM   4734  HB3 LYS   312      56.497  30.510  55.813  1.00  0.00           H  
ATOM   4735  CG  LYS   312      55.730  29.709  53.907  1.00  0.00           C  
ATOM   4736  HG2 LYS   312      55.333  28.721  54.140  1.00  0.00           H  
ATOM   4737  HG3 LYS   312      55.053  30.031  53.116  1.00  0.00           H  
ATOM   4738  CD  LYS   312      57.197  29.527  53.435  1.00  0.00           C  
ATOM   4739  HD2 LYS   312      57.572  30.495  53.105  1.00  0.00           H  
ATOM   4740  HD3 LYS   312      57.782  29.272  54.318  1.00  0.00           H  
ATOM   4741  CE  LYS   312      57.095  28.589  52.212  1.00  0.00           C  
ATOM   4742  HE2 LYS   312      56.549  27.653  52.329  1.00  0.00           H  
ATOM   4743  HE3 LYS   312      56.612  29.227  51.472  1.00  0.00           H  
ATOM   4744  NZ  LYS   312      58.497  28.312  51.752  1.00  0.00           N  
ATOM   4745  HZ1 LYS   312      59.012  27.960  52.547  1.00  0.00           H  
ATOM   4746  HZ2 LYS   312      58.542  27.597  51.040  1.00  0.00           H  
ATOM   4747  HZ3 LYS   312      59.016  29.127  51.458  1.00  0.00           H  
ATOM   4748  C   LYS   312      54.136  29.267  56.657  1.00  0.00           C  
ATOM   4749  O   LYS   312      54.779  28.831  57.630  1.00  0.00           O  
ATOM   4750  N   VAL   313      52.973  28.618  56.389  1.00  0.00           N  
ATOM   4751  H   VAL   313      52.358  29.003  55.686  1.00  0.00           H  
ATOM   4752  CA  VAL   313      52.776  27.264  56.861  1.00  0.00           C  
ATOM   4753  HA  VAL   313      53.285  27.223  57.824  1.00  0.00           H  
ATOM   4754  CB  VAL   313      51.348  26.938  57.305  1.00  0.00           C  
ATOM   4755  HB  VAL   313      51.114  27.735  58.011  1.00  0.00           H  
ATOM   4756  CG1 VAL   313      50.296  27.123  56.190  1.00  0.00           C  
ATOM   4757 HG11 VAL   313      50.565  26.459  55.369  1.00  0.00           H  
ATOM   4758 HG12 VAL   313      49.257  27.033  56.509  1.00  0.00           H  
ATOM   4759 HG13 VAL   313      50.301  28.161  55.858  1.00  0.00           H  
ATOM   4760  CG2 VAL   313      51.300  25.545  57.919  1.00  0.00           C  
ATOM   4761 HG21 VAL   313      52.005  25.505  58.749  1.00  0.00           H  
ATOM   4762 HG22 VAL   313      50.310  25.385  58.347  1.00  0.00           H  
ATOM   4763 HG23 VAL   313      51.559  24.793  57.174  1.00  0.00           H  
ATOM   4764  C   VAL   313      53.477  26.261  55.957  1.00  0.00           C  
ATOM   4765  O   VAL   313      53.472  26.472  54.747  1.00  0.00           O  
ATOM   4766  N   VAL   314      54.172  25.261  56.558  1.00  0.00           N  
ATOM   4767  H   VAL   314      54.246  25.298  57.564  1.00  0.00           H  
ATOM   4768  CA  VAL   314      55.167  24.433  55.875  1.00  0.00           C  
ATOM   4769  HA  VAL   314      54.952  24.321  54.812  1.00  0.00           H  
ATOM   4770  CB  VAL   314      56.591  25.121  55.859  1.00  0.00           C  
ATOM   4771  HB  VAL   314      57.143  24.374  55.289  1.00  0.00           H  
ATOM   4772  CG1 VAL   314      56.675  26.537  55.097  1.00  0.00           C  
ATOM   4773 HG11 VAL   314      57.656  26.833  54.724  1.00  0.00           H  
ATOM   4774 HG12 VAL   314      55.922  26.621  54.313  1.00  0.00           H  
ATOM   4775 HG13 VAL   314      56.211  27.340  55.670  1.00  0.00           H  
ATOM   4776  CG2 VAL   314      57.183  25.249  57.247  1.00  0.00           C  
ATOM   4777 HG21 VAL   314      57.960  26.011  57.309  1.00  0.00           H  
ATOM   4778 HG22 VAL   314      56.380  25.610  57.890  1.00  0.00           H  
ATOM   4779 HG23 VAL   314      57.596  24.315  57.627  1.00  0.00           H  
ATOM   4780  C   VAL   314      55.152  23.070  56.439  1.00  0.00           C  
ATOM   4781  O   VAL   314      55.009  22.872  57.643  1.00  0.00           O  
ATOM   4782  N   LYS   315      55.169  21.949  55.729  1.00  0.00           N  
ATOM   4783  H   LYS   315      55.103  22.043  54.726  1.00  0.00           H  
ATOM   4784  CA  LYS   315      55.005  20.619  56.247  1.00  0.00           C  
ATOM   4785  HA  LYS   315      54.572  20.632  57.247  1.00  0.00           H  
ATOM   4786  CB  LYS   315      54.128  19.909  55.225  1.00  0.00           C  
ATOM   4787  HB2 LYS   315      53.356  20.635  54.970  1.00  0.00           H  
ATOM   4788  HB3 LYS   315      54.724  19.759  54.325  1.00  0.00           H  
ATOM   4789  CG  LYS   315      53.427  18.595  55.704  1.00  0.00           C  
ATOM   4790  HG2 LYS   315      53.430  17.996  54.794  1.00  0.00           H  
ATOM   4791  HG3 LYS   315      54.132  18.099  56.371  1.00  0.00           H  
ATOM   4792  CD  LYS   315      52.032  18.868  56.257  1.00  0.00           C  
ATOM   4793  HD2 LYS   315      52.186  19.148  57.299  1.00  0.00           H  
ATOM   4794  HD3 LYS   315      51.495  19.522  55.570  1.00  0.00           H  
ATOM   4795  CE  LYS   315      51.341  17.503  56.275  1.00  0.00           C  
ATOM   4796  HE2 LYS   315      51.348  17.078  55.271  1.00  0.00           H  
ATOM   4797  HE3 LYS   315      51.963  16.877  56.915  1.00  0.00           H  
ATOM   4798  NZ  LYS   315      49.966  17.628  56.791  1.00  0.00           N  
ATOM   4799  HZ1 LYS   315      49.898  17.865  57.770  1.00  0.00           H  
ATOM   4800  HZ2 LYS   315      49.418  18.203  56.168  1.00  0.00           H  
ATOM   4801  HZ3 LYS   315      49.609  16.695  56.638  1.00  0.00           H  
ATOM   4802  C   LYS   315      56.346  19.833  56.267  1.00  0.00           C  
ATOM   4803  O   LYS   315      57.155  19.977  55.387  1.00  0.00           O  
ATOM   4804  N   ILE   316      56.695  19.166  57.380  1.00  0.00           N  
ATOM   4805  H   ILE   316      55.915  19.129  58.021  1.00  0.00           H  
ATOM   4806  CA  ILE   316      58.021  18.707  57.789  1.00  0.00           C  
ATOM   4807  HA  ILE   316      58.709  19.245  57.136  1.00  0.00           H  
ATOM   4808  CB  ILE   316      58.421  19.221  59.239  1.00  0.00           C  
ATOM   4809  HB  ILE   316      59.413  18.794  59.383  1.00  0.00           H  
ATOM   4810  CG2 ILE   316      58.626  20.732  59.117  1.00  0.00           C  
ATOM   4811 HG21 ILE   316      59.120  21.012  58.186  1.00  0.00           H  
ATOM   4812 HG22 ILE   316      57.706  21.316  59.099  1.00  0.00           H  
ATOM   4813 HG23 ILE   316      59.330  21.061  59.881  1.00  0.00           H  
ATOM   4814  CG1 ILE   316      57.410  18.590  60.237  1.00  0.00           C  
ATOM   4815 HG12 ILE   316      56.452  19.100  60.138  1.00  0.00           H  
ATOM   4816 HG13 ILE   316      57.328  17.505  60.174  1.00  0.00           H  
ATOM   4817  CD1 ILE   316      57.730  18.873  61.693  1.00  0.00           C  
ATOM   4818 HD11 ILE   316      58.606  18.316  62.027  1.00  0.00           H  
ATOM   4819 HD12 ILE   316      58.194  19.849  61.839  1.00  0.00           H  
ATOM   4820 HD13 ILE   316      56.878  18.729  62.357  1.00  0.00           H  
ATOM   4821  C   ILE   316      58.408  17.278  57.435  1.00  0.00           C  
ATOM   4822  O   ILE   316      57.612  16.524  56.929  1.00  0.00           O  
ATOM   4823  OXT ILE   316      59.626  17.029  57.414  1.00  0.00           O  
ATOM   4824  C1  0YB   317      52.302  59.426  30.312  1.00  0.00           C  
ATOM   4825  H1  0YB   317      53.174  58.872  30.661  1.00  0.00           H  
ATOM   4826  O5  0YB   317      52.790  60.801  29.913  1.00  0.00           O  
ATOM   4827  C5  0YB   317      53.788  60.910  28.792  1.00  0.00           C  
ATOM   4828  H5  0YB   317      54.738  60.471  29.096  1.00  0.00           H  
ATOM   4829  C6  0YB   317      54.075  62.351  28.330  1.00  0.00           C  
ATOM   4830  H62 0YB   317      54.472  62.295  27.316  1.00  0.00           H  
ATOM   4831  H61 0YB   317      54.790  62.881  28.959  1.00  0.00           H  
ATOM   4832  O6  0YB   317      52.794  63.100  28.179  1.00  0.00           O  
ATOM   4833  H6O 0YB   317      52.923  63.742  27.477  1.00  0.00           H  
ATOM   4834  C4  0YB   317      53.334  60.076  27.669  1.00  0.00           C  
ATOM   4835  H4  0YB   317      52.454  60.535  27.219  1.00  0.00           H  
ATOM   4836  O4  0YB   317      54.394  59.955  26.694  1.00  0.00           O  
ATOM   4837  H4O 0YB   317      54.235  60.515  25.930  1.00  0.00           H  
ATOM   4838  C3  0YB   317      52.810  58.660  27.965  1.00  0.00           C  
ATOM   4839  H3  0YB   317      53.725  58.101  28.161  1.00  0.00           H  
ATOM   4840  O3  0YB   317      52.325  58.082  26.746  1.00  0.00           O  
ATOM   4841  H3O 0YB   317      52.881  57.367  26.429  1.00  0.00           H  
ATOM   4842  C2  0YB   317      51.780  58.597  29.142  1.00  0.00           C  
ATOM   4843  H2  0YB   317      50.901  59.075  28.710  1.00  0.00           H  
ATOM   4844  N2  0YB   317      51.492  57.197  29.576  1.00  0.00           N  
ATOM   4845  H2N 0YB   317      51.882  56.477  28.985  1.00  0.00           H  
ATOM   4846  C2N 0YB   317      50.278  56.982  30.201  1.00  0.00           C  
ATOM   4847  O2N 0YB   317      49.558  57.859  30.689  1.00  0.00           O  
ATOM   4848  CME 0YB   317      49.841  55.493  30.242  1.00  0.00           C  
ATOM   4849  H3M 0YB   317      48.825  55.497  30.637  1.00  0.00           H  
ATOM   4850  H2M 0YB   317      49.889  55.006  29.268  1.00  0.00           H  
ATOM   4851  H1M 0YB   317      50.426  54.989  31.011  1.00  0.00           H  
ATOM   4852  C1  0YB   318      46.882  53.855  25.800  1.00  0.00           C  
ATOM   4853  H1  0YB   318      47.165  54.682  25.148  1.00  0.00           H  
ATOM   4854  O5  0YB   318      45.412  53.705  25.715  1.00  0.00           O  
ATOM   4855  C5  0YB   318      44.878  53.499  24.336  1.00  0.00           C  
ATOM   4856  H5  0YB   318      45.349  54.308  23.779  1.00  0.00           H  
ATOM   4857  C6  0YB   318      43.434  53.941  24.405  1.00  0.00           C  
ATOM   4858  H62 0YB   318      43.160  54.178  23.377  1.00  0.00           H  
ATOM   4859  H61 0YB   318      43.400  54.715  25.172  1.00  0.00           H  
ATOM   4860  O6  0YB   318      42.659  52.873  24.871  1.00  0.00           O  
ATOM   4861  H6O 0YB   318      42.443  52.389  24.070  1.00  0.00           H  
ATOM   4862  C4  0YB   318      45.274  52.166  23.782  1.00  0.00           C  
ATOM   4863  H4  0YB   318      44.795  51.340  24.307  1.00  0.00           H  
ATOM   4864  O4  0YB   318      45.011  52.024  22.373  1.00  0.00           O  
ATOM   4865  H4O 0YB   318      44.107  51.701  22.333  1.00  0.00           H  
ATOM   4866  C3  0YB   318      46.857  52.018  23.937  1.00  0.00           C  
ATOM   4867  H3  0YB   318      47.283  52.577  23.103  1.00  0.00           H  
ATOM   4868  O3  0YB   318      47.229  50.580  23.814  1.00  0.00           O  
ATOM   4869  H3O 0YB   318      47.380  50.159  24.664  1.00  0.00           H  
ATOM   4870  C2  0YB   318      47.596  52.573  25.217  1.00  0.00           C  
ATOM   4871  H2  0YB   318      47.542  51.797  25.981  1.00  0.00           H  
ATOM   4872  N2  0YB   318      49.044  52.760  24.992  1.00  0.00           N  
ATOM   4873  H2N 0YB   318      49.232  52.845  24.003  1.00  0.00           H  
ATOM   4874  C2N 0YB   318      49.903  53.160  25.916  1.00  0.00           C  
ATOM   4875  O2N 0YB   318      49.589  52.998  27.108  1.00  0.00           O  
ATOM   4876  CME 0YB   318      51.273  53.699  25.490  1.00  0.00           C  
ATOM   4877  H3M 0YB   318      51.681  54.013  26.450  1.00  0.00           H  
ATOM   4878  H2M 0YB   318      51.862  52.950  24.960  1.00  0.00           H  
ATOM   4879  H1M 0YB   318      51.249  54.633  24.929  1.00  0.00           H  
ATOM   4880  C1  0YB   319      32.579  63.440  43.436  1.00  0.00           C  
ATOM   4881  H1  0YB   319      32.188  62.512  43.017  1.00  0.00           H  
ATOM   4882  O5  0YB   319      33.314  64.195  42.502  1.00  0.00           O  
ATOM   4883  C5  0YB   319      32.644  64.473  41.268  1.00  0.00           C  
ATOM   4884  H5  0YB   319      32.395  63.526  40.790  1.00  0.00           H  
ATOM   4885  C6  0YB   319      33.697  65.257  40.357  1.00  0.00           C  
ATOM   4886  H62 0YB   319      33.159  65.454  39.429  1.00  0.00           H  
ATOM   4887  H61 0YB   319      34.540  64.587  40.188  1.00  0.00           H  
ATOM   4888  O6  0YB   319      34.220  66.413  41.046  1.00  0.00           O  
ATOM   4889  H6O 0YB   319      34.745  66.196  41.820  1.00  0.00           H  
ATOM   4890  C4  0YB   319      31.364  65.373  41.576  1.00  0.00           C  
ATOM   4891  H4  0YB   319      31.775  66.342  41.859  1.00  0.00           H  
ATOM   4892  O4  0YB   319      30.562  65.492  40.293  1.00  0.00           O  
ATOM   4893  H4O 0YB   319      30.525  66.421  40.053  1.00  0.00           H  
ATOM   4894  C3  0YB   319      30.497  64.776  42.698  1.00  0.00           C  
ATOM   4895  H3  0YB   319      29.968  63.910  42.301  1.00  0.00           H  
ATOM   4896  O3  0YB   319      29.514  65.676  43.148  1.00  0.00           O  
ATOM   4897  H3O 0YB   319      29.174  66.314  42.517  1.00  0.00           H  
ATOM   4898  C2  0YB   319      31.343  64.216  43.899  1.00  0.00           C  
ATOM   4899  H2  0YB   319      31.691  65.141  44.358  1.00  0.00           H  
ATOM   4900  N2  0YB   319      30.539  63.429  44.899  1.00  0.00           N  
ATOM   4901  H2N 0YB   319      29.581  63.177  44.701  1.00  0.00           H  
ATOM   4902  C2N 0YB   319      30.846  63.410  46.203  1.00  0.00           C  
ATOM   4903  O2N 0YB   319      31.967  63.774  46.560  1.00  0.00           O  
ATOM   4904  CME 0YB   319      29.771  62.984  47.243  1.00  0.00           C  
ATOM   4905  H3M 0YB   319      30.023  63.124  48.294  1.00  0.00           H  
ATOM   4906  H2M 0YB   319      28.812  63.482  47.105  1.00  0.00           H  
ATOM   4907  H1M 0YB   319      29.666  61.924  47.009  1.00  0.00           H  
ATOM   4908  C1  0YB   320      43.233  48.979  68.484  1.00  0.00           C  
ATOM   4909  H1  0YB   320      43.845  49.030  67.584  1.00  0.00           H  
ATOM   4910  O5  0YB   320      43.142  47.634  69.000  1.00  0.00           O  
ATOM   4911  C5  0YB   320      44.039  47.096  70.046  1.00  0.00           C  
ATOM   4912  H5  0YB   320      45.026  46.943  69.609  1.00  0.00           H  
ATOM   4913  C6  0YB   320      43.601  45.682  70.616  1.00  0.00           C  
ATOM   4914  H62 0YB   320      44.324  45.292  71.332  1.00  0.00           H  
ATOM   4915  H61 0YB   320      43.409  44.981  69.803  1.00  0.00           H  
ATOM   4916  O6  0YB   320      42.390  45.739  71.310  1.00  0.00           O  
ATOM   4917  H6O 0YB   320      42.361  45.357  72.191  1.00  0.00           H  
ATOM   4918  C4  0YB   320      44.207  48.169  71.129  1.00  0.00           C  
ATOM   4919  H4  0YB   320      43.782  47.798  72.062  1.00  0.00           H  
ATOM   4920  O4  0YB   320      45.630  48.393  71.499  1.00  0.00           O  
ATOM   4921  H4O 0YB   320      45.539  48.199  72.435  1.00  0.00           H  
ATOM   4922  C3  0YB   320      43.648  49.587  70.983  1.00  0.00           C  
ATOM   4923  H3  0YB   320      44.137  50.342  71.600  1.00  0.00           H  
ATOM   4924  O3  0YB   320      42.180  49.658  71.368  1.00  0.00           O  
ATOM   4925  H3O 0YB   320      42.082  49.302  72.254  1.00  0.00           H  
ATOM   4926  C2  0YB   320      43.711  50.089  69.529  1.00  0.00           C  
ATOM   4927  H2  0YB   320      43.017  50.927  69.464  1.00  0.00           H  
ATOM   4928  N2  0YB   320      45.147  50.518  69.227  1.00  0.00           N  
ATOM   4929  H2N 0YB   320      45.783  49.736  69.155  1.00  0.00           H  
ATOM   4930  C2N 0YB   320      45.527  51.799  69.071  1.00  0.00           C  
ATOM   4931  O2N 0YB   320      44.755  52.721  68.950  1.00  0.00           O  
ATOM   4932  CME 0YB   320      47.079  52.043  68.981  1.00  0.00           C  
ATOM   4933  H3M 0YB   320      47.240  52.706  68.131  1.00  0.00           H  
ATOM   4934  H2M 0YB   320      47.417  52.440  69.938  1.00  0.00           H  
ATOM   4935  H1M 0YB   320      47.644  51.123  68.831  1.00  0.00           H  
ATOM   4936  C1  0YB   321      40.704  66.990  35.408  1.00  0.00           C  
ATOM   4937  H1  0YB   321      40.147  67.311  36.288  1.00  0.00           H  
ATOM   4938  O5  0YB   321      41.005  65.510  35.341  1.00  0.00           O
[truncated: 563,659 more chars]
