# Supplementary material for: IgG1-b12–HIV-gp120 Interface in Solution: A Computational Study
Source: J Chem Inf Model. 2021 Dec 31;62(2):359–71. doi: 10.1021/acs.jcim.1c01143 (PMC8790758; doi:10.1021/acs.jcim.1c01143)
Supplement: Supplementary file 2 — ci1c01143_si_002.zip [file ci1c01143_si_002.zip › GP120_B12_pdbs/InitialSnapshots_QMMM/snap_07.pdb]

ATOM      1  N   GLU     1      42.161  50.440 125.522  1.00  0.00           N  
ATOM      2  H1  GLU     1      41.208  50.592 125.819  1.00  0.00           H  
ATOM      3  H2  GLU     1      42.892  50.724 126.158  1.00  0.00           H  
ATOM      4  H3  GLU     1      42.260  49.448 125.363  1.00  0.00           H  
ATOM      5  CA  GLU     1      42.214  51.195 124.221  1.00  0.00           C  
ATOM      6  HA  GLU     1      42.917  50.716 123.539  1.00  0.00           H  
ATOM      7  CB  GLU     1      40.807  51.304 123.498  1.00  0.00           C  
ATOM      8  HB2 GLU     1      40.784  50.443 122.830  1.00  0.00           H  
ATOM      9  HB3 GLU     1      39.964  51.374 124.186  1.00  0.00           H  
ATOM     10  CG  GLU     1      40.665  52.560 122.585  1.00  0.00           C  
ATOM     11  HG2 GLU     1      40.510  53.479 123.150  1.00  0.00           H  
ATOM     12  HG3 GLU     1      41.610  52.815 122.105  1.00  0.00           H  
ATOM     13  CD  GLU     1      39.538  52.382 121.485  1.00  0.00           C  
ATOM     14  OE1 GLU     1      39.905  52.300 120.287  1.00  0.00           O  
ATOM     15  OE2 GLU     1      38.341  52.238 121.800  1.00  0.00           O  
ATOM     16  C   GLU     1      42.817  52.533 124.547  1.00  0.00           C  
ATOM     17  O   GLU     1      42.229  53.315 125.326  1.00  0.00           O  
ATOM     18  N   VAL     2      43.883  52.786 123.828  1.00  0.00           N  
ATOM     19  H   VAL     2      44.320  52.174 123.154  1.00  0.00           H  
ATOM     20  CA  VAL     2      44.605  54.119 123.728  1.00  0.00           C  
ATOM     21  HA  VAL     2      44.833  54.415 124.752  1.00  0.00           H  
ATOM     22  CB  VAL     2      45.944  53.966 122.968  1.00  0.00           C  
ATOM     23  HB  VAL     2      45.728  53.695 121.935  1.00  0.00           H  
ATOM     24  CG1 VAL     2      46.778  55.317 123.119  1.00  0.00           C  
ATOM     25 HG11 VAL     2      46.864  55.495 124.191  1.00  0.00           H  
ATOM     26 HG12 VAL     2      47.808  55.203 122.782  1.00  0.00           H  
ATOM     27 HG13 VAL     2      46.300  56.181 122.657  1.00  0.00           H  
ATOM     28  CG2 VAL     2      46.892  52.882 123.518  1.00  0.00           C  
ATOM     29 HG21 VAL     2      47.719  52.785 122.814  1.00  0.00           H  
ATOM     30 HG22 VAL     2      47.232  53.081 124.534  1.00  0.00           H  
ATOM     31 HG23 VAL     2      46.370  51.927 123.453  1.00  0.00           H  
ATOM     32  C   VAL     2      43.738  55.237 123.090  1.00  0.00           C  
ATOM     33  O   VAL     2      43.614  55.353 121.852  1.00  0.00           O  
ATOM     34  N   VAL     3      43.128  56.024 124.002  1.00  0.00           N  
ATOM     35  H   VAL     3      42.879  55.571 124.870  1.00  0.00           H  
ATOM     36  CA  VAL     3      42.490  57.321 123.746  1.00  0.00           C  
ATOM     37  HA  VAL     3      42.049  57.225 122.753  1.00  0.00           H  
ATOM     38  CB  VAL     3      41.312  57.595 124.743  1.00  0.00           C  
ATOM     39  HB  VAL     3      41.749  57.465 125.733  1.00  0.00           H  
ATOM     40  CG1 VAL     3      40.582  58.929 124.574  1.00  0.00           C  
ATOM     41 HG11 VAL     3      39.874  59.098 125.385  1.00  0.00           H  
ATOM     42 HG12 VAL     3      41.378  59.641 124.792  1.00  0.00           H  
ATOM     43 HG13 VAL     3      40.064  59.007 123.618  1.00  0.00           H  
ATOM     44  CG2 VAL     3      40.176  56.540 124.705  1.00  0.00           C  
ATOM     45 HG21 VAL     3      40.470  55.580 125.128  1.00  0.00           H  
ATOM     46 HG22 VAL     3      39.269  56.861 125.217  1.00  0.00           H  
ATOM     47 HG23 VAL     3      39.905  56.291 123.679  1.00  0.00           H  
ATOM     48  C   VAL     3      43.533  58.453 123.809  1.00  0.00           C  
ATOM     49  O   VAL     3      44.507  58.336 124.524  1.00  0.00           O  
ATOM     50  N   LEU     4      43.426  59.408 122.871  1.00  0.00           N  
ATOM     51  H   LEU     4      42.805  59.248 122.091  1.00  0.00           H  
ATOM     52  CA  LEU     4      44.193  60.718 122.798  1.00  0.00           C  
ATOM     53  HA  LEU     4      45.217  60.506 123.108  1.00  0.00           H  
ATOM     54  CB  LEU     4      44.311  61.135 121.383  1.00  0.00           C  
ATOM     55  HB2 LEU     4      43.304  61.148 120.965  1.00  0.00           H  
ATOM     56  HB3 LEU     4      44.756  62.126 121.301  1.00  0.00           H  
ATOM     57  CG  LEU     4      45.165  60.218 120.459  1.00  0.00           C  
ATOM     58  HG  LEU     4      44.993  59.191 120.779  1.00  0.00           H  
ATOM     59  CD1 LEU     4      44.833  60.479 118.982  1.00  0.00           C  
ATOM     60 HD11 LEU     4      43.835  60.110 118.748  1.00  0.00           H  
ATOM     61 HD12 LEU     4      44.837  61.565 118.884  1.00  0.00           H  
ATOM     62 HD13 LEU     4      45.501  59.914 118.332  1.00  0.00           H  
ATOM     63  CD2 LEU     4      46.658  60.498 120.657  1.00  0.00           C  
ATOM     64 HD21 LEU     4      46.737  60.568 121.742  1.00  0.00           H  
ATOM     65 HD22 LEU     4      47.211  59.657 120.241  1.00  0.00           H  
ATOM     66 HD23 LEU     4      46.926  61.423 120.146  1.00  0.00           H  
ATOM     67  C   LEU     4      43.450  61.703 123.716  1.00  0.00           C  
ATOM     68  O   LEU     4      42.221  61.675 123.852  1.00  0.00           O  
ATOM     69  N   VAL     5      44.192  62.414 124.492  1.00  0.00           N  
ATOM     70  H   VAL     5      45.165  62.293 124.252  1.00  0.00           H  
ATOM     71  CA  VAL     5      43.858  63.587 125.342  1.00  0.00           C  
ATOM     72  HA  VAL     5      42.897  63.457 125.840  1.00  0.00           H  
ATOM     73  CB  VAL     5      44.911  63.844 126.511  1.00  0.00           C  
ATOM     74  HB  VAL     5      44.675  64.880 126.754  1.00  0.00           H  
ATOM     75  CG1 VAL     5      44.576  62.843 127.570  1.00  0.00           C  
ATOM     76 HG11 VAL     5      44.616  61.794 127.277  1.00  0.00           H  
ATOM     77 HG12 VAL     5      45.332  62.967 128.345  1.00  0.00           H  
ATOM     78 HG13 VAL     5      43.574  63.060 127.941  1.00  0.00           H  
ATOM     79  CG2 VAL     5      46.401  63.845 126.166  1.00  0.00           C  
ATOM     80 HG21 VAL     5      46.658  62.845 125.818  1.00  0.00           H  
ATOM     81 HG22 VAL     5      46.497  64.518 125.314  1.00  0.00           H  
ATOM     82 HG23 VAL     5      46.999  64.051 127.054  1.00  0.00           H  
ATOM     83  C   VAL     5      43.646  64.924 124.450  1.00  0.00           C  
ATOM     84  O   VAL     5      44.621  65.402 123.832  1.00  0.00           O  
ATOM     85  N   ASN     6      42.497  65.484 124.622  1.00  0.00           N  
ATOM     86  H   ASN     6      41.809  64.972 125.156  1.00  0.00           H  
ATOM     87  CA  ASN     6      42.249  66.883 124.202  1.00  0.00           C  
ATOM     88  HA  ASN     6      41.232  67.058 124.554  1.00  0.00           H  
ATOM     89  CB  ASN     6      43.223  67.827 124.951  1.00  0.00           C  
ATOM     90  HB2 ASN     6      43.544  67.433 125.915  1.00  0.00           H  
ATOM     91  HB3 ASN     6      44.179  67.885 124.429  1.00  0.00           H  
ATOM     92  CG  ASN     6      42.756  69.269 125.122  1.00  0.00           C  
ATOM     93  OD1 ASN     6      41.558  69.510 125.218  1.00  0.00           O  
ATOM     94  ND2 ASN     6      43.563  70.297 125.114  1.00  0.00           N  
ATOM     95 HD21 ASN     6      43.092  71.190 125.160  1.00  0.00           H  
ATOM     96 HD22 ASN     6      44.453  70.122 124.669  1.00  0.00           H  
ATOM     97  C   ASN     6      42.227  67.184 122.718  1.00  0.00           C  
ATOM     98  O   ASN     6      42.264  68.290 122.224  1.00  0.00           O  
ATOM     99  N   VAL     7      42.238  66.122 121.935  1.00  0.00           N  
ATOM    100  H   VAL     7      41.874  65.245 122.281  1.00  0.00           H  
ATOM    101  CA  VAL     7      42.498  66.138 120.522  1.00  0.00           C  
ATOM    102  HA  VAL     7      42.909  67.102 120.222  1.00  0.00           H  
ATOM    103  CB  VAL     7      43.480  65.039 120.068  1.00  0.00           C  
ATOM    104  HB  VAL     7      43.462  64.186 120.746  1.00  0.00           H  
ATOM    105  CG1 VAL     7      43.289  64.634 118.680  1.00  0.00           C  
ATOM    106 HG11 VAL     7      44.162  63.998 118.537  1.00  0.00           H  
ATOM    107 HG12 VAL     7      42.436  63.997 118.444  1.00  0.00           H  
ATOM    108 HG13 VAL     7      43.339  65.439 117.947  1.00  0.00           H  
ATOM    109  CG2 VAL     7      44.930  65.536 120.215  1.00  0.00           C  
ATOM    110 HG21 VAL     7      45.687  64.753 120.240  1.00  0.00           H  
ATOM    111 HG22 VAL     7      45.282  66.223 119.445  1.00  0.00           H  
ATOM    112 HG23 VAL     7      45.016  66.029 121.183  1.00  0.00           H  
ATOM    113  C   VAL     7      41.121  65.991 119.820  1.00  0.00           C  
ATOM    114  O   VAL     7      40.451  65.013 119.963  1.00  0.00           O  
ATOM    115  N   THR     8      40.889  66.920 118.908  1.00  0.00           N  
ATOM    116  H   THR     8      41.493  67.722 119.022  1.00  0.00           H  
ATOM    117  CA  THR     8      40.025  66.820 117.721  1.00  0.00           C  
ATOM    118  HA  THR     8      39.346  65.971 117.803  1.00  0.00           H  
ATOM    119  CB  THR     8      39.269  68.104 117.429  1.00  0.00           C  
ATOM    120  HB  THR     8      39.901  68.962 117.197  1.00  0.00           H  
ATOM    121  CG2 THR     8      38.186  68.064 116.397  1.00  0.00           C  
ATOM    122 HG21 THR     8      37.501  68.886 116.607  1.00  0.00           H  
ATOM    123 HG22 THR     8      38.660  68.184 115.423  1.00  0.00           H  
ATOM    124 HG23 THR     8      37.727  67.076 116.416  1.00  0.00           H  
ATOM    125  OG1 THR     8      38.578  68.321 118.594  1.00  0.00           O  
ATOM    126  HG1 THR     8      39.185  68.483 119.320  1.00  0.00           H  
ATOM    127  C   THR     8      40.810  66.661 116.435  1.00  0.00           C  
ATOM    128  O   THR     8      41.756  67.443 116.165  1.00  0.00           O  
ATOM    129  N   GLU     9      40.526  65.580 115.677  1.00  0.00           N  
ATOM    130  H   GLU     9      39.718  64.998 115.847  1.00  0.00           H  
ATOM    131  CA  GLU     9      41.107  65.420 114.340  1.00  0.00           C  
ATOM    132  HA  GLU     9      41.905  66.161 114.289  1.00  0.00           H  
ATOM    133  CB  GLU     9      41.629  63.983 114.162  1.00  0.00           C  
ATOM    134  HB2 GLU     9      41.202  63.342 114.933  1.00  0.00           H  
ATOM    135  HB3 GLU     9      41.478  63.714 113.116  1.00  0.00           H  
ATOM    136  CG  GLU     9      43.165  63.872 114.151  1.00  0.00           C  
ATOM    137  HG2 GLU     9      43.412  64.491 115.014  1.00  0.00           H  
ATOM    138  HG3 GLU     9      43.537  62.889 114.442  1.00  0.00           H  
ATOM    139  CD  GLU     9      43.814  64.450 112.902  1.00  0.00           C  
ATOM    140  OE1 GLU     9      43.315  65.425 112.285  1.00  0.00           O  
ATOM    141  OE2 GLU     9      44.829  63.867 112.446  1.00  0.00           O  
ATOM    142  C   GLU     9      40.039  65.733 113.236  1.00  0.00           C  
ATOM    143  O   GLU     9      38.852  65.528 113.433  1.00  0.00           O  
ATOM    144  N   ASN    10      40.483  66.349 112.145  1.00  0.00           N  
ATOM    145  H   ASN    10      41.476  66.227 112.010  1.00  0.00           H  
ATOM    146  CA  ASN    10      39.663  66.455 110.929  1.00  0.00           C  
ATOM    147  HA  ASN    10      38.665  66.698 111.294  1.00  0.00           H  
ATOM    148  CB  ASN    10      40.076  67.728 110.164  1.00  0.00           C  
ATOM    149  HB2 ASN    10      40.280  68.597 110.790  1.00  0.00           H  
ATOM    150  HB3 ASN    10      41.027  67.532 109.668  1.00  0.00           H  
ATOM    151  CG  ASN    10      39.123  68.190 109.106  1.00  0.00           C  
ATOM    152  OD1 ASN    10      38.153  68.944 109.220  1.00  0.00           O  
ATOM    153  ND2 ASN    10      39.194  67.478 108.028  1.00  0.00           N  
ATOM    154 HD21 ASN    10      39.039  67.876 107.113  1.00  0.00           H  
ATOM    155 HD22 ASN    10      40.001  66.893 107.861  1.00  0.00           H  
ATOM    156  C   ASN    10      39.622  65.100 110.178  1.00  0.00           C  
ATOM    157  O   ASN    10      40.629  64.785 109.575  1.00  0.00           O  
ATOM    158  N   PHE    11      38.497  64.405 110.050  1.00  0.00           N  
ATOM    159  H   PHE    11      37.724  64.588 110.674  1.00  0.00           H  
ATOM    160  CA  PHE    11      38.290  63.386 109.036  1.00  0.00           C  
ATOM    161  HA  PHE    11      39.241  62.911 108.796  1.00  0.00           H  
ATOM    162  CB  PHE    11      37.457  62.248 109.760  1.00  0.00           C  
ATOM    163  HB2 PHE    11      36.592  62.684 110.260  1.00  0.00           H  
ATOM    164  HB3 PHE    11      37.080  61.516 109.047  1.00  0.00           H  
ATOM    165  CG  PHE    11      38.184  61.578 110.922  1.00  0.00           C  
ATOM    166  CD1 PHE    11      38.203  62.155 112.170  1.00  0.00           C  
ATOM    167  HD1 PHE    11      37.730  63.089 112.438  1.00  0.00           H  
ATOM    168  CE1 PHE    11      39.152  61.671 113.103  1.00  0.00           C  
ATOM    169  HE1 PHE    11      39.311  62.223 114.018  1.00  0.00           H  
ATOM    170  CZ  PHE    11      39.809  60.427 112.829  1.00  0.00           C  
ATOM    171  HZ  PHE    11      40.313  59.938 113.649  1.00  0.00           H  
ATOM    172  CE2 PHE    11      39.625  59.751 111.619  1.00  0.00           C  
ATOM    173  HE2 PHE    11      39.991  58.735 111.618  1.00  0.00           H  
ATOM    174  CD2 PHE    11      39.054  60.495 110.605  1.00  0.00           C  
ATOM    175  HD2 PHE    11      38.914  60.035 109.638  1.00  0.00           H  
ATOM    176  C   PHE    11      37.536  63.858 107.833  1.00  0.00           C  
ATOM    177  O   PHE    11      36.253  63.872 107.735  1.00  0.00           O  
ATOM    178  N   ASN    12      38.308  64.261 106.788  1.00  0.00           N  
ATOM    179  H   ASN    12      39.265  64.490 107.015  1.00  0.00           H  
ATOM    180  CA  ASN    12      37.647  64.579 105.503  1.00  0.00           C  
ATOM    181  HA  ASN    12      36.622  64.883 105.711  1.00  0.00           H  
ATOM    182  CB  ASN    12      38.516  65.626 104.830  1.00  0.00           C  
ATOM    183  HB2 ASN    12      38.881  66.480 105.401  1.00  0.00           H  
ATOM    184  HB3 ASN    12      39.438  65.208 104.427  1.00  0.00           H  
ATOM    185  CG  ASN    12      37.778  66.272 103.603  1.00  0.00           C  
ATOM    186  OD1 ASN    12      36.520  66.237 103.500  1.00  0.00           O  
ATOM    187  ND2 ASN    12      38.514  66.653 102.572  1.00  0.00           N  
ATOM    188 HD21 ASN    12      39.501  66.449 102.507  1.00  0.00           H  
ATOM    189 HD22 ASN    12      38.037  66.760 101.688  1.00  0.00           H  
ATOM    190  C   ASN    12      37.605  63.310 104.646  1.00  0.00           C  
ATOM    191  O   ASN    12      38.242  63.241 103.572  1.00  0.00           O  
ATOM    192  N   TRP    13      37.080  62.250 105.206  1.00  0.00           N  
ATOM    193  H   TRP    13      36.470  62.450 105.986  1.00  0.00           H  
ATOM    194  CA  TRP    13      37.231  60.831 104.909  1.00  0.00           C  
ATOM    195  HA  TRP    13      38.210  60.611 105.337  1.00  0.00           H  
ATOM    196  CB  TRP    13      36.197  60.069 105.749  1.00  0.00           C  
ATOM    197  HB2 TRP    13      36.231  59.020 105.454  1.00  0.00           H  
ATOM    198  HB3 TRP    13      36.426  60.141 106.813  1.00  0.00           H  
ATOM    199  CG  TRP    13      34.785  60.623 105.542  1.00  0.00           C  
ATOM    200  CD1 TRP    13      34.180  61.439 106.415  1.00  0.00           C  
ATOM    201  HD1 TRP    13      34.572  61.557 107.415  1.00  0.00           H  
ATOM    202  NE1 TRP    13      32.965  61.823 105.974  1.00  0.00           N  
ATOM    203  HE1 TRP    13      32.473  62.537 106.492  1.00  0.00           H  
ATOM    204  CE2 TRP    13      32.620  61.013 104.890  1.00  0.00           C  
ATOM    205  CZ2 TRP    13      31.581  61.021 104.028  1.00  0.00           C  
ATOM    206  HZ2 TRP    13      30.682  61.528 104.346  1.00  0.00           H  
ATOM    207  CH2 TRP    13      31.652  60.411 102.800  1.00  0.00           C  
ATOM    208  HH2 TRP    13      30.793  60.447 102.146  1.00  0.00           H  
ATOM    209  CZ3 TRP    13      32.651  59.442 102.569  1.00  0.00           C  
ATOM    210  HZ3 TRP    13      32.661  58.741 101.748  1.00  0.00           H  
ATOM    211  CE3 TRP    13      33.767  59.399 103.401  1.00  0.00           C  
ATOM    212  HE3 TRP    13      34.700  58.878 103.245  1.00  0.00           H  
ATOM    213  CD2 TRP    13      33.768  60.274 104.562  1.00  0.00           C  
ATOM    214  C   TRP    13      37.121  60.519 103.435  1.00  0.00           C  
ATOM    215  O   TRP    13      37.795  59.629 102.916  1.00  0.00           O  
ATOM    216  N   CYX    14      36.298  61.283 102.706  1.00  0.00           N  
ATOM    217  H   CYX    14      35.905  62.009 103.287  1.00  0.00           H  
ATOM    218  CA  CYX    14      36.107  61.253 101.226  1.00  0.00           C  
ATOM    219  HA  CYX    14      35.768  60.285 100.854  1.00  0.00           H  
ATOM    220  CB  CYX    14      34.958  62.195 100.865  1.00  0.00           C  
ATOM    221  HB2 CYX    14      35.012  62.410  99.798  1.00  0.00           H  
ATOM    222  HB3 CYX    14      34.124  61.602 101.242  1.00  0.00           H  
ATOM    223  SG  CYX    14      34.780  63.730 101.766  1.00  0.00           S  
ATOM    224  C   CYX    14      37.450  61.474 100.494  1.00  0.00           C  
ATOM    225  O   CYX    14      37.673  60.718  99.521  1.00  0.00           O  
ATOM    226  N   LYS    15      38.339  62.375 100.962  1.00  0.00           N  
ATOM    227  H   LYS    15      38.025  62.885 101.776  1.00  0.00           H  
ATOM    228  CA  LYS    15      39.634  62.766 100.365  1.00  0.00           C  
ATOM    229  HA  LYS    15      39.771  62.246  99.416  1.00  0.00           H  
ATOM    230  CB  LYS    15      39.789  64.263 100.278  1.00  0.00           C  
ATOM    231  HB2 LYS    15      39.001  64.746 100.854  1.00  0.00           H  
ATOM    232  HB3 LYS    15      40.761  64.581 100.656  1.00  0.00           H  
ATOM    233  CG  LYS    15      39.621  64.725  98.845  1.00  0.00           C  
ATOM    234  HG2 LYS    15      40.399  64.198  98.294  1.00  0.00           H  
ATOM    235  HG3 LYS    15      38.658  64.555  98.363  1.00  0.00           H  
ATOM    236  CD  LYS    15      40.004  66.190  98.676  1.00  0.00           C  
ATOM    237  HD2 LYS    15      39.121  66.820  98.563  1.00  0.00           H  
ATOM    238  HD3 LYS    15      40.535  66.537  99.562  1.00  0.00           H  
ATOM    239  CE  LYS    15      40.829  66.506  97.399  1.00  0.00           C  
ATOM    240  HE2 LYS    15      41.548  65.694  97.290  1.00  0.00           H  
ATOM    241  HE3 LYS    15      40.159  66.437  96.542  1.00  0.00           H  
ATOM    242  NZ  LYS    15      41.510  67.846  97.413  1.00  0.00           N  
ATOM    243  HZ1 LYS    15      40.832  68.554  97.656  1.00  0.00           H  
ATOM    244  HZ2 LYS    15      42.220  67.864  98.131  1.00  0.00           H  
ATOM    245  HZ3 LYS    15      41.941  68.061  96.526  1.00  0.00           H  
ATOM    246  C   LYS    15      40.810  62.134 101.134  1.00  0.00           C  
ATOM    247  O   LYS    15      41.786  61.603 100.550  1.00  0.00           O  
ATOM    248  N   ASN    16      40.673  62.120 102.458  1.00  0.00           N  
ATOM    249  H   ASN    16      39.909  62.688 102.797  1.00  0.00           H  
ATOM    250  CA  ASN    16      41.587  61.417 103.400  1.00  0.00           C  
ATOM    251  HA  ASN    16      42.583  61.696 103.055  1.00  0.00           H  
ATOM    252  CB  ASN    16      41.285  62.043 104.748  1.00  0.00           C  
ATOM    253  HB2 ASN    16      40.944  63.074 104.651  1.00  0.00           H  
ATOM    254  HB3 ASN    16      40.477  61.559 105.298  1.00  0.00           H  
ATOM    255  CG  ASN    16      42.429  62.017 105.723  1.00  0.00           C  
ATOM    256  OD1 ASN    16      42.525  62.929 106.597  1.00  0.00           O  
ATOM    257  ND2 ASN    16      43.218  61.048 105.828  1.00  0.00           N  
ATOM    258 HD21 ASN    16      43.475  60.606 104.957  1.00  0.00           H  
ATOM    259 HD22 ASN    16      44.018  61.177 106.430  1.00  0.00           H  
ATOM    260  C   ASN    16      41.374  59.910 103.354  1.00  0.00           C  
ATOM    261  O   ASN    16      40.860  59.309 104.330  1.00  0.00           O  
ATOM    262  N   ASP    17      41.397  59.360 102.121  1.00  0.00           N  
ATOM    263  H   ASP    17      41.825  59.889 101.375  1.00  0.00           H  
ATOM    264  CA  ASP    17      40.692  58.087 101.772  1.00  0.00           C  
ATOM    265  HA  ASP    17      39.674  58.195 102.146  1.00  0.00           H  
ATOM    266  CB  ASP    17      40.690  58.026 100.239  1.00  0.00           C  
ATOM    267  HB2 ASP    17      40.093  58.880  99.921  1.00  0.00           H  
ATOM    268  HB3 ASP    17      41.653  58.103  99.734  1.00  0.00           H  
ATOM    269  CG  ASP    17      39.934  56.788  99.609  1.00  0.00           C  
ATOM    270  OD1 ASP    17      39.847  56.672  98.373  1.00  0.00           O  
ATOM    271  OD2 ASP    17      39.309  56.016 100.358  1.00  0.00           O  
ATOM    272  C   ASP    17      41.382  56.812 102.351  1.00  0.00           C  
ATOM    273  O   ASP    17      42.497  56.463 102.026  1.00  0.00           O  
ATOM    274  N   MET    18      40.615  56.147 103.237  1.00  0.00           N  
ATOM    275  H   MET    18      39.834  56.554 103.732  1.00  0.00           H  
ATOM    276  CA  MET    18      40.977  54.820 103.802  1.00  0.00           C  
ATOM    277  HA  MET    18      42.022  54.837 104.112  1.00  0.00           H  
ATOM    278  CB  MET    18      40.259  54.755 105.195  1.00  0.00           C  
ATOM    279  HB2 MET    18      40.305  55.737 105.666  1.00  0.00           H  
ATOM    280  HB3 MET    18      39.177  54.679 105.089  1.00  0.00           H  
ATOM    281  CG  MET    18      40.788  53.714 106.191  1.00  0.00           C  
ATOM    282  HG2 MET    18      39.983  53.663 106.924  1.00  0.00           H  
ATOM    283  HG3 MET    18      40.869  52.693 105.816  1.00  0.00           H  
ATOM    284  SD  MET    18      42.399  54.167 106.947  1.00  0.00           S  
ATOM    285  CE  MET    18      43.134  52.569 107.091  1.00  0.00           C  
ATOM    286  HE1 MET    18      44.001  52.523 106.432  1.00  0.00           H  
ATOM    287  HE2 MET    18      43.499  52.481 108.114  1.00  0.00           H  
ATOM    288  HE3 MET    18      42.476  51.786 106.716  1.00  0.00           H  
ATOM    289  C   MET    18      40.676  53.641 102.933  1.00  0.00           C  
ATOM    290  O   MET    18      41.426  52.667 103.049  1.00  0.00           O  
ATOM    291  N   VAL    19      39.791  53.777 101.897  1.00  0.00           N  
ATOM    292  H   VAL    19      39.792  54.725 101.549  1.00  0.00           H  
ATOM    293  CA  VAL    19      39.531  52.696 100.928  1.00  0.00           C  
ATOM    294  HA  VAL    19      39.523  51.744 101.459  1.00  0.00           H  
ATOM    295  CB  VAL    19      38.111  52.766 100.305  1.00  0.00           C  
ATOM    296  HB  VAL    19      37.617  53.734 100.390  1.00  0.00           H  
ATOM    297  CG1 VAL    19      38.043  52.324  98.778  1.00  0.00           C  
ATOM    298 HG11 VAL    19      36.979  52.366  98.548  1.00  0.00           H  
ATOM    299 HG12 VAL    19      38.537  53.013  98.094  1.00  0.00           H  
ATOM    300 HG13 VAL    19      38.517  51.352  98.639  1.00  0.00           H  
ATOM    301  CG2 VAL    19      37.202  51.773 101.100  1.00  0.00           C  
ATOM    302 HG21 VAL    19      37.541  50.737 101.134  1.00  0.00           H  
ATOM    303 HG22 VAL    19      37.160  52.220 102.093  1.00  0.00           H  
ATOM    304 HG23 VAL    19      36.148  51.759 100.823  1.00  0.00           H  
ATOM    305  C   VAL    19      40.530  52.613  99.883  1.00  0.00           C  
ATOM    306  O   VAL    19      41.224  51.596  99.652  1.00  0.00           O  
ATOM    307  N   GLU    20      41.071  53.748  99.606  1.00  0.00           N  
ATOM    308  H   GLU    20      40.555  54.611  99.705  1.00  0.00           H  
ATOM    309  CA  GLU    20      42.497  53.780  99.135  1.00  0.00           C  
ATOM    310  HA  GLU    20      42.488  53.122  98.267  1.00  0.00           H  
ATOM    311  CB  GLU    20      42.958  55.110  98.578  1.00  0.00           C  
ATOM    312  HB2 GLU    20      42.259  55.203  97.746  1.00  0.00           H  
ATOM    313  HB3 GLU    20      42.807  55.845  99.368  1.00  0.00           H  
ATOM    314  CG  GLU    20      44.442  55.221  98.133  1.00  0.00           C  
ATOM    315  HG2 GLU    20      45.023  54.872  98.987  1.00  0.00           H  
ATOM    316  HG3 GLU    20      44.608  54.688  97.197  1.00  0.00           H  
ATOM    317  CD  GLU    20      44.816  56.688  97.900  1.00  0.00           C  
ATOM    318  OE1 GLU    20      45.349  57.356  98.830  1.00  0.00           O  
ATOM    319  OE2 GLU    20      44.513  57.170  96.795  1.00  0.00           O  
ATOM    320  C   GLU    20      43.529  53.097 100.118  1.00  0.00           C  
ATOM    321  O   GLU    20      44.347  52.188  99.785  1.00  0.00           O  
ATOM    322  N   GLN    21      43.745  53.720 101.265  1.00  0.00           N  
ATOM    323  H   GLN    21      43.176  54.527 101.479  1.00  0.00           H  
ATOM    324  CA  GLN    21      44.994  53.514 102.085  1.00  0.00           C  
ATOM    325  HA  GLN    21      45.771  53.516 101.321  1.00  0.00           H  
ATOM    326  CB  GLN    21      45.185  54.695 103.079  1.00  0.00           C  
ATOM    327  HB2 GLN    21      44.253  55.002 103.554  1.00  0.00           H  
ATOM    328  HB3 GLN    21      45.836  54.348 103.882  1.00  0.00           H  
ATOM    329  CG  GLN    21      45.749  55.938 102.389  1.00  0.00           C  
ATOM    330  HG2 GLN    21      45.010  56.315 101.681  1.00  0.00           H  
ATOM    331  HG3 GLN    21      45.922  56.712 103.137  1.00  0.00           H  
ATOM    332  CD  GLN    21      47.053  55.727 101.658  1.00  0.00           C  
ATOM    333  OE1 GLN    21      48.147  55.399 102.211  1.00  0.00           O  
ATOM    334  NE2 GLN    21      47.164  55.952 100.361  1.00  0.00           N  
ATOM    335 HE21 GLN    21      48.081  56.119  99.973  1.00  0.00           H  
ATOM    336 HE22 GLN    21      46.444  56.444  99.851  1.00  0.00           H  
ATOM    337  C   GLN    21      45.110  52.188 102.811  1.00  0.00           C  
ATOM    338  O   GLN    21      46.069  51.956 103.602  1.00  0.00           O  
ATOM    339  N   MET    22      44.112  51.339 102.558  1.00  0.00           N  
ATOM    340  H   MET    22      43.311  51.628 102.015  1.00  0.00           H  
ATOM    341  CA  MET    22      44.248  49.970 103.016  1.00  0.00           C  
ATOM    342  HA  MET    22      44.546  50.084 104.058  1.00  0.00           H  
ATOM    343  CB  MET    22      42.832  49.387 103.133  1.00  0.00           C  
ATOM    344  HB2 MET    22      42.896  48.400 103.591  1.00  0.00           H  
ATOM    345  HB3 MET    22      42.268  49.986 103.847  1.00  0.00           H  
ATOM    346  CG  MET    22      41.992  49.307 101.848  1.00  0.00           C  
ATOM    347  HG2 MET    22      41.872  50.330 101.492  1.00  0.00           H  
ATOM    348  HG3 MET    22      42.643  48.847 101.106  1.00  0.00           H  
ATOM    349  SD  MET    22      40.325  48.517 102.020  1.00  0.00           S  
ATOM    350  CE  MET    22      39.870  48.422 100.221  1.00  0.00           C  
ATOM    351  HE1 MET    22      40.614  48.100  99.493  1.00  0.00           H  
ATOM    352  HE2 MET    22      39.029  47.731 100.156  1.00  0.00           H  
ATOM    353  HE3 MET    22      39.581  49.443  99.974  1.00  0.00           H  
ATOM    354  C   MET    22      45.173  49.018 102.127  1.00  0.00           C  
ATOM    355  O   MET    22      45.682  48.026 102.668  1.00  0.00           O  
ATOM    356  N   HIE    23      45.212  49.412 100.809  1.00  0.00           N  
ATOM    357  H   HIE    23      44.780  50.317 100.688  1.00  0.00           H  
ATOM    358  CA  HIE    23      46.033  48.753  99.818  1.00  0.00           C  
ATOM    359  HA  HIE    23      45.856  49.223  98.850  1.00  0.00           H  
ATOM    360  CB  HIE    23      47.582  48.937 100.088  1.00  0.00           C  
ATOM    361  HB2 HIE    23      47.694  48.298 100.964  1.00  0.00           H  
ATOM    362  HB3 HIE    23      48.139  48.588  99.218  1.00  0.00           H  
ATOM    363  CG  HIE    23      47.986  50.299 100.455  1.00  0.00           C  
ATOM    364  ND1 HIE    23      47.926  51.339  99.503  1.00  0.00           N  
ATOM    365  CE1 HIE    23      48.070  52.478 100.156  1.00  0.00           C  
ATOM    366  HE1 HIE    23      48.211  53.481  99.783  1.00  0.00           H  
ATOM    367  NE2 HIE    23      48.277  52.220 101.455  1.00  0.00           N  
ATOM    368  HE2 HIE    23      48.488  52.928 102.144  1.00  0.00           H  
ATOM    369  CD2 HIE    23      48.279  50.820 101.641  1.00  0.00           C  
ATOM    370  HD2 HIE    23      48.117  50.319 102.583  1.00  0.00           H  
ATOM    371  C   HIE    23      45.672  47.306  99.465  1.00  0.00           C  
ATOM    372  O   HIE    23      46.508  46.448  99.543  1.00  0.00           O  
ATOM    373  N   GLU    24      44.315  47.128  99.195  1.00  0.00           N  
ATOM    374  H   GLU    24      43.662  47.898  99.239  1.00  0.00           H  
ATOM    375  CA  GLU    24      43.734  45.766  98.934  1.00  0.00           C  
ATOM    376  HA  GLU    24      44.540  45.151  98.535  1.00  0.00           H  
ATOM    377  CB  GLU    24      43.266  45.145 100.297  1.00  0.00           C  
ATOM    378  HB2 GLU    24      43.991  45.426 101.061  1.00  0.00           H  
ATOM    379  HB3 GLU    24      42.290  45.613 100.429  1.00  0.00           H  
ATOM    380  CG  GLU    24      43.164  43.597 100.249  1.00  0.00           C  
ATOM    381  HG2 GLU    24      42.103  43.367 100.155  1.00  0.00           H  
ATOM    382  HG3 GLU    24      43.700  43.297  99.348  1.00  0.00           H  
ATOM    383  CD  GLU    24      43.665  42.820 101.544  1.00  0.00           C  
ATOM    384  OE1 GLU    24      43.059  43.037 102.623  1.00  0.00           O  
ATOM    385  OE2 GLU    24      44.775  42.300 101.460  1.00  0.00           O  
ATOM    386  C   GLU    24      42.715  45.813  97.773  1.00  0.00           C  
ATOM    387  O   GLU    24      42.578  46.789  97.009  1.00  0.00           O  
ATOM    388  N   ASP    25      42.174  44.633  97.399  1.00  0.00           N  
ATOM    389  H   ASP    25      42.268  43.871  98.055  1.00  0.00           H  
ATOM    390  CA  ASP    25      41.415  44.389  96.141  1.00  0.00           C  
ATOM    391  HA  ASP    25      40.798  45.269  95.960  1.00  0.00           H  
ATOM    392  CB  ASP    25      42.351  44.328  94.824  1.00  0.00           C  
ATOM    393  HB2 ASP    25      43.219  44.970  94.976  1.00  0.00           H  
ATOM    394  HB3 ASP    25      42.551  43.273  94.638  1.00  0.00           H  
ATOM    395  CG  ASP    25      41.651  44.771  93.508  1.00  0.00           C  
ATOM    396  OD1 ASP    25      42.393  45.171  92.587  1.00  0.00           O  
ATOM    397  OD2 ASP    25      40.417  45.117  93.473  1.00  0.00           O  
ATOM    398  C   ASP    25      40.443  43.191  96.293  1.00  0.00           C  
ATOM    399  O   ASP    25      40.664  42.274  97.104  1.00  0.00           O  
ATOM    400  N   ILE    26      39.403  43.171  95.477  1.00  0.00           N  
ATOM    401  H   ILE    26      39.390  43.809  94.694  1.00  0.00           H  
ATOM    402  CA  ILE    26      38.183  42.405  95.748  1.00  0.00           C  
ATOM    403  HA  ILE    26      37.933  42.739  96.755  1.00  0.00           H  
ATOM    404  CB  ILE    26      36.915  42.719  94.902  1.00  0.00           C  
ATOM    405  HB  ILE    26      36.682  43.780  94.985  1.00  0.00           H  
ATOM    406  CG2 ILE    26      37.156  42.474  93.399  1.00  0.00           C  
ATOM    407 HG21 ILE    26      37.499  41.452  93.238  1.00  0.00           H  
ATOM    408 HG22 ILE    26      36.229  42.636  92.848  1.00  0.00           H  
ATOM    409 HG23 ILE    26      37.893  43.186  93.027  1.00  0.00           H  
ATOM    410  CG1 ILE    26      35.676  41.983  95.392  1.00  0.00           C  
ATOM    411 HG12 ILE    26      35.786  40.900  95.346  1.00  0.00           H  
ATOM    412 HG13 ILE    26      35.506  42.343  96.407  1.00  0.00           H  
ATOM    413  CD1 ILE    26      34.354  42.522  94.795  1.00  0.00           C  
ATOM    414 HD11 ILE    26      34.496  43.516  94.372  1.00  0.00           H  
ATOM    415 HD12 ILE    26      33.936  41.898  94.004  1.00  0.00           H  
ATOM    416 HD13 ILE    26      33.538  42.539  95.518  1.00  0.00           H  
ATOM    417  C   ILE    26      38.502  40.935  95.907  1.00  0.00           C  
ATOM    418  O   ILE    26      38.147  40.286  96.900  1.00  0.00           O  
ATOM    419  N   CYX    27      39.356  40.387  95.024  1.00  0.00           N  
ATOM    420  H   CYX    27      39.596  40.999  94.257  1.00  0.00           H  
ATOM    421  CA  CYX    27      39.630  38.949  94.927  1.00  0.00           C  
ATOM    422  HA  CYX    27      38.672  38.449  95.070  1.00  0.00           H  
ATOM    423  CB  CYX    27      40.246  38.655  93.584  1.00  0.00           C  
ATOM    424  HB2 CYX    27      41.285  38.979  93.636  1.00  0.00           H  
ATOM    425  HB3 CYX    27      40.456  37.592  93.462  1.00  0.00           H  
ATOM    426  SG  CYX    27      39.368  39.539  92.251  1.00  0.00           S  
ATOM    427  C   CYX    27      40.675  38.468  96.059  1.00  0.00           C  
ATOM    428  O   CYX    27      40.648  37.268  96.312  1.00  0.00           O  
ATOM    429  N   SER    28      41.510  39.296  96.747  1.00  0.00           N  
ATOM    430  H   SER    28      41.511  40.281  96.523  1.00  0.00           H  
ATOM    431  CA  SER    28      41.927  38.951  98.154  1.00  0.00           C  
ATOM    432  HA  SER    28      42.562  38.064  98.141  1.00  0.00           H  
ATOM    433  CB  SER    28      42.865  40.049  98.692  1.00  0.00           C  
ATOM    434  HB2 SER    28      42.467  40.997  98.330  1.00  0.00           H  
ATOM    435  HB3 SER    28      42.920  40.027  99.780  1.00  0.00           H  
ATOM    436  OG  SER    28      44.163  39.869  98.111  1.00  0.00           O  
ATOM    437  HG  SER    28      44.242  40.698  97.633  1.00  0.00           H  
ATOM    438  C   SER    28      40.967  38.624  99.272  1.00  0.00           C  
ATOM    439  O   SER    28      41.262  37.739 100.150  1.00  0.00           O  
ATOM    440  N   LEU    29      39.800  39.346  99.223  1.00  0.00           N  
ATOM    441  H   LEU    29      39.645  39.878  98.378  1.00  0.00           H  
ATOM    442  CA  LEU    29      38.776  39.336 100.260  1.00  0.00           C  
ATOM    443  HA  LEU    29      39.253  39.082 101.206  1.00  0.00           H  
ATOM    444  CB  LEU    29      38.061  40.774 100.265  1.00  0.00           C  
ATOM    445  HB2 LEU    29      37.765  40.926  99.227  1.00  0.00           H  
ATOM    446  HB3 LEU    29      37.110  40.757 100.797  1.00  0.00           H  
ATOM    447  CG  LEU    29      39.024  41.856 100.718  1.00  0.00           C  
ATOM    448  HG  LEU    29      39.989  41.753 100.222  1.00  0.00           H  
ATOM    449  CD1 LEU    29      38.544  43.164 100.190  1.00  0.00           C  
ATOM    450 HD11 LEU    29      39.240  43.960 100.455  1.00  0.00           H  
ATOM    451 HD12 LEU    29      38.598  43.122  99.102  1.00  0.00           H  
ATOM    452 HD13 LEU    29      37.499  43.339 100.444  1.00  0.00           H  
ATOM    453  CD2 LEU    29      39.354  41.836 102.232  1.00  0.00           C  
ATOM    454 HD21 LEU    29      40.026  42.660 102.475  1.00  0.00           H  
ATOM    455 HD22 LEU    29      38.368  41.764 102.692  1.00  0.00           H  
ATOM    456 HD23 LEU    29      39.869  40.908 102.479  1.00  0.00           H  
ATOM    457  C   LEU    29      37.752  38.240  99.917  1.00  0.00           C  
ATOM    458  O   LEU    29      37.468  37.363 100.718  1.00  0.00           O  
ATOM    459  N   TRP    30      37.493  38.145  98.638  1.00  0.00           N  
ATOM    460  H   TRP    30      37.611  38.990  98.096  1.00  0.00           H  
ATOM    461  CA  TRP    30      36.785  37.051  97.971  1.00  0.00           C  
ATOM    462  HA  TRP    30      36.164  36.514  98.689  1.00  0.00           H  
ATOM    463  CB  TRP    30      35.789  37.595  96.913  1.00  0.00           C  
ATOM    464  HB2 TRP    30      36.302  38.241  96.201  1.00  0.00           H  
ATOM    465  HB3 TRP    30      35.327  36.689  96.521  1.00  0.00           H  
ATOM    466  CG  TRP    30      34.542  38.202  97.459  1.00  0.00           C  
ATOM    467  CD1 TRP    30      34.298  39.530  97.598  1.00  0.00           C  
ATOM    468  HD1 TRP    30      34.871  40.300  97.104  1.00  0.00           H  
ATOM    469  NE1 TRP    30      33.044  39.664  98.291  1.00  0.00           N  
ATOM    470  HE1 TRP    30      32.450  40.475  98.390  1.00  0.00           H  
ATOM    471  CE2 TRP    30      32.470  38.467  98.634  1.00  0.00           C  
ATOM    472  CZ2 TRP    30      31.305  38.154  99.360  1.00  0.00           C  
ATOM    473  HZ2 TRP    30      30.565  38.919  99.543  1.00  0.00           H  
ATOM    474  CH2 TRP    30      31.221  36.773  99.744  1.00  0.00           C  
ATOM    475  HH2 TRP    30      30.262  36.436 100.110  1.00  0.00           H  
ATOM    476  CZ3 TRP    30      32.182  35.851  99.427  1.00  0.00           C  
ATOM    477  HZ3 TRP    30      32.057  34.842  99.792  1.00  0.00           H  
ATOM    478  CE3 TRP    30      33.328  36.215  98.726  1.00  0.00           C  
ATOM    479  HE3 TRP    30      34.211  35.624  98.918  1.00  0.00           H  
ATOM    480  CD2 TRP    30      33.469  37.522  98.204  1.00  0.00           C  
ATOM    481  C   TRP    30      37.604  35.849  97.514  1.00  0.00           C  
ATOM    482  O   TRP    30      37.816  35.634  96.347  1.00  0.00           O  
ATOM    483  N   ASP    31      37.833  34.980  98.515  1.00  0.00           N  
ATOM    484  H   ASP    31      37.604  35.404  99.402  1.00  0.00           H  
ATOM    485  CA  ASP    31      38.732  33.806  98.426  1.00  0.00           C  
ATOM    486  HA  ASP    31      38.686  33.371  97.427  1.00  0.00           H  
ATOM    487  CB  ASP    31      40.166  34.207  98.810  1.00  0.00           C  
ATOM    488  HB2 ASP    31      40.388  35.135  98.283  1.00  0.00           H  
ATOM    489  HB3 ASP    31      40.123  34.306  99.895  1.00  0.00           H  
ATOM    490  CG  ASP    31      41.227  33.195  98.399  1.00  0.00           C  
ATOM    491  OD1 ASP    31      42.367  33.628  98.545  1.00  0.00           O  
ATOM    492  OD2 ASP    31      41.094  32.034  97.919  1.00  0.00           O  
ATOM    493  C   ASP    31      38.299  32.740  99.408  1.00  0.00           C  
ATOM    494  O   ASP    31      37.517  32.972 100.314  1.00  0.00           O  
ATOM    495  N   GLN    32      38.617  31.556  99.119  1.00  0.00           N  
ATOM    496  H   GLN    32      39.183  31.520  98.283  1.00  0.00           H  
ATOM    497  CA  GLN    32      38.302  30.385  99.912  1.00  0.00           C  
ATOM    498  HA  GLN    32      37.226  30.227  99.838  1.00  0.00           H  
ATOM    499  CB  GLN    32      38.915  29.146  99.120  1.00  0.00           C  
ATOM    500  HB2 GLN    32      39.973  29.346  98.954  1.00  0.00           H  
ATOM    501  HB3 GLN    32      38.920  28.147  99.556  1.00  0.00           H  
ATOM    502  CG  GLN    32      38.148  28.990  97.847  1.00  0.00           C  
ATOM    503  HG2 GLN    32      37.107  29.227  98.067  1.00  0.00           H  
ATOM    504  HG3 GLN    32      38.433  29.750  97.119  1.00  0.00           H  
ATOM    505  CD  GLN    32      38.291  27.606  97.191  1.00  0.00           C  
ATOM    506  OE1 GLN    32      37.352  26.790  96.886  1.00  0.00           O  
ATOM    507  NE2 GLN    32      39.499  27.221  96.836  1.00  0.00           N  
ATOM    508 HE21 GLN    32      39.514  26.271  96.494  1.00  0.00           H  
ATOM    509 HE22 GLN    32      40.340  27.770  96.724  1.00  0.00           H  
ATOM    510  C   GLN    32      38.821  30.429 101.365  1.00  0.00           C  
ATOM    511  O   GLN    32      39.989  30.553 101.625  1.00  0.00           O  
ATOM    512  N   SER    33      37.981  29.924 102.300  1.00  0.00           N  
ATOM    513  H   SER    33      36.981  29.994 102.175  1.00  0.00           H  
ATOM    514  CA  SER    33      38.410  29.348 103.543  1.00  0.00           C  
ATOM    515  HA  SER    33      39.122  30.014 104.029  1.00  0.00           H  
ATOM    516  CB  SER    33      37.151  29.192 104.374  1.00  0.00           C  
ATOM    517  HB2 SER    33      36.826  30.198 104.644  1.00  0.00           H  
ATOM    518  HB3 SER    33      36.318  28.732 103.842  1.00  0.00           H  
ATOM    519  OG  SER    33      37.556  28.545 105.594  1.00  0.00           O  
ATOM    520  HG  SER    33      37.267  27.630 105.559  1.00  0.00           H  
ATOM    521  C   SER    33      39.075  27.976 103.319  1.00  0.00           C  
ATOM    522  O   SER    33      38.612  27.185 102.503  1.00  0.00           O  
ATOM    523  N   LEU    34      40.225  27.847 103.936  1.00  0.00           N  
ATOM    524  H   LEU    34      40.432  28.563 104.618  1.00  0.00           H  
ATOM    525  CA  LEU    34      40.976  26.579 104.081  1.00  0.00           C  
ATOM    526  HA  LEU    34      40.422  25.796 103.564  1.00  0.00           H  
ATOM    527  CB  LEU    34      42.308  26.755 103.378  1.00  0.00           C  
ATOM    528  HB2 LEU    34      42.638  27.716 103.772  1.00  0.00           H  
ATOM    529  HB3 LEU    34      42.885  25.915 103.762  1.00  0.00           H  
ATOM    530  CG  LEU    34      42.569  26.736 101.767  1.00  0.00           C  
ATOM    531  HG  LEU    34      42.885  25.722 101.523  1.00  0.00           H  
ATOM    532  CD1 LEU    34      41.378  27.218 100.927  1.00  0.00           C  
ATOM    533 HD11 LEU    34      40.438  26.694 101.101  1.00  0.00           H  
ATOM    534 HD12 LEU    34      41.227  28.236 101.287  1.00  0.00           H  
ATOM    535 HD13 LEU    34      41.636  27.130  99.872  1.00  0.00           H  
ATOM    536  CD2 LEU    34      43.705  27.653 101.395  1.00  0.00           C  
ATOM    537 HD21 LEU    34      43.665  28.660 101.811  1.00  0.00           H  
ATOM    538 HD22 LEU    34      44.670  27.366 101.813  1.00  0.00           H  
ATOM    539 HD23 LEU    34      43.805  27.864 100.330  1.00  0.00           H  
ATOM    540  C   LEU    34      41.189  26.167 105.519  1.00  0.00           C  
ATOM    541  O   LEU    34      42.364  26.233 106.093  1.00  0.00           O  
ATOM    542  N   LYS    35      40.045  26.208 106.248  1.00  0.00           N  
ATOM    543  H   LYS    35      39.226  26.210 105.657  1.00  0.00           H  
ATOM    544  CA  LYS    35      39.858  25.843 107.684  1.00  0.00           C  
ATOM    545  HA  LYS    35      40.878  25.651 108.017  1.00  0.00           H  
ATOM    546  CB  LYS    35      39.278  26.997 108.531  1.00  0.00           C  
ATOM    547  HB2 LYS    35      38.426  27.436 108.012  1.00  0.00           H  
ATOM    548  HB3 LYS    35      38.692  26.426 109.251  1.00  0.00           H  
ATOM    549  CG  LYS    35      40.266  28.051 109.084  1.00  0.00           C  
ATOM    550  HG2 LYS    35      41.047  27.464 109.567  1.00  0.00           H  
ATOM    551  HG3 LYS    35      40.782  28.586 108.286  1.00  0.00           H  
ATOM    552  CD  LYS    35      39.579  29.138 110.104  1.00  0.00           C  
ATOM    553  HD2 LYS    35      38.847  28.542 110.649  1.00  0.00           H  
ATOM    554  HD3 LYS    35      40.274  29.710 110.719  1.00  0.00           H  
ATOM    555  CE  LYS    35      38.637  30.136 109.308  1.00  0.00           C  
ATOM    556  HE2 LYS    35      37.943  29.511 108.745  1.00  0.00           H  
ATOM    557  HE3 LYS    35      38.087  30.647 110.098  1.00  0.00           H  
ATOM    558  NZ  LYS    35      39.291  31.108 108.465  1.00  0.00           N  
ATOM    559  HZ1 LYS    35      38.609  31.812 108.224  1.00  0.00           H  
ATOM    560  HZ2 LYS    35      40.114  31.587 108.801  1.00  0.00           H  
ATOM    561  HZ3 LYS    35      39.592  30.612 107.639  1.00  0.00           H  
ATOM    562  C   LYS    35      38.931  24.539 107.777  1.00  0.00           C  
ATOM    563  O   LYS    35      37.720  24.640 107.477  1.00  0.00           O  
ATOM    564  N   PRO    36      39.470  23.333 108.293  1.00  0.00           N  
ATOM    565  CD  PRO    36      40.860  23.099 108.723  1.00  0.00           C  
ATOM    566  HD2 PRO    36      41.079  23.774 109.550  1.00  0.00           H  
ATOM    567  HD3 PRO    36      41.547  23.353 107.916  1.00  0.00           H  
ATOM    568  CG  PRO    36      41.095  21.648 109.035  1.00  0.00           C  
ATOM    569  HG2 PRO    36      40.999  21.606 110.120  1.00  0.00           H  
ATOM    570  HG3 PRO    36      42.088  21.318 108.730  1.00  0.00           H  
ATOM    571  CB  PRO    36      39.882  20.873 108.448  1.00  0.00           C  
ATOM    572  HB2 PRO    36      39.552  20.297 109.313  1.00  0.00           H  
ATOM    573  HB3 PRO    36      40.074  20.250 107.575  1.00  0.00           H  
ATOM    574  CA  PRO    36      38.932  22.026 107.977  1.00  0.00           C  
ATOM    575  HA  PRO    36      38.876  21.974 106.890  1.00  0.00           H  
ATOM    576  C   PRO    36      37.459  21.767 108.303  1.00  0.00           C  
ATOM    577  O   PRO    36      37.006  22.208 109.376  1.00  0.00           O  
ATOM    578  N   CYX    37      36.738  21.032 107.423  1.00  0.00           N  
ATOM    579  H   CYX    37      37.070  21.051 106.470  1.00  0.00           H  
ATOM    580  CA  CYX    37      35.336  20.669 107.595  1.00  0.00           C  
ATOM    581  HA  CYX    37      34.824  21.630 107.649  1.00  0.00           H  
ATOM    582  CB  CYX    37      34.875  19.977 106.283  1.00  0.00           C  
ATOM    583  HB2 CYX    37      35.176  20.533 105.395  1.00  0.00           H  
ATOM    584  HB3 CYX    37      35.336  18.993 106.196  1.00  0.00           H  
ATOM    585  SG  CYX    37      33.039  19.905 106.146  1.00  0.00           S  
ATOM    586  C   CYX    37      34.957  19.842 108.819  1.00  0.00           C  
ATOM    587  O   CYX    37      35.345  18.666 108.945  1.00  0.00           O  
ATOM    588  N   VAL    38      34.458  20.489 109.841  1.00  0.00           N  
ATOM    589  H   VAL    38      34.226  21.467 109.734  1.00  0.00           H  
ATOM    590  CA  VAL    38      34.179  19.840 111.190  1.00  0.00           C  
ATOM    591  HA  VAL    38      35.110  19.405 111.552  1.00  0.00           H  
ATOM    592  CB  VAL    38      33.646  20.923 112.189  1.00  0.00           C  
ATOM    593  HB  VAL    38      32.685  21.113 111.711  1.00  0.00           H  
ATOM    594  CG1 VAL    38      33.409  20.256 113.535  1.00  0.00           C  
ATOM    595 HG11 VAL    38      32.449  19.743 113.486  1.00  0.00           H  
ATOM    596 HG12 VAL    38      34.221  19.569 113.776  1.00  0.00           H  
ATOM    597 HG13 VAL    38      33.483  21.004 114.324  1.00  0.00           H  
ATOM    598  CG2 VAL    38      34.387  22.204 112.279  1.00  0.00           C  
ATOM    599 HG21 VAL    38      34.244  22.694 111.316  1.00  0.00           H  
ATOM    600 HG22 VAL    38      33.881  22.875 112.972  1.00  0.00           H  
ATOM    601 HG23 VAL    38      35.417  22.066 112.606  1.00  0.00           H  
ATOM    602  C   VAL    38      33.176  18.657 111.114  1.00  0.00           C  
ATOM    603  O   VAL    38      31.968  18.862 111.165  1.00  0.00           O  
ATOM    604  N   LYS    39      33.608  17.458 110.857  1.00  0.00           N  
ATOM    605  H   LYS    39      34.607  17.322 110.914  1.00  0.00           H  
ATOM    606  CA  LYS    39      32.736  16.320 110.524  1.00  0.00           C  
ATOM    607  HA  LYS    39      31.778  16.481 111.018  1.00  0.00           H  
ATOM    608  CB  LYS    39      32.499  16.226 108.989  1.00  0.00           C  
ATOM    609  HB2 LYS    39      32.610  17.241 108.608  1.00  0.00           H  
ATOM    610  HB3 LYS    39      33.202  15.567 108.480  1.00  0.00           H  
ATOM    611  CG  LYS    39      31.104  15.875 108.544  1.00  0.00           C  
ATOM    612  HG2 LYS    39      31.064  15.536 107.509  1.00  0.00           H  
ATOM    613  HG3 LYS    39      30.883  14.915 109.009  1.00  0.00           H  
ATOM    614  CD  LYS    39      30.092  16.964 108.725  1.00  0.00           C  
ATOM    615  HD2 LYS    39      30.014  17.206 109.785  1.00  0.00           H  
ATOM    616  HD3 LYS    39      30.407  17.863 108.194  1.00  0.00           H  
ATOM    617  CE  LYS    39      28.729  16.529 108.238  1.00  0.00           C  
ATOM    618  HE2 LYS    39      28.018  17.355 108.245  1.00  0.00           H  
ATOM    619  HE3 LYS    39      28.859  16.155 107.222  1.00  0.00           H  
ATOM    620  NZ  LYS    39      28.186  15.366 109.042  1.00  0.00           N  
ATOM    621  HZ1 LYS    39      27.557  14.867 108.429  1.00  0.00           H  
ATOM    622  HZ2 LYS    39      28.882  14.762 109.454  1.00  0.00           H  
ATOM    623  HZ3 LYS    39      27.615  15.684 109.812  1.00  0.00           H  
ATOM    624  C   LYS    39      33.349  14.952 110.897  1.00  0.00           C  
ATOM    625  O   LYS    39      34.407  14.573 110.437  1.00  0.00           O  
ATOM    626  N   LEU    40      32.836  14.380 111.938  1.00  0.00           N  
ATOM    627  H   LEU    40      32.164  14.907 112.479  1.00  0.00           H  
ATOM    628  CA  LEU    40      33.066  12.976 112.486  1.00  0.00           C  
ATOM    629  HA  LEU    40      34.101  12.988 112.830  1.00  0.00           H  
ATOM    630  CB  LEU    40      32.212  12.718 113.782  1.00  0.00           C  
ATOM    631  HB2 LEU    40      32.253  13.661 114.327  1.00  0.00           H  
ATOM    632  HB3 LEU    40      31.177  12.508 113.515  1.00  0.00           H  
ATOM    633  CG  LEU    40      32.673  11.617 114.732  1.00  0.00           C  
ATOM    634  HG  LEU    40      32.920  10.839 114.009  1.00  0.00           H  
ATOM    635  CD1 LEU    40      33.756  11.948 115.669  1.00  0.00           C  
ATOM    636 HD11 LEU    40      34.666  12.337 115.214  1.00  0.00           H  
ATOM    637 HD12 LEU    40      33.349  12.690 116.356  1.00  0.00           H  
ATOM    638 HD13 LEU    40      34.053  11.106 116.294  1.00  0.00           H  
ATOM    639  CD2 LEU    40      31.508  11.136 115.569  1.00  0.00           C  
ATOM    640 HD21 LEU    40      31.444  11.632 116.537  1.00  0.00           H  
ATOM    641 HD22 LEU    40      30.639  11.032 114.920  1.00  0.00           H  
ATOM    642 HD23 LEU    40      31.778  10.093 115.731  1.00  0.00           H  
ATOM    643  C   LEU    40      32.683  12.018 111.348  1.00  0.00           C  
ATOM    644  O   LEU    40      33.109  10.851 111.459  1.00  0.00           O  
ATOM    645  N   THR    41      31.846  12.331 110.389  1.00  0.00           N  
ATOM    646  H   THR    41      31.503  13.277 110.301  1.00  0.00           H  
ATOM    647  CA  THR    41      30.911  11.414 109.749  1.00  0.00           C  
ATOM    648  HA  THR    41      31.477  10.599 109.298  1.00  0.00           H  
ATOM    649  CB  THR    41      29.863  10.924 110.786  1.00  0.00           C  
ATOM    650  HB  THR    41      29.445  11.811 111.262  1.00  0.00           H  
ATOM    651  CG2 THR    41      28.808  10.043 110.092  1.00  0.00           C  
ATOM    652 HG21 THR    41      28.146   9.604 110.838  1.00  0.00           H  
ATOM    653 HG22 THR    41      28.322  10.546 109.256  1.00  0.00           H  
ATOM    654 HG23 THR    41      29.280   9.150 109.681  1.00  0.00           H  
ATOM    655  OG1 THR    41      30.443  10.154 111.824  1.00  0.00           O  
ATOM    656  HG1 THR    41      31.392  10.262 111.733  1.00  0.00           H  
ATOM    657  C   THR    41      30.288  12.065 108.568  1.00  0.00           C  
ATOM    658  O   THR    41      29.324  12.832 108.724  1.00  0.00           O  
ATOM    659  N   PRO    42      30.565  11.609 107.335  1.00  0.00           N  
ATOM    660  CD  PRO    42      29.596  11.817 106.276  1.00  0.00           C  
ATOM    661  HD2 PRO    42      29.599  12.907 106.265  1.00  0.00           H  
ATOM    662  HD3 PRO    42      28.605  11.395 106.441  1.00  0.00           H  
ATOM    663  CG  PRO    42      30.262  11.336 105.027  1.00  0.00           C  
ATOM    664  HG2 PRO    42      29.956  11.899 104.146  1.00  0.00           H  
ATOM    665  HG3 PRO    42      29.853  10.330 104.926  1.00  0.00           H  
ATOM    666  CB  PRO    42      31.764  11.174 105.337  1.00  0.00           C  
ATOM    667  HB2 PRO    42      32.483  11.875 104.912  1.00  0.00           H  
ATOM    668  HB3 PRO    42      32.207  10.265 104.928  1.00  0.00           H  
ATOM    669  CA  PRO    42      31.858  11.189 106.848  1.00  0.00           C  
ATOM    670  HA  PRO    42      31.910  10.148 107.166  1.00  0.00           H  
ATOM    671  C   PRO    42      33.050  12.093 107.205  1.00  0.00           C  
ATOM    672  O   PRO    42      32.831  13.300 107.544  1.00  0.00           O  
ATOM    673  N   LEU    43      34.201  11.389 107.379  1.00  0.00           N  
ATOM    674  H   LEU    43      34.328  10.485 106.946  1.00  0.00           H  
ATOM    675  CA  LEU    43      35.285  11.841 108.324  1.00  0.00           C  
ATOM    676  HA  LEU    43      34.873  12.364 109.187  1.00  0.00           H  
ATOM    677  CB  LEU    43      36.079  10.614 108.878  1.00  0.00           C  
ATOM    678  HB2 LEU    43      35.411   9.852 109.281  1.00  0.00           H  
ATOM    679  HB3 LEU    43      36.623  10.133 108.065  1.00  0.00           H  
ATOM    680  CG  LEU    43      37.213  11.029 109.844  1.00  0.00           C  
ATOM    681  HG  LEU    43      37.910  11.688 109.325  1.00  0.00           H  
ATOM    682  CD1 LEU    43      36.674  11.713 111.083  1.00  0.00           C  
ATOM    683 HD11 LEU    43      36.047  11.183 111.799  1.00  0.00           H  
ATOM    684 HD12 LEU    43      37.538  12.073 111.642  1.00  0.00           H  
ATOM    685 HD13 LEU    43      36.253  12.682 110.813  1.00  0.00           H  
ATOM    686  CD2 LEU    43      37.984   9.775 110.222  1.00  0.00           C  
ATOM    687 HD21 LEU    43      37.241   9.094 110.637  1.00  0.00           H  
ATOM    688 HD22 LEU    43      38.432   9.323 109.337  1.00  0.00           H  
ATOM    689 HD23 LEU    43      38.723  10.003 110.991  1.00  0.00           H  
ATOM    690  C   LEU    43      36.187  12.843 107.532  1.00  0.00           C  
ATOM    691  O   LEU    43      36.811  12.532 106.492  1.00  0.00           O  
ATOM    692  N   CYX    44      36.387  14.014 108.140  1.00  0.00           N  
ATOM    693  H   CYX    44      35.837  14.230 108.960  1.00  0.00           H  
ATOM    694  CA  CYX    44      37.553  14.801 107.924  1.00  0.00           C  
ATOM    695  HA  CYX    44      38.028  14.571 106.970  1.00  0.00           H  
ATOM    696  CB  CYX    44      37.063  16.253 107.880  1.00  0.00           C  
ATOM    697  HB2 CYX    44      36.373  16.419 107.053  1.00  0.00           H  
ATOM    698  HB3 CYX    44      36.591  16.455 108.842  1.00  0.00           H  
ATOM    699  SG  CYX    44      38.460  17.459 107.829  1.00  0.00           S  
ATOM    700  C   CYX    44      38.468  14.601 109.110  1.00  0.00           C  
ATOM    701  O   CYX    44      38.041  14.668 110.253  1.00  0.00           O  
ATOM    702  N   VAL    45      39.704  14.177 108.750  1.00  0.00           N  
ATOM    703  H   VAL    45      39.878  14.320 107.765  1.00  0.00           H  
ATOM    704  CA  VAL    45      40.773  14.159 109.814  1.00  0.00           C  
ATOM    705  HA  VAL    45      40.229  13.834 110.701  1.00  0.00           H  
ATOM    706  CB  VAL    45      41.803  13.057 109.495  1.00  0.00           C  
ATOM    707  HB  VAL    45      42.138  13.155 108.462  1.00  0.00           H  
ATOM    708  CG1 VAL    45      43.024  13.126 110.435  1.00  0.00           C  
ATOM    709 HG11 VAL    45      43.651  13.881 109.960  1.00  0.00           H  
ATOM    710 HG12 VAL    45      42.723  13.475 111.423  1.00  0.00           H  
ATOM    711 HG13 VAL    45      43.543  12.168 110.430  1.00  0.00           H  
ATOM    712  CG2 VAL    45      41.064  11.722 109.713  1.00  0.00           C  
ATOM    713 HG21 VAL    45      41.705  10.868 109.494  1.00  0.00           H  
ATOM    714 HG22 VAL    45      40.633  11.623 110.710  1.00  0.00           H  
ATOM    715 HG23 VAL    45      40.205  11.655 109.046  1.00  0.00           H  
ATOM    716  C   VAL    45      41.368  15.550 110.132  1.00  0.00           C  
ATOM    717  O   VAL    45      41.445  15.980 111.300  1.00  0.00           O  
ATOM    718  N   GLY    46      41.817  16.216 109.134  1.00  0.00           N  
ATOM    719  H   GLY    46      41.357  15.979 108.267  1.00  0.00           H  
ATOM    720  CA  GLY    46      42.190  17.637 109.231  1.00  0.00           C  
ATOM    721  HA2 GLY    46      41.319  18.279 109.099  1.00  0.00           H  
ATOM    722  HA3 GLY    46      42.577  17.857 110.226  1.00  0.00           H  
ATOM    723  C   GLY    46      43.312  18.076 108.156  1.00  0.00           C  
ATOM    724  O   GLY    46      43.125  19.054 107.417  1.00  0.00           O  
ATOM    725  N   ALA    47      44.413  17.272 108.065  1.00  0.00           N  
ATOM    726  H   ALA    47      44.389  16.462 108.667  1.00  0.00           H  
ATOM    727  CA  ALA    47      45.126  16.985 106.825  1.00  0.00           C  
ATOM    728  HA  ALA    47      45.407  17.966 106.442  1.00  0.00           H  
ATOM    729  CB  ALA    47      46.429  16.330 107.283  1.00  0.00           C  
ATOM    730  HB1 ALA    47      46.935  17.023 107.956  1.00  0.00           H  
ATOM    731  HB2 ALA    47      46.226  15.454 107.899  1.00  0.00           H  
ATOM    732  HB3 ALA    47      47.149  16.113 106.494  1.00  0.00           H  
ATOM    733  C   ALA    47      44.261  16.201 105.800  1.00  0.00           C  
ATOM    734  O   ALA    47      43.652  15.289 106.225  1.00  0.00           O  
ATOM    735  N   GLY    48      44.208  16.595 104.538  1.00  0.00           N  
ATOM    736  H   GLY    48      44.715  17.396 104.191  1.00  0.00           H  
ATOM    737  CA  GLY    48      43.551  15.802 103.429  1.00  0.00           C  
ATOM    738  HA2 GLY    48      44.354  15.374 102.829  1.00  0.00           H  
ATOM    739  HA3 GLY    48      43.036  14.937 103.847  1.00  0.00           H  
ATOM    740  C   GLY    48      42.707  16.717 102.499  1.00  0.00           C  
ATOM    741  O   GLY    48      42.758  17.984 102.683  1.00  0.00           O  
ATOM    742  N   SER    49      41.752  16.200 101.668  1.00  0.00           N  
ATOM    743  H   SER    49      41.860  15.210 101.502  1.00  0.00           H  
ATOM    744  CA  SER    49      40.835  17.013 100.836  1.00  0.00           C  
ATOM    745  HA  SER    49      41.348  17.653 100.118  1.00  0.00           H  
ATOM    746  CB  SER    49      39.872  16.077 100.088  1.00  0.00           C  
ATOM    747  HB2 SER    49      39.133  15.595 100.728  1.00  0.00           H  
ATOM    748  HB3 SER    49      39.306  16.645  99.349  1.00  0.00           H  
ATOM    749  OG  SER    49      40.621  15.140  99.504  1.00  0.00           O  
ATOM    750  HG  SER    49      40.151  14.604  98.861  1.00  0.00           H  
ATOM    751  C   SER    49      39.999  17.940 101.680  1.00  0.00           C  
ATOM    752  O   SER    49      39.762  19.034 101.206  1.00  0.00           O  
ATOM    753  N   CYX    50      39.695  17.609 102.945  1.00  0.00           N  
ATOM    754  H   CYX    50      39.980  16.695 103.269  1.00  0.00           H  
ATOM    755  CA  CYX    50      38.661  18.406 103.689  1.00  0.00           C  
ATOM    756  HA  CYX    50      37.765  18.529 103.081  1.00  0.00           H  
ATOM    757  CB  CYX    50      38.258  17.700 104.977  1.00  0.00           C  
ATOM    758  HB2 CYX    50      37.485  18.297 105.460  1.00  0.00           H  
ATOM    759  HB3 CYX    50      37.804  16.739 104.736  1.00  0.00           H  
ATOM    760  SG  CYX    50      39.537  17.193 106.095  1.00  0.00           S  
ATOM    761  C   CYX    50      39.120  19.846 104.139  1.00  0.00           C  
ATOM    762  O   CYX    50      38.313  20.594 104.738  1.00  0.00           O  
ATOM    763  N   ASN    51      40.447  20.111 104.024  1.00  0.00           N  
ATOM    764  H   ASN    51      41.098  19.416 103.685  1.00  0.00           H  
ATOM    765  CA  ASN    51      40.962  21.424 104.522  1.00  0.00           C  
ATOM    766  HA  ASN    51      40.616  21.473 105.555  1.00  0.00           H  
ATOM    767  CB  ASN    51      42.514  21.373 104.386  1.00  0.00           C  
ATOM    768  HB2 ASN    51      42.823  20.380 104.711  1.00  0.00           H  
ATOM    769  HB3 ASN    51      42.835  21.632 103.377  1.00  0.00           H  
ATOM    770  CG  ASN    51      43.142  22.364 105.305  1.00  0.00           C  
ATOM    771  OD1 ASN    51      43.297  23.505 105.045  1.00  0.00           O  
ATOM    772  ND2 ASN    51      43.558  21.859 106.398  1.00  0.00           N  
ATOM    773 HD21 ASN    51      43.188  20.936 106.574  1.00  0.00           H  
ATOM    774 HD22 ASN    51      44.069  22.417 107.068  1.00  0.00           H  
ATOM    775  C   ASN    51      40.277  22.634 103.893  1.00  0.00           C  
ATOM    776  O   ASN    51      39.650  23.413 104.622  1.00  0.00           O  
ATOM    777  N   THR    52      40.442  22.849 102.572  1.00  0.00           N  
ATOM    778  H   THR    52      41.078  22.261 102.053  1.00  0.00           H  
ATOM    779  CA  THR    52      39.539  23.613 101.809  1.00  0.00           C  
ATOM    780  HA  THR    52      39.748  24.662 102.019  1.00  0.00           H  
ATOM    781  CB  THR    52      39.770  23.421 100.293  1.00  0.00           C  
ATOM    782  HB  THR    52      39.519  22.403  99.994  1.00  0.00           H  
ATOM    783  CG2 THR    52      39.075  24.453  99.386  1.00  0.00           C  
ATOM    784 HG21 THR    52      38.501  23.968  98.596  1.00  0.00           H  
ATOM    785 HG22 THR    52      38.235  24.968  99.851  1.00  0.00           H  
ATOM    786 HG23 THR    52      39.779  25.241  99.119  1.00  0.00           H  
ATOM    787  OG1 THR    52      41.123  23.521  99.986  1.00  0.00           O  
ATOM    788  HG1 THR    52      41.256  22.583  99.833  1.00  0.00           H  
ATOM    789  C   THR    52      38.066  23.275 102.124  1.00  0.00           C  
ATOM    790  O   THR    52      37.533  22.205 101.957  1.00  0.00           O  
ATOM    791  N   SER    53      37.440  24.246 102.819  1.00  0.00           N  
ATOM    792  H   SER    53      37.899  25.142 102.912  1.00  0.00           H  
ATOM    793  CA  SER    53      36.052  24.250 103.415  1.00  0.00           C  
ATOM    794  HA  SER    53      35.371  24.265 102.564  1.00  0.00           H  
ATOM    795  CB  SER    53      35.860  23.042 104.380  1.00  0.00           C  
ATOM    796  HB2 SER    53      36.748  23.032 105.012  1.00  0.00           H  
ATOM    797  HB3 SER    53      35.027  23.153 105.074  1.00  0.00           H  
ATOM    798  OG  SER    53      35.696  21.855 103.643  1.00  0.00           O  
ATOM    799  HG  SER    53      36.492  21.875 103.107  1.00  0.00           H  
ATOM    800  C   SER    53      35.817  25.430 104.301  1.00  0.00           C  
ATOM    801  O   SER    53      36.795  26.099 104.707  1.00  0.00           O  
ATOM    802  N   VAL    54      34.588  25.753 104.697  1.00  0.00           N  
ATOM    803  H   VAL    54      33.840  25.184 104.327  1.00  0.00           H  
ATOM    804  CA  VAL    54      34.170  26.833 105.689  1.00  0.00           C  
ATOM    805  HA  VAL    54      34.895  27.647 105.698  1.00  0.00           H  
ATOM    806  CB  VAL    54      32.914  27.366 105.203  1.00  0.00           C  
ATOM    807  HB  VAL    54      32.244  26.545 104.948  1.00  0.00           H  
ATOM    808  CG1 VAL    54      32.066  28.332 106.116  1.00  0.00           C  
ATOM    809 HG11 VAL    54      31.443  27.827 106.855  1.00  0.00           H  
ATOM    810 HG12 VAL    54      32.729  29.056 106.591  1.00  0.00           H  
ATOM    811 HG13 VAL    54      31.311  28.893 105.564  1.00  0.00           H  
ATOM    812  CG2 VAL    54      33.204  28.349 104.022  1.00  0.00           C  
ATOM    813 HG21 VAL    54      33.667  27.749 103.239  1.00  0.00           H  
ATOM    814 HG22 VAL    54      32.225  28.680 103.672  1.00  0.00           H  
ATOM    815 HG23 VAL    54      33.761  29.243 104.303  1.00  0.00           H  
ATOM    816  C   VAL    54      34.011  26.214 107.100  1.00  0.00           C  
ATOM    817  O   VAL    54      33.766  25.040 107.187  1.00  0.00           O  
ATOM    818  N   ILE    55      34.455  26.923 108.181  1.00  0.00           N  
ATOM    819  H   ILE    55      34.342  27.899 107.947  1.00  0.00           H  
ATOM    820  CA  ILE    55      34.592  26.429 109.588  1.00  0.00           C  
ATOM    821  HA  ILE    55      35.131  25.491 109.452  1.00  0.00           H  
ATOM    822  CB  ILE    55      35.628  27.305 110.469  1.00  0.00           C  
ATOM    823  HB  ILE    55      36.502  27.424 109.828  1.00  0.00           H  
ATOM    824  CG2 ILE    55      34.979  28.667 110.831  1.00  0.00           C  
ATOM    825 HG21 ILE    55      34.226  28.915 110.084  1.00  0.00           H  
ATOM    826 HG22 ILE    55      34.596  28.664 111.852  1.00  0.00           H  
ATOM    827 HG23 ILE    55      35.752  29.435 110.790  1.00  0.00           H  
ATOM    828  CG1 ILE    55      36.019  26.535 111.742  1.00  0.00           C  
ATOM    829 HG12 ILE    55      36.377  27.289 112.443  1.00  0.00           H  
ATOM    830 HG13 ILE    55      35.130  26.001 112.077  1.00  0.00           H  
ATOM    831  CD1 ILE    55      37.160  25.559 111.373  1.00  0.00           C  
ATOM    832 HD11 ILE    55      37.250  24.694 112.030  1.00  0.00           H  
ATOM    833 HD12 ILE    55      37.106  25.160 110.360  1.00  0.00           H  
ATOM    834 HD13 ILE    55      38.073  26.133 111.216  1.00  0.00           H  
ATOM    835  C   ILE    55      33.199  26.175 110.222  1.00  0.00           C  
ATOM    836  O   ILE    55      32.554  27.002 110.888  1.00  0.00           O  
ATOM    837  N   THR    56      32.731  24.955 109.944  1.00  0.00           N  
ATOM    838  H   THR    56      33.229  24.461 109.216  1.00  0.00           H  
ATOM    839  CA  THR    56      31.348  24.618 110.144  1.00  0.00           C  
ATOM    840  HA  THR    56      31.003  24.891 111.141  1.00  0.00           H  
ATOM    841  CB  THR    56      30.523  25.495 109.131  1.00  0.00           C  
ATOM    842  HB  THR    56      31.004  26.472 109.083  1.00  0.00           H  
ATOM    843  CG2 THR    56      30.325  25.005 107.717  1.00  0.00           C  
ATOM    844 HG21 THR    56      29.698  25.698 107.156  1.00  0.00           H  
ATOM    845 HG22 THR    56      31.306  24.753 107.316  1.00  0.00           H  
ATOM    846 HG23 THR    56      29.748  24.095 107.885  1.00  0.00           H  
ATOM    847  OG1 THR    56      29.184  25.581 109.601  1.00  0.00           O  
ATOM    848  HG1 THR    56      29.006  26.522 109.669  1.00  0.00           H  
ATOM    849  C   THR    56      31.049  23.097 109.993  1.00  0.00           C  
ATOM    850  O   THR    56      32.002  22.429 109.609  1.00  0.00           O  
ATOM    851  N   GLN    57      29.838  22.576 110.229  1.00  0.00           N  
ATOM    852  H   GLN    57      29.124  23.102 110.712  1.00  0.00           H  
ATOM    853  CA  GLN    57      29.517  21.210 109.803  1.00  0.00           C  
ATOM    854  HA  GLN    57      30.354  20.517 109.891  1.00  0.00           H  
ATOM    855  CB  GLN    57      28.583  20.542 110.817  1.00  0.00           C  
ATOM    856  HB2 GLN    57      27.648  21.079 110.976  1.00  0.00           H  
ATOM    857  HB3 GLN    57      28.357  19.538 110.459  1.00  0.00           H  
ATOM    858  CG  GLN    57      29.344  20.459 112.183  1.00  0.00           C  
ATOM    859  HG2 GLN    57      30.433  20.463 112.142  1.00  0.00           H  
ATOM    860  HG3 GLN    57      29.091  21.276 112.859  1.00  0.00           H  
ATOM    861  CD  GLN    57      28.913  19.160 112.807  1.00  0.00           C  
ATOM    862  OE1 GLN    57      27.875  19.023 113.361  1.00  0.00           O  
ATOM    863  NE2 GLN    57      29.745  18.141 112.637  1.00  0.00           N  
ATOM    864 HE21 GLN    57      30.679  18.281 112.277  1.00  0.00           H  
ATOM    865 HE22 GLN    57      29.647  17.338 113.242  1.00  0.00           H  
ATOM    866  C   GLN    57      28.882  21.157 108.406  1.00  0.00           C  
ATOM    867  O   GLN    57      29.190  20.280 107.588  1.00  0.00           O  
ATOM    868  N   ALA    58      27.947  22.007 108.104  1.00  0.00           N  
ATOM    869  H   ALA    58      27.728  22.692 108.814  1.00  0.00           H  
ATOM    870  CA  ALA    58      27.364  22.084 106.786  1.00  0.00           C  
ATOM    871  HA  ALA    58      27.297  21.119 106.284  1.00  0.00           H  
ATOM    872  CB  ALA    58      25.938  22.734 107.078  1.00  0.00           C  
ATOM    873  HB1 ALA    58      25.327  22.200 106.350  1.00  0.00           H  
ATOM    874  HB2 ALA    58      25.538  22.505 108.066  1.00  0.00           H  
ATOM    875  HB3 ALA    58      26.035  23.795 106.851  1.00  0.00           H  
ATOM    876  C   ALA    58      28.269  22.878 105.740  1.00  0.00           C  
ATOM    877  O   ALA    58      28.058  24.069 105.508  1.00  0.00           O  
ATOM    878  N   CYX    59      29.403  22.297 105.390  1.00  0.00           N  
ATOM    879  H   CYX    59      29.669  21.561 106.028  1.00  0.00           H  
ATOM    880  CA  CYX    59      30.389  22.984 104.577  1.00  0.00           C  
ATOM    881  HA  CYX    59      30.738  23.911 105.031  1.00  0.00           H  
ATOM    882  CB  CYX    59      31.601  22.080 104.513  1.00  0.00           C  
ATOM    883  HB2 CYX    59      31.353  21.070 104.187  1.00  0.00           H  
ATOM    884  HB3 CYX    59      32.275  22.582 103.818  1.00  0.00           H  
ATOM    885  SG  CYX    59      32.435  21.823 106.169  1.00  0.00           S  
ATOM    886  C   CYX    59      29.831  23.373 103.238  1.00  0.00           C  
ATOM    887  O   CYX    59      29.268  22.527 102.456  1.00  0.00           O  
ATOM    888  N   PRO    60      30.099  24.613 102.888  1.00  0.00           N  
ATOM    889  CD  PRO    60      29.585  25.837 103.547  1.00  0.00           C  
ATOM    890  HD2 PRO    60      30.132  26.006 104.475  1.00  0.00           H  
ATOM    891  HD3 PRO    60      28.531  25.626 103.726  1.00  0.00           H  
ATOM    892  CG  PRO    60      29.506  27.003 102.622  1.00  0.00           C  
ATOM    893  HG2 PRO    60      29.883  27.892 103.128  1.00  0.00           H  
ATOM    894  HG3 PRO    60      28.507  27.209 102.236  1.00  0.00           H  
ATOM    895  CB  PRO    60      30.453  26.625 101.497  1.00  0.00           C  
ATOM    896  HB2 PRO    60      31.355  27.150 101.812  1.00  0.00           H  
ATOM    897  HB3 PRO    60      30.087  26.918 100.513  1.00  0.00           H  
ATOM    898  CA  PRO    60      30.588  25.082 101.574  1.00  0.00           C  
ATOM    899  HA  PRO    60      30.025  24.712 100.717  1.00  0.00           H  
ATOM    900  C   PRO    60      31.990  24.543 101.456  1.00  0.00           C  
ATOM    901  O   PRO    60      32.872  24.914 102.290  1.00  0.00           O  
ATOM    902  N   LYS    61      32.204  23.502 100.672  1.00  0.00           N  
ATOM    903  H   LYS    61      31.470  23.106 100.103  1.00  0.00           H  
ATOM    904  CA  LYS    61      33.577  23.190 100.295  1.00  0.00           C  
ATOM    905  HA  LYS    61      34.223  23.336 101.161  1.00  0.00           H  
ATOM    906  CB  LYS    61      33.679  21.781  99.855  1.00  0.00           C  
ATOM    907  HB2 LYS    61      32.997  21.550  99.036  1.00  0.00           H  
ATOM    908  HB3 LYS    61      34.686  21.616  99.473  1.00  0.00           H  
ATOM    909  CG  LYS    61      33.495  20.693 101.005  1.00  0.00           C  
ATOM    910  HG2 LYS    61      34.188  19.920 100.674  1.00  0.00           H  
ATOM    911  HG3 LYS    61      33.601  21.185 101.972  1.00  0.00           H  
ATOM    912  CD  LYS    61      32.117  20.077 100.933  1.00  0.00           C  
ATOM    913  HD2 LYS    61      31.355  20.815 101.183  1.00  0.00           H  
ATOM    914  HD3 LYS    61      31.908  19.602  99.975  1.00  0.00           H  
ATOM    915  CE  LYS    61      32.107  19.013 101.976  1.00  0.00           C  
ATOM    916  HE2 LYS    61      32.933  18.343 101.736  1.00  0.00           H  
ATOM    917  HE3 LYS    61      32.138  19.423 102.986  1.00  0.00           H  
ATOM    918  NZ  LYS    61      30.893  18.125 101.895  1.00  0.00           N  
ATOM    919  HZ1 LYS    61      30.844  17.342 102.531  1.00  0.00           H  
ATOM    920  HZ2 LYS    61      30.103  18.672 102.209  1.00  0.00           H  
ATOM    921  HZ3 LYS    61      30.704  17.660 101.019  1.00  0.00           H  
ATOM    922  C   LYS    61      34.123  24.217  99.345  1.00  0.00           C  
ATOM    923  O   LYS    61      35.382  24.281  99.329  1.00  0.00           O  
ATOM    924  N   VAL    62      33.262  24.855  98.469  1.00  0.00           N  
ATOM    925  H   VAL    62      32.402  24.361  98.278  1.00  0.00           H  
ATOM    926  CA  VAL    62      33.725  25.746  97.431  1.00  0.00           C  
ATOM    927  HA  VAL    62      34.779  25.563  97.225  1.00  0.00           H  
ATOM    928  CB  VAL    62      32.997  25.646  96.100  1.00  0.00           C  
ATOM    929  HB  VAL    62      31.934  25.772  96.304  1.00  0.00           H  
ATOM    930  CG1 VAL    62      33.519  26.820  95.182  1.00  0.00           C  
ATOM    931 HG11 VAL    62      32.908  27.699  95.386  1.00  0.00           H  
ATOM    932 HG12 VAL    62      34.587  27.034  95.138  1.00  0.00           H  
ATOM    933 HG13 VAL    62      33.185  26.671  94.155  1.00  0.00           H  
ATOM    934  CG2 VAL    62      33.121  24.285  95.412  1.00  0.00           C  
ATOM    935 HG21 VAL    62      32.606  23.558  96.040  1.00  0.00           H  
ATOM    936 HG22 VAL    62      32.625  24.261  94.441  1.00  0.00           H  
ATOM    937 HG23 VAL    62      34.165  23.984  95.320  1.00  0.00           H  
ATOM    938  C   VAL    62      33.711  27.151  97.949  1.00  0.00           C  
ATOM    939  O   VAL    62      32.632  27.755  98.104  1.00  0.00           O  
ATOM    940  N   SER    63      34.689  27.424  98.797  1.00  0.00           N  
ATOM    941  H   SER    63      35.611  27.067  98.588  1.00  0.00           H  
ATOM    942  CA  SER    63      34.369  27.794 100.186  1.00  0.00           C  
ATOM    943  HA  SER    63      33.348  27.503 100.436  1.00  0.00           H  
ATOM    944  CB  SER    63      35.349  27.031 101.035  1.00  0.00           C  
ATOM    945  HB2 SER    63      35.350  27.349 102.077  1.00  0.00           H  
ATOM    946  HB3 SER    63      35.016  26.000 100.910  1.00  0.00           H  
ATOM    947  OG  SER    63      36.676  27.159 100.530  1.00  0.00           O  
ATOM    948  HG  SER    63      37.341  27.107 101.220  1.00  0.00           H  
ATOM    949  C   SER    63      34.640  29.342 100.466  1.00  0.00           C  
ATOM    950  O   SER    63      35.222  29.769 101.443  1.00  0.00           O  
ATOM    951  N   PHE    64      34.162  30.257  99.591  1.00  0.00           N  
ATOM    952  H   PHE    64      33.659  29.975  98.762  1.00  0.00           H  
ATOM    953  CA  PHE    64      34.433  31.724  99.730  1.00  0.00           C  
ATOM    954  HA  PHE    64      35.489  31.968  99.619  1.00  0.00           H  
ATOM    955  CB  PHE    64      33.748  32.310  98.509  1.00  0.00           C  
ATOM    956  HB2 PHE    64      32.713  31.985  98.613  1.00  0.00           H  
ATOM    957  HB3 PHE    64      33.660  33.389  98.629  1.00  0.00           H  
ATOM    958  CG  PHE    64      34.376  32.109  97.121  1.00  0.00           C  
ATOM    959  CD1 PHE    64      34.255  30.902  96.462  1.00  0.00           C  
ATOM    960  HD1 PHE    64      33.508  30.167  96.721  1.00  0.00           H  
ATOM    961  CE1 PHE    64      35.087  30.645  95.321  1.00  0.00           C  
ATOM    962  HE1 PHE    64      34.924  29.739  94.756  1.00  0.00           H  
ATOM    963  CZ  PHE    64      35.847  31.724  94.774  1.00  0.00           C  
ATOM    964  HZ  PHE    64      36.522  31.553  93.949  1.00  0.00           H  
ATOM    965  CE2 PHE    64      35.841  32.931  95.404  1.00  0.00           C  
ATOM    966  HE2 PHE    64      36.266  33.821  94.963  1.00  0.00           H  
ATOM    967  CD2 PHE    64      35.264  33.114  96.646  1.00  0.00           C  
ATOM    968  HD2 PHE    64      35.516  34.042  97.139  1.00  0.00           H  
ATOM    969  C   PHE    64      33.874  32.294 100.995  1.00  0.00           C  
ATOM    970  O   PHE    64      32.711  32.260 101.211  1.00  0.00           O  
ATOM    971  N   GLU    65      34.791  32.987 101.712  1.00  0.00           N  
ATOM    972  H   GLU    65      35.741  32.952 101.371  1.00  0.00           H  
ATOM    973  CA  GLU    65      34.648  32.923 103.185  1.00  0.00           C  
ATOM    974  HA  GLU    65      34.100  32.011 103.423  1.00  0.00           H  
ATOM    975  CB  GLU    65      35.960  32.858 103.950  1.00  0.00           C  
ATOM    976  HB2 GLU    65      36.567  32.033 103.576  1.00  0.00           H  
ATOM    977  HB3 GLU    65      36.437  33.828 103.810  1.00  0.00           H  
ATOM    978  CG  GLU    65      35.802  32.715 105.469  1.00  0.00           C  
ATOM    979  HG2 GLU    65      35.550  33.680 105.908  1.00  0.00           H  
ATOM    980  HG3 GLU    65      34.889  32.212 105.785  1.00  0.00           H  
ATOM    981  CD  GLU    65      37.019  32.199 106.242  1.00  0.00           C  
ATOM    982  OE1 GLU    65      38.180  32.217 105.874  1.00  0.00           O  
ATOM    983  OE2 GLU    65      36.817  31.793 107.370  1.00  0.00           O  
ATOM    984  C   GLU    65      33.791  34.060 103.871  1.00  0.00           C  
ATOM    985  O   GLU    65      33.000  33.752 104.729  1.00  0.00           O  
ATOM    986  N   PRO    66      33.706  35.225 103.227  1.00  0.00           N  
ATOM    987  CD  PRO    66      32.526  36.140 103.321  1.00  0.00           C  
ATOM    988  HD2 PRO    66      32.035  36.189 104.293  1.00  0.00           H  
ATOM    989  HD3 PRO    66      31.711  35.729 102.725  1.00  0.00           H  
ATOM    990  CG  PRO    66      33.035  37.534 102.863  1.00  0.00           C  
ATOM    991  HG2 PRO    66      33.215  38.167 103.732  1.00  0.00           H  
ATOM    992  HG3 PRO    66      32.382  37.957 102.101  1.00  0.00           H  
ATOM    993  CB  PRO    66      34.319  37.305 102.087  1.00  0.00           C  
ATOM    994  HB2 PRO    66      34.983  38.161 102.212  1.00  0.00           H  
ATOM    995  HB3 PRO    66      34.180  37.172 101.014  1.00  0.00           H  
ATOM    996  CA  PRO    66      34.881  35.995 102.702  1.00  0.00           C  
ATOM    997  HA  PRO    66      35.457  35.451 101.954  1.00  0.00           H  
ATOM    998  C   PRO    66      35.916  36.318 103.799  1.00  0.00           C  
ATOM    999  O   PRO    66      35.618  36.241 105.002  1.00  0.00           O  
ATOM   1000  N   ILE    67      37.153  36.579 103.391  1.00  0.00           N  
ATOM   1001  H   ILE    67      37.327  36.635 102.398  1.00  0.00           H  
ATOM   1002  CA  ILE    67      38.258  37.231 104.194  1.00  0.00           C  
ATOM   1003  HA  ILE    67      38.161  36.527 105.020  1.00  0.00           H  
ATOM   1004  CB  ILE    67      39.607  36.896 103.583  1.00  0.00           C  
ATOM   1005  HB  ILE    67      39.600  37.356 102.595  1.00  0.00           H  
ATOM   1006  CG2 ILE    67      40.757  37.581 104.389  1.00  0.00           C  
ATOM   1007 HG21 ILE    67      41.739  37.580 103.917  1.00  0.00           H  
ATOM   1008 HG22 ILE    67      40.567  38.637 104.585  1.00  0.00           H  
ATOM   1009 HG23 ILE    67      40.680  37.154 105.389  1.00  0.00           H  
ATOM   1010  CG1 ILE    67      39.847  35.375 103.489  1.00  0.00           C  
ATOM   1011 HG12 ILE    67      39.914  34.901 104.469  1.00  0.00           H  
ATOM   1012 HG13 ILE    67      39.014  34.938 102.939  1.00  0.00           H  
ATOM   1013  CD1 ILE    67      41.126  35.112 102.611  1.00  0.00           C  
ATOM   1014 HD11 ILE    67      41.930  35.661 103.100  1.00  0.00           H  
ATOM   1015 HD12 ILE    67      41.287  34.034 102.597  1.00  0.00           H  
ATOM   1016 HD13 ILE    67      41.021  35.510 101.602  1.00  0.00           H  
ATOM   1017  C   ILE    67      37.914  38.681 104.700  1.00  0.00           C  
ATOM   1018  O   ILE    67      37.754  39.489 103.844  1.00  0.00           O  
ATOM   1019  N   PRO    68      37.937  38.940 106.025  1.00  0.00           N  
ATOM   1020  CD  PRO    68      38.022  37.912 107.089  1.00  0.00           C  
ATOM   1021  HD2 PRO    68      39.015  37.489 106.939  1.00  0.00           H  
ATOM   1022  HD3 PRO    68      37.187  37.213 107.039  1.00  0.00           H  
ATOM   1023  CG  PRO    68      37.955  38.658 108.436  1.00  0.00           C  
ATOM   1024  HG2 PRO    68      38.843  38.513 109.053  1.00  0.00           H  
ATOM   1025  HG3 PRO    68      37.091  38.260 108.968  1.00  0.00           H  
ATOM   1026  CB  PRO    68      37.818  40.164 108.121  1.00  0.00           C  
ATOM   1027  HB2 PRO    68      38.676  40.765 108.421  1.00  0.00           H  
ATOM   1028  HB3 PRO    68      36.934  40.522 108.649  1.00  0.00           H  
ATOM   1029  CA  PRO    68      37.565  40.210 106.603  1.00  0.00           C  
ATOM   1030  HA  PRO    68      36.520  40.474 106.439  1.00  0.00           H  
ATOM   1031  C   PRO    68      38.330  41.357 105.935  1.00  0.00           C  
ATOM   1032  O   PRO    68      39.538  41.354 105.812  1.00  0.00           O  
ATOM   1033  N   ILE    69      37.540  42.409 105.589  1.00  0.00           N  
ATOM   1034  H   ILE    69      36.588  42.455 105.924  1.00  0.00           H  
ATOM   1035  CA  ILE    69      38.191  43.757 105.262  1.00  0.00           C  
ATOM   1036  HA  ILE    69      38.902  43.610 104.450  1.00  0.00           H  
ATOM   1037  CB  ILE    69      37.208  44.788 104.610  1.00  0.00           C  
ATOM   1038  HB  ILE    69      36.235  44.543 105.036  1.00  0.00           H  
ATOM   1039  CG2 ILE    69      37.618  46.297 104.879  1.00  0.00           C  
ATOM   1040 HG21 ILE    69      38.585  46.568 104.456  1.00  0.00           H  
ATOM   1041 HG22 ILE    69      36.854  46.846 104.328  1.00  0.00           H  
ATOM   1042 HG23 ILE    69      37.470  46.579 105.922  1.00  0.00           H  
ATOM   1043  CG1 ILE    69      37.181  44.559 103.072  1.00  0.00           C  
ATOM   1044 HG12 ILE    69      38.074  44.872 102.532  1.00  0.00           H  
ATOM   1045 HG13 ILE    69      37.102  43.475 102.988  1.00  0.00           H  
ATOM   1046  CD1 ILE    69      35.993  45.286 102.386  1.00  0.00           C  
ATOM   1047 HD11 ILE    69      35.831  44.718 101.470  1.00  0.00           H  
ATOM   1048 HD12 ILE    69      35.115  45.351 103.028  1.00  0.00           H  
ATOM   1049 HD13 ILE    69      36.309  46.268 102.033  1.00  0.00           H  
ATOM   1050  C   ILE    69      38.889  44.290 106.523  1.00  0.00           C  
ATOM   1051  O   ILE    69      38.236  44.535 107.512  1.00  0.00           O  
ATOM   1052  N   HIE    70      40.281  44.381 106.591  1.00  0.00           N  
ATOM   1053  H   HIE    70      40.706  44.489 105.681  1.00  0.00           H  
ATOM   1054  CA  HIE    70      41.133  44.256 107.711  1.00  0.00           C  
ATOM   1055  HA  HIE    70      40.831  44.913 108.527  1.00  0.00           H  
ATOM   1056  CB  HIE    70      41.195  42.868 108.258  1.00  0.00           C  
ATOM   1057  HB2 HIE    70      40.199  42.696 108.667  1.00  0.00           H  
ATOM   1058  HB3 HIE    70      41.401  42.262 107.376  1.00  0.00           H  
ATOM   1059  CG  HIE    70      42.204  42.551 109.367  1.00  0.00           C  
ATOM   1060  ND1 HIE    70      42.810  41.276 109.635  1.00  0.00           N  
ATOM   1061  CE1 HIE    70      43.514  41.386 110.813  1.00  0.00           C  
ATOM   1062  HE1 HIE    70      43.884  40.515 111.334  1.00  0.00           H  
ATOM   1063  NE2 HIE    70      43.220  42.546 111.392  1.00  0.00           N  
ATOM   1064  HE2 HIE    70      43.776  42.874 112.169  1.00  0.00           H  
ATOM   1065  CD2 HIE    70      42.555  43.342 110.462  1.00  0.00           C  
ATOM   1066  HD2 HIE    70      42.254  44.375 110.555  1.00  0.00           H  
ATOM   1067  C   HIE    70      42.576  44.733 107.356  1.00  0.00           C  
ATOM   1068  O   HIE    70      43.427  44.017 106.816  1.00  0.00           O  
ATOM   1069  N   TYR    71      42.828  46.023 107.483  1.00  0.00           N  
ATOM   1070  H   TYR    71      42.230  46.477 108.159  1.00  0.00           H  
ATOM   1071  CA  TYR    71      44.102  46.782 107.330  1.00  0.00           C  
ATOM   1072  HA  TYR    71      44.687  46.178 106.638  1.00  0.00           H  
ATOM   1073  CB  TYR    71      43.868  48.169 106.679  1.00  0.00           C  
ATOM   1074  HB2 TYR    71      43.471  48.101 105.666  1.00  0.00           H  
ATOM   1075  HB3 TYR    71      43.146  48.680 107.316  1.00  0.00           H  
ATOM   1076  CG  TYR    71      45.119  49.077 106.552  1.00  0.00           C  
ATOM   1077  CD1 TYR    71      46.155  48.747 105.661  1.00  0.00           C  
ATOM   1078  HD1 TYR    71      46.120  47.850 105.061  1.00  0.00           H  
ATOM   1079  CE1 TYR    71      47.284  49.625 105.703  1.00  0.00           C  
ATOM   1080  HE1 TYR    71      48.218  49.436 105.194  1.00  0.00           H  
ATOM   1081  CZ  TYR    71      47.326  50.830 106.441  1.00  0.00           C  
ATOM   1082  OH  TYR    71      48.379  51.684 106.458  1.00  0.00           O  
ATOM   1083  HH  TYR    71      48.490  52.184 105.646  1.00  0.00           H  
ATOM   1084  CE2 TYR    71      46.260  51.134 107.284  1.00  0.00           C  
ATOM   1085  HE2 TYR    71      46.257  52.095 107.776  1.00  0.00           H  
ATOM   1086  CD2 TYR    71      45.191  50.153 107.420  1.00  0.00           C  
ATOM   1087  HD2 TYR    71      44.470  50.246 108.219  1.00  0.00           H  
ATOM   1088  C   TYR    71      44.923  46.962 108.644  1.00  0.00           C  
ATOM   1089  O   TYR    71      44.320  47.010 109.777  1.00  0.00           O  
ATOM   1090  N   CYX    72      46.232  46.858 108.472  1.00  0.00           N  
ATOM   1091  H   CYX    72      46.555  46.558 107.563  1.00  0.00           H  
ATOM   1092  CA  CYX    72      47.269  46.914 109.510  1.00  0.00           C  
ATOM   1093  HA  CYX    72      46.740  47.401 110.329  1.00  0.00           H  
ATOM   1094  CB  CYX    72      47.758  45.526 109.937  1.00  0.00           C  
ATOM   1095  HB2 CYX    72      47.908  44.946 109.026  1.00  0.00           H  
ATOM   1096  HB3 CYX    72      48.776  45.485 110.325  1.00  0.00           H  
ATOM   1097  SG  CYX    72      46.577  44.670 111.023  1.00  0.00           S  
ATOM   1098  C   CYX    72      48.450  47.771 108.982  1.00  0.00           C  
ATOM   1099  O   CYX    72      49.078  47.377 107.950  1.00  0.00           O  
ATOM   1100  N   ALA    73      48.786  48.919 109.543  1.00  0.00           N  
ATOM   1101  H   ALA    73      48.401  49.160 110.444  1.00  0.00           H  
ATOM   1102  CA  ALA    73      49.861  49.839 109.210  1.00  0.00           C  
ATOM   1103  HA  ALA    73      49.550  50.201 108.230  1.00  0.00           H  
ATOM   1104  CB  ALA    73      49.905  50.958 110.237  1.00  0.00           C  
ATOM   1105  HB1 ALA    73      50.223  50.784 111.265  1.00  0.00           H  
ATOM   1106  HB2 ALA    73      50.482  51.819 109.898  1.00  0.00           H  
ATOM   1107  HB3 ALA    73      48.910  51.404 110.270  1.00  0.00           H  
ATOM   1108  C   ALA    73      51.232  49.194 109.154  1.00  0.00           C  
ATOM   1109  O   ALA    73      51.560  48.451 110.101  1.00  0.00           O  
ATOM   1110  N   PRO    74      51.996  49.303 108.122  1.00  0.00           N  
ATOM   1111  CD  PRO    74      51.511  50.045 106.937  1.00  0.00           C  
ATOM   1112  HD2 PRO    74      51.423  51.101 107.195  1.00  0.00           H  
ATOM   1113  HD3 PRO    74      50.574  49.593 106.613  1.00  0.00           H  
ATOM   1114  CG  PRO    74      52.674  49.955 105.929  1.00  0.00           C  
ATOM   1115  HG2 PRO    74      52.882  50.890 105.408  1.00  0.00           H  
ATOM   1116  HG3 PRO    74      52.387  49.203 105.194  1.00  0.00           H  
ATOM   1117  CB  PRO    74      53.974  49.588 106.614  1.00  0.00           C  
ATOM   1118  HB2 PRO    74      54.603  50.478 106.645  1.00  0.00           H  
ATOM   1119  HB3 PRO    74      54.568  48.845 106.082  1.00  0.00           H  
ATOM   1120  CA  PRO    74      53.528  49.149 107.997  1.00  0.00           C  
ATOM   1121  HA  PRO    74      53.685  48.073 107.913  1.00  0.00           H  
ATOM   1122  C   PRO    74      54.315  49.836 109.083  1.00  0.00           C  
ATOM   1123  O   PRO    74      53.821  50.842 109.515  1.00  0.00           O  
ATOM   1124  N   ALA    75      55.620  49.372 109.189  1.00  0.00           N  
ATOM   1125  H   ALA    75      55.947  48.818 108.409  1.00  0.00           H  
ATOM   1126  CA  ALA    75      56.663  50.042 109.928  1.00  0.00           C  
ATOM   1127  HA  ALA    75      56.297  50.081 110.954  1.00  0.00           H  
ATOM   1128  CB  ALA    75      57.927  49.099 110.123  1.00  0.00           C  
ATOM   1129  HB1 ALA    75      58.790  49.490 110.662  1.00  0.00           H  
ATOM   1130  HB2 ALA    75      57.560  48.235 110.676  1.00  0.00           H  
ATOM   1131  HB3 ALA    75      58.275  48.786 109.138  1.00  0.00           H  
ATOM   1132  C   ALA    75      56.883  51.501 109.452  1.00  0.00           C  
ATOM   1133  O   ALA    75      57.021  51.768 108.251  1.00  0.00           O  
ATOM   1134  N   GLY    76      56.992  52.377 110.425  1.00  0.00           N  
ATOM   1135  H   GLY    76      56.809  52.078 111.373  1.00  0.00           H  
ATOM   1136  CA  GLY    76      56.854  53.844 110.109  1.00  0.00           C  
ATOM   1137  HA2 GLY    76      57.280  54.284 111.011  1.00  0.00           H  
ATOM   1138  HA3 GLY    76      57.461  54.113 109.245  1.00  0.00           H  
ATOM   1139  C   GLY    76      55.438  54.443 109.824  1.00  0.00           C  
ATOM   1140  O   GLY    76      55.360  55.530 109.202  1.00  0.00           O  
ATOM   1141  N   PHE    77      54.378  53.905 110.383  1.00  0.00           N  
ATOM   1142  H   PHE    77      54.522  53.055 110.910  1.00  0.00           H  
ATOM   1143  CA  PHE    77      53.006  54.412 110.130  1.00  0.00           C  
ATOM   1144  HA  PHE    77      52.937  55.499 110.076  1.00  0.00           H  
ATOM   1145  CB  PHE    77      52.452  53.837 108.849  1.00  0.00           C  
ATOM   1146  HB2 PHE    77      52.875  52.840 108.730  1.00  0.00           H  
ATOM   1147  HB3 PHE    77      51.382  53.679 108.984  1.00  0.00           H  
ATOM   1148  CG  PHE    77      52.649  54.544 107.555  1.00  0.00           C  
ATOM   1149  CD1 PHE    77      51.948  55.755 107.387  1.00  0.00           C  
ATOM   1150  HD1 PHE    77      51.383  56.180 108.204  1.00  0.00           H  
ATOM   1151  CE1 PHE    77      51.938  56.378 106.091  1.00  0.00           C  
ATOM   1152  HE1 PHE    77      51.513  57.360 105.941  1.00  0.00           H  
ATOM   1153  CZ  PHE    77      52.489  55.678 104.995  1.00  0.00           C  
ATOM   1154  HZ  PHE    77      52.339  56.137 104.028  1.00  0.00           H  
ATOM   1155  CE2 PHE    77      53.031  54.405 105.153  1.00  0.00           C  
ATOM   1156  HE2 PHE    77      53.547  53.911 104.343  1.00  0.00           H  
ATOM   1157  CD2 PHE    77      53.234  53.944 106.452  1.00  0.00           C  
ATOM   1158  HD2 PHE    77      53.531  52.918 106.611  1.00  0.00           H  
ATOM   1159  C   PHE    77      52.015  54.077 111.319  1.00  0.00           C  
ATOM   1160  O   PHE    77      52.249  53.080 112.039  1.00  0.00           O  
ATOM   1161  N   ALA    78      50.898  54.768 111.499  1.00  0.00           N  
ATOM   1162  H   ALA    78      50.640  55.554 110.920  1.00  0.00           H  
ATOM   1163  CA  ALA    78      49.870  54.468 112.467  1.00  0.00           C  
ATOM   1164  HA  ALA    78      49.958  53.410 112.714  1.00  0.00           H  
ATOM   1165  CB  ALA    78      50.351  55.220 113.725  1.00  0.00           C  
ATOM   1166  HB1 ALA    78      50.683  54.601 114.559  1.00  0.00           H  
ATOM   1167  HB2 ALA    78      51.255  55.814 113.586  1.00  0.00           H  
ATOM   1168  HB3 ALA    78      49.606  55.925 114.091  1.00  0.00           H  
ATOM   1169  C   ALA    78      48.469  54.794 112.050  1.00  0.00           C  
ATOM   1170  O   ALA    78      48.260  55.563 111.103  1.00  0.00           O  
ATOM   1171  N   ILE    79      47.473  54.229 112.780  1.00  0.00           N  
ATOM   1172  H   ILE    79      47.656  53.534 113.490  1.00  0.00           H  
ATOM   1173  CA  ILE    79      46.043  54.395 112.570  1.00  0.00           C  
ATOM   1174  HA  ILE    79      45.810  54.961 111.668  1.00  0.00           H  
ATOM   1175  CB  ILE    79      45.295  53.153 112.339  1.00  0.00           C  
ATOM   1176  HB  ILE    79      45.500  52.376 113.075  1.00  0.00           H  
ATOM   1177  CG2 ILE    79      43.782  53.455 112.437  1.00  0.00           C  
ATOM   1178 HG21 ILE    79      43.522  54.238 111.724  1.00  0.00           H  
ATOM   1179 HG22 ILE    79      43.158  52.587 112.224  1.00  0.00           H  
ATOM   1180 HG23 ILE    79      43.336  53.721 113.395  1.00  0.00           H  
ATOM   1181  CG1 ILE    79      45.615  52.364 111.025  1.00  0.00           C  
ATOM   1182 HG12 ILE    79      44.868  52.642 110.282  1.00  0.00           H  
ATOM   1183 HG13 ILE    79      46.511  52.653 110.475  1.00  0.00           H  
ATOM   1184  CD1 ILE    79      45.554  50.856 111.072  1.00  0.00           C  
ATOM   1185 HD11 ILE    79      46.068  50.643 110.135  1.00  0.00           H  
ATOM   1186 HD12 ILE    79      46.042  50.561 112.001  1.00  0.00           H  
ATOM   1187 HD13 ILE    79      44.546  50.447 111.002  1.00  0.00           H  
ATOM   1188  C   ILE    79      45.470  55.265 113.727  1.00  0.00           C  
ATOM   1189  O   ILE    79      45.695  54.984 114.941  1.00  0.00           O  
ATOM   1190  N   LEU    80      44.704  56.289 113.326  1.00  0.00           N  
ATOM   1191  H   LEU    80      45.000  56.661 112.434  1.00  0.00           H  
ATOM   1192  CA  LEU    80      43.752  57.059 114.172  1.00  0.00           C  
ATOM   1193  HA  LEU    80      43.948  56.761 115.202  1.00  0.00           H  
ATOM   1194  CB  LEU    80      43.944  58.562 114.003  1.00  0.00           C  
ATOM   1195  HB2 LEU    80      43.560  58.855 113.026  1.00  0.00           H  
ATOM   1196  HB3 LEU    80      43.327  59.098 114.725  1.00  0.00           H  
ATOM   1197  CG  LEU    80      45.440  59.048 113.996  1.00  0.00           C  
ATOM   1198  HG  LEU    80      45.994  58.602 113.169  1.00  0.00           H  
ATOM   1199  CD1 LEU    80      45.476  60.534 113.703  1.00  0.00           C  
ATOM   1200 HD11 LEU    80      45.040  61.065 114.550  1.00  0.00           H  
ATOM   1201 HD12 LEU    80      46.529  60.802 113.612  1.00  0.00           H  
ATOM   1202 HD13 LEU    80      45.072  60.901 112.760  1.00  0.00           H  
ATOM   1203  CD2 LEU    80      46.200  58.757 115.289  1.00  0.00           C  
ATOM   1204 HD21 LEU    80      47.172  59.249 115.301  1.00  0.00           H  
ATOM   1205 HD22 LEU    80      45.640  59.133 116.145  1.00  0.00           H  
ATOM   1206 HD23 LEU    80      46.320  57.674 115.305  1.00  0.00           H  
ATOM   1207  C   LEU    80      42.319  56.576 113.901  1.00  0.00           C  
ATOM   1208  O   LEU    80      41.896  56.167 112.865  1.00  0.00           O  
ATOM   1209  N   LYS    81      41.479  56.750 114.937  1.00  0.00           N  
ATOM   1210  H   LYS    81      41.830  57.057 115.833  1.00  0.00           H  
ATOM   1211  CA  LYS    81      40.003  56.432 114.868  1.00  0.00           C  
ATOM   1212  HA  LYS    81      39.678  56.387 113.828  1.00  0.00           H  
ATOM   1213  CB  LYS    81      39.783  54.948 115.373  1.00  0.00           C  
ATOM   1214  HB2 LYS    81      40.366  54.277 114.741  1.00  0.00           H  
ATOM   1215  HB3 LYS    81      40.200  54.837 116.374  1.00  0.00           H  
ATOM   1216  CG  LYS    81      38.362  54.435 115.431  1.00  0.00           C  
ATOM   1217  HG2 LYS    81      37.766  55.055 114.761  1.00  0.00           H  
ATOM   1218  HG3 LYS    81      38.296  53.399 115.099  1.00  0.00           H  
ATOM   1219  CD  LYS    81      37.659  54.507 116.836  1.00  0.00           C  
ATOM   1220  HD2 LYS    81      38.117  55.346 117.362  1.00  0.00           H  
ATOM   1221  HD3 LYS    81      36.587  54.684 116.754  1.00  0.00           H  
ATOM   1222  CE  LYS    81      37.646  53.223 117.703  1.00  0.00           C  
ATOM   1223  HE2 LYS    81      36.795  52.659 117.321  1.00  0.00           H  
ATOM   1224  HE3 LYS    81      38.589  52.690 117.586  1.00  0.00           H  
ATOM   1225  NZ  LYS    81      37.470  53.419 119.113  1.00  0.00           N  
ATOM   1226  HZ1 LYS    81      36.530  53.694 119.359  1.00  0.00           H  
ATOM   1227  HZ2 LYS    81      37.646  52.611 119.693  1.00  0.00           H  
ATOM   1228  HZ3 LYS    81      38.145  54.100 119.429  1.00  0.00           H  
ATOM   1229  C   LYS    81      39.222  57.477 115.653  1.00  0.00           C  
ATOM   1230  O   LYS    81      39.527  57.608 116.814  1.00  0.00           O  
ATOM   1231  N   CYX    82      38.378  58.174 114.934  1.00  0.00           N  
ATOM   1232  H   CYX    82      38.277  58.000 113.944  1.00  0.00           H  
ATOM   1233  CA  CYX    82      37.176  58.876 115.464  1.00  0.00           C  
ATOM   1234  HA  CYX    82      37.481  59.829 115.897  1.00  0.00           H  
ATOM   1235  CB  CYX    82      36.108  59.197 114.409  1.00  0.00           C  
ATOM   1236  HB2 CYX    82      36.599  59.694 113.572  1.00  0.00           H  
ATOM   1237  HB3 CYX    82      35.654  58.251 114.115  1.00  0.00           H  
ATOM   1238  SG  CYX    82      34.659  60.091 115.083  1.00  0.00           S  
ATOM   1239  C   CYX    82      36.519  58.060 116.642  1.00  0.00           C  
ATOM   1240  O   CYX    82      35.821  57.098 116.258  1.00  0.00           O  
ATOM   1241  N   ASN    83      36.761  58.436 117.881  1.00  0.00           N  
ATOM   1242  H   ASN    83      37.187  59.326 118.099  1.00  0.00           H  
ATOM   1243  CA  ASN    83      36.439  57.655 119.076  1.00  0.00           C  
ATOM   1244  HA  ASN    83      36.410  56.627 118.716  1.00  0.00           H  
ATOM   1245  CB  ASN    83      37.529  57.667 120.135  1.00  0.00           C  
ATOM   1246  HB2 ASN    83      38.460  57.385 119.644  1.00  0.00           H  
ATOM   1247  HB3 ASN    83      37.631  58.685 120.513  1.00  0.00           H  
ATOM   1248  CG  ASN    83      37.279  56.692 121.249  1.00  0.00           C  
ATOM   1249  OD1 ASN    83      36.945  55.506 121.199  1.00  0.00           O  
ATOM   1250  ND2 ASN    83      37.421  57.191 122.486  1.00  0.00           N  
ATOM   1251 HD21 ASN    83      36.978  56.643 123.210  1.00  0.00           H  
ATOM   1252 HD22 ASN    83      37.601  58.181 122.568  1.00  0.00           H  
ATOM   1253  C   ASN    83      34.993  58.080 119.544  1.00  0.00           C  
ATOM   1254  O   ASN    83      34.389  57.303 120.317  1.00  0.00           O  
ATOM   1255  N   ASN    84      34.403  59.231 119.143  1.00  0.00           N  
ATOM   1256  H   ASN    84      34.898  59.903 118.574  1.00  0.00           H  
ATOM   1257  CA  ASN    84      33.010  59.614 119.473  1.00  0.00           C  
ATOM   1258  HA  ASN    84      32.745  59.283 120.477  1.00  0.00           H  
ATOM   1259  CB  ASN    84      32.991  61.177 119.345  1.00  0.00           C  
ATOM   1260  HB2 ASN    84      33.753  61.641 119.972  1.00  0.00           H  
ATOM   1261  HB3 ASN    84      33.133  61.391 118.286  1.00  0.00           H  
ATOM   1262  CG  ASN    84      31.629  61.845 119.627  1.00  0.00           C  
ATOM   1263  OD1 ASN    84      30.659  61.198 119.836  1.00  0.00           O  
ATOM   1264  ND2 ASN    84      31.689  63.123 119.710  1.00  0.00           N  
ATOM   1265 HD21 ASN    84      32.598  63.558 119.782  1.00  0.00           H  
ATOM   1266 HD22 ASN    84      30.841  63.661 119.815  1.00  0.00           H  
ATOM   1267  C   ASN    84      31.977  58.920 118.464  1.00  0.00           C  
ATOM   1268  O   ASN    84      32.094  59.041 117.265  1.00  0.00           O  
ATOM   1269  N   LYS    85      31.016  58.188 119.084  1.00  0.00           N  
ATOM   1270  H   LYS    85      31.167  58.043 120.072  1.00  0.00           H  
ATOM   1271  CA  LYS    85      29.796  57.546 118.441  1.00  0.00           C  
ATOM   1272  HA  LYS    85      30.145  57.243 117.454  1.00  0.00           H  
ATOM   1273  CB  LYS    85      29.621  56.189 119.124  1.00  0.00           C  
ATOM   1274  HB2 LYS    85      29.250  56.453 120.115  1.00  0.00           H  
ATOM   1275  HB3 LYS    85      28.954  55.586 118.508  1.00  0.00           H  
ATOM   1276  CG  LYS    85      30.981  55.399 119.316  1.00  0.00           C  
ATOM   1277  HG2 LYS    85      31.592  55.431 118.414  1.00  0.00           H  
ATOM   1278  HG3 LYS    85      31.541  55.885 120.115  1.00  0.00           H  
ATOM   1279  CD  LYS    85      30.791  53.935 119.802  1.00  0.00           C  
ATOM   1280  HD2 LYS    85      29.995  53.494 119.202  1.00  0.00           H  
ATOM   1281  HD3 LYS    85      31.663  53.303 119.630  1.00  0.00           H  
ATOM   1282  CE  LYS    85      30.296  53.829 121.226  1.00  0.00           C  
ATOM   1283  HE2 LYS    85      31.044  54.301 121.862  1.00  0.00           H  
ATOM   1284  HE3 LYS    85      29.368  54.401 121.202  1.00  0.00           H  
ATOM   1285  NZ  LYS    85      30.040  52.417 121.611  1.00  0.00           N  
ATOM   1286  HZ1 LYS    85      29.887  51.759 120.860  1.00  0.00           H  
ATOM   1287  HZ2 LYS    85      30.821  52.167 122.201  1.00  0.00           H  
ATOM   1288  HZ3 LYS    85      29.231  52.315 122.207  1.00  0.00           H  
ATOM   1289  C   LYS    85      28.473  58.410 118.259  1.00  0.00           C  
ATOM   1290  O   LYS    85      27.604  57.935 117.543  1.00  0.00           O  
ATOM   1291  N   THR    86      28.361  59.625 118.726  1.00  0.00           N  
ATOM   1292  H   THR    86      29.068  59.951 119.369  1.00  0.00           H  
ATOM   1293  CA  THR    86      27.354  60.601 118.405  1.00  0.00           C  
ATOM   1294  HA  THR    86      26.516  59.994 118.063  1.00  0.00           H  
ATOM   1295  CB  THR    86      26.760  61.343 119.587  1.00  0.00           C  
ATOM   1296  HB  THR    86      27.426  62.116 119.970  1.00  0.00           H  
ATOM   1297  CG2 THR    86      25.425  61.991 119.364  1.00  0.00           C  
ATOM   1298 HG21 THR    86      25.499  63.048 119.110  1.00  0.00           H  
ATOM   1299 HG22 THR    86      24.959  61.574 118.471  1.00  0.00           H  
ATOM   1300 HG23 THR    86      24.914  62.014 120.327  1.00  0.00           H  
ATOM   1301  OG1 THR    86      26.659  60.482 120.686  1.00  0.00           O  
ATOM   1302  HG1 THR    86      26.008  59.856 120.359  1.00  0.00           H  
ATOM   1303  C   THR    86      27.716  61.571 117.287  1.00  0.00           C  
ATOM   1304  O   THR    86      26.834  62.252 116.653  1.00  0.00           O  
ATOM   1305  N   PHE    87      29.035  61.811 117.014  1.00  0.00           N  
ATOM   1306  H   PHE    87      29.639  61.325 117.662  1.00  0.00           H  
ATOM   1307  CA  PHE    87      29.454  62.789 115.979  1.00  0.00           C  
ATOM   1308  HA  PHE    87      28.995  63.725 116.297  1.00  0.00           H  
ATOM   1309  CB  PHE    87      30.989  62.881 116.118  1.00  0.00           C  
ATOM   1310  HB2 PHE    87      31.184  63.356 117.079  1.00  0.00           H  
ATOM   1311  HB3 PHE    87      31.522  61.941 116.261  1.00  0.00           H  
ATOM   1312  CG  PHE    87      31.664  63.590 115.012  1.00  0.00           C  
ATOM   1313  CD1 PHE    87      31.528  64.946 115.033  1.00  0.00           C  
ATOM   1314  HD1 PHE    87      30.865  65.420 115.741  1.00  0.00           H  
ATOM   1315  CE1 PHE    87      32.033  65.757 114.020  1.00  0.00           C  
ATOM   1316  HE1 PHE    87      31.717  66.790 113.993  1.00  0.00           H  
ATOM   1317  CZ  PHE    87      32.611  65.152 112.877  1.00  0.00           C  
ATOM   1318  HZ  PHE    87      32.873  65.631 111.945  1.00  0.00           H  
ATOM   1319  CE2 PHE    87      33.022  63.823 113.028  1.00  0.00           C  
ATOM   1320  HE2 PHE    87      33.592  63.338 112.249  1.00  0.00           H  
ATOM   1321  CD2 PHE    87      32.568  63.015 114.061  1.00  0.00           C  
ATOM   1322  HD2 PHE    87      32.896  61.987 114.081  1.00  0.00           H  
ATOM   1323  C   PHE    87      29.070  62.403 114.512  1.00  0.00           C  
ATOM   1324  O   PHE    87      29.505  61.328 114.100  1.00  0.00           O  
ATOM   1325  N   ASN    88      28.487  63.358 113.760  1.00  0.00           N  
ATOM   1326  H   ASN    88      28.123  64.055 114.395  1.00  0.00           H  
ATOM   1327  CA  ASN    88      28.266  63.491 112.290  1.00  0.00           C  
ATOM   1328  HA  ASN    88      27.254  63.127 112.117  1.00  0.00           H  
ATOM   1329  CB  ASN    88      28.460  65.028 111.930  1.00  0.00           C  
ATOM   1330  HB2 ASN    88      27.831  65.634 112.582  1.00  0.00           H  
ATOM   1331  HB3 ASN    88      29.470  65.300 112.238  1.00  0.00           H  
ATOM   1332  CG  ASN    88      28.438  65.186 110.362  1.00  0.00           C  
ATOM   1333  OD1 ASN    88      29.549  65.250 109.750  1.00  0.00           O  
ATOM   1334  ND2 ASN    88      27.305  65.346 109.726  1.00  0.00           N  
ATOM   1335 HD21 ASN    88      27.493  65.052 108.778  1.00  0.00           H  
ATOM   1336 HD22 ASN    88      26.675  64.724 110.212  1.00  0.00           H  
ATOM   1337  C   ASN    88      29.191  62.593 111.463  1.00  0.00           C  
ATOM   1338  O   ASN    88      28.612  61.763 110.785  1.00  0.00           O  
ATOM   1339  N   GLY    89      30.516  62.597 111.724  1.00  0.00           N  
ATOM   1340  H   GLY    89      30.863  63.279 112.383  1.00  0.00           H  
ATOM   1341  CA  GLY    89      31.469  61.770 110.967  1.00  0.00           C  
ATOM   1342  HA2 GLY    89      32.120  61.248 111.669  1.00  0.00           H  
ATOM   1343  HA3 GLY    89      31.072  60.896 110.450  1.00  0.00           H  
ATOM   1344  C   GLY    89      32.428  62.452 109.941  1.00  0.00           C  
ATOM   1345  O   GLY    89      33.427  61.860 109.558  1.00  0.00           O  
ATOM   1346  N   THR    90      32.093  63.670 109.555  1.00  0.00           N  
ATOM   1347  H   THR    90      31.301  64.076 110.032  1.00  0.00           H  
ATOM   1348  CA  THR    90      32.684  64.518 108.472  1.00  0.00           C  
ATOM   1349  HA  THR    90      33.441  63.893 107.998  1.00  0.00           H  
ATOM   1350  CB  THR    90      31.738  64.856 107.357  1.00  0.00           C  
ATOM   1351  HB  THR    90      30.945  65.561 107.607  1.00  0.00           H  
ATOM   1352  CG2 THR    90      32.465  65.435 106.107  1.00  0.00           C  
ATOM   1353 HG21 THR    90      32.785  66.455 106.321  1.00  0.00           H  
ATOM   1354 HG22 THR    90      33.380  64.870 105.932  1.00  0.00           H  
ATOM   1355 HG23 THR    90      31.885  65.481 105.185  1.00  0.00           H  
ATOM   1356  OG1 THR    90      31.080  63.670 106.886  1.00  0.00           O  
ATOM   1357  HG1 THR    90      30.420  63.933 106.241  1.00  0.00           H  
ATOM   1358  C   THR    90      33.358  65.728 109.050  1.00  0.00           C  
ATOM   1359  O   THR    90      32.607  66.550 109.568  1.00  0.00           O  
ATOM   1360  N   GLY    91      34.695  65.722 109.090  1.00  0.00           N  
ATOM   1361  H   GLY    91      35.198  64.965 108.649  1.00  0.00           H  
ATOM   1362  CA  GLY    91      35.412  66.796 109.688  1.00  0.00           C  
ATOM   1363  HA2 GLY    91      36.336  66.989 109.143  1.00  0.00           H  
ATOM   1364  HA3 GLY    91      34.860  67.733 109.617  1.00  0.00           H  
ATOM   1365  C   GLY    91      35.757  66.596 111.119  1.00  0.00           C  
ATOM   1366  O   GLY    91      36.208  65.492 111.469  1.00  0.00           O  
ATOM   1367  N   PRO    92      35.465  67.603 111.989  1.00  0.00           N  
ATOM   1368  CD  PRO    92      35.180  68.985 111.629  1.00  0.00           C  
ATOM   1369  HD2 PRO    92      34.135  69.079 111.332  1.00  0.00           H  
ATOM   1370  HD3 PRO    92      35.821  69.279 110.798  1.00  0.00           H  
ATOM   1371  CG  PRO    92      35.540  69.882 112.774  1.00  0.00           C  
ATOM   1372  HG2 PRO    92      34.661  70.283 113.280  1.00  0.00           H  
ATOM   1373  HG3 PRO    92      36.083  70.766 112.441  1.00  0.00           H  
ATOM   1374  CB  PRO    92      36.202  68.987 113.783  1.00  0.00           C  
ATOM   1375  HB2 PRO    92      35.665  69.016 114.731  1.00  0.00           H  
ATOM   1376  HB3 PRO    92      37.233  69.325 113.888  1.00  0.00           H  
ATOM   1377  CA  PRO    92      36.172  67.600 113.279  1.00  0.00           C  
ATOM   1378  HA  PRO    92      37.209  67.303 113.122  1.00  0.00           H  
ATOM   1379  C   PRO    92      35.509  66.672 114.246  1.00  0.00           C  
ATOM   1380  O   PRO    92      34.598  67.016 115.076  1.00  0.00           O  
ATOM   1381  N   CYX    93      36.047  65.472 114.333  1.00  0.00           N  
ATOM   1382  H   CYX    93      36.829  65.271 113.726  1.00  0.00           H  
ATOM   1383  CA  CYX    93      35.618  64.422 115.296  1.00  0.00           C  
ATOM   1384  HA  CYX    93      34.552  64.443 115.528  1.00  0.00           H  
ATOM   1385  CB  CYX    93      36.015  63.005 114.877  1.00  0.00           C  
ATOM   1386  HB2 CYX    93      35.591  62.739 113.909  1.00  0.00           H  
ATOM   1387  HB3 CYX    93      37.104  63.041 114.831  1.00  0.00           H  
ATOM   1388  SG  CYX    93      35.396  61.804 116.092  1.00  0.00           S  
ATOM   1389  C   CYX    93      36.315  64.747 116.583  1.00  0.00           C  
ATOM   1390  O   CYX    93      37.544  64.682 116.732  1.00  0.00           O  
ATOM   1391  N   THR    94      35.538  65.257 117.564  1.00  0.00           N  
ATOM   1392  H   THR    94      34.546  65.298 117.378  1.00  0.00           H  
ATOM   1393  CA  THR    94      36.017  65.829 118.775  1.00  0.00           C  
ATOM   1394  HA  THR    94      36.727  66.578 118.425  1.00  0.00           H  
ATOM   1395  CB  THR    94      34.949  66.661 119.497  1.00  0.00           C  
ATOM   1396  HB  THR    94      35.207  67.007 120.498  1.00  0.00           H  
ATOM   1397  CG2 THR    94      34.648  67.821 118.593  1.00  0.00           C  
ATOM   1398 HG21 THR    94      35.533  68.437 118.434  1.00  0.00           H  
ATOM   1399 HG22 THR    94      34.203  67.500 117.651  1.00  0.00           H  
ATOM   1400 HG23 THR    94      33.833  68.401 119.027  1.00  0.00           H  
ATOM   1401  OG1 THR    94      33.752  65.982 119.701  1.00  0.00           O  
ATOM   1402  HG1 THR    94      33.647  65.673 120.603  1.00  0.00           H  
ATOM   1403  C   THR    94      36.715  64.858 119.826  1.00  0.00           C  
ATOM   1404  O   THR    94      37.189  65.368 120.797  1.00  0.00           O  
ATOM   1405  N   ASN    95      36.837  63.570 119.500  1.00  0.00           N  
ATOM   1406  H   ASN    95      36.730  63.298 118.533  1.00  0.00           H  
ATOM   1407  CA  ASN    95      37.586  62.667 120.382  1.00  0.00           C  
ATOM   1408  HA  ASN    95      38.473  63.207 120.712  1.00  0.00           H  
ATOM   1409  CB  ASN    95      36.757  62.248 121.530  1.00  0.00           C  
ATOM   1410  HB2 ASN    95      36.214  63.129 121.873  1.00  0.00           H  
ATOM   1411  HB3 ASN    95      36.036  61.528 121.141  1.00  0.00           H  
ATOM   1412  CG  ASN    95      37.453  61.608 122.650  1.00  0.00           C  
ATOM   1413  OD1 ASN    95      37.803  60.416 122.681  1.00  0.00           O  
ATOM   1414  ND2 ASN    95      37.912  62.401 123.545  1.00  0.00           N  
ATOM   1415 HD21 ASN    95      38.378  62.029 124.360  1.00  0.00           H  
ATOM   1416 HD22 ASN    95      37.608  63.364 123.585  1.00  0.00           H  
ATOM   1417  C   ASN    95      38.098  61.450 119.620  1.00  0.00           C  
ATOM   1418  O   ASN    95      37.507  61.045 118.607  1.00  0.00           O  
ATOM   1419  N   VAL    96      39.343  60.907 119.887  1.00  0.00           N  
ATOM   1420  H   VAL    96      39.807  61.198 120.735  1.00  0.00           H  
ATOM   1421  CA  VAL    96      40.184  60.120 118.950  1.00  0.00           C  
ATOM   1422  HA  VAL    96      39.471  59.561 118.344  1.00  0.00           H  
ATOM   1423  CB  VAL    96      41.035  60.963 117.948  1.00  0.00           C  
ATOM   1424  HB  VAL    96      41.878  61.265 118.570  1.00  0.00           H  
ATOM   1425  CG1 VAL    96      41.689  60.264 116.685  1.00  0.00           C  
ATOM   1426 HG11 VAL    96      42.262  59.396 117.009  1.00  0.00           H  
ATOM   1427 HG12 VAL    96      40.900  59.858 116.051  1.00  0.00           H  
ATOM   1428 HG13 VAL    96      42.287  60.991 116.135  1.00  0.00           H  
ATOM   1429  CG2 VAL    96      40.355  62.139 117.390  1.00  0.00           C  
ATOM   1430 HG21 VAL    96      41.098  62.820 116.975  1.00  0.00           H  
ATOM   1431 HG22 VAL    96      39.629  61.876 116.621  1.00  0.00           H  
ATOM   1432 HG23 VAL    96      39.921  62.780 118.158  1.00  0.00           H  
ATOM   1433  C   VAL    96      40.978  59.076 119.676  1.00  0.00           C  
ATOM   1434  O   VAL    96      41.419  59.405 120.790  1.00  0.00           O  
ATOM   1435  N   SER    97      41.019  57.828 119.154  1.00  0.00           N  
ATOM   1436  H   SER    97      40.649  57.613 118.239  1.00  0.00           H  
ATOM   1437  CA  SER    97      41.940  56.730 119.651  1.00  0.00           C  
ATOM   1438  HA  SER    97      42.512  57.136 120.486  1.00  0.00           H  
ATOM   1439  CB  SER    97      41.018  55.558 120.145  1.00  0.00           C  
ATOM   1440  HB2 SER    97      41.628  54.705 120.443  1.00  0.00           H  
ATOM   1441  HB3 SER    97      40.501  55.979 121.007  1.00  0.00           H  
ATOM   1442  OG  SER    97      40.114  55.155 119.134  1.00  0.00           O  
ATOM   1443  HG  SER    97      40.512  54.466 118.597  1.00  0.00           H  
ATOM   1444  C   SER    97      42.874  56.392 118.565  1.00  0.00           C  
ATOM   1445  O   SER    97      42.868  57.048 117.495  1.00  0.00           O  
ATOM   1446  N   THR    98      43.969  55.661 118.900  1.00  0.00           N  
ATOM   1447  H   THR    98      43.875  55.155 119.769  1.00  0.00           H  
ATOM   1448  CA  THR    98      45.024  55.254 118.004  1.00  0.00           C  
ATOM   1449  HA  THR    98      44.684  55.390 116.977  1.00  0.00           H  
ATOM   1450  CB  THR    98      46.257  56.116 118.078  1.00  0.00           C  
ATOM   1451  HB  THR    98      46.088  57.178 117.895  1.00  0.00           H  
ATOM   1452  CG2 THR    98      46.818  55.913 119.490  1.00  0.00           C  
ATOM   1453 HG21 THR    98      47.736  55.326 119.462  1.00  0.00           H  
ATOM   1454 HG22 THR    98      47.275  56.813 119.902  1.00  0.00           H  
ATOM   1455 HG23 THR    98      46.080  55.669 120.254  1.00  0.00           H  
ATOM   1456  OG1 THR    98      47.211  55.745 117.101  1.00  0.00           O  
ATOM   1457  HG1 THR    98      46.761  55.722 116.253  1.00  0.00           H  
ATOM   1458  C   THR    98      45.382  53.724 118.261  1.00  0.00           C  
ATOM   1459  O   THR    98      45.046  53.084 119.256  1.00  0.00           O  
ATOM   1460  N   VAL    99      45.936  53.125 117.242  1.00  0.00           N  
ATOM   1461  H   VAL    99      46.052  53.755 116.461  1.00  0.00           H  
ATOM   1462  CA  VAL    99      45.979  51.674 117.005  1.00  0.00           C  
ATOM   1463  HA  VAL    99      46.264  51.074 117.870  1.00  0.00           H  
ATOM   1464  CB  VAL    99      44.530  51.190 116.615  1.00  0.00           C  
ATOM   1465  HB  VAL    99      44.617  50.294 116.000  1.00  0.00           H  
ATOM   1466  CG1 VAL    99      43.702  50.692 117.826  1.00  0.00           C  
ATOM   1467 HG11 VAL    99      44.406  50.139 118.447  1.00  0.00           H  
ATOM   1468 HG12 VAL    99      43.250  51.504 118.395  1.00  0.00           H  
ATOM   1469 HG13 VAL    99      42.973  49.968 117.460  1.00  0.00           H  
ATOM   1470  CG2 VAL    99      43.675  52.131 115.834  1.00  0.00           C  
ATOM   1471 HG21 VAL    99      43.345  52.912 116.519  1.00  0.00           H  
ATOM   1472 HG22 VAL    99      44.315  52.471 115.019  1.00  0.00           H  
ATOM   1473 HG23 VAL    99      42.736  51.694 115.494  1.00  0.00           H  
ATOM   1474  C   VAL    99      46.955  51.366 115.850  1.00  0.00           C  
ATOM   1475  O   VAL    99      47.172  52.233 114.995  1.00  0.00           O  
ATOM   1476  N   GLN   100      47.403  50.128 115.674  1.00  0.00           N  
ATOM   1477  H   GLN   100      46.934  49.444 116.250  1.00  0.00           H  
ATOM   1478  CA  GLN   100      48.242  49.549 114.602  1.00  0.00           C  
ATOM   1479  HA  GLN   100      48.768  50.353 114.087  1.00  0.00           H  
ATOM   1480  CB  GLN   100      49.284  48.547 115.178  1.00  0.00           C  
ATOM   1481  HB2 GLN   100      48.656  47.729 115.532  1.00  0.00           H  
ATOM   1482  HB3 GLN   100      49.839  48.182 114.314  1.00  0.00           H  
ATOM   1483  CG  GLN   100      50.136  49.027 116.374  1.00  0.00           C  
ATOM   1484  HG2 GLN   100      50.173  50.116 116.407  1.00  0.00           H  
ATOM   1485  HG3 GLN   100      49.687  48.670 117.301  1.00  0.00           H  
ATOM   1486  CD  GLN   100      51.498  48.436 116.350  1.00  0.00           C  
ATOM   1487  OE1 GLN   100      51.671  47.393 116.954  1.00  0.00           O  
ATOM   1488  NE2 GLN   100      52.412  49.118 115.717  1.00  0.00           N  
ATOM   1489 HE21 GLN   100      52.152  50.089 115.621  1.00  0.00           H  
ATOM   1490 HE22 GLN   100      53.367  48.791 115.683  1.00  0.00           H  
ATOM   1491  C   GLN   100      47.375  48.869 113.501  1.00  0.00           C  
ATOM   1492  O   GLN   100      47.902  48.694 112.338  1.00  0.00           O  
ATOM   1493  N   CYX   101      46.159  48.565 113.793  1.00  0.00           N  
ATOM   1494  H   CYX   101      46.035  48.565 114.795  1.00  0.00           H  
ATOM   1495  CA  CYX   101      45.241  47.774 113.009  1.00  0.00           C  
ATOM   1496  HA  CYX   101      45.574  47.844 111.973  1.00  0.00           H  
ATOM   1497  CB  CYX   101      45.312  46.286 113.452  1.00  0.00           C  
ATOM   1498  HB2 CYX   101      45.357  46.292 114.541  1.00  0.00           H  
ATOM   1499  HB3 CYX   101      44.499  45.622 113.158  1.00  0.00           H  
ATOM   1500  SG  CYX   101      46.885  45.530 112.935  1.00  0.00           S  
ATOM   1501  C   CYX   101      43.759  48.325 113.028  1.00  0.00           C  
ATOM   1502  O   CYX   101      43.376  48.694 114.098  1.00  0.00           O  
ATOM   1503  N   THR   102      43.008  48.232 112.019  1.00  0.00           N  
ATOM   1504  H   THR   102      43.437  47.634 111.328  1.00  0.00           H  
ATOM   1505  CA  THR   102      41.445  48.157 112.018  1.00  0.00           C  
ATOM   1506  HA  THR   102      41.081  48.936 112.689  1.00  0.00           H  
ATOM   1507  CB  THR   102      40.876  48.308 110.462  1.00  0.00           C  
ATOM   1508  HB  THR   102      39.800  48.462 110.542  1.00  0.00           H  
ATOM   1509  CG2 THR   102      41.477  49.548 109.722  1.00  0.00           C  
ATOM   1510 HG21 THR   102      40.954  49.852 108.816  1.00  0.00           H  
ATOM   1511 HG22 THR   102      41.442  50.418 110.378  1.00  0.00           H  
ATOM   1512 HG23 THR   102      42.486  49.310 109.387  1.00  0.00           H  
ATOM   1513  OG1 THR   102      40.998  47.144 109.734  1.00  0.00           O  
ATOM   1514  HG1 THR   102      40.162  46.674 109.776  1.00  0.00           H  
ATOM   1515  C   THR   102      40.839  46.788 112.508  1.00  0.00           C  
ATOM   1516  O   THR   102      41.545  45.828 112.739  1.00  0.00           O  
ATOM   1517  N   HIE   103      39.527  46.724 112.649  1.00  0.00           N  
ATOM   1518  H   HIE   103      39.093  47.633 112.711  1.00  0.00           H  
ATOM   1519  CA  HIE   103      38.752  45.536 112.813  1.00  0.00           C  
ATOM   1520  HA  HIE   103      39.227  44.872 113.535  1.00  0.00           H  
ATOM   1521  CB  HIE   103      37.377  45.820 113.344  1.00  0.00           C  
ATOM   1522  HB2 HIE   103      37.392  46.667 114.030  1.00  0.00           H  
ATOM   1523  HB3 HIE   103      36.801  46.090 112.459  1.00  0.00           H  
ATOM   1524  CG  HIE   103      36.636  44.640 113.853  1.00  0.00           C  
ATOM   1525  ND1 HIE   103      35.694  43.885 113.122  1.00  0.00           N  
ATOM   1526  CE1 HIE   103      35.113  43.065 113.948  1.00  0.00           C  
ATOM   1527  HE1 HIE   103      34.248  42.471 113.693  1.00  0.00           H  
ATOM   1528  NE2 HIE   103      35.565  43.297 115.220  1.00  0.00           N  
ATOM   1529  HE2 HIE   103      35.538  42.622 115.971  1.00  0.00           H  
ATOM   1530  CD2 HIE   103      36.621  44.275 115.147  1.00  0.00           C  
ATOM   1531  HD2 HIE   103      37.258  44.611 115.951  1.00  0.00           H  
ATOM   1532  C   HIE   103      38.653  44.773 111.459  1.00  0.00           C  
ATOM   1533  O   HIE   103      38.806  45.388 110.393  1.00  0.00           O  
ATOM   1534  N   GLY   104      38.335  43.501 111.544  1.00  0.00           N  
ATOM   1535  H   GLY   104      38.172  43.203 112.495  1.00  0.00           H  
ATOM   1536  CA  GLY   104      37.675  42.785 110.445  1.00  0.00           C  
ATOM   1537  HA2 GLY   104      38.377  42.866 109.615  1.00  0.00           H  
ATOM   1538  HA3 GLY   104      37.587  41.712 110.615  1.00  0.00           H  
ATOM   1539  C   GLY   104      36.189  42.996 109.965  1.00  0.00           C  
ATOM   1540  O   GLY   104      35.338  42.115 110.229  1.00  0.00           O  
ATOM   1541  N   ILE   105      35.919  44.106 109.297  1.00  0.00           N  
ATOM   1542  H   ILE   105      36.743  44.646 109.076  1.00  0.00           H  
ATOM   1543  CA  ILE   105      34.729  44.352 108.532  1.00  0.00           C  
ATOM   1544  HA  ILE   105      33.968  44.567 109.283  1.00  0.00           H  
ATOM   1545  CB  ILE   105      34.766  45.743 107.771  1.00  0.00           C  
ATOM   1546  HB  ILE   105      35.708  45.694 107.226  1.00  0.00           H  
ATOM   1547  CG2 ILE   105      33.758  45.911 106.660  1.00  0.00           C  
ATOM   1548 HG21 ILE   105      33.715  45.016 106.039  1.00  0.00           H  
ATOM   1549 HG22 ILE   105      32.809  46.021 107.184  1.00  0.00           H  
ATOM   1550 HG23 ILE   105      33.972  46.826 106.106  1.00  0.00           H  
ATOM   1551  CG1 ILE   105      34.771  47.007 108.691  1.00  0.00           C  
ATOM   1552 HG12 ILE   105      34.617  47.845 108.011  1.00  0.00           H  
ATOM   1553 HG13 ILE   105      33.998  46.927 109.455  1.00  0.00           H  
ATOM   1554  CD1 ILE   105      36.085  47.032 109.344  1.00  0.00           C  
ATOM   1555 HD11 ILE   105      36.025  46.638 110.358  1.00  0.00           H  
ATOM   1556 HD12 ILE   105      36.868  46.443 108.867  1.00  0.00           H  
ATOM   1557 HD13 ILE   105      36.395  48.065 109.499  1.00  0.00           H  
ATOM   1558  C   ILE   105      34.303  43.151 107.619  1.00  0.00           C  
ATOM   1559  O   ILE   105      34.976  42.776 106.649  1.00  0.00           O  
ATOM   1560  N   ARG   106      33.115  42.659 107.960  1.00  0.00           N  
ATOM   1561  H   ARG   106      32.704  43.147 108.744  1.00  0.00           H  
ATOM   1562  CA  ARG   106      32.313  41.588 107.311  1.00  0.00           C  
ATOM   1563  HA  ARG   106      32.537  41.692 106.249  1.00  0.00           H  
ATOM   1564  CB  ARG   106      32.614  40.198 107.773  1.00  0.00           C  
ATOM   1565  HB2 ARG   106      32.538  40.163 108.860  1.00  0.00           H  
ATOM   1566  HB3 ARG   106      31.943  39.466 107.322  1.00  0.00           H  
ATOM   1567  CG  ARG   106      33.971  39.794 107.253  1.00  0.00           C  
ATOM   1568  HG2 ARG   106      34.217  40.253 106.295  1.00  0.00           H  
ATOM   1569  HG3 ARG   106      34.774  40.165 107.889  1.00  0.00           H  
ATOM   1570  CD  ARG   106      34.146  38.289 107.062  1.00  0.00           C  
ATOM   1571  HD2 ARG   106      33.363  37.885 106.421  1.00  0.00           H  
ATOM   1572  HD3 ARG   106      35.047  38.019 106.511  1.00  0.00           H  
ATOM   1573  NE  ARG   106      34.086  37.614 108.402  1.00  0.00           N  
ATOM   1574  HE  ARG   106      34.191  38.179 109.232  1.00  0.00           H  
ATOM   1575  CZ  ARG   106      34.427  36.410 108.698  1.00  0.00           C  
ATOM   1576  NH1 ARG   106      34.154  35.960 109.880  1.00  0.00           N  
ATOM   1577 HH11 ARG   106      34.595  35.145 110.284  1.00  0.00           H  
ATOM   1578 HH12 ARG   106      33.345  36.340 110.350  1.00  0.00           H  
ATOM   1579  NH2 ARG   106      35.231  35.629 107.986  1.00  0.00           N  
ATOM   1580 HH21 ARG   106      35.476  34.695 108.280  1.00  0.00           H  
ATOM   1581 HH22 ARG   106      35.695  35.913 107.135  1.00  0.00           H  
ATOM   1582  C   ARG   106      30.892  41.845 107.708  1.00  0.00           C  
ATOM   1583  O   ARG   106      30.657  41.966 108.922  1.00  0.00           O  
ATOM   1584  N   PRO   107      29.897  42.106 106.796  1.00  0.00           N  
ATOM   1585  CD  PRO   107      28.536  42.281 107.278  1.00  0.00           C  
ATOM   1586  HD2 PRO   107      28.428  43.198 107.858  1.00  0.00           H  
ATOM   1587  HD3 PRO   107      28.246  41.479 107.957  1.00  0.00           H  
ATOM   1588  CG  PRO   107      27.592  42.344 106.083  1.00  0.00           C  
ATOM   1589  HG2 PRO   107      27.110  43.314 106.206  1.00  0.00           H  
ATOM   1590  HG3 PRO   107      26.840  41.555 106.103  1.00  0.00           H  
ATOM   1591  CB  PRO   107      28.558  42.319 104.831  1.00  0.00           C  
ATOM   1592  HB2 PRO   107      28.657  43.331 104.439  1.00  0.00           H  
ATOM   1593  HB3 PRO   107      28.121  41.640 104.098  1.00  0.00           H  
ATOM   1594  CA  PRO   107      29.952  41.967 105.343  1.00  0.00           C  
ATOM   1595  HA  PRO   107      30.009  40.892 105.174  1.00  0.00           H  
ATOM   1596  C   PRO   107      31.029  42.742 104.545  1.00  0.00           C  
ATOM   1597  O   PRO   107      31.580  43.751 105.046  1.00  0.00           O  
ATOM   1598  N   VAL   108      31.393  42.212 103.399  1.00  0.00           N  
ATOM   1599  H   VAL   108      31.169  41.233 103.298  1.00  0.00           H  
ATOM   1600  CA  VAL   108      32.118  42.922 102.373  1.00  0.00           C  
ATOM   1601  HA  VAL   108      32.468  43.873 102.773  1.00  0.00           H  
ATOM   1602  CB  VAL   108      33.414  42.120 102.068  1.00  0.00           C  
ATOM   1603  HB  VAL   108      34.089  42.623 101.376  1.00  0.00           H  
ATOM   1604  CG1 VAL   108      34.302  41.853 103.312  1.00  0.00           C  
ATOM   1605 HG11 VAL   108      34.958  42.711 103.461  1.00  0.00           H  
ATOM   1606 HG12 VAL   108      33.758  41.630 104.230  1.00  0.00           H  
ATOM   1607 HG13 VAL   108      35.003  41.028 103.185  1.00  0.00           H  
ATOM   1608  CG2 VAL   108      33.041  40.771 101.520  1.00  0.00           C  
ATOM   1609 HG21 VAL   108      32.466  40.839 100.597  1.00  0.00           H  
ATOM   1610 HG22 VAL   108      33.901  40.186 101.194  1.00  0.00           H  
ATOM   1611 HG23 VAL   108      32.339  40.164 102.091  1.00  0.00           H  
ATOM   1612  C   VAL   108      31.390  43.242 101.037  1.00  0.00           C  
ATOM   1613  O   VAL   108      31.869  43.922 100.165  1.00  0.00           O  
ATOM   1614  N   VAL   109      30.082  43.082 101.069  1.00  0.00           N  
ATOM   1615  H   VAL   109      29.753  42.431 101.768  1.00  0.00           H  
ATOM   1616  CA  VAL   109      29.161  44.127 100.606  1.00  0.00           C  
ATOM   1617  HA  VAL   109      29.766  45.018 100.771  1.00  0.00           H  
ATOM   1618  CB  VAL   109      28.850  44.084  99.062  1.00  0.00           C  
ATOM   1619  HB  VAL   109      29.657  43.520  98.594  1.00  0.00           H  
ATOM   1620  CG1 VAL   109      27.449  43.434  98.830  1.00  0.00           C  
ATOM   1621 HG11 VAL   109      27.552  42.542  99.448  1.00  0.00           H  
ATOM   1622 HG12 VAL   109      26.612  44.070  99.118  1.00  0.00           H  
ATOM   1623 HG13 VAL   109      27.229  43.333  97.768  1.00  0.00           H  
ATOM   1624  CG2 VAL   109      28.943  45.382  98.328  1.00  0.00           C  
ATOM   1625 HG21 VAL   109      28.549  46.163  98.977  1.00  0.00           H  
ATOM   1626 HG22 VAL   109      30.010  45.530  98.161  1.00  0.00           H  
ATOM   1627 HG23 VAL   109      28.368  45.250  97.412  1.00  0.00           H  
ATOM   1628  C   VAL   109      27.953  44.117 101.602  1.00  0.00           C  
ATOM   1629  O   VAL   109      27.427  43.037 101.942  1.00  0.00           O  
ATOM   1630  N   SER   110      27.335  45.297 101.706  1.00  0.00           N  
ATOM   1631  H   SER   110      27.835  46.089 101.328  1.00  0.00           H  
ATOM   1632  CA  SER   110      25.940  45.514 102.282  1.00  0.00           C  
ATOM   1633  HA  SER   110      25.405  44.625 101.948  1.00  0.00           H  
ATOM   1634  CB  SER   110      26.024  45.423 103.785  1.00  0.00           C  
ATOM   1635  HB2 SER   110      26.600  44.564 104.128  1.00  0.00           H  
ATOM   1636  HB3 SER   110      26.372  46.333 104.273  1.00  0.00           H  
ATOM   1637  OG  SER   110      24.663  45.226 104.283  1.00  0.00           O  
ATOM   1638  HG  SER   110      24.203  46.069 104.310  1.00  0.00           H  
ATOM   1639  C   SER   110      25.154  46.724 101.766  1.00  0.00           C  
ATOM   1640  O   SER   110      25.471  47.772 102.255  1.00  0.00           O  
ATOM   1641  N   SER   111      24.365  46.631 100.717  1.00  0.00           N  
ATOM   1642  H   SER   111      24.040  45.708 100.467  1.00  0.00           H  
ATOM   1643  CA  SER   111      24.166  47.699  99.792  1.00  0.00           C  
ATOM   1644  HA  SER   111      25.089  48.276  99.847  1.00  0.00           H  
ATOM   1645  CB  SER   111      23.974  47.221  98.392  1.00  0.00           C  
ATOM   1646  HB2 SER   111      24.061  47.983  97.617  1.00  0.00           H  
ATOM   1647  HB3 SER   111      24.708  46.463  98.120  1.00  0.00           H  
ATOM   1648  OG  SER   111      22.717  46.567  98.261  1.00  0.00           O  
ATOM   1649  HG  SER   111      22.252  46.864  97.475  1.00  0.00           H  
ATOM   1650  C   SER   111      23.111  48.765 100.216  1.00  0.00           C  
ATOM   1651  O   SER   111      23.050  49.874  99.635  1.00  0.00           O  
ATOM   1652  N   GLN   112      22.124  48.464 101.108  1.00  0.00           N  
ATOM   1653  H   GLN   112      22.040  47.482 101.331  1.00  0.00           H  
ATOM   1654  CA  GLN   112      20.935  49.336 101.411  1.00  0.00           C  
ATOM   1655  HA  GLN   112      21.139  50.339 101.038  1.00  0.00           H  
ATOM   1656  CB  GLN   112      19.686  48.777 100.712  1.00  0.00           C  
ATOM   1657  HB2 GLN   112      19.388  47.784 101.051  1.00  0.00           H  
ATOM   1658  HB3 GLN   112      18.880  49.436 101.037  1.00  0.00           H  
ATOM   1659  CG  GLN   112      19.804  48.788  99.200  1.00  0.00           C  
ATOM   1660  HG2 GLN   112      20.322  49.674  98.834  1.00  0.00           H  
ATOM   1661  HG3 GLN   112      20.205  47.804  98.958  1.00  0.00           H  
ATOM   1662  CD  GLN   112      18.516  48.845  98.354  1.00  0.00           C  
ATOM   1663  OE1 GLN   112      17.442  48.720  98.769  1.00  0.00           O  
ATOM   1664  NE2 GLN   112      18.644  49.104  97.071  1.00  0.00           N  
ATOM   1665 HE21 GLN   112      17.861  49.190  96.438  1.00  0.00           H  
ATOM   1666 HE22 GLN   112      19.369  48.611  96.570  1.00  0.00           H  
ATOM   1667  C   GLN   112      20.729  49.409 102.955  1.00  0.00           C  
ATOM   1668  O   GLN   112      20.650  50.504 103.430  1.00  0.00           O  
ATOM   1669  N   LEU   113      20.804  48.260 103.699  1.00  0.00           N  
ATOM   1670  H   LEU   113      20.744  47.376 103.213  1.00  0.00           H  
ATOM   1671  CA  LEU   113      21.195  48.218 105.078  1.00  0.00           C  
ATOM   1672  HA  LEU   113      21.049  49.172 105.586  1.00  0.00           H  
ATOM   1673  CB  LEU   113      20.521  47.071 105.810  1.00  0.00           C  
ATOM   1674  HB2 LEU   113      20.996  46.186 105.386  1.00  0.00           H  
ATOM   1675  HB3 LEU   113      20.902  47.129 106.829  1.00  0.00           H  
ATOM   1676  CG  LEU   113      18.965  46.811 105.649  1.00  0.00           C  
ATOM   1677  HG  LEU   113      18.616  47.094 104.656  1.00  0.00           H  
ATOM   1678  CD1 LEU   113      18.510  45.386 105.914  1.00  0.00           C  
ATOM   1679 HD11 LEU   113      18.574  45.188 106.984  1.00  0.00           H  
ATOM   1680 HD12 LEU   113      17.460  45.305 105.632  1.00  0.00           H  
ATOM   1681 HD13 LEU   113      19.142  44.794 105.252  1.00  0.00           H  
ATOM   1682  CD2 LEU   113      18.154  47.783 106.424  1.00  0.00           C  
ATOM   1683 HD21 LEU   113      17.179  47.308 106.528  1.00  0.00           H  
ATOM   1684 HD22 LEU   113      18.640  48.036 107.366  1.00  0.00           H  
ATOM   1685 HD23 LEU   113      18.055  48.737 105.904  1.00  0.00           H  
ATOM   1686  C   LEU   113      22.756  48.136 105.187  1.00  0.00           C  
ATOM   1687  O   LEU   113      23.316  47.344 104.480  1.00  0.00           O  
ATOM   1688  N   LEU   114      23.420  48.906 106.081  1.00  0.00           N  
ATOM   1689  H   LEU   114      22.839  49.589 106.547  1.00  0.00           H  
ATOM   1690  CA  LEU   114      24.743  48.471 106.656  1.00  0.00           C  
ATOM   1691  HA  LEU   114      25.211  47.923 105.838  1.00  0.00           H  
ATOM   1692  CB  LEU   114      25.567  49.754 107.023  1.00  0.00           C  
ATOM   1693  HB2 LEU   114      24.826  50.263 107.641  1.00  0.00           H  
ATOM   1694  HB3 LEU   114      26.392  49.530 107.699  1.00  0.00           H  
ATOM   1695  CG  LEU   114      25.964  50.604 105.853  1.00  0.00           C  
ATOM   1696  HG  LEU   114      25.203  50.743 105.084  1.00  0.00           H  
ATOM   1697  CD1 LEU   114      26.452  51.902 106.353  1.00  0.00           C  
ATOM   1698 HD11 LEU   114      26.900  52.459 105.530  1.00  0.00           H  
ATOM   1699 HD12 LEU   114      25.651  52.514 106.771  1.00  0.00           H  
ATOM   1700 HD13 LEU   114      27.197  51.697 107.121  1.00  0.00           H  
ATOM   1701  CD2 LEU   114      27.158  49.946 105.214  1.00  0.00           C  
ATOM   1702 HD21 LEU   114      27.523  50.583 104.408  1.00  0.00           H  
ATOM   1703 HD22 LEU   114      27.912  49.744 105.975  1.00  0.00           H  
ATOM   1704 HD23 LEU   114      26.910  49.001 104.731  1.00  0.00           H  
ATOM   1705  C   LEU   114      24.523  47.492 107.875  1.00  0.00           C  
ATOM   1706  O   LEU   114      23.795  47.829 108.835  1.00  0.00           O  
ATOM   1707  N   LEU   115      25.313  46.432 107.944  1.00  0.00           N  
ATOM   1708  H   LEU   115      26.201  46.395 107.464  1.00  0.00           H  
ATOM   1709  CA  LEU   115      25.084  45.307 108.926  1.00  0.00           C  
ATOM   1710  HA  LEU   115      24.359  45.674 109.652  1.00  0.00           H  
ATOM   1711  CB  LEU   115      24.660  43.956 108.189  1.00  0.00           C  
ATOM   1712  HB2 LEU   115      25.553  43.714 107.613  1.00  0.00           H  
ATOM   1713  HB3 LEU   115      24.559  43.203 108.970  1.00  0.00           H  
ATOM   1714  CG  LEU   115      23.390  44.043 107.281  1.00  0.00           C  
ATOM   1715  HG  LEU   115      23.431  44.817 106.515  1.00  0.00           H  
ATOM   1716  CD1 LEU   115      23.321  42.765 106.363  1.00  0.00           C  
ATOM   1717 HD11 LEU   115      24.126  42.622 105.642  1.00  0.00           H  
ATOM   1718 HD12 LEU   115      23.456  41.911 107.026  1.00  0.00           H  
ATOM   1719 HD13 LEU   115      22.403  42.680 105.780  1.00  0.00           H  
ATOM   1720  CD2 LEU   115      22.065  44.116 108.043  1.00  0.00           C  
ATOM   1721 HD21 LEU   115      21.876  45.063 108.549  1.00  0.00           H  
ATOM   1722 HD22 LEU   115      21.192  43.983 107.404  1.00  0.00           H  
ATOM   1723 HD23 LEU   115      22.089  43.362 108.831  1.00  0.00           H  
ATOM   1724  C   LEU   115      26.407  45.029 109.711  1.00  0.00           C  
ATOM   1725  O   LEU   115      27.522  45.045 109.155  1.00  0.00           O  
ATOM   1726  N   ASN   116      26.315  44.695 111.024  1.00  0.00           N  
ATOM   1727  H   ASN   116      25.387  44.653 111.419  1.00  0.00           H  
ATOM   1728  CA  ASN   116      27.463  44.322 111.842  1.00  0.00           C  
ATOM   1729  HA  ASN   116      27.083  44.098 112.839  1.00  0.00           H  
ATOM   1730  CB  ASN   116      28.116  43.104 111.217  1.00  0.00           C  
ATOM   1731  HB2 ASN   116      27.370  42.449 110.768  1.00  0.00           H  
ATOM   1732  HB3 ASN   116      28.688  43.542 110.400  1.00  0.00           H  
ATOM   1733  CG  ASN   116      28.971  42.300 112.227  1.00  0.00           C  
ATOM   1734  OD1 ASN   116      28.849  42.440 113.441  1.00  0.00           O  
ATOM   1735  ND2 ASN   116      29.824  41.500 111.645  1.00  0.00           N  
ATOM   1736 HD21 ASN   116      29.921  41.608 110.645  1.00  0.00           H  
ATOM   1737 HD22 ASN   116      30.672  41.583 112.187  1.00  0.00           H  
ATOM   1738  C   ASN   116      28.442  45.530 112.003  1.00  0.00           C  
ATOM   1739  O   ASN   116      29.363  45.515 112.784  1.00  0.00           O  
ATOM   1740  N   GLY   117      28.156  46.716 111.344  1.00  0.00           N  
ATOM   1741  H   GLY   117      27.193  46.860 111.076  1.00  0.00           H  
ATOM   1742  CA  GLY   117      29.057  47.930 111.287  1.00  0.00           C  
ATOM   1743  HA2 GLY   117      30.114  47.719 111.120  1.00  0.00           H  
ATOM   1744  HA3 GLY   117      28.698  48.502 110.431  1.00  0.00           H  
ATOM   1745  C   GLY   117      28.974  48.838 112.481  1.00  0.00           C  
ATOM   1746  O   GLY   117      28.479  48.474 113.522  1.00  0.00           O  
ATOM   1747  N   SER   118      29.540  50.040 112.299  1.00  0.00           N  
ATOM   1748  H   SER   118      29.959  50.117 111.383  1.00  0.00           H  
ATOM   1749  CA  SER   118      29.527  51.120 113.310  1.00  0.00           C  
ATOM   1750  HA  SER   118      30.104  50.927 114.214  1.00  0.00           H  
ATOM   1751  CB  SER   118      30.011  52.469 112.617  1.00  0.00           C  
ATOM   1752  HB2 SER   118      29.559  52.543 111.628  1.00  0.00           H  
ATOM   1753  HB3 SER   118      29.619  53.326 113.164  1.00  0.00           H  
ATOM   1754  OG  SER   118      31.437  52.473 112.529  1.00  0.00           O  
ATOM   1755  HG  SER   118      31.627  51.801 111.870  1.00  0.00           H  
ATOM   1756  C   SER   118      28.097  51.379 113.877  1.00  0.00           C  
ATOM   1757  O   SER   118      27.259  51.882 113.089  1.00  0.00           O  
ATOM   1758  N   LEU   119      27.826  51.206 115.172  1.00  0.00           N  
ATOM   1759  H   LEU   119      28.587  51.005 115.804  1.00  0.00           H  
ATOM   1760  CA  LEU   119      26.462  51.466 115.803  1.00  0.00           C  
ATOM   1761  HA  LEU   119      25.798  51.695 114.970  1.00  0.00           H  
ATOM   1762  CB  LEU   119      26.024  50.244 116.555  1.00  0.00           C  
ATOM   1763  HB2 LEU   119      26.093  49.380 115.895  1.00  0.00           H  
ATOM   1764  HB3 LEU   119      26.816  50.156 117.299  1.00  0.00           H  
ATOM   1765  CG  LEU   119      24.606  50.437 117.205  1.00  0.00           C  
ATOM   1766  HG  LEU   119      24.533  51.338 117.815  1.00  0.00           H  
ATOM   1767  CD1 LEU   119      23.519  50.417 116.127  1.00  0.00           C  
ATOM   1768 HD11 LEU   119      23.279  49.479 115.627  1.00  0.00           H  
ATOM   1769 HD12 LEU   119      22.600  50.761 116.601  1.00  0.00           H  
ATOM   1770 HD13 LEU   119      23.727  51.148 115.346  1.00  0.00           H  
ATOM   1771  CD2 LEU   119      24.379  49.199 118.132  1.00  0.00           C  
ATOM   1772 HD21 LEU   119      23.459  49.031 118.692  1.00  0.00           H  
ATOM   1773 HD22 LEU   119      24.584  48.297 117.555  1.00  0.00           H  
ATOM   1774 HD23 LEU   119      25.225  49.178 118.819  1.00  0.00           H  
ATOM   1775  C   LEU   119      26.637  52.733 116.654  1.00  0.00           C  
ATOM   1776  O   LEU   119      27.723  52.955 117.296  1.00  0.00           O  
ATOM   1777  N   ALA   120      25.774  53.728 116.424  1.00  0.00           N  
ATOM   1778  H   ALA   120      24.862  53.545 116.031  1.00  0.00           H  
ATOM   1779  CA  ALA   120      25.981  55.052 117.022  1.00  0.00           C  
ATOM   1780  HA  ALA   120      27.009  55.344 116.806  1.00  0.00           H  
ATOM   1781  CB  ALA   120      25.104  56.085 116.272  1.00  0.00           C  
ATOM   1782  HB1 ALA   120      24.239  56.351 116.880  1.00  0.00           H  
ATOM   1783  HB2 ALA   120      25.653  57.014 116.118  1.00  0.00           H  
ATOM   1784  HB3 ALA   120      24.684  55.792 115.310  1.00  0.00           H  
ATOM   1785  C   ALA   120      25.739  55.097 118.592  1.00  0.00           C  
ATOM   1786  O   ALA   120      25.768  54.056 119.227  1.00  0.00           O  
ATOM   1787  N   GLU   121      25.492  56.273 119.190  1.00  0.00           N  
ATOM   1788  H   GLU   121      25.458  57.105 118.618  1.00  0.00           H  
ATOM   1789  CA  GLU   121      25.260  56.493 120.591  1.00  0.00           C  
ATOM   1790  HA  GLU   121      24.877  55.558 120.999  1.00  0.00           H  
ATOM   1791  CB  GLU   121      26.578  56.917 121.246  1.00  0.00           C  
ATOM   1792  HB2 GLU   121      27.268  56.075 121.202  1.00  0.00           H  
ATOM   1793  HB3 GLU   121      26.993  57.763 120.699  1.00  0.00           H  
ATOM   1794  CG  GLU   121      26.359  57.298 122.744  1.00  0.00           C  
ATOM   1795  HG2 GLU   121      27.323  57.611 123.145  1.00  0.00           H  
ATOM   1796  HG3 GLU   121      25.774  58.202 122.914  1.00  0.00           H  
ATOM   1797  CD  GLU   121      25.764  56.137 123.494  1.00  0.00           C  
ATOM   1798  OE1 GLU   121      24.534  56.028 123.462  1.00  0.00           O  
ATOM   1799  OE2 GLU   121      26.438  55.234 124.074  1.00  0.00           O  
ATOM   1800  C   GLU   121      24.263  57.689 120.623  1.00  0.00           C  
ATOM   1801  O   GLU   121      24.548  58.745 120.016  1.00  0.00           O  
ATOM   1802  N   GLU   122      23.221  57.569 121.448  1.00  0.00           N  
ATOM   1803  H   GLU   122      23.271  56.734 122.014  1.00  0.00           H  
ATOM   1804  CA  GLU   122      22.294  58.728 121.769  1.00  0.00           C  
ATOM   1805  HA  GLU   122      21.676  58.250 122.529  1.00  0.00           H  
ATOM   1806  CB  GLU   122      22.955  59.844 122.440  1.00  0.00           C  
ATOM   1807  HB2 GLU   122      23.768  59.549 123.103  1.00  0.00           H  
ATOM   1808  HB3 GLU   122      23.241  60.579 121.688  1.00  0.00           H  
ATOM   1809  CG  GLU   122      22.089  60.509 123.452  1.00  0.00           C  
ATOM   1810  HG2 GLU   122      22.692  61.253 123.972  1.00  0.00           H  
ATOM   1811  HG3 GLU   122      21.327  61.070 122.911  1.00  0.00           H  
ATOM   1812  CD  GLU   122      21.580  59.596 124.545  1.00  0.00           C  
ATOM   1813  OE1 GLU   122      20.430  59.770 124.963  1.00  0.00           O  
ATOM   1814  OE2 GLU   122      22.339  58.784 125.140  1.00  0.00           O  
ATOM   1815  C   GLU   122      21.329  59.239 120.656  1.00  0.00           C  
ATOM   1816  O   GLU   122      20.163  59.007 120.839  1.00  0.00           O  
ATOM   1817  N   GLU   123      21.879  59.559 119.449  1.00  0.00           N  
ATOM   1818  H   GLU   123      22.882  59.475 119.365  1.00  0.00           H  
ATOM   1819  CA  GLU   123      21.060  60.048 118.276  1.00  0.00           C  
ATOM   1820  HA  GLU   123      20.066  60.357 118.599  1.00  0.00           H  
ATOM   1821  CB  GLU   123      21.649  61.329 117.668  1.00  0.00           C  
ATOM   1822  HB2 GLU   123      22.542  61.072 117.099  1.00  0.00           H  
ATOM   1823  HB3 GLU   123      20.987  61.811 116.949  1.00  0.00           H  
ATOM   1824  CG  GLU   123      21.917  62.393 118.731  1.00  0.00           C  
ATOM   1825  HG2 GLU   123      20.966  62.527 119.246  1.00  0.00           H  
ATOM   1826  HG3 GLU   123      22.651  61.979 119.423  1.00  0.00           H  
ATOM   1827  CD  GLU   123      22.469  63.749 118.221  1.00  0.00           C  
ATOM   1828  OE1 GLU   123      23.160  64.473 119.006  1.00  0.00           O  
ATOM   1829  OE2 GLU   123      22.029  64.173 117.137  1.00  0.00           O  
ATOM   1830  C   GLU   123      20.862  59.014 117.174  1.00  0.00           C  
ATOM   1831  O   GLU   123      21.670  58.147 116.999  1.00  0.00           O  
ATOM   1832  N   VAL   124      19.837  59.203 116.272  1.00  0.00           N  
ATOM   1833  H   VAL   124      19.094  59.851 116.493  1.00  0.00           H  
ATOM   1834  CA  VAL   124      20.138  59.043 114.870  1.00  0.00           C  
ATOM   1835  HA  VAL   124      20.536  58.031 114.788  1.00  0.00           H  
ATOM   1836  CB  VAL   124      18.828  59.126 114.048  1.00  0.00           C  
ATOM   1837  HB  VAL   124      18.239  60.037 114.145  1.00  0.00           H  
ATOM   1838  CG1 VAL   124      19.134  59.058 112.553  1.00  0.00           C  
ATOM   1839 HG11 VAL   124      19.600  58.108 112.292  1.00  0.00           H  
ATOM   1840 HG12 VAL   124      18.209  58.973 111.982  1.00  0.00           H  
ATOM   1841 HG13 VAL   124      19.735  59.880 112.164  1.00  0.00           H  
ATOM   1842  CG2 VAL   124      17.843  58.023 114.414  1.00  0.00           C  
ATOM   1843 HG21 VAL   124      17.542  58.164 115.452  1.00  0.00           H  
ATOM   1844 HG22 VAL   124      16.957  58.205 113.806  1.00  0.00           H  
ATOM   1845 HG23 VAL   124      18.231  57.018 114.250  1.00  0.00           H  
ATOM   1846  C   VAL   124      21.220  60.060 114.389  1.00  0.00           C  
ATOM   1847  O   VAL   124      20.933  61.250 114.250  1.00  0.00           O  
ATOM   1848  N   VAL   125      22.363  59.541 113.961  1.00  0.00           N  
ATOM   1849  H   VAL   125      22.453  58.570 113.696  1.00  0.00           H  
ATOM   1850  CA  VAL   125      23.432  60.343 113.342  1.00  0.00           C  
ATOM   1851  HA  VAL   125      23.409  61.396 113.623  1.00  0.00           H  
ATOM   1852  CB  VAL   125      24.842  59.782 113.744  1.00  0.00           C  
ATOM   1853  HB  VAL   125      25.018  58.729 113.526  1.00  0.00           H  
ATOM   1854  CG1 VAL   125      26.120  60.439 113.263  1.00  0.00           C  
ATOM   1855 HG11 VAL   125      26.916  59.933 113.808  1.00  0.00           H  
ATOM   1856 HG12 VAL   125      26.358  60.294 112.209  1.00  0.00           H  
ATOM   1857 HG13 VAL   125      26.203  61.505 113.473  1.00  0.00           H  
ATOM   1858  CG2 VAL   125      24.869  59.790 115.293  1.00  0.00           C  
ATOM   1859 HG21 VAL   125      24.873  60.815 115.662  1.00  0.00           H  
ATOM   1860 HG22 VAL   125      24.021  59.296 115.766  1.00  0.00           H  
ATOM   1861 HG23 VAL   125      25.781  59.289 115.621  1.00  0.00           H  
ATOM   1862  C   VAL   125      23.231  60.291 111.769  1.00  0.00           C  
ATOM   1863  O   VAL   125      22.825  59.319 111.227  1.00  0.00           O  
ATOM   1864  N   ILE   126      23.783  61.387 111.173  1.00  0.00           N  
ATOM   1865  H   ILE   126      24.111  62.145 111.755  1.00  0.00           H  
ATOM   1866  CA  ILE   126      23.826  61.577 109.708  1.00  0.00           C  
ATOM   1867  HA  ILE   126      23.747  60.627 109.180  1.00  0.00           H  
ATOM   1868  CB  ILE   126      22.546  62.371 109.249  1.00  0.00           C  
ATOM   1869  HB  ILE   126      22.605  62.412 108.161  1.00  0.00           H  
ATOM   1870  CG2 ILE   126      21.199  61.576 109.510  1.00  0.00           C  
ATOM   1871 HG21 ILE   126      21.428  60.532 109.294  1.00  0.00           H  
ATOM   1872 HG22 ILE   126      20.994  61.589 110.581  1.00  0.00           H  
ATOM   1873 HG23 ILE   126      20.342  61.967 108.963  1.00  0.00           H  
ATOM   1874  CG1 ILE   126      22.335  63.772 109.796  1.00  0.00           C  
ATOM   1875 HG12 ILE   126      21.692  63.770 110.676  1.00  0.00           H  
ATOM   1876 HG13 ILE   126      23.315  64.178 110.048  1.00  0.00           H  
ATOM   1877  CD1 ILE   126      21.639  64.791 108.911  1.00  0.00           C  
ATOM   1878 HD11 ILE   126      21.487  65.743 109.421  1.00  0.00           H  
ATOM   1879 HD12 ILE   126      22.251  64.953 108.024  1.00  0.00           H  
ATOM   1880 HD13 ILE   126      20.649  64.509 108.551  1.00  0.00           H  
ATOM   1881  C   ILE   126      25.123  62.216 109.217  1.00  0.00           C  
ATOM   1882  O   ILE   126      25.710  63.046 109.935  1.00  0.00           O  
ATOM   1883  N   ARG   127      25.399  61.842 107.958  1.00  0.00           N  
ATOM   1884  H   ARG   127      25.108  60.922 107.658  1.00  0.00           H  
ATOM   1885  CA  ARG   127      26.394  62.529 107.102  1.00  0.00           C  
ATOM   1886  HA  ARG   127      26.286  63.605 107.240  1.00  0.00           H  
ATOM   1887  CB  ARG   127      27.854  62.113 107.467  1.00  0.00           C  
ATOM   1888  HB2 ARG   127      28.563  62.600 106.799  1.00  0.00           H  
ATOM   1889  HB3 ARG   127      27.988  62.461 108.491  1.00  0.00           H  
ATOM   1890  CG  ARG   127      28.055  60.540 107.428  1.00  0.00           C  
ATOM   1891  HG2 ARG   127      27.582  60.150 108.329  1.00  0.00           H  
ATOM   1892  HG3 ARG   127      27.546  60.016 106.620  1.00  0.00           H  
ATOM   1893  CD  ARG   127      29.599  60.123 107.498  1.00  0.00           C  
ATOM   1894  HD2 ARG   127      30.133  60.903 106.954  1.00  0.00           H  
ATOM   1895  HD3 ARG   127      29.734  59.906 108.557  1.00  0.00           H  
ATOM   1896  NE  ARG   127      29.847  58.814 106.863  1.00  0.00           N  
ATOM   1897  HE  ARG   127      30.385  58.819 106.007  1.00  0.00           H  
ATOM   1898  CZ  ARG   127      29.403  57.647 107.288  1.00  0.00           C  
ATOM   1899  NH1 ARG   127      29.825  56.575 106.739  1.00  0.00           N  
ATOM   1900 HH11 ARG   127      29.867  55.729 107.289  1.00  0.00           H  
ATOM   1901 HH12 ARG   127      30.537  56.580 106.023  1.00  0.00           H  
ATOM   1902  NH2 ARG   127      28.655  57.471 108.339  1.00  0.00           N  
ATOM   1903 HH21 ARG   127      28.761  58.149 109.080  1.00  0.00           H  
ATOM   1904 HH22 ARG   127      28.323  56.540 108.545  1.00  0.00           H  
ATOM   1905  C   ARG   127      26.151  62.492 105.603  1.00  0.00           C  
ATOM   1906  O   ARG   127      25.542  61.643 104.983  1.00  0.00           O  
ATOM   1907  N   SER   128      26.932  63.347 104.967  1.00  0.00           N  
ATOM   1908  H   SER   128      27.541  63.925 105.527  1.00  0.00           H  
ATOM   1909  CA  SER   128      27.400  63.237 103.605  1.00  0.00           C  
ATOM   1910  HA  SER   128      27.357  62.207 103.251  1.00  0.00           H  
ATOM   1911  CB  SER   128      26.424  63.831 102.599  1.00  0.00           C  
ATOM   1912  HB2 SER   128      25.433  63.398 102.733  1.00  0.00           H  
ATOM   1913  HB3 SER   128      26.218  64.875 102.836  1.00  0.00           H  
ATOM   1914  OG  SER   128      26.773  63.462 101.274  1.00  0.00           O  
ATOM   1915  HG  SER   128      26.135  62.857 100.887  1.00  0.00           H  
ATOM   1916  C   SER   128      28.839  63.597 103.473  1.00  0.00           C  
ATOM   1917  O   SER   128      29.376  64.124 104.420  1.00  0.00           O  
ATOM   1918  N   CYX   129      29.529  63.494 102.267  1.00  0.00           N  
ATOM   1919  H   CYX   129      29.078  63.010 101.504  1.00  0.00           H  
ATOM   1920  CA  CYX   129      30.637  64.442 101.844  1.00  0.00           C  
ATOM   1921  HA  CYX   129      31.193  64.593 102.769  1.00  0.00           H  
ATOM   1922  CB  CYX   129      31.776  63.818 100.924  1.00  0.00           C  
ATOM   1923  HB2 CYX   129      32.019  62.836 101.329  1.00  0.00           H  
ATOM   1924  HB3 CYX   129      31.505  63.519  99.912  1.00  0.00           H  
ATOM   1925  SG  CYX   129      33.296  64.778 100.781  1.00  0.00           S  
ATOM   1926  C   CYX   129      30.108  65.846 101.466  1.00  0.00           C  
ATOM   1927  O   CYX   129      30.670  66.777 102.018  1.00  0.00           O  
ATOM   1928  N   ASN   130      28.886  65.951 100.925  1.00  0.00           N  
ATOM   1929  H   ASN   130      28.399  65.100 100.683  1.00  0.00           H  
ATOM   1930  CA  ASN   130      28.255  67.243 100.580  1.00  0.00           C  
ATOM   1931  HA  ASN   130      28.490  67.739 101.522  1.00  0.00           H  
ATOM   1932  CB  ASN   130      28.883  67.974  99.400  1.00  0.00           C  
ATOM   1933  HB2 ASN   130      29.955  67.786  99.459  1.00  0.00           H  
ATOM   1934  HB3 ASN   130      28.433  67.572  98.492  1.00  0.00           H  
ATOM   1935  CG  ASN   130      28.567  69.511  99.251  1.00  0.00           C  
ATOM   1936  OD1 ASN   130      27.518  70.016  99.665  1.00  0.00           O  
ATOM   1937  ND2 ASN   130      29.551  70.309  98.980  1.00  0.00           N  
ATOM   1938 HD21 ASN   130      29.225  71.247  98.793  1.00  0.00           H  
ATOM   1939 HD22 ASN   130      30.153  69.907  98.275  1.00  0.00           H  
ATOM   1940  C   ASN   130      26.703  67.188 100.446  1.00  0.00           C  
ATOM   1941  O   ASN   130      26.145  66.810  99.478  1.00  0.00           O  
ATOM   1942  N   PHE   131      26.062  67.893 101.408  1.00  0.00           N  
ATOM   1943  H   PHE   131      26.585  68.261 102.190  1.00  0.00           H  
ATOM   1944  CA  PHE   131      24.639  67.789 101.503  1.00  0.00           C  
ATOM   1945  HA  PHE   131      24.431  66.754 101.232  1.00  0.00           H  
ATOM   1946  CB  PHE   131      24.233  68.119 102.957  1.00  0.00           C  
ATOM   1947  HB2 PHE   131      24.991  68.784 103.371  1.00  0.00           H  
ATOM   1948  HB3 PHE   131      23.323  68.718 102.961  1.00  0.00           H  
ATOM   1949  CG  PHE   131      23.856  66.953 103.828  1.00  0.00           C  
ATOM   1950  CD1 PHE   131      24.765  66.395 104.782  1.00  0.00           C  
ATOM   1951  HD1 PHE   131      25.608  67.052 104.939  1.00  0.00           H  
ATOM   1952  CE1 PHE   131      24.409  65.314 105.579  1.00  0.00           C  
ATOM   1953  HE1 PHE   131      24.996  65.103 106.461  1.00  0.00           H  
ATOM   1954  CZ  PHE   131      23.118  64.794 105.588  1.00  0.00           C  
ATOM   1955  HZ  PHE   131      22.849  63.807 105.935  1.00  0.00           H  
ATOM   1956  CE2 PHE   131      22.191  65.458 104.774  1.00  0.00           C  
ATOM   1957  HE2 PHE   131      21.159  65.142 104.738  1.00  0.00           H  
ATOM   1958  CD2 PHE   131      22.523  66.528 103.906  1.00  0.00           C  
ATOM   1959  HD2 PHE   131      21.762  67.061 103.356  1.00  0.00           H  
ATOM   1960  C   PHE   131      23.887  68.607 100.439  1.00  0.00           C  
ATOM   1961  O   PHE   131      22.703  68.484 100.346  1.00  0.00           O  
ATOM   1962  N   THR   132      24.473  69.488  99.647  1.00  0.00           N  
ATOM   1963  H   THR   132      25.424  69.700  99.912  1.00  0.00           H  
ATOM   1964  CA  THR   132      23.928  70.152  98.500  1.00  0.00           C  
ATOM   1965  HA  THR   132      22.872  70.327  98.706  1.00  0.00           H  
ATOM   1966  CB  THR   132      24.584  71.541  98.208  1.00  0.00           C  
ATOM   1967  HB  THR   132      25.672  71.481  98.209  1.00  0.00           H  
ATOM   1968  CG2 THR   132      23.877  72.206  96.967  1.00  0.00           C  
ATOM   1969 HG21 THR   132      24.172  73.252  96.885  1.00  0.00           H  
ATOM   1970 HG22 THR   132      24.281  71.753  96.062  1.00  0.00           H  
ATOM   1971 HG23 THR   132      22.796  72.107  96.864  1.00  0.00           H  
ATOM   1972  OG1 THR   132      24.153  72.450  99.263  1.00  0.00           O  
ATOM   1973  HG1 THR   132      24.885  72.449  99.884  1.00  0.00           H  
ATOM   1974  C   THR   132      24.029  69.269  97.275  1.00  0.00           C  
ATOM   1975  O   THR   132      23.114  69.307  96.432  1.00  0.00           O  
ATOM   1976  N   ASP   133      24.923  68.309  97.259  1.00  0.00           N  
ATOM   1977  H   ASP   133      25.544  68.197  98.048  1.00  0.00           H  
ATOM   1978  CA  ASP   133      25.266  67.548  96.077  1.00  0.00           C  
ATOM   1979  HA  ASP   133      25.194  68.197  95.204  1.00  0.00           H  
ATOM   1980  CB  ASP   133      26.764  67.211  96.203  1.00  0.00           C  
ATOM   1981  HB2 ASP   133      27.342  68.112  96.407  1.00  0.00           H  
ATOM   1982  HB3 ASP   133      26.928  66.526  97.035  1.00  0.00           H  
ATOM   1983  CG  ASP   133      27.241  66.532  94.851  1.00  0.00           C  
ATOM   1984  OD1 ASP   133      26.653  66.557  93.789  1.00  0.00           O  
ATOM   1985  OD2 ASP   133      28.440  66.117  94.899  1.00  0.00           O  
ATOM   1986  C   ASP   133      24.290  66.372  95.881  1.00  0.00           C  
ATOM   1987  O   ASP   133      24.457  65.316  96.387  1.00  0.00           O  
ATOM   1988  N   ASN   134      23.281  66.635  95.029  1.00  0.00           N  
ATOM   1989  H   ASN   134      23.241  67.593  94.711  1.00  0.00           H  
ATOM   1990  CA  ASN   134      21.955  65.945  95.003  1.00  0.00           C  
ATOM   1991  HA  ASN   134      21.335  66.282  95.834  1.00  0.00           H  
ATOM   1992  CB  ASN   134      21.328  66.473  93.706  1.00  0.00           C  
ATOM   1993  HB2 ASN   134      20.799  67.407  93.895  1.00  0.00           H  
ATOM   1994  HB3 ASN   134      22.078  66.579  92.921  1.00  0.00           H  
ATOM   1995  CG  ASN   134      20.267  65.479  93.143  1.00  0.00           C  
ATOM   1996  OD1 ASN   134      20.477  64.908  92.120  1.00  0.00           O  
ATOM   1997  ND2 ASN   134      19.106  65.393  93.679  1.00  0.00           N  
ATOM   1998 HD21 ASN   134      18.674  66.227  94.051  1.00  0.00           H  
ATOM   1999 HD22 ASN   134      18.390  64.789  93.302  1.00  0.00           H  
ATOM   2000  C   ASN   134      22.126  64.357  94.998  1.00  0.00           C  
ATOM   2001  O   ASN   134      21.493  63.655  95.858  1.00  0.00           O  
ATOM   2002  N   ALA   135      23.099  63.838  94.262  1.00  0.00           N  
ATOM   2003  H   ALA   135      23.683  64.482  93.747  1.00  0.00           H  
ATOM   2004  CA  ALA   135      23.140  62.423  94.043  1.00  0.00           C  
ATOM   2005  HA  ALA   135      22.214  62.062  94.489  1.00  0.00           H  
ATOM   2006  CB  ALA   135      23.053  62.029  92.599  1.00  0.00           C  
ATOM   2007  HB1 ALA   135      22.726  60.990  92.653  1.00  0.00           H  
ATOM   2008  HB2 ALA   135      22.386  62.686  92.042  1.00  0.00           H  
ATOM   2009  HB3 ALA   135      24.032  61.967  92.125  1.00  0.00           H  
ATOM   2010  C   ALA   135      24.249  61.792  94.847  1.00  0.00           C  
ATOM   2011  O   ALA   135      24.525  60.644  94.638  1.00  0.00           O  
ATOM   2012  N   LYS   136      24.967  62.483  95.728  1.00  0.00           N  
ATOM   2013  H   LYS   136      24.770  63.474  95.741  1.00  0.00           H  
ATOM   2014  CA  LYS   136      26.103  62.047  96.603  1.00  0.00           C  
ATOM   2015  HA  LYS   136      26.664  61.339  95.992  1.00  0.00           H  
ATOM   2016  CB  LYS   136      27.022  63.188  96.952  1.00  0.00           C  
ATOM   2017  HB2 LYS   136      27.414  63.674  96.059  1.00  0.00           H  
ATOM   2018  HB3 LYS   136      26.373  63.884  97.484  1.00  0.00           H  
ATOM   2019  CG  LYS   136      28.213  62.769  97.812  1.00  0.00           C  
ATOM   2020  HG2 LYS   136      28.686  63.702  98.119  1.00  0.00           H  
ATOM   2021  HG3 LYS   136      27.903  62.254  98.721  1.00  0.00           H  
ATOM   2022  CD  LYS   136      29.268  61.924  97.076  1.00  0.00           C  
ATOM   2023  HD2 LYS   136      28.801  61.126  96.499  1.00  0.00           H  
ATOM   2024  HD3 LYS   136      29.707  62.501  96.263  1.00  0.00           H  
ATOM   2025  CE  LYS   136      30.518  61.409  97.851  1.00  0.00           C  
ATOM   2026  HE2 LYS   136      30.892  62.229  98.463  1.00  0.00           H  
ATOM   2027  HE3 LYS   136      30.224  60.584  98.499  1.00  0.00           H  
ATOM   2028  NZ  LYS   136      31.588  61.031  96.908  1.00  0.00           N  
ATOM   2029  HZ1 LYS   136      31.928  61.789  96.334  1.00  0.00           H  
ATOM   2030  HZ2 LYS   136      32.394  60.727  97.435  1.00  0.00           H  
ATOM   2031  HZ3 LYS   136      31.306  60.428  96.149  1.00  0.00           H  
ATOM   2032  C   LYS   136      25.537  61.282  97.832  1.00  0.00           C  
ATOM   2033  O   LYS   136      24.591  61.787  98.428  1.00  0.00           O  
ATOM   2034  N   THR   137      25.881  60.007  98.044  1.00  0.00           N  
ATOM   2035  H   THR   137      26.609  59.741  97.396  1.00  0.00           H  
ATOM   2036  CA  THR   137      25.344  59.072  99.006  1.00  0.00           C  
ATOM   2037  HA  THR   137      24.277  58.980  98.805  1.00  0.00           H  
ATOM   2038  CB  THR   137      25.972  57.635  98.909  1.00  0.00           C  
ATOM   2039  HB  THR   137      27.037  57.785  98.732  1.00  0.00           H  
ATOM   2040  CG2 THR   137      25.617  56.890 100.147  1.00  0.00           C  
ATOM   2041 HG21 THR   137      25.911  55.857  99.962  1.00  0.00           H  
ATOM   2042 HG22 THR   137      26.219  57.208 100.999  1.00  0.00           H  
ATOM   2043 HG23 THR   137      24.579  56.852 100.476  1.00  0.00           H  
ATOM   2044  OG1 THR   137      25.348  56.984  97.766  1.00  0.00           O  
ATOM   2045  HG1 THR   137      25.947  56.979  97.016  1.00  0.00           H  
ATOM   2046  C   THR   137      25.373  59.755 100.420  1.00  0.00           C  
ATOM   2047  O   THR   137      26.394  60.234 100.853  1.00  0.00           O  
ATOM   2048  N   ILE   138      24.175  59.931 101.053  1.00  0.00           N  
ATOM   2049  H   ILE   138      23.438  59.544 100.482  1.00  0.00           H  
ATOM   2050  CA  ILE   138      23.985  60.121 102.499  1.00  0.00           C  
ATOM   2051  HA  ILE   138      24.884  60.662 102.793  1.00  0.00           H  
ATOM   2052  CB  ILE   138      22.677  60.922 102.720  1.00  0.00           C  
ATOM   2053  HB  ILE   138      21.899  60.600 102.028  1.00  0.00           H  
ATOM   2054  CG2 ILE   138      22.170  60.785 104.131  1.00  0.00           C  
ATOM   2055 HG21 ILE   138      21.297  61.404 104.338  1.00  0.00           H  
ATOM   2056 HG22 ILE   138      21.811  59.777 104.338  1.00  0.00           H  
ATOM   2057 HG23 ILE   138      23.012  61.049 104.771  1.00  0.00           H  
ATOM   2058  CG1 ILE   138      22.935  62.463 102.581  1.00  0.00           C  
ATOM   2059 HG12 ILE   138      23.354  62.889 103.492  1.00  0.00           H  
ATOM   2060 HG13 ILE   138      23.714  62.500 101.820  1.00  0.00           H  
ATOM   2061  CD1 ILE   138      21.721  63.308 102.127  1.00  0.00           C  
ATOM   2062 HD11 ILE   138      20.853  62.790 101.720  1.00  0.00           H  
ATOM   2063 HD12 ILE   138      21.313  63.630 103.084  1.00  0.00           H  
ATOM   2064 HD13 ILE   138      22.175  64.061 101.483  1.00  0.00           H  
ATOM   2065  C   ILE   138      24.075  58.784 103.225  1.00  0.00           C  
ATOM   2066  O   ILE   138      23.465  57.817 102.835  1.00  0.00           O  
ATOM   2067  N   ILE   139      24.674  58.805 104.406  1.00  0.00           N  
ATOM   2068  H   ILE   139      24.932  59.689 104.821  1.00  0.00           H  
ATOM   2069  CA  ILE   139      24.755  57.679 105.375  1.00  0.00           C  
ATOM   2070  HA  ILE   139      24.217  56.796 105.031  1.00  0.00           H  
ATOM   2071  CB  ILE   139      26.213  57.316 105.517  1.00  0.00           C  
ATOM   2072  HB  ILE   139      26.664  57.988 106.246  1.00  0.00           H  
ATOM   2073  CG2 ILE   139      26.424  55.904 106.125  1.00  0.00           C  
ATOM   2074 HG21 ILE   139      27.463  55.591 106.023  1.00  0.00           H  
ATOM   2075 HG22 ILE   139      26.196  55.896 107.191  1.00  0.00           H  
ATOM   2076 HG23 ILE   139      25.737  55.213 105.635  1.00  0.00           H  
ATOM   2077  CG1 ILE   139      26.943  57.304 104.186  1.00  0.00           C  
ATOM   2078 HG12 ILE   139      27.656  56.480 104.149  1.00  0.00           H  
ATOM   2079 HG13 ILE   139      26.253  57.076 103.373  1.00  0.00           H  
ATOM   2080  CD1 ILE   139      27.825  58.503 103.765  1.00  0.00           C  
ATOM   2081 HD11 ILE   139      28.704  58.438 104.407  1.00  0.00           H  
ATOM   2082 HD12 ILE   139      28.169  58.226 102.769  1.00  0.00           H  
ATOM   2083 HD13 ILE   139      27.335  59.477 103.770  1.00  0.00           H  
ATOM   2084  C   ILE   139      24.154  57.987 106.760  1.00  0.00           C  
ATOM   2085  O   ILE   139      24.377  59.065 107.293  1.00  0.00           O  
ATOM   2086  N   VAL   140      23.259  57.032 107.276  1.00  0.00           N  
ATOM   2087  H   VAL   140      23.015  56.209 106.744  1.00  0.00           H  
ATOM   2088  CA  VAL   140      22.364  57.271 108.399  1.00  0.00           C  
ATOM   2089  HA  VAL   140      22.579  58.258 108.810  1.00  0.00           H  
ATOM   2090  CB  VAL   140      20.964  57.328 107.837  1.00  0.00           C  
ATOM   2091  HB  VAL   140      20.754  56.400 107.305  1.00  0.00           H  
ATOM   2092  CG1 VAL   140      19.981  57.452 108.921  1.00  0.00           C  
ATOM   2093 HG11 VAL   140      19.042  56.995 108.607  1.00  0.00           H  
ATOM   2094 HG12 VAL   140      20.245  56.895 109.820  1.00  0.00           H  
ATOM   2095 HG13 VAL   140      19.762  58.482 109.203  1.00  0.00           H  
ATOM   2096  CG2 VAL   140      20.621  58.558 107.002  1.00  0.00           C  
ATOM   2097 HG21 VAL   140      19.575  58.371 106.761  1.00  0.00           H  
ATOM   2098 HG22 VAL   140      20.882  59.478 107.524  1.00  0.00           H  
ATOM   2099 HG23 VAL   140      21.271  58.387 106.144  1.00  0.00           H  
ATOM   2100  C   VAL   140      22.692  56.216 109.460  1.00  0.00           C  
ATOM   2101  O   VAL   140      22.539  55.064 109.140  1.00  0.00           O  
ATOM   2102  N   GLN   141      23.091  56.508 110.648  1.00  0.00           N  
ATOM   2103  H   GLN   141      23.070  57.491 110.879  1.00  0.00           H  
ATOM   2104  CA  GLN   141      23.540  55.502 111.706  1.00  0.00           C  
ATOM   2105  HA  GLN   141      23.565  54.501 111.277  1.00  0.00           H  
ATOM   2106  CB  GLN   141      24.935  55.893 112.007  1.00  0.00           C  
ATOM   2107  HB2 GLN   141      25.344  56.178 111.037  1.00  0.00           H  
ATOM   2108  HB3 GLN   141      24.911  56.789 112.627  1.00  0.00           H  
ATOM   2109  CG  GLN   141      25.743  54.752 112.680  1.00  0.00           C  
ATOM   2110  HG2 GLN   141      25.323  54.470 113.645  1.00  0.00           H  
ATOM   2111  HG3 GLN   141      25.906  53.882 112.045  1.00  0.00           H  
ATOM   2112  CD  GLN   141      27.205  55.189 112.916  1.00  0.00           C  
ATOM   2113  OE1 GLN   141      27.700  55.161 114.045  1.00  0.00           O  
ATOM   2114  NE2 GLN   141      27.957  55.407 111.845  1.00  0.00           N  
ATOM   2115 HE21 GLN   141      27.596  55.358 110.904  1.00  0.00           H  
ATOM   2116 HE22 GLN   141      28.909  55.696 112.020  1.00  0.00           H  
ATOM   2117  C   GLN   141      22.649  55.534 112.891  1.00  0.00           C  
ATOM   2118  O   GLN   141      22.257  56.585 113.388  1.00  0.00           O  
ATOM   2119  N   LEU   142      22.307  54.329 113.286  1.00  0.00           N  
ATOM   2120  H   LEU   142      22.742  53.614 112.720  1.00  0.00           H  
ATOM   2121  CA  LEU   142      21.358  54.015 114.360  1.00  0.00           C  
ATOM   2122  HA  LEU   142      20.497  54.677 114.261  1.00  0.00           H  
ATOM   2123  CB  LEU   142      20.972  52.551 114.155  1.00  0.00           C  
ATOM   2124  HB2 LEU   142      21.739  51.832 113.868  1.00  0.00           H  
ATOM   2125  HB3 LEU   142      20.715  52.265 115.175  1.00  0.00           H  
ATOM   2126  CG  LEU   142      19.800  52.188 113.203  1.00  0.00           C  
ATOM   2127  HG  LEU   142      18.937  52.823 113.403  1.00  0.00           H  
ATOM   2128  CD1 LEU   142      20.125  52.469 111.727  1.00  0.00           C  
ATOM   2129 HD11 LEU   142      20.819  51.709 111.368  1.00  0.00           H  
ATOM   2130 HD12 LEU   142      19.182  52.336 111.196  1.00  0.00           H  
ATOM   2131 HD13 LEU   142      20.588  53.432 111.514  1.00  0.00           H  
ATOM   2132  CD2 LEU   142      19.391  50.735 113.350  1.00  0.00           C  
ATOM   2133 HD21 LEU   142      19.297  50.530 114.416  1.00  0.00           H  
ATOM   2134 HD22 LEU   142      18.436  50.551 112.856  1.00  0.00           H  
ATOM   2135 HD23 LEU   142      20.122  50.087 112.867  1.00  0.00           H  
ATOM   2136  C   LEU   142      22.087  54.167 115.697  1.00  0.00           C  
ATOM   2137  O   LEU   142      23.121  53.541 115.854  1.00  0.00           O  
ATOM   2138  N   ASN   143      21.536  54.819 116.688  1.00  0.00           N  
ATOM   2139  H   ASN   143      21.085  55.692 116.456  1.00  0.00           H  
ATOM   2140  CA  ASN   143      21.742  54.457 118.059  1.00  0.00           C  
ATOM   2141  HA  ASN   143      22.782  54.663 118.314  1.00  0.00           H  
ATOM   2142  CB  ASN   143      20.801  55.289 118.918  1.00  0.00           C  
ATOM   2143  HB2 ASN   143      20.894  56.323 118.588  1.00  0.00           H  
ATOM   2144  HB3 ASN   143      19.732  55.134 118.770  1.00  0.00           H  
ATOM   2145  CG  ASN   143      21.054  55.176 120.372  1.00  0.00           C  
ATOM   2146  OD1 ASN   143      22.183  54.920 120.755  1.00  0.00           O  
ATOM   2147  ND2 ASN   143      20.083  54.830 121.193  1.00  0.00           N  
ATOM   2148 HD21 ASN   143      19.316  54.417 120.682  1.00  0.00           H  
ATOM   2149 HD22 ASN   143      20.508  54.331 121.961  1.00  0.00           H  
ATOM   2150  C   ASN   143      21.545  52.969 118.375  1.00  0.00           C  
ATOM   2151  O   ASN   143      22.407  52.317 118.960  1.00  0.00           O  
ATOM   2152  N   THR   144      20.316  52.517 118.074  1.00  0.00           N  
ATOM   2153  H   THR   144      19.696  53.162 117.605  1.00  0.00           H  
ATOM   2154  CA  THR   144      19.692  51.331 118.690  1.00  0.00           C  
ATOM   2155  HA  THR   144      20.375  50.866 119.401  1.00  0.00           H  
ATOM   2156  CB  THR   144      18.258  51.650 119.221  1.00  0.00           C  
ATOM   2157  HB  THR   144      17.520  51.833 118.439  1.00  0.00           H  
ATOM   2158  CG2 THR   144      17.637  50.571 120.110  1.00  0.00           C  
ATOM   2159 HG21 THR   144      16.563  50.737 120.189  1.00  0.00           H  
ATOM   2160 HG22 THR   144      17.762  49.566 119.708  1.00  0.00           H  
ATOM   2161 HG23 THR   144      17.978  50.692 121.139  1.00  0.00           H  
ATOM   2162  OG1 THR   144      18.268  52.839 119.995  1.00  0.00           O  
ATOM   2163  HG1 THR   144      18.079  52.591 120.903  1.00  0.00           H  
ATOM   2164  C   THR   144      19.533  50.202 117.651  1.00  0.00           C  
ATOM   2165  O   THR   144      18.754  50.305 116.723  1.00  0.00           O  
ATOM   2166  N   SER   145      20.429  49.227 117.666  1.00  0.00           N  
ATOM   2167  H   SER   145      20.977  49.117 118.507  1.00  0.00           H  
ATOM   2168  CA  SER   145      20.378  48.151 116.718  1.00  0.00           C  
ATOM   2169  HA  SER   145      20.291  48.556 115.709  1.00  0.00           H  
ATOM   2170  CB  SER   145      21.557  47.164 116.854  1.00  0.00           C  
ATOM   2171  HB2 SER   145      21.574  46.435 116.044  1.00  0.00           H  
ATOM   2172  HB3 SER   145      22.487  47.680 116.617  1.00  0.00           H  
ATOM   2173  OG  SER   145      21.691  46.523 118.089  1.00  0.00           O  
ATOM   2174  HG  SER   145      21.775  45.601 117.833  1.00  0.00           H  
ATOM   2175  C   SER   145      19.097  47.253 116.903  1.00  0.00           C  
ATOM   2176  O   SER   145      18.394  47.300 117.911  1.00  0.00           O  
ATOM   2177  N   VAL   146      18.726  46.657 115.772  1.00  0.00           N  
ATOM   2178  H   VAL   146      19.246  46.838 114.925  1.00  0.00           H  
ATOM   2179  CA  VAL   146      17.561  45.712 115.505  1.00  0.00           C  
ATOM   2180  HA  VAL   146      17.442  45.127 116.418  1.00  0.00           H  
ATOM   2181  CB  VAL   146      16.180  46.324 115.066  1.00  0.00           C  
ATOM   2182  HB  VAL   146      15.837  47.045 115.809  1.00  0.00           H  
ATOM   2183  CG1 VAL   146      16.176  46.936 113.676  1.00  0.00           C  
ATOM   2184 HG11 VAL   146      15.526  47.811 113.664  1.00  0.00           H  
ATOM   2185 HG12 VAL   146      17.177  47.288 113.423  1.00  0.00           H  
ATOM   2186 HG13 VAL   146      15.875  46.259 112.877  1.00  0.00           H  
ATOM   2187  CG2 VAL   146      14.991  45.234 115.030  1.00  0.00           C  
ATOM   2188 HG21 VAL   146      14.562  45.000 116.004  1.00  0.00           H  
ATOM   2189 HG22 VAL   146      14.212  45.703 114.429  1.00  0.00           H  
ATOM   2190 HG23 VAL   146      15.266  44.309 114.523  1.00  0.00           H  
ATOM   2191  C   VAL   146      18.073  44.653 114.458  1.00  0.00           C  
ATOM   2192  O   VAL   146      18.975  44.963 113.754  1.00  0.00           O  
ATOM   2193  N   GLU   147      17.705  43.376 114.669  1.00  0.00           N  
ATOM   2194  H   GLU   147      17.180  43.161 115.505  1.00  0.00           H  
ATOM   2195  CA  GLU   147      18.165  42.228 113.803  1.00  0.00           C  
ATOM   2196  HA  GLU   147      19.246  42.227 113.660  1.00  0.00           H  
ATOM   2197  CB  GLU   147      17.876  40.941 114.546  1.00  0.00           C  
ATOM   2198  HB2 GLU   147      16.799  40.946 114.712  1.00  0.00           H  
ATOM   2199  HB3 GLU   147      18.109  40.149 113.835  1.00  0.00           H  
ATOM   2200  CG  GLU   147      18.649  40.579 115.827  1.00  0.00           C  
ATOM   2201  HG2 GLU   147      19.640  41.020 115.722  1.00  0.00           H  
ATOM   2202  HG3 GLU   147      18.058  41.073 116.598  1.00  0.00           H  
ATOM   2203  CD  GLU   147      18.839  39.122 116.018  1.00  0.00           C  
ATOM   2204  OE1 GLU   147      19.902  38.836 116.618  1.00  0.00           O  
ATOM   2205  OE2 GLU   147      17.929  38.297 115.675  1.00  0.00           O  
ATOM   2206  C   GLU   147      17.539  42.169 112.393  1.00  0.00           C  
ATOM   2207  O   GLU   147      16.393  42.389 112.207  1.00  0.00           O  
ATOM   2208  N   ILE   148      18.341  41.647 111.519  1.00  0.00           N  
ATOM   2209  H   ILE   148      19.341  41.604 111.656  1.00  0.00           H  
ATOM   2210  CA  ILE   148      17.920  40.864 110.335  1.00  0.00           C  
ATOM   2211  HA  ILE   148      16.840  40.983 110.247  1.00  0.00           H  
ATOM   2212  CB  ILE   148      18.590  41.406 109.017  1.00  0.00           C  
ATOM   2213  HB  ILE   148      18.496  42.491 109.044  1.00  0.00           H  
ATOM   2214  CG2 ILE   148      20.063  41.038 108.906  1.00  0.00           C  
ATOM   2215 HG21 ILE   148      20.527  40.929 109.886  1.00  0.00           H  
ATOM   2216 HG22 ILE   148      20.247  40.067 108.446  1.00  0.00           H  
ATOM   2217 HG23 ILE   148      20.610  41.809 108.363  1.00  0.00           H  
ATOM   2218  CG1 ILE   148      17.919  40.752 107.817  1.00  0.00           C  
ATOM   2219 HG12 ILE   148      18.363  39.765 107.682  1.00  0.00           H  
ATOM   2220 HG13 ILE   148      16.844  40.686 107.984  1.00  0.00           H  
ATOM   2221  CD1 ILE   148      18.075  41.588 106.558  1.00  0.00           C  
ATOM   2222 HD11 ILE   148      17.431  42.465 106.629  1.00  0.00           H  
ATOM   2223 HD12 ILE   148      19.105  41.935 106.483  1.00  0.00           H  
ATOM   2224 HD13 ILE   148      17.729  40.969 105.730  1.00  0.00           H  
ATOM   2225  C   ILE   148      18.218  39.377 110.577  1.00  0.00           C  
ATOM   2226  O   ILE   148      19.351  39.042 110.948  1.00  0.00           O  
ATOM   2227  N   ASN   149      17.178  38.485 110.470  1.00  0.00           N  
ATOM   2228  H   ASN   149      16.272  38.925 110.398  1.00  0.00           H  
ATOM   2229  CA  ASN   149      17.196  37.169 111.048  1.00  0.00           C  
ATOM   2230  HA  ASN   149      18.205  36.957 111.401  1.00  0.00           H  
ATOM   2231  CB  ASN   149      16.455  37.180 112.427  1.00  0.00           C  
ATOM   2232  HB2 ASN   149      16.769  38.020 113.047  1.00  0.00           H  
ATOM   2233  HB3 ASN   149      15.370  37.126 112.333  1.00  0.00           H  
ATOM   2234  CG  ASN   149      16.932  35.984 113.205  1.00  0.00           C  
ATOM   2235  OD1 ASN   149      17.404  35.008 112.638  1.00  0.00           O  
ATOM   2236  ND2 ASN   149      16.704  36.117 114.478  1.00  0.00           N  
ATOM   2237 HD21 ASN   149      17.319  35.492 114.978  1.00  0.00           H  
ATOM   2238 HD22 ASN   149      17.018  37.017 114.814  1.00  0.00           H  
ATOM   2239  C   ASN   149      16.626  36.122 110.106  1.00  0.00           C  
ATOM   2240  O   ASN   149      15.388  36.089 109.866  1.00  0.00           O  
ATOM   2241  N   CYX   150      17.547  35.461 109.431  1.00  0.00           N  
ATOM   2242  H   CYX   150      18.459  35.453 109.866  1.00  0.00           H  
ATOM   2243  CA  CYX   150      17.347  34.796 108.130  1.00  0.00           C  
ATOM   2244  HA  CYX   150      16.319  34.924 107.789  1.00  0.00           H  
ATOM   2245  CB  CYX   150      18.423  35.422 107.254  1.00  0.00           C  
ATOM   2246  HB2 CYX   150      19.397  35.315 107.731  1.00  0.00           H  
ATOM   2247  HB3 CYX   150      18.414  34.950 106.271  1.00  0.00           H  
ATOM   2248  SG  CYX   150      18.261  37.193 106.984  1.00  0.00           S  
ATOM   2249  C   CYX   150      17.462  33.253 108.216  1.00  0.00           C  
ATOM   2250  O   CYX   150      18.545  32.693 108.137  1.00  0.00           O  
ATOM   2251  N   THR   151      16.373  32.516 108.436  1.00  0.00           N  
ATOM   2252  H   THR   151      15.575  33.073 108.704  1.00  0.00           H  
ATOM   2253  CA  THR   151      16.359  31.108 108.878  1.00  0.00           C  
ATOM   2254  HA  THR   151      17.348  30.712 108.647  1.00  0.00           H  
ATOM   2255  CB  THR   151      16.156  30.955 110.429  1.00  0.00           C  
ATOM   2256  HB  THR   151      16.389  29.955 110.796  1.00  0.00           H  
ATOM   2257  CG2 THR   151      16.925  31.890 111.338  1.00  0.00           C  
ATOM   2258 HG21 THR   151      17.978  31.831 111.059  1.00  0.00           H  
ATOM   2259 HG22 THR   151      16.699  32.952 111.236  1.00  0.00           H  
ATOM   2260 HG23 THR   151      16.781  31.655 112.392  1.00  0.00           H  
ATOM   2261  OG1 THR   151      14.787  31.060 110.758  1.00  0.00           O  
ATOM   2262  HG1 THR   151      14.585  31.992 110.644  1.00  0.00           H  
ATOM   2263  C   THR   151      15.377  30.274 108.129  1.00  0.00           C  
ATOM   2264  O   THR   151      14.672  30.784 107.266  1.00  0.00           O  
ATOM   2265  N   GLY   152      15.535  28.979 108.295  1.00  0.00           N  
ATOM   2266  H   GLY   152      16.477  28.635 108.415  1.00  0.00           H  
ATOM   2267  CA  GLY   152      14.620  28.003 107.616  1.00  0.00           C  
ATOM   2268  HA2 GLY   152      14.784  27.110 108.219  1.00  0.00           H  
ATOM   2269  HA3 GLY   152      13.608  28.408 107.634  1.00  0.00           H  
ATOM   2270  C   GLY   152      14.947  27.756 106.120  1.00  0.00           C  
ATOM   2271  O   GLY   152      16.075  27.322 105.852  1.00  0.00           O  
ATOM   2272  N   ALA   153      14.063  28.259 105.308  1.00  0.00           N  
ATOM   2273  H   ALA   153      13.253  28.648 105.770  1.00  0.00           H  
ATOM   2274  CA  ALA   153      14.335  28.566 103.904  1.00  0.00           C  
ATOM   2275  HA  ALA   153      14.867  27.716 103.476  1.00  0.00           H  
ATOM   2276  CB  ALA   153      13.062  28.765 103.175  1.00  0.00           C  
ATOM   2277  HB1 ALA   153      12.457  29.552 103.623  1.00  0.00           H  
ATOM   2278  HB2 ALA   153      13.122  29.042 102.122  1.00  0.00           H  
ATOM   2279  HB3 ALA   153      12.550  27.803 103.152  1.00  0.00           H  
ATOM   2280  C   ALA   153      15.320  29.717 103.675  1.00  0.00           C  
ATOM   2281  O   ALA   153      15.812  29.947 102.584  1.00  0.00           O  
ATOM   2282  N   GLY   154      15.447  30.638 104.602  1.00  0.00           N  
ATOM   2283  H   GLY   154      14.903  30.443 105.429  1.00  0.00           H  
ATOM   2284  CA  GLY   154      16.354  31.798 104.713  1.00  0.00           C  
ATOM   2285  HA2 GLY   154      16.948  31.566 105.597  1.00  0.00           H  
ATOM   2286  HA3 GLY   154      17.086  31.855 103.908  1.00  0.00           H  
ATOM   2287  C   GLY   154      15.648  33.093 104.919  1.00  0.00           C  
ATOM   2288  O   GLY   154      16.248  34.090 105.194  1.00  0.00           O  
ATOM   2289  N   HIE   155      14.286  33.168 104.850  1.00  0.00           N  
ATOM   2290  H   HIE   155      13.765  32.303 104.832  1.00  0.00           H  
ATOM   2291  CA  HIE   155      13.565  34.441 104.695  1.00  0.00           C  
ATOM   2292  HA  HIE   155      13.928  35.005 103.837  1.00  0.00           H  
ATOM   2293  CB  HIE   155      12.146  34.171 104.273  1.00  0.00           C  
ATOM   2294  HB2 HIE   155      11.647  33.495 104.968  1.00  0.00           H  
ATOM   2295  HB3 HIE   155      11.571  35.096 104.230  1.00  0.00           H  
ATOM   2296  CG  HIE   155      12.035  33.607 102.900  1.00  0.00           C  
ATOM   2297  ND1 HIE   155      12.366  34.294 101.698  1.00  0.00           N  
ATOM   2298  CE1 HIE   155      12.249  33.404 100.732  1.00  0.00           C  
ATOM   2299  HE1 HIE   155      12.723  33.655  99.795  1.00  0.00           H  
ATOM   2300  NE2 HIE   155      12.204  32.153 101.235  1.00  0.00           N  
ATOM   2301  HE2 HIE   155      12.429  31.293 100.757  1.00  0.00           H  
ATOM   2302  CD2 HIE   155      11.946  32.261 102.572  1.00  0.00           C  
ATOM   2303  HD2 HIE   155      11.879  31.463 103.297  1.00  0.00           H  
ATOM   2304  C   HIE   155      13.435  35.253 105.994  1.00  0.00           C  
ATOM   2305  O   HIE   155      13.155  34.700 107.081  1.00  0.00           O  
ATOM   2306  N   CYX   156      13.623  36.589 105.848  1.00  0.00           N  
ATOM   2307  H   CYX   156      13.031  37.024 105.155  1.00  0.00           H  
ATOM   2308  CA  CYX   156      14.319  37.306 106.955  1.00  0.00           C  
ATOM   2309  HA  CYX   156      14.840  36.622 107.626  1.00  0.00           H  
ATOM   2310  CB  CYX   156      15.470  38.161 106.345  1.00  0.00           C  
ATOM   2311  HB2 CYX   156      15.187  38.983 105.688  1.00  0.00           H  
ATOM   2312  HB3 CYX   156      15.978  38.639 107.183  1.00  0.00           H  
ATOM   2313  SG  CYX   156      16.807  37.259 105.576  1.00  0.00           S  
ATOM   2314  C   CYX   156      13.290  38.042 107.776  1.00  0.00           C  
ATOM   2315  O   CYX   156      12.671  38.951 107.265  1.00  0.00           O  
ATOM   2316  N   ASN   157      13.334  37.904 109.070  1.00  0.00           N  
ATOM   2317  H   ASN   157      14.058  37.330 109.478  1.00  0.00           H  
ATOM   2318  CA  ASN   157      12.581  38.757 109.953  1.00  0.00           C  
ATOM   2319  HA  ASN   157      11.630  38.898 109.441  1.00  0.00           H  
ATOM   2320  CB  ASN   157      12.396  38.040 111.268  1.00  0.00           C  
ATOM   2321  HB2 ASN   157      11.871  37.099 111.105  1.00  0.00           H  
ATOM   2322  HB3 ASN   157      13.358  37.854 111.746  1.00  0.00           H  
ATOM   2323  CG  ASN   157      11.633  38.931 112.208  1.00  0.00           C  
ATOM   2324  OD1 ASN   157      12.113  39.378 113.251  1.00  0.00           O  
ATOM   2325  ND2 ASN   157      10.376  39.198 111.930  1.00  0.00           N  
ATOM   2326 HD21 ASN   157       9.841  39.726 112.604  1.00  0.00           H  
ATOM   2327 HD22 ASN   157       9.844  38.642 111.276  1.00  0.00           H  
ATOM   2328  C   ASN   157      13.330  40.033 110.117  1.00  0.00           C  
ATOM   2329  O   ASN   157      14.500  40.009 110.471  1.00  0.00           O  
ATOM   2330  N   ILE   158      12.557  41.179 110.194  1.00  0.00           N  
ATOM   2331  H   ILE   158      11.730  41.139 109.615  1.00  0.00           H  
ATOM   2332  CA  ILE   158      12.718  42.307 111.132  1.00  0.00           C  
ATOM   2333  HA  ILE   158      13.667  42.248 111.665  1.00  0.00           H  
ATOM   2334  CB  ILE   158      12.709  43.672 110.296  1.00  0.00           C  
ATOM   2335  HB  ILE   158      11.763  43.697 109.754  1.00  0.00           H  
ATOM   2336  CG2 ILE   158      12.947  44.900 111.238  1.00  0.00           C  
ATOM   2337 HG21 ILE   158      12.100  45.064 111.904  1.00  0.00           H  
ATOM   2338 HG22 ILE   158      13.799  44.887 111.917  1.00  0.00           H  
ATOM   2339 HG23 ILE   158      12.952  45.794 110.614  1.00  0.00           H  
ATOM   2340  CG1 ILE   158      13.953  43.686 109.311  1.00  0.00           C  
ATOM   2341 HG12 ILE   158      14.918  43.526 109.792  1.00  0.00           H  
ATOM   2342 HG13 ILE   158      13.753  42.793 108.720  1.00  0.00           H  
ATOM   2343  CD1 ILE   158      14.131  44.948 108.480  1.00  0.00           C  
ATOM   2344 HD11 ILE   158      14.771  45.638 109.031  1.00  0.00           H  
ATOM   2345 HD12 ILE   158      14.546  44.725 107.498  1.00  0.00           H  
ATOM   2346 HD13 ILE   158      13.138  45.373 108.336  1.00  0.00           H  
ATOM   2347  C   ILE   158      11.590  42.429 112.126  1.00  0.00           C  
ATOM   2348  O   ILE   158      10.465  42.103 111.859  1.00  0.00           O  
ATOM   2349  N   ALA   159      11.892  43.040 113.284  1.00  0.00           N  
ATOM   2350  H   ALA   159      12.838  43.388 113.343  1.00  0.00           H  
ATOM   2351  CA  ALA   159      11.033  43.152 114.479  1.00  0.00           C  
ATOM   2352  HA  ALA   159      10.291  42.359 114.390  1.00  0.00           H  
ATOM   2353  CB  ALA   159      11.907  42.882 115.745  1.00  0.00           C  
ATOM   2354  HB1 ALA   159      12.216  41.842 115.631  1.00  0.00           H  
ATOM   2355  HB2 ALA   159      12.752  43.569 115.798  1.00  0.00           H  
ATOM   2356  HB3 ALA   159      11.266  42.932 116.625  1.00  0.00           H  
ATOM   2357  C   ALA   159      10.359  44.472 114.513  1.00  0.00           C  
ATOM   2358  O   ALA   159      11.019  45.524 114.473  1.00  0.00           O  
ATOM   2359  N   ARG   160       9.075  44.446 114.345  1.00  0.00           N  
ATOM   2360  H   ARG   160       8.586  43.567 114.430  1.00  0.00           H  
ATOM   2361  CA  ARG   160       8.261  45.453 113.622  1.00  0.00           C  
ATOM   2362  HA  ARG   160       8.781  45.760 112.715  1.00  0.00           H  
ATOM   2363  CB  ARG   160       6.884  44.821 113.198  1.00  0.00           C  
ATOM   2364  HB2 ARG   160       6.960  43.893 112.630  1.00  0.00           H  
ATOM   2365  HB3 ARG   160       6.320  44.671 114.118  1.00  0.00           H  
ATOM   2366  CG  ARG   160       6.241  45.864 112.304  1.00  0.00           C  
ATOM   2367  HG2 ARG   160       5.721  46.562 112.961  1.00  0.00           H  
ATOM   2368  HG3 ARG   160       6.962  46.331 111.633  1.00  0.00           H  
ATOM   2369  CD  ARG   160       4.972  45.282 111.577  1.00  0.00           C  
ATOM   2370  HD2 ARG   160       4.972  44.192 111.595  1.00  0.00           H  
ATOM   2371  HD3 ARG   160       4.111  45.672 112.121  1.00  0.00           H  
ATOM   2372  NE  ARG   160       4.762  45.720 110.215  1.00  0.00           N  
ATOM   2373  HE  ARG   160       4.790  46.705 109.995  1.00  0.00           H  
ATOM   2374  CZ  ARG   160       4.188  45.094 109.190  1.00  0.00           C  
ATOM   2375  NH1 ARG   160       3.784  45.798 108.232  1.00  0.00           N  
ATOM   2376 HH11 ARG   160       3.368  45.426 107.390  1.00  0.00           H  
ATOM   2377 HH12 ARG   160       3.953  46.793 108.276  1.00  0.00           H  
ATOM   2378  NH2 ARG   160       4.117  43.811 109.066  1.00  0.00           N  
ATOM   2379 HH21 ARG   160       4.556  43.223 109.761  1.00  0.00           H  
ATOM   2380 HH22 ARG   160       3.391  43.511 108.432  1.00  0.00           H  
ATOM   2381  C   ARG   160       8.006  46.772 114.322  1.00  0.00           C  
ATOM   2382  O   ARG   160       8.310  47.846 113.739  1.00  0.00           O  
ATOM   2383  N   ALA   161       7.547  46.688 115.599  1.00  0.00           N  
ATOM   2384  H   ALA   161       7.418  45.756 115.965  1.00  0.00           H  
ATOM   2385  CA  ALA   161       7.367  47.879 116.436  1.00  0.00           C  
ATOM   2386  HA  ALA   161       6.670  48.492 115.864  1.00  0.00           H  
ATOM   2387  CB  ALA   161       6.759  47.517 117.784  1.00  0.00           C  
ATOM   2388  HB1 ALA   161       6.704  48.342 118.495  1.00  0.00           H  
ATOM   2389  HB2 ALA   161       5.772  47.121 117.543  1.00  0.00           H  
ATOM   2390  HB3 ALA   161       7.383  46.772 118.277  1.00  0.00           H  
ATOM   2391  C   ALA   161       8.706  48.729 116.581  1.00  0.00           C  
ATOM   2392  O   ALA   161       8.825  49.945 116.315  1.00  0.00           O  
ATOM   2393  N   LYS   162       9.773  47.995 116.948  1.00  0.00           N  
ATOM   2394  H   LYS   162       9.738  47.013 117.180  1.00  0.00           H  
ATOM   2395  CA  LYS   162      11.101  48.575 117.088  1.00  0.00           C  
ATOM   2396  HA  LYS   162      11.146  49.426 117.767  1.00  0.00           H  
ATOM   2397  CB  LYS   162      12.127  47.574 117.545  1.00  0.00           C  
ATOM   2398  HB2 LYS   162      11.576  46.959 118.256  1.00  0.00           H  
ATOM   2399  HB3 LYS   162      12.399  46.918 116.718  1.00  0.00           H  
ATOM   2400  CG  LYS   162      13.313  48.203 118.356  1.00  0.00           C  
ATOM   2401  HG2 LYS   162      13.702  49.074 117.828  1.00  0.00           H  
ATOM   2402  HG3 LYS   162      12.998  48.459 119.367  1.00  0.00           H  
ATOM   2403  CD  LYS   162      14.395  47.215 118.681  1.00  0.00           C  
ATOM   2404  HD2 LYS   162      13.965  46.366 119.212  1.00  0.00           H  
ATOM   2405  HD3 LYS   162      14.990  46.811 117.862  1.00  0.00           H  
ATOM   2406  CE  LYS   162      15.483  47.850 119.635  1.00  0.00           C  
ATOM   2407  HE2 LYS   162      15.858  48.773 119.192  1.00  0.00           H  
ATOM   2408  HE3 LYS   162      14.874  48.053 120.516  1.00  0.00           H  
ATOM   2409  NZ  LYS   162      16.526  46.891 119.924  1.00  0.00           N  
ATOM   2410  HZ1 LYS   162      16.221  45.954 119.700  1.00  0.00           H  
ATOM   2411  HZ2 LYS   162      17.257  46.990 119.235  1.00  0.00           H  
ATOM   2412  HZ3 LYS   162      16.909  47.067 120.841  1.00  0.00           H  
ATOM   2413  C   LYS   162      11.492  49.242 115.711  1.00  0.00           C  
ATOM   2414  O   LYS   162      12.023  50.361 115.751  1.00  0.00           O  
ATOM   2415  N   TRP   163      11.190  48.550 114.567  1.00  0.00           N  
ATOM   2416  H   TRP   163      11.111  47.546 114.649  1.00  0.00           H  
ATOM   2417  CA  TRP   163      11.568  49.068 113.262  1.00  0.00           C  
ATOM   2418  HA  TRP   163      12.618  49.362 113.240  1.00  0.00           H  
ATOM   2419  CB  TRP   163      11.477  47.872 112.351  1.00  0.00           C  
ATOM   2420  HB2 TRP   163      11.989  46.971 112.689  1.00  0.00           H  
ATOM   2421  HB3 TRP   163      10.431  47.565 112.376  1.00  0.00           H  
ATOM   2422  CG  TRP   163      11.788  48.045 110.969  1.00  0.00           C  
ATOM   2423  CD1 TRP   163      10.858  48.290 110.039  1.00  0.00           C  
ATOM   2424  HD1 TRP   163       9.822  48.103 110.281  1.00  0.00           H  
ATOM   2425  NE1 TRP   163      11.416  48.454 108.822  1.00  0.00           N  
ATOM   2426  HE1 TRP   163      10.897  48.598 107.967  1.00  0.00           H  
ATOM   2427  CE2 TRP   163      12.791  48.649 108.910  1.00  0.00           C  
ATOM   2428  CZ2 TRP   163      13.761  49.092 108.016  1.00  0.00           C  
ATOM   2429  HZ2 TRP   163      13.453  49.294 107.001  1.00  0.00           H  
ATOM   2430  CH2 TRP   163      15.107  49.130 108.555  1.00  0.00           C  
ATOM   2431  HH2 TRP   163      15.975  49.165 107.914  1.00  0.00           H  
ATOM   2432  CZ3 TRP   163      15.344  48.912 109.896  1.00  0.00           C  
ATOM   2433  HZ3 TRP   163      16.345  48.793 110.283  1.00  0.00           H  
ATOM   2434  CE3 TRP   163      14.311  48.604 110.795  1.00  0.00           C  
ATOM   2435  HE3 TRP   163      14.555  48.500 111.841  1.00  0.00           H  
ATOM   2436  CD2 TRP   163      13.038  48.334 110.299  1.00  0.00           C  
ATOM   2437  C   TRP   163      10.823  50.278 112.821  1.00  0.00           C  
ATOM   2438  O   TRP   163      11.448  51.334 112.637  1.00  0.00           O  
ATOM   2439  N   ASN   164       9.480  50.340 112.981  1.00  0.00           N  
ATOM   2440  H   ASN   164       8.996  49.456 113.054  1.00  0.00           H  
ATOM   2441  CA  ASN   164       8.803  51.631 112.791  1.00  0.00           C  
ATOM   2442  HA  ASN   164       8.895  51.910 111.741  1.00  0.00           H  
ATOM   2443  CB  ASN   164       7.271  51.412 113.007  1.00  0.00           C  
ATOM   2444  HB2 ASN   164       6.945  50.506 112.496  1.00  0.00           H  
ATOM   2445  HB3 ASN   164       7.065  51.346 114.075  1.00  0.00           H  
ATOM   2446  CG  ASN   164       6.510  52.574 112.423  1.00  0.00           C  
ATOM   2447  OD1 ASN   164       6.471  52.742 111.223  1.00  0.00           O  
ATOM   2448  ND2 ASN   164       5.601  53.174 113.094  1.00  0.00           N  
ATOM   2449 HD21 ASN   164       6.037  53.339 113.990  1.00  0.00           H  
ATOM   2450 HD22 ASN   164       5.233  53.914 112.514  1.00  0.00           H  
ATOM   2451  C   ASN   164       9.228  52.776 113.698  1.00  0.00           C  
ATOM   2452  O   ASN   164       9.323  53.947 113.221  1.00  0.00           O  
ATOM   2453  N   ASN   165       9.486  52.535 114.978  1.00  0.00           N  
ATOM   2454  H   ASN   165       9.513  51.590 115.334  1.00  0.00           H  
ATOM   2455  CA  ASN   165      10.110  53.587 115.712  1.00  0.00           C  
ATOM   2456  HA  ASN   165       9.477  54.474 115.670  1.00  0.00           H  
ATOM   2457  CB  ASN   165      10.110  53.226 117.205  1.00  0.00           C  
ATOM   2458  HB2 ASN   165       9.056  53.094 117.450  1.00  0.00           H  
ATOM   2459  HB3 ASN   165      10.517  52.227 117.363  1.00  0.00           H  
ATOM   2460  CG  ASN   165      10.731  54.253 118.154  1.00  0.00           C  
ATOM   2461  OD1 ASN   165      10.420  55.408 118.138  1.00  0.00           O  
ATOM   2462  ND2 ASN   165      11.775  53.850 118.853  1.00  0.00           N  
ATOM   2463 HD21 ASN   165      12.270  54.473 119.475  1.00  0.00           H  
ATOM   2464 HD22 ASN   165      11.835  52.849 118.970  1.00  0.00           H  
ATOM   2465  C   ASN   165      11.485  53.966 115.287  1.00  0.00           C  
ATOM   2466  O   ASN   165      11.748  55.100 115.084  1.00  0.00           O  
ATOM   2467  N   THR   166      12.352  53.030 114.849  1.00  0.00           N  
ATOM   2468  H   THR   166      12.386  52.150 115.344  1.00  0.00           H  
ATOM   2469  CA  THR   166      13.668  53.332 114.206  1.00  0.00           C  
ATOM   2470  HA  THR   166      14.250  53.836 114.978  1.00  0.00           H  
ATOM   2471  CB  THR   166      14.473  52.097 113.674  1.00  0.00           C  
ATOM   2472  HB  THR   166      14.122  51.866 112.668  1.00  0.00           H  
ATOM   2473  CG2 THR   166      15.900  52.387 113.462  1.00  0.00           C  
ATOM   2474 HG21 THR   166      16.382  52.753 114.368  1.00  0.00           H  
ATOM   2475 HG22 THR   166      16.377  51.445 113.191  1.00  0.00           H  
ATOM   2476 HG23 THR   166      16.014  53.065 112.617  1.00  0.00           H  
ATOM   2477  OG1 THR   166      14.397  50.967 114.396  1.00  0.00           O  
ATOM   2478  HG1 THR   166      13.511  50.984 114.767  1.00  0.00           H  
ATOM   2479  C   THR   166      13.482  54.269 112.995  1.00  0.00           C  
ATOM   2480  O   THR   166      13.957  55.433 112.982  1.00  0.00           O  
ATOM   2481  N   LEU   167      12.737  53.778 112.012  1.00  0.00           N  
ATOM   2482  H   LEU   167      12.455  52.817 112.146  1.00  0.00           H  
ATOM   2483  CA  LEU   167      12.224  54.564 110.848  1.00  0.00           C  
ATOM   2484  HA  LEU   167      13.164  54.772 110.335  1.00  0.00           H  
ATOM   2485  CB  LEU   167      11.342  53.624 109.958  1.00  0.00           C  
ATOM   2486  HB2 LEU   167      10.589  53.258 110.657  1.00  0.00           H  
ATOM   2487  HB3 LEU   167      10.994  54.282 109.162  1.00  0.00           H  
ATOM   2488  CG  LEU   167      11.983  52.388 109.277  1.00  0.00           C  
ATOM   2489  HG  LEU   167      12.159  51.587 109.995  1.00  0.00           H  
ATOM   2490  CD1 LEU   167      11.012  51.896 108.220  1.00  0.00           C  
ATOM   2491 HD11 LEU   167      11.366  50.914 107.906  1.00  0.00           H  
ATOM   2492 HD12 LEU   167      10.041  51.760 108.696  1.00  0.00           H  
ATOM   2493 HD13 LEU   167      10.930  52.604 107.396  1.00  0.00           H  
ATOM   2494  CD2 LEU   167      13.350  52.759 108.607  1.00  0.00           C  
ATOM   2495 HD21 LEU   167      13.683  51.854 108.099  1.00  0.00           H  
ATOM   2496 HD22 LEU   167      13.202  53.634 107.974  1.00  0.00           H  
ATOM   2497 HD23 LEU   167      14.151  52.980 109.312  1.00  0.00           H  
ATOM   2498  C   LEU   167      11.464  55.906 111.098  1.00  0.00           C  
ATOM   2499  O   LEU   167      11.883  56.925 110.502  1.00  0.00           O  
ATOM   2500  N   LYS   168      10.772  56.114 112.227  1.00  0.00           N  
ATOM   2501  H   LYS   168      10.881  55.367 112.898  1.00  0.00           H  
ATOM   2502  CA  LYS   168      10.281  57.431 112.695  1.00  0.00           C  
ATOM   2503  HA  LYS   168       9.784  57.918 111.856  1.00  0.00           H  
ATOM   2504  CB  LYS   168       9.260  57.155 113.862  1.00  0.00           C  
ATOM   2505  HB2 LYS   168       8.540  56.357 113.679  1.00  0.00           H  
ATOM   2506  HB3 LYS   168       9.823  56.980 114.779  1.00  0.00           H  
ATOM   2507  CG  LYS   168       8.341  58.443 114.146  1.00  0.00           C  
ATOM   2508  HG2 LYS   168       8.379  59.097 113.275  1.00  0.00           H  
ATOM   2509  HG3 LYS   168       7.317  58.070 114.117  1.00  0.00           H  
ATOM   2510  CD  LYS   168       8.820  59.101 115.484  1.00  0.00           C  
ATOM   2511  HD2 LYS   168       8.531  58.428 116.292  1.00  0.00           H  
ATOM   2512  HD3 LYS   168       9.884  59.338 115.479  1.00  0.00           H  
ATOM   2513  CE  LYS   168       8.105  60.398 115.547  1.00  0.00           C  
ATOM   2514  HE2 LYS   168       8.473  61.192 114.897  1.00  0.00           H  
ATOM   2515  HE3 LYS   168       7.062  60.246 115.270  1.00  0.00           H  
ATOM   2516  NZ  LYS   168       8.177  60.941 116.965  1.00  0.00           N  
ATOM   2517  HZ1 LYS   168       8.144  60.136 117.573  1.00  0.00           H  
ATOM   2518  HZ2 LYS   168       9.021  61.463 117.157  1.00  0.00           H  
ATOM   2519  HZ3 LYS   168       7.422  61.609 117.034  1.00  0.00           H  
ATOM   2520  C   LYS   168      11.419  58.334 113.222  1.00  0.00           C  
ATOM   2521  O   LYS   168      11.518  59.553 112.930  1.00  0.00           O  
ATOM   2522  N   GLN   169      12.375  57.793 114.048  1.00  0.00           N  
ATOM   2523  H   GLN   169      12.424  56.802 114.234  1.00  0.00           H  
ATOM   2524  CA  GLN   169      13.627  58.509 114.408  1.00  0.00           C  
ATOM   2525  HA  GLN   169      13.248  59.393 114.920  1.00  0.00           H  
ATOM   2526  CB  GLN   169      14.428  57.711 115.413  1.00  0.00           C  
ATOM   2527  HB2 GLN   169      14.897  56.828 114.980  1.00  0.00           H  
ATOM   2528  HB3 GLN   169      15.239  58.415 115.602  1.00  0.00           H  
ATOM   2529  CG  GLN   169      13.716  57.466 116.874  1.00  0.00           C  
ATOM   2530  HG2 GLN   169      13.416  56.419 116.897  1.00  0.00           H  
ATOM   2531  HG3 GLN   169      14.512  57.632 117.601  1.00  0.00           H  
ATOM   2532  CD  GLN   169      12.531  58.376 117.162  1.00  0.00           C  
ATOM   2533  OE1 GLN   169      12.539  59.614 117.068  1.00  0.00           O  
ATOM   2534  NE2 GLN   169      11.330  57.849 117.269  1.00  0.00           N  
ATOM   2535 HE21 GLN   169      10.704  58.409 117.831  1.00  0.00           H  
ATOM   2536 HE22 GLN   169      11.217  56.851 117.371  1.00  0.00           H  
ATOM   2537  C   GLN   169      14.501  58.896 113.197  1.00  0.00           C  
ATOM   2538  O   GLN   169      15.054  60.004 113.140  1.00  0.00           O  
ATOM   2539  N   ILE   170      14.480  58.029 112.171  1.00  0.00           N  
ATOM   2540  H   ILE   170      14.084  57.138 112.436  1.00  0.00           H  
ATOM   2541  CA  ILE   170      15.343  58.192 110.957  1.00  0.00           C  
ATOM   2542  HA  ILE   170      16.298  58.579 111.311  1.00  0.00           H  
ATOM   2543  CB  ILE   170      15.676  56.863 110.212  1.00  0.00           C  
ATOM   2544  HB  ILE   170      14.843  56.163 110.283  1.00  0.00           H  
ATOM   2545  CG2 ILE   170      15.856  56.966 108.661  1.00  0.00           C  
ATOM   2546 HG21 ILE   170      15.086  57.594 108.213  1.00  0.00           H  
ATOM   2547 HG22 ILE   170      16.734  57.565 108.420  1.00  0.00           H  
ATOM   2548 HG23 ILE   170      15.758  55.946 108.291  1.00  0.00           H  
ATOM   2549  CG1 ILE   170      16.864  56.056 110.780  1.00  0.00           C  
ATOM   2550 HG12 ILE   170      17.732  56.704 110.909  1.00  0.00           H  
ATOM   2551 HG13 ILE   170      16.541  55.723 111.766  1.00  0.00           H  
ATOM   2552  CD1 ILE   170      17.335  54.858 109.993  1.00  0.00           C  
ATOM   2553 HD11 ILE   170      16.485  54.218 109.754  1.00  0.00           H  
ATOM   2554 HD12 ILE   170      17.852  55.177 109.088  1.00  0.00           H  
ATOM   2555 HD13 ILE   170      18.035  54.273 110.590  1.00  0.00           H  
ATOM   2556  C   ILE   170      14.832  59.260 109.964  1.00  0.00           C  
ATOM   2557  O   ILE   170      15.425  60.368 109.928  1.00  0.00           O  
ATOM   2558  N   ALA   171      13.514  59.227 109.715  1.00  0.00           N  
ATOM   2559  H   ALA   171      13.001  58.407 110.005  1.00  0.00           H  
ATOM   2560  CA  ALA   171      12.672  60.300 109.198  1.00  0.00           C  
ATOM   2561  HA  ALA   171      13.014  60.470 108.176  1.00  0.00           H  
ATOM   2562  CB  ALA   171      11.313  59.794 109.122  1.00  0.00           C  
ATOM   2563  HB1 ALA   171      10.699  60.579 108.681  1.00  0.00           H  
ATOM   2564  HB2 ALA   171      11.284  58.848 108.583  1.00  0.00           H  
ATOM   2565  HB3 ALA   171      11.001  59.731 110.165  1.00  0.00           H  
ATOM   2566  C   ALA   171      12.708  61.591 109.934  1.00  0.00           C  
ATOM   2567  O   ALA   171      12.998  62.620 109.329  1.00  0.00           O  
ATOM   2568  N   SER   172      12.641  61.611 111.287  1.00  0.00           N  
ATOM   2569  H   SER   172      12.437  60.766 111.801  1.00  0.00           H  
ATOM   2570  CA  SER   172      12.659  62.906 112.007  1.00  0.00           C  
ATOM   2571  HA  SER   172      11.882  63.515 111.545  1.00  0.00           H  
ATOM   2572  CB  SER   172      12.364  62.713 113.473  1.00  0.00           C  
ATOM   2573  HB2 SER   172      13.148  62.069 113.872  1.00  0.00           H  
ATOM   2574  HB3 SER   172      12.338  63.636 114.053  1.00  0.00           H  
ATOM   2575  OG  SER   172      11.080  62.140 113.576  1.00  0.00           O  
ATOM   2576  HG  SER   172      11.103  61.184 113.494  1.00  0.00           H  
ATOM   2577  C   SER   172      13.920  63.687 111.953  1.00  0.00           C  
ATOM   2578  O   SER   172      13.765  64.926 111.749  1.00  0.00           O  
ATOM   2579  N   LYS   173      14.987  62.972 111.760  1.00  0.00           N  
ATOM   2580  H   LYS   173      14.819  62.073 111.330  1.00  0.00           H  
ATOM   2581  CA  LYS   173      16.323  63.630 111.528  1.00  0.00           C  
ATOM   2582  HA  LYS   173      16.389  64.514 112.161  1.00  0.00           H  
ATOM   2583  CB  LYS   173      17.387  62.674 111.897  1.00  0.00           C  
ATOM   2584  HB2 LYS   173      17.043  61.658 112.091  1.00  0.00           H  
ATOM   2585  HB3 LYS   173      18.161  62.725 111.132  1.00  0.00           H  
ATOM   2586  CG  LYS   173      18.140  63.182 113.185  1.00  0.00           C  
ATOM   2587  HG2 LYS   173      17.451  63.659 113.882  1.00  0.00           H  
ATOM   2588  HG3 LYS   173      18.682  62.358 113.648  1.00  0.00           H  
ATOM   2589  CD  LYS   173      19.061  64.360 112.790  1.00  0.00           C  
ATOM   2590  HD2 LYS   173      19.708  64.034 111.975  1.00  0.00           H  
ATOM   2591  HD3 LYS   173      18.361  65.145 112.506  1.00  0.00           H  
ATOM   2592  CE  LYS   173      19.947  64.858 113.922  1.00  0.00           C  
ATOM   2593  HE2 LYS   173      20.345  65.849 113.705  1.00  0.00           H  
ATOM   2594  HE3 LYS   173      19.242  65.014 114.738  1.00  0.00           H  
ATOM   2595  NZ  LYS   173      21.019  63.894 114.470  1.00  0.00           N  
ATOM   2596  HZ1 LYS   173      21.413  64.147 115.365  1.00  0.00           H  
ATOM   2597  HZ2 LYS   173      20.710  62.947 114.637  1.00  0.00           H  
ATOM   2598  HZ3 LYS   173      21.766  63.783 113.800  1.00  0.00           H  
ATOM   2599  C   LYS   173      16.393  64.230 110.086  1.00  0.00           C  
ATOM   2600  O   LYS   173      16.690  65.401 109.944  1.00  0.00           O  
ATOM   2601  N   LEU   174      16.058  63.424 109.070  1.00  0.00           N  
ATOM   2602  H   LEU   174      15.917  62.428 109.156  1.00  0.00           H  
ATOM   2603  CA  LEU   174      16.003  63.942 107.676  1.00  0.00           C  
ATOM   2604  HA  LEU   174      16.954  64.408 107.417  1.00  0.00           H  
ATOM   2605  CB  LEU   174      15.708  62.773 106.731  1.00  0.00           C  
ATOM   2606  HB2 LEU   174      14.834  62.261 107.134  1.00  0.00           H  
ATOM   2607  HB3 LEU   174      15.430  63.125 105.737  1.00  0.00           H  
ATOM   2608  CG  LEU   174      16.786  61.766 106.511  1.00  0.00           C  
ATOM   2609  HG  LEU   174      16.912  61.421 107.537  1.00  0.00           H  
ATOM   2610  CD1 LEU   174      16.273  60.546 105.722  1.00  0.00           C  
ATOM   2611 HD11 LEU   174      16.147  60.806 104.671  1.00  0.00           H  
ATOM   2612 HD12 LEU   174      17.105  59.844 105.772  1.00  0.00           H  
ATOM   2613 HD13 LEU   174      15.402  60.123 106.223  1.00  0.00           H  
ATOM   2614  CD2 LEU   174      18.131  62.375 106.023  1.00  0.00           C  
ATOM   2615 HD21 LEU   174      17.965  62.962 105.120  1.00  0.00           H  
ATOM   2616 HD22 LEU   174      18.732  62.814 106.819  1.00  0.00           H  
ATOM   2617 HD23 LEU   174      18.790  61.549 105.753  1.00  0.00           H  
ATOM   2618  C   LEU   174      15.012  65.057 107.521  1.00  0.00           C  
ATOM   2619  O   LEU   174      15.184  65.877 106.607  1.00  0.00           O  
ATOM   2620  N   ARG   175      13.850  65.008 108.104  1.00  0.00           N  
ATOM   2621  H   ARG   175      13.519  64.106 108.415  1.00  0.00           H  
ATOM   2622  CA  ARG   175      12.941  66.170 108.281  1.00  0.00           C  
ATOM   2623  HA  ARG   175      12.656  66.446 107.266  1.00  0.00           H  
ATOM   2624  CB  ARG   175      11.659  65.714 108.969  1.00  0.00           C  
ATOM   2625  HB2 ARG   175      11.311  64.747 108.606  1.00  0.00           H  
ATOM   2626  HB3 ARG   175      12.028  65.400 109.945  1.00  0.00           H  
ATOM   2627  CG  ARG   175      10.534  66.713 108.974  1.00  0.00           C  
ATOM   2628  HG2 ARG   175      10.818  67.740 109.207  1.00  0.00           H  
ATOM   2629  HG3 ARG   175       9.976  66.540 108.054  1.00  0.00           H  
ATOM   2630  CD  ARG   175       9.522  66.433 110.124  1.00  0.00           C  
ATOM   2631  HD2 ARG   175       8.578  66.918 109.877  1.00  0.00           H  
ATOM   2632  HD3 ARG   175       9.420  65.348 110.091  1.00  0.00           H  
ATOM   2633  NE  ARG   175      10.033  66.777 111.433  1.00  0.00           N  
ATOM   2634  HE  ARG   175      10.277  67.730 111.663  1.00  0.00           H  
ATOM   2635  CZ  ARG   175      10.009  65.997 112.527  1.00  0.00           C  
ATOM   2636  NH1 ARG   175       9.234  64.943 112.591  1.00  0.00           N  
ATOM   2637 HH11 ARG   175       9.173  64.372 113.421  1.00  0.00           H  
ATOM   2638 HH12 ARG   175       8.397  64.944 112.024  1.00  0.00           H  
ATOM   2639  NH2 ARG   175      10.657  66.300 113.566  1.00  0.00           N  
ATOM   2640 HH21 ARG   175      10.582  65.684 114.363  1.00  0.00           H  
ATOM   2641 HH22 ARG   175      11.145  67.184 113.547  1.00  0.00           H  
ATOM   2642  C   ARG   175      13.554  67.390 108.919  1.00  0.00           C  
ATOM   2643  O   ARG   175      13.769  68.261 108.136  1.00  0.00           O  
ATOM   2644  N   GLU   176      14.007  67.382 110.129  1.00  0.00           N  
ATOM   2645  H   GLU   176      13.760  66.540 110.629  1.00  0.00           H  
ATOM   2646  CA  GLU   176      14.690  68.621 110.730  1.00  0.00           C  
ATOM   2647  HA  GLU   176      14.057  69.504 110.823  1.00  0.00           H  
ATOM   2648  CB  GLU   176      15.004  68.378 112.197  1.00  0.00           C  
ATOM   2649  HB2 GLU   176      15.621  67.480 112.248  1.00  0.00           H  
ATOM   2650  HB3 GLU   176      15.582  69.157 112.695  1.00  0.00           H  
ATOM   2651  CG  GLU   176      13.725  68.201 113.016  1.00  0.00           C  
ATOM   2652  HG2 GLU   176      13.120  67.332 112.757  1.00  0.00           H  
ATOM   2653  HG3 GLU   176      14.058  67.971 114.027  1.00  0.00           H  
ATOM   2654  CD  GLU   176      12.798  69.435 113.099  1.00  0.00           C  
ATOM   2655  OE1 GLU   176      11.620  69.141 113.156  1.00  0.00           O  
ATOM   2656  OE2 GLU   176      13.241  70.545 113.413  1.00  0.00           O  
ATOM   2657  C   GLU   176      16.065  69.029 110.091  1.00  0.00           C  
ATOM   2658  O   GLU   176      16.710  69.948 110.597  1.00  0.00           O  
ATOM   2659  N   GLN   177      16.545  68.169 109.222  1.00  0.00           N  
ATOM   2660  H   GLN   177      16.197  67.229 109.345  1.00  0.00           H  
ATOM   2661  CA  GLN   177      17.656  68.497 108.333  1.00  0.00           C  
ATOM   2662  HA  GLN   177      18.319  69.123 108.931  1.00  0.00           H  
ATOM   2663  CB  GLN   177      18.467  67.204 108.200  1.00  0.00           C  
ATOM   2664  HB2 GLN   177      18.865  66.893 109.165  1.00  0.00           H  
ATOM   2665  HB3 GLN   177      17.749  66.494 107.789  1.00  0.00           H  
ATOM   2666  CG  GLN   177      19.640  67.268 107.216  1.00  0.00           C  
ATOM   2667  HG2 GLN   177      19.986  66.246 107.062  1.00  0.00           H  
ATOM   2668  HG3 GLN   177      19.277  67.635 106.256  1.00  0.00           H  
ATOM   2669  CD  GLN   177      20.807  67.956 107.801  1.00  0.00           C  
ATOM   2670  OE1 GLN   177      20.739  68.710 108.765  1.00  0.00           O  
ATOM   2671  NE2 GLN   177      22.008  67.613 107.422  1.00  0.00           N  
ATOM   2672 HE21 GLN   177      22.751  68.237 107.703  1.00  0.00           H  
ATOM   2673 HE22 GLN   177      22.171  67.162 106.533  1.00  0.00           H  
ATOM   2674  C   GLN   177      17.273  69.271 107.011  1.00  0.00           C  
ATOM   2675  O   GLN   177      17.968  70.161 106.623  1.00  0.00           O  
ATOM   2676  N   PHE   178      16.150  68.902 106.426  1.00  0.00           N  
ATOM   2677  H   PHE   178      15.771  68.009 106.706  1.00  0.00           H  
ATOM   2678  CA  PHE   178      15.725  69.549 105.168  1.00  0.00           C  
ATOM   2679  HA  PHE   178      16.597  70.101 104.815  1.00  0.00           H  
ATOM   2680  CB  PHE   178      15.487  68.464 104.069  1.00  0.00           C  
ATOM   2681  HB2 PHE   178      14.852  67.656 104.432  1.00  0.00           H  
ATOM   2682  HB3 PHE   178      14.876  68.823 103.241  1.00  0.00           H  
ATOM   2683  CG  PHE   178      16.750  67.942 103.431  1.00  0.00           C  
ATOM   2684  CD1 PHE   178      17.501  68.826 102.571  1.00  0.00           C  
ATOM   2685  HD1 PHE   178      17.008  69.726 102.235  1.00  0.00           H  
ATOM   2686  CE1 PHE   178      18.672  68.435 101.998  1.00  0.00           C  
ATOM   2687  HE1 PHE   178      19.139  68.972 101.186  1.00  0.00           H  
ATOM   2688  CZ  PHE   178      19.038  67.147 102.153  1.00  0.00           C  
ATOM   2689  HZ  PHE   178      19.961  66.778 101.732  1.00  0.00           H  
ATOM   2690  CE2 PHE   178      18.424  66.255 103.038  1.00  0.00           C  
ATOM   2691  HE2 PHE   178      18.675  65.207 102.959  1.00  0.00           H  
ATOM   2692  CD2 PHE   178      17.260  66.660 103.715  1.00  0.00           C  
ATOM   2693  HD2 PHE   178      16.716  66.090 104.454  1.00  0.00           H  
ATOM   2694  C   PHE   178      14.551  70.517 105.259  1.00  0.00           C  
ATOM   2695  O   PHE   178      14.161  71.156 104.290  1.00  0.00           O  
ATOM   2696  N   GLY   179      13.790  70.433 106.380  1.00  0.00           N  
ATOM   2697  H   GLY   179      13.831  69.614 106.970  1.00  0.00           H  
ATOM   2698  CA  GLY   179      12.759  71.413 106.735  1.00  0.00           C  
ATOM   2699  HA2 GLY   179      13.252  72.277 107.181  1.00  0.00           H  
ATOM   2700  HA3 GLY   179      12.296  71.722 105.797  1.00  0.00           H  
ATOM   2701  C   GLY   179      11.727  70.846 107.721  1.00  0.00           C  
ATOM   2702  O   GLY   179      11.092  69.847 107.427  1.00  0.00           O  
ATOM   2703  N   ASN   180      11.383  71.612 108.743  1.00  0.00           N  
ATOM   2704  H   ASN   180      11.994  72.404 108.884  1.00  0.00           H  
ATOM   2705  CA  ASN   180      10.552  71.235 109.899  1.00  0.00           C  
ATOM   2706  HA  ASN   180      11.138  70.562 110.524  1.00  0.00           H  
ATOM   2707  CB  ASN   180      10.374  72.441 110.732  1.00  0.00           C  
ATOM   2708  HB2 ASN   180      11.346  72.666 111.172  1.00  0.00           H  
ATOM   2709  HB3 ASN   180       9.993  73.245 110.102  1.00  0.00           H  
ATOM   2710  CG  ASN   180       9.330  72.254 111.809  1.00  0.00           C  
ATOM   2711  OD1 ASN   180       8.286  72.843 111.801  1.00  0.00           O  
ATOM   2712  ND2 ASN   180       9.462  71.244 112.704  1.00  0.00           N  
ATOM   2713 HD21 ASN   180       8.825  71.173 113.485  1.00  0.00           H  
ATOM   2714 HD22 ASN   180      10.342  70.768 112.838  1.00  0.00           H  
ATOM   2715  C   ASN   180       9.273  70.528 109.466  1.00  0.00           C  
ATOM   2716  O   ASN   180       9.001  69.451 110.005  1.00  0.00           O  
ATOM   2717  N   ASN   181       8.455  71.120 108.624  1.00  0.00           N  
ATOM   2718  H   ASN   181       8.790  71.948 108.152  1.00  0.00           H  
ATOM   2719  CA  ASN   181       7.182  70.587 108.097  1.00  0.00           C  
ATOM   2720  HA  ASN   181       6.940  69.751 108.753  1.00  0.00           H  
ATOM   2721  CB  ASN   181       5.952  71.509 108.285  1.00  0.00           C  
ATOM   2722  HB2 ASN   181       6.151  72.440 107.753  1.00  0.00           H  
ATOM   2723  HB3 ASN   181       5.117  70.989 107.816  1.00  0.00           H  
ATOM   2724  CG  ASN   181       5.615  71.848 109.724  1.00  0.00           C  
ATOM   2725  OD1 ASN   181       5.807  72.933 110.192  1.00  0.00           O  
ATOM   2726  ND2 ASN   181       4.959  71.001 110.519  1.00  0.00           N  
ATOM   2727 HD21 ASN   181       4.357  71.565 111.101  1.00  0.00           H  
ATOM   2728 HD22 ASN   181       4.447  70.311 109.987  1.00  0.00           H  
ATOM   2729  C   ASN   181       7.393  69.922 106.693  1.00  0.00           C  
ATOM   2730  O   ASN   181       6.451  69.961 105.859  1.00  0.00           O  
ATOM   2731  N   LYS   182       8.439  69.116 106.611  1.00  0.00           N  
ATOM   2732  H   LYS   182       9.187  69.162 107.288  1.00  0.00           H  
ATOM   2733  CA  LYS   182       8.687  68.128 105.508  1.00  0.00           C  
ATOM   2734  HA  LYS   182       8.266  68.450 104.555  1.00  0.00           H  
ATOM   2735  CB  LYS   182      10.173  68.010 105.274  1.00  0.00           C  
ATOM   2736  HB2 LYS   182      10.664  67.892 106.240  1.00  0.00           H  
ATOM   2737  HB3 LYS   182      10.262  67.036 104.793  1.00  0.00           H  
ATOM   2738  CG  LYS   182      10.824  69.043 104.401  1.00  0.00           C  
ATOM   2739  HG2 LYS   182      10.430  70.054 104.507  1.00  0.00           H  
ATOM   2740  HG3 LYS   182      11.872  69.029 104.702  1.00  0.00           H  
ATOM   2741  CD  LYS   182      10.927  68.548 102.976  1.00  0.00           C  
ATOM   2742  HD2 LYS   182      11.546  67.652 102.932  1.00  0.00           H  
ATOM   2743  HD3 LYS   182       9.956  68.315 102.539  1.00  0.00           H  
ATOM   2744  CE  LYS   182      11.611  69.645 102.148  1.00  0.00           C  
ATOM   2745  HE2 LYS   182      10.990  70.539 102.203  1.00  0.00           H  
ATOM   2746  HE3 LYS   182      12.592  69.915 102.538  1.00  0.00           H  
ATOM   2747  NZ  LYS   182      11.735  69.235 100.743  1.00  0.00           N  
ATOM   2748  HZ1 LYS   182      11.894  70.050 100.167  1.00  0.00           H  
ATOM   2749  HZ2 LYS   182      12.546  68.634 100.720  1.00  0.00           H  
ATOM   2750  HZ3 LYS   182      10.929  68.684 100.484  1.00  0.00           H  
ATOM   2751  C   LYS   182       7.974  66.775 105.646  1.00  0.00           C  
ATOM   2752  O   LYS   182       7.942  66.189 106.697  1.00  0.00           O  
ATOM   2753  N   THR   183       7.476  66.230 104.576  1.00  0.00           N  
ATOM   2754  H   THR   183       7.636  66.711 103.702  1.00  0.00           H  
ATOM   2755  CA  THR   183       7.256  64.793 104.302  1.00  0.00           C  
ATOM   2756  HA  THR   183       7.076  64.384 105.295  1.00  0.00           H  
ATOM   2757  CB  THR   183       6.087  64.389 103.424  1.00  0.00           C  
ATOM   2758  HB  THR   183       6.026  63.329 103.180  1.00  0.00           H  
ATOM   2759  CG2 THR   183       4.756  64.763 104.164  1.00  0.00           C  
ATOM   2760 HG21 THR   183       4.718  64.125 105.046  1.00  0.00           H  
ATOM   2761 HG22 THR   183       4.812  65.839 104.328  1.00  0.00           H  
ATOM   2762 HG23 THR   183       3.863  64.463 103.615  1.00  0.00           H  
ATOM   2763  OG1 THR   183       6.010  65.156 102.237  1.00  0.00           O  
ATOM   2764  HG1 THR   183       6.717  65.804 102.220  1.00  0.00           H  
ATOM   2765  C   THR   183       8.620  64.175 103.836  1.00  0.00           C  
ATOM   2766  O   THR   183       9.192  64.516 102.794  1.00  0.00           O  
ATOM   2767  N   ILE   184       9.051  63.118 104.514  1.00  0.00           N  
ATOM   2768  H   ILE   184       8.405  62.810 105.227  1.00  0.00           H  
ATOM   2769  CA  ILE   184      10.045  62.198 104.047  1.00  0.00           C  
ATOM   2770  HA  ILE   184      10.624  62.642 103.237  1.00  0.00           H  
ATOM   2771  CB  ILE   184      11.082  61.890 105.166  1.00  0.00           C  
ATOM   2772  HB  ILE   184      10.530  61.443 105.993  1.00  0.00           H  
ATOM   2773  CG2 ILE   184      12.044  60.776 104.740  1.00  0.00           C  
ATOM   2774 HG21 ILE   184      12.881  60.740 105.437  1.00  0.00           H  
ATOM   2775 HG22 ILE   184      11.618  59.786 104.578  1.00  0.00           H  
ATOM   2776 HG23 ILE   184      12.325  61.075 103.730  1.00  0.00           H  
ATOM   2777  CG1 ILE   184      11.747  63.198 105.728  1.00  0.00           C  
ATOM   2778 HG12 ILE   184      10.987  63.854 106.151  1.00  0.00           H  
ATOM   2779 HG13 ILE   184      12.539  62.957 106.437  1.00  0.00           H  
ATOM   2780  CD1 ILE   184      12.592  63.999 104.650  1.00  0.00           C  
ATOM   2781 HD11 ILE   184      12.002  64.702 104.061  1.00  0.00           H  
ATOM   2782 HD12 ILE   184      13.332  64.615 105.161  1.00  0.00           H  
ATOM   2783 HD13 ILE   184      13.053  63.282 103.970  1.00  0.00           H  
ATOM   2784  C   ILE   184       9.344  60.888 103.479  1.00  0.00           C  
ATOM   2785  O   ILE   184       8.708  60.211 104.255  1.00  0.00           O  
ATOM   2786  N   ILE   185       9.580  60.587 102.215  1.00  0.00           N  
ATOM   2787  H   ILE   185      10.367  61.041 101.774  1.00  0.00           H  
ATOM   2788  CA  ILE   185       9.043  59.379 101.478  1.00  0.00           C  
ATOM   2789  HA  ILE   185       8.472  58.782 102.188  1.00  0.00           H  
ATOM   2790  CB  ILE   185       8.200  59.810 100.275  1.00  0.00           C  
ATOM   2791  HB  ILE   185       8.858  60.079  99.448  1.00  0.00           H  
ATOM   2792  CG2 ILE   185       7.547  58.461  99.847  1.00  0.00           C  
ATOM   2793 HG21 ILE   185       6.814  58.607  99.053  1.00  0.00           H  
ATOM   2794 HG22 ILE   185       8.175  57.593  99.648  1.00  0.00           H  
ATOM   2795 HG23 ILE   185       6.918  58.053 100.638  1.00  0.00           H  
ATOM   2796  CG1 ILE   185       7.161  60.925 100.599  1.00  0.00           C  
ATOM   2797 HG12 ILE   185       6.163  60.867 100.165  1.00  0.00           H  
ATOM   2798 HG13 ILE   185       7.049  60.937 101.683  1.00  0.00           H  
ATOM   2799  CD1 ILE   185       7.689  62.385 100.287  1.00  0.00           C  
ATOM   2800 HD11 ILE   185       8.631  62.464 100.829  1.00  0.00           H  
ATOM   2801 HD12 ILE   185       7.808  62.490  99.208  1.00  0.00           H  
ATOM   2802 HD13 ILE   185       7.129  63.205 100.737  1.00  0.00           H  
ATOM   2803  C   ILE   185      10.187  58.425 101.099  1.00  0.00           C  
ATOM   2804  O   ILE   185      11.118  58.861 100.419  1.00  0.00           O  
ATOM   2805  N   PHE   186      10.091  57.177 101.627  1.00  0.00           N  
ATOM   2806  H   PHE   186       9.239  56.828 102.041  1.00  0.00           H  
ATOM   2807  CA  PHE   186      11.137  56.176 101.319  1.00  0.00           C  
ATOM   2808  HA  PHE   186      12.033  56.667 100.938  1.00  0.00           H  
ATOM   2809  CB  PHE   186      11.681  55.380 102.552  1.00  0.00           C  
ATOM   2810  HB2 PHE   186      10.782  54.918 102.961  1.00  0.00           H  
ATOM   2811  HB3 PHE   186      12.329  54.525 102.359  1.00  0.00           H  
ATOM   2812  CG  PHE   186      12.327  56.221 103.640  1.00  0.00           C  
ATOM   2813  CD1 PHE   186      11.770  56.226 104.995  1.00  0.00           C  
ATOM   2814  HD1 PHE   186      10.788  55.783 105.072  1.00  0.00           H  
ATOM   2815  CE1 PHE   186      12.269  57.137 105.967  1.00  0.00           C  
ATOM   2816  HE1 PHE   186      11.836  57.163 106.956  1.00  0.00           H  
ATOM   2817  CZ  PHE   186      13.427  57.904 105.678  1.00  0.00           C  
ATOM   2818  HZ  PHE   186      13.870  58.556 106.416  1.00  0.00           H  
ATOM   2819  CE2 PHE   186      14.067  57.816 104.401  1.00  0.00           C  
ATOM   2820  HE2 PHE   186      15.018  58.310 104.267  1.00  0.00           H  
ATOM   2821  CD2 PHE   186      13.574  56.973 103.411  1.00  0.00           C  
ATOM   2822  HD2 PHE   186      13.909  56.961 102.384  1.00  0.00           H  
ATOM   2823  C   PHE   186      10.507  55.273 100.284  1.00  0.00           C  
ATOM   2824  O   PHE   186       9.569  54.558 100.612  1.00  0.00           O  
ATOM   2825  N   LYS   187      11.051  55.213  99.052  1.00  0.00           N  
ATOM   2826  H   LYS   187      11.852  55.810  98.900  1.00  0.00           H  
ATOM   2827  CA  LYS   187      10.634  54.288  97.961  1.00  0.00           C  
ATOM   2828  HA  LYS   187       9.964  53.502  98.310  1.00  0.00           H  
ATOM   2829  CB  LYS   187       9.910  54.988  96.805  1.00  0.00           C  
ATOM   2830  HB2 LYS   187      10.379  55.941  96.558  1.00  0.00           H  
ATOM   2831  HB3 LYS   187      10.068  54.342  95.942  1.00  0.00           H  
ATOM   2832  CG  LYS   187       8.430  55.281  97.203  1.00  0.00           C  
ATOM   2833  HG2 LYS   187       8.029  54.497  97.846  1.00  0.00           H  
ATOM   2834  HG3 LYS   187       8.335  56.180  97.812  1.00  0.00           H  
ATOM   2835  CD  LYS   187       7.513  55.186  96.023  1.00  0.00           C  
ATOM   2836  HD2 LYS   187       7.485  54.120  95.794  1.00  0.00           H  
ATOM   2837  HD3 LYS   187       6.574  55.548  96.442  1.00  0.00           H  
ATOM   2838  CE  LYS   187       7.888  56.017  94.839  1.00  0.00           C  
ATOM   2839  HE2 LYS   187       7.719  57.059  95.109  1.00  0.00           H  
ATOM   2840  HE3 LYS   187       8.925  55.823  94.566  1.00  0.00           H  
ATOM   2841  NZ  LYS   187       7.053  55.691  93.689  1.00  0.00           N  
ATOM   2842  HZ1 LYS   187       7.047  56.383  92.953  1.00  0.00           H  
ATOM   2843  HZ2 LYS   187       7.415  54.812  93.348  1.00  0.00           H  
ATOM   2844  HZ3 LYS   187       6.082  55.692  93.968  1.00  0.00           H  
ATOM   2845  C   LYS   187      11.937  53.705  97.344  1.00  0.00           C  
ATOM   2846  O   LYS   187      12.999  54.311  97.536  1.00  0.00           O  
ATOM   2847  N   GLN   188      11.886  52.534  96.604  1.00  0.00           N  
ATOM   2848  H   GLN   188      11.005  52.041  96.613  1.00  0.00           H  
ATOM   2849  CA  GLN   188      13.029  51.743  96.048  1.00  0.00           C  
ATOM   2850  HA  GLN   188      13.750  51.632  96.858  1.00  0.00           H  
ATOM   2851  CB  GLN   188      12.630  50.248  95.773  1.00  0.00           C  
ATOM   2852  HB2 GLN   188      13.442  49.555  95.553  1.00  0.00           H  
ATOM   2853  HB3 GLN   188      12.111  49.840  96.641  1.00  0.00           H  
ATOM   2854  CG  GLN   188      11.575  50.157  94.610  1.00  0.00           C  
ATOM   2855  HG2 GLN   188      10.931  51.020  94.781  1.00  0.00           H  
ATOM   2856  HG3 GLN   188      12.057  50.394  93.662  1.00  0.00           H  
ATOM   2857  CD  GLN   188      10.833  48.843  94.605  1.00  0.00           C  
ATOM   2858  OE1 GLN   188      11.223  47.768  94.141  1.00  0.00           O  
ATOM   2859  NE2 GLN   188       9.651  48.850  95.265  1.00  0.00           N  
ATOM   2860 HE21 GLN   188       9.500  47.900  95.574  1.00  0.00           H  
ATOM   2861 HE22 GLN   188       9.358  49.634  95.830  1.00  0.00           H  
ATOM   2862  C   GLN   188      13.722  52.334  94.778  1.00  0.00           C  
ATOM   2863  O   GLN   188      13.206  53.297  94.194  1.00  0.00           O  
ATOM   2864  N   SER   189      14.895  51.687  94.407  1.00  0.00           N  
ATOM   2865  H   SER   189      15.269  51.092  95.133  1.00  0.00           H  
ATOM   2866  CA  SER   189      15.700  51.981  93.201  1.00  0.00           C  
ATOM   2867  HA  SER   189      15.569  53.032  92.940  1.00  0.00           H  
ATOM   2868  CB  SER   189      17.192  51.679  93.503  1.00  0.00           C  
ATOM   2869  HB2 SER   189      17.234  50.828  94.183  1.00  0.00           H  
ATOM   2870  HB3 SER   189      17.741  51.490  92.581  1.00  0.00           H  
ATOM   2871  OG  SER   189      17.705  52.843  94.233  1.00  0.00           O  
ATOM   2872  HG  SER   189      18.482  52.671  94.770  1.00  0.00           H  
ATOM   2873  C   SER   189      15.231  51.209  91.929  1.00  0.00           C  
ATOM   2874  O   SER   189      14.773  50.056  91.942  1.00  0.00           O  
ATOM   2875  N   SER   190      15.184  51.951  90.767  1.00  0.00           N  
ATOM   2876  H   SER   190      15.363  52.945  90.787  1.00  0.00           H  
ATOM   2877  CA  SER   190      15.186  51.235  89.427  1.00  0.00           C  
ATOM   2878  HA  SER   190      14.478  50.415  89.546  1.00  0.00           H  
ATOM   2879  CB  SER   190      14.585  52.096  88.308  1.00  0.00           C  
ATOM   2880  HB2 SER   190      15.321  52.847  88.024  1.00  0.00           H  
ATOM   2881  HB3 SER   190      14.347  51.545  87.398  1.00  0.00           H  
ATOM   2882  OG  SER   190      13.360  52.675  88.768  1.00  0.00           O  
ATOM   2883  HG  SER   190      13.324  52.802  89.719  1.00  0.00           H  
ATOM   2884  C   SER   190      16.605  50.790  88.885  1.00  0.00           C  
ATOM   2885  O   SER   190      17.697  51.226  89.382  1.00  0.00           O  
ATOM   2886  N   GLY   191      16.631  49.858  87.966  1.00  0.00           N  
ATOM   2887  H   GLY   191      15.885  49.180  87.915  1.00  0.00           H  
ATOM   2888  CA  GLY   191      17.924  49.440  87.391  1.00  0.00           C  
ATOM   2889  HA2 GLY   191      18.245  50.224  86.705  1.00  0.00           H  
ATOM   2890  HA3 GLY   191      18.624  49.282  88.212  1.00  0.00           H  
ATOM   2891  C   GLY   191      17.852  48.153  86.587  1.00  0.00           C  
ATOM   2892  O   GLY   191      16.797  47.512  86.444  1.00  0.00           O  
ATOM   2893  N   GLY   192      18.966  47.736  86.066  1.00  0.00           N  
ATOM   2894  H   GLY   192      19.770  48.329  86.217  1.00  0.00           H  
ATOM   2895  CA  GLY   192      19.005  46.542  85.256  1.00  0.00           C  
ATOM   2896  HA2 GLY   192      18.101  46.540  84.648  1.00  0.00           H  
ATOM   2897  HA3 GLY   192      19.861  46.541  84.581  1.00  0.00           H  
ATOM   2898  C   GLY   192      19.086  45.203  85.926  1.00  0.00           C  
ATOM   2899  O   GLY   192      18.774  44.157  85.356  1.00  0.00           O  
ATOM   2900  N   ASP   193      19.590  45.153  87.204  1.00  0.00           N  
ATOM   2901  H   ASP   193      19.592  46.031  87.705  1.00  0.00           H  
ATOM   2902  CA  ASP   193      20.191  44.043  87.955  1.00  0.00           C  
ATOM   2903  HA  ASP   193      19.991  43.059  87.531  1.00  0.00           H  
ATOM   2904  CB  ASP   193      21.750  44.382  88.054  1.00  0.00           C  
ATOM   2905  HB2 ASP   193      21.815  45.405  88.425  1.00  0.00           H  
ATOM   2906  HB3 ASP   193      22.093  43.708  88.839  1.00  0.00           H  
ATOM   2907  CG  ASP   193      22.471  44.026  86.695  1.00  0.00           C  
ATOM   2908  OD1 ASP   193      22.452  42.835  86.456  1.00  0.00           O  
ATOM   2909  OD2 ASP   193      22.723  44.888  85.826  1.00  0.00           O  
ATOM   2910  C   ASP   193      19.629  44.053  89.399  1.00  0.00           C  
ATOM   2911  O   ASP   193      19.549  45.119  89.968  1.00  0.00           O  
ATOM   2912  N   PRO   194      19.624  42.904  90.162  1.00  0.00           N  
ATOM   2913  CD  PRO   194      19.844  41.623  89.583  1.00  0.00           C  
ATOM   2914  HD2 PRO   194      20.901  41.378  89.484  1.00  0.00           H  
ATOM   2915  HD3 PRO   194      19.304  41.452  88.652  1.00  0.00           H  
ATOM   2916  CG  PRO   194      19.210  40.667  90.569  1.00  0.00           C  
ATOM   2917  HG2 PRO   194      19.861  39.819  90.785  1.00  0.00           H  
ATOM   2918  HG3 PRO   194      18.261  40.360  90.130  1.00  0.00           H  
ATOM   2919  CB  PRO   194      18.775  41.364  91.848  1.00  0.00           C  
ATOM   2920  HB2 PRO   194      19.357  40.968  92.680  1.00  0.00           H  
ATOM   2921  HB3 PRO   194      17.711  41.207  92.027  1.00  0.00           H  
ATOM   2922  CA  PRO   194      19.059  42.857  91.555  1.00  0.00           C  
ATOM   2923  HA  PRO   194      18.078  43.324  91.640  1.00  0.00           H  
ATOM   2924  C   PRO   194      19.989  43.512  92.647  1.00  0.00           C  
ATOM   2925  O   PRO   194      19.444  43.939  93.680  1.00  0.00           O  
ATOM   2926  N   GLU   195      21.278  43.534  92.481  1.00  0.00           N  
ATOM   2927  H   GLU   195      21.632  42.917  91.765  1.00  0.00           H  
ATOM   2928  CA  GLU   195      22.185  44.313  93.335  1.00  0.00           C  
ATOM   2929  HA  GLU   195      22.123  43.931  94.355  1.00  0.00           H  
ATOM   2930  CB  GLU   195      23.641  43.978  92.823  1.00  0.00           C  
ATOM   2931  HB2 GLU   195      24.207  44.883  93.044  1.00  0.00           H  
ATOM   2932  HB3 GLU   195      23.974  43.028  93.240  1.00  0.00           H  
ATOM   2933  CG  GLU   195      23.867  43.808  91.363  1.00  0.00           C  
ATOM   2934  HG2 GLU   195      23.142  44.304  90.717  1.00  0.00           H  
ATOM   2935  HG3 GLU   195      24.869  44.118  91.064  1.00  0.00           H  
ATOM   2936  CD  GLU   195      23.945  42.281  90.954  1.00  0.00           C  
ATOM   2937  OE1 GLU   195      24.813  41.907  90.123  1.00  0.00           O  
ATOM   2938  OE2 GLU   195      22.841  41.699  91.066  1.00  0.00           O  
ATOM   2939  C   GLU   195      22.046  45.878  93.297  1.00  0.00           C  
ATOM   2940  O   GLU   195      22.606  46.612  94.109  1.00  0.00           O  
ATOM   2941  N   ILE   196      21.269  46.367  92.324  1.00  0.00           N  
ATOM   2942  H   ILE   196      20.979  45.789  91.548  1.00  0.00           H  
ATOM   2943  CA  ILE   196      20.694  47.734  92.554  1.00  0.00           C  
ATOM   2944  HA  ILE   196      21.374  48.367  93.124  1.00  0.00           H  
ATOM   2945  CB  ILE   196      20.573  48.533  91.221  1.00  0.00           C  
ATOM   2946  HB  ILE   196      19.737  48.148  90.637  1.00  0.00           H  
ATOM   2947  CG2 ILE   196      20.054  49.950  91.519  1.00  0.00           C  
ATOM   2948 HG21 ILE   196      20.495  50.482  92.362  1.00  0.00           H  
ATOM   2949 HG22 ILE   196      20.123  50.630  90.670  1.00  0.00           H  
ATOM   2950 HG23 ILE   196      18.984  49.831  91.691  1.00  0.00           H  
ATOM   2951  CG1 ILE   196      21.954  48.462  90.420  1.00  0.00           C  
ATOM   2952 HG12 ILE   196      22.170  47.410  90.233  1.00  0.00           H  
ATOM   2953 HG13 ILE   196      21.687  48.935  89.475  1.00  0.00           H  
ATOM   2954  CD1 ILE   196      23.276  49.058  91.003  1.00  0.00           C  
ATOM   2955 HD11 ILE   196      23.222  49.183  92.084  1.00  0.00           H  
ATOM   2956 HD12 ILE   196      24.102  48.385  90.771  1.00  0.00           H  
ATOM   2957 HD13 ILE   196      23.402  50.037  90.540  1.00  0.00           H  
ATOM   2958  C   ILE   196      19.324  47.774  93.244  1.00  0.00           C  
ATOM   2959  O   ILE   196      19.194  48.566  94.151  1.00  0.00           O  
ATOM   2960  N   VAL   197      18.413  46.872  92.954  1.00  0.00           N  
ATOM   2961  H   VAL   197      18.743  46.086  92.413  1.00  0.00           H  
ATOM   2962  CA  VAL   197      16.940  47.049  93.233  1.00  0.00           C  
ATOM   2963  HA  VAL   197      16.782  48.112  93.052  1.00  0.00           H  
ATOM   2964  CB  VAL   197      16.014  46.454  92.110  1.00  0.00           C  
ATOM   2965  HB  VAL   197      16.297  45.404  92.034  1.00  0.00           H  
ATOM   2966  CG1 VAL   197      14.456  46.669  92.346  1.00  0.00           C  
ATOM   2967 HG11 VAL   197      14.223  47.707  92.585  1.00  0.00           H  
ATOM   2968 HG12 VAL   197      13.916  46.353  91.454  1.00  0.00           H  
ATOM   2969 HG13 VAL   197      14.089  45.972  93.099  1.00  0.00           H  
ATOM   2970  CG2 VAL   197      16.497  47.068  90.782  1.00  0.00           C  
ATOM   2971 HG21 VAL   197      16.879  48.089  90.789  1.00  0.00           H  
ATOM   2972 HG22 VAL   197      17.245  46.432  90.307  1.00  0.00           H  
ATOM   2973 HG23 VAL   197      15.642  46.976  90.113  1.00  0.00           H  
ATOM   2974  C   VAL   197      16.605  46.536  94.644  1.00  0.00           C  
ATOM   2975  O   VAL   197      15.837  47.244  95.368  1.00  0.00           O  
ATOM   2976  N   THR   198      16.941  45.318  94.925  1.00  0.00           N  
ATOM   2977  H   THR   198      17.664  44.998  94.296  1.00  0.00           H  
ATOM   2978  CA  THR   198      16.881  44.623  96.178  1.00  0.00           C  
ATOM   2979  HA  THR   198      15.869  44.829  96.528  1.00  0.00           H  
ATOM   2980  CB  THR   198      17.061  43.092  95.977  1.00  0.00           C  
ATOM   2981  HB  THR   198      16.598  42.608  96.837  1.00  0.00           H  
ATOM   2982  CG2 THR   198      16.395  42.540  94.670  1.00  0.00           C  
ATOM   2983 HG21 THR   198      15.326  42.515  94.878  1.00  0.00           H  
ATOM   2984 HG22 THR   198      16.603  43.164  93.801  1.00  0.00           H  
ATOM   2985 HG23 THR   198      16.692  41.495  94.584  1.00  0.00           H  
ATOM   2986  OG1 THR   198      18.372  42.633  95.858  1.00  0.00           O  
ATOM   2987  HG1 THR   198      18.812  43.104  95.146  1.00  0.00           H  
ATOM   2988  C   THR   198      17.928  45.211  97.252  1.00  0.00           C  
ATOM   2989  O   THR   198      18.972  45.717  96.828  1.00  0.00           O  
ATOM   2990  N   HIE   199      17.834  44.904  98.528  1.00  0.00           N  
ATOM   2991  H   HIE   199      16.974  44.410  98.719  1.00  0.00           H  
ATOM   2992  CA  HIE   199      18.946  44.934  99.487  1.00  0.00           C  
ATOM   2993  HA  HIE   199      19.587  45.783  99.249  1.00  0.00           H  
ATOM   2994  CB  HIE   199      18.423  44.979 100.911  1.00  0.00           C  
ATOM   2995  HB2 HIE   199      17.905  45.930 101.034  1.00  0.00           H  
ATOM   2996  HB3 HIE   199      17.617  44.273 101.117  1.00  0.00           H  
ATOM   2997  CG  HIE   199      19.482  44.868 101.906  1.00  0.00           C  
ATOM   2998  ND1 HIE   199      20.693  45.658 102.013  1.00  0.00           N  
ATOM   2999  CE1 HIE   199      21.467  44.940 102.880  1.00  0.00           C  
ATOM   3000  HE1 HIE   199      22.427  45.281 103.239  1.00  0.00           H  
ATOM   3001  NE2 HIE   199      20.867  43.776 103.271  1.00  0.00           N  
ATOM   3002  HE2 HIE   199      21.155  43.049 103.909  1.00  0.00           H  
ATOM   3003  CD2 HIE   199      19.622  43.793 102.726  1.00  0.00           C  
ATOM   3004  HD2 HIE   199      18.862  43.030 102.807  1.00  0.00           H  
ATOM   3005  C   HIE   199      19.858  43.763  99.265  1.00  0.00           C  
ATOM   3006  O   HIE   199      19.451  42.558  99.485  1.00  0.00           O  
ATOM   3007  N   TRP   200      21.134  44.042  98.877  1.00  0.00           N  
ATOM   3008  H   TRP   200      21.370  45.024  98.868  1.00  0.00           H  
ATOM   3009  CA  TRP   200      22.092  43.079  98.563  1.00  0.00           C  
ATOM   3010  HA  TRP   200      21.613  42.105  98.665  1.00  0.00           H  
ATOM   3011  CB  TRP   200      22.486  43.259  97.108  1.00  0.00           C  
ATOM   3012  HB2 TRP   200      21.709  42.899  96.435  1.00  0.00           H  
ATOM   3013  HB3 TRP   200      22.659  44.325  96.963  1.00  0.00           H  
ATOM   3014  CG  TRP   200      23.725  42.654  96.549  1.00  0.00           C  
ATOM   3015  CD1 TRP   200      23.841  41.277  96.567  1.00  0.00           C  
ATOM   3016  HD1 TRP   200      23.061  40.612  96.909  1.00  0.00           H  
ATOM   3017  NE1 TRP   200      25.023  40.983  95.912  1.00  0.00           N  
ATOM   3018  HE1 TRP   200      25.346  40.061  95.656  1.00  0.00           H  
ATOM   3019  CE2 TRP   200      25.678  42.120  95.436  1.00  0.00           C  
ATOM   3020  CZ2 TRP   200      26.870  42.328  94.760  1.00  0.00           C  
ATOM   3021  HZ2 TRP   200      27.450  41.485  94.414  1.00  0.00           H  
ATOM   3022  CH2 TRP   200      27.465  43.610  94.731  1.00  0.00           C  
ATOM   3023  HH2 TRP   200      28.293  43.818  94.070  1.00  0.00           H  
ATOM   3024  CZ3 TRP   200      26.786  44.721  95.257  1.00  0.00           C  
ATOM   3025  HZ3 TRP   200      27.122  45.746  95.223  1.00  0.00           H  
ATOM   3026  CE3 TRP   200      25.536  44.500  95.834  1.00  0.00           C  
ATOM   3027  HE3 TRP   200      25.031  45.386  96.189  1.00  0.00           H  
ATOM   3028  CD2 TRP   200      24.959  43.200  96.018  1.00  0.00           C  
ATOM   3029  C   TRP   200      23.192  43.098  99.610  1.00  0.00           C  
ATOM   3030  O   TRP   200      23.856  44.127  99.726  1.00  0.00           O  
ATOM   3031  N   PHE   201      23.443  41.970 100.407  1.00  0.00           N  
ATOM   3032  H   PHE   201      22.917  41.130 100.210  1.00  0.00           H  
ATOM   3033  CA  PHE   201      24.513  41.699 101.379  1.00  0.00           C  
ATOM   3034  HA  PHE   201      25.312  42.441 101.370  1.00  0.00           H  
ATOM   3035  CB  PHE   201      23.912  41.920 102.737  1.00  0.00           C  
ATOM   3036  HB2 PHE   201      24.791  41.956 103.382  1.00  0.00           H  
ATOM   3037  HB3 PHE   201      23.468  42.914 102.760  1.00  0.00           H  
ATOM   3038  CG  PHE   201      22.943  40.929 103.443  1.00  0.00           C  
ATOM   3039  CD1 PHE   201      21.584  40.946 103.113  1.00  0.00           C  
ATOM   3040  HD1 PHE   201      21.232  41.159 102.114  1.00  0.00           H  
ATOM   3041  CE1 PHE   201      20.637  40.278 103.993  1.00  0.00           C  
ATOM   3042  HE1 PHE   201      19.598  40.247 103.703  1.00  0.00           H  
ATOM   3043  CZ  PHE   201      21.057  39.557 105.072  1.00  0.00           C  
ATOM   3044  HZ  PHE   201      20.336  39.129 105.754  1.00  0.00           H  
ATOM   3045  CE2 PHE   201      22.435  39.506 105.390  1.00  0.00           C  
ATOM   3046  HE2 PHE   201      22.715  38.776 106.136  1.00  0.00           H  
ATOM   3047  CD2 PHE   201      23.394  40.123 104.568  1.00  0.00           C  
ATOM   3048  HD2 PHE   201      24.430  39.978 104.837  1.00  0.00           H  
ATOM   3049  C   PHE   201      25.008  40.208 101.287  1.00  0.00           C  
ATOM   3050  O   PHE   201      24.222  39.271 101.377  1.00  0.00           O  
ATOM   3051  N   ASN   202      26.301  40.000 101.658  1.00  0.00           N  
ATOM   3052  H   ASN   202      26.804  40.810 101.992  1.00  0.00           H  
ATOM   3053  CA  ASN   202      26.790  38.635 102.023  1.00  0.00           C  
ATOM   3054  HA  ASN   202      26.188  37.963 101.411  1.00  0.00           H  
ATOM   3055  CB  ASN   202      28.273  38.549 101.550  1.00  0.00           C  
ATOM   3056  HB2 ASN   202      28.542  37.556 101.191  1.00  0.00           H  
ATOM   3057  HB3 ASN   202      28.438  39.221 100.707  1.00  0.00           H  
ATOM   3058  CG  ASN   202      29.319  38.713 102.628  1.00  0.00           C  
ATOM   3059  OD1 ASN   202      29.860  39.787 102.944  1.00  0.00           O  
ATOM   3060  ND2 ASN   202      29.786  37.604 103.201  1.00  0.00           N  
ATOM   3061 HD21 ASN   202      29.995  37.604 104.190  1.00  0.00           H  
ATOM   3062 HD22 ASN   202      29.385  36.755 102.828  1.00  0.00           H  
ATOM   3063  C   ASN   202      26.583  38.272 103.522  1.00  0.00           C  
ATOM   3064  O   ASN   202      26.578  39.062 104.506  1.00  0.00           O  
ATOM   3065  N   CYX   203      26.302  36.945 103.722  1.00  0.00           N  
ATOM   3066  H   CYX   203      26.039  36.386 102.922  1.00  0.00           H  
ATOM   3067  CA  CYX   203      26.387  36.339 105.017  1.00  0.00           C  
ATOM   3068  HA  CYX   203      27.059  36.976 105.592  1.00  0.00           H  
ATOM   3069  CB  CYX   203      25.037  36.295 105.631  1.00  0.00           C  
ATOM   3070  HB2 CYX   203      24.600  37.293 105.675  1.00  0.00           H  
ATOM   3071  HB3 CYX   203      24.393  35.593 105.103  1.00  0.00           H  
ATOM   3072  SG  CYX   203      25.261  35.795 107.321  1.00  0.00           S  
ATOM   3073  C   CYX   203      27.110  34.941 104.876  1.00  0.00           C  
ATOM   3074  O   CYX   203      26.581  33.840 104.810  1.00  0.00           O  
ATOM   3075  N   GLY   204      28.438  35.098 104.952  1.00  0.00           N  
ATOM   3076  H   GLY   204      28.863  35.875 105.436  1.00  0.00           H  
ATOM   3077  CA  GLY   204      29.370  34.193 104.275  1.00  0.00           C  
ATOM   3078  HA2 GLY   204      30.363  34.507 104.599  1.00  0.00           H  
ATOM   3079  HA3 GLY   204      29.168  33.219 104.722  1.00  0.00           H  
ATOM   3080  C   GLY   204      29.255  34.182 102.735  1.00  0.00           C  
ATOM   3081  O   GLY   204      28.888  35.146 102.134  1.00  0.00           O  
ATOM   3082  N   GLY   205      29.574  33.024 102.108  1.00  0.00           N  
ATOM   3083  H   GLY   205      29.628  32.165 102.637  1.00  0.00           H  
ATOM   3084  CA  GLY   205      29.572  32.861 100.614  1.00  0.00           C  
ATOM   3085  HA2 GLY   205      30.437  33.352 100.168  1.00  0.00           H  
ATOM   3086  HA3 GLY   205      29.740  31.785 100.575  1.00  0.00           H  
ATOM   3087  C   GLY   205      28.150  33.020 100.055  1.00  0.00           C  
ATOM   3088  O   GLY   205      27.851  33.331  98.899  1.00  0.00           O  
ATOM   3089  N   GLU   206      27.124  32.709 100.894  1.00  0.00           N  
ATOM   3090  H   GLU   206      27.274  32.112 101.694  1.00  0.00           H  
ATOM   3091  CA  GLU   206      25.741  33.144 100.636  1.00  0.00           C  
ATOM   3092  HA  GLU   206      25.286  32.708  99.747  1.00  0.00           H  
ATOM   3093  CB  GLU   206      24.939  32.535 101.768  1.00  0.00           C  
ATOM   3094  HB2 GLU   206      25.471  32.691 102.707  1.00  0.00           H  
ATOM   3095  HB3 GLU   206      23.962  33.015 101.818  1.00  0.00           H  
ATOM   3096  CG  GLU   206      24.632  30.975 101.568  1.00  0.00           C  
ATOM   3097  HG2 GLU   206      23.591  30.815 101.851  1.00  0.00           H  
ATOM   3098  HG3 GLU   206      24.741  30.752 100.507  1.00  0.00           H  
ATOM   3099  CD  GLU   206      25.488  30.124 102.441  1.00  0.00           C  
ATOM   3100  OE1 GLU   206      26.727  30.149 102.223  1.00  0.00           O  
ATOM   3101  OE2 GLU   206      24.977  29.416 103.365  1.00  0.00           O  
ATOM   3102  C   GLU   206      25.631  34.667 100.520  1.00  0.00           C  
ATOM   3103  O   GLU   206      25.676  35.374 101.543  1.00  0.00           O  
ATOM   3104  N   PHE   207      25.372  35.234  99.319  1.00  0.00           N  
ATOM   3105  H   PHE   207      25.373  34.535  98.590  1.00  0.00           H  
ATOM   3106  CA  PHE   207      24.854  36.579  99.083  1.00  0.00           C  
ATOM   3107  HA  PHE   207      25.314  37.346  99.706  1.00  0.00           H  
ATOM   3108  CB  PHE   207      25.149  37.079  97.654  1.00  0.00           C  
ATOM   3109  HB2 PHE   207      25.055  36.232  96.973  1.00  0.00           H  
ATOM   3110  HB3 PHE   207      24.630  37.986  97.342  1.00  0.00           H  
ATOM   3111  CG  PHE   207      26.583  37.633  97.697  1.00  0.00           C  
ATOM   3112  CD1 PHE   207      26.731  38.995  98.058  1.00  0.00           C  
ATOM   3113  HD1 PHE   207      25.855  39.526  98.400  1.00  0.00           H  
ATOM   3114  CE1 PHE   207      27.884  39.622  97.671  1.00  0.00           C  
ATOM   3115  HE1 PHE   207      28.024  40.691  97.725  1.00  0.00           H  
ATOM   3116  CZ  PHE   207      29.066  38.994  97.266  1.00  0.00           C  
ATOM   3117  HZ  PHE   207      29.990  39.504  97.036  1.00  0.00           H  
ATOM   3118  CE2 PHE   207      29.030  37.583  97.120  1.00  0.00           C  
ATOM   3119  HE2 PHE   207      29.987  37.097  97.007  1.00  0.00           H  
ATOM   3120  CD2 PHE   207      27.780  36.923  97.367  1.00  0.00           C  
ATOM   3121  HD2 PHE   207      27.675  35.862  97.194  1.00  0.00           H  
ATOM   3122  C   PHE   207      23.288  36.541  99.140  1.00  0.00           C  
ATOM   3123  O   PHE   207      22.699  35.924  98.271  1.00  0.00           O  
ATOM   3124  N   PHE   208      22.648  37.085 100.136  1.00  0.00           N  
ATOM   3125  H   PHE   208      23.205  37.599 100.803  1.00  0.00           H  
ATOM   3126  CA  PHE   208      21.184  37.386 100.094  1.00  0.00           C  
ATOM   3127  HA  PHE   208      20.654  36.576  99.592  1.00  0.00           H  
ATOM   3128  CB  PHE   208      20.623  37.583 101.564  1.00  0.00           C  
ATOM   3129  HB2 PHE   208      21.252  38.189 102.217  1.00  0.00           H  
ATOM   3130  HB3 PHE   208      19.658  38.089 101.576  1.00  0.00           H  
ATOM   3131  CG  PHE   208      20.613  36.350 102.362  1.00  0.00           C  
ATOM   3132  CD1 PHE   208      21.834  35.758 102.857  1.00  0.00           C  
ATOM   3133  HD1 PHE   208      22.806  36.189 102.666  1.00  0.00           H  
ATOM   3134  CE1 PHE   208      21.798  34.587 103.619  1.00  0.00           C  
ATOM   3135  HE1 PHE   208      22.778  34.197 103.848  1.00  0.00           H  
ATOM   3136  CZ  PHE   208      20.563  34.027 104.038  1.00  0.00           C  
ATOM   3137  HZ  PHE   208      20.523  33.268 104.805  1.00  0.00           H  
ATOM   3138  CE2 PHE   208      19.402  34.717 103.635  1.00  0.00           C  
ATOM   3139  HE2 PHE   208      18.453  34.281 103.910  1.00  0.00           H  
ATOM   3140  CD2 PHE   208      19.407  35.760 102.710  1.00  0.00           C  
ATOM   3141  HD2 PHE   208      18.457  36.231 102.501  1.00  0.00           H  
ATOM   3142  C   PHE   208      20.849  38.667  99.287  1.00  0.00           C  
ATOM   3143  O   PHE   208      21.529  39.684  99.356  1.00  0.00           O  
ATOM   3144  N   TYR   209      19.737  38.523  98.584  1.00  0.00           N  
ATOM   3145  H   TYR   209      19.311  37.619  98.736  1.00  0.00           H  
ATOM   3146  CA  TYR   209      18.996  39.530  97.720  1.00  0.00           C  
ATOM   3147  HA  TYR   209      19.448  40.516  97.828  1.00  0.00           H  
ATOM   3148  CB  TYR   209      19.073  39.040  96.243  1.00  0.00           C  
ATOM   3149  HB2 TYR   209      18.770  37.993  96.241  1.00  0.00           H  
ATOM   3150  HB3 TYR   209      18.389  39.654  95.657  1.00  0.00           H  
ATOM   3151  CG  TYR   209      20.481  39.122  95.859  1.00  0.00           C  
ATOM   3152  CD1 TYR   209      21.304  38.013  96.054  1.00  0.00           C  
ATOM   3153  HD1 TYR   209      20.929  37.181  96.631  1.00  0.00           H  
ATOM   3154  CE1 TYR   209      22.547  37.967  95.412  1.00  0.00           C  
ATOM   3155  HE1 TYR   209      23.126  37.060  95.506  1.00  0.00           H  
ATOM   3156  CZ  TYR   209      22.792  38.853  94.326  1.00  0.00           C  
ATOM   3157  OH  TYR   209      23.909  38.737  93.586  1.00  0.00           O  
ATOM   3158  HH  TYR   209      23.726  39.111  92.720  1.00  0.00           H  
ATOM   3159  CE2 TYR   209      22.072  40.006  94.265  1.00  0.00           C  
ATOM   3160  HE2 TYR   209      22.263  40.724  93.482  1.00  0.00           H  
ATOM   3161  CD2 TYR   209      20.889  40.167  95.047  1.00  0.00           C  
ATOM   3162  HD2 TYR   209      20.328  41.090  95.044  1.00  0.00           H  
ATOM   3163  C   TYR   209      17.565  39.654  98.104  1.00  0.00           C  
ATOM   3164  O   TYR   209      16.738  38.897  97.575  1.00  0.00           O  
ATOM   3165  N   CYX   210      17.197  40.652  99.000  1.00  0.00           N  
ATOM   3166  H   CYX   210      17.817  41.425  99.195  1.00  0.00           H  
ATOM   3167  CA  CYX   210      15.793  40.768  99.561  1.00  0.00           C  
ATOM   3168  HA  CYX   210      15.175  39.889  99.379  1.00  0.00           H  
ATOM   3169  CB  CYX   210      15.929  40.859 101.118  1.00  0.00           C  
ATOM   3170  HB2 CYX   210      16.219  41.869 101.408  1.00  0.00           H  
ATOM   3171  HB3 CYX   210      14.961  40.623 101.559  1.00  0.00           H  
ATOM   3172  SG  CYX   210      17.014  39.543 101.855  1.00  0.00           S  
ATOM   3173  C   CYX   210      14.918  41.970  99.006  1.00  0.00           C  
ATOM   3174  O   CYX   210      15.386  43.098  99.043  1.00  0.00           O  
ATOM   3175  N   ASN   211      13.635  41.711  98.667  1.00  0.00           N  
ATOM   3176  H   ASN   211      13.298  40.798  98.937  1.00  0.00           H  
ATOM   3177  CA  ASN   211      12.744  42.714  98.130  1.00  0.00           C  
ATOM   3178  HA  ASN   211      13.275  42.967  97.212  1.00  0.00           H  
ATOM   3179  CB  ASN   211      11.304  42.056  97.851  1.00  0.00           C  
ATOM   3180  HB2 ASN   211      11.488  41.103  97.355  1.00  0.00           H  
ATOM   3181  HB3 ASN   211      10.728  41.880  98.760  1.00  0.00           H  
ATOM   3182  CG  ASN   211      10.428  42.892  96.971  1.00  0.00           C  
ATOM   3183  OD1 ASN   211      10.285  44.123  97.165  1.00  0.00           O  
ATOM   3184  ND2 ASN   211       9.876  42.397  95.970  1.00  0.00           N  
ATOM   3185 HD21 ASN   211      10.037  43.042  95.209  1.00  0.00           H  
ATOM   3186 HD22 ASN   211      10.210  41.485  95.693  1.00  0.00           H  
ATOM   3187  C   ASN   211      12.634  44.016  99.008  1.00  0.00           C  
ATOM   3188  O   ASN   211      11.954  44.069 100.032  1.00  0.00           O  
ATOM   3189  N   SER   212      13.118  45.107  98.485  1.00  0.00           N  
ATOM   3190  H   SER   212      13.603  44.978  97.609  1.00  0.00           H  
ATOM   3191  CA  SER   212      13.155  46.443  99.154  1.00  0.00           C  
ATOM   3192  HA  SER   212      13.417  46.257 100.195  1.00  0.00           H  
ATOM   3193  CB  SER   212      14.294  47.363  98.707  1.00  0.00           C  
ATOM   3194  HB2 SER   212      14.240  47.514  97.629  1.00  0.00           H  
ATOM   3195  HB3 SER   212      14.195  48.318  99.223  1.00  0.00           H  
ATOM   3196  OG  SER   212      15.525  46.757  98.887  1.00  0.00           O  
ATOM   3197  HG  SER   212      16.169  47.462  98.783  1.00  0.00           H  
ATOM   3198  C   SER   212      11.805  47.200  99.080  1.00  0.00           C  
ATOM   3199  O   SER   212      11.694  48.325  99.598  1.00  0.00           O  
ATOM   3200  N   THR   213      10.776  46.628  98.528  1.00  0.00           N  
ATOM   3201  H   THR   213      10.815  45.676  98.192  1.00  0.00           H  
ATOM   3202  CA  THR   213       9.401  47.223  98.676  1.00  0.00           C  
ATOM   3203  HA  THR   213       9.534  48.277  98.431  1.00  0.00           H  
ATOM   3204  CB  THR   213       8.355  46.686  97.701  1.00  0.00           C  
ATOM   3205  HB  THR   213       8.069  45.738  98.156  1.00  0.00           H  
ATOM   3206  CG2 THR   213       7.120  47.595  97.620  1.00  0.00           C  
ATOM   3207 HG21 THR   213       6.350  46.944  97.207  1.00  0.00           H  
ATOM   3208 HG22 THR   213       6.809  47.864  98.630  1.00  0.00           H  
ATOM   3209 HG23 THR   213       7.355  48.458  96.997  1.00  0.00           H  
ATOM   3210  OG1 THR   213       8.938  46.446  96.527  1.00  0.00           O  
ATOM   3211  HG1 THR   213       9.370  45.599  96.660  1.00  0.00           H  
ATOM   3212  C   THR   213       9.031  47.171 100.205  1.00  0.00           C  
ATOM   3213  O   THR   213       8.336  48.065 100.665  1.00  0.00           O  
ATOM   3214  N   GLN   214       9.459  46.122 100.919  1.00  0.00           N  
ATOM   3215  H   GLN   214       9.733  45.315 100.377  1.00  0.00           H  
ATOM   3216  CA  GLN   214       9.323  45.987 102.325  1.00  0.00           C  
ATOM   3217  HA  GLN   214       8.250  46.054 102.507  1.00  0.00           H  
ATOM   3218  CB  GLN   214       9.653  44.576 102.804  1.00  0.00           C  
ATOM   3219  HB2 GLN   214      10.578  44.258 102.324  1.00  0.00           H  
ATOM   3220  HB3 GLN   214       9.818  44.578 103.881  1.00  0.00           H  
ATOM   3221  CG  GLN   214       8.540  43.513 102.530  1.00  0.00           C  
ATOM   3222  HG2 GLN   214       8.923  42.572 102.925  1.00  0.00           H  
ATOM   3223  HG3 GLN   214       7.619  43.738 103.068  1.00  0.00           H  
ATOM   3224  CD  GLN   214       8.291  43.242 100.995  1.00  0.00           C  
ATOM   3225  OE1 GLN   214       9.087  43.491 100.103  1.00  0.00           O  
ATOM   3226  NE2 GLN   214       7.189  42.626 100.668  1.00  0.00           N  
ATOM   3227 HE21 GLN   214       6.881  42.921  99.753  1.00  0.00           H  
ATOM   3228 HE22 GLN   214       6.498  42.478 101.389  1.00  0.00           H  
ATOM   3229  C   GLN   214      10.152  47.009 103.096  1.00  0.00           C  
ATOM   3230  O   GLN   214       9.675  47.379 104.162  1.00  0.00           O  
ATOM   3231  N   LEU   215      11.356  47.317 102.752  1.00  0.00           N  
ATOM   3232  H   LEU   215      11.617  47.021 101.823  1.00  0.00           H  
ATOM   3233  CA  LEU   215      12.190  48.411 103.404  1.00  0.00           C  
ATOM   3234  HA  LEU   215      12.170  48.239 104.480  1.00  0.00           H  
ATOM   3235  CB  LEU   215      13.638  48.342 102.976  1.00  0.00           C  
ATOM   3236  HB2 LEU   215      13.642  48.399 101.887  1.00  0.00           H  
ATOM   3237  HB3 LEU   215      14.258  49.076 103.490  1.00  0.00           H  
ATOM   3238  CG  LEU   215      14.196  46.907 103.265  1.00  0.00           C  
ATOM   3239  HG  LEU   215      13.526  46.144 102.870  1.00  0.00           H  
ATOM   3240  CD1 LEU   215      15.466  46.851 102.511  1.00  0.00           C  
ATOM   3241 HD11 LEU   215      15.367  47.032 101.440  1.00  0.00           H  
ATOM   3242 HD12 LEU   215      16.176  47.527 102.988  1.00  0.00           H  
ATOM   3243 HD13 LEU   215      15.828  45.828 102.612  1.00  0.00           H  
ATOM   3244  CD2 LEU   215      14.550  46.629 104.791  1.00  0.00           C  
ATOM   3245 HD21 LEU   215      13.632  46.294 105.273  1.00  0.00           H  
ATOM   3246 HD22 LEU   215      15.343  45.881 104.812  1.00  0.00           H  
ATOM   3247 HD23 LEU   215      14.822  47.525 105.348  1.00  0.00           H  
ATOM   3248  C   LEU   215      11.544  49.768 103.137  1.00  0.00           C  
ATOM   3249  O   LEU   215      11.290  50.476 104.100  1.00  0.00           O  
ATOM   3250  N   PHE   216      11.167  50.021 101.919  1.00  0.00           N  
ATOM   3251  H   PHE   216      11.411  49.379 101.178  1.00  0.00           H  
ATOM   3252  CA  PHE   216      11.000  51.443 101.440  1.00  0.00           C  
ATOM   3253  HA  PHE   216      10.949  52.188 102.234  1.00  0.00           H  
ATOM   3254  CB  PHE   216      12.169  51.972 100.519  1.00  0.00           C  
ATOM   3255  HB2 PHE   216      12.125  51.464  99.555  1.00  0.00           H  
ATOM   3256  HB3 PHE   216      12.015  53.036 100.344  1.00  0.00           H  
ATOM   3257  CG  PHE   216      13.534  51.647 101.158  1.00  0.00           C  
ATOM   3258  CD1 PHE   216      14.028  52.179 102.345  1.00  0.00           C  
ATOM   3259  HD1 PHE   216      13.256  52.744 102.847  1.00  0.00           H  
ATOM   3260  CE1 PHE   216      15.323  51.974 102.824  1.00  0.00           C  
ATOM   3261  HE1 PHE   216      15.528  52.008 103.884  1.00  0.00           H  
ATOM   3262  CZ  PHE   216      16.187  51.238 102.004  1.00  0.00           C  
ATOM   3263  HZ  PHE   216      17.186  50.965 102.308  1.00  0.00           H  
ATOM   3264  CE2 PHE   216      15.749  50.784 100.750  1.00  0.00           C  
ATOM   3265  HE2 PHE   216      16.394  50.109 100.207  1.00  0.00           H  
ATOM   3266  CD2 PHE   216      14.429  50.978 100.324  1.00  0.00           C  
ATOM   3267  HD2 PHE   216      14.073  50.472  99.438  1.00  0.00           H  
ATOM   3268  C   PHE   216       9.628  51.457 100.790  1.00  0.00           C  
ATOM   3269  O   PHE   216       9.523  51.108  99.610  1.00  0.00           O  
ATOM   3270  N   ASN   217       8.579  51.843 101.537  1.00  0.00           N  
ATOM   3271  H   ASN   217       8.636  51.995 102.533  1.00  0.00           H  
ATOM   3272  CA  ASN   217       7.348  52.353 100.926  1.00  0.00           C  
ATOM   3273  HA  ASN   217       7.610  52.815  99.975  1.00  0.00           H  
ATOM   3274  CB  ASN   217       6.305  51.232 100.748  1.00  0.00           C  
ATOM   3275  HB2 ASN   217       5.341  51.629 100.429  1.00  0.00           H  
ATOM   3276  HB3 ASN   217       6.638  50.580  99.941  1.00  0.00           H  
ATOM   3277  CG  ASN   217       6.023  50.534 102.110  1.00  0.00           C  
ATOM   3278  OD1 ASN   217       5.446  51.083 102.992  1.00  0.00           O  
ATOM   3279  ND2 ASN   217       6.536  49.360 102.328  1.00  0.00           N  
ATOM   3280 HD21 ASN   217       7.149  48.969 101.628  1.00  0.00           H  
ATOM   3281 HD22 ASN   217       6.844  49.379 103.290  1.00  0.00           H  
ATOM   3282  C   ASN   217       6.614  53.415 101.698  1.00  0.00           C  
ATOM   3283  O   ASN   217       5.583  53.929 101.319  1.00  0.00           O  
ATOM   3284  N   SER   218       7.068  53.691 102.956  1.00  0.00           N  
ATOM   3285  H   SER   218       8.022  53.506 103.233  1.00  0.00           H  
ATOM   3286  CA  SER   218       6.392  54.648 103.862  1.00  0.00           C  
ATOM   3287  HA  SER   218       5.307  54.543 103.826  1.00  0.00           H  
ATOM   3288  CB  SER   218       6.723  54.327 105.312  1.00  0.00           C  
ATOM   3289  HB2 SER   218       6.671  55.236 105.911  1.00  0.00           H  
ATOM   3290  HB3 SER   218       6.084  53.556 105.743  1.00  0.00           H  
ATOM   3291  OG  SER   218       8.140  54.056 105.492  1.00  0.00           O  
ATOM   3292  HG  SER   218       8.343  53.247 105.015  1.00  0.00           H  
ATOM   3293  C   SER   218       6.493  56.136 103.448  1.00  0.00           C  
ATOM   3294  O   SER   218       7.572  56.686 103.180  1.00  0.00           O  
ATOM   3295  N   THR   219       5.386  56.858 103.456  1.00  0.00           N  
ATOM   3296  H   THR   219       4.639  56.374 103.933  1.00  0.00           H  
ATOM   3297  CA  THR   219       5.347  58.316 103.608  1.00  0.00           C  
ATOM   3298  HA  THR   219       6.163  58.883 103.160  1.00  0.00           H  
ATOM   3299  CB  THR   219       4.106  58.810 102.865  1.00  0.00           C  
ATOM   3300  HB  THR   219       3.229  58.234 103.157  1.00  0.00           H  
ATOM   3301  CG2 THR   219       3.740  60.269 103.165  1.00  0.00           C  
ATOM   3302 HG21 THR   219       3.623  60.350 104.246  1.00  0.00           H  
ATOM   3303 HG22 THR   219       4.548  60.979 102.988  1.00  0.00           H  
ATOM   3304 HG23 THR   219       2.730  60.533 102.850  1.00  0.00           H  
ATOM   3305  OG1 THR   219       4.295  58.889 101.462  1.00  0.00           O  
ATOM   3306  HG1 THR   219       4.308  57.978 101.161  1.00  0.00           H  
ATOM   3307  C   THR   219       5.303  58.623 105.079  1.00  0.00           C  
ATOM   3308  O   THR   219       4.375  58.307 105.832  1.00  0.00           O  
ATOM   3309  N   TRP   220       6.314  59.335 105.641  1.00  0.00           N  
ATOM   3310  H   TRP   220       6.943  59.885 105.075  1.00  0.00           H  
ATOM   3311  CA  TRP   220       6.381  59.860 107.014  1.00  0.00           C  
ATOM   3312  HA  TRP   220       5.908  59.196 107.738  1.00  0.00           H  
ATOM   3313  CB  TRP   220       7.824  59.860 107.453  1.00  0.00           C  
ATOM   3314  HB2 TRP   220       8.457  60.491 106.829  1.00  0.00           H  
ATOM   3315  HB3 TRP   220       7.924  60.468 108.352  1.00  0.00           H  
ATOM   3316  CG  TRP   220       8.310  58.463 107.665  1.00  0.00           C  
ATOM   3317  CD1 TRP   220       8.960  57.653 106.780  1.00  0.00           C  
ATOM   3318  HD1 TRP   220       9.048  58.022 105.769  1.00  0.00           H  
ATOM   3319  NE1 TRP   220       8.830  56.373 107.181  1.00  0.00           N  
ATOM   3320  HE1 TRP   220       8.665  55.552 106.617  1.00  0.00           H  
ATOM   3321  CE2 TRP   220       8.597  56.353 108.541  1.00  0.00           C  
ATOM   3322  CZ2 TRP   220       8.543  55.345 109.486  1.00  0.00           C  
ATOM   3323  HZ2 TRP   220       8.872  54.352 109.215  1.00  0.00           H  
ATOM   3324  CH2 TRP   220       8.000  55.552 110.686  1.00  0.00           C  
ATOM   3325  HH2 TRP   220       7.844  54.810 111.455  1.00  0.00           H  
ATOM   3326  CZ3 TRP   220       7.373  56.777 111.028  1.00  0.00           C  
ATOM   3327  HZ3 TRP   220       6.885  56.863 111.987  1.00  0.00           H  
ATOM   3328  CE3 TRP   220       7.531  57.896 110.158  1.00  0.00           C  
ATOM   3329  HE3 TRP   220       7.289  58.932 110.343  1.00  0.00           H  
ATOM   3330  CD2 TRP   220       8.085  57.654 108.855  1.00  0.00           C  
ATOM   3331  C   TRP   220       5.860  61.255 107.072  1.00  0.00           C  
ATOM   3332  O   TRP   220       6.253  62.127 106.302  1.00  0.00           O  
ATOM   3333  N   PHE   221       4.952  61.445 108.047  1.00  0.00           N  
ATOM   3334  H   PHE   221       4.490  60.612 108.383  1.00  0.00           H  
ATOM   3335  CA  PHE   221       4.530  62.759 108.540  1.00  0.00           C  
ATOM   3336  HA  PHE   221       4.000  62.526 109.464  1.00  0.00           H  
ATOM   3337  CB  PHE   221       5.762  63.689 108.921  1.00  0.00           C  
ATOM   3338  HB2 PHE   221       6.038  64.291 108.055  1.00  0.00           H  
ATOM   3339  HB3 PHE   221       5.302  64.320 109.681  1.00  0.00           H  
ATOM   3340  CG  PHE   221       6.932  63.012 109.547  1.00  0.00           C  
ATOM   3341  CD1 PHE   221       6.779  62.078 110.638  1.00  0.00           C  
ATOM   3342  HD1 PHE   221       5.820  61.854 111.082  1.00  0.00           H  
ATOM   3343  CE1 PHE   221       7.900  61.456 111.187  1.00  0.00           C  
ATOM   3344  HE1 PHE   221       7.760  60.795 112.031  1.00  0.00           H  
ATOM   3345  CZ  PHE   221       9.168  61.767 110.655  1.00  0.00           C  
ATOM   3346  HZ  PHE   221      10.086  61.337 111.028  1.00  0.00           H  
ATOM   3347  CE2 PHE   221       9.227  62.635 109.498  1.00  0.00           C  
ATOM   3348  HE2 PHE   221      10.147  62.683 108.934  1.00  0.00           H  
ATOM   3349  CD2 PHE   221       8.146  63.220 108.950  1.00  0.00           C  
ATOM   3350  HD2 PHE   221       8.254  63.806 108.049  1.00  0.00           H  
ATOM   3351  C   PHE   221       3.554  63.578 107.738  1.00  0.00           C  
ATOM   3352  O   PHE   221       3.513  64.824 107.816  1.00  0.00           O  
ATOM   3353  N   ASN   222       2.669  62.923 106.945  1.00  0.00           N  
ATOM   3354  H   ASN   222       2.549  61.921 106.952  1.00  0.00           H  
ATOM   3355  CA  ASN   222       1.563  63.644 106.343  1.00  0.00           C  
ATOM   3356  HA  ASN   222       1.846  64.664 106.084  1.00  0.00           H  
ATOM   3357  CB  ASN   222       1.113  62.888 105.042  1.00  0.00           C  
ATOM   3358  HB2 ASN   222       1.859  63.102 104.276  1.00  0.00           H  
ATOM   3359  HB3 ASN   222       1.140  61.820 105.259  1.00  0.00           H  
ATOM   3360  CG  ASN   222      -0.199  63.183 104.457  1.00  0.00           C  
ATOM   3361  OD1 ASN   222      -1.180  62.587 104.878  1.00  0.00           O  
ATOM   3362  ND2 ASN   222      -0.273  63.870 103.353  1.00  0.00           N  
ATOM   3363 HD21 ASN   222      -1.115  64.424 103.292  1.00  0.00           H  
ATOM   3364 HD22 ASN   222       0.558  64.433 103.239  1.00  0.00           H  
ATOM   3365  C   ASN   222       0.326  63.671 107.297  1.00  0.00           C  
ATOM   3366  O   ASN   222      -0.005  62.640 107.881  1.00  0.00           O  
ATOM   3367  N   SER   223      -0.398  64.787 107.325  1.00  0.00           N  
ATOM   3368  H   SER   223      -0.167  65.527 106.678  1.00  0.00           H  
ATOM   3369  CA  SER   223      -1.338  65.098 108.388  1.00  0.00           C  
ATOM   3370  HA  SER   223      -1.005  64.703 109.348  1.00  0.00           H  
ATOM   3371  CB  SER   223      -1.428  66.644 108.689  1.00  0.00           C  
ATOM   3372  HB2 SER   223      -1.726  67.018 107.709  1.00  0.00           H  
ATOM   3373  HB3 SER   223      -2.173  66.907 109.439  1.00  0.00           H  
ATOM   3374  OG  SER   223      -0.175  67.130 109.081  1.00  0.00           O  
ATOM   3375  HG  SER   223       0.109  66.661 109.869  1.00  0.00           H  
ATOM   3376  C   SER   223      -2.779  64.559 108.230  1.00  0.00           C  
ATOM   3377  O   SER   223      -3.716  64.839 108.999  1.00  0.00           O  
ATOM   3378  N   THR   224      -3.028  63.832 107.146  1.00  0.00           N  
ATOM   3379  H   THR   224      -2.218  63.675 106.563  1.00  0.00           H  
ATOM   3380  CA  THR   224      -4.232  63.053 106.879  1.00  0.00           C  
ATOM   3381  HA  THR   224      -4.981  63.499 107.534  1.00  0.00           H  
ATOM   3382  CB  THR   224      -4.694  63.217 105.425  1.00  0.00           C  
ATOM   3383  HB  THR   224      -4.003  62.607 104.844  1.00  0.00           H  
ATOM   3384  CG2 THR   224      -6.146  62.742 105.222  1.00  0.00           C  
ATOM   3385 HG21 THR   224      -6.665  63.264 106.026  1.00  0.00           H  
ATOM   3386 HG22 THR   224      -6.495  63.001 104.222  1.00  0.00           H  
ATOM   3387 HG23 THR   224      -6.113  61.658 105.336  1.00  0.00           H  
ATOM   3388  OG1 THR   224      -4.550  64.511 104.990  1.00  0.00           O  
ATOM   3389  HG1 THR   224      -4.091  64.541 104.147  1.00  0.00           H  
ATOM   3390  C   THR   224      -4.012  61.593 107.266  1.00  0.00           C  
ATOM   3391  O   THR   224      -4.895  60.934 107.856  1.00  0.00           O  
ATOM   3392  N   TRP   225      -2.853  61.035 106.967  1.00  0.00           N  
ATOM   3393  H   TRP   225      -2.306  61.501 106.258  1.00  0.00           H  
ATOM   3394  CA  TRP   225      -2.504  59.644 107.092  1.00  0.00           C  
ATOM   3395  HA  TRP   225      -3.408  59.038 107.028  1.00  0.00           H  
ATOM   3396  CB  TRP   225      -1.599  59.274 105.990  1.00  0.00           C  
ATOM   3397  HB2 TRP   225      -0.766  59.976 105.989  1.00  0.00           H  
ATOM   3398  HB3 TRP   225      -1.303  58.244 106.190  1.00  0.00           H  
ATOM   3399  CG  TRP   225      -2.172  59.346 104.603  1.00  0.00           C  
ATOM   3400  CD1 TRP   225      -3.471  59.594 104.298  1.00  0.00           C  
ATOM   3401  HD1 TRP   225      -4.289  59.614 105.003  1.00  0.00           H  
ATOM   3402  NE1 TRP   225      -3.578  59.772 102.942  1.00  0.00           N  
ATOM   3403  HE1 TRP   225      -4.452  59.525 102.501  1.00  0.00           H  
ATOM   3404  CE2 TRP   225      -2.359  59.735 102.305  1.00  0.00           C  
ATOM   3405  CZ2 TRP   225      -2.046  59.520 100.935  1.00  0.00           C  
ATOM   3406  HZ2 TRP   225      -2.746  59.492 100.113  1.00  0.00           H  
ATOM   3407  CH2 TRP   225      -0.651  59.345 100.647  1.00  0.00           C  
ATOM   3408  HH2 TRP   225      -0.392  58.964  99.670  1.00  0.00           H  
ATOM   3409  CZ3 TRP   225       0.316  59.309 101.668  1.00  0.00           C  
ATOM   3410  HZ3 TRP   225       1.349  59.177 101.382  1.00  0.00           H  
ATOM   3411  CE3 TRP   225      -0.115  59.434 102.986  1.00  0.00           C  
ATOM   3412  HE3 TRP   225       0.585  59.401 103.808  1.00  0.00           H  
ATOM   3413  CD2 TRP   225      -1.456  59.590 103.374  1.00  0.00           C  
ATOM   3414  C   TRP   225      -1.882  59.337 108.550  1.00  0.00           C  
ATOM   3415  O   TRP   225      -2.370  58.413 109.314  1.00  0.00           O  
ATOM   3416  N   SER   226      -0.880  60.158 108.965  1.00  0.00           N  
ATOM   3417  H   SER   226      -0.818  61.048 108.492  1.00  0.00           H  
ATOM   3418  CA  SER   226      -0.273  60.234 110.302  1.00  0.00           C  
ATOM   3419  HA  SER   226      -1.085  60.480 110.987  1.00  0.00           H  
ATOM   3420  CB  SER   226       0.346  58.932 110.623  1.00  0.00           C  
ATOM   3421  HB2 SER   226      -0.334  58.129 110.339  1.00  0.00           H  
ATOM   3422  HB3 SER   226       1.244  58.823 110.015  1.00  0.00           H  
ATOM   3423  OG  SER   226       0.565  58.994 111.966  1.00  0.00           O  
ATOM   3424  HG  SER   226       0.641  58.128 112.374  1.00  0.00           H  
ATOM   3425  C   SER   226       0.680  61.422 110.424  1.00  0.00           C  
ATOM   3426  O   SER   226       1.775  61.289 109.882  1.00  0.00           O  
ATOM   3427  N   THR   227       0.292  62.444 111.241  1.00  0.00           N  
ATOM   3428  H   THR   227      -0.275  62.111 112.007  1.00  0.00           H  
ATOM   3429  CA  THR   227       0.984  63.683 111.451  1.00  0.00           C  
ATOM   3430  HA  THR   227       1.092  64.287 110.550  1.00  0.00           H  
ATOM   3431  CB  THR   227       0.235  64.498 112.504  1.00  0.00           C  
ATOM   3432  HB  THR   227       0.121  63.929 113.427  1.00  0.00           H  
ATOM   3433  CG2 THR   227       0.880  65.879 112.758  1.00  0.00           C  
ATOM   3434 HG21 THR   227       0.088  66.529 113.129  1.00  0.00           H  
ATOM   3435 HG22 THR   227       1.782  65.935 113.368  1.00  0.00           H  
ATOM   3436 HG23 THR   227       1.103  66.322 111.788  1.00  0.00           H  
ATOM   3437  OG1 THR   227      -1.032  64.842 112.029  1.00  0.00           O  
ATOM   3438  HG1 THR   227      -1.498  64.006 111.955  1.00  0.00           H  
ATOM   3439  C   THR   227       2.408  63.512 111.938  1.00  0.00           C  
ATOM   3440  O   THR   227       3.228  64.312 111.536  1.00  0.00           O  
ATOM   3441  N   GLU   228       2.675  62.502 112.874  1.00  0.00           N  
ATOM   3442  H   GLU   228       1.981  61.833 113.177  1.00  0.00           H  
ATOM   3443  CA  GLU   228       3.972  62.282 113.450  1.00  0.00           C  
ATOM   3444  HA  GLU   228       4.730  62.995 113.128  1.00  0.00           H  
ATOM   3445  CB  GLU   228       3.893  62.371 115.018  1.00  0.00           C  
ATOM   3446  HB2 GLU   228       3.158  61.663 115.400  1.00  0.00           H  
ATOM   3447  HB3 GLU   228       4.888  62.074 115.350  1.00  0.00           H  
ATOM   3448  CG  GLU   228       3.526  63.754 115.585  1.00  0.00           C  
ATOM   3449  HG2 GLU   228       2.442  63.867 115.556  1.00  0.00           H  
ATOM   3450  HG3 GLU   228       3.774  63.755 116.647  1.00  0.00           H  
ATOM   3451  CD  GLU   228       4.101  64.996 114.876  1.00  0.00           C  
ATOM   3452  OE1 GLU   228       5.303  64.857 114.458  1.00  0.00           O  
ATOM   3453  OE2 GLU   228       3.576  66.151 114.958  1.00  0.00           O  
ATOM   3454  C   GLU   228       4.426  60.922 113.059  1.00  0.00           C  
ATOM   3455  O   GLU   228       5.410  60.462 113.583  1.00  0.00           O  
ATOM   3456  N   GLY   229       3.715  60.259 112.135  1.00  0.00           N  
ATOM   3457  H   GLY   229       3.000  60.707 111.581  1.00  0.00           H  
ATOM   3458  CA  GLY   229       3.907  58.804 111.980  1.00  0.00           C  
ATOM   3459  HA2 GLY   229       4.878  58.438 112.315  1.00  0.00           H  
ATOM   3460  HA3 GLY   229       3.184  58.248 112.577  1.00  0.00           H  
ATOM   3461  C   GLY   229       3.867  58.370 110.511  1.00  0.00           C  
ATOM   3462  O   GLY   229       3.882  59.185 109.580  1.00  0.00           O  
ATOM   3463  N   SER   230       4.069  57.075 110.262  1.00  0.00           N  
ATOM   3464  H   SER   230       4.190  56.435 111.034  1.00  0.00           H  
ATOM   3465  CA  SER   230       4.043  56.440 108.986  1.00  0.00           C  
ATOM   3466  HA  SER   230       4.617  57.180 108.428  1.00  0.00           H  
ATOM   3467  CB  SER   230       4.700  55.042 108.940  1.00  0.00           C  
ATOM   3468  HB2 SER   230       5.751  55.182 109.193  1.00  0.00           H  
ATOM   3469  HB3 SER   230       4.382  54.342 109.713  1.00  0.00           H  
ATOM   3470  OG  SER   230       4.769  54.504 107.610  1.00  0.00           O  
ATOM   3471  HG  SER   230       5.264  53.682 107.589  1.00  0.00           H  
ATOM   3472  C   SER   230       2.587  56.411 108.529  1.00  0.00           C  
ATOM   3473  O   SER   230       1.676  56.479 109.319  1.00  0.00           O  
ATOM   3474  N   ASN   231       2.397  56.209 107.213  1.00  0.00           N  
ATOM   3475  H   ASN   231       3.225  55.997 106.674  1.00  0.00           H  
ATOM   3476  CA  ASN   231       1.083  56.235 106.513  1.00  0.00           C  
ATOM   3477  HA  ASN   231       0.384  56.943 106.959  1.00  0.00           H  
ATOM   3478  CB  ASN   231       1.352  56.596 105.075  1.00  0.00           C  
ATOM   3479  HB2 ASN   231       0.424  56.674 104.508  1.00  0.00           H  
ATOM   3480  HB3 ASN   231       1.844  57.563 104.971  1.00  0.00           H  
ATOM   3481  CG  ASN   231       2.229  55.666 104.308  1.00  0.00           C  
ATOM   3482  OD1 ASN   231       3.293  55.249 104.713  1.00  0.00           O  
ATOM   3483  ND2 ASN   231       1.680  55.066 103.285  1.00  0.00           N  
ATOM   3484 HD21 ASN   231       2.183  54.265 102.931  1.00  0.00           H  
ATOM   3485 HD22 ASN   231       0.847  55.456 102.869  1.00  0.00           H  
ATOM   3486  C   ASN   231       0.367  54.847 106.596  1.00  0.00           C  
ATOM   3487  O   ASN   231      -0.825  54.806 106.717  1.00  0.00           O  
ATOM   3488  N   ASN   232       1.153  53.801 106.605  1.00  0.00           N  
ATOM   3489  H   ASN   232       2.133  53.913 106.823  1.00  0.00           H  
ATOM   3490  CA  ASN   232       0.626  52.342 106.639  1.00  0.00           C  
ATOM   3491  HA  ASN   232       0.118  52.215 105.683  1.00  0.00           H  
ATOM   3492  CB  ASN   232       1.953  51.413 106.690  1.00  0.00           C  
ATOM   3493  HB2 ASN   232       2.519  51.702 107.575  1.00  0.00           H  
ATOM   3494  HB3 ASN   232       1.678  50.363 106.789  1.00  0.00           H  
ATOM   3495  CG  ASN   232       2.853  51.572 105.436  1.00  0.00           C  
ATOM   3496  OD1 ASN   232       2.310  51.639 104.281  1.00  0.00           O  
ATOM   3497  ND2 ASN   232       4.171  51.629 105.570  1.00  0.00           N  
ATOM   3498 HD21 ASN   232       4.822  51.517 104.806  1.00  0.00           H  
ATOM   3499 HD22 ASN   232       4.669  51.576 106.447  1.00  0.00           H  
ATOM   3500  C   ASN   232      -0.287  52.070 107.830  1.00  0.00           C  
ATOM   3501  O   ASN   232      -0.399  52.880 108.779  1.00  0.00           O  
ATOM   3502  N   THR   233      -1.019  51.003 107.813  1.00  0.00           N  
ATOM   3503  H   THR   233      -0.792  50.510 106.961  1.00  0.00           H  
ATOM   3504  CA  THR   233      -1.397  50.233 108.998  1.00  0.00           C  
ATOM   3505  HA  THR   233      -1.358  50.862 109.888  1.00  0.00           H  
ATOM   3506  CB  THR   233      -2.842  49.667 109.019  1.00  0.00           C  
ATOM   3507  HB  THR   233      -2.866  48.850 109.740  1.00  0.00           H  
ATOM   3508  CG2 THR   233      -3.793  50.678 109.454  1.00  0.00           C  
ATOM   3509 HG21 THR   233      -4.817  50.307 109.508  1.00  0.00           H  
ATOM   3510 HG22 THR   233      -3.500  51.123 110.405  1.00  0.00           H  
ATOM   3511 HG23 THR   233      -3.780  51.546 108.796  1.00  0.00           H  
ATOM   3512  OG1 THR   233      -3.214  49.227 107.675  1.00  0.00           O  
ATOM   3513  HG1 THR   233      -3.256  49.973 107.072  1.00  0.00           H  
ATOM   3514  C   THR   233      -0.421  49.025 109.145  1.00  0.00           C  
ATOM   3515  O   THR   233       0.127  48.476 108.178  1.00  0.00           O  
ATOM   3516  N   GLU   234      -0.158  48.622 110.389  1.00  0.00           N  
ATOM   3517  H   GLU   234      -0.872  48.731 111.095  1.00  0.00           H  
ATOM   3518  CA  GLU   234       1.139  48.056 110.839  1.00  0.00           C  
ATOM   3519  HA  GLU   234       1.783  47.609 110.083  1.00  0.00           H  
ATOM   3520  CB  GLU   234       1.979  49.257 111.277  1.00  0.00           C  
ATOM   3521  HB2 GLU   234       1.325  49.918 111.846  1.00  0.00           H  
ATOM   3522  HB3 GLU   234       2.738  48.968 112.004  1.00  0.00           H  
ATOM   3523  CG  GLU   234       2.731  49.901 110.103  1.00  0.00           C  
ATOM   3524  HG2 GLU   234       1.892  50.146 109.451  1.00  0.00           H  
ATOM   3525  HG3 GLU   234       3.006  50.889 110.473  1.00  0.00           H  
ATOM   3526  CD  GLU   234       3.897  49.137 109.427  1.00  0.00           C  
ATOM   3527  OE1 GLU   234       3.759  48.692 108.309  1.00  0.00           O  
ATOM   3528  OE2 GLU   234       4.713  48.615 110.177  1.00  0.00           O  
ATOM   3529  C   GLU   234       1.016  46.892 111.900  1.00  0.00           C  
ATOM   3530  O   GLU   234       1.896  46.744 112.732  1.00  0.00           O  
ATOM   3531  N   GLY   235      -0.193  46.316 112.049  1.00  0.00           N  
ATOM   3532  H   GLY   235      -0.675  46.109 111.186  1.00  0.00           H  
ATOM   3533  CA  GLY   235      -0.547  45.587 113.233  1.00  0.00           C  
ATOM   3534  HA2 GLY   235       0.008  46.205 113.939  1.00  0.00           H  
ATOM   3535  HA3 GLY   235      -1.636  45.527 113.213  1.00  0.00           H  
ATOM   3536  C   GLY   235      -0.012  44.107 113.331  1.00  0.00           C  
ATOM   3537  O   GLY   235      -0.850  43.215 113.329  1.00  0.00           O  
ATOM   3538  N   SER   236       1.314  43.898 113.325  1.00  0.00           N  
ATOM   3539  H   SER   236       1.857  44.613 112.862  1.00  0.00           H  
ATOM   3540  CA  SER   236       2.050  42.663 113.643  1.00  0.00           C  
ATOM   3541  HA  SER   236       1.472  42.107 114.381  1.00  0.00           H  
ATOM   3542  CB  SER   236       2.241  41.721 112.417  1.00  0.00           C  
ATOM   3543  HB2 SER   236       2.866  40.863 112.662  1.00  0.00           H  
ATOM   3544  HB3 SER   236       1.228  41.424 112.146  1.00  0.00           H  
ATOM   3545  OG  SER   236       2.823  42.364 111.319  1.00  0.00           O  
ATOM   3546  HG  SER   236       2.146  42.937 110.952  1.00  0.00           H  
ATOM   3547  C   SER   236       3.386  42.857 114.388  1.00  0.00           C  
ATOM   3548  O   SER   236       4.088  43.852 114.224  1.00  0.00           O  
ATOM   3549  N   ASP   237       3.720  41.867 115.165  1.00  0.00           N  
ATOM   3550  H   ASP   237       3.139  41.041 115.199  1.00  0.00           H  
ATOM   3551  CA  ASP   237       5.044  41.691 115.653  1.00  0.00           C  
ATOM   3552  HA  ASP   237       5.398  42.508 116.282  1.00  0.00           H  
ATOM   3553  CB  ASP   237       5.100  40.439 116.523  1.00  0.00           C  
ATOM   3554  HB2 ASP   237       4.126  40.349 117.003  1.00  0.00           H  
ATOM   3555  HB3 ASP   237       5.183  39.627 115.801  1.00  0.00           H  
ATOM   3556  CG  ASP   237       6.237  40.398 117.580  1.00  0.00           C  
ATOM   3557  OD1 ASP   237       6.569  41.453 118.164  1.00  0.00           O  
ATOM   3558  OD2 ASP   237       6.605  39.325 118.098  1.00  0.00           O  
ATOM   3559  C   ASP   237       6.120  41.651 114.572  1.00  0.00           C  
ATOM   3560  O   ASP   237       7.296  42.031 114.737  1.00  0.00           O  
ATOM   3561  N   THR   238       5.745  41.214 113.371  1.00  0.00           N  
ATOM   3562  H   THR   238       4.765  41.178 113.129  1.00  0.00           H  
ATOM   3563  CA  THR   238       6.683  40.708 112.273  1.00  0.00           C  
ATOM   3564  HA  THR   238       7.657  40.681 112.762  1.00  0.00           H  
ATOM   3565  CB  THR   238       6.422  39.209 111.933  1.00  0.00           C  
ATOM   3566  HB  THR   238       6.858  38.878 110.990  1.00  0.00           H  
ATOM   3567  CG2 THR   238       6.927  38.268 113.005  1.00  0.00           C  
ATOM   3568 HG21 THR   238       6.475  37.285 112.876  1.00  0.00           H  
ATOM   3569 HG22 THR   238       7.993  38.132 112.822  1.00  0.00           H  
ATOM   3570 HG23 THR   238       6.790  38.609 114.031  1.00  0.00           H  
ATOM   3571  OG1 THR   238       5.040  38.967 111.931  1.00  0.00           O  
ATOM   3572  HG1 THR   238       4.723  39.342 111.105  1.00  0.00           H  
ATOM   3573  C   THR   238       6.702  41.526 110.930  1.00  0.00           C  
ATOM   3574  O   THR   238       5.719  42.197 110.602  1.00  0.00           O  
ATOM   3575  N   ILE   239       7.932  41.538 110.409  1.00  0.00           N  
ATOM   3576  H   ILE   239       8.679  41.673 111.075  1.00  0.00           H  
ATOM   3577  CA  ILE   239       8.079  41.797 108.934  1.00  0.00           C  
ATOM   3578  HA  ILE   239       7.166  41.532 108.401  1.00  0.00           H  
ATOM   3579  CB  ILE   239       8.701  43.200 108.563  1.00  0.00           C  
ATOM   3580  HB  ILE   239       9.725  43.232 108.935  1.00  0.00           H  
ATOM   3581  CG2 ILE   239       8.809  43.372 107.049  1.00  0.00           C  
ATOM   3582 HG21 ILE   239       7.857  43.251 106.531  1.00  0.00           H  
ATOM   3583 HG22 ILE   239       9.242  44.320 106.731  1.00  0.00           H  
ATOM   3584 HG23 ILE   239       9.510  42.650 106.629  1.00  0.00           H  
ATOM   3585  CG1 ILE   239       7.837  44.345 109.199  1.00  0.00           C  
ATOM   3586 HG12 ILE   239       6.777  44.224 108.975  1.00  0.00           H  
ATOM   3587 HG13 ILE   239       7.870  44.347 110.288  1.00  0.00           H  
ATOM   3588  CD1 ILE   239       8.364  45.712 108.749  1.00  0.00           C  
ATOM   3589 HD11 ILE   239       9.447  45.780 108.638  1.00  0.00           H  
ATOM   3590 HD12 ILE   239       7.942  45.982 107.781  1.00  0.00           H  
ATOM   3591 HD13 ILE   239       8.037  46.503 109.423  1.00  0.00           H  
ATOM   3592  C   ILE   239       9.040  40.704 108.421  1.00  0.00           C  
ATOM   3593  O   ILE   239      10.214  40.800 108.692  1.00  0.00           O  
ATOM   3594  N   THR   240       8.585  39.745 107.604  1.00  0.00           N  
ATOM   3595  H   THR   240       7.605  39.515 107.690  1.00  0.00           H  
ATOM   3596  CA  THR   240       9.448  39.059 106.625  1.00  0.00           C  
ATOM   3597  HA  THR   240      10.309  38.895 107.274  1.00  0.00           H  
ATOM   3598  CB  THR   240       8.765  37.811 106.088  1.00  0.00           C  
ATOM   3599  HB  THR   240       7.827  38.085 105.605  1.00  0.00           H  
ATOM   3600  CG2 THR   240       9.640  36.920 105.290  1.00  0.00           C  
ATOM   3601 HG21 THR   240       9.854  37.404 104.337  1.00  0.00           H  
ATOM   3602 HG22 THR   240      10.589  36.648 105.752  1.00  0.00           H  
ATOM   3603 HG23 THR   240       9.084  36.044 104.954  1.00  0.00           H  
ATOM   3604  OG1 THR   240       8.515  37.046 107.282  1.00  0.00           O  
ATOM   3605  HG1 THR   240       8.358  36.140 107.006  1.00  0.00           H  
ATOM   3606  C   THR   240       9.794  40.007 105.474  1.00  0.00           C  
ATOM   3607  O   THR   240       8.944  40.634 104.782  1.00  0.00           O  
ATOM   3608  N   LEU   241      11.069  40.110 105.194  1.00  0.00           N  
ATOM   3609  H   LEU   241      11.704  39.713 105.871  1.00  0.00           H  
ATOM   3610  CA  LEU   241      11.650  40.355 103.898  1.00  0.00           C  
ATOM   3611  HA  LEU   241      11.111  41.148 103.380  1.00  0.00           H  
ATOM   3612  CB  LEU   241      13.090  40.851 104.121  1.00  0.00           C  
ATOM   3613  HB2 LEU   241      13.528  40.387 105.004  1.00  0.00           H  
ATOM   3614  HB3 LEU   241      13.671  40.522 103.260  1.00  0.00           H  
ATOM   3615  CG  LEU   241      13.339  42.344 104.384  1.00  0.00           C  
ATOM   3616  HG  LEU   241      12.931  42.954 103.578  1.00  0.00           H  
ATOM   3617  CD1 LEU   241      12.877  42.816 105.775  1.00  0.00           C  
ATOM   3618 HD11 LEU   241      13.192  42.138 106.568  1.00  0.00           H  
ATOM   3619 HD12 LEU   241      13.247  43.804 106.047  1.00  0.00           H  
ATOM   3620 HD13 LEU   241      11.788  42.841 105.808  1.00  0.00           H  
ATOM   3621  CD2 LEU   241      14.870  42.628 104.298  1.00  0.00           C  
ATOM   3622 HD21 LEU   241      15.005  43.360 103.502  1.00  0.00           H  
ATOM   3623 HD22 LEU   241      15.260  43.065 105.217  1.00  0.00           H  
ATOM   3624 HD23 LEU   241      15.387  41.693 104.079  1.00  0.00           H  
ATOM   3625  C   LEU   241      11.658  39.026 103.108  1.00  0.00           C  
ATOM   3626  O   LEU   241      12.313  38.047 103.517  1.00  0.00           O  
ATOM   3627  N   PRO   242      11.009  38.919 101.927  1.00  0.00           N  
ATOM   3628  CD  PRO   242       9.766  39.581 101.517  1.00  0.00           C  
ATOM   3629  HD2 PRO   242       9.993  40.627 101.307  1.00  0.00           H  
ATOM   3630  HD3 PRO   242       9.099  39.585 102.378  1.00  0.00           H  
ATOM   3631  CG  PRO   242       9.218  38.813 100.374  1.00  0.00           C  
ATOM   3632  HG2 PRO   242       9.406  39.452  99.512  1.00  0.00           H  
ATOM   3633  HG3 PRO   242       8.153  38.680 100.564  1.00  0.00           H  
ATOM   3634  CB  PRO   242      10.088  37.591 100.139  1.00  0.00           C  
ATOM   3635  HB2 PRO   242      10.318  37.391  99.093  1.00  0.00           H  
ATOM   3636  HB3 PRO   242       9.570  36.790 100.666  1.00  0.00           H  
ATOM   3637  CA  PRO   242      11.271  37.835 100.979  1.00  0.00           C  
ATOM   3638  HA  PRO   242      11.433  36.894 101.505  1.00  0.00           H  
ATOM   3639  C   PRO   242      12.564  38.005 100.098  1.00  0.00           C  
ATOM   3640  O   PRO   242      12.767  39.061  99.541  1.00  0.00           O  
ATOM   3641  N   CYX   243      13.518  37.074 100.358  1.00  0.00           N  
ATOM   3642  H   CYX   243      13.248  36.324 100.977  1.00  0.00           H  
ATOM   3643  CA  CYX   243      14.870  37.074  99.786  1.00  0.00           C  
ATOM   3644  HA  CYX   243      15.092  38.012  99.278  1.00  0.00           H  
ATOM   3645  CB  CYX   243      15.925  36.931 100.931  1.00  0.00           C  
ATOM   3646  HB2 CYX   243      15.945  35.888 101.249  1.00  0.00           H  
ATOM   3647  HB3 CYX   243      16.892  37.107 100.460  1.00  0.00           H  
ATOM   3648  SG  CYX   243      15.808  38.030 102.404  1.00  0.00           S  
ATOM   3649  C   CYX   243      15.019  35.952  98.749  1.00  0.00           C  
ATOM   3650  O   CYX   243      14.324  34.979  98.807  1.00  0.00           O  
ATOM   3651  N   ARG   244      15.903  36.224  97.735  1.00  0.00           N  
ATOM   3652  H   ARG   244      16.344  37.133  97.730  1.00  0.00           H  
ATOM   3653  CA  ARG   244      16.658  35.187  97.098  1.00  0.00           C  
ATOM   3654  HA  ARG   244      16.111  34.246  97.047  1.00  0.00           H  
ATOM   3655  CB  ARG   244      17.001  35.563  95.655  1.00  0.00           C  
ATOM   3656  HB2 ARG   244      16.869  36.645  95.653  1.00  0.00           H  
ATOM   3657  HB3 ARG   244      18.045  35.313  95.466  1.00  0.00           H  
ATOM   3658  CG  ARG   244      16.052  34.858  94.689  1.00  0.00           C  
ATOM   3659  HG2 ARG   244      16.632  34.847  93.766  1.00  0.00           H  
ATOM   3660  HG3 ARG   244      15.765  33.870  95.049  1.00  0.00           H  
ATOM   3661  CD  ARG   244      14.789  35.761  94.603  1.00  0.00           C  
ATOM   3662  HD2 ARG   244      14.183  35.908  95.497  1.00  0.00           H  
ATOM   3663  HD3 ARG   244      15.107  36.738  94.237  1.00  0.00           H  
ATOM   3664  NE  ARG   244      13.957  35.203  93.519  1.00  0.00           N  
ATOM   3665  HE  ARG   244      13.996  34.226  93.267  1.00  0.00           H  
ATOM   3666  CZ  ARG   244      13.256  35.926  92.692  1.00  0.00           C  
ATOM   3667  NH1 ARG   244      13.205  37.201  92.769  1.00  0.00           N  
ATOM   3668 HH11 ARG   244      12.974  37.521  93.699  1.00  0.00           H  
ATOM   3669 HH12 ARG   244      12.696  37.611  91.999  1.00  0.00           H  
ATOM   3670  NH2 ARG   244      12.522  35.403  91.737  1.00  0.00           N  
ATOM   3671 HH21 ARG   244      12.237  34.460  91.963  1.00  0.00           H  
ATOM   3672 HH22 ARG   244      12.645  35.674  90.772  1.00  0.00           H  
ATOM   3673  C   ARG   244      18.011  35.057  97.864  1.00  0.00           C  
ATOM   3674  O   ARG   244      18.460  36.019  98.527  1.00  0.00           O  
ATOM   3675  N   ILE   245      18.559  33.882  97.819  1.00  0.00           N  
ATOM   3676  H   ILE   245      18.136  33.221  97.183  1.00  0.00           H  
ATOM   3677  CA  ILE   245      19.907  33.592  98.331  1.00  0.00           C  
ATOM   3678  HA  ILE   245      20.352  34.542  98.628  1.00  0.00           H  
ATOM   3679  CB  ILE   245      19.810  32.585  99.516  1.00  0.00           C  
ATOM   3680  HB  ILE   245      19.751  31.545  99.196  1.00  0.00           H  
ATOM   3681  CG2 ILE   245      21.107  32.854 100.295  1.00  0.00           C  
ATOM   3682 HG21 ILE   245      21.323  33.919 100.375  1.00  0.00           H  
ATOM   3683 HG22 ILE   245      21.027  32.514 101.327  1.00  0.00           H  
ATOM   3684 HG23 ILE   245      21.974  32.377  99.838  1.00  0.00           H  
ATOM   3685  CG1 ILE   245      18.605  32.915 100.472  1.00  0.00           C  
ATOM   3686 HG12 ILE   245      18.747  32.421 101.433  1.00  0.00           H  
ATOM   3687 HG13 ILE   245      18.496  33.960 100.763  1.00  0.00           H  
ATOM   3688  CD1 ILE   245      17.252  32.439 100.086  1.00  0.00           C  
ATOM   3689 HD11 ILE   245      16.584  32.424 100.947  1.00  0.00           H  
ATOM   3690 HD12 ILE   245      16.797  33.148  99.394  1.00  0.00           H  
ATOM   3691 HD13 ILE   245      17.328  31.403  99.758  1.00  0.00           H  
ATOM   3692  C   ILE   245      20.750  32.897  97.245  1.00  0.00           C  
ATOM   3693  O   ILE   245      20.412  31.744  96.928  1.00  0.00           O  
ATOM   3694  N   LYS   246      21.909  33.450  96.902  1.00  0.00           N  
ATOM   3695  H   LYS   246      22.362  34.110  97.518  1.00  0.00           H  
ATOM   3696  CA  LYS   246      22.799  32.834  95.941  1.00  0.00           C  
ATOM   3697  HA  LYS   246      22.422  31.869  95.604  1.00  0.00           H  
ATOM   3698  CB  LYS   246      22.942  33.805  94.769  1.00  0.00           C  
ATOM   3699  HB2 LYS   246      23.533  34.680  95.041  1.00  0.00           H  
ATOM   3700  HB3 LYS   246      23.624  33.347  94.053  1.00  0.00           H  
ATOM   3701  CG  LYS   246      21.593  34.187  94.070  1.00  0.00           C  
ATOM   3702  HG2 LYS   246      21.007  33.271  93.987  1.00  0.00           H  
ATOM   3703  HG3 LYS   246      21.065  34.997  94.574  1.00  0.00           H  
ATOM   3704  CD  LYS   246      21.901  34.599  92.633  1.00  0.00           C  
ATOM   3705  HD2 LYS   246      22.484  33.832  92.124  1.00  0.00           H  
ATOM   3706  HD3 LYS   246      20.914  34.572  92.173  1.00  0.00           H  
ATOM   3707  CE  LYS   246      22.643  35.867  92.184  1.00  0.00           C  
ATOM   3708  HE2 LYS   246      23.063  36.448  93.006  1.00  0.00           H  
ATOM   3709  HE3 LYS   246      23.415  35.584  91.469  1.00  0.00           H  
ATOM   3710  NZ  LYS   246      21.695  36.717  91.350  1.00  0.00           N  
ATOM   3711  HZ1 LYS   246      22.257  37.396  90.859  1.00  0.00           H  
ATOM   3712  HZ2 LYS   246      21.138  36.145  90.731  1.00  0.00           H  
ATOM   3713  HZ3 LYS   246      21.033  37.225  91.918  1.00  0.00           H  
ATOM   3714  C   LYS   246      24.174  32.555  96.612  1.00  0.00           C  
ATOM   3715  O   LYS   246      24.695  33.535  97.161  1.00  0.00           O  
ATOM   3716  N   GLN   247      24.579  31.353  96.788  1.00  0.00           N  
ATOM   3717  H   GLN   247      23.986  30.591  96.489  1.00  0.00           H  
ATOM   3718  CA  GLN   247      25.972  31.080  97.188  1.00  0.00           C  
ATOM   3719  HA  GLN   247      26.117  31.767  98.022  1.00  0.00           H  
ATOM   3720  CB  GLN   247      25.997  29.661  97.716  1.00  0.00           C  
ATOM   3721  HB2 GLN   247      25.199  29.505  98.441  1.00  0.00           H  
ATOM   3722  HB3 GLN   247      25.804  28.976  96.890  1.00  0.00           H  
ATOM   3723  CG  GLN   247      27.363  29.290  98.286  1.00  0.00           C  
ATOM   3724  HG2 GLN   247      28.104  29.154  97.498  1.00  0.00           H  
ATOM   3725  HG3 GLN   247      27.695  30.052  98.991  1.00  0.00           H  
ATOM   3726  CD  GLN   247      27.210  27.926  99.067  1.00  0.00           C  
ATOM   3727  OE1 GLN   247      27.022  26.930  98.399  1.00  0.00           O  
ATOM   3728  NE2 GLN   247      26.698  28.027 100.294  1.00  0.00           N  
ATOM   3729 HE21 GLN   247      26.292  27.191 100.692  1.00  0.00           H  
ATOM   3730 HE22 GLN   247      26.894  28.850 100.846  1.00  0.00           H  
ATOM   3731  C   GLN   247      26.966  31.466  96.055  1.00  0.00           C  
ATOM   3732  O   GLN   247      26.855  30.822  94.979  1.00  0.00           O  
ATOM   3733  N   ILE   248      27.916  32.364  96.259  1.00  0.00           N  
ATOM   3734  H   ILE   248      28.063  32.806  97.155  1.00  0.00           H  
ATOM   3735  CA  ILE   248      29.016  32.548  95.300  1.00  0.00           C  
ATOM   3736  HA  ILE   248      28.586  32.601  94.300  1.00  0.00           H  
ATOM   3737  CB  ILE   248      29.710  33.932  95.546  1.00  0.00           C  
ATOM   3738  HB  ILE   248      28.926  34.689  95.586  1.00  0.00           H  
ATOM   3739  CG2 ILE   248      30.629  34.068  96.756  1.00  0.00           C  
ATOM   3740 HG21 ILE   248      31.252  34.942  96.942  1.00  0.00           H  
ATOM   3741 HG22 ILE   248      29.988  33.647  97.531  1.00  0.00           H  
ATOM   3742 HG23 ILE   248      31.422  33.321  96.801  1.00  0.00           H  
ATOM   3743  CG1 ILE   248      30.484  34.538  94.366  1.00  0.00           C  
ATOM   3744 HG12 ILE   248      29.930  34.429  93.434  1.00  0.00           H  
ATOM   3745 HG13 ILE   248      30.539  35.601  94.600  1.00  0.00           H  
ATOM   3746  CD1 ILE   248      31.938  34.201  94.155  1.00  0.00           C  
ATOM   3747 HD11 ILE   248      32.161  34.678  93.201  1.00  0.00           H  
ATOM   3748 HD12 ILE   248      32.593  34.777  94.810  1.00  0.00           H  
ATOM   3749 HD13 ILE   248      32.212  33.150  94.060  1.00  0.00           H  
ATOM   3750  C   ILE   248      29.981  31.442  95.321  1.00  0.00           C  
ATOM   3751  O   ILE   248      30.204  30.819  96.369  1.00  0.00           O  
ATOM   3752  N   ILE   249      30.544  31.070  94.158  1.00  0.00           N  
ATOM   3753  H   ILE   249      30.076  31.466  93.356  1.00  0.00           H  
ATOM   3754  CA  ILE   249      31.348  29.859  93.962  1.00  0.00           C  
ATOM   3755  HA  ILE   249      31.781  29.497  94.895  1.00  0.00           H  
ATOM   3756  CB  ILE   249      30.482  28.629  93.402  1.00  0.00           C  
ATOM   3757  HB  ILE   249      31.252  27.887  93.189  1.00  0.00           H  
ATOM   3758  CG2 ILE   249      29.631  28.039  94.501  1.00  0.00           C  
ATOM   3759 HG21 ILE   249      29.206  27.109  94.123  1.00  0.00           H  
ATOM   3760 HG22 ILE   249      30.204  27.709  95.367  1.00  0.00           H  
ATOM   3761 HG23 ILE   249      28.850  28.682  94.907  1.00  0.00           H  
ATOM   3762  CG1 ILE   249      29.605  28.904  92.168  1.00  0.00           C  
ATOM   3763 HG12 ILE   249      28.612  28.591  92.492  1.00  0.00           H  
ATOM   3764 HG13 ILE   249      29.592  29.934  91.812  1.00  0.00           H  
ATOM   3765  CD1 ILE   249      30.045  27.980  91.001  1.00  0.00           C  
ATOM   3766 HD11 ILE   249      30.970  28.337  90.549  1.00  0.00           H  
ATOM   3767 HD12 ILE   249      30.120  26.944  91.333  1.00  0.00           H  
ATOM   3768 HD13 ILE   249      29.215  28.016  90.296  1.00  0.00           H  
ATOM   3769  C   ILE   249      32.483  30.170  92.970  1.00  0.00           C  
ATOM   3770  O   ILE   249      33.448  29.444  93.028  1.00  0.00           O  
ATOM   3771  N   ASN   250      32.362  31.132  92.100  1.00  0.00           N  
ATOM   3772  H   ASN   250      31.569  31.756  92.154  1.00  0.00           H  
ATOM   3773  CA  ASN   250      33.508  31.515  91.281  1.00  0.00           C  
ATOM   3774  HA  ASN   250      34.416  31.253  91.823  1.00  0.00           H  
ATOM   3775  CB  ASN   250      33.510  30.668  89.964  1.00  0.00           C  
ATOM   3776  HB2 ASN   250      33.090  29.674  90.122  1.00  0.00           H  
ATOM   3777  HB3 ASN   250      32.926  31.156  89.184  1.00  0.00           H  
ATOM   3778  CG  ASN   250      34.972  30.646  89.413  1.00  0.00           C  
ATOM   3779  OD1 ASN   250      35.570  31.710  89.374  1.00  0.00           O  
ATOM   3780  ND2 ASN   250      35.564  29.488  89.032  1.00  0.00           N  
ATOM   3781 HD21 ASN   250      36.556  29.479  88.847  1.00  0.00           H  
ATOM   3782 HD22 ASN   250      35.203  28.610  89.378  1.00  0.00           H  
ATOM   3783  C   ASN   250      33.584  33.024  91.059  1.00  0.00           C  
ATOM   3784  O   ASN   250      32.617  33.705  90.675  1.00  0.00           O  
ATOM   3785  N   MET   251      34.637  33.720  91.553  1.00  0.00           N  
ATOM   3786  H   MET   251      35.400  33.115  91.818  1.00  0.00           H  
ATOM   3787  CA  MET   251      34.941  35.149  91.190  1.00  0.00           C  
ATOM   3788  HA  MET   251      34.034  35.603  90.789  1.00  0.00           H  
ATOM   3789  CB  MET   251      35.418  36.020  92.409  1.00  0.00           C  
ATOM   3790  HB2 MET   251      34.651  36.010  93.183  1.00  0.00           H  
ATOM   3791  HB3 MET   251      36.389  35.716  92.800  1.00  0.00           H  
ATOM   3792  CG  MET   251      35.738  37.471  92.170  1.00  0.00           C  
ATOM   3793  HG2 MET   251      35.894  38.018  93.100  1.00  0.00           H  
ATOM   3794  HG3 MET   251      36.714  37.591  91.700  1.00  0.00           H  
ATOM   3795  SD  MET   251      34.575  38.416  91.145  1.00  0.00           S  
ATOM   3796  CE  MET   251      35.258  40.116  91.414  1.00  0.00           C  
ATOM   3797  HE1 MET   251      35.199  40.379  92.470  1.00  0.00           H  
ATOM   3798  HE2 MET   251      36.249  40.296  90.996  1.00  0.00           H  
ATOM   3799  HE3 MET   251      34.575  40.768  90.870  1.00  0.00           H  
ATOM   3800  C   MET   251      35.979  35.302  90.061  1.00  0.00           C  
ATOM   3801  O   MET   251      37.109  34.863  90.157  1.00  0.00           O  
ATOM   3802  N   TRP   252      35.538  35.627  88.821  1.00  0.00           N  
ATOM   3803  H   TRP   252      34.551  35.828  88.751  1.00  0.00           H  
ATOM   3804  CA  TRP   252      36.310  36.019  87.623  1.00  0.00           C  
ATOM   3805  HA  TRP   252      37.147  35.322  87.602  1.00  0.00           H  
ATOM   3806  CB  TRP   252      35.555  35.831  86.305  1.00  0.00           C  
ATOM   3807  HB2 TRP   252      34.614  36.366  86.439  1.00  0.00           H  
ATOM   3808  HB3 TRP   252      36.069  36.276  85.454  1.00  0.00           H  
ATOM   3809  CG  TRP   252      35.071  34.436  85.970  1.00  0.00           C  
ATOM   3810  CD1 TRP   252      33.856  33.948  86.355  1.00  0.00           C  
ATOM   3811  HD1 TRP   252      33.123  34.375  87.023  1.00  0.00           H  
ATOM   3812  NE1 TRP   252      33.770  32.632  85.938  1.00  0.00           N  
ATOM   3813  HE1 TRP   252      33.100  31.987  86.331  1.00  0.00           H  
ATOM   3814  CE2 TRP   252      34.961  32.199  85.461  1.00  0.00           C  
ATOM   3815  CZ2 TRP   252      35.545  30.960  85.301  1.00  0.00           C  
ATOM   3816  HZ2 TRP   252      34.881  30.116  85.415  1.00  0.00           H  
ATOM   3817  CH2 TRP   252      36.906  30.778  85.172  1.00  0.00           C  
ATOM   3818  HH2 TRP   252      37.347  29.816  85.386  1.00  0.00           H  
ATOM   3819  CZ3 TRP   252      37.678  31.904  84.951  1.00  0.00           C  
ATOM   3820  HZ3 TRP   252      38.734  31.781  84.763  1.00  0.00           H  
ATOM   3821  CE3 TRP   252      37.172  33.187  85.196  1.00  0.00           C  
ATOM   3822  HE3 TRP   252      37.815  34.051  85.119  1.00  0.00           H  
ATOM   3823  CD2 TRP   252      35.792  33.323  85.394  1.00  0.00           C  
ATOM   3824  C   TRP   252      36.918  37.455  87.742  1.00  0.00           C  
ATOM   3825  O   TRP   252      36.235  38.478  87.519  1.00  0.00           O  
ATOM   3826  N   CYX   253      38.228  37.678  87.954  1.00  0.00           N  
ATOM   3827  H   CYX   253      38.800  36.857  88.086  1.00  0.00           H  
ATOM   3828  CA  CYX   253      38.721  38.930  88.493  1.00  0.00           C  
ATOM   3829  HA  CYX   253      37.975  39.364  89.158  1.00  0.00           H  
ATOM   3830  CB  CYX   253      39.997  38.659  89.463  1.00  0.00           C  
ATOM   3831  HB2 CYX   253      39.735  37.854  90.149  1.00  0.00           H  
ATOM   3832  HB3 CYX   253      40.805  38.240  88.864  1.00  0.00           H  
ATOM   3833  SG  CYX   253      40.509  40.037  90.564  1.00  0.00           S  
ATOM   3834  C   CYX   253      39.141  40.002  87.460  1.00  0.00           C  
ATOM   3835  O   CYX   253      38.925  41.199  87.729  1.00  0.00           O  
ATOM   3836  N   LYS   254      39.795  39.627  86.376  1.00  0.00           N  
ATOM   3837  H   LYS   254      39.893  38.645  86.160  1.00  0.00           H  
ATOM   3838  CA  LYS   254      40.005  40.525  85.252  1.00  0.00           C  
ATOM   3839  HA  LYS   254      40.680  41.292  85.632  1.00  0.00           H  
ATOM   3840  CB  LYS   254      40.768  39.738  84.155  1.00  0.00           C  
ATOM   3841  HB2 LYS   254      40.568  38.667  84.170  1.00  0.00           H  
ATOM   3842  HB3 LYS   254      40.404  40.057  83.178  1.00  0.00           H  
ATOM   3843  CG  LYS   254      42.266  39.998  84.182  1.00  0.00           C  
ATOM   3844  HG2 LYS   254      42.686  39.506  83.305  1.00  0.00           H  
ATOM   3845  HG3 LYS   254      42.430  41.069  84.067  1.00  0.00           H  
ATOM   3846  CD  LYS   254      43.001  39.424  85.446  1.00  0.00           C  
ATOM   3847  HD2 LYS   254      42.639  39.956  86.327  1.00  0.00           H  
ATOM   3848  HD3 LYS   254      42.949  38.357  85.664  1.00  0.00           H  
ATOM   3849  CE  LYS   254      44.419  39.793  85.504  1.00  0.00           C  
ATOM   3850  HE2 LYS   254      44.863  39.193  86.299  1.00  0.00           H  
ATOM   3851  HE3 LYS   254      44.939  39.484  84.598  1.00  0.00           H  
ATOM   3852  NZ  LYS   254      44.547  41.240  85.795  1.00  0.00           N  
ATOM   3853  HZ1 LYS   254      44.363  41.819  84.988  1.00  0.00           H  
ATOM   3854  HZ2 LYS   254      43.925  41.616  86.497  1.00  0.00           H  
ATOM   3855  HZ3 LYS   254      45.437  41.382  86.252  1.00  0.00           H  
ATOM   3856  C   LYS   254      38.703  41.125  84.661  1.00  0.00           C  
ATOM   3857  O   LYS   254      38.650  42.332  84.355  1.00  0.00           O  
ATOM   3858  N   VAL   255      37.586  40.355  84.656  1.00  0.00           N  
ATOM   3859  H   VAL   255      37.672  39.394  84.953  1.00  0.00           H  
ATOM   3860  CA  VAL   255      36.228  40.935  84.201  1.00  0.00           C  
ATOM   3861  HA  VAL   255      36.445  41.668  83.425  1.00  0.00           H  
ATOM   3862  CB  VAL   255      35.400  39.802  83.537  1.00  0.00           C  
ATOM   3863  HB  VAL   255      35.159  39.037  84.275  1.00  0.00           H  
ATOM   3864  CG1 VAL   255      34.048  40.407  83.058  1.00  0.00           C  
ATOM   3865 HG11 VAL   255      34.173  41.301  82.447  1.00  0.00           H  
ATOM   3866 HG12 VAL   255      33.566  39.726  82.357  1.00  0.00           H  
ATOM   3867 HG13 VAL   255      33.322  40.461  83.869  1.00  0.00           H  
ATOM   3868  CG2 VAL   255      36.215  39.260  82.417  1.00  0.00           C  
ATOM   3869 HG21 VAL   255      35.873  38.295  82.044  1.00  0.00           H  
ATOM   3870 HG22 VAL   255      36.177  39.975  81.596  1.00  0.00           H  
ATOM   3871 HG23 VAL   255      37.285  39.177  82.609  1.00  0.00           H  
ATOM   3872  C   VAL   255      35.428  41.567  85.339  1.00  0.00           C  
ATOM   3873  O   VAL   255      34.623  42.426  85.184  1.00  0.00           O  
ATOM   3874  N   GLY   256      35.726  41.057  86.582  1.00  0.00           N  
ATOM   3875  H   GLY   256      36.315  40.237  86.610  1.00  0.00           H  
ATOM   3876  CA  GLY   256      35.045  41.401  87.795  1.00  0.00           C  
ATOM   3877  HA2 GLY   256      35.697  41.141  88.629  1.00  0.00           H  
ATOM   3878  HA3 GLY   256      34.984  42.489  87.804  1.00  0.00           H  
ATOM   3879  C   GLY   256      33.650  40.679  87.903  1.00  0.00           C  
ATOM   3880  O   GLY   256      32.664  41.360  88.278  1.00  0.00           O  
ATOM   3881  N   LYS   257      33.594  39.423  87.520  1.00  0.00           N  
ATOM   3882  H   LYS   257      34.480  38.975  87.336  1.00  0.00           H  
ATOM   3883  CA  LYS   257      32.358  38.700  87.410  1.00  0.00           C  
ATOM   3884  HA  LYS   257      31.513  39.379  87.521  1.00  0.00           H  
ATOM   3885  CB  LYS   257      32.133  38.061  85.982  1.00  0.00           C  
ATOM   3886  HB2 LYS   257      32.363  38.892  85.316  1.00  0.00           H  
ATOM   3887  HB3 LYS   257      32.819  37.225  85.846  1.00  0.00           H  
ATOM   3888  CG  LYS   257      30.658  37.531  85.855  1.00  0.00           C  
ATOM   3889  HG2 LYS   257      30.499  36.700  86.542  1.00  0.00           H  
ATOM   3890  HG3 LYS   257      29.992  38.345  86.145  1.00  0.00           H  
ATOM   3891  CD  LYS   257      30.342  37.036  84.452  1.00  0.00           C  
ATOM   3892  HD2 LYS   257      30.879  36.146  84.125  1.00  0.00           H  
ATOM   3893  HD3 LYS   257      29.296  36.731  84.431  1.00  0.00           H  
ATOM   3894  CE  LYS   257      30.416  38.127  83.349  1.00  0.00           C  
ATOM   3895  HE2 LYS   257      31.440  38.498  83.323  1.00  0.00           H  
ATOM   3896  HE3 LYS   257      30.223  37.640  82.393  1.00  0.00           H  
ATOM   3897  NZ  LYS   257      29.433  39.248  83.459  1.00  0.00           N  
ATOM   3898  HZ1 LYS   257      29.015  39.295  84.377  1.00  0.00           H  
ATOM   3899  HZ2 LYS   257      29.868  40.149  83.321  1.00  0.00           H  
ATOM   3900  HZ3 LYS   257      28.716  39.163  82.753  1.00  0.00           H  
ATOM   3901  C   LYS   257      32.246  37.761  88.609  1.00  0.00           C  
ATOM   3902  O   LYS   257      33.105  36.923  88.789  1.00  0.00           O  
ATOM   3903  N   MET   258      31.008  37.536  89.073  1.00  0.00           N  
ATOM   3904  H   MET   258      30.197  37.976  88.663  1.00  0.00           H  
ATOM   3905  CA  MET   258      30.659  36.418  89.944  1.00  0.00           C  
ATOM   3906  HA  MET   258      31.566  36.011  90.391  1.00  0.00           H  
ATOM   3907  CB  MET   258      29.931  37.067  91.116  1.00  0.00           C  
ATOM   3908  HB2 MET   258      29.157  37.697  90.678  1.00  0.00           H  
ATOM   3909  HB3 MET   258      29.438  36.331  91.750  1.00  0.00           H  
ATOM   3910  CG  MET   258      30.891  37.971  91.909  1.00  0.00           C  
ATOM   3911  HG2 MET   258      31.812  37.409  92.064  1.00  0.00           H  
ATOM   3912  HG3 MET   258      31.004  38.944  91.431  1.00  0.00           H  
ATOM   3913  SD  MET   258      30.223  38.235  93.563  1.00  0.00           S  
ATOM   3914  CE  MET   258      31.837  38.184  94.540  1.00  0.00           C  
ATOM   3915  HE1 MET   258      32.525  38.971  94.233  1.00  0.00           H  
ATOM   3916  HE2 MET   258      31.724  38.140  95.624  1.00  0.00           H  
ATOM   3917  HE3 MET   258      32.318  37.242  94.278  1.00  0.00           H  
ATOM   3918  C   MET   258      29.868  35.275  89.269  1.00  0.00           C  
ATOM   3919  O   MET   258      28.962  35.595  88.507  1.00  0.00           O  
ATOM   3920  N   MET   259      30.186  34.015  89.551  1.00  0.00           N  
ATOM   3921  H   MET   259      31.071  33.775  89.974  1.00  0.00           H  
ATOM   3922  CA  MET   259      29.280  32.904  89.473  1.00  0.00           C  
ATOM   3923  HA  MET   259      28.392  33.112  88.876  1.00  0.00           H  
ATOM   3924  CB  MET   259      29.864  31.768  88.690  1.00  0.00           C  
ATOM   3925  HB2 MET   259      30.643  31.232  89.231  1.00  0.00           H  
ATOM   3926  HB3 MET   259      28.991  31.133  88.535  1.00  0.00           H  
ATOM   3927  CG  MET   259      30.389  32.131  87.291  1.00  0.00           C  
ATOM   3928  HG2 MET   259      29.627  32.704  86.762  1.00  0.00           H  
ATOM   3929  HG3 MET   259      31.236  32.794  87.464  1.00  0.00           H  
ATOM   3930  SD  MET   259      30.860  30.716  86.207  1.00  0.00           S  
ATOM   3931  CE  MET   259      29.246  30.150  85.636  1.00  0.00           C  
ATOM   3932  HE1 MET   259      28.731  30.954  85.111  1.00  0.00           H  
ATOM   3933  HE2 MET   259      29.361  29.299  84.965  1.00  0.00           H  
ATOM   3934  HE3 MET   259      28.631  29.825  86.475  1.00  0.00           H  
ATOM   3935  C   MET   259      28.656  32.377  90.804  1.00  0.00           C  
ATOM   3936  O   MET   259      29.268  32.528  91.866  1.00  0.00           O  
ATOM   3937  N   TYR   260      27.512  31.754  90.809  1.00  0.00           N  
ATOM   3938  H   TYR   260      27.187  31.457  89.900  1.00  0.00           H  
ATOM   3939  CA  TYR   260      26.591  31.454  91.939  1.00  0.00           C  
ATOM   3940  HA  TYR   260      27.076  31.560  92.909  1.00  0.00           H  
ATOM   3941  CB  TYR   260      25.445  32.444  91.931  1.00  0.00           C  
ATOM   3942  HB2 TYR   260      24.769  32.367  91.080  1.00  0.00           H  
ATOM   3943  HB3 TYR   260      24.917  32.177  92.846  1.00  0.00           H  
ATOM   3944  CG  TYR   260      25.965  33.884  92.067  1.00  0.00           C  
ATOM   3945  CD1 TYR   260      26.352  34.476  93.284  1.00  0.00           C  
ATOM   3946  HD1 TYR   260      26.447  33.972  94.234  1.00  0.00           H  
ATOM   3947  CE1 TYR   260      26.327  35.896  93.269  1.00  0.00           C  
ATOM   3948  HE1 TYR   260      26.595  36.428  94.170  1.00  0.00           H  
ATOM   3949  CZ  TYR   260      26.439  36.610  92.075  1.00  0.00           C  
ATOM   3950  OH  TYR   260      26.600  37.961  92.125  1.00  0.00           O  
ATOM   3951  HH  TYR   260      26.836  38.118  93.042  1.00  0.00           H  
ATOM   3952  CE2 TYR   260      26.268  35.990  90.825  1.00  0.00           C  
ATOM   3953  HE2 TYR   260      26.278  36.669  89.986  1.00  0.00           H  
ATOM   3954  CD2 TYR   260      25.915  34.610  90.850  1.00  0.00           C  
ATOM   3955  HD2 TYR   260      25.549  34.151  89.943  1.00  0.00           H  
ATOM   3956  C   TYR   260      26.076  30.007  91.804  1.00  0.00           C  
ATOM   3957  O   TYR   260      25.460  29.733  90.763  1.00  0.00           O  
ATOM   3958  N   ALA   261      26.023  29.275  92.821  1.00  0.00           N  
ATOM   3959  H   ALA   261      26.290  29.649  93.720  1.00  0.00           H  
ATOM   3960  CA  ALA   261      25.172  28.106  93.023  1.00  0.00           C  
ATOM   3961  HA  ALA   261      24.798  27.741  92.066  1.00  0.00           H  
ATOM   3962  CB  ALA   261      26.040  26.968  93.565  1.00  0.00           C  
ATOM   3963  HB1 ALA   261      26.466  27.251  94.528  1.00  0.00           H  
ATOM   3964  HB2 ALA   261      25.444  26.081  93.783  1.00  0.00           H  
ATOM   3965  HB3 ALA   261      26.872  26.734  92.902  1.00  0.00           H  
ATOM   3966  C   ALA   261      23.934  28.460  93.954  1.00  0.00           C  
ATOM   3967  O   ALA   261      23.916  29.410  94.706  1.00  0.00           O  
ATOM   3968  N   PRO   262      22.860  27.666  93.873  1.00  0.00           N  
ATOM   3969  CD  PRO   262      22.387  26.877  92.738  1.00  0.00           C  
ATOM   3970  HD2 PRO   262      23.083  26.109  92.402  1.00  0.00           H  
ATOM   3971  HD3 PRO   262      22.105  27.605  91.977  1.00  0.00           H  
ATOM   3972  CG  PRO   262      20.966  26.238  93.173  1.00  0.00           C  
ATOM   3973  HG2 PRO   262      20.718  25.290  92.696  1.00  0.00           H  
ATOM   3974  HG3 PRO   262      20.176  26.982  93.067  1.00  0.00           H  
ATOM   3975  CB  PRO   262      21.242  26.040  94.644  1.00  0.00           C  
ATOM   3976  HB2 PRO   262      21.728  25.102  94.911  1.00  0.00           H  
ATOM   3977  HB3 PRO   262      20.325  26.110  95.230  1.00  0.00           H  
ATOM   3978  CA  PRO   262      22.030  27.255  95.063  1.00  0.00           C  
ATOM   3979  HA  PRO   262      21.353  28.074  95.305  1.00  0.00           H  
ATOM   3980  C   PRO   262      22.951  27.006  96.313  1.00  0.00           C  
ATOM   3981  O   PRO   262      24.007  26.330  96.189  1.00  0.00           O  
ATOM   3982  N   PRO   263      22.690  27.513  97.487  1.00  0.00           N  
ATOM   3983  CD  PRO   263      21.690  28.517  97.783  1.00  0.00           C  
ATOM   3984  HD2 PRO   263      20.654  28.176  97.794  1.00  0.00           H  
ATOM   3985  HD3 PRO   263      21.763  29.243  96.974  1.00  0.00           H  
ATOM   3986  CG  PRO   263      22.135  29.112  99.076  1.00  0.00           C  
ATOM   3987  HG2 PRO   263      21.327  29.542  99.668  1.00  0.00           H  
ATOM   3988  HG3 PRO   263      22.798  29.947  98.847  1.00  0.00           H  
ATOM   3989  CB  PRO   263      22.954  28.016  99.790  1.00  0.00           C  
ATOM   3990  HB2 PRO   263      22.282  27.548 100.510  1.00  0.00           H  
ATOM   3991  HB3 PRO   263      23.710  28.485 100.419  1.00  0.00           H  
ATOM   3992  CA  PRO   263      23.545  27.204  98.648  1.00  0.00           C  
ATOM   3993  HA  PRO   263      24.532  27.524  98.316  1.00  0.00           H  
ATOM   3994  C   PRO   263      23.703  25.685  98.956  1.00  0.00           C  
ATOM   3995  O   PRO   263      22.688  24.994  98.808  1.00  0.00           O  
ATOM   3996  N   ILE   264      24.840  25.111  99.394  1.00  0.00           N  
ATOM   3997  H   ILE   264      25.716  25.549  99.147  1.00  0.00           H  
ATOM   3998  CA  ILE   264      24.888  23.892 100.271  1.00  0.00           C  
ATOM   3999  HA  ILE   264      24.014  23.358  99.898  1.00  0.00           H  
ATOM   4000  CB  ILE   264      26.127  23.036  99.997  1.00  0.00           C  
ATOM   4001  HB  ILE   264      26.023  22.760  98.947  1.00  0.00           H  
ATOM   4002  CG2 ILE   264      27.410  23.867 100.224  1.00  0.00           C  
ATOM   4003 HG21 ILE   264      27.576  24.426  99.303  1.00  0.00           H  
ATOM   4004 HG22 ILE   264      27.372  24.537 101.083  1.00  0.00           H  
ATOM   4005 HG23 ILE   264      28.229  23.152 100.300  1.00  0.00           H  
ATOM   4006  CG1 ILE   264      26.065  21.701 100.700  1.00  0.00           C  
ATOM   4007 HG12 ILE   264      26.465  21.807 101.709  1.00  0.00           H  
ATOM   4008 HG13 ILE   264      25.053  21.364 100.922  1.00  0.00           H  
ATOM   4009  CD1 ILE   264      26.770  20.544 100.025  1.00  0.00           C  
ATOM   4010 HD11 ILE   264      26.792  19.677 100.684  1.00  0.00           H  
ATOM   4011 HD12 ILE   264      26.251  20.110  99.171  1.00  0.00           H  
ATOM   4012 HD13 ILE   264      27.758  20.876  99.704  1.00  0.00           H  
ATOM   4013  C   ILE   264      24.850  24.340 101.693  1.00  0.00           C  
ATOM   4014  O   ILE   264      25.236  25.456 101.993  1.00  0.00           O  
ATOM   4015  N   SER   265      24.135  23.568 102.536  1.00  0.00           N  
ATOM   4016  H   SER   265      24.114  22.569 102.387  1.00  0.00           H  
ATOM   4017  CA  SER   265      23.256  23.972 103.709  1.00  0.00           C  
ATOM   4018  HA  SER   265      23.947  24.665 104.188  1.00  0.00           H  
ATOM   4019  CB  SER   265      21.953  24.665 103.336  1.00  0.00           C  
ATOM   4020  HB2 SER   265      21.756  25.310 104.192  1.00  0.00           H  
ATOM   4021  HB3 SER   265      22.123  25.273 102.447  1.00  0.00           H  
ATOM   4022  OG  SER   265      20.744  23.899 103.285  1.00  0.00           O  
ATOM   4023  HG  SER   265      20.526  23.717 102.368  1.00  0.00           H  
ATOM   4024  C   SER   265      22.876  22.844 104.714  1.00  0.00           C  
ATOM   4025  O   SER   265      22.701  21.752 104.196  1.00  0.00           O  
ATOM   4026  N   GLY   266      22.778  23.133 105.972  1.00  0.00           N  
ATOM   4027  H   GLY   266      23.179  24.029 106.211  1.00  0.00           H  
ATOM   4028  CA  GLY   266      21.864  22.513 106.865  1.00  0.00           C  
ATOM   4029  HA2 GLY   266      21.929  21.428 106.775  1.00  0.00           H  
ATOM   4030  HA3 GLY   266      22.129  22.693 107.906  1.00  0.00           H  
ATOM   4031  C   GLY   266      20.421  23.039 106.623  1.00  0.00           C  
ATOM   4032  O   GLY   266      19.784  22.386 105.737  1.00  0.00           O  
ATOM   4033  N   GLN   267      19.856  23.979 107.424  1.00  0.00           N  
ATOM   4034  H   GLN   267      20.462  24.172 108.209  1.00  0.00           H  
ATOM   4035  CA  GLN   267      19.023  25.060 106.875  1.00  0.00           C  
ATOM   4036  HA  GLN   267      18.531  24.689 105.976  1.00  0.00           H  
ATOM   4037  CB  GLN   267      17.980  25.339 108.027  1.00  0.00           C  
ATOM   4038  HB2 GLN   267      17.384  26.209 107.749  1.00  0.00           H  
ATOM   4039  HB3 GLN   267      17.273  24.526 108.190  1.00  0.00           H  
ATOM   4040  CG  GLN   267      18.558  25.860 109.423  1.00  0.00           C  
ATOM   4041  HG2 GLN   267      18.693  24.915 109.948  1.00  0.00           H  
ATOM   4042  HG3 GLN   267      19.459  26.451 109.259  1.00  0.00           H  
ATOM   4043  CD  GLN   267      17.538  26.694 110.063  1.00  0.00           C  
ATOM   4044  OE1 GLN   267      17.699  27.887 110.119  1.00  0.00           O  
ATOM   4045  NE2 GLN   267      16.484  26.129 110.698  1.00  0.00           N  
ATOM   4046 HE21 GLN   267      16.363  25.126 110.686  1.00  0.00           H  
ATOM   4047 HE22 GLN   267      15.851  26.836 111.041  1.00  0.00           H  
ATOM   4048  C   GLN   267      19.857  26.338 106.498  1.00  0.00           C  
ATOM   4049  O   GLN   267      21.036  26.384 106.727  1.00  0.00           O  
ATOM   4050  N   ILE   268      19.130  27.301 105.933  1.00  0.00           N  
ATOM   4051  H   ILE   268      18.124  27.208 105.965  1.00  0.00           H  
ATOM   4052  CA  ILE   268      19.777  28.510 105.321  1.00  0.00           C  
ATOM   4053  HA  ILE   268      20.844  28.323 105.195  1.00  0.00           H  
ATOM   4054  CB  ILE   268      19.176  28.959 103.955  1.00  0.00           C  
ATOM   4055  HB  ILE   268      18.119  29.200 104.070  1.00  0.00           H  
ATOM   4056  CG2 ILE   268      19.858  30.168 103.393  1.00  0.00           C  
ATOM   4057 HG21 ILE   268      19.193  30.565 102.627  1.00  0.00           H  
ATOM   4058 HG22 ILE   268      20.092  30.937 104.129  1.00  0.00           H  
ATOM   4059 HG23 ILE   268      20.847  29.953 102.988  1.00  0.00           H  
ATOM   4060  CG1 ILE   268      19.352  27.954 102.812  1.00  0.00           C  
ATOM   4061 HG12 ILE   268      19.335  28.577 101.917  1.00  0.00           H  
ATOM   4062 HG13 ILE   268      20.322  27.469 102.929  1.00  0.00           H  
ATOM   4063  CD1 ILE   268      18.229  26.938 102.613  1.00  0.00           C  
ATOM   4064 HD11 ILE   268      18.577  26.189 101.901  1.00  0.00           H  
ATOM   4065 HD12 ILE   268      17.761  26.501 103.495  1.00  0.00           H  
ATOM   4066 HD13 ILE   268      17.446  27.565 102.187  1.00  0.00           H  
ATOM   4067  C   ILE   268      19.648  29.536 106.472  1.00  0.00           C  
ATOM   4068  O   ILE   268      18.478  29.891 106.843  1.00  0.00           O  
ATOM   4069  N   ARG   269      20.788  29.949 107.006  1.00  0.00           N  
ATOM   4070  H   ARG   269      21.636  29.835 106.469  1.00  0.00           H  
ATOM   4071  CA  ARG   269      20.837  30.506 108.367  1.00  0.00           C  
ATOM   4072  HA  ARG   269      19.862  30.904 108.651  1.00  0.00           H  
ATOM   4073  CB  ARG   269      21.120  29.364 109.342  1.00  0.00           C  
ATOM   4074  HB2 ARG   269      20.591  28.464 109.029  1.00  0.00           H  
ATOM   4075  HB3 ARG   269      22.170  29.070 109.313  1.00  0.00           H  
ATOM   4076  CG  ARG   269      20.808  29.688 110.800  1.00  0.00           C  
ATOM   4077  HG2 ARG   269      21.313  30.613 111.078  1.00  0.00           H  
ATOM   4078  HG3 ARG   269      19.732  29.866 110.781  1.00  0.00           H  
ATOM   4079  CD  ARG   269      21.162  28.630 111.806  1.00  0.00           C  
ATOM   4080  HD2 ARG   269      20.658  28.692 112.771  1.00  0.00           H  
ATOM   4081  HD3 ARG   269      20.730  27.682 111.487  1.00  0.00           H  
ATOM   4082  NE  ARG   269      22.571  28.639 112.197  1.00  0.00           N  
ATOM   4083  HE  ARG   269      23.207  28.139 111.594  1.00  0.00           H  
ATOM   4084  CZ  ARG   269      23.059  29.338 113.218  1.00  0.00           C  
ATOM   4085  NH1 ARG   269      22.489  29.514 114.360  1.00  0.00           N  
ATOM   4086 HH11 ARG   269      21.677  29.006 114.679  1.00  0.00           H  
ATOM   4087 HH12 ARG   269      22.750  30.327 114.901  1.00  0.00           H  
ATOM   4088  NH2 ARG   269      24.132  29.958 113.001  1.00  0.00           N  
ATOM   4089 HH21 ARG   269      24.676  30.287 113.785  1.00  0.00           H  
ATOM   4090 HH22 ARG   269      24.492  30.164 112.080  1.00  0.00           H  
ATOM   4091  C   ARG   269      21.829  31.628 108.548  1.00  0.00           C  
ATOM   4092  O   ARG   269      23.006  31.438 108.485  1.00  0.00           O  
ATOM   4093  N   CYX   270      21.395  32.845 108.917  1.00  0.00           N  
ATOM   4094  H   CYX   270      20.413  32.924 109.144  1.00  0.00           H  
ATOM   4095  CA  CYX   270      22.245  33.977 109.278  1.00  0.00           C  
ATOM   4096  HA  CYX   270      23.144  33.574 109.743  1.00  0.00           H  
ATOM   4097  CB  CYX   270      22.530  34.697 107.945  1.00  0.00           C  
ATOM   4098  HB2 CYX   270      23.086  33.962 107.363  1.00  0.00           H  
ATOM   4099  HB3 CYX   270      21.680  34.852 107.281  1.00  0.00           H  
ATOM   4100  SG  CYX   270      23.445  36.241 108.158  1.00  0.00           S  
ATOM   4101  C   CYX   270      21.418  34.785 110.326  1.00  0.00           C  
ATOM   4102  O   CYX   270      20.222  34.655 110.427  1.00  0.00           O  
ATOM   4103  N   SER   271      22.099  35.688 111.030  1.00  0.00           N  
ATOM   4104  H   SER   271      23.098  35.549 111.094  1.00  0.00           H  
ATOM   4105  CA  SER   271      21.454  36.922 111.516  1.00  0.00           C  
ATOM   4106  HA  SER   271      20.732  37.176 110.740  1.00  0.00           H  
ATOM   4107  CB  SER   271      20.714  36.746 112.889  1.00  0.00           C  
ATOM   4108  HB2 SER   271      20.112  37.563 113.289  1.00  0.00           H  
ATOM   4109  HB3 SER   271      20.051  35.890 112.764  1.00  0.00           H  
ATOM   4110  OG  SER   271      21.645  36.306 113.878  1.00  0.00           O  
ATOM   4111  HG  SER   271      22.290  35.774 113.407  1.00  0.00           H  
ATOM   4112  C   SER   271      22.456  38.080 111.780  1.00  0.00           C  
ATOM   4113  O   SER   271      23.618  37.765 112.151  1.00  0.00           O  
ATOM   4114  N   SER   272      22.205  39.341 111.722  1.00  0.00           N  
ATOM   4115  H   SER   272      21.222  39.516 111.574  1.00  0.00           H  
ATOM   4116  CA  SER   272      23.154  40.444 112.206  1.00  0.00           C  
ATOM   4117  HA  SER   272      23.777  40.054 113.011  1.00  0.00           H  
ATOM   4118  CB  SER   272      23.998  40.916 110.978  1.00  0.00           C  
ATOM   4119  HB2 SER   272      24.174  40.099 110.278  1.00  0.00           H  
ATOM   4120  HB3 SER   272      23.433  41.584 110.328  1.00  0.00           H  
ATOM   4121  OG  SER   272      25.241  41.413 111.522  1.00  0.00           O  
ATOM   4122  HG  SER   272      25.772  40.683 111.846  1.00  0.00           H  
ATOM   4123  C   SER   272      22.382  41.684 112.677  1.00  0.00           C  
ATOM   4124  O   SER   272      21.257  42.048 112.220  1.00  0.00           O  
ATOM   4125  N   ASN   273      23.008  42.554 113.502  1.00  0.00           N  
ATOM   4126  H   ASN   273      23.963  42.325 113.738  1.00  0.00           H  
ATOM   4127  CA  ASN   273      22.533  43.915 113.625  1.00  0.00           C  
ATOM   4128  HA  ASN   273      21.525  43.821 114.029  1.00  0.00           H  
ATOM   4129  CB  ASN   273      23.473  44.730 114.522  1.00  0.00           C  
ATOM   4130  HB2 ASN   273      24.496  44.619 114.162  1.00  0.00           H  
ATOM   4131  HB3 ASN   273      23.200  45.785 114.522  1.00  0.00           H  
ATOM   4132  CG  ASN   273      23.361  44.292 115.966  1.00  0.00           C  
ATOM   4133  OD1 ASN   273      22.343  44.287 116.624  1.00  0.00           O  
ATOM   4134  ND2 ASN   273      24.444  43.862 116.540  1.00  0.00           N  
ATOM   4135 HD21 ASN   273      25.069  43.617 115.784  1.00  0.00           H  
ATOM   4136 HD22 ASN   273      24.083  43.056 117.030  1.00  0.00           H  
ATOM   4137  C   ASN   273      22.498  44.606 112.256  1.00  0.00           C  
ATOM   4138  O   ASN   273      23.535  44.860 111.619  1.00  0.00           O  
ATOM   4139  N   ILE   274      21.386  45.311 111.980  1.00  0.00           N  
ATOM   4140  H   ILE   274      20.711  45.195 112.721  1.00  0.00           H  
ATOM   4141  CA  ILE   274      21.410  46.630 111.301  1.00  0.00           C  
ATOM   4142  HA  ILE   274      22.000  46.506 110.393  1.00  0.00           H  
ATOM   4143  CB  ILE   274      19.932  46.966 110.918  1.00  0.00           C  
ATOM   4144  HB  ILE   274      19.384  47.073 111.854  1.00  0.00           H  
ATOM   4145  CG2 ILE   274      19.687  48.270 110.172  1.00  0.00           C  
ATOM   4146 HG21 ILE   274      20.446  48.481 109.418  1.00  0.00           H  
ATOM   4147 HG22 ILE   274      18.709  48.307 109.692  1.00  0.00           H  
ATOM   4148 HG23 ILE   274      19.722  49.127 110.843  1.00  0.00           H  
ATOM   4149  CG1 ILE   274      19.274  45.831 110.147  1.00  0.00           C  
ATOM   4150 HG12 ILE   274      19.656  45.740 109.130  1.00  0.00           H  
ATOM   4151 HG13 ILE   274      19.595  44.866 110.541  1.00  0.00           H  
ATOM   4152  CD1 ILE   274      17.725  45.838 110.181  1.00  0.00           C  
ATOM   4153 HD11 ILE   274      17.264  44.860 110.315  1.00  0.00           H  
ATOM   4154 HD12 ILE   274      17.411  46.343 111.095  1.00  0.00           H  
ATOM   4155 HD13 ILE   274      17.341  46.320 109.281  1.00  0.00           H  
ATOM   4156  C   ILE   274      22.003  47.570 112.221  1.00  0.00           C  
ATOM   4157  O   ILE   274      21.618  47.571 113.405  1.00  0.00           O  
ATOM   4158  N   THR   275      22.899  48.386 111.634  1.00  0.00           N  
ATOM   4159  H   THR   275      23.425  48.116 110.816  1.00  0.00           H  
ATOM   4160  CA  THR   275      23.680  49.398 112.323  1.00  0.00           C  
ATOM   4161  HA  THR   275      23.283  49.453 113.337  1.00  0.00           H  
ATOM   4162  CB  THR   275      25.115  48.915 112.457  1.00  0.00           C  
ATOM   4163  HB  THR   275      25.741  49.719 112.843  1.00  0.00           H  
ATOM   4164  CG2 THR   275      25.215  47.803 113.526  1.00  0.00           C  
ATOM   4165 HG21 THR   275      24.497  47.020 113.282  1.00  0.00           H  
ATOM   4166 HG22 THR   275      26.146  47.237 113.489  1.00  0.00           H  
ATOM   4167 HG23 THR   275      25.082  48.163 114.547  1.00  0.00           H  
ATOM   4168  OG1 THR   275      25.693  48.448 111.261  1.00  0.00           O  
ATOM   4169  HG1 THR   275      26.103  49.244 110.915  1.00  0.00           H  
ATOM   4170  C   THR   275      23.609  50.779 111.531  1.00  0.00           C  
ATOM   4171  O   THR   275      23.483  51.853 112.078  1.00  0.00           O  
ATOM   4172  N   GLY   276      23.388  50.779 110.218  1.00  0.00           N  
ATOM   4173  H   GLY   276      23.369  49.879 109.762  1.00  0.00           H  
ATOM   4174  CA  GLY   276      23.115  52.001 109.450  1.00  0.00           C  
ATOM   4175  HA2 GLY   276      22.757  52.787 110.115  1.00  0.00           H  
ATOM   4176  HA3 GLY   276      24.097  52.371 109.154  1.00  0.00           H  
ATOM   4177  C   GLY   276      22.232  51.692 108.168  1.00  0.00           C  
ATOM   4178  O   GLY   276      21.928  50.496 107.935  1.00  0.00           O  
ATOM   4179  N   LEU   277      21.776  52.767 107.502  1.00  0.00           N  
ATOM   4180  H   LEU   277      21.931  53.707 107.838  1.00  0.00           H  
ATOM   4181  CA  LEU   277      21.045  52.642 106.140  1.00  0.00           C  
ATOM   4182  HA  LEU   277      21.183  51.643 105.725  1.00  0.00           H  
ATOM   4183  CB  LEU   277      19.519  52.810 106.234  1.00  0.00           C  
ATOM   4184  HB2 LEU   277      19.333  53.788 106.679  1.00  0.00           H  
ATOM   4185  HB3 LEU   277      19.192  52.817 105.194  1.00  0.00           H  
ATOM   4186  CG  LEU   277      18.610  51.712 106.942  1.00  0.00           C  
ATOM   4187  HG  LEU   277      19.150  50.770 106.842  1.00  0.00           H  
ATOM   4188  CD1 LEU   277      18.507  51.838 108.475  1.00  0.00           C  
ATOM   4189 HD11 LEU   277      19.268  51.215 108.946  1.00  0.00           H  
ATOM   4190 HD12 LEU   277      18.582  52.884 108.774  1.00  0.00           H  
ATOM   4191 HD13 LEU   277      17.568  51.429 108.849  1.00  0.00           H  
ATOM   4192  CD2 LEU   277      17.256  51.548 106.284  1.00  0.00           C  
ATOM   4193 HD21 LEU   277      17.281  51.344 105.214  1.00  0.00           H  
ATOM   4194 HD22 LEU   277      16.709  50.681 106.656  1.00  0.00           H  
ATOM   4195 HD23 LEU   277      16.634  52.438 106.381  1.00  0.00           H  
ATOM   4196  C   LEU   277      21.730  53.711 105.214  1.00  0.00           C  
ATOM   4197  O   LEU   277      22.135  54.744 105.657  1.00  0.00           O  
ATOM   4198  N   LEU   278      21.943  53.286 103.966  1.00  0.00           N  
ATOM   4199  H   LEU   278      21.578  52.379 103.712  1.00  0.00           H  
ATOM   4200  CA  LEU   278      22.598  54.055 102.866  1.00  0.00           C  
ATOM   4201  HA  LEU   278      23.237  54.852 103.247  1.00  0.00           H  
ATOM   4202  CB  LEU   278      23.505  53.192 101.993  1.00  0.00           C  
ATOM   4203  HB2 LEU   278      22.977  52.346 101.553  1.00  0.00           H  
ATOM   4204  HB3 LEU   278      23.895  53.896 101.258  1.00  0.00           H  
ATOM   4205  CG  LEU   278      24.645  52.454 102.795  1.00  0.00           C  
ATOM   4206  HG  LEU   278      24.304  52.112 103.772  1.00  0.00           H  
ATOM   4207  CD1 LEU   278      25.120  51.230 102.050  1.00  0.00           C  
ATOM   4208 HD11 LEU   278      26.059  50.785 102.380  1.00  0.00           H  
ATOM   4209 HD12 LEU   278      24.352  50.495 102.289  1.00  0.00           H  
ATOM   4210 HD13 LEU   278      25.023  51.428 100.982  1.00  0.00           H  
ATOM   4211  CD2 LEU   278      25.796  53.450 103.118  1.00  0.00           C  
ATOM   4212 HD21 LEU   278      26.762  52.946 103.144  1.00  0.00           H  
ATOM   4213 HD22 LEU   278      25.811  54.188 102.316  1.00  0.00           H  
ATOM   4214 HD23 LEU   278      25.523  53.810 104.110  1.00  0.00           H  
ATOM   4215  C   LEU   278      21.522  54.728 101.902  1.00  0.00           C  
ATOM   4216  O   LEU   278      20.525  54.075 101.521  1.00  0.00           O  
ATOM   4217  N   LEU   279      21.586  56.018 101.688  1.00  0.00           N  
ATOM   4218  H   LEU   279      22.383  56.547 102.012  1.00  0.00           H  
ATOM   4219  CA  LEU   279      20.499  56.845 101.259  1.00  0.00           C  
ATOM   4220  HA  LEU   279      19.676  56.311 100.785  1.00  0.00           H  
ATOM   4221  CB  LEU   279      19.794  57.526 102.427  1.00  0.00           C  
ATOM   4222  HB2 LEU   279      20.552  57.730 103.183  1.00  0.00           H  
ATOM   4223  HB3 LEU   279      19.195  58.404 102.188  1.00  0.00           H  
ATOM   4224  CG  LEU   279      18.809  56.489 103.048  1.00  0.00           C  
ATOM   4225  HG  LEU   279      19.289  55.517 103.168  1.00  0.00           H  
ATOM   4226  CD1 LEU   279      18.473  56.946 104.490  1.00  0.00           C  
ATOM   4227 HD11 LEU   279      18.308  58.023 104.481  1.00  0.00           H  
ATOM   4228 HD12 LEU   279      17.538  56.495 104.823  1.00  0.00           H  
ATOM   4229 HD13 LEU   279      19.343  56.624 105.061  1.00  0.00           H  
ATOM   4230  CD2 LEU   279      17.600  56.358 102.176  1.00  0.00           C  
ATOM   4231 HD21 LEU   279      17.674  55.549 101.450  1.00  0.00           H  
ATOM   4232 HD22 LEU   279      16.698  56.230 102.774  1.00  0.00           H  
ATOM   4233 HD23 LEU   279      17.352  57.295 101.677  1.00  0.00           H  
ATOM   4234  C   LEU   279      20.840  57.901 100.200  1.00  0.00           C  
ATOM   4235  O   LEU   279      22.005  58.226 100.022  1.00  0.00           O  
ATOM   4236  N   THR   280      19.920  58.260  99.274  1.00  0.00           N  
ATOM   4237  H   THR   280      19.109  57.658  99.272  1.00  0.00           H  
ATOM   4238  CA  THR   280      20.141  59.413  98.379  1.00  0.00           C  
ATOM   4239  HA  THR   280      20.783  60.124  98.897  1.00  0.00           H  
ATOM   4240  CB  THR   280      20.779  58.962  97.049  1.00  0.00           C  
ATOM   4241  HB  THR   280      20.037  58.565  96.356  1.00  0.00           H  
ATOM   4242  CG2 THR   280      21.613  59.996  96.377  1.00  0.00           C  
ATOM   4243 HG21 THR   280      20.995  60.875  96.194  1.00  0.00           H  
ATOM   4244 HG22 THR   280      22.439  60.195  97.061  1.00  0.00           H  
ATOM   4245 HG23 THR   280      21.871  59.641  95.380  1.00  0.00           H  
ATOM   4246  OG1 THR   280      21.671  57.841  97.233  1.00  0.00           O  
ATOM   4247  HG1 THR   280      21.904  57.860  98.164  1.00  0.00           H  
ATOM   4248  C   THR   280      18.775  60.094  98.153  1.00  0.00           C  
ATOM   4249  O   THR   280      17.708  59.420  98.036  1.00  0.00           O  
ATOM   4250  N   ARG   281      18.805  61.418  98.040  1.00  0.00           N  
ATOM   4251  H   ARG   281      19.631  61.927  98.320  1.00  0.00           H  
ATOM   4252  CA  ARG   281      17.715  62.199  97.407  1.00  0.00           C  
ATOM   4253  HA  ARG   281      16.792  62.122  97.982  1.00  0.00           H  
ATOM   4254  CB  ARG   281      18.079  63.749  97.433  1.00  0.00           C  
ATOM   4255  HB2 ARG   281      19.136  63.840  97.183  1.00  0.00           H  
ATOM   4256  HB3 ARG   281      17.385  64.186  96.714  1.00  0.00           H  
ATOM   4257  CG  ARG   281      17.898  64.308  98.855  1.00  0.00           C  
ATOM   4258  HG2 ARG   281      16.919  64.083  99.280  1.00  0.00           H  
ATOM   4259  HG3 ARG   281      18.718  63.899  99.445  1.00  0.00           H  
ATOM   4260  CD  ARG   281      18.243  65.763  98.852  1.00  0.00           C  
ATOM   4261  HD2 ARG   281      18.666  65.909  99.846  1.00  0.00           H  
ATOM   4262  HD3 ARG   281      19.005  65.848  98.078  1.00  0.00           H  
ATOM   4263  NE  ARG   281      17.046  66.520  98.593  1.00  0.00           N  
ATOM   4264  HE  ARG   281      16.148  66.102  98.788  1.00  0.00           H  
ATOM   4265  CZ  ARG   281      16.970  67.838  98.544  1.00  0.00           C  
ATOM   4266  NH1 ARG   281      18.025  68.619  98.207  1.00  0.00           N  
ATOM   4267 HH11 ARG   281      18.000  69.586  98.498  1.00  0.00           H  
ATOM   4268 HH12 ARG   281      18.859  68.079  98.028  1.00  0.00           H  
ATOM   4269  NH2 ARG   281      15.882  68.549  98.988  1.00  0.00           N  
ATOM   4270 HH21 ARG   281      15.599  69.351  98.444  1.00  0.00           H  
ATOM   4271 HH22 ARG   281      15.113  67.984  99.321  1.00  0.00           H  
ATOM   4272  C   ARG   281      17.505  61.714  95.983  1.00  0.00           C  
ATOM   4273  O   ARG   281      18.395  61.075  95.355  1.00  0.00           O  
ATOM   4274  N   ASP   282      16.232  61.775  95.573  1.00  0.00           N  
ATOM   4275  H   ASP   282      15.666  62.372  96.159  1.00  0.00           H  
ATOM   4276  CA  ASP   282      15.898  61.521  94.172  1.00  0.00           C  
ATOM   4277  HA  ASP   282      16.514  60.683  93.844  1.00  0.00           H  
ATOM   4278  CB  ASP   282      14.424  61.145  94.141  1.00  0.00           C  
ATOM   4279  HB2 ASP   282      14.311  60.362  94.890  1.00  0.00           H  
ATOM   4280  HB3 ASP   282      13.745  61.958  94.398  1.00  0.00           H  
ATOM   4281  CG  ASP   282      13.943  60.628  92.774  1.00  0.00           C  
ATOM   4282  OD1 ASP   282      13.057  61.254  92.176  1.00  0.00           O  
ATOM   4283  OD2 ASP   282      14.351  59.551  92.343  1.00  0.00           O  
ATOM   4284  C   ASP   282      16.275  62.750  93.309  1.00  0.00           C  
ATOM   4285  O   ASP   282      16.481  63.887  93.697  1.00  0.00           O  
ATOM   4286  N   GLY   283      16.267  62.446  92.006  1.00  0.00           N  
ATOM   4287  H   GLY   283      16.050  61.486  91.780  1.00  0.00           H  
ATOM   4288  CA  GLY   283      16.335  63.448  90.965  1.00  0.00           C  
ATOM   4289  HA2 GLY   283      17.222  64.055  91.146  1.00  0.00           H  
ATOM   4290  HA3 GLY   283      16.504  62.993  89.989  1.00  0.00           H  
ATOM   4291  C   GLY   283      15.107  64.306  90.763  1.00  0.00           C  
ATOM   4292  O   GLY   283      15.326  65.458  90.377  1.00  0.00           O  
ATOM   4293  N   GLY   284      13.883  63.727  91.023  1.00  0.00           N  
ATOM   4294  H   GLY   284      13.799  62.874  91.558  1.00  0.00           H  
ATOM   4295  CA  GLY   284      12.634  64.294  90.621  1.00  0.00           C  
ATOM   4296  HA2 GLY   284      12.751  64.973  89.776  1.00  0.00           H  
ATOM   4297  HA3 GLY   284      11.898  63.521  90.399  1.00  0.00           H  
ATOM   4298  C   GLY   284      12.124  65.024  91.802  1.00  0.00           C  
ATOM   4299  O   GLY   284      12.823  65.975  92.221  1.00  0.00           O  
ATOM   4300  N   ASN   285      11.002  64.718  92.479  1.00  0.00           N  
ATOM   4301  H   ASN   285      10.313  64.286  91.880  1.00  0.00           H  
ATOM   4302  CA  ASN   285      10.395  65.350  93.671  1.00  0.00           C  
ATOM   4303  HA  ASN   285       9.495  64.765  93.858  1.00  0.00           H  
ATOM   4304  CB  ASN   285      11.384  65.124  94.909  1.00  0.00           C  
ATOM   4305  HB2 ASN   285      11.813  64.123  94.951  1.00  0.00           H  
ATOM   4306  HB3 ASN   285      12.288  65.729  94.842  1.00  0.00           H  
ATOM   4307  CG  ASN   285      10.725  65.514  96.164  1.00  0.00           C  
ATOM   4308  OD1 ASN   285      10.023  64.759  96.794  1.00  0.00           O  
ATOM   4309  ND2 ASN   285      10.812  66.734  96.584  1.00  0.00           N  
ATOM   4310 HD21 ASN   285      11.249  67.425  95.991  1.00  0.00           H  
ATOM   4311 HD22 ASN   285      10.485  67.006  97.499  1.00  0.00           H  
ATOM   4312  C   ASN   285      10.111  66.850  93.329  1.00  0.00           C  
ATOM   4313  O   ASN   285      10.670  67.796  93.920  1.00  0.00           O  
ATOM   4314  N   SER   286       9.032  67.118  92.527  1.00  0.00           N  
ATOM   4315  H   SER   286       8.654  66.328  92.025  1.00  0.00           H  
ATOM   4316  CA  SER   286       8.830  68.408  91.869  1.00  0.00           C  
ATOM   4317  HA  SER   286       9.761  68.965  91.768  1.00  0.00           H  
ATOM   4318  CB  SER   286       8.208  68.266  90.470  1.00  0.00           C  
ATOM   4319  HB2 SER   286       7.143  68.043  90.526  1.00  0.00           H  
ATOM   4320  HB3 SER   286       8.295  69.190  89.898  1.00  0.00           H  
ATOM   4321  OG  SER   286       8.891  67.317  89.660  1.00  0.00           O  
ATOM   4322  HG  SER   286       9.688  67.680  89.267  1.00  0.00           H  
ATOM   4323  C   SER   286       7.923  69.326  92.795  1.00  0.00           C  
ATOM   4324  O   SER   286       7.145  70.167  92.263  1.00  0.00           O  
ATOM   4325  N   ASN   287       7.987  69.181  94.160  1.00  0.00           N  
ATOM   4326  H   ASN   287       8.544  68.436  94.553  1.00  0.00           H  
ATOM   4327  CA  ASN   287       7.233  69.935  95.111  1.00  0.00           C  
ATOM   4328  HA  ASN   287       7.071  70.974  94.823  1.00  0.00           H  
ATOM   4329  CB  ASN   287       5.796  69.250  95.248  1.00  0.00           C  
ATOM   4330  HB2 ASN   287       5.127  69.553  94.443  1.00  0.00           H  
ATOM   4331  HB3 ASN   287       5.958  68.182  95.101  1.00  0.00           H  
ATOM   4332  CG  ASN   287       5.092  69.408  96.617  1.00  0.00           C  
ATOM   4333  OD1 ASN   287       5.445  68.795  97.671  1.00  0.00           O  
ATOM   4334  ND2 ASN   287       4.377  70.488  96.697  1.00  0.00           N  
ATOM   4335 HD21 ASN   287       4.433  71.000  97.566  1.00  0.00           H  
ATOM   4336 HD22 ASN   287       4.116  70.979  95.854  1.00  0.00           H  
ATOM   4337  C   ASN   287       8.043  70.010  96.430  1.00  0.00           C  
ATOM   4338  O   ASN   287       8.698  69.085  96.803  1.00  0.00           O  
ATOM   4339  N   ASN   288       7.994  71.150  97.121  1.00  0.00           N  
ATOM   4340  H   ASN   288       7.262  71.776  96.817  1.00  0.00           H  
ATOM   4341  CA  ASN   288       8.793  71.434  98.309  1.00  0.00           C  
ATOM   4342  HA  ASN   288       9.829  71.136  98.147  1.00  0.00           H  
ATOM   4343  CB  ASN   288       8.774  72.916  98.412  1.00  0.00           C  
ATOM   4344  HB2 ASN   288       9.278  73.381  97.565  1.00  0.00           H  
ATOM   4345  HB3 ASN   288       7.768  73.336  98.382  1.00  0.00           H  
ATOM   4346  CG  ASN   288       9.539  73.405  99.655  1.00  0.00           C  
ATOM   4347  OD1 ASN   288      10.806  73.362  99.622  1.00  0.00           O  
ATOM   4348  ND2 ASN   288       8.854  73.904 100.632  1.00  0.00           N  
ATOM   4349 HD21 ASN   288       8.877  74.913 100.655  1.00  0.00           H  
ATOM   4350 HD22 ASN   288       7.882  73.632 100.653  1.00  0.00           H  
ATOM   4351  C   ASN   288       8.340  70.777  99.682  1.00  0.00           C  
ATOM   4352  O   ASN   288       9.191  70.397 100.504  1.00  0.00           O  
ATOM   4353  N   GLU   289       7.080  70.439  99.964  1.00  0.00           N  
ATOM   4354  H   GLU   289       6.408  70.645  99.238  1.00  0.00           H  
ATOM   4355  CA  GLU   289       6.573  69.618 101.065  1.00  0.00           C  
ATOM   4356  HA  GLU   289       6.948  70.081 101.978  1.00  0.00           H  
ATOM   4357  CB  GLU   289       5.063  69.603 101.093  1.00  0.00           C  
ATOM   4358  HB2 GLU   289       4.599  68.964 100.341  1.00  0.00           H  
ATOM   4359  HB3 GLU   289       4.846  69.046 102.004  1.00  0.00           H  
ATOM   4360  CG  GLU   289       4.416  70.986 101.266  1.00  0.00           C  
ATOM   4361  HG2 GLU   289       3.634  70.825 102.008  1.00  0.00           H  
ATOM   4362  HG3 GLU   289       5.159  71.641 101.721  1.00  0.00           H  
ATOM   4363  CD  GLU   289       3.913  71.470  99.932  1.00  0.00           C  
ATOM   4364  OE1 GLU   289       2.692  71.466  99.738  1.00  0.00           O  
ATOM   4365  OE2 GLU   289       4.657  71.944  99.046  1.00  0.00           O  
ATOM   4366  C   GLU   289       7.136  68.148 100.920  1.00  0.00           C  
ATOM   4367  O   GLU   289       7.423  67.525 101.937  1.00  0.00           O  
ATOM   4368  N   SER   290       7.251  67.624  99.746  1.00  0.00           N  
ATOM   4369  H   SER   290       7.290  68.285  98.984  1.00  0.00           H  
ATOM   4370  CA  SER   290       7.693  66.317  99.368  1.00  0.00           C  
ATOM   4371  HA  SER   290       7.237  65.601 100.051  1.00  0.00           H  
ATOM   4372  CB  SER   290       7.156  65.966  97.932  1.00  0.00           C  
ATOM   4373  HB2 SER   290       6.068  65.931  97.974  1.00  0.00           H  
ATOM   4374  HB3 SER   290       7.574  66.667  97.210  1.00  0.00           H  
ATOM   4375  OG  SER   290       7.611  64.648  97.596  1.00  0.00           O  
ATOM   4376  HG  SER   290       8.534  64.699  97.337  1.00  0.00           H  
ATOM   4377  C   SER   290       9.202  66.266  99.579  1.00  0.00           C  
ATOM   4378  O   SER   290       9.926  67.214  99.211  1.00  0.00           O  
ATOM   4379  N   GLU   291       9.718  65.103  99.933  1.00  0.00           N  
ATOM   4380  H   GLU   291       9.060  64.534 100.446  1.00  0.00           H  
ATOM   4381  CA  GLU   291      11.082  64.627  99.769  1.00  0.00           C  
ATOM   4382  HA  GLU   291      11.371  65.030  98.799  1.00  0.00           H  
ATOM   4383  CB  GLU   291      11.978  65.079 100.900  1.00  0.00           C  
ATOM   4384  HB2 GLU   291      11.575  65.964 101.393  1.00  0.00           H  
ATOM   4385  HB3 GLU   291      11.877  64.307 101.663  1.00  0.00           H  
ATOM   4386  CG  GLU   291      13.442  65.226 100.526  1.00  0.00           C  
ATOM   4387  HG2 GLU   291      13.929  65.600 101.427  1.00  0.00           H  
ATOM   4388  HG3 GLU   291      13.813  64.246 100.227  1.00  0.00           H  
ATOM   4389  CD  GLU   291      13.487  66.334  99.513  1.00  0.00           C  
ATOM   4390  OE1 GLU   291      13.561  67.507  99.973  1.00  0.00           O  
ATOM   4391  OE2 GLU   291      14.034  66.044  98.441  1.00  0.00           O  
ATOM   4392  C   GLU   291      11.220  63.076  99.635  1.00  0.00           C  
ATOM   4393  O   GLU   291      11.342  62.355 100.573  1.00  0.00           O  
ATOM   4394  N   ILE   292      11.142  62.595  98.367  1.00  0.00           N  
ATOM   4395  H   ILE   292      10.764  63.287  97.736  1.00  0.00           H  
ATOM   4396  CA  ILE   292      11.342  61.188  97.985  1.00  0.00           C  
ATOM   4397  HA  ILE   292      10.752  60.592  98.680  1.00  0.00           H  
ATOM   4398  CB  ILE   292      10.783  60.843  96.572  1.00  0.00           C  
ATOM   4399  HB  ILE   292      11.331  61.499  95.895  1.00  0.00           H  
ATOM   4400  CG2 ILE   292      10.985  59.320  96.264  1.00  0.00           C  
ATOM   4401 HG21 ILE   292      11.970  58.970  96.574  1.00  0.00           H  
ATOM   4402 HG22 ILE   292      10.350  58.831  97.003  1.00  0.00           H  
ATOM   4403 HG23 ILE   292      10.718  58.999  95.257  1.00  0.00           H  
ATOM   4404  CG1 ILE   292       9.286  61.241  96.277  1.00  0.00           C  
ATOM   4405 HG12 ILE   292       8.971  62.063  96.919  1.00  0.00           H  
ATOM   4406 HG13 ILE   292       9.417  61.523  95.232  1.00  0.00           H  
ATOM   4407  CD1 ILE   292       8.213  60.150  96.301  1.00  0.00           C  
ATOM   4408 HD11 ILE   292       8.408  59.451  95.488  1.00  0.00           H  
ATOM   4409 HD12 ILE   292       8.133  59.806  97.333  1.00  0.00           H  
ATOM   4410 HD13 ILE   292       7.225  60.554  96.082  1.00  0.00           H  
ATOM   4411  C   ILE   292      12.833  60.859  98.002  1.00  0.00           C  
ATOM   4412  O   ILE   292      13.650  61.507  97.377  1.00  0.00           O  
ATOM   4413  N   PHE   293      13.139  59.823  98.780  1.00  0.00           N  
ATOM   4414  H   PHE   293      12.392  59.450  99.349  1.00  0.00           H  
ATOM   4415  CA  PHE   293      14.398  59.139  98.877  1.00  0.00           C  
ATOM   4416  HA  PHE   293      15.140  59.775  98.395  1.00  0.00           H  
ATOM   4417  CB  PHE   293      14.766  59.098 100.335  1.00  0.00           C  
ATOM   4418  HB2 PHE   293      13.934  58.875 101.002  1.00  0.00           H  
ATOM   4419  HB3 PHE   293      15.422  58.246 100.515  1.00  0.00           H  
ATOM   4420  CG  PHE   293      15.502  60.362 100.872  1.00  0.00           C  
ATOM   4421  CD1 PHE   293      14.802  61.477 101.458  1.00  0.00           C  
ATOM   4422  HD1 PHE   293      13.723  61.457 101.437  1.00  0.00           H  
ATOM   4423  CE1 PHE   293      15.494  62.541 102.003  1.00  0.00           C  
ATOM   4424  HE1 PHE   293      14.990  63.303 102.579  1.00  0.00           H  
ATOM   4425  CZ  PHE   293      16.914  62.541 102.026  1.00  0.00           C  
ATOM   4426  HZ  PHE   293      17.481  63.319 102.516  1.00  0.00           H  
ATOM   4427  CE2 PHE   293      17.584  61.471 101.405  1.00  0.00           C  
ATOM   4428  HE2 PHE   293      18.643  61.560 101.209  1.00  0.00           H  
ATOM   4429  CD2 PHE   293      16.852  60.397 100.940  1.00  0.00           C  
ATOM   4430  HD2 PHE   293      17.421  59.655 100.399  1.00  0.00           H  
ATOM   4431  C   PHE   293      14.435  57.789  98.324  1.00  0.00           C  
ATOM   4432  O   PHE   293      13.639  56.903  98.602  1.00  0.00           O  
ATOM   4433  N   ARG   294      15.480  57.597  97.509  1.00  0.00           N  
ATOM   4434  H   ARG   294      16.199  58.303  97.586  1.00  0.00           H  
ATOM   4435  CA  ARG   294      16.119  56.336  97.178  1.00  0.00           C  
ATOM   4436  HA  ARG   294      15.271  55.671  97.014  1.00  0.00           H  
ATOM   4437  CB  ARG   294      16.805  56.600  95.767  1.00  0.00           C  
ATOM   4438  HB2 ARG   294      17.710  57.141  96.041  1.00  0.00           H  
ATOM   4439  HB3 ARG   294      17.107  55.623  95.388  1.00  0.00           H  
ATOM   4440  CG  ARG   294      16.030  57.253  94.660  1.00  0.00           C  
ATOM   4441  HG2 ARG   294      15.830  58.301  94.886  1.00  0.00           H  
ATOM   4442  HG3 ARG   294      16.602  57.206  93.734  1.00  0.00           H  
ATOM   4443  CD  ARG   294      14.667  56.491  94.505  1.00  0.00           C  
ATOM   4444  HD2 ARG   294      14.945  55.445  94.374  1.00  0.00           H  
ATOM   4445  HD3 ARG   294      13.984  56.662  95.337  1.00  0.00           H  
ATOM   4446  NE  ARG   294      14.057  57.018  93.293  1.00  0.00           N  
ATOM   4447  HE  ARG   294      14.477  57.906  93.057  1.00  0.00           H  
ATOM   4448  CZ  ARG   294      12.765  56.958  92.953  1.00  0.00           C  
ATOM   4449  NH1 ARG   294      11.962  55.984  93.364  1.00  0.00           N  
ATOM   4450 HH11 ARG   294      11.065  55.939  92.901  1.00  0.00           H  
ATOM   4451 HH12 ARG   294      12.465  55.206  93.765  1.00  0.00           H  
ATOM   4452  NH2 ARG   294      12.109  57.972  92.504  1.00  0.00           N  
ATOM   4453 HH21 ARG   294      12.601  58.818  92.255  1.00  0.00           H  
ATOM   4454 HH22 ARG   294      11.104  57.954  92.605  1.00  0.00           H  
ATOM   4455  C   ARG   294      17.069  55.828  98.253  1.00  0.00           C  
ATOM   4456  O   ARG   294      17.576  56.558  99.151  1.00  0.00           O  
ATOM   4457  N   PRO   295      17.546  54.615  98.098  1.00  0.00           N  
ATOM   4458  CD  PRO   295      16.638  53.460  97.711  1.00  0.00           C  
ATOM   4459  HD2 PRO   295      16.163  53.501  96.730  1.00  0.00           H  
ATOM   4460  HD3 PRO   295      15.852  53.387  98.462  1.00  0.00           H  
ATOM   4461  CG  PRO   295      17.523  52.257  97.736  1.00  0.00           C  
ATOM   4462  HG2 PRO   295      17.961  52.076  96.755  1.00  0.00           H  
ATOM   4463  HG3 PRO   295      16.947  51.392  98.064  1.00  0.00           H  
ATOM   4464  CB  PRO   295      18.696  52.555  98.664  1.00  0.00           C  
ATOM   4465  HB2 PRO   295      19.632  52.106  98.330  1.00  0.00           H  
ATOM   4466  HB3 PRO   295      18.508  52.189  99.673  1.00  0.00           H  
ATOM   4467  CA  PRO   295      18.776  54.056  98.660  1.00  0.00           C  
ATOM   4468  HA  PRO   295      18.855  54.434  99.679  1.00  0.00           H  
ATOM   4469  C   PRO   295      20.053  54.662  97.976  1.00  0.00           C  
ATOM   4470  O   PRO   295      20.031  55.330  96.913  1.00  0.00           O  
ATOM   4471  N   GLY   296      21.187  54.350  98.586  1.00  0.00           N  
ATOM   4472  H   GLY   296      21.086  53.892  99.480  1.00  0.00           H  
ATOM   4473  CA  GLY   296      22.511  54.751  98.242  1.00  0.00           C  
ATOM   4474  HA2 GLY   296      22.615  55.835  98.293  1.00  0.00           H  
ATOM   4475  HA3 GLY   296      23.096  54.446  99.110  1.00  0.00           H  
ATOM   4476  C   GLY   296      23.109  54.072  97.002  1.00  0.00           C  
ATOM   4477  O   GLY   296      22.631  52.974  96.650  1.00  0.00           O  
ATOM   4478  N   GLY   297      24.092  54.725  96.406  1.00  0.00           N  
ATOM   4479  H   GLY   297      24.100  55.718  96.593  1.00  0.00           H  
ATOM   4480  CA  GLY   297      24.659  54.315  95.173  1.00  0.00           C  
ATOM   4481  HA2 GLY   297      24.676  53.227  95.111  1.00  0.00           H  
ATOM   4482  HA3 GLY   297      24.029  54.744  94.394  1.00  0.00           H  
ATOM   4483  C   GLY   297      26.083  54.926  95.067  1.00  0.00           C  
ATOM   4484  O   GLY   297      26.927  54.815  95.927  1.00  0.00           O  
ATOM   4485  N   GLY   298      26.284  55.778  94.060  1.00  0.00           N  
ATOM   4486  H   GLY   298      25.524  56.430  93.932  1.00  0.00           H  
ATOM   4487  CA  GLY   298      27.529  56.157  93.510  1.00  0.00           C  
ATOM   4488  HA2 GLY   298      27.248  56.583  92.547  1.00  0.00           H  
ATOM   4489  HA3 GLY   298      28.049  56.956  94.038  1.00  0.00           H  
ATOM   4490  C   GLY   298      28.492  55.085  93.047  1.00  0.00           C  
ATOM   4491  O   GLY   298      28.342  54.600  91.959  1.00  0.00           O  
ATOM   4492  N   ASP   299      29.024  54.328  94.013  1.00  0.00           N  
ATOM   4493  H   ASP   299      28.719  54.582  94.942  1.00  0.00           H  
ATOM   4494  CA  ASP   299      30.183  53.466  93.840  1.00  0.00           C  
ATOM   4495  HA  ASP   299      30.057  53.088  92.825  1.00  0.00           H  
ATOM   4496  CB  ASP   299      31.465  54.313  93.890  1.00  0.00           C  
ATOM   4497  HB2 ASP   299      31.394  55.002  93.048  1.00  0.00           H  
ATOM   4498  HB3 ASP   299      31.567  54.879  94.815  1.00  0.00           H  
ATOM   4499  CG  ASP   299      32.798  53.580  93.879  1.00  0.00           C  
ATOM   4500  OD1 ASP   299      32.789  52.310  93.752  1.00  0.00           O  
ATOM   4501  OD2 ASP   299      33.862  54.214  93.873  1.00  0.00           O  
ATOM   4502  C   ASP   299      30.227  52.342  94.898  1.00  0.00           C  
ATOM   4503  O   ASP   299      30.157  52.606  96.097  1.00  0.00           O  
ATOM   4504  N   MET   300      30.377  51.099  94.476  1.00  0.00           N  
ATOM   4505  H   MET   300      30.398  51.027  93.469  1.00  0.00           H  
ATOM   4506  CA  MET   300      30.340  49.887  95.325  1.00  0.00           C  
ATOM   4507  HA  MET   300      29.481  49.903  95.996  1.00  0.00           H  
ATOM   4508  CB  MET   300      30.201  48.645  94.466  1.00  0.00           C  
ATOM   4509  HB2 MET   300      29.368  48.817  93.784  1.00  0.00           H  
ATOM   4510  HB3 MET   300      31.134  48.622  93.902  1.00  0.00           H  
ATOM   4511  CG  MET   300      29.977  47.358  95.216  1.00  0.00           C  
ATOM   4512  HG2 MET   300      30.059  47.575  96.281  1.00  0.00           H  
ATOM   4513  HG3 MET   300      28.923  47.128  95.055  1.00  0.00           H  
ATOM   4514  SD  MET   300      31.028  46.020  94.635  1.00  0.00           S  
ATOM   4515  CE  MET   300      32.271  45.959  95.948  1.00  0.00           C  
ATOM   4516  HE1 MET   300      32.574  46.987  96.142  1.00  0.00           H  
ATOM   4517  HE2 MET   300      31.840  45.502  96.839  1.00  0.00           H  
ATOM   4518  HE3 MET   300      33.053  45.275  95.619  1.00  0.00           H  
ATOM   4519  C   MET   300      31.518  50.023  96.288  1.00  0.00           C  
ATOM   4520  O   MET   300      31.386  49.453  97.394  1.00  0.00           O  
ATOM   4521  N   ARG   301      32.679  50.533  95.947  1.00  0.00           N  
ATOM   4522  H   ARG   301      32.803  50.952  95.036  1.00  0.00           H  
ATOM   4523  CA  ARG   301      33.848  50.727  96.867  1.00  0.00           C  
ATOM   4524  HA  ARG   301      33.921  49.779  97.400  1.00  0.00           H  
ATOM   4525  CB  ARG   301      35.217  50.927  96.198  1.00  0.00           C  
ATOM   4526  HB2 ARG   301      35.169  51.804  95.553  1.00  0.00           H  
ATOM   4527  HB3 ARG   301      36.004  51.094  96.933  1.00  0.00           H  
ATOM   4528  CG  ARG   301      35.696  49.772  95.329  1.00  0.00           C  
ATOM   4529  HG2 ARG   301      36.582  49.497  95.901  1.00  0.00           H  
ATOM   4530  HG3 ARG   301      34.936  48.995  95.242  1.00  0.00           H  
ATOM   4531  CD  ARG   301      36.070  50.180  93.904  1.00  0.00           C  
ATOM   4532  HD2 ARG   301      36.664  51.093  93.874  1.00  0.00           H  
ATOM   4533  HD3 ARG   301      36.578  49.373  93.376  1.00  0.00           H  
ATOM   4534  NE  ARG   301      34.920  50.500  93.119  1.00  0.00           N  
ATOM   4535  HE  ARG   301      34.304  51.215  93.480  1.00  0.00           H  
ATOM   4536  CZ  ARG   301      34.451  49.862  92.069  1.00  0.00           C  
ATOM   4537  NH1 ARG   301      34.982  48.861  91.455  1.00  0.00           N  
ATOM   4538 HH11 ARG   301      34.404  48.386  90.777  1.00  0.00           H  
ATOM   4539 HH12 ARG   301      35.949  48.570  91.459  1.00  0.00           H  
ATOM   4540  NH2 ARG   301      33.219  50.235  91.625  1.00  0.00           N  
ATOM   4541 HH21 ARG   301      32.920  51.088  92.075  1.00  0.00           H  
ATOM   4542 HH22 ARG   301      32.975  50.311  90.648  1.00  0.00           H  
ATOM   4543  C   ARG   301      33.667  51.798  97.974  1.00  0.00           C  
ATOM   4544  O   ARG   301      34.103  51.612  99.079  1.00  0.00           O  
ATOM   4545  N   ASP   302      32.728  52.695  97.695  1.00  0.00           N  
ATOM   4546  H   ASP   302      32.242  52.608  96.813  1.00  0.00           H  
ATOM   4547  CA  ASP   302      32.199  53.643  98.685  1.00  0.00           C  
ATOM   4548  HA  ASP   302      33.028  54.039  99.272  1.00  0.00           H  
ATOM   4549  CB  ASP   302      31.641  54.901  98.053  1.00  0.00           C  
ATOM   4550  HB2 ASP   302      32.316  55.236  97.266  1.00  0.00           H  
ATOM   4551  HB3 ASP   302      30.649  54.612  97.707  1.00  0.00           H  
ATOM   4552  CG  ASP   302      31.325  56.079  99.062  1.00  0.00           C  
ATOM   4553  OD1 ASP   302      30.152  56.231  99.452  1.00  0.00           O  
ATOM   4554  OD2 ASP   302      32.304  56.830  99.368  1.00  0.00           O  
ATOM   4555  C   ASP   302      31.283  52.942  99.758  1.00  0.00           C  
ATOM   4556  O   ASP   302      31.165  53.448 100.882  1.00  0.00           O  
ATOM   4557  N   ASN   303      30.707  51.777  99.457  1.00  0.00           N  
ATOM   4558  H   ASN   303      30.991  51.283  98.623  1.00  0.00           H  
ATOM   4559  CA  ASN   303      29.996  50.977 100.433  1.00  0.00           C  
ATOM   4560  HA  ASN   303      29.103  51.482 100.801  1.00  0.00           H  
ATOM   4561  CB  ASN   303      29.498  49.717  99.685  1.00  0.00           C  
ATOM   4562  HB2 ASN   303      28.918  50.088  98.841  1.00  0.00           H  
ATOM   4563  HB3 ASN   303      30.356  49.107  99.402  1.00  0.00           H  
ATOM   4564  CG  ASN   303      28.704  48.830 100.596  1.00  0.00           C  
ATOM   4565  OD1 ASN   303      29.034  47.761 101.013  1.00  0.00           O  
ATOM   4566  ND2 ASN   303      27.426  49.083 100.652  1.00  0.00           N  
ATOM   4567 HD21 ASN   303      27.080  49.988 100.366  1.00  0.00           H  
ATOM   4568 HD22 ASN   303      26.948  48.478 101.304  1.00  0.00           H  
ATOM   4569  C   ASN   303      30.899  50.530 101.588  1.00  0.00           C  
ATOM   4570  O   ASN   303      30.447  50.447 102.735  1.00  0.00           O  
ATOM   4571  N   TRP   304      32.150  50.243 101.287  1.00  0.00           N  
ATOM   4572  H   TRP   304      32.353  50.069 100.312  1.00  0.00           H  
ATOM   4573  CA  TRP   304      33.146  49.958 102.351  1.00  0.00           C  
ATOM   4574  HA  TRP   304      32.821  49.244 103.108  1.00  0.00           H  
ATOM   4575  CB  TRP   304      34.351  49.258 101.687  1.00  0.00           C  
ATOM   4576  HB2 TRP   304      34.848  49.991 101.053  1.00  0.00           H  
ATOM   4577  HB3 TRP   304      35.104  49.004 102.433  1.00  0.00           H  
ATOM   4578  CG  TRP   304      34.101  48.216 100.599  1.00  0.00           C  
ATOM   4579  CD1 TRP   304      33.039  47.381 100.544  1.00  0.00           C  
ATOM   4580  HD1 TRP   304      32.313  47.294 101.340  1.00  0.00           H  
ATOM   4581  NE1 TRP   304      33.215  46.441  99.568  1.00  0.00           N  
ATOM   4582  HE1 TRP   304      32.555  45.677  99.556  1.00  0.00           H  
ATOM   4583  CE2 TRP   304      34.475  46.523  99.012  1.00  0.00           C  
ATOM   4584  CZ2 TRP   304      35.066  45.746  98.088  1.00  0.00           C  
ATOM   4585  HZ2 TRP   304      34.590  44.964  97.515  1.00  0.00           H  
ATOM   4586  CH2 TRP   304      36.187  46.346  97.507  1.00  0.00           C  
ATOM   4587  HH2 TRP   304      36.366  45.988  96.504  1.00  0.00           H  
ATOM   4588  CZ3 TRP   304      36.867  47.475  98.030  1.00  0.00           C  
ATOM   4589  HZ3 TRP   304      37.785  47.795  97.560  1.00  0.00           H  
ATOM   4590  CE3 TRP   304      36.272  48.178  99.152  1.00  0.00           C  
ATOM   4591  HE3 TRP   304      36.748  49.050  99.575  1.00  0.00           H  
ATOM   4592  CD2 TRP   304      35.019  47.726  99.583  1.00  0.00           C  
ATOM   4593  C   TRP   304      33.571  51.246 102.951  1.00  0.00           C  
ATOM   4594  O   TRP   304      33.689  51.294 104.178  1.00  0.00           O  
ATOM   4595  N   ARG   305      33.771  52.335 102.184  1.00  0.00           N  
ATOM   4596  H   ARG   305      33.526  52.251 101.207  1.00  0.00           H  
ATOM   4597  CA  ARG   305      34.128  53.685 102.730  1.00  0.00           C  
ATOM   4598  HA  ARG   305      35.098  53.600 103.221  1.00  0.00           H  
ATOM   4599  CB  ARG   305      34.347  54.640 101.556  1.00  0.00           C  
ATOM   4600  HB2 ARG   305      34.837  54.080 100.759  1.00  0.00           H  
ATOM   4601  HB3 ARG   305      33.411  55.021 101.148  1.00  0.00           H  
ATOM   4602  CG  ARG   305      35.228  55.879 102.070  1.00  0.00           C  
ATOM   4603  HG2 ARG   305      34.654  56.439 102.809  1.00  0.00           H  
ATOM   4604  HG3 ARG   305      36.095  55.520 102.623  1.00  0.00           H  
ATOM   4605  CD  ARG   305      35.672  56.882 101.023  1.00  0.00           C  
ATOM   4606  HD2 ARG   305      34.759  57.336 100.639  1.00  0.00           H  
ATOM   4607  HD3 ARG   305      36.174  57.777 101.389  1.00  0.00           H  
ATOM   4608  NE  ARG   305      36.473  56.188  99.962  1.00  0.00           N  
ATOM   4609  HE  ARG   305      37.391  55.883 100.250  1.00  0.00           H  
ATOM   4610  CZ  ARG   305      36.209  56.010  98.685  1.00  0.00           C  
ATOM   4611  NH1 ARG   305      35.021  56.015  98.142  1.00  0.00           N  
ATOM   4612 HH11 ARG   305      34.824  55.578  97.253  1.00  0.00           H  
ATOM   4613 HH12 ARG   305      34.287  56.378  98.734  1.00  0.00           H  
ATOM   4614  NH2 ARG   305      37.250  55.630  97.976  1.00  0.00           N  
ATOM   4615 HH21 ARG   305      38.232  55.720  98.197  1.00  0.00           H  
ATOM   4616 HH22 ARG   305      36.977  55.280  97.069  1.00  0.00           H  
ATOM   4617  C   ARG   305      33.060  54.160 103.745  1.00  0.00           C  
ATOM   4618  O   ARG   305      33.561  54.675 104.763  1.00  0.00           O  
ATOM   4619  N   SER   306      31.799  53.824 103.671  1.00  0.00           N  
ATOM   4620  H   SER   306      31.497  53.443 102.786  1.00  0.00           H  
ATOM   4621  CA  SER   306      30.754  54.094 104.674  1.00  0.00           C  
ATOM   4622  HA  SER   306      30.837  55.147 104.945  1.00  0.00           H  
ATOM   4623  CB  SER   306      29.415  53.744 104.018  1.00  0.00           C  
ATOM   4624  HB2 SER   306      29.659  52.875 103.408  1.00  0.00           H  
ATOM   4625  HB3 SER   306      28.722  53.455 104.809  1.00  0.00           H  
ATOM   4626  OG  SER   306      29.034  54.815 103.205  1.00  0.00           O  
ATOM   4627  HG  SER   306      28.592  54.425 102.447  1.00  0.00           H  
ATOM   4628  C   SER   306      30.836  53.342 105.998  1.00  0.00           C  
ATOM   4629  O   SER   306      30.059  53.644 106.927  1.00  0.00           O  
ATOM   4630  N   GLU   307      31.696  52.351 106.118  1.00  0.00           N  
ATOM   4631  H   GLU   307      32.168  51.923 105.334  1.00  0.00           H  
ATOM   4632  CA  GLU   307      32.212  51.898 107.373  1.00  0.00           C  
ATOM   4633  HA  GLU   307      31.604  52.268 108.199  1.00  0.00           H  
ATOM   4634  CB  GLU   307      32.092  50.356 107.318  1.00  0.00           C  
ATOM   4635  HB2 GLU   307      31.124  50.019 106.947  1.00  0.00           H  
ATOM   4636  HB3 GLU   307      32.861  49.973 106.648  1.00  0.00           H  
ATOM   4637  CG  GLU   307      32.308  49.561 108.654  1.00  0.00           C  
ATOM   4638  HG2 GLU   307      31.840  48.598 108.448  1.00  0.00           H  
ATOM   4639  HG3 GLU   307      33.372  49.374 108.795  1.00  0.00           H  
ATOM   4640  CD  GLU   307      31.556  50.237 109.829  1.00  0.00           C  
ATOM   4641  OE1 GLU   307      30.356  50.378 109.686  1.00  0.00           O  
ATOM   4642  OE2 GLU   307      32.148  50.414 110.917  1.00  0.00           O  
ATOM   4643  C   GLU   307      33.674  52.476 107.619  1.00  0.00           C  
ATOM   4644  O   GLU   307      33.865  52.958 108.750  1.00  0.00           O  
ATOM   4645  N   LEU   308      34.688  52.306 106.734  1.00  0.00           N  
ATOM   4646  H   LEU   308      34.376  52.151 105.786  1.00  0.00           H  
ATOM   4647  CA  LEU   308      36.064  52.741 107.001  1.00  0.00           C  
ATOM   4648  HA  LEU   308      36.411  52.257 107.914  1.00  0.00           H  
ATOM   4649  CB  LEU   308      36.826  52.313 105.817  1.00  0.00           C  
ATOM   4650  HB2 LEU   308      36.179  51.942 105.022  1.00  0.00           H  
ATOM   4651  HB3 LEU   308      37.284  53.206 105.391  1.00  0.00           H  
ATOM   4652  CG  LEU   308      37.967  51.262 106.114  1.00  0.00           C  
ATOM   4653  HG  LEU   308      38.645  51.621 106.888  1.00  0.00           H  
ATOM   4654  CD1 LEU   308      37.336  50.010 106.525  1.00  0.00           C  
ATOM   4655 HD11 LEU   308      36.610  49.721 105.766  1.00  0.00           H  
ATOM   4656 HD12 LEU   308      38.126  49.259 106.506  1.00  0.00           H  
ATOM   4657 HD13 LEU   308      36.848  50.105 107.495  1.00  0.00           H  
ATOM   4658  CD2 LEU   308      38.738  50.969 104.851  1.00  0.00           C  
ATOM   4659 HD21 LEU   308      39.261  51.849 104.477  1.00  0.00           H  
ATOM   4660 HD22 LEU   308      39.567  50.289 105.044  1.00  0.00           H  
ATOM   4661 HD23 LEU   308      38.172  50.578 104.005  1.00  0.00           H  
ATOM   4662  C   LEU   308      36.243  54.225 107.359  1.00  0.00           C  
ATOM   4663  O   LEU   308      37.334  54.674 107.481  1.00  0.00           O  
ATOM   4664  N   TYR   309      35.197  55.058 107.385  1.00  0.00           N  
ATOM   4665  H   TYR   309      34.343  54.564 107.169  1.00  0.00           H  
ATOM   4666  CA  TYR   309      35.195  56.464 107.470  1.00  0.00           C  
ATOM   4667  HA  TYR   309      35.805  56.812 106.636  1.00  0.00           H  
ATOM   4668  CB  TYR   309      33.744  56.947 107.144  1.00  0.00           C  
ATOM   4669  HB2 TYR   309      33.903  57.981 106.839  1.00  0.00           H  
ATOM   4670  HB3 TYR   309      33.354  56.415 106.276  1.00  0.00           H  
ATOM   4671  CG  TYR   309      32.769  56.845 108.275  1.00  0.00           C  
ATOM   4672  CD1 TYR   309      32.089  55.660 108.546  1.00  0.00           C  
ATOM   4673  HD1 TYR   309      31.995  54.788 107.915  1.00  0.00           H  
ATOM   4674  CE1 TYR   309      31.377  55.518 109.778  1.00  0.00           C  
ATOM   4675  HE1 TYR   309      30.996  54.543 110.045  1.00  0.00           H  
ATOM   4676  CZ  TYR   309      31.318  56.583 110.699  1.00  0.00           C  
ATOM   4677  OH  TYR   309      30.723  56.494 111.922  1.00  0.00           O  
ATOM   4678  HH  TYR   309      30.766  57.318 112.413  1.00  0.00           H  
ATOM   4679  CE2 TYR   309      32.014  57.765 110.410  1.00  0.00           C  
ATOM   4680  HE2 TYR   309      32.161  58.471 111.214  1.00  0.00           H  
ATOM   4681  CD2 TYR   309      32.724  57.881 109.207  1.00  0.00           C  
ATOM   4682  HD2 TYR   309      33.054  58.860 108.892  1.00  0.00           H  
ATOM   4683  C   TYR   309      35.764  57.012 108.760  1.00  0.00           C  
ATOM   4684  O   TYR   309      36.224  58.157 108.844  1.00  0.00           O  
ATOM   4685  N   LYS   310      35.613  56.234 109.805  1.00  0.00           N  
ATOM   4686  H   LYS   310      34.957  55.488 109.624  1.00  0.00           H  
ATOM   4687  CA  LYS   310      36.076  56.617 111.144  1.00  0.00           C  
ATOM   4688  HA  LYS   310      35.823  57.662 111.328  1.00  0.00           H  
ATOM   4689  CB  LYS   310      35.264  55.917 112.257  1.00  0.00           C  
ATOM   4690  HB2 LYS   310      35.411  56.282 113.273  1.00  0.00           H  
ATOM   4691  HB3 LYS   310      34.226  56.148 112.016  1.00  0.00           H  
ATOM   4692  CG  LYS   310      35.575  54.387 112.310  1.00  0.00           C  
ATOM   4693  HG2 LYS   310      35.157  53.902 111.429  1.00  0.00           H  
ATOM   4694  HG3 LYS   310      36.622  54.138 112.484  1.00  0.00           H  
ATOM   4695  CD  LYS   310      34.770  53.874 113.554  1.00  0.00           C  
ATOM   4696  HD2 LYS   310      35.342  53.994 114.474  1.00  0.00           H  
ATOM   4697  HD3 LYS   310      33.818  54.401 113.496  1.00  0.00           H  
ATOM   4698  CE  LYS   310      34.435  52.409 113.408  1.00  0.00           C  
ATOM   4699  HE2 LYS   310      34.053  52.207 112.408  1.00  0.00           H  
ATOM   4700  HE3 LYS   310      35.381  51.867 113.421  1.00  0.00           H  
ATOM   4701  NZ  LYS   310      33.474  51.872 114.406  1.00  0.00           N  
ATOM   4702  HZ1 LYS   310      33.011  52.555 114.989  1.00  0.00           H  
ATOM   4703  HZ2 LYS   310      32.800  51.465 113.773  1.00  0.00           H  
ATOM   4704  HZ3 LYS   310      33.780  51.165 115.058  1.00  0.00           H  
ATOM   4705  C   LYS   310      37.561  56.597 111.336  1.00  0.00           C  
ATOM   4706  O   LYS   310      38.083  57.031 112.406  1.00  0.00           O  
ATOM   4707  N   TYR   311      38.387  56.161 110.345  1.00  0.00           N  
ATOM   4708  H   TYR   311      37.988  55.852 109.470  1.00  0.00           H  
ATOM   4709  CA  TYR   311      39.752  55.826 110.513  1.00  0.00           C  
ATOM   4710  HA  TYR   311      40.001  55.705 111.567  1.00  0.00           H  
ATOM   4711  CB  TYR   311      40.010  54.444 109.935  1.00  0.00           C  
ATOM   4712  HB2 TYR   311      39.592  54.414 108.929  1.00  0.00           H  
ATOM   4713  HB3 TYR   311      41.094  54.348 109.875  1.00  0.00           H  
ATOM   4714  CG  TYR   311      39.463  53.302 110.715  1.00  0.00           C  
ATOM   4715  CD1 TYR   311      40.227  52.858 111.883  1.00  0.00           C  
ATOM   4716  HD1 TYR   311      40.968  53.551 112.254  1.00  0.00           H  
ATOM   4717  CE1 TYR   311      39.828  51.730 112.632  1.00  0.00           C  
ATOM   4718  HE1 TYR   311      40.198  51.582 113.636  1.00  0.00           H  
ATOM   4719  CZ  TYR   311      38.801  50.888 112.146  1.00  0.00           C  
ATOM   4720  OH  TYR   311      38.503  49.650 112.744  1.00  0.00           O  
ATOM   4721  HH  TYR   311      37.676  49.208 112.539  1.00  0.00           H  
ATOM   4722  CE2 TYR   311      38.212  51.162 110.852  1.00  0.00           C  
ATOM   4723  HE2 TYR   311      37.469  50.466 110.492  1.00  0.00           H  
ATOM   4724  CD2 TYR   311      38.447  52.396 110.236  1.00  0.00           C  
ATOM   4725  HD2 TYR   311      38.057  52.553 109.241  1.00  0.00           H  
ATOM   4726  C   TYR   311      40.584  56.817 109.656  1.00  0.00           C  
ATOM   4727  O   TYR   311      40.116  57.208 108.600  1.00  0.00           O  
ATOM   4728  N   LYS   312      41.838  57.030 110.048  1.00  0.00           N  
ATOM   4729  H   LYS   312      42.110  56.857 111.005  1.00  0.00           H  
ATOM   4730  CA  LYS   312      42.866  57.591 109.102  1.00  0.00           C  
ATOM   4731  HA  LYS   312      42.796  57.031 108.170  1.00  0.00           H  
ATOM   4732  CB  LYS   312      42.671  59.144 108.883  1.00  0.00           C  
ATOM   4733  HB2 LYS   312      43.349  59.379 108.063  1.00  0.00           H  
ATOM   4734  HB3 LYS   312      41.672  59.481 108.607  1.00  0.00           H  
ATOM   4735  CG  LYS   312      43.176  60.001 110.030  1.00  0.00           C  
ATOM   4736  HG2 LYS   312      42.909  59.479 110.949  1.00  0.00           H  
ATOM   4737  HG3 LYS   312      44.255  60.005 110.184  1.00  0.00           H  
ATOM   4738  CD  LYS   312      42.691  61.460 109.925  1.00  0.00           C  
ATOM   4739  HD2 LYS   312      42.079  61.577 109.031  1.00  0.00           H  
ATOM   4740  HD3 LYS   312      42.018  61.653 110.761  1.00  0.00           H  
ATOM   4741  CE  LYS   312      43.904  62.437 109.949  1.00  0.00           C  
ATOM   4742  HE2 LYS   312      44.450  62.315 110.885  1.00  0.00           H  
ATOM   4743  HE3 LYS   312      44.613  62.143 109.175  1.00  0.00           H  
ATOM   4744  NZ  LYS   312      43.526  63.920 109.826  1.00  0.00           N  
ATOM   4745  HZ1 LYS   312      42.548  64.175 109.839  1.00  0.00           H  
ATOM   4746  HZ2 LYS   312      43.792  64.432 110.655  1.00  0.00           H  
ATOM   4747  HZ3 LYS   312      44.031  64.208 109.000  1.00  0.00           H  
ATOM   4748  C   LYS   312      44.302  57.275 109.410  1.00  0.00           C  
ATOM   4749  O   LYS   312      44.607  56.809 110.545  1.00  0.00           O  
ATOM   4750  N   VAL   313      45.189  57.288 108.356  1.00  0.00           N  
ATOM   4751  H   VAL   313      44.784  57.574 107.476  1.00  0.00           H  
ATOM   4752  CA  VAL   313      46.635  56.770 108.411  1.00  0.00           C  
ATOM   4753  HA  VAL   313      46.694  56.194 109.335  1.00  0.00           H  
ATOM   4754  CB  VAL   313      47.031  55.783 107.211  1.00  0.00           C  
ATOM   4755  HB  VAL   313      47.244  56.327 106.291  1.00  0.00           H  
ATOM   4756  CG1 VAL   313      48.335  55.178 107.567  1.00  0.00           C  
ATOM   4757 HG11 VAL   313      48.594  54.376 106.875  1.00  0.00           H  
ATOM   4758 HG12 VAL   313      49.160  55.887 107.489  1.00  0.00           H  
ATOM   4759 HG13 VAL   313      48.233  54.680 108.531  1.00  0.00           H  
ATOM   4760  CG2 VAL   313      45.934  54.825 106.964  1.00  0.00           C  
ATOM   4761 HG21 VAL   313      45.018  55.309 106.627  1.00  0.00           H  
ATOM   4762 HG22 VAL   313      46.301  54.045 106.297  1.00  0.00           H  
ATOM   4763 HG23 VAL   313      45.650  54.247 107.844  1.00  0.00           H  
ATOM   4764  C   VAL   313      47.651  57.912 108.407  1.00  0.00           C  
ATOM   4765  O   VAL   313      47.539  58.846 107.590  1.00  0.00           O  
ATOM   4766  N   VAL   314      48.604  57.948 109.324  1.00  0.00           N  
ATOM   4767  H   VAL   314      48.574  57.201 110.003  1.00  0.00           H  
ATOM   4768  CA  VAL   314      49.581  59.022 109.613  1.00  0.00           C  
ATOM   4769  HA  VAL   314      49.743  59.695 108.771  1.00  0.00           H  
ATOM   4770  CB  VAL   314      49.144  59.815 110.853  1.00  0.00           C  
ATOM   4771  HB  VAL   314      49.985  60.429 111.173  1.00  0.00           H  
ATOM   4772  CG1 VAL   314      48.054  60.803 110.389  1.00  0.00           C  
ATOM   4773 HG11 VAL   314      47.903  61.446 111.256  1.00  0.00           H  
ATOM   4774 HG12 VAL   314      48.473  61.483 109.648  1.00  0.00           H  
ATOM   4775 HG13 VAL   314      47.117  60.338 110.083  1.00  0.00           H  
ATOM   4776  CG2 VAL   314      48.568  58.887 111.953  1.00  0.00           C  
ATOM   4777 HG21 VAL   314      49.317  58.189 112.326  1.00  0.00           H  
ATOM   4778 HG22 VAL   314      48.279  59.401 112.870  1.00  0.00           H  
ATOM   4779 HG23 VAL   314      47.692  58.361 111.574  1.00  0.00           H  
ATOM   4780  C   VAL   314      51.012  58.532 109.836  1.00  0.00           C  
ATOM   4781  O   VAL   314      51.151  57.382 110.257  1.00  0.00           O  
ATOM   4782  N   LYS   315      52.017  59.385 109.700  1.00  0.00           N  
ATOM   4783  H   LYS   315      51.791  60.365 109.604  1.00  0.00           H  
ATOM   4784  CA  LYS   315      53.212  59.179 110.531  1.00  0.00           C  
ATOM   4785  HA  LYS   315      53.479  58.153 110.785  1.00  0.00           H  
ATOM   4786  CB  LYS   315      54.501  59.844 109.912  1.00  0.00           C  
ATOM   4787  HB2 LYS   315      54.301  60.854 109.554  1.00  0.00           H  
ATOM   4788  HB3 LYS   315      55.209  59.831 110.741  1.00  0.00           H  
ATOM   4789  CG  LYS   315      55.217  59.067 108.795  1.00  0.00           C  
ATOM   4790  HG2 LYS   315      55.876  59.790 108.314  1.00  0.00           H  
ATOM   4791  HG3 LYS   315      55.830  58.266 109.209  1.00  0.00           H  
ATOM   4792  CD  LYS   315      54.275  58.429 107.709  1.00  0.00           C  
ATOM   4793  HD2 LYS   315      53.605  57.715 108.190  1.00  0.00           H  
ATOM   4794  HD3 LYS   315      53.595  59.207 107.362  1.00  0.00           H  
ATOM   4795  CE  LYS   315      54.952  57.744 106.456  1.00  0.00           C  
ATOM   4796  HE2 LYS   315      54.219  57.851 105.656  1.00  0.00           H  
ATOM   4797  HE3 LYS   315      55.752  58.377 106.073  1.00  0.00           H  
ATOM   4798  NZ  LYS   315      55.401  56.333 106.545  1.00  0.00           N  
ATOM   4799  HZ1 LYS   315      55.741  56.013 107.440  1.00  0.00           H  
ATOM   4800  HZ2 LYS   315      54.578  55.760 106.422  1.00  0.00           H  
ATOM   4801  HZ3 LYS   315      56.029  56.116 105.784  1.00  0.00           H  
ATOM   4802  C   LYS   315      53.059  59.912 111.891  1.00  0.00           C  
ATOM   4803  O   LYS   315      52.440  61.018 111.979  1.00  0.00           O  
ATOM   4804  N   ILE   316      53.884  59.486 112.855  1.00  0.00           N  
ATOM   4805  H   ILE   316      54.334  58.601 112.667  1.00  0.00           H  
ATOM   4806  CA  ILE   316      54.029  59.961 114.178  1.00  0.00           C  
ATOM   4807  HA  ILE   316      53.974  61.044 114.290  1.00  0.00           H  
ATOM   4808  CB  ILE   316      52.971  59.180 115.094  1.00  0.00           C  
ATOM   4809  HB  ILE   316      53.279  58.142 115.217  1.00  0.00           H  
ATOM   4810  CG2 ILE   316      53.155  59.704 116.490  1.00  0.00           C  
ATOM   4811 HG21 ILE   316      52.866  60.755 116.464  1.00  0.00           H  
ATOM   4812 HG22 ILE   316      52.487  59.224 117.204  1.00  0.00           H  
ATOM   4813 HG23 ILE   316      54.148  59.563 116.917  1.00  0.00           H  
ATOM   4814  CG1 ILE   316      51.503  59.292 114.500  1.00  0.00           C  
ATOM   4815 HG12 ILE   316      51.446  60.337 114.194  1.00  0.00           H  
ATOM   4816 HG13 ILE   316      51.301  58.631 113.658  1.00  0.00           H  
ATOM   4817  CD1 ILE   316      50.349  58.967 115.518  1.00  0.00           C  
ATOM   4818 HD11 ILE   316      50.363  59.539 116.446  1.00  0.00           H  
ATOM   4819 HD12 ILE   316      49.445  59.122 114.929  1.00  0.00           H  
ATOM   4820 HD13 ILE   316      50.487  57.913 115.756  1.00  0.00           H  
ATOM   4821  C   ILE   316      55.461  59.725 114.761  1.00  0.00           C  
ATOM   4822  O   ILE   316      55.898  58.565 114.786  1.00  0.00           O  
ATOM   4823  OXT ILE   316      56.169  60.688 115.152  1.00  0.00           O  
ATOM   4824  C1  0YB   317       5.804  70.269 111.468  1.00  0.00           C  
ATOM   4825  H1  0YB   317       6.854  70.509 111.303  1.00  0.00           H  
ATOM   4826  O5  0YB   317       5.502  68.925 111.167  1.00  0.00           O  
ATOM   4827  C5  0YB   317       6.155  67.860 111.974  1.00  0.00           C  
ATOM   4828  H5  0YB   317       7.229  67.825 111.795  1.00  0.00           H  
ATOM   4829  C6  0YB   317       5.644  66.465 111.472  1.00  0.00           C  
ATOM   4830  H62 0YB   317       5.681  66.396 110.385  1.00  0.00           H  
ATOM   4831  H61 0YB   317       4.569  66.411 111.646  1.00  0.00           H  
ATOM   4832  O6  0YB   317       6.386  65.376 112.130  1.00  0.00           O  
ATOM   4833  H6O 0YB   317       5.857  65.169 112.904  1.00  0.00           H  
ATOM   4834  C4  0YB   317       5.783  68.102 113.467  1.00  0.00           C  
ATOM   4835  H4  0YB   317       4.714  67.896 113.510  1.00  0.00           H  
ATOM   4836  O4  0YB   317       6.529  67.226 114.257  1.00  0.00           O  
ATOM   4837  H4O 0YB   317       6.084  66.375 114.265  1.00  0.00           H  
ATOM   4838  C3  0YB   317       6.131  69.520 113.987  1.00  0.00           C  
ATOM   4839  H3  0YB   317       7.214  69.547 114.110  1.00  0.00           H  
ATOM   4840  O3  0YB   317       5.544  69.755 115.282  1.00  0.00           O  
ATOM   4841  H3O 0YB   317       6.000  70.473 115.727  1.00  0.00           H  
ATOM   4842  C2  0YB   317       5.480  70.484 112.985  1.00  0.00           C  
ATOM   4843  H2  0YB   317       4.400  70.487 113.131  1.00  0.00           H  
ATOM   4844  N2  0YB   317       5.944  71.866 113.295  1.00  0.00           N  
ATOM   4845  H2N 0YB   317       6.822  72.157 112.889  1.00  0.00           H  
ATOM   4846  C2N 0YB   317       5.281  72.769 113.988  1.00  0.00           C  
ATOM   4847  O2N 0YB   317       4.219  72.530 114.506  1.00  0.00           O  
ATOM   4848  CME 0YB   317       6.000  74.153 114.213  1.00  0.00           C  
ATOM   4849  H3M 0YB   317       6.958  74.186 113.694  1.00  0.00           H  
ATOM   4850  H2M 0YB   317       5.298  74.928 113.906  1.00  0.00           H  
ATOM   4851  H1M 0YB   317       6.194  74.227 115.283  1.00  0.00           H  
ATOM   4852  C1  0YB   318       9.196  73.464 102.003  1.00  0.00           C  
ATOM   4853  H1  0YB   318       9.688  72.502 101.857  1.00  0.00           H  
ATOM   4854  O5  0YB   318       7.906  73.122 102.614  1.00  0.00           O  
ATOM   4855  C5  0YB   318       7.949  72.732 104.065  1.00  0.00           C  
ATOM   4856  H5  0YB   318       8.355  71.725 104.155  1.00  0.00           H  
ATOM   4857  C6  0YB   318       6.489  72.692 104.496  1.00  0.00           C  
ATOM   4858  H62 0YB   318       6.391  72.355 105.528  1.00  0.00           H  
ATOM   4859  H61 0YB   318       5.899  72.057 103.836  1.00  0.00           H  
ATOM   4860  O6  0YB   318       5.911  74.062 104.376  1.00  0.00           O  
ATOM   4861  H6O 0YB   318       6.331  74.519 103.644  1.00  0.00           H  
ATOM   4862  C4  0YB   318       8.811  73.655 105.011  1.00  0.00           C  
ATOM   4863  H4  0YB   318       8.307  74.585 105.272  1.00  0.00           H  
ATOM   4864  O4  0YB   318       8.921  72.910 106.330  1.00  0.00           O  
ATOM   4865  H4O 0YB   318       8.376  73.414 106.938  1.00  0.00           H  
ATOM   4866  C3  0YB   318      10.167  73.986 104.406  1.00  0.00           C  
ATOM   4867  H3  0YB   318      10.714  73.045 104.448  1.00  0.00           H  
ATOM   4868  O3  0YB   318      10.733  75.045 105.275  1.00  0.00           O  
ATOM   4869  H3O 0YB   318      11.647  74.806 105.447  1.00  0.00           H  
ATOM   4870  C2  0YB   318      10.078  74.400 102.906  1.00  0.00           C  
ATOM   4871  H2  0YB   318       9.688  75.415 102.833  1.00  0.00           H  
ATOM   4872  N2  0YB   318      11.466  74.468 102.376  1.00  0.00           N  
ATOM   4873  H2N 0YB   318      11.924  73.569 102.347  1.00  0.00           H  
ATOM   4874  C2N 0YB   318      12.005  75.575 101.848  1.00  0.00           C  
ATOM   4875  O2N 0YB   318      11.314  76.465 101.555  1.00  0.00           O  
ATOM   4876  CME 0YB   318      13.536  75.519 101.536  1.00  0.00           C  
ATOM   4877  H3M 0YB   318      13.948  76.511 101.354  1.00  0.00           H  
ATOM   4878  H2M 0YB   318      14.066  75.008 102.340  1.00  0.00           H  
ATOM   4879  H1M 0YB   318      13.554  75.022 100.565  1.00  0.00           H  
ATOM   4880  C1  0YB   319       5.537  48.383 102.508  1.00  0.00           C  
ATOM   4881  H1  0YB   319       4.663  48.744 103.049  1.00  0.00           H  
ATOM   4882  O5  0YB   319       6.148  47.382 103.396  1.00  0.00           O  
ATOM   4883  C5  0YB   319       5.276  46.262 103.877  1.00  0.00           C  
ATOM   4884  H5  0YB   319       4.473  46.629 104.516  1.00  0.00           H  
ATOM   4885  C6  0YB   319       6.084  45.287 104.737  1.00  0.00           C  
ATOM   4886  H62 0YB   319       7.127  45.292 104.421  1.00  0.00           H  
ATOM   4887  H61 0YB   319       5.789  44.245 104.609  1.00  0.00           H  
ATOM   4888  O6  0YB   319       5.803  45.622 106.135  1.00  0.00           O  
ATOM   4889  H6O 0YB   319       5.650  44.787 106.583  1.00  0.00           H  
ATOM   4890  C4  0YB   319       4.619  45.616 102.623  1.00  0.00           C  
ATOM   4891  H4  0YB   319       4.874  44.557 102.626  1.00  0.00           H  
ATOM   4892  O4  0YB   319       3.174  45.653 102.783  1.00  0.00           O  
ATOM   4893  H4O 0YB   319       2.936  44.869 102.283  1.00  0.00           H  
ATOM   4894  C3  0YB   319       4.965  46.171 101.231  1.00  0.00           C  
ATOM   4895  H3  0YB   319       4.184  45.932 100.509  1.00  0.00           H  
ATOM   4896  O3  0YB   319       6.140  45.589 100.686  1.00  0.00           O  
ATOM   4897  H3O 0YB   319       5.912  45.040  99.932  1.00  0.00           H  
ATOM   4898  C2  0YB   319       4.957  47.718 101.242  1.00  0.00           C  
ATOM   4899  H2  0YB   319       5.600  48.059 100.430  1.00  0.00           H  
ATOM   4900  N2  0YB   319       3.544  48.128 100.931  1.00  0.00           N  
ATOM   4901  H2N 0YB   319       2.852  47.868 101.620  1.00  0.00           H  
ATOM   4902  C2N 0YB   319       3.090  48.331  99.719  1.00  0.00           C  
ATOM   4903  O2N 0YB   319       3.753  48.006  98.768  1.00  0.00           O  
ATOM   4904  CME 0YB   319       1.881  49.287  99.481  1.00  0.00           C  
ATOM   4905  H3M 0YB   319       1.825  49.472  98.408  1.00  0.00           H  
ATOM   4906  H2M 0YB   319       0.982  48.854  99.918  1.00  0.00           H  
ATOM   4907  H1M 0YB   319       2.134  50.223  99.978  1.00  0.00           H  
ATOM   4908  C1  0YB   320      29.746  40.135 112.037  1.00  0.00           C  
ATOM   4909  H1  0YB   320      28.831  39.878 112.570  1.00  0.00           H  
ATOM   4910  O5  0YB   320      30.811  40.097 113.047  1.00  0.00           O  
ATOM   4911  C5  0YB   320      31.209  38.762 113.624  1.00  0.00           C  
ATOM   4912  H5  0YB   320      30.301  38.275 113.979  1.00  0.00           H  
ATOM   4913  C6  0YB   320      32.189  38.933 114.882  1.00  0.00           C  
ATOM   4914  H62 0YB   320      33.142  39.282 114.485  1.00  0.00           H  
ATOM   4915  H61 0YB   320      32.363  37.943 115.304  1.00  0.00           H  
ATOM   4916  O6  0YB   320      31.500  39.755 115.816  1.00  0.00           O  
ATOM   4917  H6O 0YB   320      32.087  40.006 116.532  1.00  0.00           H  
ATOM   4918  C4  0YB   320      31.734  37.942 112.466  1.00  0.00           C  
ATOM   4919  H4  0YB   320      32.539  38.483 111.969  1.00  0.00           H  
ATOM   4920  O4  0YB   320      32.264  36.556 112.827  1.00  0.00           O  
ATOM   4921  H4O 0YB   320      32.005  35.886 112.191  1.00  0.00           H  
ATOM   4922  C3  0YB   320      30.592  37.747 111.459  1.00  0.00           C  
ATOM   4923  H3  0YB   320      29.809  37.176 111.958  1.00  0.00           H  
ATOM   4924  O3  0YB   320      31.138  36.944 110.344  1.00  0.00           O  
ATOM   4925  H3O 0YB   320      30.444  36.789 109.698  1.00  0.00           H  
ATOM   4926  C2  0YB   320      29.969  39.084 110.874  1.00  0.00           C  
ATOM   4927  H2  0YB   320      30.639  39.508 110.126  1.00  0.00           H  
ATOM   4928  N2  0YB   320      28.692  38.789 110.197  1.00  0.00           N  
ATOM   4929  H2N 0YB   320      27.843  38.497 110.661  1.00  0.00           H  
ATOM   4930  C2N 0YB   320      28.499  39.030 108.907  1.00  0.00           C  
ATOM   4931  O2N 0YB   320      29.415  39.091 108.066  1.00  0.00           O  
ATOM   4932  CME 0YB   320      27.034  39.085 108.444  1.00  0.00           C  
ATOM   4933  H3M 0YB   320      26.998  39.111 107.355  1.00  0.00           H  
ATOM   4934  H2M 0YB   320      26.453  38.197 108.693  1.00  0.00           H  
ATOM   4935  H1M 0YB   320      26.511  39.976 108.789  1.00  0.00           H  
ATOM   4936  C1  0YB   321      -0.101  63.082 102.170  1.00  0.00           C  
ATOM   4937  H1  0YB   321      -0.091  62.024 102.432  1.00  0.00           H  
ATOM   4938  O5  0YB   321       1.300  63.443 101.863  1.00  0.00           O
[truncated: 563,659 more chars]
