# Supplementary material for: IgG1-b12–HIV-gp120 Interface in Solution: A Computational Study
Source: J Chem Inf Model. 2021 Dec 31;62(2):359–71. doi: 10.1021/acs.jcim.1c01143 (PMC8790758; doi:10.1021/acs.jcim.1c01143)
Supplement: Supplementary file 2 — ci1c01143_si_002.zip [file ci1c01143_si_002.zip › GP120_B12_pdbs/InitialSnapshots_QMMM/snap_08.pdb]

ATOM      1  N   GLU     1      15.795  29.944 130.840  1.00  0.00           N  
ATOM      2  H1  GLU     1      15.114  29.272 130.517  1.00  0.00           H  
ATOM      3  H2  GLU     1      16.150  29.633 131.733  1.00  0.00           H  
ATOM      4  H3  GLU     1      16.538  29.848 130.162  1.00  0.00           H  
ATOM      5  CA  GLU     1      15.332  31.319 130.969  1.00  0.00           C  
ATOM      6  HA  GLU     1      16.136  31.985 130.658  1.00  0.00           H  
ATOM      7  CB  GLU     1      14.124  31.678 130.074  1.00  0.00           C  
ATOM      8  HB2 GLU     1      14.189  32.741 129.842  1.00  0.00           H  
ATOM      9  HB3 GLU     1      14.312  31.258 129.087  1.00  0.00           H  
ATOM     10  CG  GLU     1      12.664  31.454 130.542  1.00  0.00           C  
ATOM     11  HG2 GLU     1      12.458  30.389 130.438  1.00  0.00           H  
ATOM     12  HG3 GLU     1      12.523  31.675 131.600  1.00  0.00           H  
ATOM     13  CD  GLU     1      11.668  32.220 129.695  1.00  0.00           C  
ATOM     14  OE1 GLU     1      11.536  33.411 129.918  1.00  0.00           O  
ATOM     15  OE2 GLU     1      10.955  31.534 128.905  1.00  0.00           O  
ATOM     16  C   GLU     1      14.990  31.691 132.436  1.00  0.00           C  
ATOM     17  O   GLU     1      14.598  30.839 133.091  1.00  0.00           O  
ATOM     18  N   VAL     2      15.279  32.934 132.738  1.00  0.00           N  
ATOM     19  H   VAL     2      15.565  33.603 132.038  1.00  0.00           H  
ATOM     20  CA  VAL     2      14.876  33.445 134.099  1.00  0.00           C  
ATOM     21  HA  VAL     2      14.041  32.843 134.458  1.00  0.00           H  
ATOM     22  CB  VAL     2      16.016  33.212 135.211  1.00  0.00           C  
ATOM     23  HB  VAL     2      16.313  34.174 135.630  1.00  0.00           H  
ATOM     24  CG1 VAL     2      15.464  32.266 136.334  1.00  0.00           C  
ATOM     25 HG11 VAL     2      16.225  32.250 137.114  1.00  0.00           H  
ATOM     26 HG12 VAL     2      14.507  32.601 136.733  1.00  0.00           H  
ATOM     27 HG13 VAL     2      15.483  31.215 136.046  1.00  0.00           H  
ATOM     28  CG2 VAL     2      17.302  32.497 134.690  1.00  0.00           C  
ATOM     29 HG21 VAL     2      17.738  31.861 135.460  1.00  0.00           H  
ATOM     30 HG22 VAL     2      17.064  31.747 133.936  1.00  0.00           H  
ATOM     31 HG23 VAL     2      17.919  33.284 134.256  1.00  0.00           H  
ATOM     32  C   VAL     2      14.412  34.896 134.069  1.00  0.00           C  
ATOM     33  O   VAL     2      15.057  35.740 133.523  1.00  0.00           O  
ATOM     34  N   VAL     3      13.282  35.142 134.699  1.00  0.00           N  
ATOM     35  H   VAL     3      12.712  34.357 134.982  1.00  0.00           H  
ATOM     36  CA  VAL     3      12.728  36.479 134.956  1.00  0.00           C  
ATOM     37  HA  VAL     3      12.727  36.864 133.936  1.00  0.00           H  
ATOM     38  CB  VAL     3      11.284  36.509 135.492  1.00  0.00           C  
ATOM     39  HB  VAL     3      11.301  35.823 136.340  1.00  0.00           H  
ATOM     40  CG1 VAL     3      10.796  37.853 135.991  1.00  0.00           C  
ATOM     41 HG11 VAL     3       9.896  37.659 136.574  1.00  0.00           H  
ATOM     42 HG12 VAL     3      11.524  38.338 136.642  1.00  0.00           H  
ATOM     43 HG13 VAL     3      10.487  38.600 135.260  1.00  0.00           H  
ATOM     44  CG2 VAL     3      10.322  35.948 134.512  1.00  0.00           C  
ATOM     45 HG21 VAL     3      10.372  36.607 133.645  1.00  0.00           H  
ATOM     46 HG22 VAL     3      10.556  34.926 134.216  1.00  0.00           H  
ATOM     47 HG23 VAL     3       9.287  35.792 134.814  1.00  0.00           H  
ATOM     48  C   VAL     3      13.669  37.344 135.767  1.00  0.00           C  
ATOM     49  O   VAL     3      14.142  36.924 136.815  1.00  0.00           O  
ATOM     50  N   LEU     4      14.139  38.481 135.232  1.00  0.00           N  
ATOM     51  H   LEU     4      13.595  38.836 134.459  1.00  0.00           H  
ATOM     52  CA  LEU     4      14.885  39.463 135.810  1.00  0.00           C  
ATOM     53  HA  LEU     4      15.818  39.116 136.255  1.00  0.00           H  
ATOM     54  CB  LEU     4      15.251  40.426 134.714  1.00  0.00           C  
ATOM     55  HB2 LEU     4      14.433  40.735 134.064  1.00  0.00           H  
ATOM     56  HB3 LEU     4      15.745  41.356 134.995  1.00  0.00           H  
ATOM     57  CG  LEU     4      16.279  39.760 133.663  1.00  0.00           C  
ATOM     58  HG  LEU     4      15.824  38.936 133.112  1.00  0.00           H  
ATOM     59  CD1 LEU     4      16.444  40.814 132.581  1.00  0.00           C  
ATOM     60 HD11 LEU     4      17.195  40.538 131.841  1.00  0.00           H  
ATOM     61 HD12 LEU     4      15.502  41.028 132.075  1.00  0.00           H  
ATOM     62 HD13 LEU     4      16.835  41.691 133.097  1.00  0.00           H  
ATOM     63  CD2 LEU     4      17.642  39.366 134.183  1.00  0.00           C  
ATOM     64 HD21 LEU     4      18.269  39.255 133.298  1.00  0.00           H  
ATOM     65 HD22 LEU     4      18.036  40.194 134.773  1.00  0.00           H  
ATOM     66 HD23 LEU     4      17.561  38.431 134.736  1.00  0.00           H  
ATOM     67  C   LEU     4      14.072  40.242 136.875  1.00  0.00           C  
ATOM     68  O   LEU     4      13.516  41.322 136.603  1.00  0.00           O  
ATOM     69  N   VAL     5      13.941  39.807 138.120  1.00  0.00           N  
ATOM     70  H   VAL     5      14.394  38.920 138.288  1.00  0.00           H  
ATOM     71  CA  VAL     5      12.902  40.235 139.059  1.00  0.00           C  
ATOM     72  HA  VAL     5      11.971  40.083 138.513  1.00  0.00           H  
ATOM     73  CB  VAL     5      12.788  39.365 140.349  1.00  0.00           C  
ATOM     74  HB  VAL     5      11.889  39.632 140.906  1.00  0.00           H  
ATOM     75  CG1 VAL     5      12.507  37.991 139.850  1.00  0.00           C  
ATOM     76 HG11 VAL     5      13.373  37.544 139.363  1.00  0.00           H  
ATOM     77 HG12 VAL     5      12.218  37.355 140.686  1.00  0.00           H  
ATOM     78 HG13 VAL     5      11.650  37.976 139.176  1.00  0.00           H  
ATOM     79  CG2 VAL     5      14.090  39.494 141.136  1.00  0.00           C  
ATOM     80 HG21 VAL     5      14.882  38.995 140.577  1.00  0.00           H  
ATOM     81 HG22 VAL     5      14.482  40.503 141.263  1.00  0.00           H  
ATOM     82 HG23 VAL     5      14.015  39.011 142.110  1.00  0.00           H  
ATOM     83  C   VAL     5      13.057  41.740 139.388  1.00  0.00           C  
ATOM     84  O   VAL     5      14.154  42.221 139.751  1.00  0.00           O  
ATOM     85  N   ASN     6      11.942  42.453 139.387  1.00  0.00           N  
ATOM     86  H   ASN     6      11.078  41.939 139.293  1.00  0.00           H  
ATOM     87  CA  ASN     6      11.740  43.918 139.493  1.00  0.00           C  
ATOM     88  HA  ASN     6      10.741  43.993 139.062  1.00  0.00           H  
ATOM     89  CB  ASN     6      11.649  44.212 140.945  1.00  0.00           C  
ATOM     90  HB2 ASN     6      10.974  43.508 141.430  1.00  0.00           H  
ATOM     91  HB3 ASN     6      12.607  44.132 141.459  1.00  0.00           H  
ATOM     92  CG  ASN     6      11.064  45.489 141.217  1.00  0.00           C  
ATOM     93  OD1 ASN     6      10.088  45.927 140.634  1.00  0.00           O  
ATOM     94  ND2 ASN     6      11.493  46.083 142.345  1.00  0.00           N  
ATOM     95 HD21 ASN     6      10.809  46.657 142.816  1.00  0.00           H  
ATOM     96 HD22 ASN     6      12.355  45.785 142.779  1.00  0.00           H  
ATOM     97  C   ASN     6      12.631  44.871 138.601  1.00  0.00           C  
ATOM     98  O   ASN     6      12.971  46.007 138.999  1.00  0.00           O  
ATOM     99  N   VAL     7      13.000  44.428 137.427  1.00  0.00           N  
ATOM    100  H   VAL     7      12.746  43.525 137.051  1.00  0.00           H  
ATOM    101  CA  VAL     7      13.711  45.290 136.379  1.00  0.00           C  
ATOM    102  HA  VAL     7      13.874  46.287 136.791  1.00  0.00           H  
ATOM    103  CB  VAL     7      15.071  44.710 136.070  1.00  0.00           C  
ATOM    104  HB  VAL     7      14.791  43.773 135.590  1.00  0.00           H  
ATOM    105  CG1 VAL     7      15.861  45.682 135.267  1.00  0.00           C  
ATOM    106 HG11 VAL     7      15.241  45.926 134.404  1.00  0.00           H  
ATOM    107 HG12 VAL     7      15.959  46.594 135.857  1.00  0.00           H  
ATOM    108 HG13 VAL     7      16.781  45.312 134.814  1.00  0.00           H  
ATOM    109  CG2 VAL     7      15.973  44.275 137.286  1.00  0.00           C  
ATOM    110 HG21 VAL     7      15.638  43.300 137.640  1.00  0.00           H  
ATOM    111 HG22 VAL     7      16.984  44.149 136.899  1.00  0.00           H  
ATOM    112 HG23 VAL     7      15.913  45.076 138.022  1.00  0.00           H  
ATOM    113  C   VAL     7      12.888  45.477 135.127  1.00  0.00           C  
ATOM    114  O   VAL     7      12.497  44.529 134.461  1.00  0.00           O  
ATOM    115  N   THR     8      12.616  46.700 134.784  1.00  0.00           N  
ATOM    116  H   THR     8      12.906  47.412 135.439  1.00  0.00           H  
ATOM    117  CA  THR     8      12.119  47.135 133.502  1.00  0.00           C  
ATOM    118  HA  THR     8      11.407  46.413 133.102  1.00  0.00           H  
ATOM    119  CB  THR     8      11.395  48.457 133.728  1.00  0.00           C  
ATOM    120  HB  THR     8      12.047  49.060 134.360  1.00  0.00           H  
ATOM    121  CG2 THR     8      10.834  49.184 132.514  1.00  0.00           C  
ATOM    122 HG21 THR     8      11.608  49.148 131.747  1.00  0.00           H  
ATOM    123 HG22 THR     8       9.943  48.656 132.175  1.00  0.00           H  
ATOM    124 HG23 THR     8      10.740  50.249 132.726  1.00  0.00           H  
ATOM    125  OG1 THR     8      10.206  48.274 134.559  1.00  0.00           O  
ATOM    126  HG1 THR     8      10.566  47.632 135.175  1.00  0.00           H  
ATOM    127  C   THR     8      13.290  47.389 132.495  1.00  0.00           C  
ATOM    128  O   THR     8      14.282  48.040 132.894  1.00  0.00           O  
ATOM    129  N   GLU     9      13.077  47.077 131.194  1.00  0.00           N  
ATOM    130  H   GLU     9      12.196  46.679 130.903  1.00  0.00           H  
ATOM    131  CA  GLU     9      13.993  47.257 130.074  1.00  0.00           C  
ATOM    132  HA  GLU     9      14.814  47.937 130.305  1.00  0.00           H  
ATOM    133  CB  GLU     9      14.714  45.937 129.742  1.00  0.00           C  
ATOM    134  HB2 GLU     9      13.952  45.167 129.622  1.00  0.00           H  
ATOM    135  HB3 GLU     9      15.282  46.050 128.819  1.00  0.00           H  
ATOM    136  CG  GLU     9      15.712  45.428 130.842  1.00  0.00           C  
ATOM    137  HG2 GLU     9      15.388  45.720 131.841  1.00  0.00           H  
ATOM    138  HG3 GLU     9      15.768  44.340 130.799  1.00  0.00           H  
ATOM    139  CD  GLU     9      17.120  46.004 130.690  1.00  0.00           C  
ATOM    140  OE1 GLU     9      17.309  47.124 130.107  1.00  0.00           O  
ATOM    141  OE2 GLU     9      18.057  45.297 131.152  1.00  0.00           O  
ATOM    142  C   GLU     9      13.377  47.972 128.840  1.00  0.00           C  
ATOM    143  O   GLU     9      12.242  47.864 128.506  1.00  0.00           O  
ATOM    144  N   ASN    10      14.142  48.800 128.137  1.00  0.00           N  
ATOM    145  H   ASN    10      15.039  48.967 128.570  1.00  0.00           H  
ATOM    146  CA  ASN    10      13.749  49.529 126.956  1.00  0.00           C  
ATOM    147  HA  ASN    10      12.710  49.857 126.984  1.00  0.00           H  
ATOM    148  CB  ASN    10      14.375  50.947 126.978  1.00  0.00           C  
ATOM    149  HB2 ASN    10      14.543  51.200 128.025  1.00  0.00           H  
ATOM    150  HB3 ASN    10      15.400  50.891 126.612  1.00  0.00           H  
ATOM    151  CG  ASN    10      13.578  52.008 126.235  1.00  0.00           C  
ATOM    152  OD1 ASN    10      13.640  51.996 124.994  1.00  0.00           O  
ATOM    153  ND2 ASN    10      12.842  52.911 126.879  1.00  0.00           N  
ATOM    154 HD21 ASN    10      12.766  52.858 127.885  1.00  0.00           H  
ATOM    155 HD22 ASN    10      12.338  53.635 126.389  1.00  0.00           H  
ATOM    156  C   ASN    10      13.879  48.720 125.668  1.00  0.00           C  
ATOM    157  O   ASN    10      15.027  48.275 125.388  1.00  0.00           O  
ATOM    158  N   PHE    11      12.874  48.624 124.885  1.00  0.00           N  
ATOM    159  H   PHE    11      11.970  48.853 125.272  1.00  0.00           H  
ATOM    160  CA  PHE    11      12.829  47.919 123.665  1.00  0.00           C  
ATOM    161  HA  PHE    11      13.792  47.428 123.528  1.00  0.00           H  
ATOM    162  CB  PHE    11      11.806  46.793 123.764  1.00  0.00           C  
ATOM    163  HB2 PHE    11      10.834  47.162 124.091  1.00  0.00           H  
ATOM    164  HB3 PHE    11      11.537  46.589 122.728  1.00  0.00           H  
ATOM    165  CG  PHE    11      12.234  45.489 124.593  1.00  0.00           C  
ATOM    166  CD1 PHE    11      12.168  45.504 125.952  1.00  0.00           C  
ATOM    167  HD1 PHE    11      11.745  46.347 126.478  1.00  0.00           H  
ATOM    168  CE1 PHE    11      12.704  44.438 126.675  1.00  0.00           C  
ATOM    169  HE1 PHE    11      12.518  44.470 127.738  1.00  0.00           H  
ATOM    170  CZ  PHE    11      13.208  43.337 126.001  1.00  0.00           C  
ATOM    171  HZ  PHE    11      13.638  42.499 126.530  1.00  0.00           H  
ATOM    172  CE2 PHE    11      13.222  43.311 124.618  1.00  0.00           C  
ATOM    173  HE2 PHE    11      13.858  42.615 124.090  1.00  0.00           H  
ATOM    174  CD2 PHE    11      12.696  44.373 123.904  1.00  0.00           C  
ATOM    175  HD2 PHE    11      12.696  44.456 122.827  1.00  0.00           H  
ATOM    176  C   PHE    11      12.534  48.885 122.467  1.00  0.00           C  
ATOM    177  O   PHE    11      11.443  48.878 121.928  1.00  0.00           O  
ATOM    178  N   ASN    12      13.547  49.713 122.011  1.00  0.00           N  
ATOM    179  H   ASN    12      14.419  49.632 122.514  1.00  0.00           H  
ATOM    180  CA  ASN    12      13.384  50.549 120.841  1.00  0.00           C  
ATOM    181  HA  ASN    12      12.356  50.878 120.688  1.00  0.00           H  
ATOM    182  CB  ASN    12      14.258  51.785 121.028  1.00  0.00           C  
ATOM    183  HB2 ASN    12      14.131  52.158 122.044  1.00  0.00           H  
ATOM    184  HB3 ASN    12      15.263  51.407 120.841  1.00  0.00           H  
ATOM    185  CG  ASN    12      14.016  52.830 120.053  1.00  0.00           C  
ATOM    186  OD1 ASN    12      12.951  53.016 119.484  1.00  0.00           O  
ATOM    187  ND2 ASN    12      14.991  53.744 119.888  1.00  0.00           N  
ATOM    188 HD21 ASN    12      15.663  53.758 120.642  1.00  0.00           H  
ATOM    189 HD22 ASN    12      14.654  54.642 119.570  1.00  0.00           H  
ATOM    190  C   ASN    12      13.731  49.708 119.580  1.00  0.00           C  
ATOM    191  O   ASN    12      14.590  50.097 118.777  1.00  0.00           O  
ATOM    192  N   TRP    13      12.916  48.700 119.286  1.00  0.00           N  
ATOM    193  H   TRP    13      12.195  48.566 119.981  1.00  0.00           H  
ATOM    194  CA  TRP    13      13.056  47.548 118.319  1.00  0.00           C  
ATOM    195  HA  TRP    13      14.009  47.072 118.550  1.00  0.00           H  
ATOM    196  CB  TRP    13      11.855  46.580 118.582  1.00  0.00           C  
ATOM    197  HB2 TRP    13      12.070  45.741 117.920  1.00  0.00           H  
ATOM    198  HB3 TRP    13      11.916  46.155 119.584  1.00  0.00           H  
ATOM    199  CG  TRP    13      10.514  47.185 118.196  1.00  0.00           C  
ATOM    200  CD1 TRP    13       9.855  47.995 119.048  1.00  0.00           C  
ATOM    201  HD1 TRP    13       9.994  47.858 120.110  1.00  0.00           H  
ATOM    202  NE1 TRP    13       8.747  48.453 118.332  1.00  0.00           N  
ATOM    203  HE1 TRP    13       8.182  49.176 118.755  1.00  0.00           H  
ATOM    204  CE2 TRP    13       8.774  48.177 116.956  1.00  0.00           C  
ATOM    205  CZ2 TRP    13       8.161  48.660 115.799  1.00  0.00           C  
ATOM    206  HZ2 TRP    13       7.623  49.593 115.880  1.00  0.00           H  
ATOM    207  CH2 TRP    13       8.392  48.017 114.583  1.00  0.00           C  
ATOM    208  HH2 TRP    13       7.770  48.267 113.736  1.00  0.00           H  
ATOM    209  CZ3 TRP    13       9.447  47.105 114.456  1.00  0.00           C  
ATOM    210  HZ3 TRP    13       9.726  46.788 113.462  1.00  0.00           H  
ATOM    211  CE3 TRP    13      10.194  46.642 115.581  1.00  0.00           C  
ATOM    212  HE3 TRP    13      10.984  45.906 115.573  1.00  0.00           H  
ATOM    213  CD2 TRP    13       9.845  47.218 116.841  1.00  0.00           C  
ATOM    214  C   TRP    13      13.004  48.104 116.838  1.00  0.00           C  
ATOM    215  O   TRP    13      13.731  47.519 116.071  1.00  0.00           O  
ATOM    216  N   CYX    14      12.361  49.224 116.581  1.00  0.00           N  
ATOM    217  H   CYX    14      11.631  49.497 117.223  1.00  0.00           H  
ATOM    218  CA  CYX    14      12.501  49.852 115.256  1.00  0.00           C  
ATOM    219  HA  CYX    14      12.111  49.088 114.583  1.00  0.00           H  
ATOM    220  CB  CYX    14      11.722  51.222 115.241  1.00  0.00           C  
ATOM    221  HB2 CYX    14      10.714  51.102 115.637  1.00  0.00           H  
ATOM    222  HB3 CYX    14      12.231  51.923 115.902  1.00  0.00           H  
ATOM    223  SG  CYX    14      11.578  52.053 113.643  1.00  0.00           S  
ATOM    224  C   CYX    14      13.971  50.092 114.874  1.00  0.00           C  
ATOM    225  O   CYX    14      14.316  49.902 113.726  1.00  0.00           O  
ATOM    226  N   LYS    15      14.833  50.681 115.749  1.00  0.00           N  
ATOM    227  H   LYS    15      14.557  50.886 116.699  1.00  0.00           H  
ATOM    228  CA  LYS    15      16.216  51.094 115.402  1.00  0.00           C  
ATOM    229  HA  LYS    15      16.330  51.096 114.318  1.00  0.00           H  
ATOM    230  CB  LYS    15      16.577  52.431 116.112  1.00  0.00           C  
ATOM    231  HB2 LYS    15      15.962  53.173 115.604  1.00  0.00           H  
ATOM    232  HB3 LYS    15      16.245  52.432 117.150  1.00  0.00           H  
ATOM    233  CG  LYS    15      18.098  52.779 115.945  1.00  0.00           C  
ATOM    234  HG2 LYS    15      18.729  52.261 116.667  1.00  0.00           H  
ATOM    235  HG3 LYS    15      18.346  52.471 114.929  1.00  0.00           H  
ATOM    236  CD  LYS    15      18.290  54.381 116.049  1.00  0.00           C  
ATOM    237  HD2 LYS    15      19.342  54.616 116.212  1.00  0.00           H  
ATOM    238  HD3 LYS    15      17.934  54.891 115.153  1.00  0.00           H  
ATOM    239  CE  LYS    15      17.563  54.939 117.270  1.00  0.00           C  
ATOM    240  HE2 LYS    15      17.810  56.000 117.264  1.00  0.00           H  
ATOM    241  HE3 LYS    15      16.509  54.772 117.051  1.00  0.00           H  
ATOM    242  NZ  LYS    15      17.897  54.487 118.611  1.00  0.00           N  
ATOM    243  HZ1 LYS    15      17.853  53.479 118.656  1.00  0.00           H  
ATOM    244  HZ2 LYS    15      18.751  54.821 119.034  1.00  0.00           H  
ATOM    245  HZ3 LYS    15      17.159  54.746 119.250  1.00  0.00           H  
ATOM    246  C   LYS    15      17.217  50.061 115.893  1.00  0.00           C  
ATOM    247  O   LYS    15      17.945  49.521 115.098  1.00  0.00           O  
ATOM    248  N   ASN    16      16.995  49.637 117.144  1.00  0.00           N  
ATOM    249  H   ASN    16      16.340  50.209 117.657  1.00  0.00           H  
ATOM    250  CA  ASN    16      17.671  48.707 117.908  1.00  0.00           C  
ATOM    251  HA  ASN    16      18.740  48.741 117.696  1.00  0.00           H  
ATOM    252  CB  ASN    16      17.645  49.128 119.457  1.00  0.00           C  
ATOM    253  HB2 ASN    16      16.668  49.212 119.934  1.00  0.00           H  
ATOM    254  HB3 ASN    16      18.107  48.294 119.985  1.00  0.00           H  
ATOM    255  CG  ASN    16      18.353  50.462 119.641  1.00  0.00           C  
ATOM    256  OD1 ASN    16      17.907  51.622 119.457  1.00  0.00           O  
ATOM    257  ND2 ASN    16      19.514  50.370 120.230  1.00  0.00           N  
ATOM    258 HD21 ASN    16      19.950  49.476 120.404  1.00  0.00           H  
ATOM    259 HD22 ASN    16      19.986  51.237 120.447  1.00  0.00           H  
ATOM    260  C   ASN    16      17.198  47.272 117.647  1.00  0.00           C  
ATOM    261  O   ASN    16      16.731  46.596 118.618  1.00  0.00           O  
ATOM    262  N   ASP    17      17.265  46.813 116.389  1.00  0.00           N  
ATOM    263  H   ASP    17      17.852  47.258 115.698  1.00  0.00           H  
ATOM    264  CA  ASP    17      16.504  45.726 115.803  1.00  0.00           C  
ATOM    265  HA  ASP    17      15.531  45.752 116.294  1.00  0.00           H  
ATOM    266  CB  ASP    17      16.210  45.945 114.345  1.00  0.00           C  
ATOM    267  HB2 ASP    17      15.652  46.882 114.344  1.00  0.00           H  
ATOM    268  HB3 ASP    17      17.163  46.051 113.827  1.00  0.00           H  
ATOM    269  CG  ASP    17      15.396  44.869 113.706  1.00  0.00           C  
ATOM    270  OD1 ASP    17      16.010  44.182 112.892  1.00  0.00           O  
ATOM    271  OD2 ASP    17      14.232  44.656 114.018  1.00  0.00           O  
ATOM    272  C   ASP    17      17.105  44.298 116.129  1.00  0.00           C  
ATOM    273  O   ASP    17      18.295  44.129 115.875  1.00  0.00           O  
ATOM    274  N   MET    18      16.310  43.307 116.419  1.00  0.00           N  
ATOM    275  H   MET    18      15.383  43.421 116.805  1.00  0.00           H  
ATOM    276  CA  MET    18      16.894  41.992 116.622  1.00  0.00           C  
ATOM    277  HA  MET    18      17.757  42.038 117.287  1.00  0.00           H  
ATOM    278  CB  MET    18      15.786  41.089 117.213  1.00  0.00           C  
ATOM    279  HB2 MET    18      15.519  41.564 118.157  1.00  0.00           H  
ATOM    280  HB3 MET    18      14.949  41.142 116.517  1.00  0.00           H  
ATOM    281  CG  MET    18      16.147  39.659 117.574  1.00  0.00           C  
ATOM    282  HG2 MET    18      15.166  39.185 117.614  1.00  0.00           H  
ATOM    283  HG3 MET    18      16.618  39.221 116.695  1.00  0.00           H  
ATOM    284  SD  MET    18      17.119  39.426 119.088  1.00  0.00           S  
ATOM    285  CE  MET    18      17.027  37.578 119.317  1.00  0.00           C  
ATOM    286  HE1 MET    18      16.027  37.228 119.572  1.00  0.00           H  
ATOM    287  HE2 MET    18      17.306  37.069 118.394  1.00  0.00           H  
ATOM    288  HE3 MET    18      17.723  37.230 120.080  1.00  0.00           H  
ATOM    289  C   MET    18      17.457  41.325 115.349  1.00  0.00           C  
ATOM    290  O   MET    18      18.357  40.553 115.434  1.00  0.00           O  
ATOM    291  N   VAL    19      16.788  41.562 114.204  1.00  0.00           N  
ATOM    292  H   VAL    19      15.956  42.132 114.244  1.00  0.00           H  
ATOM    293  CA  VAL    19      17.050  40.992 112.939  1.00  0.00           C  
ATOM    294  HA  VAL    19      17.323  39.945 113.067  1.00  0.00           H  
ATOM    295  CB  VAL    19      15.808  41.036 112.092  1.00  0.00           C  
ATOM    296  HB  VAL    19      15.072  41.776 112.407  1.00  0.00           H  
ATOM    297  CG1 VAL    19      16.073  41.329 110.614  1.00  0.00           C  
ATOM    298 HG11 VAL    19      16.464  42.342 110.506  1.00  0.00           H  
ATOM    299 HG12 VAL    19      16.752  40.597 110.176  1.00  0.00           H  
ATOM    300 HG13 VAL    19      15.162  41.240 110.023  1.00  0.00           H  
ATOM    301  CG2 VAL    19      15.119  39.739 112.209  1.00  0.00           C  
ATOM    302 HG21 VAL    19      14.060  39.829 111.966  1.00  0.00           H  
ATOM    303 HG22 VAL    19      15.735  39.101 111.575  1.00  0.00           H  
ATOM    304 HG23 VAL    19      14.996  39.404 113.238  1.00  0.00           H  
ATOM    305  C   VAL    19      18.309  41.650 112.330  1.00  0.00           C  
ATOM    306  O   VAL    19      19.029  40.985 111.576  1.00  0.00           O  
ATOM    307  N   GLU    20      18.569  42.943 112.625  1.00  0.00           N  
ATOM    308  H   GLU    20      17.765  43.384 113.050  1.00  0.00           H  
ATOM    309  CA  GLU    20      19.850  43.658 112.563  1.00  0.00           C  
ATOM    310  HA  GLU    20      20.158  43.614 111.519  1.00  0.00           H  
ATOM    311  CB  GLU    20      19.599  45.146 112.892  1.00  0.00           C  
ATOM    312  HB2 GLU    20      18.800  45.427 112.206  1.00  0.00           H  
ATOM    313  HB3 GLU    20      19.161  45.289 113.879  1.00  0.00           H  
ATOM    314  CG  GLU    20      20.769  46.180 112.849  1.00  0.00           C  
ATOM    315  HG2 GLU    20      20.800  46.793 113.750  1.00  0.00           H  
ATOM    316  HG3 GLU    20      21.738  45.689 112.940  1.00  0.00           H  
ATOM    317  CD  GLU    20      20.857  47.139 111.628  1.00  0.00           C  
ATOM    318  OE1 GLU    20      21.953  47.779 111.449  1.00  0.00           O  
ATOM    319  OE2 GLU    20      19.888  47.252 110.785  1.00  0.00           O  
ATOM    320  C   GLU    20      20.965  42.952 113.450  1.00  0.00           C  
ATOM    321  O   GLU    20      22.069  42.679 112.921  1.00  0.00           O  
ATOM    322  N   GLN    21      20.761  42.780 114.711  1.00  0.00           N  
ATOM    323  H   GLN    21      19.820  43.023 114.989  1.00  0.00           H  
ATOM    324  CA  GLN    21      21.813  42.172 115.596  1.00  0.00           C  
ATOM    325  HA  GLN    21      22.756  42.715 115.530  1.00  0.00           H  
ATOM    326  CB  GLN    21      21.321  42.211 117.047  1.00  0.00           C  
ATOM    327  HB2 GLN    21      20.255  41.992 116.987  1.00  0.00           H  
ATOM    328  HB3 GLN    21      21.827  41.401 117.573  1.00  0.00           H  
ATOM    329  CG  GLN    21      21.339  43.577 117.736  1.00  0.00           C  
ATOM    330  HG2 GLN    21      22.115  43.677 118.494  1.00  0.00           H  
ATOM    331  HG3 GLN    21      21.530  44.262 116.911  1.00  0.00           H  
ATOM    332  CD  GLN    21      20.033  43.899 118.446  1.00  0.00           C  
ATOM    333  OE1 GLN    21      19.396  43.021 119.104  1.00  0.00           O  
ATOM    334  NE2 GLN    21      19.712  45.159 118.490  1.00  0.00           N  
ATOM    335 HE21 GLN    21      18.736  45.347 118.672  1.00  0.00           H  
ATOM    336 HE22 GLN    21      20.159  45.883 117.946  1.00  0.00           H  
ATOM    337  C   GLN    21      22.182  40.666 115.293  1.00  0.00           C  
ATOM    338  O   GLN    21      23.359  40.305 115.079  1.00  0.00           O  
ATOM    339  N   MET    22      21.184  39.775 115.032  1.00  0.00           N  
ATOM    340  H   MET    22      20.323  40.062 115.474  1.00  0.00           H  
ATOM    341  CA  MET    22      21.330  38.421 114.551  1.00  0.00           C  
ATOM    342  HA  MET    22      22.124  37.999 115.168  1.00  0.00           H  
ATOM    343  CB  MET    22      20.092  37.564 114.901  1.00  0.00           C  
ATOM    344  HB2 MET    22      20.425  36.534 114.775  1.00  0.00           H  
ATOM    345  HB3 MET    22      19.914  37.694 115.969  1.00  0.00           H  
ATOM    346  CG  MET    22      18.835  37.738 114.088  1.00  0.00           C  
ATOM    347  HG2 MET    22      18.765  38.735 113.653  1.00  0.00           H  
ATOM    348  HG3 MET    22      18.686  37.064 113.245  1.00  0.00           H  
ATOM    349  SD  MET    22      17.439  37.247 115.011  1.00  0.00           S  
ATOM    350  CE  MET    22      16.632  35.996 113.948  1.00  0.00           C  
ATOM    351  HE1 MET    22      17.372  35.233 113.709  1.00  0.00           H  
ATOM    352  HE2 MET    22      15.907  35.452 114.555  1.00  0.00           H  
ATOM    353  HE3 MET    22      16.159  36.409 113.057  1.00  0.00           H  
ATOM    354  C   MET    22      21.745  38.211 113.058  1.00  0.00           C  
ATOM    355  O   MET    22      22.246  37.095 112.719  1.00  0.00           O  
ATOM    356  N   HIE    23      21.519  39.229 112.256  1.00  0.00           N  
ATOM    357  H   HIE    23      21.159  40.047 112.727  1.00  0.00           H  
ATOM    358  CA  HIE    23      21.967  39.262 110.920  1.00  0.00           C  
ATOM    359  HA  HIE    23      21.360  40.047 110.470  1.00  0.00           H  
ATOM    360  CB  HIE    23      23.447  39.801 110.803  1.00  0.00           C  
ATOM    361  HB2 HIE    23      23.572  40.535 111.599  1.00  0.00           H  
ATOM    362  HB3 HIE    23      24.165  39.021 111.057  1.00  0.00           H  
ATOM    363  CG  HIE    23      23.810  40.368 109.419  1.00  0.00           C  
ATOM    364  ND1 HIE    23      22.950  41.225 108.770  1.00  0.00           N  
ATOM    365  CE1 HIE    23      23.542  41.418 107.544  1.00  0.00           C  
ATOM    366  HE1 HIE    23      23.198  42.098 106.779  1.00  0.00           H  
ATOM    367  NE2 HIE    23      24.588  40.576 107.411  1.00  0.00           N  
ATOM    368  HE2 HIE    23      24.901  40.198 106.528  1.00  0.00           H  
ATOM    369  CD2 HIE    23      24.825  39.927 108.587  1.00  0.00           C  
ATOM    370  HD2 HIE    23      25.629  39.226 108.753  1.00  0.00           H  
ATOM    371  C   HIE    23      21.541  38.084 109.993  1.00  0.00           C  
ATOM    372  O   HIE    23      22.343  37.551 109.207  1.00  0.00           O  
ATOM    373  N   GLU    24      20.271  37.642 109.978  1.00  0.00           N  
ATOM    374  H   GLU    24      19.671  38.096 110.651  1.00  0.00           H  
ATOM    375  CA  GLU    24      19.745  36.389 109.419  1.00  0.00           C  
ATOM    376  HA  GLU    24      20.523  35.692 109.731  1.00  0.00           H  
ATOM    377  CB  GLU    24      18.329  36.089 110.015  1.00  0.00           C  
ATOM    378  HB2 GLU    24      18.471  36.012 111.093  1.00  0.00           H  
ATOM    379  HB3 GLU    24      17.763  37.003 109.836  1.00  0.00           H  
ATOM    380  CG  GLU    24      17.651  34.802 109.517  1.00  0.00           C  
ATOM    381  HG2 GLU    24      16.656  34.914 109.947  1.00  0.00           H  
ATOM    382  HG3 GLU    24      17.434  34.800 108.448  1.00  0.00           H  
ATOM    383  CD  GLU    24      18.249  33.466 109.853  1.00  0.00           C  
ATOM    384  OE1 GLU    24      17.820  32.910 110.900  1.00  0.00           O  
ATOM    385  OE2 GLU    24      19.288  33.042 109.308  1.00  0.00           O  
ATOM    386  C   GLU    24      19.820  36.305 107.889  1.00  0.00           C  
ATOM    387  O   GLU    24      19.364  37.237 107.142  1.00  0.00           O  
ATOM    388  N   ASP    25      20.142  35.105 107.410  1.00  0.00           N  
ATOM    389  H   ASP    25      19.860  34.330 107.992  1.00  0.00           H  
ATOM    390  CA  ASP    25      20.464  34.827 105.979  1.00  0.00           C  
ATOM    391  HA  ASP    25      20.506  35.748 105.398  1.00  0.00           H  
ATOM    392  CB  ASP    25      21.880  34.186 105.996  1.00  0.00           C  
ATOM    393  HB2 ASP    25      22.643  34.823 106.443  1.00  0.00           H  
ATOM    394  HB3 ASP    25      21.898  33.361 106.709  1.00  0.00           H  
ATOM    395  CG  ASP    25      22.298  33.631 104.622  1.00  0.00           C  
ATOM    396  OD1 ASP    25      23.224  32.827 104.494  1.00  0.00           O  
ATOM    397  OD2 ASP    25      21.751  34.133 103.597  1.00  0.00           O  
ATOM    398  C   ASP    25      19.564  33.751 105.328  1.00  0.00           C  
ATOM    399  O   ASP    25      19.667  32.511 105.626  1.00  0.00           O  
ATOM    400  N   ILE    26      18.754  34.194 104.421  1.00  0.00           N  
ATOM    401  H   ILE    26      19.029  35.123 104.136  1.00  0.00           H  
ATOM    402  CA  ILE    26      17.789  33.396 103.645  1.00  0.00           C  
ATOM    403  HA  ILE    26      17.317  32.861 104.469  1.00  0.00           H  
ATOM    404  CB  ILE    26      16.744  34.306 103.043  1.00  0.00           C  
ATOM    405  HB  ILE    26      16.432  35.018 103.807  1.00  0.00           H  
ATOM    406  CG2 ILE    26      17.337  35.002 101.710  1.00  0.00           C  
ATOM    407 HG21 ILE    26      17.585  34.140 101.091  1.00  0.00           H  
ATOM    408 HG22 ILE    26      16.566  35.641 101.278  1.00  0.00           H  
ATOM    409 HG23 ILE    26      18.267  35.530 101.919  1.00  0.00           H  
ATOM    410  CG1 ILE    26      15.492  33.636 102.564  1.00  0.00           C  
ATOM    411 HG12 ILE    26      15.639  33.283 101.544  1.00  0.00           H  
ATOM    412 HG13 ILE    26      15.475  32.730 103.170  1.00  0.00           H  
ATOM    413  CD1 ILE    26      14.142  34.341 102.518  1.00  0.00           C  
ATOM    414 HD11 ILE    26      13.438  33.655 102.047  1.00  0.00           H  
ATOM    415 HD12 ILE    26      13.863  34.642 103.527  1.00  0.00           H  
ATOM    416 HD13 ILE    26      14.328  35.276 101.989  1.00  0.00           H  
ATOM    417  C   ILE    26      18.388  32.334 102.665  1.00  0.00           C  
ATOM    418  O   ILE    26      17.760  31.258 102.600  1.00  0.00           O  
ATOM    419  N   CYX    27      19.647  32.497 102.114  1.00  0.00           N  
ATOM    420  H   CYX    27      20.115  33.386 102.220  1.00  0.00           H  
ATOM    421  CA  CYX    27      20.353  31.472 101.457  1.00  0.00           C  
ATOM    422  HA  CYX    27      19.794  31.163 100.573  1.00  0.00           H  
ATOM    423  CB  CYX    27      21.707  31.922 100.925  1.00  0.00           C  
ATOM    424  HB2 CYX    27      21.572  32.874 100.411  1.00  0.00           H  
ATOM    425  HB3 CYX    27      22.270  32.195 101.817  1.00  0.00           H  
ATOM    426  SG  CYX    27      22.746  30.642 100.038  1.00  0.00           S  
ATOM    427  C   CYX    27      20.472  30.341 102.410  1.00  0.00           C  
ATOM    428  O   CYX    27      20.124  29.234 102.076  1.00  0.00           O  
ATOM    429  N   SER    28      20.954  30.572 103.641  1.00  0.00           N  
ATOM    430  H   SER    28      20.934  31.539 103.932  1.00  0.00           H  
ATOM    431  CA  SER    28      21.434  29.555 104.569  1.00  0.00           C  
ATOM    432  HA  SER    28      21.961  28.806 103.977  1.00  0.00           H  
ATOM    433  CB  SER    28      22.470  30.039 105.577  1.00  0.00           C  
ATOM    434  HB2 SER    28      22.104  30.940 106.069  1.00  0.00           H  
ATOM    435  HB3 SER    28      22.814  29.184 106.160  1.00  0.00           H  
ATOM    436  OG  SER    28      23.482  30.366 104.716  1.00  0.00           O  
ATOM    437  HG  SER    28      23.323  31.293 104.522  1.00  0.00           H  
ATOM    438  C   SER    28      20.253  28.753 105.250  1.00  0.00           C  
ATOM    439  O   SER    28      20.539  27.638 105.679  1.00  0.00           O  
ATOM    440  N   LEU    29      18.993  29.187 104.999  1.00  0.00           N  
ATOM    441  H   LEU    29      18.876  30.030 104.456  1.00  0.00           H  
ATOM    442  CA  LEU    29      17.805  28.462 105.569  1.00  0.00           C  
ATOM    443  HA  LEU    29      18.045  28.166 106.590  1.00  0.00           H  
ATOM    444  CB  LEU    29      16.543  29.431 105.593  1.00  0.00           C  
ATOM    445  HB2 LEU    29      16.319  29.691 104.558  1.00  0.00           H  
ATOM    446  HB3 LEU    29      15.659  28.863 105.880  1.00  0.00           H  
ATOM    447  CG  LEU    29      16.661  30.697 106.379  1.00  0.00           C  
ATOM    448  HG  LEU    29      17.623  31.178 106.198  1.00  0.00           H  
ATOM    449  CD1 LEU    29      15.491  31.686 106.142  1.00  0.00           C  
ATOM    450 HD11 LEU    29      15.358  31.835 105.070  1.00  0.00           H  
ATOM    451 HD12 LEU    29      14.553  31.378 106.605  1.00  0.00           H  
ATOM    452 HD13 LEU    29      15.632  32.669 106.590  1.00  0.00           H  
ATOM    453  CD2 LEU    29      16.779  30.446 107.870  1.00  0.00           C  
ATOM    454 HD21 LEU    29      15.961  29.812 108.212  1.00  0.00           H  
ATOM    455 HD22 LEU    29      17.740  29.983 108.097  1.00  0.00           H  
ATOM    456 HD23 LEU    29      16.587  31.325 108.485  1.00  0.00           H  
ATOM    457  C   LEU    29      17.482  27.203 104.761  1.00  0.00           C  
ATOM    458  O   LEU    29      16.862  26.338 105.282  1.00  0.00           O  
ATOM    459  N   TRP    30      17.790  27.202 103.464  1.00  0.00           N  
ATOM    460  H   TRP    30      18.427  27.840 103.009  1.00  0.00           H  
ATOM    461  CA  TRP    30      17.446  26.014 102.623  1.00  0.00           C  
ATOM    462  HA  TRP    30      16.446  25.707 102.931  1.00  0.00           H  
ATOM    463  CB  TRP    30      17.203  26.340 101.172  1.00  0.00           C  
ATOM    464  HB2 TRP    30      18.104  26.253 100.565  1.00  0.00           H  
ATOM    465  HB3 TRP    30      16.514  25.593 100.775  1.00  0.00           H  
ATOM    466  CG  TRP    30      16.321  27.566 100.960  1.00  0.00           C  
ATOM    467  CD1 TRP    30      16.817  28.803 100.752  1.00  0.00           C  
ATOM    468  HD1 TRP    30      17.875  29.012 100.701  1.00  0.00           H  
ATOM    469  NE1 TRP    30      15.857  29.764 101.039  1.00  0.00           N  
ATOM    470  HE1 TRP    30      16.114  30.740 101.042  1.00  0.00           H  
ATOM    471  CE2 TRP    30      14.650  29.211 101.262  1.00  0.00           C  
ATOM    472  CZ2 TRP    30      13.401  29.708 101.614  1.00  0.00           C  
ATOM    473  HZ2 TRP    30      13.319  30.739 101.924  1.00  0.00           H  
ATOM    474  CH2 TRP    30      12.308  28.859 101.632  1.00  0.00           C  
ATOM    475  HH2 TRP    30      11.341  29.252 101.910  1.00  0.00           H  
ATOM    476  CZ3 TRP    30      12.495  27.494 101.501  1.00  0.00           C  
ATOM    477  HZ3 TRP    30      11.612  26.876 101.437  1.00  0.00           H  
ATOM    478  CE3 TRP    30      13.758  26.952 101.360  1.00  0.00           C  
ATOM    479  HE3 TRP    30      13.867  25.885 101.235  1.00  0.00           H  
ATOM    480  CD2 TRP    30      14.856  27.798 101.124  1.00  0.00           C  
ATOM    481  C   TRP    30      18.255  24.721 102.783  1.00  0.00           C  
ATOM    482  O   TRP    30      18.882  24.218 101.768  1.00  0.00           O  
ATOM    483  N   ASP    31      18.091  24.036 103.953  1.00  0.00           N  
ATOM    484  H   ASP    31      17.793  24.558 104.765  1.00  0.00           H  
ATOM    485  CA  ASP    31      18.531  22.644 104.105  1.00  0.00           C  
ATOM    486  HA  ASP    31      19.576  22.752 103.814  1.00  0.00           H  
ATOM    487  CB  ASP    31      18.543  22.301 105.631  1.00  0.00           C  
ATOM    488  HB2 ASP    31      19.153  23.020 106.177  1.00  0.00           H  
ATOM    489  HB3 ASP    31      17.496  22.191 105.914  1.00  0.00           H  
ATOM    490  CG  ASP    31      19.291  20.928 105.704  1.00  0.00           C  
ATOM    491  OD1 ASP    31      18.745  20.080 106.475  1.00  0.00           O  
ATOM    492  OD2 ASP    31      20.291  20.791 104.980  1.00  0.00           O  
ATOM    493  C   ASP    31      17.745  21.740 103.230  1.00  0.00           C  
ATOM    494  O   ASP    31      16.531  21.641 103.411  1.00  0.00           O  
ATOM    495  N   GLN    32      18.308  21.081 102.231  1.00  0.00           N  
ATOM    496  H   GLN    32      19.308  21.065 102.091  1.00  0.00           H  
ATOM    497  CA  GLN    32      17.561  20.019 101.476  1.00  0.00           C  
ATOM    498  HA  GLN    32      16.682  20.421 100.971  1.00  0.00           H  
ATOM    499  CB  GLN    32      18.527  19.568 100.371  1.00  0.00           C  
ATOM    500  HB2 GLN    32      19.041  20.429  99.945  1.00  0.00           H  
ATOM    501  HB3 GLN    32      19.331  18.904 100.689  1.00  0.00           H  
ATOM    502  CG  GLN    32      17.780  18.927  99.202  1.00  0.00           C  
ATOM    503  HG2 GLN    32      17.285  18.002  99.501  1.00  0.00           H  
ATOM    504  HG3 GLN    32      16.989  19.565  98.806  1.00  0.00           H  
ATOM    505  CD  GLN    32      18.704  18.834  98.003  1.00  0.00           C  
ATOM    506  OE1 GLN    32      19.070  19.887  97.492  1.00  0.00           O  
ATOM    507  NE2 GLN    32      19.260  17.733  97.574  1.00  0.00           N  
ATOM    508 HE21 GLN    32      18.934  16.866  97.978  1.00  0.00           H  
ATOM    509 HE22 GLN    32      19.901  17.718  96.793  1.00  0.00           H  
ATOM    510  C   GLN    32      17.174  18.759 102.292  1.00  0.00           C  
ATOM    511  O   GLN    32      17.951  18.324 103.137  1.00  0.00           O  
ATOM    512  N   SER    33      15.976  18.201 102.006  1.00  0.00           N  
ATOM    513  H   SER    33      15.391  18.659 101.322  1.00  0.00           H  
ATOM    514  CA  SER    33      15.523  16.915 102.520  1.00  0.00           C  
ATOM    515  HA  SER    33      15.786  16.831 103.574  1.00  0.00           H  
ATOM    516  CB  SER    33      14.011  16.627 102.325  1.00  0.00           C  
ATOM    517  HB2 SER    33      13.499  17.036 103.195  1.00  0.00           H  
ATOM    518  HB3 SER    33      13.743  17.161 101.413  1.00  0.00           H  
ATOM    519  OG  SER    33      13.598  15.304 102.230  1.00  0.00           O  
ATOM    520  HG  SER    33      12.718  15.259 102.612  1.00  0.00           H  
ATOM    521  C   SER    33      16.341  15.892 101.697  1.00  0.00           C  
ATOM    522  O   SER    33      16.432  15.844 100.448  1.00  0.00           O  
ATOM    523  N   LEU    34      17.034  15.028 102.435  1.00  0.00           N  
ATOM    524  H   LEU    34      17.222  15.394 103.357  1.00  0.00           H  
ATOM    525  CA  LEU    34      17.582  13.721 102.051  1.00  0.00           C  
ATOM    526  HA  LEU    34      17.559  13.694 100.962  1.00  0.00           H  
ATOM    527  CB  LEU    34      19.021  13.651 102.564  1.00  0.00           C  
ATOM    528  HB2 LEU    34      19.041  14.180 103.517  1.00  0.00           H  
ATOM    529  HB3 LEU    34      19.315  12.611 102.701  1.00  0.00           H  
ATOM    530  CG  LEU    34      19.969  14.396 101.638  1.00  0.00           C  
ATOM    531  HG  LEU    34      19.551  15.322 101.244  1.00  0.00           H  
ATOM    532  CD1 LEU    34      21.322  14.717 102.314  1.00  0.00           C  
ATOM    533 HD11 LEU    34      21.194  15.589 102.955  1.00  0.00           H  
ATOM    534 HD12 LEU    34      21.522  13.865 102.964  1.00  0.00           H  
ATOM    535 HD13 LEU    34      22.010  14.921 101.493  1.00  0.00           H  
ATOM    536  CD2 LEU    34      20.400  13.466 100.449  1.00  0.00           C  
ATOM    537 HD21 LEU    34      19.459  13.393  99.904  1.00  0.00           H  
ATOM    538 HD22 LEU    34      21.243  13.839  99.868  1.00  0.00           H  
ATOM    539 HD23 LEU    34      20.626  12.452 100.779  1.00  0.00           H  
ATOM    540  C   LEU    34      16.768  12.487 102.507  1.00  0.00           C  
ATOM    541  O   LEU    34      17.151  11.373 102.191  1.00  0.00           O  
ATOM    542  N   LYS    35      15.586  12.681 103.139  1.00  0.00           N  
ATOM    543  H   LYS    35      15.255  13.635 103.165  1.00  0.00           H  
ATOM    544  CA  LYS    35      14.807  11.593 103.735  1.00  0.00           C  
ATOM    545  HA  LYS    35      15.457  10.899 104.268  1.00  0.00           H  
ATOM    546  CB  LYS    35      13.848  12.090 104.808  1.00  0.00           C  
ATOM    547  HB2 LYS    35      13.249  12.908 104.410  1.00  0.00           H  
ATOM    548  HB3 LYS    35      13.219  11.232 105.045  1.00  0.00           H  
ATOM    549  CG  LYS    35      14.639  12.497 106.082  1.00  0.00           C  
ATOM    550  HG2 LYS    35      15.575  11.956 106.221  1.00  0.00           H  
ATOM    551  HG3 LYS    35      14.912  13.552 106.082  1.00  0.00           H  
ATOM    552  CD  LYS    35      13.673  12.238 107.294  1.00  0.00           C  
ATOM    553  HD2 LYS    35      12.666  12.575 107.048  1.00  0.00           H  
ATOM    554  HD3 LYS    35      13.623  11.169 107.500  1.00  0.00           H  
ATOM    555  CE  LYS    35      14.118  12.825 108.563  1.00  0.00           C  
ATOM    556  HE2 LYS    35      13.451  12.562 109.384  1.00  0.00           H  
ATOM    557  HE3 LYS    35      15.114  12.539 108.903  1.00  0.00           H  
ATOM    558  NZ  LYS    35      14.050  14.302 108.394  1.00  0.00           N  
ATOM    559  HZ1 LYS    35      13.188  14.636 107.986  1.00  0.00           H  
ATOM    560  HZ2 LYS    35      14.310  14.839 109.209  1.00  0.00           H  
ATOM    561  HZ3 LYS    35      14.772  14.656 107.783  1.00  0.00           H  
ATOM    562  C   LYS    35      14.157  10.720 102.673  1.00  0.00           C  
ATOM    563  O   LYS    35      13.216  11.167 102.039  1.00  0.00           O  
ATOM    564  N   PRO    36      14.639   9.530 102.363  1.00  0.00           N  
ATOM    565  CD  PRO    36      15.536   8.723 103.146  1.00  0.00           C  
ATOM    566  HD2 PRO    36      14.985   8.250 103.958  1.00  0.00           H  
ATOM    567  HD3 PRO    36      16.392   9.300 103.496  1.00  0.00           H  
ATOM    568  CG  PRO    36      16.143   7.695 102.190  1.00  0.00           C  
ATOM    569  HG2 PRO    36      15.936   6.707 102.602  1.00  0.00           H  
ATOM    570  HG3 PRO    36      17.225   7.767 102.083  1.00  0.00           H  
ATOM    571  CB  PRO    36      15.380   7.840 100.831  1.00  0.00           C  
ATOM    572  HB2 PRO    36      14.874   6.932 100.503  1.00  0.00           H  
ATOM    573  HB3 PRO    36      16.052   8.159 100.035  1.00  0.00           H  
ATOM    574  CA  PRO    36      14.249   8.887 101.094  1.00  0.00           C  
ATOM    575  HA  PRO    36      14.431   9.651 100.338  1.00  0.00           H  
ATOM    576  C   PRO    36      12.928   8.201 100.968  1.00  0.00           C  
ATOM    577  O   PRO    36      12.281   7.765 101.970  1.00  0.00           O  
ATOM    578  N   CYX    37      12.656   7.852  99.739  1.00  0.00           N  
ATOM    579  H   CYX    37      13.136   8.272  98.956  1.00  0.00           H  
ATOM    580  CA  CYX    37      11.371   7.236  99.378  1.00  0.00           C  
ATOM    581  HA  CYX    37      10.647   7.829  99.937  1.00  0.00           H  
ATOM    582  CB  CYX    37      10.905   7.343  97.891  1.00  0.00           C  
ATOM    583  HB2 CYX    37      11.175   8.313  97.473  1.00  0.00           H  
ATOM    584  HB3 CYX    37      11.262   6.579  97.200  1.00  0.00           H  
ATOM    585  SG  CYX    37       9.073   7.114  97.736  1.00  0.00           S  
ATOM    586  C   CYX    37      11.313   5.712  99.889  1.00  0.00           C  
ATOM    587  O   CYX    37      10.273   5.332 100.463  1.00  0.00           O  
ATOM    588  N   VAL    38      12.396   4.913  99.842  1.00  0.00           N  
ATOM    589  H   VAL    38      13.209   5.200  99.316  1.00  0.00           H  
ATOM    590  CA  VAL    38      12.673   3.902 100.878  1.00  0.00           C  
ATOM    591  HA  VAL    38      12.014   3.966 101.744  1.00  0.00           H  
ATOM    592  CB  VAL    38      12.682   2.497 100.249  1.00  0.00           C  
ATOM    593  HB  VAL    38      12.785   1.827 101.103  1.00  0.00           H  
ATOM    594  CG1 VAL    38      11.410   2.220  99.487  1.00  0.00           C  
ATOM    595 HG11 VAL    38      11.332   2.872  98.617  1.00  0.00           H  
ATOM    596 HG12 VAL    38      11.341   1.174  99.189  1.00  0.00           H  
ATOM    597 HG13 VAL    38      10.535   2.459 100.091  1.00  0.00           H  
ATOM    598  CG2 VAL    38      13.896   2.146  99.235  1.00  0.00           C  
ATOM    599 HG21 VAL    38      13.652   2.868  98.456  1.00  0.00           H  
ATOM    600 HG22 VAL    38      14.785   2.285  99.850  1.00  0.00           H  
ATOM    601 HG23 VAL    38      13.776   1.125  98.871  1.00  0.00           H  
ATOM    602  C   VAL    38      14.055   4.241 101.570  1.00  0.00           C  
ATOM    603  O   VAL    38      15.072   4.489 100.955  1.00  0.00           O  
ATOM    604  N   LYS    39      14.087   4.263 102.927  1.00  0.00           N  
ATOM    605  H   LYS    39      13.406   4.800 103.444  1.00  0.00           H  
ATOM    606  CA  LYS    39      15.478   4.146 103.527  1.00  0.00           C  
ATOM    607  HA  LYS    39      16.248   4.447 102.817  1.00  0.00           H  
ATOM    608  CB  LYS    39      15.492   5.080 104.830  1.00  0.00           C  
ATOM    609  HB2 LYS    39      14.860   5.965 104.747  1.00  0.00           H  
ATOM    610  HB3 LYS    39      15.145   4.484 105.674  1.00  0.00           H  
ATOM    611  CG  LYS    39      16.968   5.472 105.098  1.00  0.00           C  
ATOM    612  HG2 LYS    39      17.563   5.789 104.242  1.00  0.00           H  
ATOM    613  HG3 LYS    39      16.852   6.365 105.712  1.00  0.00           H  
ATOM    614  CD  LYS    39      17.723   4.431 105.952  1.00  0.00           C  
ATOM    615  HD2 LYS    39      17.012   4.142 106.726  1.00  0.00           H  
ATOM    616  HD3 LYS    39      17.897   3.570 105.305  1.00  0.00           H  
ATOM    617  CE  LYS    39      18.989   4.906 106.676  1.00  0.00           C  
ATOM    618  HE2 LYS    39      19.391   4.081 107.264  1.00  0.00           H  
ATOM    619  HE3 LYS    39      19.796   5.208 106.007  1.00  0.00           H  
ATOM    620  NZ  LYS    39      18.771   6.000 107.665  1.00  0.00           N  
ATOM    621  HZ1 LYS    39      17.936   5.839 108.210  1.00  0.00           H  
ATOM    622  HZ2 LYS    39      19.580   6.080 108.265  1.00  0.00           H  
ATOM    623  HZ3 LYS    39      18.519   6.890 107.260  1.00  0.00           H  
ATOM    624  C   LYS    39      15.763   2.691 103.884  1.00  0.00           C  
ATOM    625  O   LYS    39      15.288   2.127 104.912  1.00  0.00           O  
ATOM    626  N   LEU    40      16.551   2.024 103.049  1.00  0.00           N  
ATOM    627  H   LEU    40      16.868   2.534 102.238  1.00  0.00           H  
ATOM    628  CA  LEU    40      17.143   0.766 103.336  1.00  0.00           C  
ATOM    629  HA  LEU    40      16.746   0.251 104.211  1.00  0.00           H  
ATOM    630  CB  LEU    40      16.939  -0.223 102.147  1.00  0.00           C  
ATOM    631  HB2 LEU    40      17.707   0.141 101.465  1.00  0.00           H  
ATOM    632  HB3 LEU    40      17.266  -1.250 102.306  1.00  0.00           H  
ATOM    633  CG  LEU    40      15.544  -0.359 101.453  1.00  0.00           C  
ATOM    634  HG  LEU    40      15.130   0.643 101.572  1.00  0.00           H  
ATOM    635  CD1 LEU    40      15.723  -0.699  99.931  1.00  0.00           C  
ATOM    636 HD11 LEU    40      14.813  -1.149  99.537  1.00  0.00           H  
ATOM    637 HD12 LEU    40      15.957   0.190  99.344  1.00  0.00           H  
ATOM    638 HD13 LEU    40      16.485  -1.478  99.905  1.00  0.00           H  
ATOM    639  CD2 LEU    40      14.670  -1.458 102.036  1.00  0.00           C  
ATOM    640 HD21 LEU    40      13.677  -1.333 101.605  1.00  0.00           H  
ATOM    641 HD22 LEU    40      15.163  -2.400 101.796  1.00  0.00           H  
ATOM    642 HD23 LEU    40      14.574  -1.412 103.121  1.00  0.00           H  
ATOM    643  C   LEU    40      18.652   0.965 103.704  1.00  0.00           C  
ATOM    644  O   LEU    40      19.121   0.484 104.749  1.00  0.00           O  
ATOM    645  N   THR    41      19.396   1.625 102.811  1.00  0.00           N  
ATOM    646  H   THR    41      18.938   2.175 102.099  1.00  0.00           H  
ATOM    647  CA  THR    41      20.875   1.817 103.026  1.00  0.00           C  
ATOM    648  HA  THR    41      21.213   0.911 103.530  1.00  0.00           H  
ATOM    649  CB  THR    41      21.622   1.990 101.675  1.00  0.00           C  
ATOM    650  HB  THR    41      22.691   2.071 101.873  1.00  0.00           H  
ATOM    651  CG2 THR    41      21.480   0.764 100.833  1.00  0.00           C  
ATOM    652 HG21 THR    41      22.188   0.743 100.004  1.00  0.00           H  
ATOM    653 HG22 THR    41      21.641  -0.062 101.526  1.00  0.00           H  
ATOM    654 HG23 THR    41      20.477   0.550 100.464  1.00  0.00           H  
ATOM    655  OG1 THR    41      21.372   3.269 100.982  1.00  0.00           O  
ATOM    656  HG1 THR    41      21.834   3.979 101.433  1.00  0.00           H  
ATOM    657  C   THR    41      21.119   3.045 103.901  1.00  0.00           C  
ATOM    658  O   THR    41      20.321   3.938 103.939  1.00  0.00           O  
ATOM    659  N   PRO    42      22.332   3.145 104.513  1.00  0.00           N  
ATOM    660  CD  PRO    42      23.295   2.057 104.813  1.00  0.00           C  
ATOM    661  HD2 PRO    42      23.557   1.616 103.851  1.00  0.00           H  
ATOM    662  HD3 PRO    42      22.876   1.228 105.382  1.00  0.00           H  
ATOM    663  CG  PRO    42      24.405   2.675 105.532  1.00  0.00           C  
ATOM    664  HG2 PRO    42      25.381   2.206 105.405  1.00  0.00           H  
ATOM    665  HG3 PRO    42      24.138   2.478 106.570  1.00  0.00           H  
ATOM    666  CB  PRO    42      24.353   4.167 105.206  1.00  0.00           C  
ATOM    667  HB2 PRO    42      25.044   4.406 104.397  1.00  0.00           H  
ATOM    668  HB3 PRO    42      24.595   4.732 106.106  1.00  0.00           H  
ATOM    669  CA  PRO    42      22.911   4.487 104.715  1.00  0.00           C  
ATOM    670  HA  PRO    42      22.456   4.840 105.641  1.00  0.00           H  
ATOM    671  C   PRO    42      22.959   5.482 103.495  1.00  0.00           C  
ATOM    672  O   PRO    42      22.771   5.043 102.359  1.00  0.00           O  
ATOM    673  N   LEU    43      23.367   6.764 103.701  1.00  0.00           N  
ATOM    674  H   LEU    43      23.548   7.088 104.640  1.00  0.00           H  
ATOM    675  CA  LEU    43      23.582   7.811 102.738  1.00  0.00           C  
ATOM    676  HA  LEU    43      22.626   7.927 102.227  1.00  0.00           H  
ATOM    677  CB  LEU    43      24.033   9.068 103.458  1.00  0.00           C  
ATOM    678  HB2 LEU    43      23.240   9.441 104.105  1.00  0.00           H  
ATOM    679  HB3 LEU    43      24.942   8.743 103.966  1.00  0.00           H  
ATOM    680  CG  LEU    43      24.276  10.253 102.555  1.00  0.00           C  
ATOM    681  HG  LEU    43      24.643   9.863 101.606  1.00  0.00           H  
ATOM    682  CD1 LEU    43      23.004  11.039 102.161  1.00  0.00           C  
ATOM    683 HD11 LEU    43      22.316  10.455 101.551  1.00  0.00           H  
ATOM    684 HD12 LEU    43      22.493  11.475 103.020  1.00  0.00           H  
ATOM    685 HD13 LEU    43      23.394  11.857 101.555  1.00  0.00           H  
ATOM    686  CD2 LEU    43      25.285  11.194 103.168  1.00  0.00           C  
ATOM    687 HD21 LEU    43      25.093  11.234 104.240  1.00  0.00           H  
ATOM    688 HD22 LEU    43      26.311  10.826 103.185  1.00  0.00           H  
ATOM    689 HD23 LEU    43      25.112  12.232 102.884  1.00  0.00           H  
ATOM    690  C   LEU    43      24.625   7.247 101.762  1.00  0.00           C  
ATOM    691  O   LEU    43      25.683   6.829 102.198  1.00  0.00           O  
ATOM    692  N   CYX    44      24.317   7.281 100.396  1.00  0.00           N  
ATOM    693  H   CYX    44      23.449   7.750 100.177  1.00  0.00           H  
ATOM    694  CA  CYX    44      25.124   7.003  99.240  1.00  0.00           C  
ATOM    695  HA  CYX    44      25.883   6.326  99.630  1.00  0.00           H  
ATOM    696  CB  CYX    44      24.346   6.196  98.141  1.00  0.00           C  
ATOM    697  HB2 CYX    44      23.509   6.802  97.793  1.00  0.00           H  
ATOM    698  HB3 CYX    44      24.932   5.956  97.254  1.00  0.00           H  
ATOM    699  SG  CYX    44      23.781   4.519  98.593  1.00  0.00           S  
ATOM    700  C   CYX    44      25.737   8.295  98.575  1.00  0.00           C  
ATOM    701  O   CYX    44      25.200   9.363  98.821  1.00  0.00           O  
ATOM    702  N   VAL    45      26.875   8.200  97.887  1.00  0.00           N  
ATOM    703  H   VAL    45      27.153   7.292  97.542  1.00  0.00           H  
ATOM    704  CA  VAL    45      27.416   9.396  97.276  1.00  0.00           C  
ATOM    705  HA  VAL    45      27.062  10.177  97.949  1.00  0.00           H  
ATOM    706  CB  VAL    45      28.984   9.511  97.252  1.00  0.00           C  
ATOM    707  HB  VAL    45      29.142  10.587  97.174  1.00  0.00           H  
ATOM    708  CG1 VAL    45      29.623   9.111  98.573  1.00  0.00           C  
ATOM    709 HG11 VAL    45      29.405   9.830  99.363  1.00  0.00           H  
ATOM    710 HG12 VAL    45      29.390   8.082  98.848  1.00  0.00           H  
ATOM    711 HG13 VAL    45      30.711   9.060  98.539  1.00  0.00           H  
ATOM    712  CG2 VAL    45      29.828   8.783  96.208  1.00  0.00           C  
ATOM    713 HG21 VAL    45      30.795   9.281  96.272  1.00  0.00           H  
ATOM    714 HG22 VAL    45      29.920   7.718  96.423  1.00  0.00           H  
ATOM    715 HG23 VAL    45      29.456   8.807  95.184  1.00  0.00           H  
ATOM    716  C   VAL    45      26.838   9.758  95.889  1.00  0.00           C  
ATOM    717  O   VAL    45      26.350   8.902  95.200  1.00  0.00           O  
ATOM    718  N   GLY    46      26.851  10.983  95.432  1.00  0.00           N  
ATOM    719  H   GLY    46      27.576  11.542  95.858  1.00  0.00           H  
ATOM    720  CA  GLY    46      25.873  11.693  94.569  1.00  0.00           C  
ATOM    721  HA2 GLY    46      26.338  12.595  94.173  1.00  0.00           H  
ATOM    722  HA3 GLY    46      25.620  11.011  93.757  1.00  0.00           H  
ATOM    723  C   GLY    46      24.580  12.101  95.121  1.00  0.00           C  
ATOM    724  O   GLY    46      24.037  11.459  95.974  1.00  0.00           O  
ATOM    725  N   ALA    47      23.990  13.151  94.511  1.00  0.00           N  
ATOM    726  H   ALA    47      24.518  13.681  93.833  1.00  0.00           H  
ATOM    727  CA  ALA    47      22.549  13.496  94.605  1.00  0.00           C  
ATOM    728  HA  ALA    47      22.347  13.537  95.676  1.00  0.00           H  
ATOM    729  CB  ALA    47      22.337  14.909  94.143  1.00  0.00           C  
ATOM    730  HB1 ALA    47      23.087  15.000  93.357  1.00  0.00           H  
ATOM    731  HB2 ALA    47      21.339  15.051  93.727  1.00  0.00           H  
ATOM    732  HB3 ALA    47      22.494  15.670  94.907  1.00  0.00           H  
ATOM    733  C   ALA    47      21.751  12.503  93.767  1.00  0.00           C  
ATOM    734  O   ALA    47      22.180  12.078  92.727  1.00  0.00           O  
ATOM    735  N   GLY    48      20.505  12.451  94.210  1.00  0.00           N  
ATOM    736  H   GLY    48      20.406  12.904  95.107  1.00  0.00           H  
ATOM    737  CA  GLY    48      19.538  11.371  93.864  1.00  0.00           C  
ATOM    738  HA2 GLY    48      18.772  11.257  94.630  1.00  0.00           H  
ATOM    739  HA3 GLY    48      18.950  11.721  93.015  1.00  0.00           H  
ATOM    740  C   GLY    48      20.053   9.917  93.559  1.00  0.00           C  
ATOM    741  O   GLY    48      19.548   9.273  92.609  1.00  0.00           O  
ATOM    742  N   SER    49      21.015   9.447  94.333  1.00  0.00           N  
ATOM    743  H   SER    49      21.156   9.718  95.296  1.00  0.00           H  
ATOM    744  CA  SER    49      22.024   8.361  93.944  1.00  0.00           C  
ATOM    745  HA  SER    49      22.299   8.483  92.896  1.00  0.00           H  
ATOM    746  CB  SER    49      23.307   8.462  94.732  1.00  0.00           C  
ATOM    747  HB2 SER    49      23.831   7.506  94.715  1.00  0.00           H  
ATOM    748  HB3 SER    49      23.911   9.224  94.238  1.00  0.00           H  
ATOM    749  OG  SER    49      23.126   8.760  96.157  1.00  0.00           O  
ATOM    750  HG  SER    49      23.550   9.603  96.335  1.00  0.00           H  
ATOM    751  C   SER    49      21.383   7.026  94.122  1.00  0.00           C  
ATOM    752  O   SER    49      21.006   6.449  93.068  1.00  0.00           O  
ATOM    753  N   CYX    50      21.301   6.447  95.354  1.00  0.00           N  
ATOM    754  H   CYX    50      21.464   7.076  96.127  1.00  0.00           H  
ATOM    755  CA  CYX    50      20.753   5.129  95.656  1.00  0.00           C  
ATOM    756  HA  CYX    50      21.197   4.414  94.963  1.00  0.00           H  
ATOM    757  CB  CYX    50      21.062   4.772  97.052  1.00  0.00           C  
ATOM    758  HB2 CYX    50      21.133   5.654  97.688  1.00  0.00           H  
ATOM    759  HB3 CYX    50      20.317   4.132  97.525  1.00  0.00           H  
ATOM    760  SG  CYX    50      22.676   3.834  97.011  1.00  0.00           S  
ATOM    761  C   CYX    50      19.199   5.113  95.563  1.00  0.00           C  
ATOM    762  O   CYX    50      18.632   4.343  94.770  1.00  0.00           O  
ATOM    763  N   ASN    51      18.433   5.999  96.288  1.00  0.00           N  
ATOM    764  H   ASN    51      19.032   6.534  96.900  1.00  0.00           H  
ATOM    765  CA  ASN    51      17.158   6.498  95.816  1.00  0.00           C  
ATOM    766  HA  ASN    51      16.746   5.831  95.058  1.00  0.00           H  
ATOM    767  CB  ASN    51      16.222   6.645  97.015  1.00  0.00           C  
ATOM    768  HB2 ASN    51      16.524   7.454  97.679  1.00  0.00           H  
ATOM    769  HB3 ASN    51      15.363   7.051  96.482  1.00  0.00           H  
ATOM    770  CG  ASN    51      15.696   5.411  97.727  1.00  0.00           C  
ATOM    771  OD1 ASN    51      14.502   5.256  97.846  1.00  0.00           O  
ATOM    772  ND2 ASN    51      16.502   4.857  98.656  1.00  0.00           N  
ATOM    773 HD21 ASN    51      17.334   5.405  98.819  1.00  0.00           H  
ATOM    774 HD22 ASN    51      16.030   4.419  99.434  1.00  0.00           H  
ATOM    775  C   ASN    51      17.325   7.916  95.196  1.00  0.00           C  
ATOM    776  O   ASN    51      18.180   8.723  95.538  1.00  0.00           O  
ATOM    777  N   THR    52      16.379   8.286  94.270  1.00  0.00           N  
ATOM    778  H   THR    52      15.922   7.544  93.759  1.00  0.00           H  
ATOM    779  CA  THR    52      16.201   9.621  93.681  1.00  0.00           C  
ATOM    780  HA  THR    52      17.194  10.066  93.628  1.00  0.00           H  
ATOM    781  CB  THR    52      15.492   9.743  92.296  1.00  0.00           C  
ATOM    782  HB  THR    52      14.438  10.004  92.393  1.00  0.00           H  
ATOM    783  CG2 THR    52      16.312  10.687  91.383  1.00  0.00           C  
ATOM    784 HG21 THR    52      17.281  10.195  91.303  1.00  0.00           H  
ATOM    785 HG22 THR    52      15.875  10.867  90.401  1.00  0.00           H  
ATOM    786 HG23 THR    52      16.565  11.588  91.941  1.00  0.00           H  
ATOM    787  OG1 THR    52      15.444   8.499  91.683  1.00  0.00           O  
ATOM    788  HG1 THR    52      14.747   8.398  91.031  1.00  0.00           H  
ATOM    789  C   THR    52      15.402  10.557  94.579  1.00  0.00           C  
ATOM    790  O   THR    52      15.798  11.762  94.746  1.00  0.00           O  
ATOM    791  N   SER    53      14.375   9.989  95.242  1.00  0.00           N  
ATOM    792  H   SER    53      14.203   9.003  95.109  1.00  0.00           H  
ATOM    793  CA  SER    53      13.216  10.807  95.616  1.00  0.00           C  
ATOM    794  HA  SER    53      13.382  11.821  95.250  1.00  0.00           H  
ATOM    795  CB  SER    53      11.942  10.243  94.895  1.00  0.00           C  
ATOM    796  HB2 SER    53      11.657   9.335  95.426  1.00  0.00           H  
ATOM    797  HB3 SER    53      11.131  10.969  94.939  1.00  0.00           H  
ATOM    798  OG  SER    53      12.206  10.001  93.563  1.00  0.00           O  
ATOM    799  HG  SER    53      11.422   9.585  93.197  1.00  0.00           H  
ATOM    800  C   SER    53      12.987  10.772  97.166  1.00  0.00           C  
ATOM    801  O   SER    53      13.445   9.894  97.889  1.00  0.00           O  
ATOM    802  N   VAL    54      12.506  11.908  97.734  1.00  0.00           N  
ATOM    803  H   VAL    54      12.007  12.591  97.181  1.00  0.00           H  
ATOM    804  CA  VAL    54      12.503  12.239  99.127  1.00  0.00           C  
ATOM    805  HA  VAL    54      13.010  11.373  99.552  1.00  0.00           H  
ATOM    806  CB  VAL    54      13.477  13.368  99.404  1.00  0.00           C  
ATOM    807  HB  VAL    54      13.400  13.666 100.450  1.00  0.00           H  
ATOM    808  CG1 VAL    54      14.920  12.887  99.214  1.00  0.00           C  
ATOM    809 HG11 VAL    54      15.195  12.128  99.947  1.00  0.00           H  
ATOM    810 HG12 VAL    54      14.981  12.505  98.195  1.00  0.00           H  
ATOM    811 HG13 VAL    54      15.593  13.735  99.337  1.00  0.00           H  
ATOM    812  CG2 VAL    54      13.278  14.547  98.481  1.00  0.00           C  
ATOM    813 HG21 VAL    54      13.486  14.367  97.427  1.00  0.00           H  
ATOM    814 HG22 VAL    54      12.211  14.748  98.387  1.00  0.00           H  
ATOM    815 HG23 VAL    54      13.798  15.464  98.756  1.00  0.00           H  
ATOM    816  C   VAL    54      11.112  12.537  99.692  1.00  0.00           C  
ATOM    817  O   VAL    54      10.265  13.023  99.031  1.00  0.00           O  
ATOM    818  N   ILE    55      10.831  12.173 100.962  1.00  0.00           N  
ATOM    819  H   ILE    55      11.558  11.680 101.461  1.00  0.00           H  
ATOM    820  CA  ILE    55       9.460  12.030 101.481  1.00  0.00           C  
ATOM    821  HA  ILE    55       8.967  11.667 100.580  1.00  0.00           H  
ATOM    822  CB  ILE    55       9.320  11.107 102.684  1.00  0.00           C  
ATOM    823  HB  ILE    55       8.289  11.259 103.003  1.00  0.00           H  
ATOM    824  CG2 ILE    55       9.539   9.664 102.160  1.00  0.00           C  
ATOM    825 HG21 ILE    55      10.517   9.573 101.687  1.00  0.00           H  
ATOM    826 HG22 ILE    55       9.366   8.946 102.962  1.00  0.00           H  
ATOM    827 HG23 ILE    55       8.795   9.518 101.377  1.00  0.00           H  
ATOM    828  CG1 ILE    55      10.223  11.357 103.882  1.00  0.00           C  
ATOM    829 HG12 ILE    55      10.604  10.411 104.266  1.00  0.00           H  
ATOM    830 HG13 ILE    55      11.110  11.950 103.660  1.00  0.00           H  
ATOM    831  CD1 ILE    55       9.411  11.933 105.056  1.00  0.00           C  
ATOM    832 HD11 ILE    55       8.712  12.706 104.736  1.00  0.00           H  
ATOM    833 HD12 ILE    55       8.763  11.096 105.317  1.00  0.00           H  
ATOM    834 HD13 ILE    55      10.080  12.225 105.865  1.00  0.00           H  
ATOM    835  C   ILE    55       8.845  13.414 101.731  1.00  0.00           C  
ATOM    836  O   ILE    55       9.488  14.227 102.347  1.00  0.00           O  
ATOM    837  N   THR    56       7.628  13.593 101.270  1.00  0.00           N  
ATOM    838  H   THR    56       7.334  12.919 100.579  1.00  0.00           H  
ATOM    839  CA  THR    56       6.725  14.670 101.707  1.00  0.00           C  
ATOM    840  HA  THR    56       7.059  15.193 102.603  1.00  0.00           H  
ATOM    841  CB  THR    56       6.504  15.817 100.740  1.00  0.00           C  
ATOM    842  HB  THR    56       6.145  15.422  99.790  1.00  0.00           H  
ATOM    843  CG2 THR    56       5.508  16.894 101.342  1.00  0.00           C  
ATOM    844 HG21 THR    56       5.604  16.983 102.424  1.00  0.00           H  
ATOM    845 HG22 THR    56       5.770  17.911 101.051  1.00  0.00           H  
ATOM    846 HG23 THR    56       4.504  16.572 101.061  1.00  0.00           H  
ATOM    847  OG1 THR    56       7.629  16.495 100.400  1.00  0.00           O  
ATOM    848  HG1 THR    56       8.320  15.831 100.448  1.00  0.00           H  
ATOM    849  C   THR    56       5.411  14.088 102.158  1.00  0.00           C  
ATOM    850  O   THR    56       5.177  13.963 103.350  1.00  0.00           O  
ATOM    851  N   GLN    57       4.768  13.462 101.182  1.00  0.00           N  
ATOM    852  H   GLN    57       5.181  13.353 100.267  1.00  0.00           H  
ATOM    853  CA  GLN    57       3.454  12.746 101.424  1.00  0.00           C  
ATOM    854  HA  GLN    57       3.528  12.290 102.412  1.00  0.00           H  
ATOM    855  CB  GLN    57       2.352  13.791 101.494  1.00  0.00           C  
ATOM    856  HB2 GLN    57       2.603  14.480 102.301  1.00  0.00           H  
ATOM    857  HB3 GLN    57       2.330  14.304 100.532  1.00  0.00           H  
ATOM    858  CG  GLN    57       0.987  13.271 101.858  1.00  0.00           C  
ATOM    859  HG2 GLN    57       0.685  12.435 101.227  1.00  0.00           H  
ATOM    860  HG3 GLN    57       1.008  12.889 102.879  1.00  0.00           H  
ATOM    861  CD  GLN    57      -0.126  14.365 101.724  1.00  0.00           C  
ATOM    862  OE1 GLN    57      -0.136  15.278 100.908  1.00  0.00           O  
ATOM    863  NE2 GLN    57      -1.229  14.157 102.409  1.00  0.00           N  
ATOM    864 HE21 GLN    57      -2.027  14.744 102.211  1.00  0.00           H  
ATOM    865 HE22 GLN    57      -1.335  13.273 102.885  1.00  0.00           H  
ATOM    866  C   GLN    57       3.269  11.622 100.387  1.00  0.00           C  
ATOM    867  O   GLN    57       3.288  10.419 100.685  1.00  0.00           O  
ATOM    868  N   ALA    58       3.515  12.052  99.153  1.00  0.00           N  
ATOM    869  H   ALA    58       3.141  12.942  98.856  1.00  0.00           H  
ATOM    870  CA  ALA    58       4.241  11.364  98.119  1.00  0.00           C  
ATOM    871  HA  ALA    58       4.094  10.288  98.216  1.00  0.00           H  
ATOM    872  CB  ALA    58       3.569  11.888  96.825  1.00  0.00           C  
ATOM    873  HB1 ALA    58       2.532  11.554  96.801  1.00  0.00           H  
ATOM    874  HB2 ALA    58       3.465  12.968  96.724  1.00  0.00           H  
ATOM    875  HB3 ALA    58       4.136  11.556  95.955  1.00  0.00           H  
ATOM    876  C   ALA    58       5.805  11.640  98.242  1.00  0.00           C  
ATOM    877  O   ALA    58       6.232  12.457  99.068  1.00  0.00           O  
ATOM    878  N   CYX    59       6.569  11.057  97.341  1.00  0.00           N  
ATOM    879  H   CYX    59       6.218  10.342  96.719  1.00  0.00           H  
ATOM    880  CA  CYX    59       8.042  11.389  97.157  1.00  0.00           C  
ATOM    881  HA  CYX    59       8.367  11.856  98.087  1.00  0.00           H  
ATOM    882  CB  CYX    59       8.726  10.030  97.064  1.00  0.00           C  
ATOM    883  HB2 CYX    59       8.606   9.491  96.124  1.00  0.00           H  
ATOM    884  HB3 CYX    59       9.787  10.182  97.264  1.00  0.00           H  
ATOM    885  SG  CYX    59       8.347   8.865  98.314  1.00  0.00           S  
ATOM    886  C   CYX    59       8.371  12.356  95.957  1.00  0.00           C  
ATOM    887  O   CYX    59       8.574  11.932  94.801  1.00  0.00           O  
ATOM    888  N   PRO    60       8.497  13.656  96.270  1.00  0.00           N  
ATOM    889  CD  PRO    60       7.886  14.421  97.308  1.00  0.00           C  
ATOM    890  HD2 PRO    60       7.896  13.912  98.272  1.00  0.00           H  
ATOM    891  HD3 PRO    60       6.865  14.696  97.046  1.00  0.00           H  
ATOM    892  CG  PRO    60       8.624  15.756  97.401  1.00  0.00           C  
ATOM    893  HG2 PRO    60       9.401  15.593  98.147  1.00  0.00           H  
ATOM    894  HG3 PRO    60       7.931  16.570  97.613  1.00  0.00           H  
ATOM    895  CB  PRO    60       9.280  15.900  96.079  1.00  0.00           C  
ATOM    896  HB2 PRO    60      10.349  16.086  96.182  1.00  0.00           H  
ATOM    897  HB3 PRO    60       8.798  16.724  95.552  1.00  0.00           H  
ATOM    898  CA  PRO    60       9.232  14.518  95.353  1.00  0.00           C  
ATOM    899  HA  PRO    60       8.561  14.583  94.496  1.00  0.00           H  
ATOM    900  C   PRO    60      10.621  14.046  95.018  1.00  0.00           C  
ATOM    901  O   PRO    60      11.259  13.349  95.735  1.00  0.00           O  
ATOM    902  N   LYS    61      11.134  14.468  93.867  1.00  0.00           N  
ATOM    903  H   LYS    61      10.466  14.919  93.258  1.00  0.00           H  
ATOM    904  CA  LYS    61      12.615  14.385  93.597  1.00  0.00           C  
ATOM    905  HA  LYS    61      12.852  13.347  93.830  1.00  0.00           H  
ATOM    906  CB  LYS    61      12.938  14.732  92.160  1.00  0.00           C  
ATOM    907  HB2 LYS    61      12.116  15.260  91.676  1.00  0.00           H  
ATOM    908  HB3 LYS    61      13.773  15.427  92.077  1.00  0.00           H  
ATOM    909  CG  LYS    61      13.175  13.532  91.200  1.00  0.00           C  
ATOM    910  HG2 LYS    61      13.440  13.859  90.194  1.00  0.00           H  
ATOM    911  HG3 LYS    61      14.016  12.956  91.587  1.00  0.00           H  
ATOM    912  CD  LYS    61      12.082  12.494  91.094  1.00  0.00           C  
ATOM    913  HD2 LYS    61      11.689  12.300  92.092  1.00  0.00           H  
ATOM    914  HD3 LYS    61      11.273  12.902  90.489  1.00  0.00           H  
ATOM    915  CE  LYS    61      12.590  11.252  90.385  1.00  0.00           C  
ATOM    916  HE2 LYS    61      13.149  11.573  89.506  1.00  0.00           H  
ATOM    917  HE3 LYS    61      13.203  10.677  91.080  1.00  0.00           H  
ATOM    918  NZ  LYS    61      11.455  10.384  89.959  1.00  0.00           N  
ATOM    919  HZ1 LYS    61      10.645  10.923  89.686  1.00  0.00           H  
ATOM    920  HZ2 LYS    61      11.673   9.960  89.069  1.00  0.00           H  
ATOM    921  HZ3 LYS    61      11.193   9.745  90.696  1.00  0.00           H  
ATOM    922  C   LYS    61      13.402  15.149  94.655  1.00  0.00           C  
ATOM    923  O   LYS    61      14.227  14.550  95.267  1.00  0.00           O  
ATOM    924  N   VAL    62      13.209  16.467  94.741  1.00  0.00           N  
ATOM    925  H   VAL    62      12.340  16.716  94.290  1.00  0.00           H  
ATOM    926  CA  VAL    62      13.819  17.481  95.645  1.00  0.00           C  
ATOM    927  HA  VAL    62      14.231  16.940  96.497  1.00  0.00           H  
ATOM    928  CB  VAL    62      15.019  18.211  94.876  1.00  0.00           C  
ATOM    929  HB  VAL    62      15.284  17.488  94.105  1.00  0.00           H  
ATOM    930  CG1 VAL    62      14.876  19.640  94.275  1.00  0.00           C  
ATOM    931 HG11 VAL    62      14.014  19.748  93.617  1.00  0.00           H  
ATOM    932 HG12 VAL    62      14.801  20.430  95.022  1.00  0.00           H  
ATOM    933 HG13 VAL    62      15.724  19.928  93.654  1.00  0.00           H  
ATOM    934  CG2 VAL    62      16.261  18.354  95.759  1.00  0.00           C  
ATOM    935 HG21 VAL    62      17.009  18.881  95.167  1.00  0.00           H  
ATOM    936 HG22 VAL    62      16.172  18.871  96.715  1.00  0.00           H  
ATOM    937 HG23 VAL    62      16.556  17.332  95.996  1.00  0.00           H  
ATOM    938  C   VAL    62      12.879  18.455  96.265  1.00  0.00           C  
ATOM    939  O   VAL    62      12.112  19.120  95.576  1.00  0.00           O  
ATOM    940  N   SER    63      12.899  18.514  97.585  1.00  0.00           N  
ATOM    941  H   SER    63      13.676  18.017  97.997  1.00  0.00           H  
ATOM    942  CA  SER    63      12.311  19.504  98.477  1.00  0.00           C  
ATOM    943  HA  SER    63      12.166  20.458  97.969  1.00  0.00           H  
ATOM    944  CB  SER    63      10.941  19.086  98.943  1.00  0.00           C  
ATOM    945  HB2 SER    63      10.390  18.700  98.085  1.00  0.00           H  
ATOM    946  HB3 SER    63      11.026  18.168  99.524  1.00  0.00           H  
ATOM    947  OG  SER    63      10.237  20.007  99.762  1.00  0.00           O  
ATOM    948  HG  SER    63       9.407  19.624 100.055  1.00  0.00           H  
ATOM    949  C   SER    63      13.228  19.832  99.648  1.00  0.00           C  
ATOM    950  O   SER    63      14.184  19.066  99.902  1.00  0.00           O  
ATOM    951  N   PHE    64      12.950  20.878 100.430  1.00  0.00           N  
ATOM    952  H   PHE    64      12.051  21.319 100.298  1.00  0.00           H  
ATOM    953  CA  PHE    64      13.704  21.296 101.529  1.00  0.00           C  
ATOM    954  HA  PHE    64      14.643  20.752 101.635  1.00  0.00           H  
ATOM    955  CB  PHE    64      14.148  22.747 101.299  1.00  0.00           C  
ATOM    956  HB2 PHE    64      13.252  23.361 101.203  1.00  0.00           H  
ATOM    957  HB3 PHE    64      14.662  23.051 102.211  1.00  0.00           H  
ATOM    958  CG  PHE    64      15.041  22.856 100.089  1.00  0.00           C  
ATOM    959  CD1 PHE    64      14.441  22.897  98.882  1.00  0.00           C  
ATOM    960  HD1 PHE    64      13.365  22.812  98.856  1.00  0.00           H  
ATOM    961  CE1 PHE    64      15.183  22.803  97.704  1.00  0.00           C  
ATOM    962  HE1 PHE    64      14.734  22.411  96.803  1.00  0.00           H  
ATOM    963  CZ  PHE    64      16.597  22.755  97.785  1.00  0.00           C  
ATOM    964  HZ  PHE    64      17.197  22.804  96.888  1.00  0.00           H  
ATOM    965  CE2 PHE    64      17.245  22.629  99.039  1.00  0.00           C  
ATOM    966  HE2 PHE    64      18.317  22.554  99.142  1.00  0.00           H  
ATOM    967  CD2 PHE    64      16.414  22.884 100.207  1.00  0.00           C  
ATOM    968  HD2 PHE    64      16.941  23.285 101.060  1.00  0.00           H  
ATOM    969  C   PHE    64      13.010  21.025 102.856  1.00  0.00           C  
ATOM    970  O   PHE    64      11.777  20.983 102.870  1.00  0.00           O  
ATOM    971  N   GLU    65      13.756  20.855 103.984  1.00  0.00           N  
ATOM    972  H   GLU    65      14.764  20.876 103.924  1.00  0.00           H  
ATOM    973  CA  GLU    65      13.194  20.553 105.307  1.00  0.00           C  
ATOM    974  HA  GLU    65      12.459  19.767 105.135  1.00  0.00           H  
ATOM    975  CB  GLU    65      14.480  20.046 106.127  1.00  0.00           C  
ATOM    976  HB2 GLU    65      15.300  20.725 105.896  1.00  0.00           H  
ATOM    977  HB3 GLU    65      14.187  20.197 107.166  1.00  0.00           H  
ATOM    978  CG  GLU    65      14.864  18.642 105.750  1.00  0.00           C  
ATOM    979  HG2 GLU    65      14.372  18.580 104.779  1.00  0.00           H  
ATOM    980  HG3 GLU    65      15.915  18.513 105.492  1.00  0.00           H  
ATOM    981  CD  GLU    65      14.586  17.551 106.789  1.00  0.00           C  
ATOM    982  OE1 GLU    65      13.467  17.466 107.378  1.00  0.00           O  
ATOM    983  OE2 GLU    65      15.488  16.810 107.091  1.00  0.00           O  
ATOM    984  C   GLU    65      12.452  21.626 106.133  1.00  0.00           C  
ATOM    985  O   GLU    65      11.614  21.401 107.014  1.00  0.00           O  
ATOM    986  N   PRO    66      12.621  22.908 105.692  1.00  0.00           N  
ATOM    987  CD  PRO    66      11.558  23.626 105.007  1.00  0.00           C  
ATOM    988  HD2 PRO    66      10.831  23.902 105.771  1.00  0.00           H  
ATOM    989  HD3 PRO    66      10.992  23.010 104.308  1.00  0.00           H  
ATOM    990  CG  PRO    66      12.196  24.834 104.330  1.00  0.00           C  
ATOM    991  HG2 PRO    66      11.572  25.727 104.338  1.00  0.00           H  
ATOM    992  HG3 PRO    66      12.382  24.655 103.271  1.00  0.00           H  
ATOM    993  CB  PRO    66      13.529  25.010 105.034  1.00  0.00           C  
ATOM    994  HB2 PRO    66      13.559  25.873 105.699  1.00  0.00           H  
ATOM    995  HB3 PRO    66      14.353  25.339 104.401  1.00  0.00           H  
ATOM    996  CA  PRO    66      13.866  23.768 105.845  1.00  0.00           C  
ATOM    997  HA  PRO    66      14.642  23.207 105.323  1.00  0.00           H  
ATOM    998  C   PRO    66      14.266  24.129 107.251  1.00  0.00           C  
ATOM    999  O   PRO    66      13.611  23.723 108.233  1.00  0.00           O  
ATOM   1000  N   ILE    67      15.319  24.927 107.439  1.00  0.00           N  
ATOM   1001  H   ILE    67      15.718  25.400 106.641  1.00  0.00           H  
ATOM   1002  CA  ILE    67      15.806  25.400 108.707  1.00  0.00           C  
ATOM   1003  HA  ILE    67      15.782  24.522 109.353  1.00  0.00           H  
ATOM   1004  CB  ILE    67      17.264  26.025 108.622  1.00  0.00           C  
ATOM   1005  HB  ILE    67      17.200  26.907 107.985  1.00  0.00           H  
ATOM   1006  CG2 ILE    67      17.754  26.642 109.929  1.00  0.00           C  
ATOM   1007 HG21 ILE    67      17.394  27.663 110.057  1.00  0.00           H  
ATOM   1008 HG22 ILE    67      17.403  26.034 110.763  1.00  0.00           H  
ATOM   1009 HG23 ILE    67      18.837  26.566 110.024  1.00  0.00           H  
ATOM   1010  CG1 ILE    67      18.339  25.079 107.970  1.00  0.00           C  
ATOM   1011 HG12 ILE    67      17.985  24.730 106.999  1.00  0.00           H  
ATOM   1012 HG13 ILE    67      19.208  25.724 107.840  1.00  0.00           H  
ATOM   1013  CD1 ILE    67      18.726  23.849 108.799  1.00  0.00           C  
ATOM   1014 HD11 ILE    67      18.875  24.096 109.850  1.00  0.00           H  
ATOM   1015 HD12 ILE    67      18.052  23.012 108.616  1.00  0.00           H  
ATOM   1016 HD13 ILE    67      19.647  23.530 108.309  1.00  0.00           H  
ATOM   1017  C   ILE    67      14.830  26.495 109.320  1.00  0.00           C  
ATOM   1018  O   ILE    67      14.499  27.439 108.601  1.00  0.00           O  
ATOM   1019  N   PRO    68      14.344  26.401 110.560  1.00  0.00           N  
ATOM   1020  CD  PRO    68      14.649  25.229 111.463  1.00  0.00           C  
ATOM   1021  HD2 PRO    68      15.727  25.083 111.516  1.00  0.00           H  
ATOM   1022  HD3 PRO    68      14.137  24.414 110.950  1.00  0.00           H  
ATOM   1023  CG  PRO    68      14.018  25.490 112.858  1.00  0.00           C  
ATOM   1024  HG2 PRO    68      14.786  25.628 113.620  1.00  0.00           H  
ATOM   1025  HG3 PRO    68      13.381  24.661 113.166  1.00  0.00           H  
ATOM   1026  CB  PRO    68      13.282  26.865 112.622  1.00  0.00           C  
ATOM   1027  HB2 PRO    68      13.463  27.527 113.469  1.00  0.00           H  
ATOM   1028  HB3 PRO    68      12.226  26.601 112.584  1.00  0.00           H  
ATOM   1029  CA  PRO    68      13.751  27.505 111.335  1.00  0.00           C  
ATOM   1030  HA  PRO    68      12.793  27.784 110.895  1.00  0.00           H  
ATOM   1031  C   PRO    68      14.616  28.824 111.440  1.00  0.00           C  
ATOM   1032  O   PRO    68      15.840  28.802 111.560  1.00  0.00           O  
ATOM   1033  N   ILE    69      13.942  29.985 111.360  1.00  0.00           N  
ATOM   1034  H   ILE    69      12.935  29.941 111.296  1.00  0.00           H  
ATOM   1035  CA  ILE    69      14.623  31.247 111.651  1.00  0.00           C  
ATOM   1036  HA  ILE    69      15.551  31.242 111.080  1.00  0.00           H  
ATOM   1037  CB  ILE    69      13.687  32.507 111.284  1.00  0.00           C  
ATOM   1038  HB  ILE    69      12.635  32.296 111.479  1.00  0.00           H  
ATOM   1039  CG2 ILE    69      14.153  33.845 111.992  1.00  0.00           C  
ATOM   1040 HG21 ILE    69      14.025  34.691 111.317  1.00  0.00           H  
ATOM   1041 HG22 ILE    69      13.483  33.900 112.850  1.00  0.00           H  
ATOM   1042 HG23 ILE    69      15.199  33.895 112.297  1.00  0.00           H  
ATOM   1043  CG1 ILE    69      13.738  32.730 109.757  1.00  0.00           C  
ATOM   1044 HG12 ILE    69      13.997  33.753 109.483  1.00  0.00           H  
ATOM   1045 HG13 ILE    69      14.664  32.283 109.396  1.00  0.00           H  
ATOM   1046  CD1 ILE    69      12.432  32.454 109.011  1.00  0.00           C  
ATOM   1047 HD11 ILE    69      11.692  33.131 109.437  1.00  0.00           H  
ATOM   1048 HD12 ILE    69      12.654  32.757 107.988  1.00  0.00           H  
ATOM   1049 HD13 ILE    69      12.075  31.430 109.123  1.00  0.00           H  
ATOM   1050  C   ILE    69      14.801  31.304 113.160  1.00  0.00           C  
ATOM   1051  O   ILE    69      13.906  30.998 113.966  1.00  0.00           O  
ATOM   1052  N   HIE    70      16.025  31.507 113.640  1.00  0.00           N  
ATOM   1053  H   HIE    70      16.748  31.753 112.979  1.00  0.00           H  
ATOM   1054  CA  HIE    70      16.503  30.966 114.959  1.00  0.00           C  
ATOM   1055  HA  HIE    70      15.731  31.132 115.710  1.00  0.00           H  
ATOM   1056  CB  HIE    70      16.675  29.441 114.978  1.00  0.00           C  
ATOM   1057  HB2 HIE    70      15.799  29.019 114.486  1.00  0.00           H  
ATOM   1058  HB3 HIE    70      17.551  29.247 114.359  1.00  0.00           H  
ATOM   1059  CG  HIE    70      16.905  28.921 116.329  1.00  0.00           C  
ATOM   1060  ND1 HIE    70      18.185  28.488 116.785  1.00  0.00           N  
ATOM   1061  CE1 HIE    70      17.953  28.120 118.003  1.00  0.00           C  
ATOM   1062  HE1 HIE    70      18.549  27.402 118.547  1.00  0.00           H  
ATOM   1063  NE2 HIE    70      16.817  28.630 118.453  1.00  0.00           N  
ATOM   1064  HE2 HIE    70      16.344  28.458 119.329  1.00  0.00           H  
ATOM   1065  CD2 HIE    70      16.074  29.114 117.362  1.00  0.00           C  
ATOM   1066  HD2 HIE    70      15.001  29.093 117.239  1.00  0.00           H  
ATOM   1067  C   HIE    70      17.801  31.560 115.479  1.00  0.00           C  
ATOM   1068  O   HIE    70      18.760  31.692 114.740  1.00  0.00           O  
ATOM   1069  N   TYR    71      17.873  31.976 116.739  1.00  0.00           N  
ATOM   1070  H   TYR    71      17.046  32.236 117.256  1.00  0.00           H  
ATOM   1071  CA  TYR    71      19.131  32.657 117.086  1.00  0.00           C  
ATOM   1072  HA  TYR    71      19.998  32.215 116.595  1.00  0.00           H  
ATOM   1073  CB  TYR    71      19.090  34.149 116.653  1.00  0.00           C  
ATOM   1074  HB2 TYR    71      19.006  34.180 115.566  1.00  0.00           H  
ATOM   1075  HB3 TYR    71      18.211  34.630 117.081  1.00  0.00           H  
ATOM   1076  CG  TYR    71      20.285  34.965 117.082  1.00  0.00           C  
ATOM   1077  CD1 TYR    71      20.313  35.689 118.235  1.00  0.00           C  
ATOM   1078  HD1 TYR    71      19.480  35.773 118.917  1.00  0.00           H  
ATOM   1079  CE1 TYR    71      21.549  36.259 118.694  1.00  0.00           C  
ATOM   1080  HE1 TYR    71      21.612  36.687 119.684  1.00  0.00           H  
ATOM   1081  CZ  TYR    71      22.731  36.248 117.876  1.00  0.00           C  
ATOM   1082  OH  TYR    71      23.771  37.121 118.095  1.00  0.00           O  
ATOM   1083  HH  TYR    71      24.506  36.785 117.577  1.00  0.00           H  
ATOM   1084  CE2 TYR    71      22.666  35.382 116.736  1.00  0.00           C  
ATOM   1085  HE2 TYR    71      23.519  35.184 116.104  1.00  0.00           H  
ATOM   1086  CD2 TYR    71      21.452  34.730 116.389  1.00  0.00           C  
ATOM   1087  HD2 TYR    71      21.464  34.140 115.485  1.00  0.00           H  
ATOM   1088  C   TYR    71      19.412  32.568 118.621  1.00  0.00           C  
ATOM   1089  O   TYR    71      18.587  32.840 119.453  1.00  0.00           O  
ATOM   1090  N   CYX    72      20.609  32.155 118.906  1.00  0.00           N  
ATOM   1091  H   CYX    72      21.287  32.133 118.158  1.00  0.00           H  
ATOM   1092  CA  CYX    72      21.110  32.066 120.338  1.00  0.00           C  
ATOM   1093  HA  CYX    72      20.271  32.330 120.982  1.00  0.00           H  
ATOM   1094  CB  CYX    72      21.728  30.732 120.638  1.00  0.00           C  
ATOM   1095  HB2 CYX    72      22.433  30.684 119.808  1.00  0.00           H  
ATOM   1096  HB3 CYX    72      22.200  30.778 121.619  1.00  0.00           H  
ATOM   1097  SG  CYX    72      20.684  29.301 120.532  1.00  0.00           S  
ATOM   1098  C   CYX    72      22.223  33.086 120.621  1.00  0.00           C  
ATOM   1099  O   CYX    72      22.977  33.481 119.707  1.00  0.00           O  
ATOM   1100  N   ALA    73      22.598  33.229 121.845  1.00  0.00           N  
ATOM   1101  H   ALA    73      22.115  32.705 122.560  1.00  0.00           H  
ATOM   1102  CA  ALA    73      23.665  34.059 122.262  1.00  0.00           C  
ATOM   1103  HA  ALA    73      23.488  35.065 121.882  1.00  0.00           H  
ATOM   1104  CB  ALA    73      23.585  34.033 123.764  1.00  0.00           C  
ATOM   1105  HB1 ALA    73      24.327  34.745 124.125  1.00  0.00           H  
ATOM   1106  HB2 ALA    73      22.640  34.414 124.151  1.00  0.00           H  
ATOM   1107  HB3 ALA    73      23.754  33.032 124.162  1.00  0.00           H  
ATOM   1108  C   ALA    73      25.026  33.443 121.713  1.00  0.00           C  
ATOM   1109  O   ALA    73      25.176  32.152 121.595  1.00  0.00           O  
ATOM   1110  N   PRO    74      26.010  34.299 121.302  1.00  0.00           N  
ATOM   1111  CD  PRO    74      25.792  35.328 120.335  1.00  0.00           C  
ATOM   1112  HD2 PRO    74      25.381  36.243 120.763  1.00  0.00           H  
ATOM   1113  HD3 PRO    74      25.082  34.981 119.584  1.00  0.00           H  
ATOM   1114  CG  PRO    74      27.170  35.620 119.655  1.00  0.00           C  
ATOM   1115  HG2 PRO    74      27.401  36.647 119.937  1.00  0.00           H  
ATOM   1116  HG3 PRO    74      27.087  35.382 118.595  1.00  0.00           H  
ATOM   1117  CB  PRO    74      28.133  34.710 120.313  1.00  0.00           C  
ATOM   1118  HB2 PRO    74      28.982  35.340 120.578  1.00  0.00           H  
ATOM   1119  HB3 PRO    74      28.482  33.942 119.622  1.00  0.00           H  
ATOM   1120  CA  PRO    74      27.445  33.999 121.503  1.00  0.00           C  
ATOM   1121  HA  PRO    74      27.496  32.921 121.350  1.00  0.00           H  
ATOM   1122  C   PRO    74      28.116  34.347 122.851  1.00  0.00           C  
ATOM   1123  O   PRO    74      27.449  34.953 123.652  1.00  0.00           O  
ATOM   1124  N   ALA    75      29.445  34.036 122.982  1.00  0.00           N  
ATOM   1125  H   ALA    75      29.943  33.726 122.159  1.00  0.00           H  
ATOM   1126  CA  ALA    75      30.274  34.437 124.109  1.00  0.00           C  
ATOM   1127  HA  ALA    75      29.966  34.009 125.063  1.00  0.00           H  
ATOM   1128  CB  ALA    75      31.768  34.000 123.847  1.00  0.00           C  
ATOM   1129  HB1 ALA    75      32.191  34.279 122.881  1.00  0.00           H  
ATOM   1130  HB2 ALA    75      32.464  34.281 124.637  1.00  0.00           H  
ATOM   1131  HB3 ALA    75      31.708  32.912 123.839  1.00  0.00           H  
ATOM   1132  C   ALA    75      30.201  35.906 124.436  1.00  0.00           C  
ATOM   1133  O   ALA    75      30.530  36.744 123.525  1.00  0.00           O  
ATOM   1134  N   GLY    76      29.928  36.295 125.715  1.00  0.00           N  
ATOM   1135  H   GLY    76      29.997  35.569 126.413  1.00  0.00           H  
ATOM   1136  CA  GLY    76      29.828  37.677 126.156  1.00  0.00           C  
ATOM   1137  HA2 GLY    76      29.881  37.582 127.240  1.00  0.00           H  
ATOM   1138  HA3 GLY    76      30.536  38.378 125.714  1.00  0.00           H  
ATOM   1139  C   GLY    76      28.483  38.418 125.839  1.00  0.00           C  
ATOM   1140  O   GLY    76      28.339  39.634 126.103  1.00  0.00           O  
ATOM   1141  N   PHE    77      27.457  37.715 125.207  1.00  0.00           N  
ATOM   1142  H   PHE    77      27.736  36.821 124.828  1.00  0.00           H  
ATOM   1143  CA  PHE    77      26.123  38.226 124.915  1.00  0.00           C  
ATOM   1144  HA  PHE    77      26.012  39.283 125.156  1.00  0.00           H  
ATOM   1145  CB  PHE    77      25.878  38.050 123.406  1.00  0.00           C  
ATOM   1146  HB2 PHE    77      25.964  37.027 123.037  1.00  0.00           H  
ATOM   1147  HB3 PHE    77      24.815  38.205 123.224  1.00  0.00           H  
ATOM   1148  CG  PHE    77      26.788  38.923 122.541  1.00  0.00           C  
ATOM   1149  CD1 PHE    77      27.983  38.391 122.072  1.00  0.00           C  
ATOM   1150  HD1 PHE    77      28.278  37.403 122.392  1.00  0.00           H  
ATOM   1151  CE1 PHE    77      28.947  39.291 121.508  1.00  0.00           C  
ATOM   1152  HE1 PHE    77      29.857  38.831 121.151  1.00  0.00           H  
ATOM   1153  CZ  PHE    77      28.664  40.648 121.276  1.00  0.00           C  
ATOM   1154  HZ  PHE    77      29.322  41.186 120.609  1.00  0.00           H  
ATOM   1155  CE2 PHE    77      27.371  41.146 121.776  1.00  0.00           C  
ATOM   1156  HE2 PHE    77      27.071  42.176 121.649  1.00  0.00           H  
ATOM   1157  CD2 PHE    77      26.484  40.248 122.333  1.00  0.00           C  
ATOM   1158  HD2 PHE    77      25.545  40.663 122.667  1.00  0.00           H  
ATOM   1159  C   PHE    77      25.070  37.588 125.800  1.00  0.00           C  
ATOM   1160  O   PHE    77      25.066  36.378 126.113  1.00  0.00           O  
ATOM   1161  N   ALA    78      24.249  38.442 126.381  1.00  0.00           N  
ATOM   1162  H   ALA    78      24.423  39.437 126.385  1.00  0.00           H  
ATOM   1163  CA  ALA    78      22.945  38.112 126.929  1.00  0.00           C  
ATOM   1164  HA  ALA    78      22.970  37.071 127.254  1.00  0.00           H  
ATOM   1165  CB  ALA    78      22.702  38.983 128.203  1.00  0.00           C  
ATOM   1166  HB1 ALA    78      21.632  39.191 128.221  1.00  0.00           H  
ATOM   1167  HB2 ALA    78      22.946  38.389 129.083  1.00  0.00           H  
ATOM   1168  HB3 ALA    78      23.165  39.954 128.381  1.00  0.00           H  
ATOM   1169  C   ALA    78      21.853  38.294 125.823  1.00  0.00           C  
ATOM   1170  O   ALA    78      22.056  39.160 124.999  1.00  0.00           O  
ATOM   1171  N   ILE    79      20.657  37.674 125.992  1.00  0.00           N  
ATOM   1172  H   ILE    79      20.513  36.959 126.690  1.00  0.00           H  
ATOM   1173  CA  ILE    79      19.440  38.055 125.275  1.00  0.00           C  
ATOM   1174  HA  ILE    79      19.707  39.008 124.817  1.00  0.00           H  
ATOM   1175  CB  ILE    79      19.117  37.137 124.164  1.00  0.00           C  
ATOM   1176  HB  ILE    79      18.815  36.141 124.489  1.00  0.00           H  
ATOM   1177  CG2 ILE    79      17.962  37.854 123.357  1.00  0.00           C  
ATOM   1178 HG21 ILE    79      17.769  37.426 122.373  1.00  0.00           H  
ATOM   1179 HG22 ILE    79      17.055  37.625 123.916  1.00  0.00           H  
ATOM   1180 HG23 ILE    79      18.063  38.906 123.092  1.00  0.00           H  
ATOM   1181  CG1 ILE    79      20.315  36.814 123.199  1.00  0.00           C  
ATOM   1182 HG12 ILE    79      20.813  37.749 122.944  1.00  0.00           H  
ATOM   1183 HG13 ILE    79      21.044  36.155 123.670  1.00  0.00           H  
ATOM   1184  CD1 ILE    79      19.864  36.049 121.973  1.00  0.00           C  
ATOM   1185 HD11 ILE    79      19.099  35.388 122.380  1.00  0.00           H  
ATOM   1186 HD12 ILE    79      19.380  36.718 121.261  1.00  0.00           H  
ATOM   1187 HD13 ILE    79      20.738  35.584 121.515  1.00  0.00           H  
ATOM   1188  C   ILE    79      18.237  38.312 126.203  1.00  0.00           C  
ATOM   1189  O   ILE    79      17.839  37.353 126.823  1.00  0.00           O  
ATOM   1190  N   LEU    80      17.716  39.559 126.066  1.00  0.00           N  
ATOM   1191  H   LEU    80      18.062  40.084 125.276  1.00  0.00           H  
ATOM   1192  CA  LEU    80      16.482  39.909 126.726  1.00  0.00           C  
ATOM   1193  HA  LEU    80      16.417  39.463 127.718  1.00  0.00           H  
ATOM   1194  CB  LEU    80      16.435  41.456 126.791  1.00  0.00           C  
ATOM   1195  HB2 LEU    80      16.481  41.874 125.785  1.00  0.00           H  
ATOM   1196  HB3 LEU    80      15.553  41.822 127.316  1.00  0.00           H  
ATOM   1197  CG  LEU    80      17.728  41.979 127.524  1.00  0.00           C  
ATOM   1198  HG  LEU    80      18.583  41.633 126.943  1.00  0.00           H  
ATOM   1199  CD1 LEU    80      17.774  43.499 127.550  1.00  0.00           C  
ATOM   1200 HD11 LEU    80      18.788  43.820 127.313  1.00  0.00           H  
ATOM   1201 HD12 LEU    80      17.118  44.045 126.871  1.00  0.00           H  
ATOM   1202 HD13 LEU    80      17.404  43.915 128.487  1.00  0.00           H  
ATOM   1203  CD2 LEU    80      17.955  41.268 128.903  1.00  0.00           C  
ATOM   1204 HD21 LEU    80      16.990  41.105 129.382  1.00  0.00           H  
ATOM   1205 HD22 LEU    80      18.493  40.325 128.805  1.00  0.00           H  
ATOM   1206 HD23 LEU    80      18.620  41.771 129.606  1.00  0.00           H  
ATOM   1207  C   LEU    80      15.349  39.417 125.830  1.00  0.00           C  
ATOM   1208  O   LEU    80      15.410  39.559 124.604  1.00  0.00           O  
ATOM   1209  N   LYS    81      14.310  38.881 126.490  1.00  0.00           N  
ATOM   1210  H   LYS    81      14.440  38.727 127.480  1.00  0.00           H  
ATOM   1211  CA  LYS    81      12.940  38.841 125.946  1.00  0.00           C  
ATOM   1212  HA  LYS    81      12.866  39.146 124.902  1.00  0.00           H  
ATOM   1213  CB  LYS    81      12.374  37.412 126.049  1.00  0.00           C  
ATOM   1214  HB2 LYS    81      12.953  36.842 125.321  1.00  0.00           H  
ATOM   1215  HB3 LYS    81      12.574  37.162 127.090  1.00  0.00           H  
ATOM   1216  CG  LYS    81      10.846  37.423 125.833  1.00  0.00           C  
ATOM   1217  HG2 LYS    81      10.444  37.923 126.714  1.00  0.00           H  
ATOM   1218  HG3 LYS    81      10.485  38.117 125.073  1.00  0.00           H  
ATOM   1219  CD  LYS    81      10.258  35.995 125.660  1.00  0.00           C  
ATOM   1220  HD2 LYS    81       9.200  36.183 125.840  1.00  0.00           H  
ATOM   1221  HD3 LYS    81      10.405  35.586 124.660  1.00  0.00           H  
ATOM   1222  CE  LYS    81      10.806  34.853 126.543  1.00  0.00           C  
ATOM   1223  HE2 LYS    81      10.787  33.906 126.003  1.00  0.00           H  
ATOM   1224  HE3 LYS    81      11.844  35.051 126.809  1.00  0.00           H  
ATOM   1225  NZ  LYS    81      10.057  34.728 127.836  1.00  0.00           N  
ATOM   1226  HZ1 LYS    81      10.504  34.137 128.522  1.00  0.00           H  
ATOM   1227  HZ2 LYS    81       9.996  35.652 128.238  1.00  0.00           H  
ATOM   1228  HZ3 LYS    81       9.074  34.505 127.760  1.00  0.00           H  
ATOM   1229  C   LYS    81      12.017  39.761 126.853  1.00  0.00           C  
ATOM   1230  O   LYS    81      12.005  39.560 128.032  1.00  0.00           O  
ATOM   1231  N   CYX    82      11.277  40.710 126.337  1.00  0.00           N  
ATOM   1232  H   CYX    82      11.466  40.965 125.378  1.00  0.00           H  
ATOM   1233  CA  CYX    82      10.102  41.334 127.043  1.00  0.00           C  
ATOM   1234  HA  CYX    82      10.491  41.559 128.036  1.00  0.00           H  
ATOM   1235  CB  CYX    82       9.648  42.700 126.338  1.00  0.00           C  
ATOM   1236  HB2 CYX    82      10.390  43.452 126.608  1.00  0.00           H  
ATOM   1237  HB3 CYX    82       9.835  42.636 125.266  1.00  0.00           H  
ATOM   1238  SG  CYX    82       7.956  43.158 126.645  1.00  0.00           S  
ATOM   1239  C   CYX    82       8.958  40.345 127.035  1.00  0.00           C  
ATOM   1240  O   CYX    82       8.571  40.092 125.876  1.00  0.00           O  
ATOM   1241  N   ASN    83       8.410  40.030 128.204  1.00  0.00           N  
ATOM   1242  H   ASN    83       8.758  40.462 129.048  1.00  0.00           H  
ATOM   1243  CA  ASN    83       7.464  38.826 128.232  1.00  0.00           C  
ATOM   1244  HA  ASN    83       7.830  38.202 127.418  1.00  0.00           H  
ATOM   1245  CB  ASN    83       7.582  38.131 129.659  1.00  0.00           C  
ATOM   1246  HB2 ASN    83       7.486  38.954 130.368  1.00  0.00           H  
ATOM   1247  HB3 ASN    83       6.824  37.373 129.855  1.00  0.00           H  
ATOM   1248  CG  ASN    83       8.957  37.521 129.865  1.00  0.00           C  
ATOM   1249  OD1 ASN    83       9.757  37.340 128.948  1.00  0.00           O  
ATOM   1250  ND2 ASN    83       9.289  37.238 131.124  1.00  0.00           N  
ATOM   1251 HD21 ASN    83       8.773  37.678 131.872  1.00  0.00           H  
ATOM   1252 HD22 ASN    83      10.102  36.657 131.271  1.00  0.00           H  
ATOM   1253  C   ASN    83       6.003  39.189 127.971  1.00  0.00           C  
ATOM   1254  O   ASN    83       5.225  38.476 127.390  1.00  0.00           O  
ATOM   1255  N   ASN    84       5.608  40.426 128.324  1.00  0.00           N  
ATOM   1256  H   ASN    84       6.216  41.224 128.441  1.00  0.00           H  
ATOM   1257  CA  ASN    84       4.179  40.715 128.520  1.00  0.00           C  
ATOM   1258  HA  ASN    84       3.776  39.953 129.188  1.00  0.00           H  
ATOM   1259  CB  ASN    84       4.014  42.137 129.160  1.00  0.00           C  
ATOM   1260  HB2 ASN    84       4.563  42.189 130.101  1.00  0.00           H  
ATOM   1261  HB3 ASN    84       4.566  42.799 128.493  1.00  0.00           H  
ATOM   1262  CG  ASN    84       2.613  42.495 129.458  1.00  0.00           C  
ATOM   1263  OD1 ASN    84       1.664  42.280 128.735  1.00  0.00           O  
ATOM   1264  ND2 ASN    84       2.326  43.147 130.534  1.00  0.00           N  
ATOM   1265 HD21 ASN    84       1.408  42.952 130.906  1.00  0.00           H  
ATOM   1266 HD22 ASN    84       3.075  43.332 131.186  1.00  0.00           H  
ATOM   1267  C   ASN    84       3.322  40.718 127.229  1.00  0.00           C  
ATOM   1268  O   ASN    84       3.671  41.523 126.438  1.00  0.00           O  
ATOM   1269  N   LYS    85       2.261  39.975 127.115  1.00  0.00           N  
ATOM   1270  H   LYS    85       2.127  39.299 127.853  1.00  0.00           H  
ATOM   1271  CA  LYS    85       1.525  39.689 125.880  1.00  0.00           C  
ATOM   1272  HA  LYS    85       2.128  39.789 124.978  1.00  0.00           H  
ATOM   1273  CB  LYS    85       1.018  38.293 126.047  1.00  0.00           C  
ATOM   1274  HB2 LYS    85       1.753  37.677 126.565  1.00  0.00           H  
ATOM   1275  HB3 LYS    85       0.165  38.310 126.725  1.00  0.00           H  
ATOM   1276  CG  LYS    85       0.675  37.671 124.653  1.00  0.00           C  
ATOM   1277  HG2 LYS    85      -0.327  38.034 124.426  1.00  0.00           H  
ATOM   1278  HG3 LYS    85       1.346  37.944 123.839  1.00  0.00           H  
ATOM   1279  CD  LYS    85       0.625  36.103 124.871  1.00  0.00           C  
ATOM   1280  HD2 LYS    85       1.634  35.755 125.094  1.00  0.00           H  
ATOM   1281  HD3 LYS    85       0.024  35.892 125.755  1.00  0.00           H  
ATOM   1282  CE  LYS    85       0.075  35.298 123.721  1.00  0.00           C  
ATOM   1283  HE2 LYS    85      -0.950  35.627 123.545  1.00  0.00           H  
ATOM   1284  HE3 LYS    85       0.737  35.471 122.872  1.00  0.00           H  
ATOM   1285  NZ  LYS    85       0.229  33.845 123.959  1.00  0.00           N  
ATOM   1286  HZ1 LYS    85      -0.095  33.398 123.113  1.00  0.00           H  
ATOM   1287  HZ2 LYS    85       1.215  33.627 123.970  1.00  0.00           H  
ATOM   1288  HZ3 LYS    85      -0.269  33.423 124.730  1.00  0.00           H  
ATOM   1289  C   LYS    85       0.311  40.634 125.585  1.00  0.00           C  
ATOM   1290  O   LYS    85      -0.111  40.682 124.421  1.00  0.00           O  
ATOM   1291  N   THR    86      -0.261  41.310 126.572  1.00  0.00           N  
ATOM   1292  H   THR    86       0.148  41.245 127.493  1.00  0.00           H  
ATOM   1293  CA  THR    86      -1.042  42.542 126.310  1.00  0.00           C  
ATOM   1294  HA  THR    86      -1.801  42.339 125.554  1.00  0.00           H  
ATOM   1295  CB  THR    86      -1.733  42.868 127.615  1.00  0.00           C  
ATOM   1296  HB  THR    86      -0.980  43.151 128.351  1.00  0.00           H  
ATOM   1297  CG2 THR    86      -2.678  44.045 127.607  1.00  0.00           C  
ATOM   1298 HG21 THR    86      -2.264  45.002 127.289  1.00  0.00           H  
ATOM   1299 HG22 THR    86      -3.439  43.807 126.864  1.00  0.00           H  
ATOM   1300 HG23 THR    86      -3.225  44.227 128.532  1.00  0.00           H  
ATOM   1301  OG1 THR    86      -2.595  41.866 128.124  1.00  0.00           O  
ATOM   1302  HG1 THR    86      -3.160  41.584 127.400  1.00  0.00           H  
ATOM   1303  C   THR    86      -0.148  43.677 125.866  1.00  0.00           C  
ATOM   1304  O   THR    86      -0.490  44.476 124.934  1.00  0.00           O  
ATOM   1305  N   PHE    87       1.058  43.916 126.395  1.00  0.00           N  
ATOM   1306  H   PHE    87       1.341  43.251 127.101  1.00  0.00           H  
ATOM   1307  CA  PHE    87       2.000  45.037 126.043  1.00  0.00           C  
ATOM   1308  HA  PHE    87       1.467  45.965 126.253  1.00  0.00           H  
ATOM   1309  CB  PHE    87       3.171  44.976 127.016  1.00  0.00           C  
ATOM   1310  HB2 PHE    87       2.851  45.029 128.057  1.00  0.00           H  
ATOM   1311  HB3 PHE    87       3.746  44.087 126.759  1.00  0.00           H  
ATOM   1312  CG  PHE    87       4.132  46.120 126.751  1.00  0.00           C  
ATOM   1313  CD1 PHE    87       3.670  47.463 126.866  1.00  0.00           C  
ATOM   1314  HD1 PHE    87       2.881  47.750 127.545  1.00  0.00           H  
ATOM   1315  CE1 PHE    87       4.685  48.442 126.639  1.00  0.00           C  
ATOM   1316  HE1 PHE    87       4.377  49.445 126.896  1.00  0.00           H  
ATOM   1317  CZ  PHE    87       6.033  48.046 126.411  1.00  0.00           C  
ATOM   1318  HZ  PHE    87       6.794  48.789 126.223  1.00  0.00           H  
ATOM   1319  CE2 PHE    87       6.397  46.719 126.382  1.00  0.00           C  
ATOM   1320  HE2 PHE    87       7.414  46.499 126.093  1.00  0.00           H  
ATOM   1321  CD2 PHE    87       5.435  45.782 126.394  1.00  0.00           C  
ATOM   1322  HD2 PHE    87       5.648  44.772 126.078  1.00  0.00           H  
ATOM   1323  C   PHE    87       2.456  45.121 124.613  1.00  0.00           C  
ATOM   1324  O   PHE    87       2.735  44.080 124.016  1.00  0.00           O  
ATOM   1325  N   ASN    88       2.580  46.361 124.100  1.00  0.00           N  
ATOM   1326  H   ASN    88       2.660  47.195 124.663  1.00  0.00           H  
ATOM   1327  CA  ASN    88       2.743  46.616 122.614  1.00  0.00           C  
ATOM   1328  HA  ASN    88       1.996  46.043 122.065  1.00  0.00           H  
ATOM   1329  CB  ASN    88       2.556  48.165 122.467  1.00  0.00           C  
ATOM   1330  HB2 ASN    88       1.519  48.482 122.582  1.00  0.00           H  
ATOM   1331  HB3 ASN    88       3.154  48.690 123.212  1.00  0.00           H  
ATOM   1332  CG  ASN    88       2.989  48.808 121.179  1.00  0.00           C  
ATOM   1333  OD1 ASN    88       4.191  48.993 120.992  1.00  0.00           O  
ATOM   1334  ND2 ASN    88       2.146  49.463 120.422  1.00  0.00           N  
ATOM   1335 HD21 ASN    88       2.702  49.795 119.648  1.00  0.00           H  
ATOM   1336 HD22 ASN    88       1.314  48.987 120.103  1.00  0.00           H  
ATOM   1337  C   ASN    88       4.077  46.148 122.091  1.00  0.00           C  
ATOM   1338  O   ASN    88       4.170  45.654 120.965  1.00  0.00           O  
ATOM   1339  N   GLY    89       5.182  46.331 122.843  1.00  0.00           N  
ATOM   1340  H   GLY    89       5.110  46.722 123.772  1.00  0.00           H  
ATOM   1341  CA  GLY    89       6.539  45.901 122.514  1.00  0.00           C  
ATOM   1342  HA2 GLY    89       7.008  45.114 123.103  1.00  0.00           H  
ATOM   1343  HA3 GLY    89       6.697  45.701 121.454  1.00  0.00           H  
ATOM   1344  C   GLY    89       7.414  47.120 122.603  1.00  0.00           C  
ATOM   1345  O   GLY    89       8.600  46.971 122.684  1.00  0.00           O  
ATOM   1346  N   THR    90       6.885  48.361 122.444  1.00  0.00           N  
ATOM   1347  H   THR    90       5.910  48.502 122.221  1.00  0.00           H  
ATOM   1348  CA  THR    90       7.807  49.513 122.037  1.00  0.00           C  
ATOM   1349  HA  THR    90       8.768  49.200 121.627  1.00  0.00           H  
ATOM   1350  CB  THR    90       7.133  50.470 121.008  1.00  0.00           C  
ATOM   1351  HB  THR    90       6.429  51.152 121.485  1.00  0.00           H  
ATOM   1352  CG2 THR    90       8.207  51.376 120.311  1.00  0.00           C  
ATOM   1353 HG21 THR    90       8.346  51.115 119.262  1.00  0.00           H  
ATOM   1354 HG22 THR    90       7.968  52.439 120.269  1.00  0.00           H  
ATOM   1355 HG23 THR    90       9.178  51.241 120.787  1.00  0.00           H  
ATOM   1356  OG1 THR    90       6.537  49.686 119.943  1.00  0.00           O  
ATOM   1357  HG1 THR    90       5.661  49.503 120.290  1.00  0.00           H  
ATOM   1358  C   THR    90       8.019  50.306 123.362  1.00  0.00           C  
ATOM   1359  O   THR    90       7.034  50.696 123.998  1.00  0.00           O  
ATOM   1360  N   GLY    91       9.284  50.632 123.708  1.00  0.00           N  
ATOM   1361  H   GLY    91      10.075  50.309 123.169  1.00  0.00           H  
ATOM   1362  CA  GLY    91       9.640  51.256 124.998  1.00  0.00           C  
ATOM   1363  HA2 GLY    91      10.529  51.873 124.871  1.00  0.00           H  
ATOM   1364  HA3 GLY    91       8.855  52.000 125.136  1.00  0.00           H  
ATOM   1365  C   GLY    91       9.865  50.373 126.204  1.00  0.00           C  
ATOM   1366  O   GLY    91      10.275  49.266 126.019  1.00  0.00           O  
ATOM   1367  N   PRO    92       9.535  50.788 127.433  1.00  0.00           N  
ATOM   1368  CD  PRO    92       9.136  52.170 127.799  1.00  0.00           C  
ATOM   1369  HD2 PRO    92       8.155  52.317 127.347  1.00  0.00           H  
ATOM   1370  HD3 PRO    92       9.816  52.923 127.400  1.00  0.00           H  
ATOM   1371  CG  PRO    92       8.947  52.310 129.273  1.00  0.00           C  
ATOM   1372  HG2 PRO    92       7.896  52.319 129.564  1.00  0.00           H  
ATOM   1373  HG3 PRO    92       9.441  53.239 129.559  1.00  0.00           H  
ATOM   1374  CB  PRO    92       9.670  51.139 129.857  1.00  0.00           C  
ATOM   1375  HB2 PRO    92       9.132  50.706 130.700  1.00  0.00           H  
ATOM   1376  HB3 PRO    92      10.668  51.430 130.182  1.00  0.00           H  
ATOM   1377  CA  PRO    92       9.760  50.077 128.742  1.00  0.00           C  
ATOM   1378  HA  PRO    92      10.787  49.713 128.705  1.00  0.00           H  
ATOM   1379  C   PRO    92       8.843  48.928 129.036  1.00  0.00           C  
ATOM   1380  O   PRO    92       7.826  49.060 129.692  1.00  0.00           O  
ATOM   1381  N   CYX    93       9.291  47.726 128.626  1.00  0.00           N  
ATOM   1382  H   CYX    93      10.271  47.683 128.386  1.00  0.00           H  
ATOM   1383  CA  CYX    93       8.643  46.469 129.082  1.00  0.00           C  
ATOM   1384  HA  CYX    93       7.565  46.620 129.132  1.00  0.00           H  
ATOM   1385  CB  CYX    93       9.072  45.301 128.326  1.00  0.00           C  
ATOM   1386  HB2 CYX    93       9.056  45.580 127.272  1.00  0.00           H  
ATOM   1387  HB3 CYX    93      10.109  45.111 128.603  1.00  0.00           H  
ATOM   1388  SG  CYX    93       8.105  43.763 128.487  1.00  0.00           S  
ATOM   1389  C   CYX    93       9.042  46.247 130.515  1.00  0.00           C  
ATOM   1390  O   CYX    93      10.117  46.606 130.972  1.00  0.00           O  
ATOM   1391  N   THR    94       8.095  45.712 131.259  1.00  0.00           N  
ATOM   1392  H   THR    94       7.183  45.517 130.871  1.00  0.00           H  
ATOM   1393  CA  THR    94       8.271  45.651 132.786  1.00  0.00           C  
ATOM   1394  HA  THR    94       9.147  46.244 133.050  1.00  0.00           H  
ATOM   1395  CB  THR    94       7.088  46.395 133.443  1.00  0.00           C  
ATOM   1396  HB  THR    94       7.317  46.575 134.493  1.00  0.00           H  
ATOM   1397  CG2 THR    94       6.878  47.825 132.877  1.00  0.00           C  
ATOM   1398 HG21 THR    94       7.806  48.370 133.050  1.00  0.00           H  
ATOM   1399 HG22 THR    94       6.510  47.687 131.860  1.00  0.00           H  
ATOM   1400 HG23 THR    94       6.138  48.365 133.467  1.00  0.00           H  
ATOM   1401  OG1 THR    94       5.922  45.637 133.265  1.00  0.00           O  
ATOM   1402  HG1 THR    94       5.184  46.156 133.593  1.00  0.00           H  
ATOM   1403  C   THR    94       8.431  44.172 133.297  1.00  0.00           C  
ATOM   1404  O   THR    94       9.027  43.992 134.313  1.00  0.00           O  
ATOM   1405  N   ASN    95       7.832  43.174 132.665  1.00  0.00           N  
ATOM   1406  H   ASN    95       7.133  43.505 132.016  1.00  0.00           H  
ATOM   1407  CA  ASN    95       8.194  41.794 132.794  1.00  0.00           C  
ATOM   1408  HA  ASN    95       8.612  41.546 133.769  1.00  0.00           H  
ATOM   1409  CB  ASN    95       6.893  41.017 132.662  1.00  0.00           C  
ATOM   1410  HB2 ASN    95       6.128  41.418 133.327  1.00  0.00           H  
ATOM   1411  HB3 ASN    95       6.586  41.104 131.620  1.00  0.00           H  
ATOM   1412  CG  ASN    95       7.108  39.557 133.048  1.00  0.00           C  
ATOM   1413  OD1 ASN    95       8.079  38.933 132.762  1.00  0.00           O  
ATOM   1414  ND2 ASN    95       6.231  38.971 133.848  1.00  0.00           N  
ATOM   1415 HD21 ASN    95       6.533  38.089 134.235  1.00  0.00           H  
ATOM   1416 HD22 ASN    95       5.393  39.491 134.068  1.00  0.00           H  
ATOM   1417  C   ASN    95       9.230  41.472 131.731  1.00  0.00           C  
ATOM   1418  O   ASN    95       8.939  41.657 130.549  1.00  0.00           O  
ATOM   1419  N   VAL    96      10.414  41.142 132.208  1.00  0.00           N  
ATOM   1420  H   VAL    96      10.630  41.367 133.169  1.00  0.00           H  
ATOM   1421  CA  VAL    96      11.605  40.816 131.382  1.00  0.00           C  
ATOM   1422  HA  VAL    96      11.255  40.781 130.351  1.00  0.00           H  
ATOM   1423  CB  VAL    96      12.609  41.931 131.463  1.00  0.00           C  
ATOM   1424  HB  VAL    96      13.200  41.932 132.379  1.00  0.00           H  
ATOM   1425  CG1 VAL    96      13.440  41.899 130.208  1.00  0.00           C  
ATOM   1426 HG11 VAL    96      12.885  42.278 129.350  1.00  0.00           H  
ATOM   1427 HG12 VAL    96      14.409  42.383 130.329  1.00  0.00           H  
ATOM   1428 HG13 VAL    96      13.600  40.836 130.029  1.00  0.00           H  
ATOM   1429  CG2 VAL    96      11.952  43.298 131.545  1.00  0.00           C  
ATOM   1430 HG21 VAL    96      12.735  44.054 131.488  1.00  0.00           H  
ATOM   1431 HG22 VAL    96      11.389  43.517 130.638  1.00  0.00           H  
ATOM   1432 HG23 VAL    96      11.318  43.503 132.408  1.00  0.00           H  
ATOM   1433  C   VAL    96      12.266  39.546 131.798  1.00  0.00           C  
ATOM   1434  O   VAL    96      12.433  39.291 133.004  1.00  0.00           O  
ATOM   1435  N   SER    97      12.626  38.723 130.864  1.00  0.00           N  
ATOM   1436  H   SER    97      12.286  39.009 129.957  1.00  0.00           H  
ATOM   1437  CA  SER    97      13.511  37.569 131.069  1.00  0.00           C  
ATOM   1438  HA  SER    97      13.737  37.428 132.126  1.00  0.00           H  
ATOM   1439  CB  SER    97      12.877  36.191 130.658  1.00  0.00           C  
ATOM   1440  HB2 SER    97      12.656  36.208 129.591  1.00  0.00           H  
ATOM   1441  HB3 SER    97      13.611  35.385 130.672  1.00  0.00           H  
ATOM   1442  OG  SER    97      11.669  35.769 131.314  1.00  0.00           O  
ATOM   1443  HG  SER    97      11.545  34.860 131.031  1.00  0.00           H  
ATOM   1444  C   SER    97      14.867  37.703 130.419  1.00  0.00           C  
ATOM   1445  O   SER    97      14.958  38.239 129.282  1.00  0.00           O  
ATOM   1446  N   THR    98      15.855  37.067 130.997  1.00  0.00           N  
ATOM   1447  H   THR    98      15.535  36.565 131.813  1.00  0.00           H  
ATOM   1448  CA  THR    98      17.010  36.576 130.297  1.00  0.00           C  
ATOM   1449  HA  THR    98      17.068  37.156 129.376  1.00  0.00           H  
ATOM   1450  CB  THR    98      18.238  36.775 131.056  1.00  0.00           C  
ATOM   1451  HB  THR    98      18.056  37.743 131.522  1.00  0.00           H  
ATOM   1452  CG2 THR    98      18.512  35.773 132.156  1.00  0.00           C  
ATOM   1453 HG21 THR    98      18.537  34.743 131.801  1.00  0.00           H  
ATOM   1454 HG22 THR    98      19.478  35.962 132.624  1.00  0.00           H  
ATOM   1455 HG23 THR    98      17.692  35.813 132.872  1.00  0.00           H  
ATOM   1456  OG1 THR    98      19.389  36.903 130.253  1.00  0.00           O  
ATOM   1457  HG1 THR    98      19.849  37.713 130.484  1.00  0.00           H  
ATOM   1458  C   THR    98      16.699  35.130 129.766  1.00  0.00           C  
ATOM   1459  O   THR    98      15.912  34.388 130.391  1.00  0.00           O  
ATOM   1460  N   VAL    99      17.122  34.982 128.506  1.00  0.00           N  
ATOM   1461  H   VAL    99      17.657  35.764 128.158  1.00  0.00           H  
ATOM   1462  CA  VAL    99      17.034  33.755 127.722  1.00  0.00           C  
ATOM   1463  HA  VAL    99      16.807  32.865 128.310  1.00  0.00           H  
ATOM   1464  CB  VAL    99      16.040  33.862 126.565  1.00  0.00           C  
ATOM   1465  HB  VAL    99      15.829  32.878 126.146  1.00  0.00           H  
ATOM   1466  CG1 VAL    99      14.696  34.380 127.009  1.00  0.00           C  
ATOM   1467 HG11 VAL    99      13.936  34.363 126.228  1.00  0.00           H  
ATOM   1468 HG12 VAL    99      14.373  33.709 127.805  1.00  0.00           H  
ATOM   1469 HG13 VAL    99      14.616  35.403 127.377  1.00  0.00           H  
ATOM   1470  CG2 VAL    99      16.471  34.761 125.346  1.00  0.00           C  
ATOM   1471 HG21 VAL    99      17.351  34.368 124.836  1.00  0.00           H  
ATOM   1472 HG22 VAL    99      15.674  34.777 124.603  1.00  0.00           H  
ATOM   1473 HG23 VAL    99      16.666  35.782 125.675  1.00  0.00           H  
ATOM   1474  C   VAL    99      18.371  33.440 127.070  1.00  0.00           C  
ATOM   1475  O   VAL    99      19.242  34.310 126.874  1.00  0.00           O  
ATOM   1476  N   GLN   100      18.530  32.189 126.613  1.00  0.00           N  
ATOM   1477  H   GLN   100      17.829  31.481 126.780  1.00  0.00           H  
ATOM   1478  CA  GLN   100      19.678  31.792 125.785  1.00  0.00           C  
ATOM   1479  HA  GLN   100      20.483  32.481 126.044  1.00  0.00           H  
ATOM   1480  CB  GLN   100      20.242  30.437 126.194  1.00  0.00           C  
ATOM   1481  HB2 GLN   100      20.457  30.596 127.251  1.00  0.00           H  
ATOM   1482  HB3 GLN   100      19.443  29.708 126.055  1.00  0.00           H  
ATOM   1483  CG  GLN   100      21.539  30.076 125.495  1.00  0.00           C  
ATOM   1484  HG2 GLN   100      21.350  29.664 124.504  1.00  0.00           H  
ATOM   1485  HG3 GLN   100      22.217  30.922 125.381  1.00  0.00           H  
ATOM   1486  CD  GLN   100      22.393  28.979 126.150  1.00  0.00           C  
ATOM   1487  OE1 GLN   100      21.978  27.836 126.214  1.00  0.00           O  
ATOM   1488  NE2 GLN   100      23.628  29.199 126.565  1.00  0.00           N  
ATOM   1489 HE21 GLN   100      24.074  28.411 127.012  1.00  0.00           H  
ATOM   1490 HE22 GLN   100      24.108  30.024 126.232  1.00  0.00           H  
ATOM   1491  C   GLN   100      19.388  31.916 124.268  1.00  0.00           C  
ATOM   1492  O   GLN   100      20.311  32.144 123.477  1.00  0.00           O  
ATOM   1493  N   CYX   101      18.152  31.692 123.797  1.00  0.00           N  
ATOM   1494  H   CYX   101      17.348  31.475 124.368  1.00  0.00           H  
ATOM   1495  CA  CYX   101      17.851  31.659 122.406  1.00  0.00           C  
ATOM   1496  HA  CYX   101      18.468  32.407 121.908  1.00  0.00           H  
ATOM   1497  CB  CYX   101      18.055  30.326 121.706  1.00  0.00           C  
ATOM   1498  HB2 CYX   101      17.208  29.703 121.993  1.00  0.00           H  
ATOM   1499  HB3 CYX   101      18.008  30.407 120.620  1.00  0.00           H  
ATOM   1500  SG  CYX   101      19.502  29.410 122.171  1.00  0.00           S  
ATOM   1501  C   CYX   101      16.405  32.130 122.151  1.00  0.00           C  
ATOM   1502  O   CYX   101      15.499  32.198 123.009  1.00  0.00           O  
ATOM   1503  N   THR   102      16.197  32.396 120.850  1.00  0.00           N  
ATOM   1504  H   THR   102      17.025  32.295 120.281  1.00  0.00           H  
ATOM   1505  CA  THR   102      14.807  32.406 120.275  1.00  0.00           C  
ATOM   1506  HA  THR   102      14.193  32.988 120.962  1.00  0.00           H  
ATOM   1507  CB  THR   102      14.593  33.024 118.907  1.00  0.00           C  
ATOM   1508  HB  THR   102      13.515  33.092 118.764  1.00  0.00           H  
ATOM   1509  CG2 THR   102      15.389  34.300 118.824  1.00  0.00           C  
ATOM   1510 HG21 THR   102      15.342  34.603 117.778  1.00  0.00           H  
ATOM   1511 HG22 THR   102      14.980  35.073 119.475  1.00  0.00           H  
ATOM   1512 HG23 THR   102      16.433  34.180 119.113  1.00  0.00           H  
ATOM   1513  OG1 THR   102      15.167  32.319 117.843  1.00  0.00           O  
ATOM   1514  HG1 THR   102      14.492  31.653 117.694  1.00  0.00           H  
ATOM   1515  C   THR   102      14.135  30.958 120.297  1.00  0.00           C  
ATOM   1516  O   THR   102      14.890  29.963 120.183  1.00  0.00           O  
ATOM   1517  N   HIE   103      12.815  30.858 120.270  1.00  0.00           N  
ATOM   1518  H   HIE   103      12.267  31.673 120.503  1.00  0.00           H  
ATOM   1519  CA  HIE   103      12.157  29.757 119.618  1.00  0.00           C  
ATOM   1520  HA  HIE   103      12.620  28.856 120.020  1.00  0.00           H  
ATOM   1521  CB  HIE   103      10.683  29.762 120.067  1.00  0.00           C  
ATOM   1522  HB2 HIE   103      10.210  28.855 119.691  1.00  0.00           H  
ATOM   1523  HB3 HIE   103      10.701  29.836 121.155  1.00  0.00           H  
ATOM   1524  CG  HIE   103       9.993  30.930 119.520  1.00  0.00           C  
ATOM   1525  ND1 HIE   103      10.335  32.276 119.884  1.00  0.00           N  
ATOM   1526  CE1 HIE   103       9.462  32.961 119.200  1.00  0.00           C  
ATOM   1527  HE1 HIE   103       9.560  34.033 119.110  1.00  0.00           H  
ATOM   1528  NE2 HIE   103       8.682  32.245 118.269  1.00  0.00           N  
ATOM   1529  HE2 HIE   103       8.105  32.570 117.506  1.00  0.00           H  
ATOM   1530  CD2 HIE   103       9.018  30.952 118.541  1.00  0.00           C  
ATOM   1531  HD2 HIE   103       8.856  30.085 117.918  1.00  0.00           H  
ATOM   1532  C   HIE   103      12.271  29.708 118.120  1.00  0.00           C  
ATOM   1533  O   HIE   103      12.741  30.685 117.556  1.00  0.00           O  
ATOM   1534  N   GLY   104      11.938  28.616 117.445  1.00  0.00           N  
ATOM   1535  H   GLY   104      11.454  27.827 117.849  1.00  0.00           H  
ATOM   1536  CA  GLY   104      11.974  28.448 115.995  1.00  0.00           C  
ATOM   1537  HA2 GLY   104      12.972  28.667 115.616  1.00  0.00           H  
ATOM   1538  HA3 GLY   104      11.931  27.368 115.854  1.00  0.00           H  
ATOM   1539  C   GLY   104      10.868  29.129 115.143  1.00  0.00           C  
ATOM   1540  O   GLY   104       9.735  28.604 114.999  1.00  0.00           O  
ATOM   1541  N   ILE   105      11.256  30.142 114.463  1.00  0.00           N  
ATOM   1542  H   ILE   105      12.165  30.538 114.656  1.00  0.00           H  
ATOM   1543  CA  ILE   105      10.338  31.042 113.813  1.00  0.00           C  
ATOM   1544  HA  ILE   105       9.384  31.022 114.339  1.00  0.00           H  
ATOM   1545  CB  ILE   105      10.794  32.519 114.002  1.00  0.00           C  
ATOM   1546  HB  ILE   105      11.858  32.680 113.830  1.00  0.00           H  
ATOM   1547  CG2 ILE   105       9.949  33.430 113.125  1.00  0.00           C  
ATOM   1548 HG21 ILE   105      10.167  33.342 112.060  1.00  0.00           H  
ATOM   1549 HG22 ILE   105       8.896  33.296 113.373  1.00  0.00           H  
ATOM   1550 HG23 ILE   105      10.175  34.483 113.297  1.00  0.00           H  
ATOM   1551  CG1 ILE   105      10.618  32.809 115.557  1.00  0.00           C  
ATOM   1552 HG12 ILE   105       9.706  33.361 115.782  1.00  0.00           H  
ATOM   1553 HG13 ILE   105      10.610  31.893 116.148  1.00  0.00           H  
ATOM   1554  CD1 ILE   105      11.887  33.654 115.963  1.00  0.00           C  
ATOM   1555 HD11 ILE   105      11.816  34.633 115.488  1.00  0.00           H  
ATOM   1556 HD12 ILE   105      11.888  33.955 117.011  1.00  0.00           H  
ATOM   1557 HD13 ILE   105      12.802  33.103 115.747  1.00  0.00           H  
ATOM   1558  C   ILE   105       9.985  30.587 112.350  1.00  0.00           C  
ATOM   1559  O   ILE   105      10.914  30.401 111.542  1.00  0.00           O  
ATOM   1560  N   ARG   106       8.696  30.355 112.003  1.00  0.00           N  
ATOM   1561  H   ARG   106       8.024  30.537 112.734  1.00  0.00           H  
ATOM   1562  CA  ARG   106       8.203  29.520 110.879  1.00  0.00           C  
ATOM   1563  HA  ARG   106       8.882  29.673 110.040  1.00  0.00           H  
ATOM   1564  CB  ARG   106       8.284  28.009 111.193  1.00  0.00           C  
ATOM   1565  HB2 ARG   106       8.128  27.957 112.270  1.00  0.00           H  
ATOM   1566  HB3 ARG   106       7.634  27.467 110.505  1.00  0.00           H  
ATOM   1567  CG  ARG   106       9.593  27.350 110.914  1.00  0.00           C  
ATOM   1568  HG2 ARG   106       9.727  27.411 109.834  1.00  0.00           H  
ATOM   1569  HG3 ARG   106      10.372  27.968 111.360  1.00  0.00           H  
ATOM   1570  CD  ARG   106       9.727  25.957 111.437  1.00  0.00           C  
ATOM   1571  HD2 ARG   106       9.866  25.991 112.517  1.00  0.00           H  
ATOM   1572  HD3 ARG   106       8.743  25.493 111.376  1.00  0.00           H  
ATOM   1573  NE  ARG   106      10.725  25.156 110.705  1.00  0.00           N  
ATOM   1574  HE  ARG   106      11.160  25.598 109.908  1.00  0.00           H  
ATOM   1575  CZ  ARG   106      11.079  23.897 111.102  1.00  0.00           C  
ATOM   1576  NH1 ARG   106      10.994  23.481 112.288  1.00  0.00           N  
ATOM   1577 HH11 ARG   106      11.173  22.501 112.452  1.00  0.00           H  
ATOM   1578 HH12 ARG   106      10.476  23.933 113.028  1.00  0.00           H  
ATOM   1579  NH2 ARG   106      11.680  23.265 110.199  1.00  0.00           N  
ATOM   1580 HH21 ARG   106      12.342  22.555 110.476  1.00  0.00           H  
ATOM   1581 HH22 ARG   106      11.891  23.793 109.364  1.00  0.00           H  
ATOM   1582  C   ARG   106       6.680  29.912 110.534  1.00  0.00           C  
ATOM   1583  O   ARG   106       5.833  29.902 111.440  1.00  0.00           O  
ATOM   1584  N   PRO   107       6.397  30.305 109.322  1.00  0.00           N  
ATOM   1585  CD  PRO   107       5.016  30.674 108.914  1.00  0.00           C  
ATOM   1586  HD2 PRO   107       4.515  31.505 109.412  1.00  0.00           H  
ATOM   1587  HD3 PRO   107       4.471  29.783 109.225  1.00  0.00           H  
ATOM   1588  CG  PRO   107       5.073  30.751 107.393  1.00  0.00           C  
ATOM   1589  HG2 PRO   107       5.293  31.778 107.103  1.00  0.00           H  
ATOM   1590  HG3 PRO   107       4.159  30.444 106.883  1.00  0.00           H  
ATOM   1591  CB  PRO   107       6.196  29.750 107.066  1.00  0.00           C  
ATOM   1592  HB2 PRO   107       6.626  30.003 106.097  1.00  0.00           H  
ATOM   1593  HB3 PRO   107       5.716  28.772 107.047  1.00  0.00           H  
ATOM   1594  CA  PRO   107       7.220  29.797 108.145  1.00  0.00           C  
ATOM   1595  HA  PRO   107       7.601  28.802 108.376  1.00  0.00           H  
ATOM   1596  C   PRO   107       8.279  30.840 107.849  1.00  0.00           C  
ATOM   1597  O   PRO   107       8.318  31.879 108.535  1.00  0.00           O  
ATOM   1598  N   VAL   108       9.101  30.640 106.769  1.00  0.00           N  
ATOM   1599  H   VAL   108       8.919  29.825 106.201  1.00  0.00           H  
ATOM   1600  CA  VAL   108      10.043  31.703 106.286  1.00  0.00           C  
ATOM   1601  HA  VAL   108      10.590  32.110 107.137  1.00  0.00           H  
ATOM   1602  CB  VAL   108      11.031  31.132 105.225  1.00  0.00           C  
ATOM   1603  HB  VAL   108      10.528  30.583 104.429  1.00  0.00           H  
ATOM   1604  CG1 VAL   108      11.786  32.249 104.504  1.00  0.00           C  
ATOM   1605 HG11 VAL   108      12.733  31.925 104.074  1.00  0.00           H  
ATOM   1606 HG12 VAL   108      11.083  32.641 103.769  1.00  0.00           H  
ATOM   1607 HG13 VAL   108      12.093  33.073 105.148  1.00  0.00           H  
ATOM   1608  CG2 VAL   108      11.995  30.141 105.839  1.00  0.00           C  
ATOM   1609 HG21 VAL   108      12.606  30.629 106.598  1.00  0.00           H  
ATOM   1610 HG22 VAL   108      11.383  29.361 106.291  1.00  0.00           H  
ATOM   1611 HG23 VAL   108      12.731  29.773 105.124  1.00  0.00           H  
ATOM   1612  C   VAL   108       9.206  32.969 105.876  1.00  0.00           C  
ATOM   1613  O   VAL   108       9.620  34.080 106.176  1.00  0.00           O  
ATOM   1614  N   VAL   109       7.977  32.836 105.355  1.00  0.00           N  
ATOM   1615  H   VAL   109       7.702  31.890 105.131  1.00  0.00           H  
ATOM   1616  CA  VAL   109       7.223  34.005 104.950  1.00  0.00           C  
ATOM   1617  HA  VAL   109       7.594  34.801 105.596  1.00  0.00           H  
ATOM   1618  CB  VAL   109       7.511  34.394 103.510  1.00  0.00           C  
ATOM   1619  HB  VAL   109       8.562  34.647 103.372  1.00  0.00           H  
ATOM   1620  CG1 VAL   109       7.192  33.217 102.554  1.00  0.00           C  
ATOM   1621 HG11 VAL   109       7.786  32.386 102.936  1.00  0.00           H  
ATOM   1622 HG12 VAL   109       6.158  32.998 102.287  1.00  0.00           H  
ATOM   1623 HG13 VAL   109       7.687  33.479 101.619  1.00  0.00           H  
ATOM   1624  CG2 VAL   109       6.768  35.601 103.053  1.00  0.00           C  
ATOM   1625 HG21 VAL   109       5.741  35.455 102.719  1.00  0.00           H  
ATOM   1626 HG22 VAL   109       6.813  36.327 103.865  1.00  0.00           H  
ATOM   1627 HG23 VAL   109       7.325  36.079 102.247  1.00  0.00           H  
ATOM   1628  C   VAL   109       5.713  33.894 105.136  1.00  0.00           C  
ATOM   1629  O   VAL   109       5.178  32.865 104.842  1.00  0.00           O  
ATOM   1630  N   SER   110       5.019  34.910 105.697  1.00  0.00           N  
ATOM   1631  H   SER   110       5.551  35.682 106.073  1.00  0.00           H  
ATOM   1632  CA  SER   110       3.585  35.022 105.402  1.00  0.00           C  
ATOM   1633  HA  SER   110       3.305  34.536 104.468  1.00  0.00           H  
ATOM   1634  CB  SER   110       2.785  34.385 106.510  1.00  0.00           C  
ATOM   1635  HB2 SER   110       3.243  33.452 106.836  1.00  0.00           H  
ATOM   1636  HB3 SER   110       2.819  34.971 107.428  1.00  0.00           H  
ATOM   1637  OG  SER   110       1.445  34.045 106.192  1.00  0.00           O  
ATOM   1638  HG  SER   110       0.968  34.805 106.535  1.00  0.00           H  
ATOM   1639  C   SER   110       3.254  36.510 105.235  1.00  0.00           C  
ATOM   1640  O   SER   110       3.447  37.330 106.149  1.00  0.00           O  
ATOM   1641  N   SER   111       3.017  36.938 104.032  1.00  0.00           N  
ATOM   1642  H   SER   111       2.994  36.254 103.289  1.00  0.00           H  
ATOM   1643  CA  SER   111       3.025  38.352 103.574  1.00  0.00           C  
ATOM   1644  HA  SER   111       3.913  38.822 103.996  1.00  0.00           H  
ATOM   1645  CB  SER   111       3.187  38.378 102.087  1.00  0.00           C  
ATOM   1646  HB2 SER   111       3.279  39.402 101.725  1.00  0.00           H  
ATOM   1647  HB3 SER   111       4.099  37.799 101.939  1.00  0.00           H  
ATOM   1648  OG  SER   111       2.043  37.863 101.483  1.00  0.00           O  
ATOM   1649  HG  SER   111       2.180  36.919 101.377  1.00  0.00           H  
ATOM   1650  C   SER   111       1.961  39.427 103.872  1.00  0.00           C  
ATOM   1651  O   SER   111       2.312  40.638 104.030  1.00  0.00           O  
ATOM   1652  N   GLN   112       0.720  39.007 104.188  1.00  0.00           N  
ATOM   1653  H   GLN   112       0.553  38.016 104.292  1.00  0.00           H  
ATOM   1654  CA  GLN   112      -0.362  39.966 104.536  1.00  0.00           C  
ATOM   1655  HA  GLN   112       0.092  40.903 104.860  1.00  0.00           H  
ATOM   1656  CB  GLN   112      -1.313  40.082 103.370  1.00  0.00           C  
ATOM   1657  HB2 GLN   112      -1.774  39.098 103.278  1.00  0.00           H  
ATOM   1658  HB3 GLN   112      -2.120  40.769 103.623  1.00  0.00           H  
ATOM   1659  CG  GLN   112      -0.659  40.585 102.064  1.00  0.00           C  
ATOM   1660  HG2 GLN   112       0.012  41.428 102.232  1.00  0.00           H  
ATOM   1661  HG3 GLN   112      -0.007  39.793 101.695  1.00  0.00           H  
ATOM   1662  CD  GLN   112      -1.602  41.024 100.991  1.00  0.00           C  
ATOM   1663  OE1 GLN   112      -2.826  40.963 101.018  1.00  0.00           O  
ATOM   1664  NE2 GLN   112      -0.946  41.593  99.995  1.00  0.00           N  
ATOM   1665 HE21 GLN   112      -1.512  42.092  99.324  1.00  0.00           H  
ATOM   1666 HE22 GLN   112      -0.030  41.221  99.788  1.00  0.00           H  
ATOM   1667  C   GLN   112      -1.060  39.387 105.765  1.00  0.00           C  
ATOM   1668  O   GLN   112      -1.404  40.201 106.629  1.00  0.00           O  
ATOM   1669  N   LEU   113      -1.436  38.112 105.827  1.00  0.00           N  
ATOM   1670  H   LEU   113      -1.236  37.535 105.023  1.00  0.00           H  
ATOM   1671  CA  LEU   113      -1.760  37.389 107.044  1.00  0.00           C  
ATOM   1672  HA  LEU   113      -2.211  38.042 107.791  1.00  0.00           H  
ATOM   1673  CB  LEU   113      -2.704  36.170 106.751  1.00  0.00           C  
ATOM   1674  HB2 LEU   113      -2.117  35.320 106.403  1.00  0.00           H  
ATOM   1675  HB3 LEU   113      -3.113  35.885 107.720  1.00  0.00           H  
ATOM   1676  CG  LEU   113      -3.929  36.481 105.850  1.00  0.00           C  
ATOM   1677  HG  LEU   113      -3.542  36.486 104.831  1.00  0.00           H  
ATOM   1678  CD1 LEU   113      -4.938  35.355 105.946  1.00  0.00           C  
ATOM   1679 HD11 LEU   113      -4.470  34.411 105.667  1.00  0.00           H  
ATOM   1680 HD12 LEU   113      -5.299  35.272 106.971  1.00  0.00           H  
ATOM   1681 HD13 LEU   113      -5.751  35.469 105.229  1.00  0.00           H  
ATOM   1682  CD2 LEU   113      -4.621  37.742 106.226  1.00  0.00           C  
ATOM   1683 HD21 LEU   113      -4.975  37.725 107.257  1.00  0.00           H  
ATOM   1684 HD22 LEU   113      -3.912  38.564 106.122  1.00  0.00           H  
ATOM   1685 HD23 LEU   113      -5.493  37.837 105.580  1.00  0.00           H  
ATOM   1686  C   LEU   113      -0.459  36.900 107.769  1.00  0.00           C  
ATOM   1687  O   LEU   113       0.357  36.267 107.056  1.00  0.00           O  
ATOM   1688  N   LEU   114      -0.232  37.159 109.047  1.00  0.00           N  
ATOM   1689  H   LEU   114      -0.982  37.559 109.592  1.00  0.00           H  
ATOM   1690  CA  LEU   114       0.753  36.481 109.838  1.00  0.00           C  
ATOM   1691  HA  LEU   114       1.537  36.234 109.122  1.00  0.00           H  
ATOM   1692  CB  LEU   114       1.279  37.405 110.969  1.00  0.00           C  
ATOM   1693  HB2 LEU   114       0.438  37.685 111.603  1.00  0.00           H  
ATOM   1694  HB3 LEU   114       2.028  36.849 111.534  1.00  0.00           H  
ATOM   1695  CG  LEU   114       1.824  38.745 110.614  1.00  0.00           C  
ATOM   1696  HG  LEU   114       1.075  39.130 109.923  1.00  0.00           H  
ATOM   1697  CD1 LEU   114       2.117  39.615 111.740  1.00  0.00           C  
ATOM   1698 HD11 LEU   114       2.627  40.502 111.365  1.00  0.00           H  
ATOM   1699 HD12 LEU   114       1.148  39.778 112.212  1.00  0.00           H  
ATOM   1700 HD13 LEU   114       2.818  39.078 112.379  1.00  0.00           H  
ATOM   1701  CD2 LEU   114       3.127  38.604 109.818  1.00  0.00           C  
ATOM   1702 HD21 LEU   114       3.021  38.140 108.837  1.00  0.00           H  
ATOM   1703 HD22 LEU   114       3.411  39.611 109.511  1.00  0.00           H  
ATOM   1704 HD23 LEU   114       3.781  37.953 110.399  1.00  0.00           H  
ATOM   1705  C   LEU   114       0.267  35.160 110.366  1.00  0.00           C  
ATOM   1706  O   LEU   114      -0.588  35.110 111.190  1.00  0.00           O  
ATOM   1707  N   LEU   115       0.751  34.037 109.879  1.00  0.00           N  
ATOM   1708  H   LEU   115       1.342  34.234 109.084  1.00  0.00           H  
ATOM   1709  CA  LEU   115       0.537  32.641 110.298  1.00  0.00           C  
ATOM   1710  HA  LEU   115      -0.409  32.700 110.835  1.00  0.00           H  
ATOM   1711  CB  LEU   115       0.446  31.669 109.153  1.00  0.00           C  
ATOM   1712  HB2 LEU   115       1.460  31.743 108.759  1.00  0.00           H  
ATOM   1713  HB3 LEU   115       0.239  30.695 109.595  1.00  0.00           H  
ATOM   1714  CG  LEU   115      -0.420  32.022 107.947  1.00  0.00           C  
ATOM   1715  HG  LEU   115      -0.227  33.057 107.667  1.00  0.00           H  
ATOM   1716  CD1 LEU   115      -0.003  31.213 106.727  1.00  0.00           C  
ATOM   1717 HD11 LEU   115       1.087  31.209 106.732  1.00  0.00           H  
ATOM   1718 HD12 LEU   115      -0.302  30.165 106.746  1.00  0.00           H  
ATOM   1719 HD13 LEU   115      -0.377  31.677 105.814  1.00  0.00           H  
ATOM   1720  CD2 LEU   115      -1.961  31.980 108.178  1.00  0.00           C  
ATOM   1721 HD21 LEU   115      -2.369  32.452 107.284  1.00  0.00           H  
ATOM   1722 HD22 LEU   115      -2.377  30.978 108.275  1.00  0.00           H  
ATOM   1723 HD23 LEU   115      -2.322  32.614 108.988  1.00  0.00           H  
ATOM   1724  C   LEU   115       1.431  32.321 111.469  1.00  0.00           C  
ATOM   1725  O   LEU   115       2.628  32.566 111.351  1.00  0.00           O  
ATOM   1726  N   ASN   116       0.955  31.473 112.341  1.00  0.00           N  
ATOM   1727  H   ASN   116      -0.053  31.403 112.327  1.00  0.00           H  
ATOM   1728  CA  ASN   116       1.652  30.609 113.298  1.00  0.00           C  
ATOM   1729  HA  ASN   116       0.905  30.109 113.915  1.00  0.00           H  
ATOM   1730  CB  ASN   116       2.510  29.530 112.538  1.00  0.00           C  
ATOM   1731  HB2 ASN   116       1.815  29.001 111.885  1.00  0.00           H  
ATOM   1732  HB3 ASN   116       3.283  29.988 111.921  1.00  0.00           H  
ATOM   1733  CG  ASN   116       3.101  28.585 113.603  1.00  0.00           C  
ATOM   1734  OD1 ASN   116       2.281  28.097 114.333  1.00  0.00           O  
ATOM   1735  ND2 ASN   116       4.261  28.037 113.399  1.00  0.00           N  
ATOM   1736 HD21 ASN   116       4.754  28.499 112.649  1.00  0.00           H  
ATOM   1737 HD22 ASN   116       4.843  28.065 114.224  1.00  0.00           H  
ATOM   1738  C   ASN   116       2.516  31.409 114.273  1.00  0.00           C  
ATOM   1739  O   ASN   116       3.163  30.877 115.152  1.00  0.00           O  
ATOM   1740  N   GLY   117       2.457  32.748 114.206  1.00  0.00           N  
ATOM   1741  H   GLY   117       1.725  33.272 113.748  1.00  0.00           H  
ATOM   1742  CA  GLY   117       3.269  33.605 115.010  1.00  0.00           C  
ATOM   1743  HA2 GLY   117       4.273  33.188 115.092  1.00  0.00           H  
ATOM   1744  HA3 GLY   117       3.379  34.539 114.459  1.00  0.00           H  
ATOM   1745  C   GLY   117       2.824  33.966 116.473  1.00  0.00           C  
ATOM   1746  O   GLY   117       2.259  33.081 117.153  1.00  0.00           O  
ATOM   1747  N   SER   118       3.263  35.131 116.986  1.00  0.00           N  
ATOM   1748  H   SER   118       3.594  35.830 116.337  1.00  0.00           H  
ATOM   1749  CA  SER   118       2.933  35.740 118.292  1.00  0.00           C  
ATOM   1750  HA  SER   118       3.053  35.003 119.085  1.00  0.00           H  
ATOM   1751  CB  SER   118       3.943  36.907 118.526  1.00  0.00           C  
ATOM   1752  HB2 SER   118       4.395  37.180 117.573  1.00  0.00           H  
ATOM   1753  HB3 SER   118       3.418  37.791 118.888  1.00  0.00           H  
ATOM   1754  OG  SER   118       4.945  36.488 119.396  1.00  0.00           O  
ATOM   1755  HG  SER   118       5.574  35.981 118.878  1.00  0.00           H  
ATOM   1756  C   SER   118       1.542  36.309 118.226  1.00  0.00           C  
ATOM   1757  O   SER   118       1.276  37.435 117.743  1.00  0.00           O  
ATOM   1758  N   LEU   119       0.595  35.532 118.842  1.00  0.00           N  
ATOM   1759  H   LEU   119       0.911  34.645 119.207  1.00  0.00           H  
ATOM   1760  CA  LEU   119      -0.600  36.142 119.310  1.00  0.00           C  
ATOM   1761  HA  LEU   119      -1.260  36.599 118.574  1.00  0.00           H  
ATOM   1762  CB  LEU   119      -1.423  34.912 119.912  1.00  0.00           C  
ATOM   1763  HB2 LEU   119      -0.748  34.233 120.435  1.00  0.00           H  
ATOM   1764  HB3 LEU   119      -2.167  35.216 120.649  1.00  0.00           H  
ATOM   1765  CG  LEU   119      -2.237  34.137 118.875  1.00  0.00           C  
ATOM   1766  HG  LEU   119      -1.562  33.898 118.053  1.00  0.00           H  
ATOM   1767  CD1 LEU   119      -2.684  32.831 119.491  1.00  0.00           C  
ATOM   1768 HD11 LEU   119      -3.512  33.094 120.149  1.00  0.00           H  
ATOM   1769 HD12 LEU   119      -3.005  32.047 118.805  1.00  0.00           H  
ATOM   1770 HD13 LEU   119      -1.862  32.457 120.100  1.00  0.00           H  
ATOM   1771  CD2 LEU   119      -3.377  34.976 118.377  1.00  0.00           C  
ATOM   1772 HD21 LEU   119      -2.906  35.827 117.884  1.00  0.00           H  
ATOM   1773 HD22 LEU   119      -3.871  34.368 117.619  1.00  0.00           H  
ATOM   1774 HD23 LEU   119      -4.066  35.268 119.170  1.00  0.00           H  
ATOM   1775  C   LEU   119      -0.344  37.071 120.550  1.00  0.00           C  
ATOM   1776  O   LEU   119       0.563  36.935 121.319  1.00  0.00           O  
ATOM   1777  N   ALA   120      -1.232  38.073 120.629  1.00  0.00           N  
ATOM   1778  H   ALA   120      -2.017  38.104 119.995  1.00  0.00           H  
ATOM   1779  CA  ALA   120      -1.495  38.854 121.813  1.00  0.00           C  
ATOM   1780  HA  ALA   120      -0.546  39.046 122.313  1.00  0.00           H  
ATOM   1781  CB  ALA   120      -2.028  40.277 121.300  1.00  0.00           C  
ATOM   1782  HB1 ALA   120      -3.004  40.286 120.815  1.00  0.00           H  
ATOM   1783  HB2 ALA   120      -1.992  40.925 122.176  1.00  0.00           H  
ATOM   1784  HB3 ALA   120      -1.261  40.567 120.582  1.00  0.00           H  
ATOM   1785  C   ALA   120      -2.504  38.216 122.789  1.00  0.00           C  
ATOM   1786  O   ALA   120      -2.815  37.019 122.636  1.00  0.00           O  
ATOM   1787  N   GLU   121      -2.868  38.999 123.788  1.00  0.00           N  
ATOM   1788  H   GLU   121      -2.585  39.962 123.673  1.00  0.00           H  
ATOM   1789  CA  GLU   121      -3.691  38.640 125.028  1.00  0.00           C  
ATOM   1790  HA  GLU   121      -4.293  37.784 124.725  1.00  0.00           H  
ATOM   1791  CB  GLU   121      -2.668  38.087 125.999  1.00  0.00           C  
ATOM   1792  HB2 GLU   121      -2.024  37.366 125.495  1.00  0.00           H  
ATOM   1793  HB3 GLU   121      -2.115  38.931 126.411  1.00  0.00           H  
ATOM   1794  CG  GLU   121      -3.271  37.474 127.221  1.00  0.00           C  
ATOM   1795  HG2 GLU   121      -3.682  38.224 127.897  1.00  0.00           H  
ATOM   1796  HG3 GLU   121      -4.142  36.855 127.005  1.00  0.00           H  
ATOM   1797  CD  GLU   121      -2.295  36.606 128.052  1.00  0.00           C  
ATOM   1798  OE1 GLU   121      -1.995  37.082 129.129  1.00  0.00           O  
ATOM   1799  OE2 GLU   121      -1.937  35.496 127.646  1.00  0.00           O  
ATOM   1800  C   GLU   121      -4.475  39.795 125.610  1.00  0.00           C  
ATOM   1801  O   GLU   121      -3.959  40.853 125.924  1.00  0.00           O  
ATOM   1802  N   GLU   122      -5.728  39.379 125.903  1.00  0.00           N  
ATOM   1803  H   GLU   122      -5.959  38.448 125.588  1.00  0.00           H  
ATOM   1804  CA  GLU   122      -6.747  40.314 126.356  1.00  0.00           C  
ATOM   1805  HA  GLU   122      -7.583  39.705 126.700  1.00  0.00           H  
ATOM   1806  CB  GLU   122      -6.449  40.939 127.719  1.00  0.00           C  
ATOM   1807  HB2 GLU   122      -5.811  40.240 128.259  1.00  0.00           H  
ATOM   1808  HB3 GLU   122      -5.763  41.747 127.465  1.00  0.00           H  
ATOM   1809  CG  GLU   122      -7.611  41.526 128.435  1.00  0.00           C  
ATOM   1810  HG2 GLU   122      -7.283  42.546 128.637  1.00  0.00           H  
ATOM   1811  HG3 GLU   122      -8.469  41.703 127.786  1.00  0.00           H  
ATOM   1812  CD  GLU   122      -7.928  40.685 129.731  1.00  0.00           C  
ATOM   1813  OE1 GLU   122      -7.861  41.263 130.840  1.00  0.00           O  
ATOM   1814  OE2 GLU   122      -8.329  39.510 129.639  1.00  0.00           O  
ATOM   1815  C   GLU   122      -7.325  41.196 125.228  1.00  0.00           C  
ATOM   1816  O   GLU   122      -8.539  41.293 125.060  1.00  0.00           O  
ATOM   1817  N   GLU   123      -6.412  41.879 124.526  1.00  0.00           N  
ATOM   1818  H   GLU   123      -5.428  41.702 124.672  1.00  0.00           H  
ATOM   1819  CA  GLU   123      -6.788  42.714 123.347  1.00  0.00           C  
ATOM   1820  HA  GLU   123      -7.735  42.362 122.937  1.00  0.00           H  
ATOM   1821  CB  GLU   123      -6.808  44.233 123.724  1.00  0.00           C  
ATOM   1822  HB2 GLU   123      -5.935  44.404 124.353  1.00  0.00           H  
ATOM   1823  HB3 GLU   123      -6.863  44.793 122.790  1.00  0.00           H  
ATOM   1824  CG  GLU   123      -8.050  44.764 124.489  1.00  0.00           C  
ATOM   1825  HG2 GLU   123      -8.934  44.579 123.879  1.00  0.00           H  
ATOM   1826  HG3 GLU   123      -8.110  44.244 125.445  1.00  0.00           H  
ATOM   1827  CD  GLU   123      -7.893  46.269 124.830  1.00  0.00           C  
ATOM   1828  OE1 GLU   123      -7.239  46.676 125.879  1.00  0.00           O  
ATOM   1829  OE2 GLU   123      -8.642  47.067 124.154  1.00  0.00           O  
ATOM   1830  C   GLU   123      -5.809  42.457 122.263  1.00  0.00           C  
ATOM   1831  O   GLU   123      -4.717  41.939 122.477  1.00  0.00           O  
ATOM   1832  N   VAL   124      -6.263  42.794 121.065  1.00  0.00           N  
ATOM   1833  H   VAL   124      -7.258  42.969 121.092  1.00  0.00           H  
ATOM   1834  CA  VAL   124      -5.386  43.008 119.880  1.00  0.00           C  
ATOM   1835  HA  VAL   124      -4.900  42.060 119.651  1.00  0.00           H  
ATOM   1836  CB  VAL   124      -6.359  43.348 118.686  1.00  0.00           C  
ATOM   1837  HB  VAL   124      -6.969  44.219 118.925  1.00  0.00           H  
ATOM   1838  CG1 VAL   124      -5.677  43.553 117.358  1.00  0.00           C  
ATOM   1839 HG11 VAL   124      -6.513  43.812 116.708  1.00  0.00           H  
ATOM   1840 HG12 VAL   124      -4.867  44.278 117.439  1.00  0.00           H  
ATOM   1841 HG13 VAL   124      -5.188  42.613 117.103  1.00  0.00           H  
ATOM   1842  CG2 VAL   124      -7.337  42.198 118.443  1.00  0.00           C  
ATOM   1843 HG21 VAL   124      -6.900  41.297 118.874  1.00  0.00           H  
ATOM   1844 HG22 VAL   124      -8.316  42.511 118.807  1.00  0.00           H  
ATOM   1845 HG23 VAL   124      -7.502  41.989 117.386  1.00  0.00           H  
ATOM   1846  C   VAL   124      -4.253  44.018 120.022  1.00  0.00           C  
ATOM   1847  O   VAL   124      -4.495  45.139 120.410  1.00  0.00           O  
ATOM   1848  N   VAL   125      -3.007  43.617 119.727  1.00  0.00           N  
ATOM   1849  H   VAL   125      -2.852  42.663 119.437  1.00  0.00           H  
ATOM   1850  CA  VAL   125      -1.823  44.503 119.778  1.00  0.00           C  
ATOM   1851  HA  VAL   125      -1.992  45.293 120.510  1.00  0.00           H  
ATOM   1852  CB  VAL   125      -0.571  43.645 120.175  1.00  0.00           C  
ATOM   1853  HB  VAL   125      -0.589  42.625 119.792  1.00  0.00           H  
ATOM   1854  CG1 VAL   125       0.785  44.289 119.796  1.00  0.00           C  
ATOM   1855 HG11 VAL   125       1.605  43.668 120.155  1.00  0.00           H  
ATOM   1856 HG12 VAL   125       0.977  44.286 118.724  1.00  0.00           H  
ATOM   1857 HG13 VAL   125       0.939  45.247 120.292  1.00  0.00           H  
ATOM   1858  CG2 VAL   125      -0.507  43.520 121.675  1.00  0.00           C  
ATOM   1859 HG21 VAL   125      -0.499  44.514 122.123  1.00  0.00           H  
ATOM   1860 HG22 VAL   125      -1.339  42.946 122.083  1.00  0.00           H  
ATOM   1861 HG23 VAL   125       0.458  43.156 122.027  1.00  0.00           H  
ATOM   1862  C   VAL   125      -1.517  45.203 118.387  1.00  0.00           C  
ATOM   1863  O   VAL   125      -1.562  44.631 117.346  1.00  0.00           O  
ATOM   1864  N   ILE   126      -1.450  46.547 118.370  1.00  0.00           N  
ATOM   1865  H   ILE   126      -1.342  46.976 119.278  1.00  0.00           H  
ATOM   1866  CA  ILE   126      -1.310  47.422 117.149  1.00  0.00           C  
ATOM   1867  HA  ILE   126      -1.417  46.800 116.260  1.00  0.00           H  
ATOM   1868  CB  ILE   126      -2.552  48.319 116.958  1.00  0.00           C  
ATOM   1869  HB  ILE   126      -3.428  47.709 116.738  1.00  0.00           H  
ATOM   1870  CG2 ILE   126      -2.950  49.039 118.299  1.00  0.00           C  
ATOM   1871 HG21 ILE   126      -3.422  48.335 118.984  1.00  0.00           H  
ATOM   1872 HG22 ILE   126      -1.993  49.250 118.777  1.00  0.00           H  
ATOM   1873 HG23 ILE   126      -3.693  49.809 118.092  1.00  0.00           H  
ATOM   1874  CG1 ILE   126      -2.337  49.362 115.844  1.00  0.00           C  
ATOM   1875 HG12 ILE   126      -1.832  50.217 116.292  1.00  0.00           H  
ATOM   1876 HG13 ILE   126      -1.689  48.959 115.065  1.00  0.00           H  
ATOM   1877  CD1 ILE   126      -3.569  49.760 115.142  1.00  0.00           C  
ATOM   1878 HD11 ILE   126      -3.325  50.568 114.452  1.00  0.00           H  
ATOM   1879 HD12 ILE   126      -3.916  48.946 114.506  1.00  0.00           H  
ATOM   1880 HD13 ILE   126      -4.299  50.156 115.848  1.00  0.00           H  
ATOM   1881  C   ILE   126       0.093  48.145 117.193  1.00  0.00           C  
ATOM   1882  O   ILE   126       0.319  48.810 118.185  1.00  0.00           O  
ATOM   1883  N   ARG   127       1.007  47.929 116.226  1.00  0.00           N  
ATOM   1884  H   ARG   127       0.767  47.335 115.445  1.00  0.00           H  
ATOM   1885  CA  ARG   127       2.407  48.368 116.381  1.00  0.00           C  
ATOM   1886  HA  ARG   127       2.392  49.244 117.030  1.00  0.00           H  
ATOM   1887  CB  ARG   127       3.296  47.319 116.916  1.00  0.00           C  
ATOM   1888  HB2 ARG   127       2.703  46.679 117.570  1.00  0.00           H  
ATOM   1889  HB3 ARG   127       3.493  46.598 116.123  1.00  0.00           H  
ATOM   1890  CG  ARG   127       4.552  47.784 117.587  1.00  0.00           C  
ATOM   1891  HG2 ARG   127       5.226  48.319 116.918  1.00  0.00           H  
ATOM   1892  HG3 ARG   127       4.191  48.360 118.439  1.00  0.00           H  
ATOM   1893  CD  ARG   127       5.503  46.668 118.107  1.00  0.00           C  
ATOM   1894  HD2 ARG   127       6.475  46.961 118.503  1.00  0.00           H  
ATOM   1895  HD3 ARG   127       4.989  46.410 119.033  1.00  0.00           H  
ATOM   1896  NE  ARG   127       5.727  45.490 117.251  1.00  0.00           N  
ATOM   1897  HE  ARG   127       6.409  45.616 116.517  1.00  0.00           H  
ATOM   1898  CZ  ARG   127       4.995  44.365 117.223  1.00  0.00           C  
ATOM   1899  NH1 ARG   127       5.239  43.556 116.274  1.00  0.00           N  
ATOM   1900 HH11 ARG   127       4.799  42.648 116.314  1.00  0.00           H  
ATOM   1901 HH12 ARG   127       6.083  43.741 115.751  1.00  0.00           H  
ATOM   1902  NH2 ARG   127       4.130  44.121 118.093  1.00  0.00           N  
ATOM   1903 HH21 ARG   127       3.659  43.245 117.919  1.00  0.00           H  
ATOM   1904 HH22 ARG   127       4.236  44.402 119.058  1.00  0.00           H  
ATOM   1905  C   ARG   127       2.835  48.939 115.078  1.00  0.00           C  
ATOM   1906  O   ARG   127       2.321  48.618 114.027  1.00  0.00           O  
ATOM   1907  N   SER   128       3.859  49.803 115.157  1.00  0.00           N  
ATOM   1908  H   SER   128       4.233  49.970 116.080  1.00  0.00           H  
ATOM   1909  CA  SER   128       4.592  50.390 113.973  1.00  0.00           C  
ATOM   1910  HA  SER   128       4.882  49.638 113.239  1.00  0.00           H  
ATOM   1911  CB  SER   128       3.735  51.362 113.184  1.00  0.00           C  
ATOM   1912  HB2 SER   128       2.792  50.909 112.879  1.00  0.00           H  
ATOM   1913  HB3 SER   128       3.503  52.251 113.771  1.00  0.00           H  
ATOM   1914  OG  SER   128       4.347  51.764 111.961  1.00  0.00           O  
ATOM   1915  HG  SER   128       3.884  51.259 111.290  1.00  0.00           H  
ATOM   1916  C   SER   128       5.845  51.126 114.379  1.00  0.00           C  
ATOM   1917  O   SER   128       5.938  51.644 115.533  1.00  0.00           O  
ATOM   1918  N   CYX   129       6.812  51.223 113.493  1.00  0.00           N  
ATOM   1919  H   CYX   129       6.713  50.624 112.686  1.00  0.00           H  
ATOM   1920  CA  CYX   129       7.871  52.240 113.501  1.00  0.00           C  
ATOM   1921  HA  CYX   129       8.556  51.979 114.307  1.00  0.00           H  
ATOM   1922  CB  CYX   129       8.740  52.034 112.250  1.00  0.00           C  
ATOM   1923  HB2 CYX   129       8.235  51.608 111.383  1.00  0.00           H  
ATOM   1924  HB3 CYX   129       9.227  52.992 112.068  1.00  0.00           H  
ATOM   1925  SG  CYX   129      10.185  50.941 112.633  1.00  0.00           S  
ATOM   1926  C   CYX   129       7.316  53.713 113.653  1.00  0.00           C  
ATOM   1927  O   CYX   129       7.921  54.472 114.368  1.00  0.00           O  
ATOM   1928  N   ASN   130       6.271  53.997 112.909  1.00  0.00           N  
ATOM   1929  H   ASN   130       5.759  53.237 112.484  1.00  0.00           H  
ATOM   1930  CA  ASN   130       5.728  55.264 112.517  1.00  0.00           C  
ATOM   1931  HA  ASN   130       5.469  55.763 113.451  1.00  0.00           H  
ATOM   1932  CB  ASN   130       6.767  56.006 111.619  1.00  0.00           C  
ATOM   1933  HB2 ASN   130       7.724  55.904 112.129  1.00  0.00           H  
ATOM   1934  HB3 ASN   130       6.916  55.444 110.696  1.00  0.00           H  
ATOM   1935  CG  ASN   130       6.372  57.469 111.482  1.00  0.00           C  
ATOM   1936  OD1 ASN   130       5.213  57.815 111.339  1.00  0.00           O  
ATOM   1937  ND2 ASN   130       7.203  58.445 111.883  1.00  0.00           N  
ATOM   1938 HD21 ASN   130       6.894  59.334 111.519  1.00  0.00           H  
ATOM   1939 HD22 ASN   130       8.163  58.339 111.585  1.00  0.00           H  
ATOM   1940  C   ASN   130       4.394  55.121 111.779  1.00  0.00           C  
ATOM   1941  O   ASN   130       4.300  54.919 110.577  1.00  0.00           O  
ATOM   1942  N   PHE   131       3.376  55.423 112.571  1.00  0.00           N  
ATOM   1943  H   PHE   131       3.620  55.985 113.374  1.00  0.00           H  
ATOM   1944  CA  PHE   131       1.926  55.439 112.144  1.00  0.00           C  
ATOM   1945  HA  PHE   131       1.786  54.461 111.683  1.00  0.00           H  
ATOM   1946  CB  PHE   131       1.112  55.392 113.382  1.00  0.00           C  
ATOM   1947  HB2 PHE   131       1.458  56.258 113.946  1.00  0.00           H  
ATOM   1948  HB3 PHE   131       0.066  55.599 113.153  1.00  0.00           H  
ATOM   1949  CG  PHE   131       1.163  54.166 114.178  1.00  0.00           C  
ATOM   1950  CD1 PHE   131       1.720  54.202 115.449  1.00  0.00           C  
ATOM   1951  HD1 PHE   131       2.176  55.109 115.818  1.00  0.00           H  
ATOM   1952  CE1 PHE   131       1.734  53.103 116.304  1.00  0.00           C  
ATOM   1953  HE1 PHE   131       2.185  53.229 117.277  1.00  0.00           H  
ATOM   1954  CZ  PHE   131       0.921  51.973 115.975  1.00  0.00           C  
ATOM   1955  HZ  PHE   131       0.810  51.150 116.665  1.00  0.00           H  
ATOM   1956  CE2 PHE   131       0.477  51.891 114.646  1.00  0.00           C  
ATOM   1957  HE2 PHE   131      -0.135  51.045 114.373  1.00  0.00           H  
ATOM   1958  CD2 PHE   131       0.721  52.952 113.708  1.00  0.00           C  
ATOM   1959  HD2 PHE   131       0.758  52.766 112.644  1.00  0.00           H  
ATOM   1960  C   PHE   131       1.420  56.530 111.123  1.00  0.00           C  
ATOM   1961  O   PHE   131       0.463  56.281 110.392  1.00  0.00           O  
ATOM   1962  N   THR   132       1.886  57.747 111.288  1.00  0.00           N  
ATOM   1963  H   THR   132       2.711  57.842 111.862  1.00  0.00           H  
ATOM   1964  CA  THR   132       1.847  58.829 110.344  1.00  0.00           C  
ATOM   1965  HA  THR   132       0.774  58.923 110.179  1.00  0.00           H  
ATOM   1966  CB  THR   132       2.375  60.198 110.862  1.00  0.00           C  
ATOM   1967  HB  THR   132       3.051  60.729 110.191  1.00  0.00           H  
ATOM   1968  CG2 THR   132       1.222  61.130 111.206  1.00  0.00           C  
ATOM   1969 HG21 THR   132       0.541  60.685 111.931  1.00  0.00           H  
ATOM   1970 HG22 THR   132       1.566  62.111 111.535  1.00  0.00           H  
ATOM   1971 HG23 THR   132       0.733  61.303 110.248  1.00  0.00           H  
ATOM   1972  OG1 THR   132       3.219  60.081 112.048  1.00  0.00           O  
ATOM   1973  HG1 THR   132       3.805  59.361 111.805  1.00  0.00           H  
ATOM   1974  C   THR   132       2.380  58.573 108.977  1.00  0.00           C  
ATOM   1975  O   THR   132       1.731  58.770 107.930  1.00  0.00           O  
ATOM   1976  N   ASP   133       3.661  58.045 108.911  1.00  0.00           N  
ATOM   1977  H   ASP   133       4.105  57.818 109.789  1.00  0.00           H  
ATOM   1978  CA  ASP   133       4.433  57.853 107.615  1.00  0.00           C  
ATOM   1979  HA  ASP   133       4.525  58.804 107.091  1.00  0.00           H  
ATOM   1980  CB  ASP   133       5.939  57.618 107.922  1.00  0.00           C  
ATOM   1981  HB2 ASP   133       6.184  58.365 108.676  1.00  0.00           H  
ATOM   1982  HB3 ASP   133       6.129  56.669 108.423  1.00  0.00           H  
ATOM   1983  CG  ASP   133       6.791  57.754 106.645  1.00  0.00           C  
ATOM   1984  OD1 ASP   133       6.428  58.599 105.783  1.00  0.00           O  
ATOM   1985  OD2 ASP   133       7.741  57.003 106.362  1.00  0.00           O  
ATOM   1986  C   ASP   133       3.817  56.943 106.628  1.00  0.00           C  
ATOM   1987  O   ASP   133       4.170  55.773 106.578  1.00  0.00           O  
ATOM   1988  N   ASN   134       3.096  57.429 105.612  1.00  0.00           N  
ATOM   1989  H   ASN   134       3.195  58.426 105.481  1.00  0.00           H  
ATOM   1990  CA  ASN   134       2.123  56.730 104.763  1.00  0.00           C  
ATOM   1991  HA  ASN   134       1.229  56.702 105.386  1.00  0.00           H  
ATOM   1992  CB  ASN   134       1.856  57.557 103.485  1.00  0.00           C  
ATOM   1993  HB2 ASN   134       2.098  58.614 103.596  1.00  0.00           H  
ATOM   1994  HB3 ASN   134       2.442  57.232 102.625  1.00  0.00           H  
ATOM   1995  CG  ASN   134       0.377  57.445 103.067  1.00  0.00           C  
ATOM   1996  OD1 ASN   134      -0.452  58.353 103.180  1.00  0.00           O  
ATOM   1997  ND2 ASN   134      -0.168  56.295 102.727  1.00  0.00           N  
ATOM   1998 HD21 ASN   134      -1.172  56.188 102.706  1.00  0.00           H  
ATOM   1999 HD22 ASN   134       0.374  55.459 102.892  1.00  0.00           H  
ATOM   2000  C   ASN   134       2.454  55.260 104.536  1.00  0.00           C  
ATOM   2001  O   ASN   134       1.553  54.449 104.767  1.00  0.00           O  
ATOM   2002  N   ALA   135       3.614  55.025 104.007  1.00  0.00           N  
ATOM   2003  H   ALA   135       4.331  55.685 104.270  1.00  0.00           H  
ATOM   2004  CA  ALA   135       4.113  53.739 103.406  1.00  0.00           C  
ATOM   2005  HA  ALA   135       3.203  53.563 102.831  1.00  0.00           H  
ATOM   2006  CB  ALA   135       5.318  54.039 102.450  1.00  0.00           C  
ATOM   2007  HB1 ALA   135       4.993  54.477 101.506  1.00  0.00           H  
ATOM   2008  HB2 ALA   135       6.092  54.560 103.014  1.00  0.00           H  
ATOM   2009  HB3 ALA   135       5.787  53.119 102.101  1.00  0.00           H  
ATOM   2010  C   ALA   135       4.365  52.608 104.434  1.00  0.00           C  
ATOM   2011  O   ALA   135       4.322  51.383 104.018  1.00  0.00           O  
ATOM   2012  N   LYS   136       4.452  52.926 105.666  1.00  0.00           N  
ATOM   2013  H   LYS   136       4.363  53.884 105.976  1.00  0.00           H  
ATOM   2014  CA  LYS   136       5.078  51.941 106.600  1.00  0.00           C  
ATOM   2015  HA  LYS   136       5.752  51.308 106.021  1.00  0.00           H  
ATOM   2016  CB  LYS   136       5.879  52.630 107.694  1.00  0.00           C  
ATOM   2017  HB2 LYS   136       5.445  53.573 108.029  1.00  0.00           H  
ATOM   2018  HB3 LYS   136       6.045  51.971 108.546  1.00  0.00           H  
ATOM   2019  CG  LYS   136       7.224  53.073 107.083  1.00  0.00           C  
ATOM   2020  HG2 LYS   136       7.683  52.225 106.576  1.00  0.00           H  
ATOM   2021  HG3 LYS   136       7.039  53.850 106.341  1.00  0.00           H  
ATOM   2022  CD  LYS   136       8.239  53.553 108.131  1.00  0.00           C  
ATOM   2023  HD2 LYS   136       7.803  54.495 108.460  1.00  0.00           H  
ATOM   2024  HD3 LYS   136       8.408  52.732 108.828  1.00  0.00           H  
ATOM   2025  CE  LYS   136       9.652  53.886 107.477  1.00  0.00           C  
ATOM   2026  HE2 LYS   136      10.345  54.204 108.255  1.00  0.00           H  
ATOM   2027  HE3 LYS   136      10.074  53.015 106.976  1.00  0.00           H  
ATOM   2028  NZ  LYS   136       9.560  54.907 106.370  1.00  0.00           N  
ATOM   2029  HZ1 LYS   136       8.833  55.574 106.585  1.00  0.00           H  
ATOM   2030  HZ2 LYS   136      10.410  55.452 106.346  1.00  0.00           H  
ATOM   2031  HZ3 LYS   136       9.483  54.574 105.419  1.00  0.00           H  
ATOM   2032  C   LYS   136       4.063  50.979 107.306  1.00  0.00           C  
ATOM   2033  O   LYS   136       3.058  51.441 107.754  1.00  0.00           O  
ATOM   2034  N   THR   137       4.592  49.788 107.548  1.00  0.00           N  
ATOM   2035  H   THR   137       5.551  49.617 107.280  1.00  0.00           H  
ATOM   2036  CA  THR   137       3.857  48.709 108.192  1.00  0.00           C  
ATOM   2037  HA  THR   137       3.073  48.608 107.442  1.00  0.00           H  
ATOM   2038  CB  THR   137       4.721  47.486 108.290  1.00  0.00           C  
ATOM   2039  HB  THR   137       5.439  47.652 109.092  1.00  0.00           H  
ATOM   2040  CG2 THR   137       3.935  46.351 108.790  1.00  0.00           C  
ATOM   2041 HG21 THR   137       3.819  46.479 109.866  1.00  0.00           H  
ATOM   2042 HG22 THR   137       2.953  46.262 108.325  1.00  0.00           H  
ATOM   2043 HG23 THR   137       4.559  45.468 108.651  1.00  0.00           H  
ATOM   2044  OG1 THR   137       5.356  47.182 107.027  1.00  0.00           O  
ATOM   2045  HG1 THR   137       6.125  46.621 107.154  1.00  0.00           H  
ATOM   2046  C   THR   137       3.307  49.006 109.592  1.00  0.00           C  
ATOM   2047  O   THR   137       3.999  49.341 110.533  1.00  0.00           O  
ATOM   2048  N   ILE   138       2.058  48.821 109.688  1.00  0.00           N  
ATOM   2049  H   ILE   138       1.625  48.556 108.815  1.00  0.00           H  
ATOM   2050  CA  ILE   138       1.274  48.502 110.927  1.00  0.00           C  
ATOM   2051  HA  ILE   138       1.757  48.970 111.784  1.00  0.00           H  
ATOM   2052  CB  ILE   138      -0.188  49.026 110.819  1.00  0.00           C  
ATOM   2053  HB  ILE   138      -0.587  48.554 109.921  1.00  0.00           H  
ATOM   2054  CG2 ILE   138      -1.117  48.539 111.953  1.00  0.00           C  
ATOM   2055 HG21 ILE   138      -0.926  49.045 112.899  1.00  0.00           H  
ATOM   2056 HG22 ILE   138      -2.164  48.585 111.655  1.00  0.00           H  
ATOM   2057 HG23 ILE   138      -0.872  47.504 112.190  1.00  0.00           H  
ATOM   2058  CG1 ILE   138      -0.146  50.519 110.568  1.00  0.00           C  
ATOM   2059 HG12 ILE   138      -0.264  51.159 111.443  1.00  0.00           H  
ATOM   2060 HG13 ILE   138       0.802  50.860 110.151  1.00  0.00           H  
ATOM   2061  CD1 ILE   138      -1.095  50.899 109.441  1.00  0.00           C  
ATOM   2062 HD11 ILE   138      -1.055  50.202 108.604  1.00  0.00           H  
ATOM   2063 HD12 ILE   138      -2.110  50.826 109.833  1.00  0.00           H  
ATOM   2064 HD13 ILE   138      -0.835  51.868 109.013  1.00  0.00           H  
ATOM   2065  C   ILE   138       1.321  47.002 111.129  1.00  0.00           C  
ATOM   2066  O   ILE   138       0.934  46.271 110.213  1.00  0.00           O  
ATOM   2067  N   ILE   139       1.767  46.577 112.298  1.00  0.00           N  
ATOM   2068  H   ILE   139       1.597  47.255 113.028  1.00  0.00           H  
ATOM   2069  CA  ILE   139       1.619  45.170 112.771  1.00  0.00           C  
ATOM   2070  HA  ILE   139       1.342  44.526 111.936  1.00  0.00           H  
ATOM   2071  CB  ILE   139       2.892  44.589 113.502  1.00  0.00           C  
ATOM   2072  HB  ILE   139       2.870  44.974 114.521  1.00  0.00           H  
ATOM   2073  CG2 ILE   139       2.781  43.014 113.583  1.00  0.00           C  
ATOM   2074 HG21 ILE   139       1.811  42.612 113.877  1.00  0.00           H  
ATOM   2075 HG22 ILE   139       3.014  42.598 112.603  1.00  0.00           H  
ATOM   2076 HG23 ILE   139       3.573  42.697 114.261  1.00  0.00           H  
ATOM   2077  CG1 ILE   139       4.202  44.922 112.900  1.00  0.00           C  
ATOM   2078 HG12 ILE   139       4.990  44.364 113.406  1.00  0.00           H  
ATOM   2079 HG13 ILE   139       4.186  44.627 111.851  1.00  0.00           H  
ATOM   2080  CD1 ILE   139       4.757  46.387 113.046  1.00  0.00           C  
ATOM   2081 HD11 ILE   139       4.605  46.815 114.037  1.00  0.00           H  
ATOM   2082 HD12 ILE   139       5.837  46.299 112.928  1.00  0.00           H  
ATOM   2083 HD13 ILE   139       4.384  46.978 112.209  1.00  0.00           H  
ATOM   2084  C   ILE   139       0.336  45.104 113.639  1.00  0.00           C  
ATOM   2085  O   ILE   139       0.212  45.824 114.634  1.00  0.00           O  
ATOM   2086  N   VAL   140      -0.532  44.138 113.305  1.00  0.00           N  
ATOM   2087  H   VAL   140      -0.425  43.599 112.458  1.00  0.00           H  
ATOM   2088  CA  VAL   140      -1.663  43.930 114.234  1.00  0.00           C  
ATOM   2089  HA  VAL   140      -1.569  44.592 115.094  1.00  0.00           H  
ATOM   2090  CB  VAL   140      -3.072  44.346 113.485  1.00  0.00           C  
ATOM   2091  HB  VAL   140      -3.240  43.897 112.506  1.00  0.00           H  
ATOM   2092  CG1 VAL   140      -4.271  44.146 114.403  1.00  0.00           C  
ATOM   2093 HG11 VAL   140      -5.169  44.335 113.817  1.00  0.00           H  
ATOM   2094 HG12 VAL   140      -4.417  43.149 114.820  1.00  0.00           H  
ATOM   2095 HG13 VAL   140      -4.214  44.772 115.293  1.00  0.00           H  
ATOM   2096  CG2 VAL   140      -3.084  45.929 113.254  1.00  0.00           C  
ATOM   2097 HG21 VAL   140      -4.115  46.190 113.016  1.00  0.00           H  
ATOM   2098 HG22 VAL   140      -2.716  46.514 114.096  1.00  0.00           H  
ATOM   2099 HG23 VAL   140      -2.551  46.106 112.320  1.00  0.00           H  
ATOM   2100  C   VAL   140      -1.877  42.458 114.685  1.00  0.00           C  
ATOM   2101  O   VAL   140      -2.335  41.543 114.002  1.00  0.00           O  
ATOM   2102  N   GLN   141      -1.446  42.225 115.936  1.00  0.00           N  
ATOM   2103  H   GLN   141      -1.285  43.023 116.533  1.00  0.00           H  
ATOM   2104  CA  GLN   141      -1.493  40.912 116.583  1.00  0.00           C  
ATOM   2105  HA  GLN   141      -1.290  40.147 115.833  1.00  0.00           H  
ATOM   2106  CB  GLN   141      -0.277  40.721 117.454  1.00  0.00           C  
ATOM   2107  HB2 GLN   141      -0.251  41.569 118.139  1.00  0.00           H  
ATOM   2108  HB3 GLN   141      -0.419  39.855 118.101  1.00  0.00           H  
ATOM   2109  CG  GLN   141       1.069  40.501 116.687  1.00  0.00           C  
ATOM   2110  HG2 GLN   141       1.043  39.504 116.250  1.00  0.00           H  
ATOM   2111  HG3 GLN   141       1.073  41.216 115.864  1.00  0.00           H  
ATOM   2112  CD  GLN   141       2.191  40.686 117.637  1.00  0.00           C  
ATOM   2113  OE1 GLN   141       2.959  41.643 117.430  1.00  0.00           O  
ATOM   2114  NE2 GLN   141       2.263  40.032 118.733  1.00  0.00           N  
ATOM   2115 HE21 GLN   141       1.794  39.138 118.740  1.00  0.00           H  
ATOM   2116 HE22 GLN   141       3.116  40.138 119.263  1.00  0.00           H  
ATOM   2117  C   GLN   141      -2.864  40.560 117.262  1.00  0.00           C  
ATOM   2118  O   GLN   141      -3.307  41.208 118.202  1.00  0.00           O  
ATOM   2119  N   LEU   142      -3.392  39.411 116.940  1.00  0.00           N  
ATOM   2120  H   LEU   142      -2.893  38.707 116.417  1.00  0.00           H  
ATOM   2121  CA  LEU   142      -4.679  39.006 117.489  1.00  0.00           C  
ATOM   2122  HA  LEU   142      -5.293  39.906 117.511  1.00  0.00           H  
ATOM   2123  CB  LEU   142      -5.254  37.976 116.463  1.00  0.00           C  
ATOM   2124  HB2 LEU   142      -4.603  37.188 116.083  1.00  0.00           H  
ATOM   2125  HB3 LEU   142      -6.071  37.421 116.924  1.00  0.00           H  
ATOM   2126  CG  LEU   142      -5.685  38.719 115.139  1.00  0.00           C  
ATOM   2127  HG  LEU   142      -5.161  39.655 114.944  1.00  0.00           H  
ATOM   2128  CD1 LEU   142      -5.532  37.807 113.897  1.00  0.00           C  
ATOM   2129 HD11 LEU   142      -4.521  37.409 113.807  1.00  0.00           H  
ATOM   2130 HD12 LEU   142      -6.116  36.933 114.186  1.00  0.00           H  
ATOM   2131 HD13 LEU   142      -5.985  38.236 113.003  1.00  0.00           H  
ATOM   2132  CD2 LEU   142      -7.128  39.010 115.335  1.00  0.00           C  
ATOM   2133 HD21 LEU   142      -7.595  38.053 115.567  1.00  0.00           H  
ATOM   2134 HD22 LEU   142      -7.280  39.854 116.007  1.00  0.00           H  
ATOM   2135 HD23 LEU   142      -7.597  39.262 114.384  1.00  0.00           H  
ATOM   2136  C   LEU   142      -4.618  38.479 118.885  1.00  0.00           C  
ATOM   2137  O   LEU   142      -3.527  37.883 119.153  1.00  0.00           O  
ATOM   2138  N   ASN   143      -5.642  38.616 119.679  1.00  0.00           N  
ATOM   2139  H   ASN   143      -6.524  38.865 119.255  1.00  0.00           H  
ATOM   2140  CA  ASN   143      -5.838  37.867 120.850  1.00  0.00           C  
ATOM   2141  HA  ASN   143      -4.851  37.728 121.292  1.00  0.00           H  
ATOM   2142  CB  ASN   143      -6.650  38.659 121.879  1.00  0.00           C  
ATOM   2143  HB2 ASN   143      -6.011  39.425 122.317  1.00  0.00           H  
ATOM   2144  HB3 ASN   143      -7.499  39.163 121.417  1.00  0.00           H  
ATOM   2145  CG  ASN   143      -7.223  37.903 123.047  1.00  0.00           C  
ATOM   2146  OD1 ASN   143      -6.547  37.378 123.881  1.00  0.00           O  
ATOM   2147  ND2 ASN   143      -8.482  37.590 123.026  1.00  0.00           N  
ATOM   2148 HD21 ASN   143      -8.899  37.502 122.110  1.00  0.00           H  
ATOM   2149 HD22 ASN   143      -8.449  36.643 123.374  1.00  0.00           H  
ATOM   2150  C   ASN   143      -6.439  36.466 120.571  1.00  0.00           C  
ATOM   2151  O   ASN   143      -6.258  35.541 121.391  1.00  0.00           O  
ATOM   2152  N   THR   144      -7.036  36.379 119.392  1.00  0.00           N  
ATOM   2153  H   THR   144      -7.472  37.233 119.074  1.00  0.00           H  
ATOM   2154  CA  THR   144      -7.838  35.214 119.037  1.00  0.00           C  
ATOM   2155  HA  THR   144      -7.437  34.388 119.624  1.00  0.00           H  
ATOM   2156  CB  THR   144      -9.348  35.299 119.411  1.00  0.00           C  
ATOM   2157  HB  THR   144      -9.927  35.927 118.733  1.00  0.00           H  
ATOM   2158  CG2 THR   144     -10.104  33.957 119.392  1.00  0.00           C  
ATOM   2159 HG21 THR   144      -9.534  33.378 120.119  1.00  0.00           H  
ATOM   2160 HG22 THR   144     -11.123  34.021 119.775  1.00  0.00           H  
ATOM   2161 HG23 THR   144     -10.193  33.479 118.417  1.00  0.00           H  
ATOM   2162  OG1 THR   144      -9.387  35.755 120.747  1.00  0.00           O  
ATOM   2163  HG1 THR   144     -10.294  35.957 120.987  1.00  0.00           H  
ATOM   2164  C   THR   144      -7.674  34.793 117.615  1.00  0.00           C  
ATOM   2165  O   THR   144      -8.023  35.540 116.661  1.00  0.00           O  
ATOM   2166  N   SER   145      -6.915  33.695 117.431  1.00  0.00           N  
ATOM   2167  H   SER   145      -6.869  33.082 118.233  1.00  0.00           H  
ATOM   2168  CA  SER   145      -6.535  33.094 116.123  1.00  0.00           C  
ATOM   2169  HA  SER   145      -6.152  33.969 115.598  1.00  0.00           H  
ATOM   2170  CB  SER   145      -5.442  32.049 116.283  1.00  0.00           C  
ATOM   2171  HB2 SER   145      -5.141  31.683 115.301  1.00  0.00           H  
ATOM   2172  HB3 SER   145      -4.672  32.597 116.826  1.00  0.00           H  
ATOM   2173  OG  SER   145      -5.939  30.818 116.868  1.00  0.00           O  
ATOM   2174  HG  SER   145      -6.502  30.984 117.627  1.00  0.00           H  
ATOM   2175  C   SER   145      -7.688  32.548 115.198  1.00  0.00           C  
ATOM   2176  O   SER   145      -8.671  32.218 115.812  1.00  0.00           O  
ATOM   2177  N   VAL   146      -7.534  32.351 113.891  1.00  0.00           N  
ATOM   2178  H   VAL   146      -6.715  32.704 113.417  1.00  0.00           H  
ATOM   2179  CA  VAL   146      -8.411  31.528 113.024  1.00  0.00           C  
ATOM   2180  HA  VAL   146      -8.946  30.853 113.692  1.00  0.00           H  
ATOM   2181  CB  VAL   146      -9.397  32.337 112.223  1.00  0.00           C  
ATOM   2182  HB  VAL   146      -8.835  33.167 111.797  1.00  0.00           H  
ATOM   2183  CG1 VAL   146     -10.110  31.749 110.996  1.00  0.00           C  
ATOM   2184 HG11 VAL   146      -9.431  31.788 110.144  1.00  0.00           H  
ATOM   2185 HG12 VAL   146     -10.343  30.718 111.260  1.00  0.00           H  
ATOM   2186 HG13 VAL   146     -11.027  32.284 110.750  1.00  0.00           H  
ATOM   2187  CG2 VAL   146     -10.471  33.088 113.110  1.00  0.00           C  
ATOM   2188 HG21 VAL   146     -10.882  32.394 113.843  1.00  0.00           H  
ATOM   2189 HG22 VAL   146     -10.010  33.914 113.651  1.00  0.00           H  
ATOM   2190 HG23 VAL   146     -11.273  33.530 112.519  1.00  0.00           H  
ATOM   2191  C   VAL   146      -7.534  30.635 112.133  1.00  0.00           C  
ATOM   2192  O   VAL   146      -6.627  31.144 111.518  1.00  0.00           O  
ATOM   2193  N   GLU   147      -7.759  29.327 112.138  1.00  0.00           N  
ATOM   2194  H   GLU   147      -8.145  28.896 112.966  1.00  0.00           H  
ATOM   2195  CA  GLU   147      -7.011  28.453 111.256  1.00  0.00           C  
ATOM   2196  HA  GLU   147      -5.934  28.616 111.300  1.00  0.00           H  
ATOM   2197  CB  GLU   147      -7.130  27.032 111.786  1.00  0.00           C  
ATOM   2198  HB2 GLU   147      -6.716  26.907 112.787  1.00  0.00           H  
ATOM   2199  HB3 GLU   147      -8.170  26.750 111.947  1.00  0.00           H  
ATOM   2200  CG  GLU   147      -6.560  26.008 110.850  1.00  0.00           C  
ATOM   2201  HG2 GLU   147      -7.271  25.918 110.028  1.00  0.00           H  
ATOM   2202  HG3 GLU   147      -5.601  26.306 110.426  1.00  0.00           H  
ATOM   2203  CD  GLU   147      -6.434  24.685 111.573  1.00  0.00           C  
ATOM   2204  OE1 GLU   147      -5.446  24.317 112.194  1.00  0.00           O  
ATOM   2205  OE2 GLU   147      -7.440  23.946 111.446  1.00  0.00           O  
ATOM   2206  C   GLU   147      -7.384  28.640 109.753  1.00  0.00           C  
ATOM   2207  O   GLU   147      -8.634  28.711 109.605  1.00  0.00           O  
ATOM   2208  N   ILE   148      -6.537  28.987 108.796  1.00  0.00           N  
ATOM   2209  H   ILE   148      -5.562  29.137 109.011  1.00  0.00           H  
ATOM   2210  CA  ILE   148      -6.707  28.693 107.417  1.00  0.00           C  
ATOM   2211  HA  ILE   148      -7.780  28.739 107.232  1.00  0.00           H  
ATOM   2212  CB  ILE   148      -5.974  29.746 106.542  1.00  0.00           C  
ATOM   2213  HB  ILE   148      -6.587  30.622 106.757  1.00  0.00           H  
ATOM   2214  CG2 ILE   148      -4.550  30.065 106.926  1.00  0.00           C  
ATOM   2215 HG21 ILE   148      -4.455  30.419 107.952  1.00  0.00           H  
ATOM   2216 HG22 ILE   148      -3.807  29.269 106.877  1.00  0.00           H  
ATOM   2217 HG23 ILE   148      -4.283  30.919 106.303  1.00  0.00           H  
ATOM   2218  CG1 ILE   148      -6.172  29.563 105.002  1.00  0.00           C  
ATOM   2219 HG12 ILE   148      -5.695  28.606 104.791  1.00  0.00           H  
ATOM   2220 HG13 ILE   148      -7.250  29.453 104.882  1.00  0.00           H  
ATOM   2221  CD1 ILE   148      -5.540  30.670 104.162  1.00  0.00           C  
ATOM   2222 HD11 ILE   148      -5.881  31.639 104.528  1.00  0.00           H  
ATOM   2223 HD12 ILE   148      -4.454  30.597 104.218  1.00  0.00           H  
ATOM   2224 HD13 ILE   148      -5.855  30.651 103.119  1.00  0.00           H  
ATOM   2225  C   ILE   148      -6.194  27.286 107.127  1.00  0.00           C  
ATOM   2226  O   ILE   148      -5.177  26.870 107.632  1.00  0.00           O  
ATOM   2227  N   ASN   149      -6.788  26.627 106.059  1.00  0.00           N  
ATOM   2228  H   ASN   149      -7.698  26.939 105.752  1.00  0.00           H  
ATOM   2229  CA  ASN   149      -6.631  25.151 105.856  1.00  0.00           C  
ATOM   2230  HA  ASN   149      -5.634  24.972 106.259  1.00  0.00           H  
ATOM   2231  CB  ASN   149      -7.745  24.391 106.646  1.00  0.00           C  
ATOM   2232  HB2 ASN   149      -7.438  24.287 107.686  1.00  0.00           H  
ATOM   2233  HB3 ASN   149      -8.726  24.822 106.444  1.00  0.00           H  
ATOM   2234  CG  ASN   149      -7.892  22.953 106.177  1.00  0.00           C  
ATOM   2235  OD1 ASN   149      -6.952  22.421 105.512  1.00  0.00           O  
ATOM   2236  ND2 ASN   149      -8.840  22.212 106.743  1.00  0.00           N  
ATOM   2237 HD21 ASN   149      -8.340  21.378 107.015  1.00  0.00           H  
ATOM   2238 HD22 ASN   149      -9.090  22.704 107.589  1.00  0.00           H  
ATOM   2239  C   ASN   149      -6.485  24.921 104.342  1.00  0.00           C  
ATOM   2240  O   ASN   149      -7.525  24.987 103.683  1.00  0.00           O  
ATOM   2241  N   CYX   150      -5.344  24.584 103.763  1.00  0.00           N  
ATOM   2242  H   CYX   150      -4.533  24.487 104.357  1.00  0.00           H  
ATOM   2243  CA  CYX   150      -5.115  24.188 102.362  1.00  0.00           C  
ATOM   2244  HA  CYX   150      -6.011  24.494 101.822  1.00  0.00           H  
ATOM   2245  CB  CYX   150      -3.845  24.883 101.846  1.00  0.00           C  
ATOM   2246  HB2 CYX   150      -3.040  24.355 102.357  1.00  0.00           H  
ATOM   2247  HB3 CYX   150      -3.815  24.764 100.763  1.00  0.00           H  
ATOM   2248  SG  CYX   150      -3.702  26.601 102.294  1.00  0.00           S  
ATOM   2249  C   CYX   150      -5.034  22.631 102.082  1.00  0.00           C  
ATOM   2250  O   CYX   150      -4.622  22.198 101.047  1.00  0.00           O  
ATOM   2251  N   THR   151      -5.666  21.825 103.010  1.00  0.00           N  
ATOM   2252  H   THR   151      -6.202  22.212 103.774  1.00  0.00           H  
ATOM   2253  CA  THR   151      -5.610  20.393 102.921  1.00  0.00           C  
ATOM   2254  HA  THR   151      -4.552  20.157 102.805  1.00  0.00           H  
ATOM   2255  CB  THR   151      -6.156  19.747 104.220  1.00  0.00           C  
ATOM   2256  HB  THR   151      -7.198  20.034 104.360  1.00  0.00           H  
ATOM   2257  CG2 THR   151      -5.971  18.191 104.163  1.00  0.00           C  
ATOM   2258 HG21 THR   151      -6.732  17.655 103.595  1.00  0.00           H  
ATOM   2259 HG22 THR   151      -5.024  17.765 103.832  1.00  0.00           H  
ATOM   2260 HG23 THR   151      -6.094  17.774 105.163  1.00  0.00           H  
ATOM   2261  OG1 THR   151      -5.487  20.191 105.323  1.00  0.00           O  
ATOM   2262  HG1 THR   151      -5.913  21.005 105.602  1.00  0.00           H  
ATOM   2263  C   THR   151      -6.370  19.846 101.741  1.00  0.00           C  
ATOM   2264  O   THR   151      -7.592  19.923 101.559  1.00  0.00           O  
ATOM   2265  N   GLY   152      -5.647  19.098 100.851  1.00  0.00           N  
ATOM   2266  H   GLY   152      -4.650  19.133 101.013  1.00  0.00           H  
ATOM   2267  CA  GLY   152      -6.266  18.376  99.650  1.00  0.00           C  
ATOM   2268  HA2 GLY   152      -5.593  17.642  99.207  1.00  0.00           H  
ATOM   2269  HA3 GLY   152      -7.138  17.799  99.957  1.00  0.00           H  
ATOM   2270  C   GLY   152      -6.649  19.199  98.394  1.00  0.00           C  
ATOM   2271  O   GLY   152      -5.879  19.302  97.368  1.00  0.00           O  
ATOM   2272  N   ALA   153      -7.713  19.918  98.570  1.00  0.00           N  
ATOM   2273  H   ALA   153      -8.231  19.725  99.415  1.00  0.00           H  
ATOM   2274  CA  ALA   153      -8.386  20.758  97.555  1.00  0.00           C  
ATOM   2275  HA  ALA   153      -8.580  20.045  96.754  1.00  0.00           H  
ATOM   2276  CB  ALA   153      -9.743  21.217  98.058  1.00  0.00           C  
ATOM   2277  HB1 ALA   153     -10.225  20.363  98.533  1.00  0.00           H  
ATOM   2278  HB2 ALA   153      -9.558  21.853  98.924  1.00  0.00           H  
ATOM   2279  HB3 ALA   153     -10.295  21.686  97.243  1.00  0.00           H  
ATOM   2280  C   ALA   153      -7.572  21.948  97.002  1.00  0.00           C  
ATOM   2281  O   ALA   153      -7.727  22.387  95.857  1.00  0.00           O  
ATOM   2282  N   GLY   154      -6.679  22.445  97.853  1.00  0.00           N  
ATOM   2283  H   GLY   154      -6.539  22.087  98.786  1.00  0.00           H  
ATOM   2284  CA  GLY   154      -5.637  23.405  97.563  1.00  0.00           C  
ATOM   2285  HA2 GLY   154      -4.742  23.271  98.170  1.00  0.00           H  
ATOM   2286  HA3 GLY   154      -5.228  23.166  96.581  1.00  0.00           H  
ATOM   2287  C   GLY   154      -6.043  24.881  97.419  1.00  0.00           C  
ATOM   2288  O   GLY   154      -5.214  25.761  97.739  1.00  0.00           O  
ATOM   2289  N   HIE   155      -7.262  25.235  96.915  1.00  0.00           N  
ATOM   2290  H   HIE   155      -7.673  24.498  96.360  1.00  0.00           H  
ATOM   2291  CA  HIE   155      -8.061  26.373  97.330  1.00  0.00           C  
ATOM   2292  HA  HIE   155      -7.641  27.317  96.983  1.00  0.00           H  
ATOM   2293  CB  HIE   155      -9.588  26.144  96.853  1.00  0.00           C  
ATOM   2294  HB2 HIE   155      -9.825  25.085  96.759  1.00  0.00           H  
ATOM   2295  HB3 HIE   155     -10.331  26.709  97.415  1.00  0.00           H  
ATOM   2296  CG  HIE   155      -9.775  26.441  95.411  1.00  0.00           C  
ATOM   2297  ND1 HIE   155      -9.860  25.522  94.352  1.00  0.00           N  
ATOM   2298  CE1 HIE   155     -10.175  26.285  93.337  1.00  0.00           C  
ATOM   2299  HE1 HIE   155     -10.232  25.918  92.324  1.00  0.00           H  
ATOM   2300  NE2 HIE   155     -10.376  27.557  93.660  1.00  0.00           N  
ATOM   2301  HE2 HIE   155     -10.641  28.206  92.933  1.00  0.00           H  
ATOM   2302  CD2 HIE   155     -10.159  27.696  94.973  1.00  0.00           C  
ATOM   2303  HD2 HIE   155     -10.306  28.531  95.643  1.00  0.00           H  
ATOM   2304  C   HIE   155      -8.190  26.366  98.866  1.00  0.00           C  
ATOM   2305  O   HIE   155      -8.845  25.509  99.453  1.00  0.00           O  
ATOM   2306  N   CYX   156      -7.535  27.300  99.589  1.00  0.00           N  
ATOM   2307  H   CYX   156      -7.089  28.002  99.016  1.00  0.00           H  
ATOM   2308  CA  CYX   156      -7.412  27.311 101.066  1.00  0.00           C  
ATOM   2309  HA  CYX   156      -7.178  26.302 101.406  1.00  0.00           H  
ATOM   2310  CB  CYX   156      -6.258  28.188 101.557  1.00  0.00           C  
ATOM   2311  HB2 CYX   156      -6.516  29.219 101.313  1.00  0.00           H  
ATOM   2312  HB3 CYX   156      -6.128  27.943 102.611  1.00  0.00           H  
ATOM   2313  SG  CYX   156      -4.643  27.609 100.757  1.00  0.00           S  
ATOM   2314  C   CYX   156      -8.691  27.855 101.765  1.00  0.00           C  
ATOM   2315  O   CYX   156      -9.302  28.826 101.367  1.00  0.00           O  
ATOM   2316  N   ASN   157      -9.076  27.190 102.829  1.00  0.00           N  
ATOM   2317  H   ASN   157      -8.488  26.487 103.254  1.00  0.00           H  
ATOM   2318  CA  ASN   157     -10.421  27.224 103.384  1.00  0.00           C  
ATOM   2319  HA  ASN   157     -10.997  27.844 102.697  1.00  0.00           H  
ATOM   2320  CB  ASN   157     -10.987  25.847 103.372  1.00  0.00           C  
ATOM   2321  HB2 ASN   157     -10.710  25.307 102.466  1.00  0.00           H  
ATOM   2322  HB3 ASN   157     -10.514  25.302 104.189  1.00  0.00           H  
ATOM   2323  CG  ASN   157     -12.464  25.864 103.549  1.00  0.00           C  
ATOM   2324  OD1 ASN   157     -12.905  26.188 104.627  1.00  0.00           O  
ATOM   2325  ND2 ASN   157     -13.143  25.750 102.461  1.00  0.00           N  
ATOM   2326 HD21 ASN   157     -14.134  25.941 102.424  1.00  0.00           H  
ATOM   2327 HD22 ASN   157     -12.631  25.444 101.645  1.00  0.00           H  
ATOM   2328  C   ASN   157     -10.396  27.773 104.773  1.00  0.00           C  
ATOM   2329  O   ASN   157      -9.600  27.414 105.683  1.00  0.00           O  
ATOM   2330  N   ILE   158     -11.345  28.683 104.990  1.00  0.00           N  
ATOM   2331  H   ILE   158     -11.995  28.789 104.224  1.00  0.00           H  
ATOM   2332  CA  ILE   158     -11.621  29.386 106.259  1.00  0.00           C  
ATOM   2333  HA  ILE   158     -11.205  28.853 107.114  1.00  0.00           H  
ATOM   2334  CB  ILE   158     -11.031  30.823 106.261  1.00  0.00           C  
ATOM   2335  HB  ILE   158     -11.783  31.538 105.927  1.00  0.00           H  
ATOM   2336  CG2 ILE   158     -10.739  31.239 107.709  1.00  0.00           C  
ATOM   2337 HG21 ILE   158     -11.692  31.353 108.225  1.00  0.00           H  
ATOM   2338 HG22 ILE   158     -10.101  30.565 108.281  1.00  0.00           H  
ATOM   2339 HG23 ILE   158     -10.189  32.180 107.720  1.00  0.00           H  
ATOM   2340  CG1 ILE   158      -9.799  31.136 105.369  1.00  0.00           C  
ATOM   2341 HG12 ILE   158      -8.988  31.231 106.091  1.00  0.00           H  
ATOM   2342 HG13 ILE   158      -9.472  30.400 104.634  1.00  0.00           H  
ATOM   2343  CD1 ILE   158      -9.754  32.527 104.762  1.00  0.00           C  
ATOM   2344 HD11 ILE   158      -9.676  33.321 105.504  1.00  0.00           H  
ATOM   2345 HD12 ILE   158      -8.790  32.524 104.254  1.00  0.00           H  
ATOM   2346 HD13 ILE   158     -10.684  32.736 104.232  1.00  0.00           H  
ATOM   2347  C   ILE   158     -13.149  29.489 106.493  1.00  0.00           C  
ATOM   2348  O   ILE   158     -13.893  29.966 105.624  1.00  0.00           O  
ATOM   2349  N   ALA   159     -13.569  29.123 107.696  1.00  0.00           N  
ATOM   2350  H   ALA   159     -12.879  28.743 108.328  1.00  0.00           H  
ATOM   2351  CA  ALA   159     -14.956  29.413 108.105  1.00  0.00           C  
ATOM   2352  HA  ALA   159     -15.622  28.863 107.440  1.00  0.00           H  
ATOM   2353  CB  ALA   159     -15.156  28.798 109.565  1.00  0.00           C  
ATOM   2354  HB1 ALA   159     -16.002  29.317 110.015  1.00  0.00           H  
ATOM   2355  HB2 ALA   159     -15.494  27.777 109.387  1.00  0.00           H  
ATOM   2356  HB3 ALA   159     -14.215  28.936 110.097  1.00  0.00           H  
ATOM   2357  C   ALA   159     -15.305  30.953 107.973  1.00  0.00           C  
ATOM   2358  O   ALA   159     -14.825  31.781 108.765  1.00  0.00           O  
ATOM   2359  N   ARG   160     -16.238  31.265 107.011  1.00  0.00           N  
ATOM   2360  H   ARG   160     -16.632  30.549 106.419  1.00  0.00           H  
ATOM   2361  CA  ARG   160     -16.671  32.666 106.703  1.00  0.00           C  
ATOM   2362  HA  ARG   160     -15.837  33.187 106.232  1.00  0.00           H  
ATOM   2363  CB  ARG   160     -17.868  32.431 105.736  1.00  0.00           C  
ATOM   2364  HB2 ARG   160     -17.681  31.748 104.908  1.00  0.00           H  
ATOM   2365  HB3 ARG   160     -18.593  31.992 106.422  1.00  0.00           H  
ATOM   2366  CG  ARG   160     -18.406  33.749 105.079  1.00  0.00           C  
ATOM   2367  HG2 ARG   160     -19.449  33.531 104.847  1.00  0.00           H  
ATOM   2368  HG3 ARG   160     -18.384  34.596 105.764  1.00  0.00           H  
ATOM   2369  CD  ARG   160     -17.737  34.297 103.867  1.00  0.00           C  
ATOM   2370  HD2 ARG   160     -18.130  35.281 103.612  1.00  0.00           H  
ATOM   2371  HD3 ARG   160     -16.669  34.214 104.068  1.00  0.00           H  
ATOM   2372  NE  ARG   160     -17.971  33.417 102.740  1.00  0.00           N  
ATOM   2373  HE  ARG   160     -18.571  32.624 102.915  1.00  0.00           H  
ATOM   2374  CZ  ARG   160     -17.741  33.613 101.477  1.00  0.00           C  
ATOM   2375  NH1 ARG   160     -17.808  32.655 100.588  1.00  0.00           N  
ATOM   2376 HH11 ARG   160     -17.610  31.787 101.065  1.00  0.00           H  
ATOM   2377 HH12 ARG   160     -17.885  32.749  99.585  1.00  0.00           H  
ATOM   2378  NH2 ARG   160     -17.114  34.716 101.048  1.00  0.00           N  
ATOM   2379 HH21 ARG   160     -16.671  34.713 100.140  1.00  0.00           H  
ATOM   2380 HH22 ARG   160     -17.399  35.547 101.546  1.00  0.00           H  
ATOM   2381  C   ARG   160     -17.064  33.580 107.881  1.00  0.00           C  
ATOM   2382  O   ARG   160     -16.700  34.771 107.952  1.00  0.00           O  
ATOM   2383  N   ALA   161     -17.832  33.021 108.822  1.00  0.00           N  
ATOM   2384  H   ALA   161     -17.964  32.039 108.626  1.00  0.00           H  
ATOM   2385  CA  ALA   161     -18.218  33.658 110.060  1.00  0.00           C  
ATOM   2386  HA  ALA   161     -18.725  34.583 109.787  1.00  0.00           H  
ATOM   2387  CB  ALA   161     -19.131  32.621 110.747  1.00  0.00           C  
ATOM   2388  HB1 ALA   161     -20.068  32.499 110.204  1.00  0.00           H  
ATOM   2389  HB2 ALA   161     -18.606  31.667 110.799  1.00  0.00           H  
ATOM   2390  HB3 ALA   161     -19.335  32.951 111.765  1.00  0.00           H  
ATOM   2391  C   ALA   161     -16.957  34.015 110.859  1.00  0.00           C  
ATOM   2392  O   ALA   161     -16.892  35.127 111.406  1.00  0.00           O  
ATOM   2393  N   LYS   162     -16.084  32.980 111.070  1.00  0.00           N  
ATOM   2394  H   LYS   162     -16.350  32.076 110.706  1.00  0.00           H  
ATOM   2395  CA  LYS   162     -14.900  33.105 111.961  1.00  0.00           C  
ATOM   2396  HA  LYS   162     -15.273  33.417 112.937  1.00  0.00           H  
ATOM   2397  CB  LYS   162     -14.202  31.749 112.066  1.00  0.00           C  
ATOM   2398  HB2 LYS   162     -14.975  30.996 111.915  1.00  0.00           H  
ATOM   2399  HB3 LYS   162     -13.460  31.728 111.268  1.00  0.00           H  
ATOM   2400  CG  LYS   162     -13.602  31.508 113.491  1.00  0.00           C  
ATOM   2401  HG2 LYS   162     -12.742  30.855 113.344  1.00  0.00           H  
ATOM   2402  HG3 LYS   162     -13.292  32.463 113.915  1.00  0.00           H  
ATOM   2403  CD  LYS   162     -14.635  30.758 114.515  1.00  0.00           C  
ATOM   2404  HD2 LYS   162     -15.553  31.347 114.524  1.00  0.00           H  
ATOM   2405  HD3 LYS   162     -14.707  29.800 114.000  1.00  0.00           H  
ATOM   2406  CE  LYS   162     -13.864  30.631 115.859  1.00  0.00           C  
ATOM   2407  HE2 LYS   162     -13.079  29.889 115.714  1.00  0.00           H  
ATOM   2408  HE3 LYS   162     -13.432  31.605 116.088  1.00  0.00           H  
ATOM   2409  NZ  LYS   162     -14.700  30.184 116.981  1.00  0.00           N  
ATOM   2410  HZ1 LYS   162     -15.389  30.893 117.184  1.00  0.00           H  
ATOM   2411  HZ2 LYS   162     -15.168  29.308 116.799  1.00  0.00           H  
ATOM   2412  HZ3 LYS   162     -14.287  29.928 117.867  1.00  0.00           H  
ATOM   2413  C   LYS   162     -13.918  34.202 111.504  1.00  0.00           C  
ATOM   2414  O   LYS   162     -13.542  35.110 112.284  1.00  0.00           O  
ATOM   2415  N   TRP   163     -13.570  34.228 110.223  1.00  0.00           N  
ATOM   2416  H   TRP   163     -13.689  33.412 109.639  1.00  0.00           H  
ATOM   2417  CA  TRP   163     -12.819  35.356 109.624  1.00  0.00           C  
ATOM   2418  HA  TRP   163     -11.831  35.571 110.030  1.00  0.00           H  
ATOM   2419  CB  TRP   163     -12.460  35.176 108.156  1.00  0.00           C  
ATOM   2420  HB2 TRP   163     -11.617  34.496 108.041  1.00  0.00           H  
ATOM   2421  HB3 TRP   163     -13.308  34.722 107.643  1.00  0.00           H  
ATOM   2422  CG  TRP   163     -11.982  36.511 107.546  1.00  0.00           C  
ATOM   2423  CD1 TRP   163     -12.700  37.181 106.617  1.00  0.00           C  
ATOM   2424  HD1 TRP   163     -13.449  36.764 105.960  1.00  0.00           H  
ATOM   2425  NE1 TRP   163     -11.982  38.263 106.206  1.00  0.00           N  
ATOM   2426  HE1 TRP   163     -12.148  38.558 105.254  1.00  0.00           H  
ATOM   2427  CE2 TRP   163     -10.752  38.325 106.824  1.00  0.00           C  
ATOM   2428  CZ2 TRP   163      -9.532  38.903 106.463  1.00  0.00           C  
ATOM   2429  HZ2 TRP   163      -9.450  39.627 105.665  1.00  0.00           H  
ATOM   2430  CH2 TRP   163      -8.379  38.705 107.250  1.00  0.00           C  
ATOM   2431  HH2 TRP   163      -7.482  39.261 107.018  1.00  0.00           H  
ATOM   2432  CZ3 TRP   163      -8.394  37.691 108.218  1.00  0.00           C  
ATOM   2433  HZ3 TRP   163      -7.460  37.527 108.735  1.00  0.00           H  
ATOM   2434  CE3 TRP   163      -9.584  37.120 108.584  1.00  0.00           C  
ATOM   2435  HE3 TRP   163      -9.594  36.383 109.373  1.00  0.00           H  
ATOM   2436  CD2 TRP   163     -10.753  37.254 107.773  1.00  0.00           C  
ATOM   2437  C   TRP   163     -13.593  36.734 109.768  1.00  0.00           C  
ATOM   2438  O   TRP   163     -12.987  37.794 110.065  1.00  0.00           O  
ATOM   2439  N   ASN   164     -14.932  36.716 109.629  1.00  0.00           N  
ATOM   2440  H   ASN   164     -15.403  35.909 109.244  1.00  0.00           H  
ATOM   2441  CA  ASN   164     -15.637  38.025 109.687  1.00  0.00           C  
ATOM   2442  HA  ASN   164     -15.080  38.688 109.025  1.00  0.00           H  
ATOM   2443  CB  ASN   164     -17.041  37.840 109.050  1.00  0.00           C  
ATOM   2444  HB2 ASN   164     -16.828  37.251 108.158  1.00  0.00           H  
ATOM   2445  HB3 ASN   164     -17.639  37.206 109.705  1.00  0.00           H  
ATOM   2446  CG  ASN   164     -17.856  39.113 108.794  1.00  0.00           C  
ATOM   2447  OD1 ASN   164     -17.481  39.864 107.915  1.00  0.00           O  
ATOM   2448  ND2 ASN   164     -18.913  39.333 109.551  1.00  0.00           N  
ATOM   2449 HD21 ASN   164     -18.668  39.044 110.487  1.00  0.00           H  
ATOM   2450 HD22 ASN   164     -19.228  40.292 109.508  1.00  0.00           H  
ATOM   2451  C   ASN   164     -15.576  38.650 111.071  1.00  0.00           C  
ATOM   2452  O   ASN   164     -15.443  39.868 111.229  1.00  0.00           O  
ATOM   2453  N   ASN   165     -15.538  37.844 112.162  1.00  0.00           N  
ATOM   2454  H   ASN   165     -15.703  36.857 112.026  1.00  0.00           H  
ATOM   2455  CA  ASN   165     -15.297  38.333 113.497  1.00  0.00           C  
ATOM   2456  HA  ASN   165     -15.837  39.275 113.594  1.00  0.00           H  
ATOM   2457  CB  ASN   165     -15.931  37.410 114.533  1.00  0.00           C  
ATOM   2458  HB2 ASN   165     -17.004  37.554 114.410  1.00  0.00           H  
ATOM   2459  HB3 ASN   165     -15.721  36.390 114.211  1.00  0.00           H  
ATOM   2460  CG  ASN   165     -15.452  37.746 115.928  1.00  0.00           C  
ATOM   2461  OD1 ASN   165     -16.120  38.429 116.704  1.00  0.00           O  
ATOM   2462  ND2 ASN   165     -14.430  37.097 116.489  1.00  0.00           N  
ATOM   2463 HD21 ASN   165     -14.342  37.087 117.495  1.00  0.00           H  
ATOM   2464 HD22 ASN   165     -14.089  36.326 115.932  1.00  0.00           H  
ATOM   2465  C   ASN   165     -13.833  38.811 113.713  1.00  0.00           C  
ATOM   2466  O   ASN   165     -13.649  39.787 114.488  1.00  0.00           O  
ATOM   2467  N   THR   166     -12.841  38.361 112.926  1.00  0.00           N  
ATOM   2468  H   THR   166     -13.102  37.665 112.242  1.00  0.00           H  
ATOM   2469  CA  THR   166     -11.475  38.923 112.851  1.00  0.00           C  
ATOM   2470  HA  THR   166     -11.164  39.022 113.890  1.00  0.00           H  
ATOM   2471  CB  THR   166     -10.507  37.945 112.104  1.00  0.00           C  
ATOM   2472  HB  THR   166     -10.607  38.047 111.024  1.00  0.00           H  
ATOM   2473  CG2 THR   166      -9.041  38.144 112.266  1.00  0.00           C  
ATOM   2474 HG21 THR   166      -8.435  38.071 111.363  1.00  0.00           H  
ATOM   2475 HG22 THR   166      -8.826  39.199 112.434  1.00  0.00           H  
ATOM   2476 HG23 THR   166      -8.562  37.416 112.921  1.00  0.00           H  
ATOM   2477  OG1 THR   166     -10.767  36.557 112.410  1.00  0.00           O  
ATOM   2478  HG1 THR   166     -10.603  36.488 113.353  1.00  0.00           H  
ATOM   2479  C   THR   166     -11.413  40.260 112.289  1.00  0.00           C  
ATOM   2480  O   THR   166     -10.795  41.100 112.949  1.00  0.00           O  
ATOM   2481  N   LEU   167     -12.200  40.589 111.221  1.00  0.00           N  
ATOM   2482  H   LEU   167     -12.615  39.908 110.601  1.00  0.00           H  
ATOM   2483  CA  LEU   167     -12.313  41.971 110.737  1.00  0.00           C  
ATOM   2484  HA  LEU   167     -11.331  42.444 110.756  1.00  0.00           H  
ATOM   2485  CB  LEU   167     -12.716  42.017 109.239  1.00  0.00           C  
ATOM   2486  HB2 LEU   167     -13.672  41.538 109.029  1.00  0.00           H  
ATOM   2487  HB3 LEU   167     -12.842  43.085 109.062  1.00  0.00           H  
ATOM   2488  CG  LEU   167     -11.712  41.589 108.167  1.00  0.00           C  
ATOM   2489  HG  LEU   167     -11.475  40.526 108.212  1.00  0.00           H  
ATOM   2490  CD1 LEU   167     -12.195  41.764 106.786  1.00  0.00           C  
ATOM   2491 HD11 LEU   167     -12.620  42.768 106.780  1.00  0.00           H  
ATOM   2492 HD12 LEU   167     -11.474  41.650 105.976  1.00  0.00           H  
ATOM   2493 HD13 LEU   167     -13.045  41.116 106.576  1.00  0.00           H  
ATOM   2494  CD2 LEU   167     -10.275  42.155 108.320  1.00  0.00           C  
ATOM   2495 HD21 LEU   167     -10.384  43.225 108.144  1.00  0.00           H  
ATOM   2496 HD22 LEU   167      -9.952  42.103 109.360  1.00  0.00           H  
ATOM   2497 HD23 LEU   167      -9.597  41.631 107.646  1.00  0.00           H  
ATOM   2498  C   LEU   167     -13.056  42.914 111.733  1.00  0.00           C  
ATOM   2499  O   LEU   167     -12.600  44.011 111.916  1.00  0.00           O  
ATOM   2500  N   LYS   168     -13.992  42.328 112.578  1.00  0.00           N  
ATOM   2501  H   LYS   168     -14.182  41.356 112.380  1.00  0.00           H  
ATOM   2502  CA  LYS   168     -14.672  43.051 113.612  1.00  0.00           C  
ATOM   2503  HA  LYS   168     -15.090  43.952 113.163  1.00  0.00           H  
ATOM   2504  CB  LYS   168     -15.880  42.311 114.309  1.00  0.00           C  
ATOM   2505  HB2 LYS   168     -16.574  42.000 113.529  1.00  0.00           H  
ATOM   2506  HB3 LYS   168     -15.551  41.387 114.784  1.00  0.00           H  
ATOM   2507  CG  LYS   168     -16.612  43.282 115.265  1.00  0.00           C  
ATOM   2508  HG2 LYS   168     -16.039  43.539 116.156  1.00  0.00           H  
ATOM   2509  HG3 LYS   168     -16.847  44.200 114.727  1.00  0.00           H  
ATOM   2510  CD  LYS   168     -17.937  42.597 115.663  1.00  0.00           C  
ATOM   2511  HD2 LYS   168     -18.614  42.525 114.812  1.00  0.00           H  
ATOM   2512  HD3 LYS   168     -17.728  41.616 116.089  1.00  0.00           H  
ATOM   2513  CE  LYS   168     -18.542  43.455 116.726  1.00  0.00           C  
ATOM   2514  HE2 LYS   168     -17.813  43.965 117.356  1.00  0.00           H  
ATOM   2515  HE3 LYS   168     -19.105  44.232 116.209  1.00  0.00           H  
ATOM   2516  NZ  LYS   168     -19.477  42.763 117.602  1.00  0.00           N  
ATOM   2517  HZ1 LYS   168     -19.911  43.424 118.229  1.00  0.00           H  
ATOM   2518  HZ2 LYS   168     -20.147  42.195 117.104  1.00  0.00           H  
ATOM   2519  HZ3 LYS   168     -18.893  42.124 118.123  1.00  0.00           H  
ATOM   2520  C   LYS   168     -13.705  43.477 114.687  1.00  0.00           C  
ATOM   2521  O   LYS   168     -13.552  44.673 115.000  1.00  0.00           O  
ATOM   2522  N   GLN   169     -12.987  42.502 115.274  1.00  0.00           N  
ATOM   2523  H   GLN   169     -13.132  41.568 114.917  1.00  0.00           H  
ATOM   2524  CA  GLN   169     -11.868  42.786 116.173  1.00  0.00           C  
ATOM   2525  HA  GLN   169     -12.264  43.197 117.102  1.00  0.00           H  
ATOM   2526  CB  GLN   169     -11.228  41.371 116.475  1.00  0.00           C  
ATOM   2527  HB2 GLN   169     -10.848  40.889 115.575  1.00  0.00           H  
ATOM   2528  HB3 GLN   169     -10.417  41.468 117.198  1.00  0.00           H  
ATOM   2529  CG  GLN   169     -12.187  40.493 117.312  1.00  0.00           C  
ATOM   2530  HG2 GLN   169     -12.292  40.949 118.297  1.00  0.00           H  
ATOM   2531  HG3 GLN   169     -13.115  40.476 116.740  1.00  0.00           H  
ATOM   2532  CD  GLN   169     -11.725  39.081 117.597  1.00  0.00           C  
ATOM   2533  OE1 GLN   169     -10.800  38.495 117.006  1.00  0.00           O  
ATOM   2534  NE2 GLN   169     -12.163  38.598 118.739  1.00  0.00           N  
ATOM   2535 HE21 GLN   169     -13.040  38.854 119.170  1.00  0.00           H  
ATOM   2536 HE22 GLN   169     -11.985  37.620 118.916  1.00  0.00           H  
ATOM   2537  C   GLN   169     -10.902  43.834 115.612  1.00  0.00           C  
ATOM   2538  O   GLN   169     -10.681  44.865 116.343  1.00  0.00           O  
ATOM   2539  N   ILE   170     -10.414  43.679 114.343  1.00  0.00           N  
ATOM   2540  H   ILE   170     -10.596  42.789 113.902  1.00  0.00           H  
ATOM   2541  CA  ILE   170      -9.345  44.507 113.776  1.00  0.00           C  
ATOM   2542  HA  ILE   170      -8.600  44.728 114.540  1.00  0.00           H  
ATOM   2543  CB  ILE   170      -8.609  43.811 112.584  1.00  0.00           C  
ATOM   2544  HB  ILE   170      -9.364  43.449 111.886  1.00  0.00           H  
ATOM   2545  CG2 ILE   170      -7.742  44.743 111.753  1.00  0.00           C  
ATOM   2546 HG21 ILE   170      -7.046  45.267 112.408  1.00  0.00           H  
ATOM   2547 HG22 ILE   170      -7.289  44.291 110.871  1.00  0.00           H  
ATOM   2548 HG23 ILE   170      -8.411  45.484 111.317  1.00  0.00           H  
ATOM   2549  CG1 ILE   170      -7.773  42.661 113.055  1.00  0.00           C  
ATOM   2550 HG12 ILE   170      -6.849  43.089 113.444  1.00  0.00           H  
ATOM   2551 HG13 ILE   170      -8.377  42.142 113.799  1.00  0.00           H  
ATOM   2552  CD1 ILE   170      -7.344  41.694 112.021  1.00  0.00           C  
ATOM   2553 HD11 ILE   170      -6.457  41.972 111.451  1.00  0.00           H  
ATOM   2554 HD12 ILE   170      -7.079  40.755 112.505  1.00  0.00           H  
ATOM   2555 HD13 ILE   170      -8.162  41.500 111.327  1.00  0.00           H  
ATOM   2556  C   ILE   170      -9.910  45.900 113.450  1.00  0.00           C  
ATOM   2557  O   ILE   170      -9.228  46.890 113.850  1.00  0.00           O  
ATOM   2558  N   ALA   171     -11.095  46.102 112.907  1.00  0.00           N  
ATOM   2559  H   ALA   171     -11.615  45.314 112.548  1.00  0.00           H  
ATOM   2560  CA  ALA   171     -11.687  47.372 112.570  1.00  0.00           C  
ATOM   2561  HA  ALA   171     -11.074  47.918 111.852  1.00  0.00           H  
ATOM   2562  CB  ALA   171     -13.061  47.150 111.873  1.00  0.00           C  
ATOM   2563  HB1 ALA   171     -13.584  46.613 112.665  1.00  0.00           H  
ATOM   2564  HB2 ALA   171     -13.490  48.110 111.588  1.00  0.00           H  
ATOM   2565  HB3 ALA   171     -13.033  46.513 110.989  1.00  0.00           H  
ATOM   2566  C   ALA   171     -11.922  48.364 113.809  1.00  0.00           C  
ATOM   2567  O   ALA   171     -11.400  49.506 113.750  1.00  0.00           O  
ATOM   2568  N   SER   172     -12.379  47.851 114.972  1.00  0.00           N  
ATOM   2569  H   SER   172     -12.628  46.884 115.130  1.00  0.00           H  
ATOM   2570  CA  SER   172     -12.338  48.616 116.207  1.00  0.00           C  
ATOM   2571  HA  SER   172     -13.035  49.454 116.198  1.00  0.00           H  
ATOM   2572  CB  SER   172     -12.924  47.706 117.328  1.00  0.00           C  
ATOM   2573  HB2 SER   172     -12.565  46.678 117.284  1.00  0.00           H  
ATOM   2574  HB3 SER   172     -12.508  48.031 118.281  1.00  0.00           H  
ATOM   2575  OG  SER   172     -14.321  47.691 117.329  1.00  0.00           O  
ATOM   2576  HG  SER   172     -14.708  47.720 118.207  1.00  0.00           H  
ATOM   2577  C   SER   172     -10.913  49.047 116.629  1.00  0.00           C  
ATOM   2578  O   SER   172     -10.798  50.198 117.037  1.00  0.00           O  
ATOM   2579  N   LYS   173      -9.826  48.202 116.506  1.00  0.00           N  
ATOM   2580  H   LYS   173      -9.938  47.257 116.168  1.00  0.00           H  
ATOM   2581  CA  LYS   173      -8.469  48.613 116.909  1.00  0.00           C  
ATOM   2582  HA  LYS   173      -8.609  49.236 117.793  1.00  0.00           H  
ATOM   2583  CB  LYS   173      -7.660  47.463 117.450  1.00  0.00           C  
ATOM   2584  HB2 LYS   173      -8.312  46.925 118.139  1.00  0.00           H  
ATOM   2585  HB3 LYS   173      -7.424  46.789 116.626  1.00  0.00           H  
ATOM   2586  CG  LYS   173      -6.371  47.680 118.220  1.00  0.00           C  
ATOM   2587  HG2 LYS   173      -5.823  46.738 118.230  1.00  0.00           H  
ATOM   2588  HG3 LYS   173      -5.891  48.459 117.627  1.00  0.00           H  
ATOM   2589  CD  LYS   173      -6.613  48.319 119.604  1.00  0.00           C  
ATOM   2590  HD2 LYS   173      -5.717  48.801 119.996  1.00  0.00           H  
ATOM   2591  HD3 LYS   173      -7.447  49.014 119.503  1.00  0.00           H  
ATOM   2592  CE  LYS   173      -7.076  47.256 120.625  1.00  0.00           C  
ATOM   2593  HE2 LYS   173      -8.111  46.977 120.424  1.00  0.00           H  
ATOM   2594  HE3 LYS   173      -6.467  46.353 120.593  1.00  0.00           H  
ATOM   2595  NZ  LYS   173      -7.046  47.766 121.977  1.00  0.00           N  
ATOM   2596  HZ1 LYS   173      -7.174  48.766 122.035  1.00  0.00           H  
ATOM   2597  HZ2 LYS   173      -7.804  47.363 122.509  1.00  0.00           H  
ATOM   2598  HZ3 LYS   173      -6.146  47.609 122.409  1.00  0.00           H  
ATOM   2599  C   LYS   173      -7.741  49.446 115.844  1.00  0.00           C  
ATOM   2600  O   LYS   173      -7.090  50.377 116.299  1.00  0.00           O  
ATOM   2601  N   LEU   174      -8.186  49.360 114.578  1.00  0.00           N  
ATOM   2602  H   LEU   174      -8.764  48.576 114.310  1.00  0.00           H  
ATOM   2603  CA  LEU   174      -7.900  50.435 113.595  1.00  0.00           C  
ATOM   2604  HA  LEU   174      -6.852  50.730 113.649  1.00  0.00           H  
ATOM   2605  CB  LEU   174      -8.261  50.029 112.190  1.00  0.00           C  
ATOM   2606  HB2 LEU   174      -9.298  49.784 111.962  1.00  0.00           H  
ATOM   2607  HB3 LEU   174      -8.143  50.875 111.512  1.00  0.00           H  
ATOM   2608  CG  LEU   174      -7.348  48.890 111.609  1.00  0.00           C  
ATOM   2609  HG  LEU   174      -7.355  48.035 112.285  1.00  0.00           H  
ATOM   2610  CD1 LEU   174      -7.777  48.465 110.200  1.00  0.00           C  
ATOM   2611 HD11 LEU   174      -6.921  47.955 109.758  1.00  0.00           H  
ATOM   2612 HD12 LEU   174      -8.678  47.859 110.108  1.00  0.00           H  
ATOM   2613 HD13 LEU   174      -8.011  49.345 109.602  1.00  0.00           H  
ATOM   2614  CD2 LEU   174      -5.958  49.523 111.484  1.00  0.00           C  
ATOM   2615 HD21 LEU   174      -6.047  50.440 110.903  1.00  0.00           H  
ATOM   2616 HD22 LEU   174      -5.543  49.825 112.446  1.00  0.00           H  
ATOM   2617 HD23 LEU   174      -5.292  48.719 111.170  1.00  0.00           H  
ATOM   2618  C   LEU   174      -8.533  51.765 114.006  1.00  0.00           C  
ATOM   2619  O   LEU   174      -7.863  52.756 113.737  1.00  0.00           O  
ATOM   2620  N   ARG   175      -9.747  51.795 114.572  1.00  0.00           N  
ATOM   2621  H   ARG   175     -10.209  50.898 114.620  1.00  0.00           H  
ATOM   2622  CA  ARG   175     -10.364  53.040 115.033  1.00  0.00           C  
ATOM   2623  HA  ARG   175     -10.175  53.781 114.257  1.00  0.00           H  
ATOM   2624  CB  ARG   175     -11.912  52.883 115.267  1.00  0.00           C  
ATOM   2625  HB2 ARG   175     -12.004  51.988 115.882  1.00  0.00           H  
ATOM   2626  HB3 ARG   175     -12.253  53.715 115.882  1.00  0.00           H  
ATOM   2627  CG  ARG   175     -12.771  52.728 114.030  1.00  0.00           C  
ATOM   2628  HG2 ARG   175     -12.840  53.605 113.386  1.00  0.00           H  
ATOM   2629  HG3 ARG   175     -12.581  51.783 113.522  1.00  0.00           H  
ATOM   2630  CD  ARG   175     -14.152  52.485 114.675  1.00  0.00           C  
ATOM   2631  HD2 ARG   175     -14.058  51.549 115.227  1.00  0.00           H  
ATOM   2632  HD3 ARG   175     -14.419  53.256 115.398  1.00  0.00           H  
ATOM   2633  NE  ARG   175     -15.228  52.287 113.679  1.00  0.00           N  
ATOM   2634  HE  ARG   175     -15.042  52.542 112.719  1.00  0.00           H  
ATOM   2635  CZ  ARG   175     -16.509  52.697 113.982  1.00  0.00           C  
ATOM   2636  NH1 ARG   175     -17.043  52.440 115.120  1.00  0.00           N  
ATOM   2637 HH11 ARG   175     -16.561  51.734 115.659  1.00  0.00           H  
ATOM   2638 HH12 ARG   175     -17.968  52.782 115.337  1.00  0.00           H  
ATOM   2639  NH2 ARG   175     -17.103  53.544 113.143  1.00  0.00           N  
ATOM   2640 HH21 ARG   175     -16.582  53.788 112.312  1.00  0.00           H  
ATOM   2641 HH22 ARG   175     -18.109  53.625 113.170  1.00  0.00           H  
ATOM   2642  C   ARG   175      -9.810  53.623 116.334  1.00  0.00           C  
ATOM   2643  O   ARG   175      -9.610  54.794 116.382  1.00  0.00           O  
ATOM   2644  N   GLU   176      -9.432  52.718 117.202  1.00  0.00           N  
ATOM   2645  H   GLU   176      -9.621  51.739 117.038  1.00  0.00           H  
ATOM   2646  CA  GLU   176      -8.598  53.127 118.293  1.00  0.00           C  
ATOM   2647  HA  GLU   176      -9.213  53.707 118.981  1.00  0.00           H  
ATOM   2648  CB  GLU   176      -8.197  51.869 119.134  1.00  0.00           C  
ATOM   2649  HB2 GLU   176      -8.870  51.041 118.911  1.00  0.00           H  
ATOM   2650  HB3 GLU   176      -7.195  51.510 118.899  1.00  0.00           H  
ATOM   2651  CG  GLU   176      -8.241  52.290 120.646  1.00  0.00           C  
ATOM   2652  HG2 GLU   176      -7.763  53.269 120.693  1.00  0.00           H  
ATOM   2653  HG3 GLU   176      -9.309  52.252 120.859  1.00  0.00           H  
ATOM   2654  CD  GLU   176      -7.414  51.296 121.404  1.00  0.00           C  
ATOM   2655  OE1 GLU   176      -6.278  51.590 121.802  1.00  0.00           O  
ATOM   2656  OE2 GLU   176      -8.003  50.292 121.841  1.00  0.00           O  
ATOM   2657  C   GLU   176      -7.365  53.960 117.910  1.00  0.00           C  
ATOM   2658  O   GLU   176      -7.285  55.081 118.466  1.00  0.00           O  
ATOM   2659  N   GLN   177      -6.576  53.582 116.901  1.00  0.00           N  
ATOM   2660  H   GLN   177      -6.670  52.665 116.489  1.00  0.00           H  
ATOM   2661  CA  GLN   177      -5.391  54.306 116.500  1.00  0.00           C  
ATOM   2662  HA  GLN   177      -4.927  54.717 117.396  1.00  0.00           H  
ATOM   2663  CB  GLN   177      -4.443  53.304 115.867  1.00  0.00           C  
ATOM   2664  HB2 GLN   177      -4.278  52.562 116.648  1.00  0.00           H  
ATOM   2665  HB3 GLN   177      -4.896  52.936 114.946  1.00  0.00           H  
ATOM   2666  CG  GLN   177      -3.031  53.955 115.535  1.00  0.00           C  
ATOM   2667  HG2 GLN   177      -2.436  53.360 114.843  1.00  0.00           H  
ATOM   2668  HG3 GLN   177      -3.217  54.912 115.046  1.00  0.00           H  
ATOM   2669  CD  GLN   177      -2.223  54.280 116.770  1.00  0.00           C  
ATOM   2670  OE1 GLN   177      -1.943  55.420 117.087  1.00  0.00           O  
ATOM   2671  NE2 GLN   177      -1.995  53.369 117.688  1.00  0.00           N  
ATOM   2672 HE21 GLN   177      -2.718  52.741 118.009  1.00  0.00           H  
ATOM   2673 HE22 GLN   177      -1.295  53.610 118.375  1.00  0.00           H  
ATOM   2674  C   GLN   177      -5.697  55.497 115.562  1.00  0.00           C  
ATOM   2675  O   GLN   177      -5.087  56.576 115.653  1.00  0.00           O  
ATOM   2676  N   PHE   178      -6.365  55.247 114.460  1.00  0.00           N  
ATOM   2677  H   PHE   178      -6.719  54.320 114.269  1.00  0.00           H  
ATOM   2678  CA  PHE   178      -6.565  56.192 113.268  1.00  0.00           C  
ATOM   2679  HA  PHE   178      -5.709  56.861 113.177  1.00  0.00           H  
ATOM   2680  CB  PHE   178      -6.675  55.431 111.928  1.00  0.00           C  
ATOM   2681  HB2 PHE   178      -7.457  54.673 111.907  1.00  0.00           H  
ATOM   2682  HB3 PHE   178      -7.104  56.153 111.234  1.00  0.00           H  
ATOM   2683  CG  PHE   178      -5.352  54.911 111.435  1.00  0.00           C  
ATOM   2684  CD1 PHE   178      -4.427  55.651 110.699  1.00  0.00           C  
ATOM   2685  HD1 PHE   178      -4.579  56.684 110.426  1.00  0.00           H  
ATOM   2686  CE1 PHE   178      -3.161  55.158 110.501  1.00  0.00           C  
ATOM   2687  HE1 PHE   178      -2.437  55.679 109.893  1.00  0.00           H  
ATOM   2688  CZ  PHE   178      -2.809  53.895 110.963  1.00  0.00           C  
ATOM   2689  HZ  PHE   178      -1.778  53.597 110.840  1.00  0.00           H  
ATOM   2690  CE2 PHE   178      -3.733  53.046 111.518  1.00  0.00           C  
ATOM   2691  HE2 PHE   178      -3.478  52.003 111.636  1.00  0.00           H  
ATOM   2692  CD2 PHE   178      -5.038  53.563 111.782  1.00  0.00           C  
ATOM   2693  HD2 PHE   178      -5.748  52.872 112.213  1.00  0.00           H  
ATOM   2694  C   PHE   178      -7.825  57.047 113.411  1.00  0.00           C  
ATOM   2695  O   PHE   178      -7.974  58.112 112.708  1.00  0.00           O  
ATOM   2696  N   GLY   179      -8.805  56.669 114.241  1.00  0.00           N  
ATOM   2697  H   GLY   179      -8.668  55.824 114.778  1.00  0.00           H  
ATOM   2698  CA  GLY   179      -9.848  57.673 114.621  1.00  0.00           C  
ATOM   2699  HA2 GLY   179      -9.442  58.459 115.259  1.00  0.00           H  
ATOM   2700  HA3 GLY   179     -10.159  58.271 113.765  1.00  0.00           H  
ATOM   2701  C   GLY   179     -11.079  57.007 115.200  1.00  0.00           C  
ATOM   2702  O   GLY   179     -11.647  56.064 114.596  1.00  0.00           O  
ATOM   2703  N   ASN   180     -11.538  57.534 116.368  1.00  0.00           N  
ATOM   2704  H   ASN   180     -10.900  58.190 116.796  1.00  0.00           H  
ATOM   2705  CA  ASN   180     -12.422  56.731 117.238  1.00  0.00           C  
ATOM   2706  HA  ASN   180     -11.818  55.897 117.597  1.00  0.00           H  
ATOM   2707  CB  ASN   180     -12.754  57.610 118.535  1.00  0.00           C  
ATOM   2708  HB2 ASN   180     -11.803  57.974 118.924  1.00  0.00           H  
ATOM   2709  HB3 ASN   180     -13.408  58.431 118.243  1.00  0.00           H  
ATOM   2710  CG  ASN   180     -13.471  56.781 119.553  1.00  0.00           C  
ATOM   2711  OD1 ASN   180     -13.095  55.623 119.780  1.00  0.00           O  
ATOM   2712  ND2 ASN   180     -14.128  57.428 120.469  1.00  0.00           N  
ATOM   2713 HD21 ASN   180     -14.818  56.879 120.961  1.00  0.00           H  
ATOM   2714 HD22 ASN   180     -14.422  58.307 120.068  1.00  0.00           H  
ATOM   2715  C   ASN   180     -13.751  56.096 116.657  1.00  0.00           C  
ATOM   2716  O   ASN   180     -14.174  55.039 117.003  1.00  0.00           O  
ATOM   2717  N   ASN   181     -14.326  56.874 115.710  1.00  0.00           N  
ATOM   2718  H   ASN   181     -13.841  57.709 115.412  1.00  0.00           H  
ATOM   2719  CA  ASN   181     -15.567  56.463 115.024  1.00  0.00           C  
ATOM   2720  HA  ASN   181     -15.950  55.496 115.349  1.00  0.00           H  
ATOM   2721  CB  ASN   181     -16.639  57.501 115.550  1.00  0.00           C  
ATOM   2722  HB2 ASN   181     -16.706  57.420 116.635  1.00  0.00           H  
ATOM   2723  HB3 ASN   181     -16.309  58.454 115.136  1.00  0.00           H  
ATOM   2724  CG  ASN   181     -18.072  57.268 115.131  1.00  0.00           C  
ATOM   2725  OD1 ASN   181     -18.659  56.247 115.525  1.00  0.00           O  
ATOM   2726  ND2 ASN   181     -18.792  58.318 114.762  1.00  0.00           N  
ATOM   2727 HD21 ASN   181     -19.558  58.504 115.392  1.00  0.00           H  
ATOM   2728 HD22 ASN   181     -18.276  59.184 114.690  1.00  0.00           H  
ATOM   2729  C   ASN   181     -15.487  56.553 113.436  1.00  0.00           C  
ATOM   2730  O   ASN   181     -16.507  56.693 112.773  1.00  0.00           O  
ATOM   2731  N   LYS   182     -14.343  56.250 112.808  1.00  0.00           N  
ATOM   2732  H   LYS   182     -13.521  56.284 113.394  1.00  0.00           H  
ATOM   2733  CA  LYS   182     -14.186  56.168 111.342  1.00  0.00           C  
ATOM   2734  HA  LYS   182     -14.741  56.929 110.793  1.00  0.00           H  
ATOM   2735  CB  LYS   182     -12.767  56.537 110.867  1.00  0.00           C  
ATOM   2736  HB2 LYS   182     -12.106  55.671 110.830  1.00  0.00           H  
ATOM   2737  HB3 LYS   182     -12.964  56.787 109.824  1.00  0.00           H  
ATOM   2738  CG  LYS   182     -12.082  57.737 111.544  1.00  0.00           C  
ATOM   2739  HG2 LYS   182     -12.818  58.525 111.705  1.00  0.00           H  
ATOM   2740  HG3 LYS   182     -11.749  57.498 112.554  1.00  0.00           H  
ATOM   2741  CD  LYS   182     -10.765  58.298 110.793  1.00  0.00           C  
ATOM   2742  HD2 LYS   182     -10.249  58.942 111.505  1.00  0.00           H  
ATOM   2743  HD3 LYS   182     -10.149  57.420 110.601  1.00  0.00           H  
ATOM   2744  CE  LYS   182     -11.313  58.991 109.501  1.00  0.00           C  
ATOM   2745  HE2 LYS   182     -11.939  58.323 108.910  1.00  0.00           H  
ATOM   2746  HE3 LYS   182     -11.913  59.795 109.926  1.00  0.00           H  
ATOM   2747  NZ  LYS   182     -10.202  59.596 108.744  1.00  0.00           N  
ATOM   2748  HZ1 LYS   182     -10.548  59.970 107.872  1.00  0.00           H  
ATOM   2749  HZ2 LYS   182      -9.756  60.347 109.251  1.00  0.00           H  
ATOM   2750  HZ3 LYS   182      -9.455  58.940 108.563  1.00  0.00           H  
ATOM   2751  C   LYS   182     -14.707  54.825 110.676  1.00  0.00           C  
ATOM   2752  O   LYS   182     -14.844  53.834 111.375  1.00  0.00           O  
ATOM   2753  N   THR   183     -15.132  54.848 109.460  1.00  0.00           N  
ATOM   2754  H   THR   183     -15.165  55.796 109.114  1.00  0.00           H  
ATOM   2755  CA  THR   183     -15.644  53.743 108.664  1.00  0.00           C  
ATOM   2756  HA  THR   183     -16.170  52.996 109.257  1.00  0.00           H  
ATOM   2757  CB  THR   183     -16.573  54.129 107.572  1.00  0.00           C  
ATOM   2758  HB  THR   183     -16.051  54.770 106.861  1.00  0.00           H  
ATOM   2759  CG2 THR   183     -17.130  52.971 106.694  1.00  0.00           C  
ATOM   2760 HG21 THR   183     -16.356  52.780 105.951  1.00  0.00           H  
ATOM   2761 HG22 THR   183     -17.285  52.073 107.292  1.00  0.00           H  
ATOM   2762 HG23 THR   183     -18.057  53.348 106.262  1.00  0.00           H  
ATOM   2763  OG1 THR   183     -17.722  54.869 108.017  1.00  0.00           O  
ATOM   2764  HG1 THR   183     -17.677  55.025 108.964  1.00  0.00           H  
ATOM   2765  C   THR   183     -14.419  53.064 107.964  1.00  0.00           C  
ATOM   2766  O   THR   183     -13.610  53.744 107.341  1.00  0.00           O  
ATOM   2767  N   ILE   184     -14.257  51.764 108.124  1.00  0.00           N  
ATOM   2768  H   ILE   184     -15.057  51.243 108.451  1.00  0.00           H  
ATOM   2769  CA  ILE   184     -12.972  51.057 107.880  1.00  0.00           C  
ATOM   2770  HA  ILE   184     -12.257  51.864 107.717  1.00  0.00           H  
ATOM   2771  CB  ILE   184     -12.478  50.261 109.113  1.00  0.00           C  
ATOM   2772  HB  ILE   184     -13.067  49.366 109.312  1.00  0.00           H  
ATOM   2773  CG2 ILE   184     -11.086  49.649 108.794  1.00  0.00           C  
ATOM   2774 HG21 ILE   184     -10.430  50.379 108.321  1.00  0.00           H  
ATOM   2775 HG22 ILE   184     -10.620  49.305 109.718  1.00  0.00           H  
ATOM   2776 HG23 ILE   184     -11.185  48.807 108.108  1.00  0.00           H  
ATOM   2777  CG1 ILE   184     -12.508  50.982 110.442  1.00  0.00           C  
ATOM   2778 HG12 ILE   184     -13.552  51.138 110.714  1.00  0.00           H  
ATOM   2779 HG13 ILE   184     -11.990  50.275 111.090  1.00  0.00           H  
ATOM   2780  CD1 ILE   184     -11.764  52.373 110.532  1.00  0.00           C  
ATOM   2781 HD11 ILE   184     -11.762  52.746 111.556  1.00  0.00           H  
ATOM   2782 HD12 ILE   184     -10.712  52.218 110.293  1.00  0.00           H  
ATOM   2783 HD13 ILE   184     -12.187  53.074 109.812  1.00  0.00           H  
ATOM   2784  C   ILE   184     -13.096  50.163 106.680  1.00  0.00           C  
ATOM   2785  O   ILE   184     -13.666  49.048 106.740  1.00  0.00           O  
ATOM   2786  N   ILE   185     -12.426  50.568 105.591  1.00  0.00           N  
ATOM   2787  H   ILE   185     -11.910  51.427 105.721  1.00  0.00           H  
ATOM   2788  CA  ILE   185     -12.496  49.937 104.226  1.00  0.00           C  
ATOM   2789  HA  ILE   185     -13.289  49.195 104.308  1.00  0.00           H  
ATOM   2790  CB  ILE   185     -12.823  50.951 103.106  1.00  0.00           C  
ATOM   2791  HB  ILE   185     -12.044  51.711 103.055  1.00  0.00           H  
ATOM   2792  CG2 ILE   185     -12.904  50.193 101.730  1.00  0.00           C  
ATOM   2793 HG21 ILE   185     -13.716  49.470 101.652  1.00  0.00           H  
ATOM   2794 HG22 ILE   185     -13.073  50.885 100.905  1.00  0.00           H  
ATOM   2795 HG23 ILE   185     -11.951  49.675 101.620  1.00  0.00           H  
ATOM   2796  CG1 ILE   185     -14.176  51.607 103.398  1.00  0.00           C  
ATOM   2797 HG12 ILE   185     -14.825  51.485 102.531  1.00  0.00           H  
ATOM   2798 HG13 ILE   185     -14.707  51.087 104.195  1.00  0.00           H  
ATOM   2799  CD1 ILE   185     -14.062  53.123 103.782  1.00  0.00           C  
ATOM   2800 HD11 ILE   185     -13.434  53.769 103.170  1.00  0.00           H  
ATOM   2801 HD12 ILE   185     -15.068  53.534 103.690  1.00  0.00           H  
ATOM   2802 HD13 ILE   185     -13.610  53.184 104.772  1.00  0.00           H  
ATOM   2803  C   ILE   185     -11.247  49.171 103.939  1.00  0.00           C  
ATOM   2804  O   ILE   185     -10.220  49.772 103.598  1.00  0.00           O  
ATOM   2805  N   PHE   186     -11.298  47.789 104.025  1.00  0.00           N  
ATOM   2806  H   PHE   186     -12.169  47.370 104.320  1.00  0.00           H  
ATOM   2807  CA  PHE   186     -10.254  46.897 103.675  1.00  0.00           C  
ATOM   2808  HA  PHE   186      -9.297  47.400 103.808  1.00  0.00           H  
ATOM   2809  CB  PHE   186     -10.269  45.612 104.382  1.00  0.00           C  
ATOM   2810  HB2 PHE   186     -11.140  44.984 104.198  1.00  0.00           H  
ATOM   2811  HB3 PHE   186      -9.396  45.046 104.059  1.00  0.00           H  
ATOM   2812  CG  PHE   186     -10.103  45.794 105.886  1.00  0.00           C  
ATOM   2813  CD1 PHE   186     -11.319  46.119 106.604  1.00  0.00           C  
ATOM   2814  HD1 PHE   186     -12.239  46.220 106.048  1.00  0.00           H  
ATOM   2815  CE1 PHE   186     -11.246  46.247 107.985  1.00  0.00           C  
ATOM   2816  HE1 PHE   186     -12.119  46.537 108.549  1.00  0.00           H  
ATOM   2817  CZ  PHE   186      -9.989  46.194 108.646  1.00  0.00           C  
ATOM   2818  HZ  PHE   186     -10.006  46.101 109.722  1.00  0.00           H  
ATOM   2819  CE2 PHE   186      -8.786  46.063 107.934  1.00  0.00           C  
ATOM   2820  HE2 PHE   186      -7.966  45.628 108.486  1.00  0.00           H  
ATOM   2821  CD2 PHE   186      -8.852  45.850 106.522  1.00  0.00           C  
ATOM   2822  HD2 PHE   186      -7.977  45.780 105.893  1.00  0.00           H  
ATOM   2823  C   PHE   186     -10.285  46.557 102.137  1.00  0.00           C  
ATOM   2824  O   PHE   186     -11.420  46.364 101.602  1.00  0.00           O  
ATOM   2825  N   LYS   187      -9.098  46.397 101.553  1.00  0.00           N  
ATOM   2826  H   LYS   187      -8.257  46.553 102.089  1.00  0.00           H  
ATOM   2827  CA  LYS   187      -8.930  46.531 100.142  1.00  0.00           C  
ATOM   2828  HA  LYS   187      -9.699  45.881  99.724  1.00  0.00           H  
ATOM   2829  CB  LYS   187      -9.326  47.951  99.613  1.00  0.00           C  
ATOM   2830  HB2 LYS   187     -10.226  48.302 100.118  1.00  0.00           H  
ATOM   2831  HB3 LYS   187      -8.465  48.544  99.920  1.00  0.00           H  
ATOM   2832  CG  LYS   187      -9.400  47.961  98.123  1.00  0.00           C  
ATOM   2833  HG2 LYS   187      -8.454  47.713  97.642  1.00  0.00           H  
ATOM   2834  HG3 LYS   187     -10.118  47.179  97.876  1.00  0.00           H  
ATOM   2835  CD  LYS   187      -9.934  49.290  97.528  1.00  0.00           C  
ATOM   2836  HD2 LYS   187     -10.976  49.451  97.804  1.00  0.00           H  
ATOM   2837  HD3 LYS   187      -9.338  50.172  97.762  1.00  0.00           H  
ATOM   2838  CE  LYS   187      -9.873  49.012  95.987  1.00  0.00           C  
ATOM   2839  HE2 LYS   187      -8.889  49.290  95.609  1.00  0.00           H  
ATOM   2840  HE3 LYS   187      -9.887  47.941  95.785  1.00  0.00           H  
ATOM   2841  NZ  LYS   187     -10.870  49.743  95.101  1.00  0.00           N  
ATOM   2842  HZ1 LYS   187     -11.820  49.556  95.386  1.00  0.00           H  
ATOM   2843  HZ2 LYS   187     -10.923  50.748  95.185  1.00  0.00           H  
ATOM   2844  HZ3 LYS   187     -10.721  49.438  94.150  1.00  0.00           H  
ATOM   2845  C   LYS   187      -7.605  45.985  99.635  1.00  0.00           C  
ATOM   2846  O   LYS   187      -6.537  46.274 100.127  1.00  0.00           O  
ATOM   2847  N   GLN   188      -7.644  45.203  98.558  1.00  0.00           N  
ATOM   2848  H   GLN   188      -8.534  44.799  98.305  1.00  0.00           H  
ATOM   2849  CA  GLN   188      -6.393  44.677  97.869  1.00  0.00           C  
ATOM   2850  HA  GLN   188      -5.846  43.938  98.455  1.00  0.00           H  
ATOM   2851  CB  GLN   188      -6.778  43.940  96.527  1.00  0.00           C  
ATOM   2852  HB2 GLN   188      -7.673  43.348  96.718  1.00  0.00           H  
ATOM   2853  HB3 GLN   188      -6.968  44.728  95.799  1.00  0.00           H  
ATOM   2854  CG  GLN   188      -5.629  43.048  96.002  1.00  0.00           C  
ATOM   2855  HG2 GLN   188      -4.750  43.675  95.852  1.00  0.00           H  
ATOM   2856  HG3 GLN   188      -5.358  42.224  96.662  1.00  0.00           H  
ATOM   2857  CD  GLN   188      -6.089  42.290  94.798  1.00  0.00           C  
ATOM   2858  OE1 GLN   188      -6.806  41.307  94.848  1.00  0.00           O  
ATOM   2859  NE2 GLN   188      -5.743  42.810  93.662  1.00  0.00           N  
ATOM   2860 HE21 GLN   188      -5.470  43.780  93.595  1.00  0.00           H  
ATOM   2861 HE22 GLN   188      -6.046  42.254  92.875  1.00  0.00           H  
ATOM   2862  C   GLN   188      -5.372  45.752  97.525  1.00  0.00           C  
ATOM   2863  O   GLN   188      -5.732  46.770  96.927  1.00  0.00           O  
ATOM   2864  N   SER   189      -4.071  45.456  97.741  1.00  0.00           N  
ATOM   2865  H   SER   189      -3.830  44.542  98.098  1.00  0.00           H  
ATOM   2866  CA  SER   189      -2.890  46.299  97.320  1.00  0.00           C  
ATOM   2867  HA  SER   189      -3.141  47.354  97.431  1.00  0.00           H  
ATOM   2868  CB  SER   189      -1.679  45.847  98.124  1.00  0.00           C  
ATOM   2869  HB2 SER   189      -1.452  44.800  97.920  1.00  0.00           H  
ATOM   2870  HB3 SER   189      -0.784  46.415  97.873  1.00  0.00           H  
ATOM   2871  OG  SER   189      -1.925  45.972  99.531  1.00  0.00           O  
ATOM   2872  HG  SER   189      -1.189  45.485  99.909  1.00  0.00           H  
ATOM   2873  C   SER   189      -2.592  46.097  95.787  1.00  0.00           C  
ATOM   2874  O   SER   189      -2.513  44.975  95.401  1.00  0.00           O  
ATOM   2875  N   SER   190      -2.212  47.131  95.183  1.00  0.00           N  
ATOM   2876  H   SER   190      -2.288  48.039  95.618  1.00  0.00           H  
ATOM   2877  CA  SER   190      -1.706  47.015  93.785  1.00  0.00           C  
ATOM   2878  HA  SER   190      -2.058  46.046  93.433  1.00  0.00           H  
ATOM   2879  CB  SER   190      -2.201  48.184  93.004  1.00  0.00           C  
ATOM   2880  HB2 SER   190      -1.732  49.074  93.422  1.00  0.00           H  
ATOM   2881  HB3 SER   190      -1.914  47.985  91.971  1.00  0.00           H  
ATOM   2882  OG  SER   190      -3.672  48.212  93.007  1.00  0.00           O  
ATOM   2883  HG  SER   190      -3.914  48.916  92.401  1.00  0.00           H  
ATOM   2884  C   SER   190      -0.178  47.104  93.596  1.00  0.00           C  
ATOM   2885  O   SER   190       0.514  47.924  94.260  1.00  0.00           O  
ATOM   2886  N   GLY   191       0.411  46.269  92.736  1.00  0.00           N  
ATOM   2887  H   GLY   191      -0.108  45.868  91.968  1.00  0.00           H  
ATOM   2888  CA  GLY   191       1.878  46.066  92.723  1.00  0.00           C  
ATOM   2889  HA2 GLY   191       2.361  47.038  92.822  1.00  0.00           H  
ATOM   2890  HA3 GLY   191       2.268  45.462  93.542  1.00  0.00           H  
ATOM   2891  C   GLY   191       2.324  45.321  91.513  1.00  0.00           C  
ATOM   2892  O   GLY   191       1.527  44.963  90.661  1.00  0.00           O  
ATOM   2893  N   GLY   192       3.646  45.129  91.419  1.00  0.00           N  
ATOM   2894  H   GLY   192       4.127  45.142  92.307  1.00  0.00           H  
ATOM   2895  CA  GLY   192       4.281  44.489  90.310  1.00  0.00           C  
ATOM   2896  HA2 GLY   192       4.028  45.016  89.390  1.00  0.00           H  
ATOM   2897  HA3 GLY   192       5.323  44.724  90.527  1.00  0.00           H  
ATOM   2898  C   GLY   192       4.034  43.003  90.010  1.00  0.00           C  
ATOM   2899  O   GLY   192       4.386  42.534  88.920  1.00  0.00           O  
ATOM   2900  N   ASP   193       3.653  42.216  91.061  1.00  0.00           N  
ATOM   2901  H   ASP   193       3.094  42.745  91.715  1.00  0.00           H  
ATOM   2902  CA  ASP   193       3.918  40.826  91.262  1.00  0.00           C  
ATOM   2903  HA  ASP   193       3.781  40.363  90.285  1.00  0.00           H  
ATOM   2904  CB  ASP   193       5.371  40.697  91.879  1.00  0.00           C  
ATOM   2905  HB2 ASP   193       5.450  41.313  92.775  1.00  0.00           H  
ATOM   2906  HB3 ASP   193       5.555  39.701  92.282  1.00  0.00           H  
ATOM   2907  CG  ASP   193       6.474  40.866  90.845  1.00  0.00           C  
ATOM   2908  OD1 ASP   193       7.548  41.474  91.125  1.00  0.00           O  
ATOM   2909  OD2 ASP   193       6.391  40.171  89.806  1.00  0.00           O  
ATOM   2910  C   ASP   193       2.886  40.116  92.219  1.00  0.00           C  
ATOM   2911  O   ASP   193       2.511  40.685  93.262  1.00  0.00           O  
ATOM   2912  N   PRO   194       2.648  38.805  92.165  1.00  0.00           N  
ATOM   2913  CD  PRO   194       3.142  37.868  91.103  1.00  0.00           C  
ATOM   2914  HD2 PRO   194       4.231  37.892  91.082  1.00  0.00           H  
ATOM   2915  HD3 PRO   194       2.824  38.268  90.140  1.00  0.00           H  
ATOM   2916  CG  PRO   194       2.684  36.436  91.466  1.00  0.00           C  
ATOM   2917  HG2 PRO   194       3.546  35.831  91.747  1.00  0.00           H  
ATOM   2918  HG3 PRO   194       2.159  35.956  90.640  1.00  0.00           H  
ATOM   2919  CB  PRO   194       1.810  36.583  92.675  1.00  0.00           C  
ATOM   2920  HB2 PRO   194       2.182  35.966  93.493  1.00  0.00           H  
ATOM   2921  HB3 PRO   194       0.793  36.309  92.395  1.00  0.00           H  
ATOM   2922  CA  PRO   194       1.696  38.069  92.997  1.00  0.00           C  
ATOM   2923  HA  PRO   194       0.681  38.468  93.013  1.00  0.00           H  
ATOM   2924  C   PRO   194       2.080  38.319  94.490  1.00  0.00           C  
ATOM   2925  O   PRO   194       1.220  38.416  95.380  1.00  0.00           O  
ATOM   2926  N   GLU   195       3.352  38.385  94.826  1.00  0.00           N  
ATOM   2927  H   GLU   195       4.037  38.182  94.111  1.00  0.00           H  
ATOM   2928  CA  GLU   195       3.936  38.567  96.187  1.00  0.00           C  
ATOM   2929  HA  GLU   195       3.402  37.845  96.805  1.00  0.00           H  
ATOM   2930  CB  GLU   195       5.447  38.203  96.319  1.00  0.00           C  
ATOM   2931  HB2 GLU   195       5.823  38.689  97.219  1.00  0.00           H  
ATOM   2932  HB3 GLU   195       5.564  37.124  96.418  1.00  0.00           H  
ATOM   2933  CG  GLU   195       6.319  38.635  95.156  1.00  0.00           C  
ATOM   2934  HG2 GLU   195       5.880  39.489  94.640  1.00  0.00           H  
ATOM   2935  HG3 GLU   195       7.216  39.071  95.595  1.00  0.00           H  
ATOM   2936  CD  GLU   195       6.484  37.603  94.054  1.00  0.00           C  
ATOM   2937  OE1 GLU   195       5.435  37.108  93.509  1.00  0.00           O  
ATOM   2938  OE2 GLU   195       7.653  37.334  93.670  1.00  0.00           O  
ATOM   2939  C   GLU   195       3.548  39.866  96.954  1.00  0.00           C  
ATOM   2940  O   GLU   195       3.700  39.934  98.207  1.00  0.00           O  
ATOM   2941  N   ILE   196       3.282  40.887  96.139  1.00  0.00           N  
ATOM   2942  H   ILE   196       3.309  40.759  95.137  1.00  0.00           H  
ATOM   2943  CA  ILE   196       2.788  42.185  96.570  1.00  0.00           C  
ATOM   2944  HA  ILE   196       3.150  42.400  97.575  1.00  0.00           H  
ATOM   2945  CB  ILE   196       3.382  43.375  95.770  1.00  0.00           C  
ATOM   2946  HB  ILE   196       3.164  43.255  94.709  1.00  0.00           H  
ATOM   2947  CG2 ILE   196       2.628  44.693  96.015  1.00  0.00           C  
ATOM   2948 HG21 ILE   196       1.599  44.616  95.665  1.00  0.00           H  
ATOM   2949 HG22 ILE   196       2.684  44.959  97.070  1.00  0.00           H  
ATOM   2950 HG23 ILE   196       3.072  45.541  95.494  1.00  0.00           H  
ATOM   2951  CG1 ILE   196       4.902  43.606  96.128  1.00  0.00           C  
ATOM   2952 HG12 ILE   196       5.335  44.388  95.503  1.00  0.00           H  
ATOM   2953 HG13 ILE   196       5.065  43.998  97.132  1.00  0.00           H  
ATOM   2954  CD1 ILE   196       5.789  42.401  95.785  1.00  0.00           C  
ATOM   2955 HD11 ILE   196       5.610  41.996  94.789  1.00  0.00           H  
ATOM   2956 HD12 ILE   196       6.811  42.769  95.874  1.00  0.00           H  
ATOM   2957 HD13 ILE   196       5.725  41.656  96.579  1.00  0.00           H  
ATOM   2958  C   ILE   196       1.242  42.182  96.567  1.00  0.00           C  
ATOM   2959  O   ILE   196       0.680  42.525  97.602  1.00  0.00           O  
ATOM   2960  N   VAL   197       0.560  41.788  95.510  1.00  0.00           N  
ATOM   2961  H   VAL   197       1.026  41.530  94.652  1.00  0.00           H  
ATOM   2962  CA  VAL   197      -0.973  41.905  95.497  1.00  0.00           C  
ATOM   2963  HA  VAL   197      -1.171  42.845  96.012  1.00  0.00           H  
ATOM   2964  CB  VAL   197      -1.519  42.199  94.095  1.00  0.00           C  
ATOM   2965  HB  VAL   197      -2.541  42.567  94.191  1.00  0.00           H  
ATOM   2966  CG1 VAL   197      -0.645  43.318  93.338  1.00  0.00           C  
ATOM   2967 HG11 VAL   197       0.279  42.910  92.928  1.00  0.00           H  
ATOM   2968 HG12 VAL   197      -1.266  43.774  92.567  1.00  0.00           H  
ATOM   2969 HG13 VAL   197      -0.371  44.188  93.934  1.00  0.00           H  
ATOM   2970  CG2 VAL   197      -1.557  40.962  93.178  1.00  0.00           C  
ATOM   2971 HG21 VAL   197      -2.047  40.189  93.769  1.00  0.00           H  
ATOM   2972 HG22 VAL   197      -2.279  41.126  92.378  1.00  0.00           H  
ATOM   2973 HG23 VAL   197      -0.546  40.695  92.871  1.00  0.00           H  
ATOM   2974  C   VAL   197      -1.789  40.863  96.314  1.00  0.00           C  
ATOM   2975  O   VAL   197      -2.599  41.243  97.205  1.00  0.00           O  
ATOM   2976  N   THR   198      -1.127  39.697  96.427  1.00  0.00           N  
ATOM   2977  H   THR   198      -0.414  39.477  95.746  1.00  0.00           H  
ATOM   2978  CA  THR   198      -1.755  38.480  96.984  1.00  0.00           C  
ATOM   2979  HA  THR   198      -2.821  38.554  97.199  1.00  0.00           H  
ATOM   2980  CB  THR   198      -1.590  37.153  96.129  1.00  0.00           C  
ATOM   2981  HB  THR   198      -2.301  36.382  96.426  1.00  0.00           H  
ATOM   2982  CG2 THR   198      -1.824  37.500  94.676  1.00  0.00           C  
ATOM   2983 HG21 THR   198      -1.714  36.557  94.141  1.00  0.00           H  
ATOM   2984 HG22 THR   198      -2.792  37.934  94.426  1.00  0.00           H  
ATOM   2985 HG23 THR   198      -1.142  38.206  94.201  1.00  0.00           H  
ATOM   2986  OG1 THR   198      -0.310  36.610  96.223  1.00  0.00           O  
ATOM   2987  HG1 THR   198       0.295  37.326  96.015  1.00  0.00           H  
ATOM   2988  C   THR   198      -1.227  38.154  98.412  1.00  0.00           C  
ATOM   2989  O   THR   198      -0.151  38.599  98.767  1.00  0.00           O  
ATOM   2990  N   HIE   199      -1.954  37.313  99.135  1.00  0.00           N  
ATOM   2991  H   HIE   199      -2.845  36.951  98.827  1.00  0.00           H  
ATOM   2992  CA  HIE   199      -1.384  36.765 100.417  1.00  0.00           C  
ATOM   2993  HA  HIE   199      -0.863  37.553 100.960  1.00  0.00           H  
ATOM   2994  CB  HIE   199      -2.596  36.357 101.354  1.00  0.00           C  
ATOM   2995  HB2 HIE   199      -3.138  37.264 101.622  1.00  0.00           H  
ATOM   2996  HB3 HIE   199      -3.201  35.620 100.827  1.00  0.00           H  
ATOM   2997  CG  HIE   199      -2.090  35.743 102.654  1.00  0.00           C  
ATOM   2998  ND1 HIE   199      -1.241  36.404 103.487  1.00  0.00           N  
ATOM   2999  CE1 HIE   199      -0.614  35.469 104.232  1.00  0.00           C  
ATOM   3000  HE1 HIE   199       0.196  35.633 104.927  1.00  0.00           H  
ATOM   3001  NE2 HIE   199      -1.091  34.233 103.865  1.00  0.00           N  
ATOM   3002  HE2 HIE   199      -0.635  33.332 103.822  1.00  0.00           H  
ATOM   3003  CD2 HIE   199      -2.039  34.411 102.858  1.00  0.00           C  
ATOM   3004  HD2 HIE   199      -2.292  33.714 102.072  1.00  0.00           H  
ATOM   3005  C   HIE   199      -0.470  35.625 100.091  1.00  0.00           C  
ATOM   3006  O   HIE   199      -0.892  34.497  99.799  1.00  0.00           O  
ATOM   3007  N   TRP   200       0.799  35.976  99.816  1.00  0.00           N  
ATOM   3008  H   TRP   200       1.075  36.921  99.589  1.00  0.00           H  
ATOM   3009  CA  TRP   200       1.871  35.010  99.566  1.00  0.00           C  
ATOM   3010  HA  TRP   200       1.507  34.337  98.790  1.00  0.00           H  
ATOM   3011  CB  TRP   200       3.067  35.779  98.965  1.00  0.00           C  
ATOM   3012  HB2 TRP   200       2.661  36.192  98.042  1.00  0.00           H  
ATOM   3013  HB3 TRP   200       3.252  36.704  99.512  1.00  0.00           H  
ATOM   3014  CG  TRP   200       4.358  34.998  98.741  1.00  0.00           C  
ATOM   3015  CD1 TRP   200       4.442  33.767  98.209  1.00  0.00           C  
ATOM   3016  HD1 TRP   200       3.613  33.126  97.945  1.00  0.00           H  
ATOM   3017  NE1 TRP   200       5.733  33.406  98.171  1.00  0.00           N  
ATOM   3018  HE1 TRP   200       5.959  32.698  97.487  1.00  0.00           H  
ATOM   3019  CE2 TRP   200       6.613  34.346  98.600  1.00  0.00           C  
ATOM   3020  CZ2 TRP   200       7.987  34.520  98.628  1.00  0.00           C  
ATOM   3021  HZ2 TRP   200       8.568  33.641  98.391  1.00  0.00           H  
ATOM   3022  CH2 TRP   200       8.572  35.730  99.112  1.00  0.00           C  
ATOM   3023  HH2 TRP   200       9.636  35.893  99.197  1.00  0.00           H  
ATOM   3024  CZ3 TRP   200       7.667  36.764  99.427  1.00  0.00           C  
ATOM   3025  HZ3 TRP   200       8.059  37.723  99.731  1.00  0.00           H  
ATOM   3026  CE3 TRP   200       6.300  36.521  99.613  1.00  0.00           C  
ATOM   3027  HE3 TRP   200       5.713  37.311 100.058  1.00  0.00           H  
ATOM   3028  CD2 TRP   200       5.721  35.402  99.062  1.00  0.00           C  
ATOM   3029  C   TRP   200       2.463  34.425 100.875  1.00  0.00           C  
ATOM   3030  O   TRP   200       2.815  35.165 101.746  1.00  0.00           O  
ATOM   3031  N   PHE   201       2.652  33.112 100.918  1.00  0.00           N  
ATOM   3032  H   PHE   201       2.132  32.588 100.229  1.00  0.00           H  
ATOM   3033  CA  PHE   201       3.069  32.287 102.043  1.00  0.00           C  
ATOM   3034  HA  PHE   201       3.794  32.934 102.538  1.00  0.00           H  
ATOM   3035  CB  PHE   201       2.050  32.272 103.144  1.00  0.00           C  
ATOM   3036  HB2 PHE   201       2.642  31.925 103.990  1.00  0.00           H  
ATOM   3037  HB3 PHE   201       1.637  33.272 103.272  1.00  0.00           H  
ATOM   3038  CG  PHE   201       0.949  31.255 102.814  1.00  0.00           C  
ATOM   3039  CD1 PHE   201      -0.234  31.713 102.093  1.00  0.00           C  
ATOM   3040  HD1 PHE   201      -0.175  32.712 101.688  1.00  0.00           H  
ATOM   3041  CE1 PHE   201      -1.444  30.940 102.164  1.00  0.00           C  
ATOM   3042  HE1 PHE   201      -2.378  31.331 101.791  1.00  0.00           H  
ATOM   3043  CZ  PHE   201      -1.403  29.593 102.614  1.00  0.00           C  
ATOM   3044  HZ  PHE   201      -2.218  28.909 102.426  1.00  0.00           H  
ATOM   3045  CE2 PHE   201      -0.225  29.161 103.272  1.00  0.00           C  
ATOM   3046  HE2 PHE   201      -0.159  28.200 103.761  1.00  0.00           H  
ATOM   3047  CD2 PHE   201       0.934  29.995 103.341  1.00  0.00           C  
ATOM   3048  HD2 PHE   201       1.820  29.662 103.860  1.00  0.00           H  
ATOM   3049  C   PHE   201       3.823  31.007 101.768  1.00  0.00           C  
ATOM   3050  O   PHE   201       3.748  30.403 100.629  1.00  0.00           O  
ATOM   3051  N   ASN   202       4.704  30.693 102.663  1.00  0.00           N  
ATOM   3052  H   ASN   202       4.620  31.192 103.536  1.00  0.00           H  
ATOM   3053  CA  ASN   202       5.416  29.452 102.750  1.00  0.00           C  
ATOM   3054  HA  ASN   202       5.384  29.060 101.734  1.00  0.00           H  
ATOM   3055  CB  ASN   202       6.874  29.860 102.979  1.00  0.00           C  
ATOM   3056  HB2 ASN   202       7.199  30.420 102.103  1.00  0.00           H  
ATOM   3057  HB3 ASN   202       7.073  30.454 103.871  1.00  0.00           H  
ATOM   3058  CG  ASN   202       7.830  28.679 103.168  1.00  0.00           C  
ATOM   3059  OD1 ASN   202       8.402  28.461 104.258  1.00  0.00           O  
ATOM   3060  ND2 ASN   202       8.109  28.088 102.080  1.00  0.00           N  
ATOM   3061 HD21 ASN   202       8.714  27.279 102.088  1.00  0.00           H  
ATOM   3062 HD22 ASN   202       7.513  28.340 101.304  1.00  0.00           H  
ATOM   3063  C   ASN   202       4.785  28.501 103.760  1.00  0.00           C  
ATOM   3064  O   ASN   202       4.339  28.951 104.777  1.00  0.00           O  
ATOM   3065  N   CYX   203       4.915  27.188 103.501  1.00  0.00           N  
ATOM   3066  H   CYX   203       5.243  26.918 102.585  1.00  0.00           H  
ATOM   3067  CA  CYX   203       4.940  26.118 104.442  1.00  0.00           C  
ATOM   3068  HA  CYX   203       5.120  26.510 105.443  1.00  0.00           H  
ATOM   3069  CB  CYX   203       3.588  25.407 104.380  1.00  0.00           C  
ATOM   3070  HB2 CYX   203       3.509  24.986 103.377  1.00  0.00           H  
ATOM   3071  HB3 CYX   203       3.491  24.612 105.119  1.00  0.00           H  
ATOM   3072  SG  CYX   203       2.162  26.462 104.739  1.00  0.00           S  
ATOM   3073  C   CYX   203       6.112  25.196 104.076  1.00  0.00           C  
ATOM   3074  O   CYX   203       5.879  24.179 103.404  1.00  0.00           O  
ATOM   3075  N   GLY   204       7.230  25.256 104.817  1.00  0.00           N  
ATOM   3076  H   GLY   204       7.152  25.702 105.720  1.00  0.00           H  
ATOM   3077  CA  GLY   204       8.387  24.517 104.466  1.00  0.00           C  
ATOM   3078  HA2 GLY   204       9.203  25.037 104.968  1.00  0.00           H  
ATOM   3079  HA3 GLY   204       8.368  23.496 104.847  1.00  0.00           H  
ATOM   3080  C   GLY   204       8.812  24.458 102.916  1.00  0.00           C  
ATOM   3081  O   GLY   204       9.401  25.426 102.392  1.00  0.00           O  
ATOM   3082  N   GLY   205       8.622  23.310 102.253  1.00  0.00           N  
ATOM   3083  H   GLY   205       8.007  22.599 102.621  1.00  0.00           H  
ATOM   3084  CA  GLY   205       8.861  23.135 100.808  1.00  0.00           C  
ATOM   3085  HA2 GLY   205       9.842  23.551 100.574  1.00  0.00           H  
ATOM   3086  HA3 GLY   205       8.785  22.096 100.488  1.00  0.00           H  
ATOM   3087  C   GLY   205       7.867  23.971  99.924  1.00  0.00           C  
ATOM   3088  O   GLY   205       8.307  24.482  98.894  1.00  0.00           O  
ATOM   3089  N   GLU   206       6.653  24.240 100.334  1.00  0.00           N  
ATOM   3090  H   GLU   206       6.535  24.267 101.337  1.00  0.00           H  
ATOM   3091  CA  GLU   206       5.547  24.561  99.549  1.00  0.00           C  
ATOM   3092  HA  GLU   206       5.715  24.463  98.476  1.00  0.00           H  
ATOM   3093  CB  GLU   206       4.397  23.618  99.927  1.00  0.00           C  
ATOM   3094  HB2 GLU   206       4.414  23.405 100.996  1.00  0.00           H  
ATOM   3095  HB3 GLU   206       3.411  24.055  99.766  1.00  0.00           H  
ATOM   3096  CG  GLU   206       4.417  22.273  99.120  1.00  0.00           C  
ATOM   3097  HG2 GLU   206       3.518  22.121  98.523  1.00  0.00           H  
ATOM   3098  HG3 GLU   206       5.177  22.242  98.339  1.00  0.00           H  
ATOM   3099  CD  GLU   206       4.360  21.112 100.072  1.00  0.00           C  
ATOM   3100  OE1 GLU   206       5.236  20.261  99.864  1.00  0.00           O  
ATOM   3101  OE2 GLU   206       3.502  21.014 100.945  1.00  0.00           O  
ATOM   3102  C   GLU   206       5.106  25.975  99.670  1.00  0.00           C  
ATOM   3103  O   GLU   206       5.353  26.632 100.722  1.00  0.00           O  
ATOM   3104  N   PHE   207       4.604  26.571  98.618  1.00  0.00           N  
ATOM   3105  H   PHE   207       4.710  26.109  97.727  1.00  0.00           H  
ATOM   3106  CA  PHE   207       4.381  28.000  98.423  1.00  0.00           C  
ATOM   3107  HA  PHE   207       4.357  28.488  99.398  1.00  0.00           H  
ATOM   3108  CB  PHE   207       5.570  28.401  97.594  1.00  0.00           C  
ATOM   3109  HB2 PHE   207       5.854  27.576  96.941  1.00  0.00           H  
ATOM   3110  HB3 PHE   207       5.235  29.193  96.923  1.00  0.00           H  
ATOM   3111  CG  PHE   207       6.816  28.922  98.341  1.00  0.00           C  
ATOM   3112  CD1 PHE   207       7.917  28.104  98.566  1.00  0.00           C  
ATOM   3113  HD1 PHE   207       7.928  27.067  98.264  1.00  0.00           H  
ATOM   3114  CE1 PHE   207       9.122  28.719  99.022  1.00  0.00           C  
ATOM   3115  HE1 PHE   207       9.934  28.043  99.246  1.00  0.00           H  
ATOM   3116  CZ  PHE   207       9.068  29.973  99.649  1.00  0.00           C  
ATOM   3117  HZ  PHE   207       9.868  30.310 100.292  1.00  0.00           H  
ATOM   3118  CE2 PHE   207       7.921  30.854  99.502  1.00  0.00           C  
ATOM   3119  HE2 PHE   207       7.957  31.760 100.089  1.00  0.00           H  
ATOM   3120  CD2 PHE   207       6.778  30.276  98.842  1.00  0.00           C  
ATOM   3121  HD2 PHE   207       5.889  30.890  98.818  1.00  0.00           H  
ATOM   3122  C   PHE   207       3.047  28.339  97.811  1.00  0.00           C  
ATOM   3123  O   PHE   207       2.506  27.615  96.997  1.00  0.00           O  
ATOM   3124  N   PHE   208       2.395  29.355  98.393  1.00  0.00           N  
ATOM   3125  H   PHE   208       2.920  29.915  99.049  1.00  0.00           H  
ATOM   3126  CA  PHE   208       0.993  29.696  98.234  1.00  0.00           C  
ATOM   3127  HA  PHE   208       0.671  29.080  97.394  1.00  0.00           H  
ATOM   3128  CB  PHE   208       0.234  29.215  99.503  1.00  0.00           C  
ATOM   3129  HB2 PHE   208       0.642  29.671 100.405  1.00  0.00           H  
ATOM   3130  HB3 PHE   208      -0.788  29.592  99.457  1.00  0.00           H  
ATOM   3131  CG  PHE   208       0.171  27.721  99.786  1.00  0.00           C  
ATOM   3132  CD1 PHE   208       1.072  27.057 100.660  1.00  0.00           C  
ATOM   3133  HD1 PHE   208       1.916  27.590 101.070  1.00  0.00           H  
ATOM   3134  CE1 PHE   208       0.791  25.787 101.106  1.00  0.00           C  
ATOM   3135  HE1 PHE   208       1.617  25.333 101.633  1.00  0.00           H  
ATOM   3136  CZ  PHE   208      -0.262  25.062 100.589  1.00  0.00           C  
ATOM   3137  HZ  PHE   208      -0.351  24.033 100.904  1.00  0.00           H  
ATOM   3138  CE2 PHE   208      -1.059  25.616  99.561  1.00  0.00           C  
ATOM   3139  HE2 PHE   208      -1.814  25.010  99.082  1.00  0.00           H  
ATOM   3140  CD2 PHE   208      -0.874  26.973  99.224  1.00  0.00           C  
ATOM   3141  HD2 PHE   208      -1.471  27.357  98.410  1.00  0.00           H  
ATOM   3142  C   PHE   208       0.736  31.239  97.976  1.00  0.00           C  
ATOM   3143  O   PHE   208       1.341  32.087  98.703  1.00  0.00           O  
ATOM   3144  N   TYR   209      -0.258  31.567  97.145  1.00  0.00           N  
ATOM   3145  H   TYR   209      -0.796  30.877  96.641  1.00  0.00           H  
ATOM   3146  CA  TYR   209      -0.373  32.910  96.549  1.00  0.00           C  
ATOM   3147  HA  TYR   209      -0.076  33.736  97.196  1.00  0.00           H  
ATOM   3148  CB  TYR   209       0.358  32.957  95.233  1.00  0.00           C  
ATOM   3149  HB2 TYR   209       0.098  32.099  94.614  1.00  0.00           H  
ATOM   3150  HB3 TYR   209       0.004  33.834  94.691  1.00  0.00           H  
ATOM   3151  CG  TYR   209       1.897  32.942  95.388  1.00  0.00           C  
ATOM   3152  CD1 TYR   209       2.576  31.710  95.310  1.00  0.00           C  
ATOM   3153  HD1 TYR   209       2.007  30.792  95.287  1.00  0.00           H  
ATOM   3154  CE1 TYR   209       3.949  31.724  95.059  1.00  0.00           C  
ATOM   3155  HE1 TYR   209       4.385  30.740  95.148  1.00  0.00           H  
ATOM   3156  CZ  TYR   209       4.647  32.953  95.013  1.00  0.00           C  
ATOM   3157  OH  TYR   209       5.900  32.944  94.460  1.00  0.00           O  
ATOM   3158  HH  TYR   209       6.330  33.793  94.334  1.00  0.00           H  
ATOM   3159  CE2 TYR   209       3.928  34.182  95.054  1.00  0.00           C  
ATOM   3160  HE2 TYR   209       4.494  35.099  94.970  1.00  0.00           H  
ATOM   3161  CD2 TYR   209       2.549  34.206  95.394  1.00  0.00           C  
ATOM   3162  HD2 TYR   209       2.087  35.175  95.512  1.00  0.00           H  
ATOM   3163  C   TYR   209      -1.903  33.201  96.383  1.00  0.00           C  
ATOM   3164  O   TYR   209      -2.400  33.085  95.222  1.00  0.00           O  
ATOM   3165  N   CYX   210      -2.572  33.548  97.539  1.00  0.00           N  
ATOM   3166  H   CYX   210      -1.983  33.586  98.359  1.00  0.00           H  
ATOM   3167  CA  CYX   210      -4.004  33.509  97.610  1.00  0.00           C  
ATOM   3168  HA  CYX   210      -4.358  32.784  96.877  1.00  0.00           H  
ATOM   3169  CB  CYX   210      -4.316  32.993  98.994  1.00  0.00           C  
ATOM   3170  HB2 CYX   210      -3.711  33.552  99.708  1.00  0.00           H  
ATOM   3171  HB3 CYX   210      -5.395  33.072  99.123  1.00  0.00           H  
ATOM   3172  SG  CYX   210      -3.968  31.214  99.158  1.00  0.00           S  
ATOM   3173  C   CYX   210      -4.615  34.846  97.248  1.00  0.00           C  
ATOM   3174  O   CYX   210      -4.135  35.907  97.582  1.00  0.00           O  
ATOM   3175  N   ASN   211      -5.717  34.800  96.518  1.00  0.00           N  
ATOM   3176  H   ASN   211      -6.024  33.876  96.248  1.00  0.00           H  
ATOM   3177  CA  ASN   211      -6.546  35.949  96.100  1.00  0.00           C  
ATOM   3178  HA  ASN   211      -5.961  36.567  95.419  1.00  0.00           H  
ATOM   3179  CB  ASN   211      -7.813  35.541  95.333  1.00  0.00           C  
ATOM   3180  HB2 ASN   211      -7.579  34.732  94.641  1.00  0.00           H  
ATOM   3181  HB3 ASN   211      -8.578  35.089  95.965  1.00  0.00           H  
ATOM   3182  CG  ASN   211      -8.384  36.724  94.621  1.00  0.00           C  
ATOM   3183  OD1 ASN   211      -8.832  37.632  95.240  1.00  0.00           O  
ATOM   3184  ND2 ASN   211      -8.331  36.715  93.335  1.00  0.00           N  
ATOM   3185 HD21 ASN   211      -8.162  37.668  93.046  1.00  0.00           H  
ATOM   3186 HD22 ASN   211      -7.677  36.071  92.915  1.00  0.00           H  
ATOM   3187  C   ASN   211      -6.851  36.898  97.323  1.00  0.00           C  
ATOM   3188  O   ASN   211      -7.729  36.607  98.129  1.00  0.00           O  
ATOM   3189  N   SER   212      -6.243  38.065  97.325  1.00  0.00           N  
ATOM   3190  H   SER   212      -5.544  38.328  96.644  1.00  0.00           H  
ATOM   3191  CA  SER   212      -6.408  39.062  98.379  1.00  0.00           C  
ATOM   3192  HA  SER   212      -6.490  38.403  99.243  1.00  0.00           H  
ATOM   3193  CB  SER   212      -5.096  39.867  98.579  1.00  0.00           C  
ATOM   3194  HB2 SER   212      -4.635  40.094  97.617  1.00  0.00           H  
ATOM   3195  HB3 SER   212      -5.333  40.762  99.154  1.00  0.00           H  
ATOM   3196  OG  SER   212      -4.200  39.080  99.360  1.00  0.00           O  
ATOM   3197  HG  SER   212      -3.705  39.693  99.908  1.00  0.00           H  
ATOM   3198  C   SER   212      -7.736  39.875  98.309  1.00  0.00           C  
ATOM   3199  O   SER   212      -8.055  40.569  99.254  1.00  0.00           O  
ATOM   3200  N   THR   213      -8.412  40.020  97.132  1.00  0.00           N  
ATOM   3201  H   THR   213      -8.125  39.385  96.400  1.00  0.00           H  
ATOM   3202  CA  THR   213      -9.774  40.594  97.059  1.00  0.00           C  
ATOM   3203  HA  THR   213      -9.841  41.531  97.613  1.00  0.00           H  
ATOM   3204  CB  THR   213     -10.137  40.898  95.559  1.00  0.00           C  
ATOM   3205  HB  THR   213      -9.839  40.143  94.832  1.00  0.00           H  
ATOM   3206  CG2 THR   213     -11.569  41.313  95.374  1.00  0.00           C  
ATOM   3207 HG21 THR   213     -11.870  42.170  95.977  1.00  0.00           H  
ATOM   3208 HG22 THR   213     -11.745  41.741  94.387  1.00  0.00           H  
ATOM   3209 HG23 THR   213     -12.311  40.522  95.483  1.00  0.00           H  
ATOM   3210  OG1 THR   213      -9.418  42.052  95.288  1.00  0.00           O  
ATOM   3211  HG1 THR   213      -8.577  41.702  94.985  1.00  0.00           H  
ATOM   3212  C   THR   213     -10.823  39.750  97.696  1.00  0.00           C  
ATOM   3213  O   THR   213     -11.815  40.255  98.137  1.00  0.00           O  
ATOM   3214  N   GLN   214     -10.657  38.415  97.568  1.00  0.00           N  
ATOM   3215  H   GLN   214      -9.919  38.144  96.933  1.00  0.00           H  
ATOM   3216  CA  GLN   214     -11.604  37.407  98.257  1.00  0.00           C  
ATOM   3217  HA  GLN   214     -12.631  37.733  98.090  1.00  0.00           H  
ATOM   3218  CB  GLN   214     -11.314  36.024  97.541  1.00  0.00           C  
ATOM   3219  HB2 GLN   214     -10.249  35.836  97.406  1.00  0.00           H  
ATOM   3220  HB3 GLN   214     -11.743  35.216  98.133  1.00  0.00           H  
ATOM   3221  CG  GLN   214     -11.891  35.852  96.084  1.00  0.00           C  
ATOM   3222  HG2 GLN   214     -12.158  36.822  95.663  1.00  0.00           H  
ATOM   3223  HG3 GLN   214     -11.125  35.347  95.496  1.00  0.00           H  
ATOM   3224  CD  GLN   214     -13.103  34.990  95.958  1.00  0.00           C  
ATOM   3225  OE1 GLN   214     -13.101  33.797  96.273  1.00  0.00           O  
ATOM   3226  NE2 GLN   214     -14.255  35.519  95.554  1.00  0.00           N  
ATOM   3227 HE21 GLN   214     -14.320  36.519  95.428  1.00  0.00           H  
ATOM   3228 HE22 GLN   214     -15.064  34.970  95.807  1.00  0.00           H  
ATOM   3229  C   GLN   214     -11.386  37.380  99.753  1.00  0.00           C  
ATOM   3230  O   GLN   214     -12.182  36.898 100.518  1.00  0.00           O  
ATOM   3231  N   LEU   215     -10.193  37.867 100.222  1.00  0.00           N  
ATOM   3232  H   LEU   215      -9.616  38.273  99.499  1.00  0.00           H  
ATOM   3233  CA  LEU   215     -10.000  38.189 101.619  1.00  0.00           C  
ATOM   3234  HA  LEU   215     -10.582  37.592 102.321  1.00  0.00           H  
ATOM   3235  CB  LEU   215      -8.557  37.859 101.951  1.00  0.00           C  
ATOM   3236  HB2 LEU   215      -7.882  38.414 101.298  1.00  0.00           H  
ATOM   3237  HB3 LEU   215      -8.375  38.205 102.968  1.00  0.00           H  
ATOM   3238  CG  LEU   215      -7.999  36.408 101.871  1.00  0.00           C  
ATOM   3239  HG  LEU   215      -8.482  35.811 101.097  1.00  0.00           H  
ATOM   3240  CD1 LEU   215      -6.499  36.284 101.700  1.00  0.00           C  
ATOM   3241 HD11 LEU   215      -5.886  36.865 102.388  1.00  0.00           H  
ATOM   3242 HD12 LEU   215      -6.227  35.229 101.740  1.00  0.00           H  
ATOM   3243 HD13 LEU   215      -6.257  36.720 100.730  1.00  0.00           H  
ATOM   3244  CD2 LEU   215      -8.401  35.679 103.184  1.00  0.00           C  
ATOM   3245 HD21 LEU   215      -8.320  34.598 103.070  1.00  0.00           H  
ATOM   3246 HD22 LEU   215      -7.771  36.032 104.001  1.00  0.00           H  
ATOM   3247 HD23 LEU   215      -9.413  36.012 103.416  1.00  0.00           H  
ATOM   3248  C   LEU   215     -10.389  39.553 102.140  1.00  0.00           C  
ATOM   3249  O   LEU   215     -10.935  39.623 103.223  1.00  0.00           O  
ATOM   3250  N   PHE   216     -10.000  40.587 101.386  1.00  0.00           N  
ATOM   3251  H   PHE   216      -9.556  40.326 100.517  1.00  0.00           H  
ATOM   3252  CA  PHE   216      -9.991  41.969 101.801  1.00  0.00           C  
ATOM   3253  HA  PHE   216     -10.446  42.039 102.789  1.00  0.00           H  
ATOM   3254  CB  PHE   216      -8.552  42.504 102.041  1.00  0.00           C  
ATOM   3255  HB2 PHE   216      -7.979  42.381 101.122  1.00  0.00           H  
ATOM   3256  HB3 PHE   216      -8.584  43.537 102.388  1.00  0.00           H  
ATOM   3257  CG  PHE   216      -7.734  41.691 103.022  1.00  0.00           C  
ATOM   3258  CD1 PHE   216      -6.751  40.852 102.534  1.00  0.00           C  
ATOM   3259  HD1 PHE   216      -6.465  40.847 101.493  1.00  0.00           H  
ATOM   3260  CE1 PHE   216      -5.798  40.282 103.440  1.00  0.00           C  
ATOM   3261  HE1 PHE   216      -5.085  39.595 103.009  1.00  0.00           H  
ATOM   3262  CZ  PHE   216      -5.978  40.430 104.821  1.00  0.00           C  
ATOM   3263  HZ  PHE   216      -5.243  40.058 105.519  1.00  0.00           H  
ATOM   3264  CE2 PHE   216      -7.139  41.086 105.301  1.00  0.00           C  
ATOM   3265  HE2 PHE   216      -7.252  41.149 106.373  1.00  0.00           H  
ATOM   3266  CD2 PHE   216      -8.083  41.647 104.396  1.00  0.00           C  
ATOM   3267  HD2 PHE   216      -8.890  42.305 104.679  1.00  0.00           H  
ATOM   3268  C   PHE   216     -10.733  42.908 100.753  1.00  0.00           C  
ATOM   3269  O   PHE   216     -10.215  43.318  99.751  1.00  0.00           O  
ATOM   3270  N   ASN   217     -12.078  43.038 101.010  1.00  0.00           N  
ATOM   3271  H   ASN   217     -12.477  42.462 101.737  1.00  0.00           H  
ATOM   3272  CA  ASN   217     -12.995  43.859 100.251  1.00  0.00           C  
ATOM   3273  HA  ASN   217     -12.463  44.459  99.513  1.00  0.00           H  
ATOM   3274  CB  ASN   217     -13.820  42.871  99.438  1.00  0.00           C  
ATOM   3275  HB2 ASN   217     -14.648  43.379  98.943  1.00  0.00           H  
ATOM   3276  HB3 ASN   217     -13.084  42.539  98.706  1.00  0.00           H  
ATOM   3277  CG  ASN   217     -14.368  41.664 100.181  1.00  0.00           C  
ATOM   3278  OD1 ASN   217     -15.071  41.819 101.159  1.00  0.00           O  
ATOM   3279  ND2 ASN   217     -14.045  40.475  99.719  1.00  0.00           N  
ATOM   3280 HD21 ASN   217     -13.259  40.410  99.088  1.00  0.00           H  
ATOM   3281 HD22 ASN   217     -13.907  39.811 100.466  1.00  0.00           H  
ATOM   3282  C   ASN   217     -13.855  44.779 101.207  1.00  0.00           C  
ATOM   3283  O   ASN   217     -14.478  45.736 100.759  1.00  0.00           O  
ATOM   3284  N   SER   218     -13.863  44.421 102.513  1.00  0.00           N  
ATOM   3285  H   SER   218     -13.261  43.662 102.802  1.00  0.00           H  
ATOM   3286  CA  SER   218     -15.026  44.767 103.430  1.00  0.00           C  
ATOM   3287  HA  SER   218     -15.941  44.597 102.862  1.00  0.00           H  
ATOM   3288  CB  SER   218     -15.050  43.766 104.585  1.00  0.00           C  
ATOM   3289  HB2 SER   218     -15.065  42.742 104.212  1.00  0.00           H  
ATOM   3290  HB3 SER   218     -14.149  43.952 105.169  1.00  0.00           H  
ATOM   3291  OG  SER   218     -16.171  43.974 105.401  1.00  0.00           O  
ATOM   3292  HG  SER   218     -16.339  43.122 105.810  1.00  0.00           H  
ATOM   3293  C   SER   218     -15.084  46.202 104.000  1.00  0.00           C  
ATOM   3294  O   SER   218     -14.063  46.744 104.388  1.00  0.00           O  
ATOM   3295  N   THR   219     -16.321  46.786 104.040  1.00  0.00           N  
ATOM   3296  H   THR   219     -17.050  46.435 103.435  1.00  0.00           H  
ATOM   3297  CA  THR   219     -16.690  48.046 104.745  1.00  0.00           C  
ATOM   3298  HA  THR   219     -15.802  48.664 104.883  1.00  0.00           H  
ATOM   3299  CB  THR   219     -17.585  49.019 103.937  1.00  0.00           C  
ATOM   3300  HB  THR   219     -18.542  48.517 103.795  1.00  0.00           H  
ATOM   3301  CG2 THR   219     -17.747  50.412 104.535  1.00  0.00           C  
ATOM   3302 HG21 THR   219     -17.829  50.439 105.622  1.00  0.00           H  
ATOM   3303 HG22 THR   219     -16.835  50.956 104.290  1.00  0.00           H  
ATOM   3304 HG23 THR   219     -18.641  50.936 104.197  1.00  0.00           H  
ATOM   3305  OG1 THR   219     -16.972  49.246 102.683  1.00  0.00           O  
ATOM   3306  HG1 THR   219     -16.956  48.462 102.129  1.00  0.00           H  
ATOM   3307  C   THR   219     -17.214  47.701 106.150  1.00  0.00           C  
ATOM   3308  O   THR   219     -18.336  47.185 106.220  1.00  0.00           O  
ATOM   3309  N   TRP   220     -16.592  48.214 107.252  1.00  0.00           N  
ATOM   3310  H   TRP   220     -15.622  48.495 107.236  1.00  0.00           H  
ATOM   3311  CA  TRP   220     -16.889  47.920 108.639  1.00  0.00           C  
ATOM   3312  HA  TRP   220     -17.759  47.264 108.598  1.00  0.00           H  
ATOM   3313  CB  TRP   220     -15.651  47.256 109.269  1.00  0.00           C  
ATOM   3314  HB2 TRP   220     -14.789  47.417 108.622  1.00  0.00           H  
ATOM   3315  HB3 TRP   220     -15.261  47.815 110.120  1.00  0.00           H  
ATOM   3316  CG  TRP   220     -15.749  45.804 109.463  1.00  0.00           C  
ATOM   3317  CD1 TRP   220     -15.357  44.902 108.495  1.00  0.00           C  
ATOM   3318  HD1 TRP   220     -15.009  45.104 107.493  1.00  0.00           H  
ATOM   3319  NE1 TRP   220     -15.785  43.679 108.887  1.00  0.00           N  
ATOM   3320  HE1 TRP   220     -15.646  42.875 108.291  1.00  0.00           H  
ATOM   3321  CE2 TRP   220     -16.536  43.665 110.069  1.00  0.00           C  
ATOM   3322  CZ2 TRP   220     -17.197  42.668 110.832  1.00  0.00           C  
ATOM   3323  HZ2 TRP   220     -17.266  41.613 110.614  1.00  0.00           H  
ATOM   3324  CH2 TRP   220     -18.132  43.075 111.745  1.00  0.00           C  
ATOM   3325  HH2 TRP   220     -18.489  42.296 112.401  1.00  0.00           H  
ATOM   3326  CZ3 TRP   220     -18.333  44.424 112.045  1.00  0.00           C  
ATOM   3327  HZ3 TRP   220     -18.930  44.690 112.904  1.00  0.00           H  
ATOM   3328  CE3 TRP   220     -17.603  45.489 111.384  1.00  0.00           C  
ATOM   3329  HE3 TRP   220     -17.737  46.536 111.613  1.00  0.00           H  
ATOM   3330  CD2 TRP   220     -16.704  45.061 110.331  1.00  0.00           C  
ATOM   3331  C   TRP   220     -17.263  49.148 109.419  1.00  0.00           C  
ATOM   3332  O   TRP   220     -16.578  50.140 109.336  1.00  0.00           O  
ATOM   3333  N   PHE   221     -18.331  49.016 110.188  1.00  0.00           N  
ATOM   3334  H   PHE   221     -18.761  48.103 110.155  1.00  0.00           H  
ATOM   3335  CA  PHE   221     -18.934  50.141 110.981  1.00  0.00           C  
ATOM   3336  HA  PHE   221     -19.915  49.808 111.321  1.00  0.00           H  
ATOM   3337  CB  PHE   221     -18.005  50.421 112.231  1.00  0.00           C  
ATOM   3338  HB2 PHE   221     -17.088  50.936 111.943  1.00  0.00           H  
ATOM   3339  HB3 PHE   221     -18.526  51.207 112.778  1.00  0.00           H  
ATOM   3340  CG  PHE   221     -17.573  49.209 113.050  1.00  0.00           C  
ATOM   3341  CD1 PHE   221     -18.504  48.274 113.589  1.00  0.00           C  
ATOM   3342  HD1 PHE   221     -19.535  48.189 113.279  1.00  0.00           H  
ATOM   3343  CE1 PHE   221     -18.028  47.213 114.428  1.00  0.00           C  
ATOM   3344  HE1 PHE   221     -18.678  46.444 114.819  1.00  0.00           H  
ATOM   3345  CZ  PHE   221     -16.715  47.211 114.881  1.00  0.00           C  
ATOM   3346  HZ  PHE   221     -16.299  46.420 115.488  1.00  0.00           H  
ATOM   3347  CE2 PHE   221     -15.829  48.087 114.287  1.00  0.00           C  
ATOM   3348  HE2 PHE   221     -14.808  47.998 114.628  1.00  0.00           H  
ATOM   3349  CD2 PHE   221     -16.233  49.175 113.510  1.00  0.00           C  
ATOM   3350  HD2 PHE   221     -15.456  49.847 113.175  1.00  0.00           H  
ATOM   3351  C   PHE   221     -19.213  51.382 110.133  1.00  0.00           C  
ATOM   3352  O   PHE   221     -18.917  52.533 110.490  1.00  0.00           O  
ATOM   3353  N   ASN   222     -19.929  51.150 109.020  1.00  0.00           N  
ATOM   3354  H   ASN   222     -20.362  50.239 108.968  1.00  0.00           H  
ATOM   3355  CA  ASN   222     -20.713  52.181 108.292  1.00  0.00           C  
ATOM   3356  HA  ASN   222     -20.122  53.092 108.199  1.00  0.00           H  
ATOM   3357  CB  ASN   222     -20.918  51.710 106.871  1.00  0.00           C  
ATOM   3358  HB2 ASN   222     -19.984  51.890 106.339  1.00  0.00           H  
ATOM   3359  HB3 ASN   222     -21.030  50.625 106.888  1.00  0.00           H  
ATOM   3360  CG  ASN   222     -22.128  52.355 106.167  1.00  0.00           C  
ATOM   3361  OD1 ASN   222     -23.246  51.921 106.181  1.00  0.00           O  
ATOM   3362  ND2 ASN   222     -21.891  53.584 105.702  1.00  0.00           N  
ATOM   3363 HD21 ASN   222     -22.780  54.028 105.518  1.00  0.00           H  
ATOM   3364 HD22 ASN   222     -21.179  54.085 106.215  1.00  0.00           H  
ATOM   3365  C   ASN   222     -22.065  52.417 109.064  1.00  0.00           C  
ATOM   3366  O   ASN   222     -22.681  51.531 109.601  1.00  0.00           O  
ATOM   3367  N   SER   223     -22.586  53.613 108.947  1.00  0.00           N  
ATOM   3368  H   SER   223     -22.124  54.310 108.380  1.00  0.00           H  
ATOM   3369  CA  SER   223     -23.716  54.075 109.743  1.00  0.00           C  
ATOM   3370  HA  SER   223     -23.502  53.966 110.806  1.00  0.00           H  
ATOM   3371  CB  SER   223     -23.913  55.581 109.369  1.00  0.00           C  
ATOM   3372  HB2 SER   223     -24.407  55.738 108.410  1.00  0.00           H  
ATOM   3373  HB3 SER   223     -24.566  55.953 110.158  1.00  0.00           H  
ATOM   3374  OG  SER   223     -22.694  56.212 109.458  1.00  0.00           O  
ATOM   3375  HG  SER   223     -22.846  57.053 109.021  1.00  0.00           H  
ATOM   3376  C   SER   223     -24.975  53.163 109.421  1.00  0.00           C  
ATOM   3377  O   SER   223     -25.372  52.340 110.222  1.00  0.00           O  
ATOM   3378  N   THR   224     -25.436  53.154 108.177  1.00  0.00           N  
ATOM   3379  H   THR   224     -25.066  53.845 107.540  1.00  0.00           H  
ATOM   3380  CA  THR   224     -26.554  52.268 107.694  1.00  0.00           C  
ATOM   3381  HA  THR   224     -27.479  52.636 108.138  1.00  0.00           H  
ATOM   3382  CB  THR   224     -26.643  52.417 106.141  1.00  0.00           C  
ATOM   3383  HB  THR   224     -25.743  52.124 105.599  1.00  0.00           H  
ATOM   3384  CG2 THR   224     -27.710  51.575 105.551  1.00  0.00           C  
ATOM   3385 HG21 THR   224     -28.226  50.912 106.244  1.00  0.00           H  
ATOM   3386 HG22 THR   224     -28.489  52.231 105.162  1.00  0.00           H  
ATOM   3387 HG23 THR   224     -27.190  50.928 104.844  1.00  0.00           H  
ATOM   3388  OG1 THR   224     -26.922  53.824 105.851  1.00  0.00           O  
ATOM   3389  HG1 THR   224     -27.875  53.935 105.828  1.00  0.00           H  
ATOM   3390  C   THR   224     -26.324  50.766 108.033  1.00  0.00           C  
ATOM   3391  O   THR   224     -27.236  50.093 108.478  1.00  0.00           O  
ATOM   3392  N   TRP   225     -25.153  50.289 107.582  1.00  0.00           N  
ATOM   3393  H   TRP   225     -24.430  50.985 107.468  1.00  0.00           H  
ATOM   3394  CA  TRP   225     -24.770  48.915 107.763  1.00  0.00           C  
ATOM   3395  HA  TRP   225     -25.591  48.257 107.479  1.00  0.00           H  
ATOM   3396  CB  TRP   225     -23.741  48.694 106.717  1.00  0.00           C  
ATOM   3397  HB2 TRP   225     -22.844  49.184 107.096  1.00  0.00           H  
ATOM   3398  HB3 TRP   225     -23.481  47.635 106.719  1.00  0.00           H  
ATOM   3399  CG  TRP   225     -23.931  48.977 105.196  1.00  0.00           C  
ATOM   3400  CD1 TRP   225     -25.087  48.816 104.592  1.00  0.00           C  
ATOM   3401  HD1 TRP   225     -25.944  48.434 105.126  1.00  0.00           H  
ATOM   3402  NE1 TRP   225     -25.024  48.777 103.275  1.00  0.00           N  
ATOM   3403  HE1 TRP   225     -25.868  48.713 102.724  1.00  0.00           H  
ATOM   3404  CE2 TRP   225     -23.758  49.081 102.867  1.00  0.00           C  
ATOM   3405  CZ2 TRP   225     -23.198  49.248 101.640  1.00  0.00           C  
ATOM   3406  HZ2 TRP   225     -23.736  48.882 100.778  1.00  0.00           H  
ATOM   3407  CH2 TRP   225     -21.936  49.855 101.571  1.00  0.00           C  
ATOM   3408  HH2 TRP   225     -21.627  50.373 100.675  1.00  0.00           H  
ATOM   3409  CZ3 TRP   225     -21.126  49.969 102.742  1.00  0.00           C  
ATOM   3410  HZ3 TRP   225     -20.079  50.230 102.705  1.00  0.00           H  
ATOM   3411  CE3 TRP   225     -21.686  49.664 103.988  1.00  0.00           C  
ATOM   3412  HE3 TRP   225     -21.153  49.732 104.925  1.00  0.00           H  
ATOM   3413  CD2 TRP   225     -23.040  49.281 104.093  1.00  0.00           C  
ATOM   3414  C   TRP   225     -24.328  48.613 109.121  1.00  0.00           C  
ATOM   3415  O   TRP   225     -23.996  47.449 109.363  1.00  0.00           O  
ATOM   3416  N   SER   226     -24.559  49.410 110.193  1.00  0.00           N  
ATOM   3417  H   SER   226     -24.372  50.365 109.925  1.00  0.00           H  
ATOM   3418  CA  SER   226     -24.201  48.890 111.538  1.00  0.00           C  
ATOM   3419  HA  SER   226     -23.243  48.372 111.489  1.00  0.00           H  
ATOM   3420  CB  SER   226     -24.185  50.136 112.506  1.00  0.00           C  
ATOM   3421  HB2 SER   226     -25.133  50.671 112.447  1.00  0.00           H  
ATOM   3422  HB3 SER   226     -24.061  49.731 113.510  1.00  0.00           H  
ATOM   3423  OG  SER   226     -23.095  50.944 112.216  1.00  0.00           O  
ATOM   3424  HG  SER   226     -23.276  51.319 111.351  1.00  0.00           H  
ATOM   3425  C   SER   226     -25.166  47.869 112.148  1.00  0.00           C  
ATOM   3426  O   SER   226     -24.889  47.171 113.147  1.00  0.00           O  
ATOM   3427  N   THR   227     -26.346  47.696 111.528  1.00  0.00           N  
ATOM   3428  H   THR   227     -26.510  48.369 110.793  1.00  0.00           H  
ATOM   3429  CA  THR   227     -27.266  46.549 111.739  1.00  0.00           C  
ATOM   3430  HA  THR   227     -27.637  46.487 112.762  1.00  0.00           H  
ATOM   3431  CB  THR   227     -28.485  46.671 110.766  1.00  0.00           C  
ATOM   3432  HB  THR   227     -29.218  45.865 110.733  1.00  0.00           H  
ATOM   3433  CG2 THR   227     -29.251  47.948 111.105  1.00  0.00           C  
ATOM   3434 HG21 THR   227     -29.602  48.015 112.135  1.00  0.00           H  
ATOM   3435 HG22 THR   227     -28.634  48.844 111.029  1.00  0.00           H  
ATOM   3436 HG23 THR   227     -30.122  48.101 110.467  1.00  0.00           H  
ATOM   3437  OG1 THR   227     -27.925  46.911 109.478  1.00  0.00           O  
ATOM   3438  HG1 THR   227     -28.674  47.066 108.898  1.00  0.00           H  
ATOM   3439  C   THR   227     -26.549  45.226 111.493  1.00  0.00           C  
ATOM   3440  O   THR   227     -26.836  44.254 112.246  1.00  0.00           O  
ATOM   3441  N   GLU   228     -25.832  45.179 110.376  1.00  0.00           N  
ATOM   3442  H   GLU   228     -25.891  45.988 109.774  1.00  0.00           H  
ATOM   3443  CA  GLU   228     -24.996  44.023 109.958  1.00  0.00           C  
ATOM   3444  HA  GLU   228     -25.413  43.082 110.318  1.00  0.00           H  
ATOM   3445  CB  GLU   228     -24.961  43.843 108.390  1.00  0.00           C  
ATOM   3446  HB2 GLU   228     -24.710  44.794 107.921  1.00  0.00           H  
ATOM   3447  HB3 GLU   228     -24.188  43.116 108.139  1.00  0.00           H  
ATOM   3448  CG  GLU   228     -26.344  43.372 107.889  1.00  0.00           C  
ATOM   3449  HG2 GLU   228     -27.103  43.529 108.656  1.00  0.00           H  
ATOM   3450  HG3 GLU   228     -26.555  44.083 107.090  1.00  0.00           H  
ATOM   3451  CD  GLU   228     -26.274  41.907 107.466  1.00  0.00           C  
ATOM   3452  OE1 GLU   228     -26.037  40.993 108.341  1.00  0.00           O  
ATOM   3453  OE2 GLU   228     -26.666  41.586 106.320  1.00  0.00           O  
ATOM   3454  C   GLU   228     -23.560  44.063 110.400  1.00  0.00           C  
ATOM   3455  O   GLU   228     -22.973  43.003 110.552  1.00  0.00           O  
ATOM   3456  N   GLY   229     -22.988  45.223 110.686  1.00  0.00           N  
ATOM   3457  H   GLY   229     -23.530  46.053 110.492  1.00  0.00           H  
ATOM   3458  CA  GLY   229     -21.579  45.521 111.087  1.00  0.00           C  
ATOM   3459  HA2 GLY   229     -21.504  46.371 111.765  1.00  0.00           H  
ATOM   3460  HA3 GLY   229     -21.141  44.677 111.620  1.00  0.00           H  
ATOM   3461  C   GLY   229     -20.773  45.758 109.860  1.00  0.00           C  
ATOM   3462  O   GLY   229     -20.137  46.776 109.660  1.00  0.00           O  
ATOM   3463  N   SER   230     -21.049  44.953 108.814  1.00  0.00           N  
ATOM   3464  H   SER   230     -21.624  44.151 109.029  1.00  0.00           H  
ATOM   3465  CA  SER   230     -20.232  44.820 107.639  1.00  0.00           C  
ATOM   3466  HA  SER   230     -19.689  45.726 107.370  1.00  0.00           H  
ATOM   3467  CB  SER   230     -19.179  43.777 107.998  1.00  0.00           C  
ATOM   3468  HB2 SER   230     -18.383  43.983 107.281  1.00  0.00           H  
ATOM   3469  HB3 SER   230     -18.851  43.894 109.031  1.00  0.00           H  
ATOM   3470  OG  SER   230     -19.768  42.497 107.824  1.00  0.00           O  
ATOM   3471  HG  SER   230     -20.089  42.193 108.676  1.00  0.00           H  
ATOM   3472  C   SER   230     -21.039  44.519 106.328  1.00  0.00           C  
ATOM   3473  O   SER   230     -22.121  43.992 106.467  1.00  0.00           O  
ATOM   3474  N   ASN   231     -20.432  44.860 105.172  1.00  0.00           N  
ATOM   3475  H   ASN   231     -19.660  45.503 105.282  1.00  0.00           H  
ATOM   3476  CA  ASN   231     -21.107  44.745 103.865  1.00  0.00           C  
ATOM   3477  HA  ASN   231     -22.187  44.669 103.987  1.00  0.00           H  
ATOM   3478  CB  ASN   231     -20.940  46.097 103.194  1.00  0.00           C  
ATOM   3479  HB2 ASN   231     -21.510  46.781 103.824  1.00  0.00           H  
ATOM   3480  HB3 ASN   231     -19.897  46.397 103.093  1.00  0.00           H  
ATOM   3481  CG  ASN   231     -21.666  46.123 101.851  1.00  0.00           C  
ATOM   3482  OD1 ASN   231     -20.993  46.283 100.876  1.00  0.00           O  
ATOM   3483  ND2 ASN   231     -22.944  45.832 101.738  1.00  0.00           N  
ATOM   3484 HD21 ASN   231     -23.389  45.977 100.843  1.00  0.00           H  
ATOM   3485 HD22 ASN   231     -23.584  46.009 102.500  1.00  0.00           H  
ATOM   3486  C   ASN   231     -20.546  43.552 103.053  1.00  0.00           C  
ATOM   3487  O   ASN   231     -19.369  43.591 102.695  1.00  0.00           O  
ATOM   3488  N   ASN   232     -21.333  42.527 102.820  1.00  0.00           N  
ATOM   3489  H   ASN   232     -22.159  42.412 103.390  1.00  0.00           H  
ATOM   3490  CA  ASN   232     -21.080  41.395 101.929  1.00  0.00           C  
ATOM   3491  HA  ASN   232     -20.119  41.525 101.431  1.00  0.00           H  
ATOM   3492  CB  ASN   232     -20.977  40.175 102.750  1.00  0.00           C  
ATOM   3493  HB2 ASN   232     -20.325  40.406 103.592  1.00  0.00           H  
ATOM   3494  HB3 ASN   232     -21.946  39.924 103.181  1.00  0.00           H  
ATOM   3495  CG  ASN   232     -20.414  38.937 102.035  1.00  0.00           C  
ATOM   3496  OD1 ASN   232     -19.668  39.025 101.108  1.00  0.00           O  
ATOM   3497  ND2 ASN   232     -20.713  37.773 102.495  1.00  0.00           N  
ATOM   3498 HD21 ASN   232     -21.107  37.674 103.419  1.00  0.00           H  
ATOM   3499 HD22 ASN   232     -20.378  36.973 101.977  1.00  0.00           H  
ATOM   3500  C   ASN   232     -22.202  41.177 100.880  1.00  0.00           C  
ATOM   3501  O   ASN   232     -23.360  41.535 101.120  1.00  0.00           O  
ATOM   3502  N   THR   233     -21.905  40.488  99.719  1.00  0.00           N  
ATOM   3503  H   THR   233     -20.988  40.115  99.519  1.00  0.00           H  
ATOM   3504  CA  THR   233     -22.925  39.755  98.986  1.00  0.00           C  
ATOM   3505  HA  THR   233     -23.860  39.872  99.534  1.00  0.00           H  
ATOM   3506  CB  THR   233     -23.209  40.498  97.638  1.00  0.00           C  
ATOM   3507  HB  THR   233     -24.145  40.188  97.171  1.00  0.00           H  
ATOM   3508  CG2 THR   233     -23.353  42.008  97.769  1.00  0.00           C  
ATOM   3509 HG21 THR   233     -22.400  42.397  98.126  1.00  0.00           H  
ATOM   3510 HG22 THR   233     -23.477  42.413  96.765  1.00  0.00           H  
ATOM   3511 HG23 THR   233     -24.134  42.308  98.468  1.00  0.00           H  
ATOM   3512  OG1 THR   233     -22.129  40.333  96.801  1.00  0.00           O  
ATOM   3513  HG1 THR   233     -22.194  39.615  96.168  1.00  0.00           H  
ATOM   3514  C   THR   233     -22.687  38.216  98.791  1.00  0.00           C  
ATOM   3515  O   THR   233     -23.613  37.669  98.233  1.00  0.00           O  
ATOM   3516  N   GLU   234     -21.561  37.558  99.136  1.00  0.00           N  
ATOM   3517  H   GLU   234     -20.927  38.032  99.762  1.00  0.00           H  
ATOM   3518  CA  GLU   234     -21.286  36.101  98.780  1.00  0.00           C  
ATOM   3519  HA  GLU   234     -22.139  35.682  98.246  1.00  0.00           H  
ATOM   3520  CB  GLU   234     -20.073  35.913  97.897  1.00  0.00           C  
ATOM   3521  HB2 GLU   234     -20.009  36.736  97.185  1.00  0.00           H  
ATOM   3522  HB3 GLU   234     -19.117  35.928  98.421  1.00  0.00           H  
ATOM   3523  CG  GLU   234     -19.980  34.663  97.034  1.00  0.00           C  
ATOM   3524  HG2 GLU   234     -20.890  34.416  96.486  1.00  0.00           H  
ATOM   3525  HG3 GLU   234     -19.145  34.854  96.360  1.00  0.00           H  
ATOM   3526  CD  GLU   234     -19.501  33.495  97.906  1.00  0.00           C  
ATOM   3527  OE1 GLU   234     -18.321  33.094  97.986  1.00  0.00           O  
ATOM   3528  OE2 GLU   234     -20.465  32.829  98.389  1.00  0.00           O  
ATOM   3529  C   GLU   234     -21.167  35.232 100.088  1.00  0.00           C  
ATOM   3530  O   GLU   234     -20.240  35.401 100.837  1.00  0.00           O  
ATOM   3531  N   GLY   235     -22.349  34.616 100.427  1.00  0.00           N  
ATOM   3532  H   GLY   235     -23.109  34.673  99.764  1.00  0.00           H  
ATOM   3533  CA  GLY   235     -22.679  34.166 101.777  1.00  0.00           C  
ATOM   3534  HA2 GLY   235     -22.243  34.812 102.538  1.00  0.00           H  
ATOM   3535  HA3 GLY   235     -23.765  34.138 101.865  1.00  0.00           H  
ATOM   3536  C   GLY   235     -22.250  32.736 102.106  1.00  0.00           C  
ATOM   3537  O   GLY   235     -22.493  32.302 103.218  1.00  0.00           O  
ATOM   3538  N   SER   236     -21.693  32.047 101.124  1.00  0.00           N  
ATOM   3539  H   SER   236     -21.597  32.575 100.269  1.00  0.00           H  
ATOM   3540  CA  SER   236     -21.394  30.570 101.308  1.00  0.00           C  
ATOM   3541  HA  SER   236     -22.346  30.040 101.343  1.00  0.00           H  
ATOM   3542  CB  SER   236     -20.581  30.077 100.112  1.00  0.00           C  
ATOM   3543  HB2 SER   236     -19.616  30.579 100.050  1.00  0.00           H  
ATOM   3544  HB3 SER   236     -20.482  28.992 100.155  1.00  0.00           H  
ATOM   3545  OG  SER   236     -21.313  30.401  98.991  1.00  0.00           O  
ATOM   3546  HG  SER   236     -21.099  31.299  98.729  1.00  0.00           H  
ATOM   3547  C   SER   236     -20.519  30.485 102.538  1.00  0.00           C  
ATOM   3548  O   SER   236     -19.579  31.252 102.742  1.00  0.00           O  
ATOM   3549  N   ASP   237     -20.804  29.438 103.299  1.00  0.00           N  
ATOM   3550  H   ASP   237     -21.333  28.705 102.849  1.00  0.00           H  
ATOM   3551  CA  ASP   237     -20.345  29.233 104.688  1.00  0.00           C  
ATOM   3552  HA  ASP   237     -20.635  30.127 105.241  1.00  0.00           H  
ATOM   3553  CB  ASP   237     -21.041  27.920 105.326  1.00  0.00           C  
ATOM   3554  HB2 ASP   237     -22.106  27.970 105.098  1.00  0.00           H  
ATOM   3555  HB3 ASP   237     -20.731  27.046 104.754  1.00  0.00           H  
ATOM   3556  CG  ASP   237     -20.779  27.677 106.807  1.00  0.00           C  
ATOM   3557  OD1 ASP   237     -21.308  28.474 107.624  1.00  0.00           O  
ATOM   3558  OD2 ASP   237     -20.353  26.621 107.191  1.00  0.00           O  
ATOM   3559  C   ASP   237     -18.853  29.129 104.912  1.00  0.00           C  
ATOM   3560  O   ASP   237     -18.379  29.437 106.019  1.00  0.00           O  
ATOM   3561  N   THR   238     -18.056  28.752 103.913  1.00  0.00           N  
ATOM   3562  H   THR   238     -18.506  28.527 103.037  1.00  0.00           H  
ATOM   3563  CA  THR   238     -16.581  28.968 103.871  1.00  0.00           C  
ATOM   3564  HA  THR   238     -16.273  29.265 104.873  1.00  0.00           H  
ATOM   3565  CB  THR   238     -15.788  27.641 103.740  1.00  0.00           C  
ATOM   3566  HB  THR   238     -14.755  27.988 103.757  1.00  0.00           H  
ATOM   3567  CG2 THR   238     -15.997  26.669 104.946  1.00  0.00           C  
ATOM   3568 HG21 THR   238     -17.045  26.667 105.245  1.00  0.00           H  
ATOM   3569 HG22 THR   238     -15.668  25.699 104.573  1.00  0.00           H  
ATOM   3570 HG23 THR   238     -15.408  26.990 105.805  1.00  0.00           H  
ATOM   3571  OG1 THR   238     -15.949  27.008 102.519  1.00  0.00           O  
ATOM   3572  HG1 THR   238     -16.812  26.591 102.450  1.00  0.00           H  
ATOM   3573  C   THR   238     -16.127  30.018 102.896  1.00  0.00           C  
ATOM   3574  O   THR   238     -16.888  30.347 101.970  1.00  0.00           O  
ATOM   3575  N   ILE   239     -14.953  30.672 103.133  1.00  0.00           N  
ATOM   3576  H   ILE   239     -14.411  30.231 103.862  1.00  0.00           H  
ATOM   3577  CA  ILE   239     -14.207  31.328 102.059  1.00  0.00           C  
ATOM   3578  HA  ILE   239     -14.797  31.883 101.329  1.00  0.00           H  
ATOM   3579  CB  ILE   239     -13.234  32.360 102.690  1.00  0.00           C  
ATOM   3580  HB  ILE   239     -12.540  31.781 103.299  1.00  0.00           H  
ATOM   3581  CG2 ILE   239     -12.368  33.135 101.600  1.00  0.00           C  
ATOM   3582 HG21 ILE   239     -12.890  33.628 100.779  1.00  0.00           H  
ATOM   3583 HG22 ILE   239     -11.834  33.989 102.017  1.00  0.00           H  
ATOM   3584 HG23 ILE   239     -11.707  32.426 101.100  1.00  0.00           H  
ATOM   3585  CG1 ILE   239     -14.127  33.400 103.517  1.00  0.00           C  
ATOM   3586 HG12 ILE   239     -14.459  34.227 102.890  1.00  0.00           H  
ATOM   3587 HG13 ILE   239     -15.006  32.882 103.899  1.00  0.00           H  
ATOM   3588  CD1 ILE   239     -13.423  33.975 104.777  1.00  0.00           C  
ATOM   3589 HD11 ILE   239     -12.549  34.562 104.497  1.00  0.00           H  
ATOM   3590 HD12 ILE   239     -14.116  34.643 105.289  1.00  0.00           H  
ATOM   3591 HD13 ILE   239     -13.136  33.164 105.447  1.00  0.00           H  
ATOM   3592  C   ILE   239     -13.406  30.125 101.371  1.00  0.00           C  
ATOM   3593  O   ILE   239     -12.516  29.452 101.905  1.00  0.00           O  
ATOM   3594  N   THR   240     -13.934  29.585 100.265  1.00  0.00           N  
ATOM   3595  H   THR   240     -14.710  30.054  99.820  1.00  0.00           H  
ATOM   3596  CA  THR   240     -13.169  28.657  99.370  1.00  0.00           C  
ATOM   3597  HA  THR   240     -12.532  28.074 100.036  1.00  0.00           H  
ATOM   3598  CB  THR   240     -14.040  27.781  98.511  1.00  0.00           C  
ATOM   3599  HB  THR   240     -13.396  27.255  97.807  1.00  0.00           H  
ATOM   3600  CG2 THR   240     -14.742  26.695  99.323  1.00  0.00           C  
ATOM   3601 HG21 THR   240     -15.539  26.382  98.649  1.00  0.00           H  
ATOM   3602 HG22 THR   240     -14.039  25.873  99.458  1.00  0.00           H  
ATOM   3603 HG23 THR   240     -15.137  27.108 100.251  1.00  0.00           H  
ATOM   3604  OG1 THR   240     -15.028  28.433  97.729  1.00  0.00           O  
ATOM   3605  HG1 THR   240     -15.557  28.839  98.420  1.00  0.00           H  
ATOM   3606  C   THR   240     -12.189  29.528  98.515  1.00  0.00           C  
ATOM   3607  O   THR   240     -12.500  29.939  97.451  1.00  0.00           O  
ATOM   3608  N   LEU   241     -11.086  29.875  99.160  1.00  0.00           N  
ATOM   3609  H   LEU   241     -10.919  29.442 100.057  1.00  0.00           H  
ATOM   3610  CA  LEU   241     -10.171  30.953  98.726  1.00  0.00           C  
ATOM   3611  HA  LEU   241     -10.755  31.853  98.536  1.00  0.00           H  
ATOM   3612  CB  LEU   241      -9.213  31.294  99.900  1.00  0.00           C  
ATOM   3613  HB2 LEU   241      -9.832  31.444 100.784  1.00  0.00           H  
ATOM   3614  HB3 LEU   241      -8.487  30.491 100.022  1.00  0.00           H  
ATOM   3615  CG  LEU   241      -8.358  32.524  99.576  1.00  0.00           C  
ATOM   3616  HG  LEU   241      -7.785  32.384  98.659  1.00  0.00           H  
ATOM   3617  CD1 LEU   241      -9.177  33.811  99.380  1.00  0.00           C  
ATOM   3618 HD11 LEU   241      -8.402  34.530  99.112  1.00  0.00           H  
ATOM   3619 HD12 LEU   241      -9.830  33.783  98.508  1.00  0.00           H  
ATOM   3620 HD13 LEU   241      -9.731  34.152 100.255  1.00  0.00           H  
ATOM   3621  CD2 LEU   241      -7.349  32.781 100.679  1.00  0.00           C  
ATOM   3622 HD21 LEU   241      -7.918  32.820 101.607  1.00  0.00           H  
ATOM   3623 HD22 LEU   241      -6.634  31.959 100.655  1.00  0.00           H  
ATOM   3624 HD23 LEU   241      -6.841  33.725 100.481  1.00  0.00           H  
ATOM   3625  C   LEU   241      -9.346  30.501  97.405  1.00  0.00           C  
ATOM   3626  O   LEU   241      -8.614  29.466  97.461  1.00  0.00           O  
ATOM   3627  N   PRO   242      -9.413  31.312  96.303  1.00  0.00           N  
ATOM   3628  CD  PRO   242     -10.294  32.443  96.006  1.00  0.00           C  
ATOM   3629  HD2 PRO   242      -9.923  33.320  96.537  1.00  0.00           H  
ATOM   3630  HD3 PRO   242     -11.272  32.150  96.387  1.00  0.00           H  
ATOM   3631  CG  PRO   242     -10.213  32.660  94.477  1.00  0.00           C  
ATOM   3632  HG2 PRO   242     -10.192  33.723  94.233  1.00  0.00           H  
ATOM   3633  HG3 PRO   242     -11.058  32.141  94.025  1.00  0.00           H  
ATOM   3634  CB  PRO   242      -8.972  31.944  93.976  1.00  0.00           C  
ATOM   3635  HB2 PRO   242      -8.178  32.681  93.857  1.00  0.00           H  
ATOM   3636  HB3 PRO   242      -9.027  31.364  93.054  1.00  0.00           H  
ATOM   3637  CA  PRO   242      -8.600  30.992  95.146  1.00  0.00           C  
ATOM   3638  HA  PRO   242      -8.944  30.024  94.781  1.00  0.00           H  
ATOM   3639  C   PRO   242      -7.069  31.112  95.410  1.00  0.00           C  
ATOM   3640  O   PRO   242      -6.712  32.199  95.923  1.00  0.00           O  
ATOM   3641  N   CYX   243      -6.277  30.120  95.006  1.00  0.00           N  
ATOM   3642  H   CYX   243      -6.654  29.319  94.519  1.00  0.00           H  
ATOM   3643  CA  CYX   243      -4.872  30.130  95.433  1.00  0.00           C  
ATOM   3644  HA  CYX   243      -4.594  31.171  95.601  1.00  0.00           H  
ATOM   3645  CB  CYX   243      -4.663  29.454  96.736  1.00  0.00           C  
ATOM   3646  HB2 CYX   243      -4.914  28.407  96.565  1.00  0.00           H  
ATOM   3647  HB3 CYX   243      -3.585  29.563  96.857  1.00  0.00           H  
ATOM   3648  SG  CYX   243      -5.478  30.171  98.230  1.00  0.00           S  
ATOM   3649  C   CYX   243      -3.960  29.488  94.420  1.00  0.00           C  
ATOM   3650  O   CYX   243      -4.039  28.323  94.063  1.00  0.00           O  
ATOM   3651  N   ARG   244      -2.985  30.239  93.912  1.00  0.00           N  
ATOM   3652  H   ARG   244      -2.855  31.074  94.465  1.00  0.00           H  
ATOM   3653  CA  ARG   244      -1.823  29.730  93.060  1.00  0.00           C  
ATOM   3654  HA  ARG   244      -2.177  29.042  92.292  1.00  0.00           H  
ATOM   3655  CB  ARG   244      -1.053  30.846  92.304  1.00  0.00           C  
ATOM   3656  HB2 ARG   244      -1.020  31.707  92.972  1.00  0.00           H  
ATOM   3657  HB3 ARG   244      -0.019  30.513  92.206  1.00  0.00           H  
ATOM   3658  CG  ARG   244      -1.613  31.260  90.930  1.00  0.00           C  
ATOM   3659  HG2 ARG   244      -0.914  31.897  90.390  1.00  0.00           H  
ATOM   3660  HG3 ARG   244      -1.671  30.355  90.325  1.00  0.00           H  
ATOM   3661  CD  ARG   244      -2.885  32.123  90.996  1.00  0.00           C  
ATOM   3662  HD2 ARG   244      -3.694  31.659  91.560  1.00  0.00           H  
ATOM   3663  HD3 ARG   244      -2.623  32.990  91.603  1.00  0.00           H  
ATOM   3664  NE  ARG   244      -3.301  32.756  89.734  1.00  0.00           N  
ATOM   3665  HE  ARG   244      -2.954  33.702  89.672  1.00  0.00           H  
ATOM   3666  CZ  ARG   244      -4.294  32.394  88.988  1.00  0.00           C  
ATOM   3667  NH1 ARG   244      -4.895  31.254  89.023  1.00  0.00           N  
ATOM   3668 HH11 ARG   244      -4.673  30.664  89.812  1.00  0.00           H  
ATOM   3669 HH12 ARG   244      -5.893  31.291  88.870  1.00  0.00           H  
ATOM   3670  NH2 ARG   244      -4.842  33.153  88.079  1.00  0.00           N  
ATOM   3671 HH21 ARG   244      -4.645  34.141  88.003  1.00  0.00           H  
ATOM   3672 HH22 ARG   244      -5.503  32.720  87.451  1.00  0.00           H  
ATOM   3673  C   ARG   244      -0.843  28.940  93.897  1.00  0.00           C  
ATOM   3674  O   ARG   244      -0.475  29.434  95.023  1.00  0.00           O  
ATOM   3675  N   ILE   245      -0.310  27.805  93.474  1.00  0.00           N  
ATOM   3676  H   ILE   245      -0.756  27.328  92.704  1.00  0.00           H  
ATOM   3677  CA  ILE   245       0.723  27.036  94.155  1.00  0.00           C  
ATOM   3678  HA  ILE   245       0.759  27.284  95.215  1.00  0.00           H  
ATOM   3679  CB  ILE   245       0.098  25.602  94.140  1.00  0.00           C  
ATOM   3680  HB  ILE   245       0.519  25.219  93.210  1.00  0.00           H  
ATOM   3681  CG2 ILE   245       0.738  24.845  95.262  1.00  0.00           C  
ATOM   3682 HG21 ILE   245       0.042  24.037  95.490  1.00  0.00           H  
ATOM   3683 HG22 ILE   245       1.763  24.556  95.026  1.00  0.00           H  
ATOM   3684 HG23 ILE   245       0.770  25.408  96.195  1.00  0.00           H  
ATOM   3685  CG1 ILE   245      -1.490  25.401  94.150  1.00  0.00           C  
ATOM   3686 HG12 ILE   245      -1.874  25.940  93.283  1.00  0.00           H  
ATOM   3687 HG13 ILE   245      -1.662  24.337  93.984  1.00  0.00           H  
ATOM   3688  CD1 ILE   245      -2.203  25.933  95.338  1.00  0.00           C  
ATOM   3689 HD11 ILE   245      -1.955  25.246  96.147  1.00  0.00           H  
ATOM   3690 HD12 ILE   245      -1.949  26.948  95.643  1.00  0.00           H  
ATOM   3691 HD13 ILE   245      -3.270  25.880  95.121  1.00  0.00           H  
ATOM   3692  C   ILE   245       2.118  27.118  93.445  1.00  0.00           C  
ATOM   3693  O   ILE   245       2.190  27.216  92.218  1.00  0.00           O  
ATOM   3694  N   LYS   246       3.164  26.874  94.250  1.00  0.00           N  
ATOM   3695  H   LYS   246       2.867  26.913  95.214  1.00  0.00           H  
ATOM   3696  CA  LYS   246       4.537  26.601  93.907  1.00  0.00           C  
ATOM   3697  HA  LYS   246       4.617  26.134  92.925  1.00  0.00           H  
ATOM   3698  CB  LYS   246       5.359  27.934  93.787  1.00  0.00           C  
ATOM   3699  HB2 LYS   246       5.345  28.520  94.706  1.00  0.00           H  
ATOM   3700  HB3 LYS   246       6.379  27.697  93.485  1.00  0.00           H  
ATOM   3701  CG  LYS   246       4.793  28.873  92.786  1.00  0.00           C  
ATOM   3702  HG2 LYS   246       4.423  28.395  91.878  1.00  0.00           H  
ATOM   3703  HG3 LYS   246       3.850  29.272  93.160  1.00  0.00           H  
ATOM   3704  CD  LYS   246       5.850  29.963  92.451  1.00  0.00           C  
ATOM   3705  HD2 LYS   246       6.534  30.219  93.260  1.00  0.00           H  
ATOM   3706  HD3 LYS   246       6.474  29.560  91.653  1.00  0.00           H  
ATOM   3707  CE  LYS   246       5.222  31.238  91.933  1.00  0.00           C  
ATOM   3708  HE2 LYS   246       4.345  31.470  92.538  1.00  0.00           H  
ATOM   3709  HE3 LYS   246       6.002  31.999  91.928  1.00  0.00           H  
ATOM   3710  NZ  LYS   246       4.686  31.110  90.547  1.00  0.00           N  
ATOM   3711  HZ1 LYS   246       5.413  30.794  89.921  1.00  0.00           H  
ATOM   3712  HZ2 LYS   246       3.866  30.520  90.560  1.00  0.00           H  
ATOM   3713  HZ3 LYS   246       4.361  32.019  90.251  1.00  0.00           H  
ATOM   3714  C   LYS   246       5.187  25.594  94.833  1.00  0.00           C  
ATOM   3715  O   LYS   246       4.752  25.496  95.993  1.00  0.00           O  
ATOM   3716  N   GLN   247       6.308  25.039  94.451  1.00  0.00           N  
ATOM   3717  H   GLN   247       6.543  25.203  93.483  1.00  0.00           H  
ATOM   3718  CA  GLN   247       7.366  24.495  95.267  1.00  0.00           C  
ATOM   3719  HA  GLN   247       7.116  24.917  96.240  1.00  0.00           H  
ATOM   3720  CB  GLN   247       7.326  23.021  95.322  1.00  0.00           C  
ATOM   3721  HB2 GLN   247       6.283  22.713  95.398  1.00  0.00           H  
ATOM   3722  HB3 GLN   247       7.700  22.671  94.360  1.00  0.00           H  
ATOM   3723  CG  GLN   247       8.065  22.416  96.543  1.00  0.00           C  
ATOM   3724  HG2 GLN   247       8.824  23.127  96.871  1.00  0.00           H  
ATOM   3725  HG3 GLN   247       7.326  22.130  97.291  1.00  0.00           H  
ATOM   3726  CD  GLN   247       8.743  21.096  96.214  1.00  0.00           C  
ATOM   3727  OE1 GLN   247       8.110  20.035  96.221  1.00  0.00           O  
ATOM   3728  NE2 GLN   247      10.044  20.977  96.213  1.00  0.00           N  
ATOM   3729 HE21 GLN   247      10.375  20.023  96.194  1.00  0.00           H  
ATOM   3730 HE22 GLN   247      10.707  21.731  96.318  1.00  0.00           H  
ATOM   3731  C   GLN   247       8.731  25.127  94.923  1.00  0.00           C  
ATOM   3732  O   GLN   247       9.149  25.147  93.742  1.00  0.00           O  
ATOM   3733  N   ILE   248       9.492  25.434  95.956  1.00  0.00           N  
ATOM   3734  H   ILE   248       9.075  25.342  96.872  1.00  0.00           H  
ATOM   3735  CA  ILE   248      10.947  25.705  95.772  1.00  0.00           C  
ATOM   3736  HA  ILE   248      10.840  26.362  94.909  1.00  0.00           H  
ATOM   3737  CB  ILE   248      11.550  26.653  96.838  1.00  0.00           C  
ATOM   3738  HB  ILE   248      10.907  27.521  96.981  1.00  0.00           H  
ATOM   3739  CG2 ILE   248      11.726  25.927  98.109  1.00  0.00           C  
ATOM   3740 HG21 ILE   248      11.786  26.629  98.940  1.00  0.00           H  
ATOM   3741 HG22 ILE   248      10.861  25.270  98.209  1.00  0.00           H  
ATOM   3742 HG23 ILE   248      12.512  25.181  97.990  1.00  0.00           H  
ATOM   3743  CG1 ILE   248      12.843  27.404  96.571  1.00  0.00           C  
ATOM   3744 HG12 ILE   248      13.657  26.712  96.358  1.00  0.00           H  
ATOM   3745 HG13 ILE   248      12.865  27.898  95.600  1.00  0.00           H  
ATOM   3746  CD1 ILE   248      13.217  28.470  97.690  1.00  0.00           C  
ATOM   3747 HD11 ILE   248      13.619  28.048  98.612  1.00  0.00           H  
ATOM   3748 HD12 ILE   248      14.077  29.040  97.338  1.00  0.00           H  
ATOM   3749 HD13 ILE   248      12.392  29.152  97.893  1.00  0.00           H  
ATOM   3750  C   ILE   248      11.865  24.526  95.482  1.00  0.00           C  
ATOM   3751  O   ILE   248      11.572  23.465  96.077  1.00  0.00           O  
ATOM   3752  N   ILE   249      12.626  24.565  94.365  1.00  0.00           N  
ATOM   3753  H   ILE   249      12.743  25.414  93.830  1.00  0.00           H  
ATOM   3754  CA  ILE   249      13.538  23.455  93.904  1.00  0.00           C  
ATOM   3755  HA  ILE   249      13.554  22.625  94.610  1.00  0.00           H  
ATOM   3756  CB  ILE   249      13.172  22.994  92.481  1.00  0.00           C  
ATOM   3757  HB  ILE   249      13.881  22.191  92.278  1.00  0.00           H  
ATOM   3758  CG2 ILE   249      11.669  22.521  92.371  1.00  0.00           C  
ATOM   3759 HG21 ILE   249      11.527  21.671  91.703  1.00  0.00           H  
ATOM   3760 HG22 ILE   249      11.383  22.178  93.365  1.00  0.00           H  
ATOM   3761 HG23 ILE   249      11.061  23.411  92.208  1.00  0.00           H  
ATOM   3762  CG1 ILE   249      13.502  23.932  91.302  1.00  0.00           C  
ATOM   3763 HG12 ILE   249      12.895  24.837  91.321  1.00  0.00           H  
ATOM   3764 HG13 ILE   249      14.573  24.123  91.357  1.00  0.00           H  
ATOM   3765  CD1 ILE   249      13.250  23.320  89.896  1.00  0.00           C  
ATOM   3766 HD11 ILE   249      13.619  22.308  89.724  1.00  0.00           H  
ATOM   3767 HD12 ILE   249      12.174  23.301  89.721  1.00  0.00           H  
ATOM   3768 HD13 ILE   249      13.643  24.021  89.160  1.00  0.00           H  
ATOM   3769  C   ILE   249      15.011  23.952  93.997  1.00  0.00           C  
ATOM   3770  O   ILE   249      15.919  23.172  94.169  1.00  0.00           O  
ATOM   3771  N   ASN   250      15.325  25.282  94.053  1.00  0.00           N  
ATOM   3772  H   ASN   250      14.639  25.930  93.692  1.00  0.00           H  
ATOM   3773  CA  ASN   250      16.659  25.895  94.426  1.00  0.00           C  
ATOM   3774  HA  ASN   250      17.065  25.338  95.270  1.00  0.00           H  
ATOM   3775  CB  ASN   250      17.610  25.845  93.222  1.00  0.00           C  
ATOM   3776  HB2 ASN   250      17.352  25.047  92.526  1.00  0.00           H  
ATOM   3777  HB3 ASN   250      17.439  26.718  92.592  1.00  0.00           H  
ATOM   3778  CG  ASN   250      19.025  25.873  93.601  1.00  0.00           C  
ATOM   3779  OD1 ASN   250      19.686  26.889  93.324  1.00  0.00           O  
ATOM   3780  ND2 ASN   250      19.578  24.823  94.182  1.00  0.00           N  
ATOM   3781 HD21 ASN   250      20.574  24.900  94.330  1.00  0.00           H  
ATOM   3782 HD22 ASN   250      19.051  23.967  94.085  1.00  0.00           H  
ATOM   3783  C   ASN   250      16.429  27.286  94.994  1.00  0.00           C  
ATOM   3784  O   ASN   250      15.675  28.025  94.465  1.00  0.00           O  
ATOM   3785  N   MET   251      17.295  27.793  95.900  1.00  0.00           N  
ATOM   3786  H   MET   251      17.688  27.184  96.602  1.00  0.00           H  
ATOM   3787  CA  MET   251      17.596  29.243  95.962  1.00  0.00           C  
ATOM   3788  HA  MET   251      16.857  29.706  95.308  1.00  0.00           H  
ATOM   3789  CB  MET   251      17.490  29.770  97.411  1.00  0.00           C  
ATOM   3790  HB2 MET   251      16.513  29.610  97.865  1.00  0.00           H  
ATOM   3791  HB3 MET   251      18.248  29.325  98.055  1.00  0.00           H  
ATOM   3792  CG  MET   251      17.772  31.290  97.329  1.00  0.00           C  
ATOM   3793  HG2 MET   251      18.730  31.525  96.863  1.00  0.00           H  
ATOM   3794  HG3 MET   251      17.028  31.684  96.638  1.00  0.00           H  
ATOM   3795  SD  MET   251      17.536  32.140  98.904  1.00  0.00           S  
ATOM   3796  CE  MET   251      18.833  33.457  98.598  1.00  0.00           C  
ATOM   3797  HE1 MET   251      19.807  32.996  98.759  1.00  0.00           H  
ATOM   3798  HE2 MET   251      18.727  33.826  97.578  1.00  0.00           H  
ATOM   3799  HE3 MET   251      18.649  34.432  99.049  1.00  0.00           H  
ATOM   3800  C   MET   251      19.004  29.439  95.366  1.00  0.00           C  
ATOM   3801  O   MET   251      19.962  28.916  95.933  1.00  0.00           O  
ATOM   3802  N   TRP   252      19.036  30.013  94.159  1.00  0.00           N  
ATOM   3803  H   TRP   252      18.163  30.340  93.769  1.00  0.00           H  
ATOM   3804  CA  TRP   252      20.219  30.633  93.542  1.00  0.00           C  
ATOM   3805  HA  TRP   252      20.928  29.838  93.310  1.00  0.00           H  
ATOM   3806  CB  TRP   252      19.852  31.095  92.098  1.00  0.00           C  
ATOM   3807  HB2 TRP   252      19.169  30.382  91.637  1.00  0.00           H  
ATOM   3808  HB3 TRP   252      19.317  32.041  92.179  1.00  0.00           H  
ATOM   3809  CG  TRP   252      20.864  31.352  91.033  1.00  0.00           C  
ATOM   3810  CD1 TRP   252      22.219  31.058  91.180  1.00  0.00           C  
ATOM   3811  HD1 TRP   252      22.653  30.633  92.073  1.00  0.00           H  
ATOM   3812  NE1 TRP   252      22.806  31.319  89.923  1.00  0.00           N  
ATOM   3813  HE1 TRP   252      23.671  30.965  89.539  1.00  0.00           H  
ATOM   3814  CE2 TRP   252      21.929  31.830  89.021  1.00  0.00           C  
ATOM   3815  CZ2 TRP   252      22.093  32.400  87.746  1.00  0.00           C  
ATOM   3816  HZ2 TRP   252      23.116  32.522  87.422  1.00  0.00           H  
ATOM   3817  CH2 TRP   252      21.038  33.145  87.196  1.00  0.00           C  
ATOM   3818  HH2 TRP   252      21.170  33.537  86.198  1.00  0.00           H  
ATOM   3819  CZ3 TRP   252      19.830  33.315  87.839  1.00  0.00           C  
ATOM   3820  HZ3 TRP   252      18.962  33.828  87.452  1.00  0.00           H  
ATOM   3821  CE3 TRP   252      19.583  32.441  88.965  1.00  0.00           C  
ATOM   3822  HE3 TRP   252      18.591  32.414  89.392  1.00  0.00           H  
ATOM   3823  CD2 TRP   252      20.685  31.926  89.712  1.00  0.00           C  
ATOM   3824  C   TRP   252      20.755  31.774  94.367  1.00  0.00           C  
ATOM   3825  O   TRP   252      20.133  32.833  94.475  1.00  0.00           O  
ATOM   3826  N   CYX   253      21.845  31.498  95.073  1.00  0.00           N  
ATOM   3827  H   CYX   253      22.304  30.606  94.960  1.00  0.00           H  
ATOM   3828  CA  CYX   253      22.356  32.370  96.123  1.00  0.00           C  
ATOM   3829  HA  CYX   253      21.519  32.876  96.604  1.00  0.00           H  
ATOM   3830  CB  CYX   253      23.135  31.578  97.155  1.00  0.00           C  
ATOM   3831  HB2 CYX   253      23.878  30.917  96.709  1.00  0.00           H  
ATOM   3832  HB3 CYX   253      23.606  32.213  97.905  1.00  0.00           H  
ATOM   3833  SG  CYX   253      22.012  30.524  98.092  1.00  0.00           S  
ATOM   3834  C   CYX   253      23.310  33.445  95.539  1.00  0.00           C  
ATOM   3835  O   CYX   253      23.376  34.514  96.119  1.00  0.00           O  
ATOM   3836  N   LYS   254      23.889  33.211  94.342  1.00  0.00           N  
ATOM   3837  H   LYS   254      23.978  32.263  94.005  1.00  0.00           H  
ATOM   3838  CA  LYS   254      24.625  34.297  93.744  1.00  0.00           C  
ATOM   3839  HA  LYS   254      25.271  34.771  94.483  1.00  0.00           H  
ATOM   3840  CB  LYS   254      25.603  33.784  92.610  1.00  0.00           C  
ATOM   3841  HB2 LYS   254      25.394  32.745  92.357  1.00  0.00           H  
ATOM   3842  HB3 LYS   254      25.447  34.339  91.684  1.00  0.00           H  
ATOM   3843  CG  LYS   254      27.003  33.890  92.995  1.00  0.00           C  
ATOM   3844  HG2 LYS   254      27.653  33.537  92.194  1.00  0.00           H  
ATOM   3845  HG3 LYS   254      27.343  34.917  93.135  1.00  0.00           H  
ATOM   3846  CD  LYS   254      27.337  33.133  94.306  1.00  0.00           C  
ATOM   3847  HD2 LYS   254      27.364  33.841  95.134  1.00  0.00           H  
ATOM   3848  HD3 LYS   254      26.623  32.344  94.541  1.00  0.00           H  
ATOM   3849  CE  LYS   254      28.712  32.505  94.101  1.00  0.00           C  
ATOM   3850  HE2 LYS   254      28.828  31.857  94.970  1.00  0.00           H  
ATOM   3851  HE3 LYS   254      28.499  31.831  93.270  1.00  0.00           H  
ATOM   3852  NZ  LYS   254      29.982  33.288  93.825  1.00  0.00           N  
ATOM   3853  HZ1 LYS   254      30.783  32.673  93.851  1.00  0.00           H  
ATOM   3854  HZ2 LYS   254      29.949  33.726  92.915  1.00  0.00           H  
ATOM   3855  HZ3 LYS   254      30.078  34.105  94.411  1.00  0.00           H  
ATOM   3856  C   LYS   254      23.724  35.493  93.320  1.00  0.00           C  
ATOM   3857  O   LYS   254      24.068  36.646  93.575  1.00  0.00           O  
ATOM   3858  N   VAL   255      22.573  35.214  92.664  1.00  0.00           N  
ATOM   3859  H   VAL   255      22.391  34.249  92.431  1.00  0.00           H  
ATOM   3860  CA  VAL   255      21.535  36.192  92.212  1.00  0.00           C  
ATOM   3861  HA  VAL   255      22.038  37.094  91.864  1.00  0.00           H  
ATOM   3862  CB  VAL   255      20.733  35.599  91.020  1.00  0.00           C  
ATOM   3863  HB  VAL   255      20.451  34.591  91.323  1.00  0.00           H  
ATOM   3864  CG1 VAL   255      19.567  36.492  90.600  1.00  0.00           C  
ATOM   3865 HG11 VAL   255      18.735  36.390  91.296  1.00  0.00           H  
ATOM   3866 HG12 VAL   255      19.820  37.552  90.619  1.00  0.00           H  
ATOM   3867 HG13 VAL   255      19.088  36.174  89.675  1.00  0.00           H  
ATOM   3868  CG2 VAL   255      21.662  35.523  89.840  1.00  0.00           C  
ATOM   3869 HG21 VAL   255      21.137  35.120  88.974  1.00  0.00           H  
ATOM   3870 HG22 VAL   255      22.105  36.459  89.498  1.00  0.00           H  
ATOM   3871 HG23 VAL   255      22.500  34.852  90.029  1.00  0.00           H  
ATOM   3872  C   VAL   255      20.605  36.618  93.434  1.00  0.00           C  
ATOM   3873  O   VAL   255      20.216  37.762  93.563  1.00  0.00           O  
ATOM   3874  N   GLY   256      20.387  35.709  94.404  1.00  0.00           N  
ATOM   3875  H   GLY   256      20.998  34.904  94.401  1.00  0.00           H  
ATOM   3876  CA  GLY   256      19.377  35.801  95.480  1.00  0.00           C  
ATOM   3877  HA2 GLY   256      19.623  35.036  96.217  1.00  0.00           H  
ATOM   3878  HA3 GLY   256      19.390  36.806  95.903  1.00  0.00           H  
ATOM   3879  C   GLY   256      17.978  35.570  95.072  1.00  0.00           C  
ATOM   3880  O   GLY   256      17.080  36.379  95.357  1.00  0.00           O  
ATOM   3881  N   LYS   257      17.634  34.370  94.506  1.00  0.00           N  
ATOM   3882  H   LYS   257      18.378  33.708  94.334  1.00  0.00           H  
ATOM   3883  CA  LYS   257      16.434  34.067  93.707  1.00  0.00           C  
ATOM   3884  HA  LYS   257      15.603  34.735  93.933  1.00  0.00           H  
ATOM   3885  CB  LYS   257      16.643  34.216  92.192  1.00  0.00           C  
ATOM   3886  HB2 LYS   257      16.767  35.283  92.009  1.00  0.00           H  
ATOM   3887  HB3 LYS   257      17.562  33.733  91.858  1.00  0.00           H  
ATOM   3888  CG  LYS   257      15.450  33.739  91.397  1.00  0.00           C  
ATOM   3889  HG2 LYS   257      15.463  32.656  91.276  1.00  0.00           H  
ATOM   3890  HG3 LYS   257      14.566  34.026  91.965  1.00  0.00           H  
ATOM   3891  CD  LYS   257      15.343  34.353  89.992  1.00  0.00           C  
ATOM   3892  HD2 LYS   257      16.031  35.192  89.890  1.00  0.00           H  
ATOM   3893  HD3 LYS   257      15.637  33.678  89.188  1.00  0.00           H  
ATOM   3894  CE  LYS   257      13.979  34.949  89.510  1.00  0.00           C  
ATOM   3895  HE2 LYS   257      13.626  34.382  88.649  1.00  0.00           H  
ATOM   3896  HE3 LYS   257      13.274  34.893  90.339  1.00  0.00           H  
ATOM   3897  NZ  LYS   257      14.146  36.327  89.164  1.00  0.00           N  
ATOM   3898  HZ1 LYS   257      13.360  36.876  89.480  1.00  0.00           H  
ATOM   3899  HZ2 LYS   257      14.921  36.739  89.664  1.00  0.00           H  
ATOM   3900  HZ3 LYS   257      14.153  36.507  88.170  1.00  0.00           H  
ATOM   3901  C   LYS   257      16.013  32.664  94.042  1.00  0.00           C  
ATOM   3902  O   LYS   257      16.698  31.701  93.668  1.00  0.00           O  
ATOM   3903  N   MET   258      14.913  32.517  94.814  1.00  0.00           N  
ATOM   3904  H   MET   258      14.491  33.331  95.237  1.00  0.00           H  
ATOM   3905  CA  MET   258      14.112  31.245  94.682  1.00  0.00           C  
ATOM   3906  HA  MET   258      14.677  30.353  94.953  1.00  0.00           H  
ATOM   3907  CB  MET   258      12.897  31.298  95.615  1.00  0.00           C  
ATOM   3908  HB2 MET   258      12.261  32.014  95.094  1.00  0.00           H  
ATOM   3909  HB3 MET   258      12.501  30.289  95.729  1.00  0.00           H  
ATOM   3910  CG  MET   258      13.123  31.942  97.009  1.00  0.00           C  
ATOM   3911  HG2 MET   258      13.700  31.236  97.607  1.00  0.00           H  
ATOM   3912  HG3 MET   258      13.532  32.951  96.958  1.00  0.00           H  
ATOM   3913  SD  MET   258      11.537  32.284  97.810  1.00  0.00           S  
ATOM   3914  CE  MET   258      12.108  32.372  99.483  1.00  0.00           C  
ATOM   3915  HE1 MET   258      11.383  32.714 100.223  1.00  0.00           H  
ATOM   3916  HE2 MET   258      12.462  31.384  99.779  1.00  0.00           H  
ATOM   3917  HE3 MET   258      12.952  33.051  99.601  1.00  0.00           H  
ATOM   3918  C   MET   258      13.676  30.988  93.294  1.00  0.00           C  
ATOM   3919  O   MET   258      12.963  31.759  92.686  1.00  0.00           O  
ATOM   3920  N   MET   259      13.872  29.738  92.872  1.00  0.00           N  
ATOM   3921  H   MET   259      14.549  29.182  93.374  1.00  0.00           H  
ATOM   3922  CA  MET   259      13.454  29.213  91.570  1.00  0.00           C  
ATOM   3923  HA  MET   259      13.098  30.050  90.971  1.00  0.00           H  
ATOM   3924  CB  MET   259      14.641  28.623  90.855  1.00  0.00           C  
ATOM   3925  HB2 MET   259      14.979  27.743  91.402  1.00  0.00           H  
ATOM   3926  HB3 MET   259      14.407  28.511  89.796  1.00  0.00           H  
ATOM   3927  CG  MET   259      15.804  29.607  90.763  1.00  0.00           C  
ATOM   3928  HG2 MET   259      15.325  30.525  90.423  1.00  0.00           H  
ATOM   3929  HG3 MET   259      16.194  29.946  91.723  1.00  0.00           H  
ATOM   3930  SD  MET   259      17.352  29.147  89.926  1.00  0.00           S  
ATOM   3931  CE  MET   259      16.880  28.877  88.169  1.00  0.00           C  
ATOM   3932  HE1 MET   259      16.661  29.799  87.631  1.00  0.00           H  
ATOM   3933  HE2 MET   259      17.856  28.503  87.858  1.00  0.00           H  
ATOM   3934  HE3 MET   259      15.963  28.299  88.057  1.00  0.00           H  
ATOM   3935  C   MET   259      12.498  28.053  91.850  1.00  0.00           C  
ATOM   3936  O   MET   259      12.686  27.264  92.763  1.00  0.00           O  
ATOM   3937  N   TYR   260      11.435  27.955  91.114  1.00  0.00           N  
ATOM   3938  H   TYR   260      11.426  28.398  90.206  1.00  0.00           H  
ATOM   3939  CA  TYR   260      10.235  27.136  91.472  1.00  0.00           C  
ATOM   3940  HA  TYR   260      10.444  26.683  92.441  1.00  0.00           H  
ATOM   3941  CB  TYR   260       9.033  27.995  91.645  1.00  0.00           C  
ATOM   3942  HB2 TYR   260       8.781  28.543  90.737  1.00  0.00           H  
ATOM   3943  HB3 TYR   260       8.117  27.474  91.923  1.00  0.00           H  
ATOM   3944  CG  TYR   260       9.187  29.120  92.663  1.00  0.00           C  
ATOM   3945  CD1 TYR   260       9.157  28.736  94.046  1.00  0.00           C  
ATOM   3946  HD1 TYR   260       9.108  27.708  94.372  1.00  0.00           H  
ATOM   3947  CE1 TYR   260       9.132  29.763  95.018  1.00  0.00           C  
ATOM   3948  HE1 TYR   260       9.059  29.505  96.064  1.00  0.00           H  
ATOM   3949  CZ  TYR   260       9.095  31.126  94.646  1.00  0.00           C  
ATOM   3950  OH  TYR   260       8.955  32.041  95.612  1.00  0.00           O  
ATOM   3951  HH  TYR   260       8.984  32.940  95.278  1.00  0.00           H  
ATOM   3952  CE2 TYR   260       9.070  31.445  93.272  1.00  0.00           C  
ATOM   3953  HE2 TYR   260       8.840  32.464  92.998  1.00  0.00           H  
ATOM   3954  CD2 TYR   260       9.322  30.463  92.254  1.00  0.00           C  
ATOM   3955  HD2 TYR   260       9.426  30.692  91.204  1.00  0.00           H  
ATOM   3956  C   TYR   260       9.894  26.063  90.458  1.00  0.00           C  
ATOM   3957  O   TYR   260      10.281  26.210  89.292  1.00  0.00           O  
ATOM   3958  N   ALA   261       9.275  24.941  90.868  1.00  0.00           N  
ATOM   3959  H   ALA   261       9.266  24.795  91.868  1.00  0.00           H  
ATOM   3960  CA  ALA   261       8.419  24.049  90.062  1.00  0.00           C  
ATOM   3961  HA  ALA   261       8.299  24.459  89.059  1.00  0.00           H  
ATOM   3962  CB  ALA   261       9.135  22.676  89.950  1.00  0.00           C  
ATOM   3963  HB1 ALA   261       9.410  22.179  90.881  1.00  0.00           H  
ATOM   3964  HB2 ALA   261       8.540  21.988  89.350  1.00  0.00           H  
ATOM   3965  HB3 ALA   261      10.017  22.816  89.325  1.00  0.00           H  
ATOM   3966  C   ALA   261       6.987  23.849  90.671  1.00  0.00           C  
ATOM   3967  O   ALA   261       6.664  24.312  91.734  1.00  0.00           O  
ATOM   3968  N   PRO   262       6.105  23.155  89.944  1.00  0.00           N  
ATOM   3969  CD  PRO   262       5.976  23.124  88.499  1.00  0.00           C  
ATOM   3970  HD2 PRO   262       6.765  22.491  88.094  1.00  0.00           H  
ATOM   3971  HD3 PRO   262       6.066  24.141  88.116  1.00  0.00           H  
ATOM   3972  CG  PRO   262       4.617  22.629  88.054  1.00  0.00           C  
ATOM   3973  HG2 PRO   262       4.796  21.704  87.505  1.00  0.00           H  
ATOM   3974  HG3 PRO   262       4.123  23.411  87.476  1.00  0.00           H  
ATOM   3975  CB  PRO   262       3.906  22.252  89.393  1.00  0.00           C  
ATOM   3976  HB2 PRO   262       3.653  21.198  89.281  1.00  0.00           H  
ATOM   3977  HB3 PRO   262       2.967  22.798  89.483  1.00  0.00           H  
ATOM   3978  CA  PRO   262       4.861  22.584  90.516  1.00  0.00           C  
ATOM   3979  HA  PRO   262       4.396  23.401  91.067  1.00  0.00           H  
ATOM   3980  C   PRO   262       5.151  21.382  91.472  1.00  0.00           C  
ATOM   3981  O   PRO   262       6.119  20.665  91.246  1.00  0.00           O  
ATOM   3982  N   PRO   263       4.370  21.243  92.573  1.00  0.00           N  
ATOM   3983  CD  PRO   263       3.622  22.253  93.188  1.00  0.00           C  
ATOM   3984  HD2 PRO   263       2.732  22.435  92.586  1.00  0.00           H  
ATOM   3985  HD3 PRO   263       4.133  23.216  93.205  1.00  0.00           H  
ATOM   3986  CG  PRO   263       3.424  21.866  94.628  1.00  0.00           C  
ATOM   3987  HG2 PRO   263       2.384  22.061  94.888  1.00  0.00           H  
ATOM   3988  HG3 PRO   263       4.025  22.545  95.233  1.00  0.00           H  
ATOM   3989  CB  PRO   263       3.904  20.398  94.702  1.00  0.00           C  
ATOM   3990  HB2 PRO   263       3.070  19.816  95.093  1.00  0.00           H  
ATOM   3991  HB3 PRO   263       4.743  20.425  95.397  1.00  0.00           H  
ATOM   3992  CA  PRO   263       4.347  19.952  93.308  1.00  0.00           C  
ATOM   3993  HA  PRO   263       5.334  19.492  93.352  1.00  0.00           H  
ATOM   3994  C   PRO   263       3.456  18.833  92.719  1.00  0.00           C  
ATOM   3995  O   PRO   263       2.403  19.153  92.145  1.00  0.00           O  
ATOM   3996  N   ILE   264       3.805  17.582  92.878  1.00  0.00           N  
ATOM   3997  H   ILE   264       4.640  17.502  93.441  1.00  0.00           H  
ATOM   3998  CA  ILE   264       2.904  16.439  92.649  1.00  0.00           C  
ATOM   3999  HA  ILE   264       2.371  16.512  91.701  1.00  0.00           H  
ATOM   4000  CB  ILE   264       3.739  15.131  92.658  1.00  0.00           C  
ATOM   4001  HB  ILE   264       3.065  14.286  92.510  1.00  0.00           H  
ATOM   4002  CG2 ILE   264       4.694  15.217  91.452  1.00  0.00           C  
ATOM   4003 HG21 ILE   264       5.673  15.586  91.759  1.00  0.00           H  
ATOM   4004 HG22 ILE   264       4.839  14.205  91.074  1.00  0.00           H  
ATOM   4005 HG23 ILE   264       4.186  15.865  90.737  1.00  0.00           H  
ATOM   4006  CG1 ILE   264       4.335  14.848  94.019  1.00  0.00           C  
ATOM   4007 HG12 ILE   264       4.958  15.714  94.241  1.00  0.00           H  
ATOM   4008 HG13 ILE   264       3.550  14.688  94.758  1.00  0.00           H  
ATOM   4009  CD1 ILE   264       5.160  13.593  94.008  1.00  0.00           C  
ATOM   4010 HD11 ILE   264       4.500  12.730  93.925  1.00  0.00           H  
ATOM   4011 HD12 ILE   264       5.774  13.541  93.110  1.00  0.00           H  
ATOM   4012 HD13 ILE   264       5.664  13.480  94.968  1.00  0.00           H  
ATOM   4013  C   ILE   264       1.670  16.313  93.603  1.00  0.00           C  
ATOM   4014  O   ILE   264       1.746  16.859  94.698  1.00  0.00           O  
ATOM   4015  N   SER   265       0.509  15.591  93.234  1.00  0.00           N  
ATOM   4016  H   SER   265       0.585  15.253  92.285  1.00  0.00           H  
ATOM   4017  CA  SER   265      -0.552  15.093  94.035  1.00  0.00           C  
ATOM   4018  HA  SER   265      -1.156  15.869  94.505  1.00  0.00           H  
ATOM   4019  CB  SER   265      -1.479  14.279  93.180  1.00  0.00           C  
ATOM   4020  HB2 SER   265      -1.634  14.830  92.252  1.00  0.00           H  
ATOM   4021  HB3 SER   265      -0.884  13.397  92.943  1.00  0.00           H  
ATOM   4022  OG  SER   265      -2.676  14.031  93.847  1.00  0.00           O  
ATOM   4023  HG  SER   265      -3.116  13.262  93.478  1.00  0.00           H  
ATOM   4024  C   SER   265      -0.088  14.220  95.148  1.00  0.00           C  
ATOM   4025  O   SER   265       0.632  13.234  94.960  1.00  0.00           O  
ATOM   4026  N   GLY   266      -0.452  14.496  96.435  1.00  0.00           N  
ATOM   4027  H   GLY   266      -1.210  15.146  96.589  1.00  0.00           H  
ATOM   4028  CA  GLY   266       0.457  13.984  97.519  1.00  0.00           C  
ATOM   4029  HA2 GLY   266      -0.134  13.582  98.342  1.00  0.00           H  
ATOM   4030  HA3 GLY   266       1.125  13.158  97.277  1.00  0.00           H  
ATOM   4031  C   GLY   266       1.469  15.023  98.035  1.00  0.00           C  
ATOM   4032  O   GLY   266       2.606  14.612  98.259  1.00  0.00           O  
ATOM   4033  N   GLN   267       1.196  16.306  98.097  1.00  0.00           N  
ATOM   4034  H   GLN   267       0.308  16.583  97.702  1.00  0.00           H  
ATOM   4035  CA  GLN   267       2.047  17.318  98.874  1.00  0.00           C  
ATOM   4036  HA  GLN   267       2.557  16.731  99.638  1.00  0.00           H  
ATOM   4037  CB  GLN   267       2.989  18.038  97.852  1.00  0.00           C  
ATOM   4038  HB2 GLN   267       2.414  18.375  96.989  1.00  0.00           H  
ATOM   4039  HB3 GLN   267       3.452  18.928  98.277  1.00  0.00           H  
ATOM   4040  CG  GLN   267       4.171  17.106  97.368  1.00  0.00           C  
ATOM   4041  HG2 GLN   267       4.676  16.507  98.125  1.00  0.00           H  
ATOM   4042  HG3 GLN   267       3.773  16.512  96.545  1.00  0.00           H  
ATOM   4043  CD  GLN   267       5.316  17.971  96.809  1.00  0.00           C  
ATOM   4044  OE1 GLN   267       5.728  17.764  95.685  1.00  0.00           O  
ATOM   4045  NE2 GLN   267       5.812  19.011  97.363  1.00  0.00           N  
ATOM   4046 HE21 GLN   267       6.556  19.434  96.826  1.00  0.00           H  
ATOM   4047 HE22 GLN   267       5.497  19.266  98.288  1.00  0.00           H  
ATOM   4048  C   GLN   267       1.247  18.311  99.704  1.00  0.00           C  
ATOM   4049  O   GLN   267       1.397  18.298 100.960  1.00  0.00           O  
ATOM   4050  N   ILE   268       0.222  18.887  99.101  1.00  0.00           N  
ATOM   4051  H   ILE   268      -0.099  18.593  98.189  1.00  0.00           H  
ATOM   4052  CA  ILE   268      -0.391  20.138  99.620  1.00  0.00           C  
ATOM   4053  HA  ILE   268       0.336  20.883  99.946  1.00  0.00           H  
ATOM   4054  CB  ILE   268      -0.979  20.966  98.441  1.00  0.00           C  
ATOM   4055  HB  ILE   268      -1.460  20.272  97.751  1.00  0.00           H  
ATOM   4056  CG2 ILE   268      -2.049  22.001  98.839  1.00  0.00           C  
ATOM   4057 HG21 ILE   268      -3.007  21.484  98.873  1.00  0.00           H  
ATOM   4058 HG22 ILE   268      -1.785  22.556  99.739  1.00  0.00           H  
ATOM   4059 HG23 ILE   268      -2.281  22.747  98.079  1.00  0.00           H  
ATOM   4060  CG1 ILE   268       0.162  21.548  97.530  1.00  0.00           C  
ATOM   4061 HG12 ILE   268       0.991  20.844  97.463  1.00  0.00           H  
ATOM   4062 HG13 ILE   268      -0.199  21.611  96.503  1.00  0.00           H  
ATOM   4063  CD1 ILE   268       0.627  22.985  98.005  1.00  0.00           C  
ATOM   4064 HD11 ILE   268       1.564  23.153  97.474  1.00  0.00           H  
ATOM   4065 HD12 ILE   268      -0.193  23.671  97.794  1.00  0.00           H  
ATOM   4066 HD13 ILE   268       0.950  22.941  99.045  1.00  0.00           H  
ATOM   4067  C   ILE   268      -1.332  19.857 100.801  1.00  0.00           C  
ATOM   4068  O   ILE   268      -2.513  19.447 100.653  1.00  0.00           O  
ATOM   4069  N   ARG   269      -0.820  20.094 101.983  1.00  0.00           N  
ATOM   4070  H   ARG   269       0.105  20.500 101.959  1.00  0.00           H  
ATOM   4071  CA  ARG   269      -1.446  19.772 103.240  1.00  0.00           C  
ATOM   4072  HA  ARG   269      -2.526  19.656 103.143  1.00  0.00           H  
ATOM   4073  CB  ARG   269      -1.050  18.299 103.638  1.00  0.00           C  
ATOM   4074  HB2 ARG   269      -1.719  17.938 104.419  1.00  0.00           H  
ATOM   4075  HB3 ARG   269      -1.188  17.704 102.735  1.00  0.00           H  
ATOM   4076  CG  ARG   269       0.379  18.306 104.159  1.00  0.00           C  
ATOM   4077  HG2 ARG   269       0.856  18.996 103.463  1.00  0.00           H  
ATOM   4078  HG3 ARG   269       0.312  18.685 105.179  1.00  0.00           H  
ATOM   4079  CD  ARG   269       1.061  16.913 104.258  1.00  0.00           C  
ATOM   4080  HD2 ARG   269       0.432  16.397 104.983  1.00  0.00           H  
ATOM   4081  HD3 ARG   269       0.932  16.378 103.317  1.00  0.00           H  
ATOM   4082  NE  ARG   269       2.422  17.012 104.765  1.00  0.00           N  
ATOM   4083  HE  ARG   269       2.944  17.833 104.495  1.00  0.00           H  
ATOM   4084  CZ  ARG   269       3.100  16.008 105.315  1.00  0.00           C  
ATOM   4085  NH1 ARG   269       4.348  16.343 105.550  1.00  0.00           N  
ATOM   4086 HH11 ARG   269       4.647  17.305 105.476  1.00  0.00           H  
ATOM   4087 HH12 ARG   269       4.902  15.722 106.122  1.00  0.00           H  
ATOM   4088  NH2 ARG   269       2.779  14.722 105.361  1.00  0.00           N  
ATOM   4089 HH21 ARG   269       1.806  14.468 105.453  1.00  0.00           H  
ATOM   4090 HH22 ARG   269       3.513  14.148 105.751  1.00  0.00           H  
ATOM   4091  C   ARG   269      -1.566  20.831 104.421  1.00  0.00           C  
ATOM   4092  O   ARG   269      -1.875  20.489 105.556  1.00  0.00           O  
ATOM   4093  N   CYX   270      -0.894  21.973 104.194  1.00  0.00           N  
ATOM   4094  H   CYX   270      -0.282  22.120 103.404  1.00  0.00           H  
ATOM   4095  CA  CYX   270      -0.613  22.960 105.272  1.00  0.00           C  
ATOM   4096  HA  CYX   270      -0.213  22.363 106.091  1.00  0.00           H  
ATOM   4097  CB  CYX   270       0.358  23.929 104.677  1.00  0.00           C  
ATOM   4098  HB2 CYX   270       1.250  23.387 104.364  1.00  0.00           H  
ATOM   4099  HB3 CYX   270      -0.165  24.404 103.846  1.00  0.00           H  
ATOM   4100  SG  CYX   270       0.820  25.272 105.833  1.00  0.00           S  
ATOM   4101  C   CYX   270      -1.932  23.524 105.820  1.00  0.00           C  
ATOM   4102  O   CYX   270      -2.703  24.057 105.044  1.00  0.00           O  
ATOM   4103  N   SER   271      -2.052  23.510 107.167  1.00  0.00           N  
ATOM   4104  H   SER   271      -1.344  23.047 107.718  1.00  0.00           H  
ATOM   4105  CA  SER   271      -3.000  24.402 107.853  1.00  0.00           C  
ATOM   4106  HA  SER   271      -3.397  25.136 107.152  1.00  0.00           H  
ATOM   4107  CB  SER   271      -4.096  23.589 108.553  1.00  0.00           C  
ATOM   4108  HB2 SER   271      -3.624  22.935 109.287  1.00  0.00           H  
ATOM   4109  HB3 SER   271      -4.808  24.266 109.025  1.00  0.00           H  
ATOM   4110  OG  SER   271      -4.625  22.773 107.526  1.00  0.00           O  
ATOM   4111  HG  SER   271      -3.953  22.088 107.561  1.00  0.00           H  
ATOM   4112  C   SER   271      -2.309  25.228 109.045  1.00  0.00           C  
ATOM   4113  O   SER   271      -1.284  24.829 109.600  1.00  0.00           O  
ATOM   4114  N   SER   272      -2.860  26.409 109.363  1.00  0.00           N  
ATOM   4115  H   SER   272      -3.540  26.719 108.684  1.00  0.00           H  
ATOM   4116  CA  SER   272      -2.258  27.330 110.402  1.00  0.00           C  
ATOM   4117  HA  SER   272      -1.883  26.693 111.202  1.00  0.00           H  
ATOM   4118  CB  SER   272      -1.089  27.983 109.687  1.00  0.00           C  
ATOM   4119  HB2 SER   272      -0.558  27.251 109.078  1.00  0.00           H  
ATOM   4120  HB3 SER   272      -1.392  28.838 109.084  1.00  0.00           H  
ATOM   4121  OG  SER   272      -0.183  28.164 110.735  1.00  0.00           O  
ATOM   4122  HG  SER   272       0.350  27.365 110.746  1.00  0.00           H  
ATOM   4123  C   SER   272      -3.152  28.427 111.003  1.00  0.00           C  
ATOM   4124  O   SER   272      -3.972  29.024 110.273  1.00  0.00           O  
ATOM   4125  N   ASN   273      -2.848  28.803 112.229  1.00  0.00           N  
ATOM   4126  H   ASN   273      -1.991  28.496 112.666  1.00  0.00           H  
ATOM   4127  CA  ASN   273      -3.464  30.051 112.744  1.00  0.00           C  
ATOM   4128  HA  ASN   273      -4.550  30.056 112.658  1.00  0.00           H  
ATOM   4129  CB  ASN   273      -3.057  30.081 114.212  1.00  0.00           C  
ATOM   4130  HB2 ASN   273      -1.977  29.942 114.152  1.00  0.00           H  
ATOM   4131  HB3 ASN   273      -3.353  30.988 114.740  1.00  0.00           H  
ATOM   4132  CG  ASN   273      -3.773  28.902 114.900  1.00  0.00           C  
ATOM   4133  OD1 ASN   273      -4.910  28.611 114.562  1.00  0.00           O  
ATOM   4134  ND2 ASN   273      -3.183  28.064 115.747  1.00  0.00           N  
ATOM   4135 HD21 ASN   273      -2.183  27.983 115.632  1.00  0.00           H  
ATOM   4136 HD22 ASN   273      -3.680  27.186 115.697  1.00  0.00           H  
ATOM   4137  C   ASN   273      -3.021  31.316 111.966  1.00  0.00           C  
ATOM   4138  O   ASN   273      -1.883  31.676 112.165  1.00  0.00           O  
ATOM   4139  N   ILE   274      -3.963  32.119 111.520  1.00  0.00           N  
ATOM   4140  H   ILE   274      -4.881  31.717 111.400  1.00  0.00           H  
ATOM   4141  CA  ILE   274      -3.863  33.584 111.478  1.00  0.00           C  
ATOM   4142  HA  ILE   274      -3.087  33.870 110.768  1.00  0.00           H  
ATOM   4143  CB  ILE   274      -5.106  34.078 110.721  1.00  0.00           C  
ATOM   4144  HB  ILE   274      -5.884  33.827 111.442  1.00  0.00           H  
ATOM   4145  CG2 ILE   274      -5.079  35.631 110.613  1.00  0.00           C  
ATOM   4146 HG21 ILE   274      -5.279  36.007 111.616  1.00  0.00           H  
ATOM   4147 HG22 ILE   274      -4.095  35.952 110.270  1.00  0.00           H  
ATOM   4148 HG23 ILE   274      -5.916  35.946 109.989  1.00  0.00           H  
ATOM   4149  CG1 ILE   274      -5.417  33.435 109.381  1.00  0.00           C  
ATOM   4150 HG12 ILE   274      -4.870  33.941 108.585  1.00  0.00           H  
ATOM   4151 HG13 ILE   274      -5.182  32.371 109.354  1.00  0.00           H  
ATOM   4152  CD1 ILE   274      -6.867  33.490 108.918  1.00  0.00           C  
ATOM   4153 HD11 ILE   274      -7.011  32.856 108.043  1.00  0.00           H  
ATOM   4154 HD12 ILE   274      -7.538  33.133 109.700  1.00  0.00           H  
ATOM   4155 HD13 ILE   274      -7.163  34.490 108.600  1.00  0.00           H  
ATOM   4156  C   ILE   274      -3.663  34.149 112.907  1.00  0.00           C  
ATOM   4157  O   ILE   274      -4.665  34.197 113.646  1.00  0.00           O  
ATOM   4158  N   THR   275      -2.419  34.346 113.337  1.00  0.00           N  
ATOM   4159  H   THR   275      -1.657  34.051 112.742  1.00  0.00           H  
ATOM   4160  CA  THR   275      -2.053  34.954 114.636  1.00  0.00           C  
ATOM   4161  HA  THR   275      -2.901  34.711 115.276  1.00  0.00           H  
ATOM   4162  CB  THR   275      -0.784  34.385 115.212  1.00  0.00           C  
ATOM   4163  HB  THR   275      -0.530  34.855 116.162  1.00  0.00           H  
ATOM   4164  CG2 THR   275      -0.932  32.864 115.439  1.00  0.00           C  
ATOM   4165 HG21 THR   275      -1.915  32.614 115.839  1.00  0.00           H  
ATOM   4166 HG22 THR   275      -0.768  32.346 114.494  1.00  0.00           H  
ATOM   4167 HG23 THR   275      -0.161  32.597 116.162  1.00  0.00           H  
ATOM   4168  OG1 THR   275       0.230  34.608 114.267  1.00  0.00           O  
ATOM   4169  HG1 THR   275       0.485  35.517 114.446  1.00  0.00           H  
ATOM   4170  C   THR   275      -2.088  36.427 114.519  1.00  0.00           C  
ATOM   4171  O   THR   275      -2.227  37.201 115.467  1.00  0.00           O  
ATOM   4172  N   GLY   276      -1.755  36.992 113.389  1.00  0.00           N  
ATOM   4173  H   GLY   276      -1.532  36.339 112.651  1.00  0.00           H  
ATOM   4174  CA  GLY   276      -1.785  38.401 113.209  1.00  0.00           C  
ATOM   4175  HA2 GLY   276      -2.684  38.777 113.699  1.00  0.00           H  
ATOM   4176  HA3 GLY   276      -0.971  38.933 113.702  1.00  0.00           H  
ATOM   4177  C   GLY   276      -1.943  38.824 111.800  1.00  0.00           C  
ATOM   4178  O   GLY   276      -2.068  37.965 110.973  1.00  0.00           O  
ATOM   4179  N   LEU   277      -1.713  40.102 111.509  1.00  0.00           N  
ATOM   4180  H   LEU   277      -1.533  40.671 112.324  1.00  0.00           H  
ATOM   4181  CA  LEU   277      -1.748  40.647 110.210  1.00  0.00           C  
ATOM   4182  HA  LEU   277      -1.726  39.838 109.480  1.00  0.00           H  
ATOM   4183  CB  LEU   277      -3.108  41.306 109.912  1.00  0.00           C  
ATOM   4184  HB2 LEU   277      -3.603  41.492 110.865  1.00  0.00           H  
ATOM   4185  HB3 LEU   277      -2.896  42.185 109.303  1.00  0.00           H  
ATOM   4186  CG  LEU   277      -4.202  40.371 109.276  1.00  0.00           C  
ATOM   4187  HG  LEU   277      -3.555  39.646 108.784  1.00  0.00           H  
ATOM   4188  CD1 LEU   277      -5.098  39.598 110.255  1.00  0.00           C  
ATOM   4189 HD11 LEU   277      -5.494  38.751 109.695  1.00  0.00           H  
ATOM   4190 HD12 LEU   277      -4.574  39.282 111.156  1.00  0.00           H  
ATOM   4191 HD13 LEU   277      -5.939  40.232 110.538  1.00  0.00           H  
ATOM   4192  CD2 LEU   277      -5.088  41.021 108.252  1.00  0.00           C  
ATOM   4193 HD21 LEU   277      -5.633  40.151 107.885  1.00  0.00           H  
ATOM   4194 HD22 LEU   277      -5.791  41.735 108.681  1.00  0.00           H  
ATOM   4195 HD23 LEU   277      -4.579  41.513 107.423  1.00  0.00           H  
ATOM   4196  C   LEU   277      -0.724  41.807 110.031  1.00  0.00           C  
ATOM   4197  O   LEU   277      -0.250  42.456 110.974  1.00  0.00           O  
ATOM   4198  N   LEU   278      -0.501  42.037 108.740  1.00  0.00           N  
ATOM   4199  H   LEU   278      -0.946  41.420 108.076  1.00  0.00           H  
ATOM   4200  CA  LEU   278       0.263  43.117 108.193  1.00  0.00           C  
ATOM   4201  HA  LEU   278       0.797  43.555 109.036  1.00  0.00           H  
ATOM   4202  CB  LEU   278       1.352  42.496 107.341  1.00  0.00           C  
ATOM   4203  HB2 LEU   278       0.936  41.711 106.710  1.00  0.00           H  
ATOM   4204  HB3 LEU   278       1.838  43.222 106.688  1.00  0.00           H  
ATOM   4205  CG  LEU   278       2.454  41.714 108.118  1.00  0.00           C  
ATOM   4206  HG  LEU   278       1.874  40.948 108.633  1.00  0.00           H  
ATOM   4207  CD1 LEU   278       3.605  41.135 107.197  1.00  0.00           C  
ATOM   4208 HD11 LEU   278       4.624  41.244 107.569  1.00  0.00           H  
ATOM   4209 HD12 LEU   278       3.422  40.064 107.110  1.00  0.00           H  
ATOM   4210 HD13 LEU   278       3.434  41.692 106.276  1.00  0.00           H  
ATOM   4211  CD2 LEU   278       3.179  42.517 109.206  1.00  0.00           C  
ATOM   4212 HD21 LEU   278       3.639  43.324 108.636  1.00  0.00           H  
ATOM   4213 HD22 LEU   278       2.532  42.975 109.955  1.00  0.00           H  
ATOM   4214 HD23 LEU   278       3.942  42.011 109.797  1.00  0.00           H  
ATOM   4215  C   LEU   278      -0.576  44.110 107.409  1.00  0.00           C  
ATOM   4216  O   LEU   278      -0.995  43.791 106.285  1.00  0.00           O  
ATOM   4217  N   LEU   279      -0.649  45.305 107.831  1.00  0.00           N  
ATOM   4218  H   LEU   279      -0.478  45.469 108.813  1.00  0.00           H  
ATOM   4219  CA  LEU   279      -1.335  46.373 107.127  1.00  0.00           C  
ATOM   4220  HA  LEU   279      -1.660  46.080 106.129  1.00  0.00           H  
ATOM   4221  CB  LEU   279      -2.543  46.722 107.965  1.00  0.00           C  
ATOM   4222  HB2 LEU   279      -2.218  47.104 108.932  1.00  0.00           H  
ATOM   4223  HB3 LEU   279      -3.055  47.500 107.398  1.00  0.00           H  
ATOM   4224  CG  LEU   279      -3.534  45.631 108.189  1.00  0.00           C  
ATOM   4225  HG  LEU   279      -3.094  44.720 108.593  1.00  0.00           H  
ATOM   4226  CD1 LEU   279      -4.606  46.091 109.230  1.00  0.00           C  
ATOM   4227 HD11 LEU   279      -5.282  46.862 108.858  1.00  0.00           H  
ATOM   4228 HD12 LEU   279      -5.193  45.230 109.549  1.00  0.00           H  
ATOM   4229 HD13 LEU   279      -4.140  46.450 110.148  1.00  0.00           H  
ATOM   4230  CD2 LEU   279      -4.306  45.276 106.955  1.00  0.00           C  
ATOM   4231 HD21 LEU   279      -5.188  44.680 107.190  1.00  0.00           H  
ATOM   4232 HD22 LEU   279      -4.626  46.078 106.289  1.00  0.00           H  
ATOM   4233 HD23 LEU   279      -3.641  44.628 106.383  1.00  0.00           H  
ATOM   4234  C   LEU   279      -0.498  47.644 106.889  1.00  0.00           C  
ATOM   4235  O   LEU   279       0.419  48.071 107.628  1.00  0.00           O  
ATOM   4236  N   THR   280      -0.758  48.366 105.812  1.00  0.00           N  
ATOM   4237  H   THR   280      -1.275  47.848 105.116  1.00  0.00           H  
ATOM   4238  CA  THR   280      -0.434  49.729 105.513  1.00  0.00           C  
ATOM   4239  HA  THR   280       0.095  50.124 106.380  1.00  0.00           H  
ATOM   4240  CB  THR   280       0.363  49.762 104.233  1.00  0.00           C  
ATOM   4241  HB  THR   280      -0.266  49.799 103.343  1.00  0.00           H  
ATOM   4242  CG2 THR   280       1.345  50.969 104.261  1.00  0.00           C  
ATOM   4243 HG21 THR   280       0.801  51.913 104.237  1.00  0.00           H  
ATOM   4244 HG22 THR   280       1.873  50.983 105.214  1.00  0.00           H  
ATOM   4245 HG23 THR   280       1.950  50.905 103.357  1.00  0.00           H  
ATOM   4246  OG1 THR   280       1.240  48.734 104.058  1.00  0.00           O  
ATOM   4247  HG1 THR   280       1.816  48.647 104.821  1.00  0.00           H  
ATOM   4248  C   THR   280      -1.649  50.616 105.314  1.00  0.00           C  
ATOM   4249  O   THR   280      -2.725  50.077 104.941  1.00  0.00           O  
ATOM   4250  N   ARG   281      -1.567  51.954 105.539  1.00  0.00           N  
ATOM   4251  H   ARG   281      -0.708  52.267 105.968  1.00  0.00           H  
ATOM   4252  CA  ARG   281      -2.632  52.965 105.254  1.00  0.00           C  
ATOM   4253  HA  ARG   281      -3.592  52.547 105.556  1.00  0.00           H  
ATOM   4254  CB  ARG   281      -2.314  54.205 106.064  1.00  0.00           C  
ATOM   4255  HB2 ARG   281      -2.396  53.919 107.113  1.00  0.00           H  
ATOM   4256  HB3 ARG   281      -1.366  54.615 105.715  1.00  0.00           H  
ATOM   4257  CG  ARG   281      -3.505  55.192 105.979  1.00  0.00           C  
ATOM   4258  HG2 ARG   281      -3.330  55.821 105.106  1.00  0.00           H  
ATOM   4259  HG3 ARG   281      -4.446  54.642 105.976  1.00  0.00           H  
ATOM   4260  CD  ARG   281      -3.470  56.150 107.252  1.00  0.00           C  
ATOM   4261  HD2 ARG   281      -3.611  55.492 108.110  1.00  0.00           H  
ATOM   4262  HD3 ARG   281      -2.488  56.589 107.428  1.00  0.00           H  
ATOM   4263  NE  ARG   281      -4.540  57.211 107.207  1.00  0.00           N  
ATOM   4264  HE  ARG   281      -5.442  56.894 106.882  1.00  0.00           H  
ATOM   4265  CZ  ARG   281      -4.517  58.462 107.532  1.00  0.00           C  
ATOM   4266  NH1 ARG   281      -3.363  58.977 107.954  1.00  0.00           N  
ATOM   4267 HH11 ARG   281      -3.468  59.933 108.261  1.00  0.00           H  
ATOM   4268 HH12 ARG   281      -2.501  58.484 108.142  1.00  0.00           H  
ATOM   4269  NH2 ARG   281      -5.674  59.024 107.762  1.00  0.00           N  
ATOM   4270 HH21 ARG   281      -5.788  59.798 108.400  1.00  0.00           H  
ATOM   4271 HH22 ARG   281      -6.488  58.501 107.474  1.00  0.00           H  
ATOM   4272  C   ARG   281      -2.579  53.311 103.798  1.00  0.00           C  
ATOM   4273  O   ARG   281      -1.492  53.329 103.197  1.00  0.00           O  
ATOM   4274  N   ASP   282      -3.753  53.472 103.135  1.00  0.00           N  
ATOM   4275  H   ASP   282      -4.526  53.766 103.715  1.00  0.00           H  
ATOM   4276  CA  ASP   282      -3.777  53.695 101.708  1.00  0.00           C  
ATOM   4277  HA  ASP   282      -3.282  52.956 101.077  1.00  0.00           H  
ATOM   4278  CB  ASP   282      -5.201  53.609 101.314  1.00  0.00           C  
ATOM   4279  HB2 ASP   282      -5.586  52.686 101.748  1.00  0.00           H  
ATOM   4280  HB3 ASP   282      -5.674  54.448 101.823  1.00  0.00           H  
ATOM   4281  CG  ASP   282      -5.544  53.673  99.786  1.00  0.00           C  
ATOM   4282  OD1 ASP   282      -4.818  53.098  98.965  1.00  0.00           O  
ATOM   4283  OD2 ASP   282      -6.425  54.385  99.284  1.00  0.00           O  
ATOM   4284  C   ASP   282      -3.164  55.059 101.239  1.00  0.00           C  
ATOM   4285  O   ASP   282      -2.849  55.928 102.086  1.00  0.00           O  
ATOM   4286  N   GLY   283      -2.955  55.195  99.925  1.00  0.00           N  
ATOM   4287  H   GLY   283      -3.238  54.402  99.367  1.00  0.00           H  
ATOM   4288  CA  GLY   283      -2.007  56.110  99.322  1.00  0.00           C  
ATOM   4289  HA2 GLY   283      -1.033  55.855  99.741  1.00  0.00           H  
ATOM   4290  HA3 GLY   283      -1.903  55.859  98.267  1.00  0.00           H  
ATOM   4291  C   GLY   283      -2.429  57.558  99.450  1.00  0.00           C  
ATOM   4292  O   GLY   283      -1.624  58.440  99.235  1.00  0.00           O  
ATOM   4293  N   GLY   284      -3.790  57.787  99.529  1.00  0.00           N  
ATOM   4294  H   GLY   284      -4.408  56.997  99.414  1.00  0.00           H  
ATOM   4295  CA  GLY   284      -4.295  58.975 100.151  1.00  0.00           C  
ATOM   4296  HA2 GLY   284      -3.895  59.211 101.138  1.00  0.00           H  
ATOM   4297  HA3 GLY   284      -4.170  59.871  99.543  1.00  0.00           H  
ATOM   4298  C   GLY   284      -5.774  58.801 100.291  1.00  0.00           C  
ATOM   4299  O   GLY   284      -6.481  58.540  99.316  1.00  0.00           O  
ATOM   4300  N   ASN   285      -6.325  58.871 101.523  1.00  0.00           N  
ATOM   4301  H   ASN   285      -5.624  58.810 102.247  1.00  0.00           H  
ATOM   4302  CA  ASN   285      -7.765  58.937 101.835  1.00  0.00           C  
ATOM   4303  HA  ASN   285      -8.228  58.396 101.010  1.00  0.00           H  
ATOM   4304  CB  ASN   285      -7.935  58.249 103.213  1.00  0.00           C  
ATOM   4305  HB2 ASN   285      -7.951  57.206 102.899  1.00  0.00           H  
ATOM   4306  HB3 ASN   285      -7.063  58.369 103.856  1.00  0.00           H  
ATOM   4307  CG  ASN   285      -9.175  58.490 103.910  1.00  0.00           C  
ATOM   4308  OD1 ASN   285     -10.267  58.406 103.274  1.00  0.00           O  
ATOM   4309  ND2 ASN   285      -9.029  59.316 104.939  1.00  0.00           N  
ATOM   4310 HD21 ASN   285      -9.937  59.506 105.339  1.00  0.00           H  
ATOM   4311 HD22 ASN   285      -8.235  59.219 105.556  1.00  0.00           H  
ATOM   4312  C   ASN   285      -8.317  60.370 101.752  1.00  0.00           C  
ATOM   4313  O   ASN   285      -8.932  60.754 100.724  1.00  0.00           O  
ATOM   4314  N   SER   286      -7.979  61.187 102.723  1.00  0.00           N  
ATOM   4315  H   SER   286      -7.368  60.887 103.469  1.00  0.00           H  
ATOM   4316  CA  SER   286      -8.287  62.646 102.947  1.00  0.00           C  
ATOM   4317  HA  SER   286      -7.818  63.016 103.858  1.00  0.00           H  
ATOM   4318  CB  SER   286      -7.733  63.403 101.722  1.00  0.00           C  
ATOM   4319  HB2 SER   286      -8.360  63.267 100.841  1.00  0.00           H  
ATOM   4320  HB3 SER   286      -7.857  64.451 101.992  1.00  0.00           H  
ATOM   4321  OG  SER   286      -6.349  63.296 101.399  1.00  0.00           O  
ATOM   4322  HG  SER   286      -5.934  62.961 102.197  1.00  0.00           H  
ATOM   4323  C   SER   286      -9.773  62.872 103.186  1.00  0.00           C  
ATOM   4324  O   SER   286     -10.469  63.711 102.628  1.00  0.00           O  
ATOM   4325  N   ASN   287     -10.363  62.113 104.062  1.00  0.00           N  
ATOM   4326  H   ASN   287      -9.795  61.406 104.506  1.00  0.00           H  
ATOM   4327  CA  ASN   287     -11.822  62.108 104.365  1.00  0.00           C  
ATOM   4328  HA  ASN   287     -12.198  63.120 104.219  1.00  0.00           H  
ATOM   4329  CB  ASN   287     -12.574  61.114 103.377  1.00  0.00           C  
ATOM   4330  HB2 ASN   287     -12.285  61.285 102.340  1.00  0.00           H  
ATOM   4331  HB3 ASN   287     -12.248  60.089 103.554  1.00  0.00           H  
ATOM   4332  CG  ASN   287     -14.063  61.225 103.557  1.00  0.00           C  
ATOM   4333  OD1 ASN   287     -14.773  60.536 104.333  1.00  0.00           O  
ATOM   4334  ND2 ASN   287     -14.660  62.308 103.034  1.00  0.00           N  
ATOM   4335 HD21 ASN   287     -14.012  62.978 102.643  1.00  0.00           H  
ATOM   4336 HD22 ASN   287     -15.427  62.620 103.612  1.00  0.00           H  
ATOM   4337  C   ASN   287     -12.058  61.740 105.810  1.00  0.00           C  
ATOM   4338  O   ASN   287     -11.296  60.898 106.380  1.00  0.00           O  
ATOM   4339  N   ASN   288     -12.974  62.515 106.462  1.00  0.00           N  
ATOM   4340  H   ASN   288     -13.727  62.910 105.917  1.00  0.00           H  
ATOM   4341  CA  ASN   288     -13.146  62.428 107.953  1.00  0.00           C  
ATOM   4342  HA  ASN   288     -12.188  62.217 108.427  1.00  0.00           H  
ATOM   4343  CB  ASN   288     -13.657  63.825 108.354  1.00  0.00           C  
ATOM   4344  HB2 ASN   288     -13.153  64.564 107.732  1.00  0.00           H  
ATOM   4345  HB3 ASN   288     -14.732  63.795 108.179  1.00  0.00           H  
ATOM   4346  CG  ASN   288     -13.489  64.046 109.891  1.00  0.00           C  
ATOM   4347  OD1 ASN   288     -14.388  63.759 110.670  1.00  0.00           O  
ATOM   4348  ND2 ASN   288     -12.392  64.560 110.419  1.00  0.00           N  
ATOM   4349 HD21 ASN   288     -11.854  65.200 109.852  1.00  0.00           H  
ATOM   4350 HD22 ASN   288     -12.763  64.897 111.295  1.00  0.00           H  
ATOM   4351  C   ASN   288     -14.030  61.273 108.388  1.00  0.00           C  
ATOM   4352  O   ASN   288     -13.770  60.589 109.375  1.00  0.00           O  
ATOM   4353  N   GLU   289     -14.772  60.756 107.477  1.00  0.00           N  
ATOM   4354  H   GLU   289     -14.810  61.287 106.618  1.00  0.00           H  
ATOM   4355  CA  GLU   289     -15.638  59.522 107.643  1.00  0.00           C  
ATOM   4356  HA  GLU   289     -15.982  59.501 108.678  1.00  0.00           H  
ATOM   4357  CB  GLU   289     -16.952  59.512 106.827  1.00  0.00           C  
ATOM   4358  HB2 GLU   289     -17.655  60.273 107.166  1.00  0.00           H  
ATOM   4359  HB3 GLU   289     -16.745  59.690 105.772  1.00  0.00           H  
ATOM   4360  CG  GLU   289     -17.744  58.154 106.844  1.00  0.00           C  
ATOM   4361  HG2 GLU   289     -17.425  57.457 106.069  1.00  0.00           H  
ATOM   4362  HG3 GLU   289     -17.707  57.538 107.743  1.00  0.00           H  
ATOM   4363  CD  GLU   289     -19.237  58.422 106.554  1.00  0.00           C  
ATOM   4364  OE1 GLU   289     -20.055  58.352 107.484  1.00  0.00           O  
ATOM   4365  OE2 GLU   289     -19.592  58.380 105.371  1.00  0.00           O  
ATOM   4366  C   GLU   289     -14.767  58.241 107.323  1.00  0.00           C  
ATOM   4367  O   GLU   289     -14.786  57.286 108.088  1.00  0.00           O  
ATOM   4368  N   SER   290     -14.098  58.243 106.119  1.00  0.00           N  
ATOM   4369  H   SER   290     -14.080  59.108 105.598  1.00  0.00           H  
ATOM   4370  CA  SER   290     -13.465  57.033 105.567  1.00  0.00           C  
ATOM   4371  HA  SER   290     -14.057  56.168 105.867  1.00  0.00           H  
ATOM   4372  CB  SER   290     -13.492  57.076 104.050  1.00  0.00           C  
ATOM   4373  HB2 SER   290     -12.809  57.853 103.706  1.00  0.00           H  
ATOM   4374  HB3 SER   290     -13.263  56.105 103.611  1.00  0.00           H  
ATOM   4375  OG  SER   290     -14.823  57.324 103.588  1.00  0.00           O  
ATOM   4376  HG  SER   290     -15.060  58.242 103.742  1.00  0.00           H  
ATOM   4377  C   SER   290     -12.078  56.851 106.031  1.00  0.00           C  
ATOM   4378  O   SER   290     -11.306  57.807 106.191  1.00  0.00           O  
ATOM   4379  N   GLU   291     -11.706  55.628 106.337  1.00  0.00           N  
ATOM   4380  H   GLU   291     -12.409  54.912 106.456  1.00  0.00           H  
ATOM   4381  CA  GLU   291     -10.310  55.203 106.388  1.00  0.00           C  
ATOM   4382  HA  GLU   291      -9.715  55.996 105.935  1.00  0.00           H  
ATOM   4383  CB  GLU   291      -9.876  55.204 107.854  1.00  0.00           C  
ATOM   4384  HB2 GLU   291     -10.337  55.999 108.442  1.00  0.00           H  
ATOM   4385  HB3 GLU   291     -10.211  54.268 108.301  1.00  0.00           H  
ATOM   4386  CG  GLU   291      -8.385  55.284 107.948  1.00  0.00           C  
ATOM   4387  HG2 GLU   291      -8.139  55.073 108.989  1.00  0.00           H  
ATOM   4388  HG3 GLU   291      -7.842  54.587 107.309  1.00  0.00           H  
ATOM   4389  CD  GLU   291      -7.985  56.710 107.679  1.00  0.00           C  
ATOM   4390  OE1 GLU   291      -8.173  57.678 108.459  1.00  0.00           O  
ATOM   4391  OE2 GLU   291      -7.228  56.847 106.696  1.00  0.00           O  
ATOM   4392  C   GLU   291     -10.145  53.847 105.628  1.00  0.00           C  
ATOM   4393  O   GLU   291     -10.548  52.736 106.029  1.00  0.00           O  
ATOM   4394  N   ILE   292      -9.181  53.941 104.711  1.00  0.00           N  
ATOM   4395  H   ILE   292      -8.878  54.839 104.362  1.00  0.00           H  
ATOM   4396  CA  ILE   292      -8.807  52.831 103.839  1.00  0.00           C  
ATOM   4397  HA  ILE   292      -9.655  52.150 103.907  1.00  0.00           H  
ATOM   4398  CB  ILE   292      -8.704  53.257 102.298  1.00  0.00           C  
ATOM   4399  HB  ILE   292      -7.765  53.799 102.189  1.00  0.00           H  
ATOM   4400  CG2 ILE   292      -8.435  52.136 101.270  1.00  0.00           C  
ATOM   4401 HG21 ILE   292      -8.349  52.524 100.255  1.00  0.00           H  
ATOM   4402 HG22 ILE   292      -7.562  51.541 101.538  1.00  0.00           H  
ATOM   4403 HG23 ILE   292      -9.247  51.409 101.241  1.00  0.00           H  
ATOM   4404  CG1 ILE   292      -9.911  54.074 101.767  1.00  0.00           C  
ATOM   4405 HG12 ILE   292     -10.693  53.376 101.470  1.00  0.00           H  
ATOM   4406 HG13 ILE   292     -10.373  54.651 102.568  1.00  0.00           H  
ATOM   4407  CD1 ILE   292      -9.499  55.065 100.603  1.00  0.00           C  
ATOM   4408 HD11 ILE   292      -8.578  55.564 100.905  1.00  0.00           H  
ATOM   4409 HD12 ILE   292      -9.343  54.543  99.659  1.00  0.00           H  
ATOM   4410 HD13 ILE   292     -10.259  55.844 100.553  1.00  0.00           H  
ATOM   4411  C   ILE   292      -7.472  52.139 104.345  1.00  0.00           C  
ATOM   4412  O   ILE   292      -6.534  52.803 104.669  1.00  0.00           O  
ATOM   4413  N   PHE   293      -7.297  50.805 104.146  1.00  0.00           N  
ATOM   4414  H   PHE   293      -8.055  50.367 103.644  1.00  0.00           H  
ATOM   4415  CA  PHE   293      -6.135  49.981 104.527  1.00  0.00           C  
ATOM   4416  HA  PHE   293      -5.214  50.560 104.597  1.00  0.00           H  
ATOM   4417  CB  PHE   293      -6.412  49.359 105.901  1.00  0.00           C  
ATOM   4418  HB2 PHE   293      -7.251  48.665 105.845  1.00  0.00           H  
ATOM   4419  HB3 PHE   293      -5.522  48.760 106.094  1.00  0.00           H  
ATOM   4420  CG  PHE   293      -6.609  50.397 107.055  1.00  0.00           C  
ATOM   4421  CD1 PHE   293      -7.873  50.989 107.332  1.00  0.00           C  
ATOM   4422  HD1 PHE   293      -8.672  50.778 106.636  1.00  0.00           H  
ATOM   4423  CE1 PHE   293      -7.981  52.069 108.203  1.00  0.00           C  
ATOM   4424  HE1 PHE   293      -8.963  52.507 108.305  1.00  0.00           H  
ATOM   4425  CZ  PHE   293      -6.799  52.548 108.866  1.00  0.00           C  
ATOM   4426  HZ  PHE   293      -7.006  53.203 109.698  1.00  0.00           H  
ATOM   4427  CE2 PHE   293      -5.543  51.918 108.645  1.00  0.00           C  
ATOM   4428  HE2 PHE   293      -4.678  52.062 109.274  1.00  0.00           H  
ATOM   4429  CD2 PHE   293      -5.488  50.803 107.802  1.00  0.00           C  
ATOM   4430  HD2 PHE   293      -4.517  50.418 107.528  1.00  0.00           H  
ATOM   4431  C   PHE   293      -5.972  48.906 103.453  1.00  0.00           C  
ATOM   4432  O   PHE   293      -6.897  48.163 103.048  1.00  0.00           O  
ATOM   4433  N   ARG   294      -4.693  48.746 103.054  1.00  0.00           N  
ATOM   4434  H   ARG   294      -3.978  49.284 103.523  1.00  0.00           H  
ATOM   4435  CA  ARG   294      -4.216  47.908 101.912  1.00  0.00           C  
ATOM   4436  HA  ARG   294      -5.050  47.330 101.514  1.00  0.00           H  
ATOM   4437  CB  ARG   294      -3.482  48.785 100.823  1.00  0.00           C  
ATOM   4438  HB2 ARG   294      -2.524  49.183 101.159  1.00  0.00           H  
ATOM   4439  HB3 ARG   294      -3.104  48.133 100.035  1.00  0.00           H  
ATOM   4440  CG  ARG   294      -4.387  49.895 100.156  1.00  0.00           C  
ATOM   4441  HG2 ARG   294      -5.286  50.047 100.753  1.00  0.00           H  
ATOM   4442  HG3 ARG   294      -3.752  50.780 100.140  1.00  0.00           H  
ATOM   4443  CD  ARG   294      -4.863  49.468  98.708  1.00  0.00           C  
ATOM   4444  HD2 ARG   294      -4.000  49.045  98.194  1.00  0.00           H  
ATOM   4445  HD3 ARG   294      -5.722  48.825  98.896  1.00  0.00           H  
ATOM   4446  NE  ARG   294      -5.430  50.546  97.867  1.00  0.00           N  
ATOM   4447  HE  ARG   294      -5.678  51.452  98.237  1.00  0.00           H  
ATOM   4448  CZ  ARG   294      -5.536  50.380  96.570  1.00  0.00           C  
ATOM   4449  NH1 ARG   294      -5.449  49.210  96.010  1.00  0.00           N  
ATOM   4450 HH11 ARG   294      -5.446  49.123  95.003  1.00  0.00           H  
ATOM   4451 HH12 ARG   294      -5.323  48.363  96.545  1.00  0.00           H  
ATOM   4452  NH2 ARG   294      -5.829  51.358  95.748  1.00  0.00           N  
ATOM   4453 HH21 ARG   294      -6.141  52.269  96.051  1.00  0.00           H  
ATOM   4454 HH22 ARG   294      -6.199  50.955  94.898  1.00  0.00           H  
ATOM   4455  C   ARG   294      -3.168  46.902 102.477  1.00  0.00           C  
ATOM   4456  O   ARG   294      -2.091  47.393 102.892  1.00  0.00           O  
ATOM   4457  N   PRO   295      -3.508  45.572 102.610  1.00  0.00           N  
ATOM   4458  CD  PRO   295      -4.684  44.979 102.141  1.00  0.00           C  
ATOM   4459  HD2 PRO   295      -4.640  44.862 101.058  1.00  0.00           H  
ATOM   4460  HD3 PRO   295      -5.643  45.375 102.472  1.00  0.00           H  
ATOM   4461  CG  PRO   295      -4.734  43.572 102.658  1.00  0.00           C  
ATOM   4462  HG2 PRO   295      -4.866  42.909 101.803  1.00  0.00           H  
ATOM   4463  HG3 PRO   295      -5.533  43.567 103.400  1.00  0.00           H  
ATOM   4464  CB  PRO   295      -3.417  43.381 103.364  1.00  0.00           C  
ATOM   4465  HB2 PRO   295      -2.810  42.697 102.770  1.00  0.00           H  
ATOM   4466  HB3 PRO   295      -3.696  43.110 104.383  1.00  0.00           H  
ATOM   4467  CA  PRO   295      -2.653  44.676 103.408  1.00  0.00           C  
ATOM   4468  HA  PRO   295      -2.629  45.099 104.412  1.00  0.00           H  
ATOM   4469  C   PRO   295      -1.268  44.492 102.771  1.00  0.00           C  
ATOM   4470  O   PRO   295      -1.052  44.099 101.604  1.00  0.00           O  
ATOM   4471  N   GLY   296      -0.304  44.471 103.630  1.00  0.00           N  
ATOM   4472  H   GLY   296      -0.474  44.439 104.625  1.00  0.00           H  
ATOM   4473  CA  GLY   296       1.141  44.173 103.243  1.00  0.00           C  
ATOM   4474  HA2 GLY   296       1.261  43.097 103.376  1.00  0.00           H  
ATOM   4475  HA3 GLY   296       1.330  44.528 102.230  1.00  0.00           H  
ATOM   4476  C   GLY   296       2.262  44.705 104.175  1.00  0.00           C  
ATOM   4477  O   GLY   296       2.045  45.692 104.947  1.00  0.00           O  
ATOM   4478  N   GLY   297       3.416  44.011 104.179  1.00  0.00           N  
ATOM   4479  H   GLY   297       3.525  43.233 103.545  1.00  0.00           H  
ATOM   4480  CA  GLY   297       4.673  44.565 104.744  1.00  0.00           C  
ATOM   4481  HA2 GLY   297       4.719  44.970 105.755  1.00  0.00           H  
ATOM   4482  HA3 GLY   297       5.445  43.815 104.574  1.00  0.00           H  
ATOM   4483  C   GLY   297       5.300  45.584 103.845  1.00  0.00           C  
ATOM   4484  O   GLY   297       4.868  45.760 102.693  1.00  0.00           O  
ATOM   4485  N   GLY   298       6.289  46.299 104.341  1.00  0.00           N  
ATOM   4486  H   GLY   298       6.660  46.065 105.251  1.00  0.00           H  
ATOM   4487  CA  GLY   298       7.217  47.042 103.450  1.00  0.00           C  
ATOM   4488  HA2 GLY   298       6.629  47.478 102.642  1.00  0.00           H  
ATOM   4489  HA3 GLY   298       7.715  47.869 103.956  1.00  0.00           H  
ATOM   4490  C   GLY   298       8.298  46.240 102.826  1.00  0.00           C  
ATOM   4491  O   GLY   298       8.662  46.301 101.658  1.00  0.00           O  
ATOM   4492  N   ASP   299       8.849  45.393 103.731  1.00  0.00           N  
ATOM   4493  H   ASP   299       8.526  45.567 104.672  1.00  0.00           H  
ATOM   4494  CA  ASP   299       9.958  44.454 103.529  1.00  0.00           C  
ATOM   4495  HA  ASP   299      10.127  44.293 102.464  1.00  0.00           H  
ATOM   4496  CB  ASP   299      11.182  45.075 104.158  1.00  0.00           C  
ATOM   4497  HB2 ASP   299      11.369  46.007 103.625  1.00  0.00           H  
ATOM   4498  HB3 ASP   299      11.007  45.236 105.222  1.00  0.00           H  
ATOM   4499  CG  ASP   299      12.445  44.254 103.939  1.00  0.00           C  
ATOM   4500  OD1 ASP   299      13.309  44.701 103.123  1.00  0.00           O  
ATOM   4501  OD2 ASP   299      12.627  43.127 104.504  1.00  0.00           O  
ATOM   4502  C   ASP   299       9.745  43.050 104.107  1.00  0.00           C  
ATOM   4503  O   ASP   299       8.991  42.971 105.058  1.00  0.00           O  
ATOM   4504  N   MET   300      10.170  41.949 103.426  1.00  0.00           N  
ATOM   4505  H   MET   300      10.486  42.014 102.469  1.00  0.00           H  
ATOM   4506  CA  MET   300      10.085  40.543 103.943  1.00  0.00           C  
ATOM   4507  HA  MET   300       9.062  40.177 104.015  1.00  0.00           H  
ATOM   4508  CB  MET   300      10.758  39.469 103.025  1.00  0.00           C  
ATOM   4509  HB2 MET   300      10.949  39.963 102.072  1.00  0.00           H  
ATOM   4510  HB3 MET   300      11.704  39.164 103.473  1.00  0.00           H  
ATOM   4511  CG  MET   300       9.812  38.279 102.885  1.00  0.00           C  
ATOM   4512  HG2 MET   300       9.238  38.079 103.789  1.00  0.00           H  
ATOM   4513  HG3 MET   300       9.125  38.556 102.086  1.00  0.00           H  
ATOM   4514  SD  MET   300      10.679  36.662 102.549  1.00  0.00           S  
ATOM   4515  CE  MET   300      10.923  36.110 104.241  1.00  0.00           C  
ATOM   4516  HE1 MET   300      11.635  35.298 104.390  1.00  0.00           H  
ATOM   4517  HE2 MET   300      11.425  36.872 104.837  1.00  0.00           H  
ATOM   4518  HE3 MET   300       9.969  35.912 104.730  1.00  0.00           H  
ATOM   4519  C   MET   300      10.585  40.257 105.310  1.00  0.00           C  
ATOM   4520  O   MET   300      10.098  39.308 106.027  1.00  0.00           O  
ATOM   4521  N   ARG   301      11.575  40.959 105.824  1.00  0.00           N  
ATOM   4522  H   ARG   301      12.122  41.503 105.173  1.00  0.00           H  
ATOM   4523  CA  ARG   301      11.872  41.073 107.251  1.00  0.00           C  
ATOM   4524  HA  ARG   301      12.162  40.062 107.539  1.00  0.00           H  
ATOM   4525  CB  ARG   301      13.113  41.829 107.498  1.00  0.00           C  
ATOM   4526  HB2 ARG   301      13.002  42.875 107.212  1.00  0.00           H  
ATOM   4527  HB3 ARG   301      13.222  41.959 108.575  1.00  0.00           H  
ATOM   4528  CG  ARG   301      14.433  41.341 106.916  1.00  0.00           C  
ATOM   4529  HG2 ARG   301      14.869  40.447 107.360  1.00  0.00           H  
ATOM   4530  HG3 ARG   301      14.316  41.070 105.867  1.00  0.00           H  
ATOM   4531  CD  ARG   301      15.422  42.466 107.091  1.00  0.00           C  
ATOM   4532  HD2 ARG   301      15.202  43.064 107.975  1.00  0.00           H  
ATOM   4533  HD3 ARG   301      16.425  42.070 107.249  1.00  0.00           H  
ATOM   4534  NE  ARG   301      15.317  43.410 105.956  1.00  0.00           N  
ATOM   4535  HE  ARG   301      14.462  43.307 105.428  1.00  0.00           H  
ATOM   4536  CZ  ARG   301      16.295  44.036 105.380  1.00  0.00           C  
ATOM   4537  NH1 ARG   301      16.065  44.530 104.166  1.00  0.00           N  
ATOM   4538 HH11 ARG   301      16.850  44.769 103.577  1.00  0.00           H  
ATOM   4539 HH12 ARG   301      15.111  44.713 103.891  1.00  0.00           H  
ATOM   4540  NH2 ARG   301      17.470  44.379 105.866  1.00  0.00           N  
ATOM   4541 HH21 ARG   301      17.406  44.333 106.873  1.00  0.00           H  
ATOM   4542 HH22 ARG   301      17.983  45.157 105.475  1.00  0.00           H  
ATOM   4543  C   ARG   301      10.726  41.581 108.140  1.00  0.00           C  
ATOM   4544  O   ARG   301      10.595  40.928 109.148  1.00  0.00           O  
ATOM   4545  N   ASP   302       9.702  42.166 107.583  1.00  0.00           N  
ATOM   4546  H   ASP   302       9.702  42.296 106.581  1.00  0.00           H  
ATOM   4547  CA  ASP   302       8.596  42.580 108.480  1.00  0.00           C  
ATOM   4548  HA  ASP   302       9.104  43.076 109.308  1.00  0.00           H  
ATOM   4549  CB  ASP   302       7.613  43.496 107.793  1.00  0.00           C  
ATOM   4550  HB2 ASP   302       7.214  43.028 106.893  1.00  0.00           H  
ATOM   4551  HB3 ASP   302       6.783  43.539 108.498  1.00  0.00           H  
ATOM   4552  CG  ASP   302       8.241  44.823 107.436  1.00  0.00           C  
ATOM   4553  OD1 ASP   302       7.596  45.693 106.774  1.00  0.00           O  
ATOM   4554  OD2 ASP   302       9.309  45.117 108.098  1.00  0.00           O  
ATOM   4555  C   ASP   302       7.862  41.394 109.125  1.00  0.00           C  
ATOM   4556  O   ASP   302       7.526  41.427 110.323  1.00  0.00           O  
ATOM   4557  N   ASN   303       7.616  40.301 108.343  1.00  0.00           N  
ATOM   4558  H   ASN   303       7.793  40.408 107.354  1.00  0.00           H  
ATOM   4559  CA  ASN   303       7.020  39.055 108.923  1.00  0.00           C  
ATOM   4560  HA  ASN   303       6.231  39.501 109.528  1.00  0.00           H  
ATOM   4561  CB  ASN   303       6.414  38.134 107.848  1.00  0.00           C  
ATOM   4562  HB2 ASN   303       5.434  37.724 108.090  1.00  0.00           H  
ATOM   4563  HB3 ASN   303       6.303  38.648 106.893  1.00  0.00           H  
ATOM   4564  CG  ASN   303       7.348  36.950 107.564  1.00  0.00           C  
ATOM   4565  OD1 ASN   303       7.075  35.792 107.886  1.00  0.00           O  
ATOM   4566  ND2 ASN   303       8.360  37.068 106.727  1.00  0.00           N  
ATOM   4567 HD21 ASN   303       9.035  36.327 106.848  1.00  0.00           H  
ATOM   4568 HD22 ASN   303       8.604  38.003 106.431  1.00  0.00           H  
ATOM   4569  C   ASN   303       7.868  38.293 109.954  1.00  0.00           C  
ATOM   4570  O   ASN   303       7.312  37.495 110.730  1.00  0.00           O  
ATOM   4571  N   TRP   304       9.187  38.429 109.912  1.00  0.00           N  
ATOM   4572  H   TRP   304       9.668  39.103 109.333  1.00  0.00           H  
ATOM   4573  CA  TRP   304      10.127  37.897 110.882  1.00  0.00           C  
ATOM   4574  HA  TRP   304       9.866  36.884 111.189  1.00  0.00           H  
ATOM   4575  CB  TRP   304      11.567  37.771 110.295  1.00  0.00           C  
ATOM   4576  HB2 TRP   304      12.025  38.746 110.124  1.00  0.00           H  
ATOM   4577  HB3 TRP   304      12.125  37.301 111.104  1.00  0.00           H  
ATOM   4578  CG  TRP   304      11.668  37.029 109.048  1.00  0.00           C  
ATOM   4579  CD1 TRP   304      10.851  36.091 108.633  1.00  0.00           C  
ATOM   4580  HD1 TRP   304       9.784  36.094 108.798  1.00  0.00           H  
ATOM   4581  NE1 TRP   304      11.493  35.321 107.678  1.00  0.00           N  
ATOM   4582  HE1 TRP   304      10.969  34.758 107.024  1.00  0.00           H  
ATOM   4583  CE2 TRP   304      12.790  35.726 107.486  1.00  0.00           C  
ATOM   4584  CZ2 TRP   304      13.763  35.442 106.576  1.00  0.00           C  
ATOM   4585  HZ2 TRP   304      13.706  34.496 106.059  1.00  0.00           H  
ATOM   4586  CH2 TRP   304      15.049  36.042 106.672  1.00  0.00           C  
ATOM   4587  HH2 TRP   304      15.915  35.564 106.239  1.00  0.00           H  
ATOM   4588  CZ3 TRP   304      15.219  37.142 107.524  1.00  0.00           C  
ATOM   4589  HZ3 TRP   304      16.144  37.673 107.690  1.00  0.00           H  
ATOM   4590  CE3 TRP   304      14.154  37.562 108.346  1.00  0.00           C  
ATOM   4591  HE3 TRP   304      14.465  38.285 109.086  1.00  0.00           H  
ATOM   4592  CD2 TRP   304      12.944  36.803 108.373  1.00  0.00           C  
ATOM   4593  C   TRP   304      10.168  38.792 112.154  1.00  0.00           C  
ATOM   4594  O   TRP   304       9.970  38.321 113.261  1.00  0.00           O  
ATOM   4595  N   ARG   305      10.402  40.101 111.926  1.00  0.00           N  
ATOM   4596  H   ARG   305      10.195  40.339 110.966  1.00  0.00           H  
ATOM   4597  CA  ARG   305      10.359  41.136 112.965  1.00  0.00           C  
ATOM   4598  HA  ARG   305      11.084  40.867 113.733  1.00  0.00           H  
ATOM   4599  CB  ARG   305      10.687  42.554 112.378  1.00  0.00           C  
ATOM   4600  HB2 ARG   305       9.877  42.998 111.799  1.00  0.00           H  
ATOM   4601  HB3 ARG   305      10.703  43.207 113.251  1.00  0.00           H  
ATOM   4602  CG  ARG   305      12.040  42.638 111.748  1.00  0.00           C  
ATOM   4603  HG2 ARG   305      12.783  42.566 112.541  1.00  0.00           H  
ATOM   4604  HG3 ARG   305      12.295  41.778 111.128  1.00  0.00           H  
ATOM   4605  CD  ARG   305      12.270  43.970 111.017  1.00  0.00           C  
ATOM   4606  HD2 ARG   305      12.028  43.905 109.956  1.00  0.00           H  
ATOM   4607  HD3 ARG   305      11.696  44.728 111.550  1.00  0.00           H  
ATOM   4608  NE  ARG   305      13.703  44.282 111.073  1.00  0.00           N  
ATOM   4609  HE  ARG   305      14.236  44.053 111.900  1.00  0.00           H  
ATOM   4610  CZ  ARG   305      14.505  44.781 110.102  1.00  0.00           C  
ATOM   4611  NH1 ARG   305      13.990  45.405 109.052  1.00  0.00           N  
ATOM   4612 HH11 ARG   305      14.486  46.085 108.494  1.00  0.00           H  
ATOM   4613 HH12 ARG   305      12.987  45.521 109.023  1.00  0.00           H  
ATOM   4614  NH2 ARG   305      15.798  44.783 110.231  1.00  0.00           N  
ATOM   4615 HH21 ARG   305      16.192  44.465 111.105  1.00  0.00           H  
ATOM   4616 HH22 ARG   305      16.271  44.994 109.363  1.00  0.00           H  
ATOM   4617  C   ARG   305       9.065  41.087 113.734  1.00  0.00           C  
ATOM   4618  O   ARG   305       9.049  41.045 114.967  1.00  0.00           O  
ATOM   4619  N   SER   306       7.884  40.892 113.135  1.00  0.00           N  
ATOM   4620  H   SER   306       8.000  41.031 112.142  1.00  0.00           H  
ATOM   4621  CA  SER   306       6.603  40.670 113.712  1.00  0.00           C  
ATOM   4622  HA  SER   306       6.410  41.607 114.233  1.00  0.00           H  
ATOM   4623  CB  SER   306       5.526  40.701 112.636  1.00  0.00           C  
ATOM   4624  HB2 SER   306       5.701  39.856 111.971  1.00  0.00           H  
ATOM   4625  HB3 SER   306       4.550  40.574 113.106  1.00  0.00           H  
ATOM   4626  OG  SER   306       5.548  41.947 111.933  1.00  0.00           O  
ATOM   4627  HG  SER   306       5.913  41.767 111.063  1.00  0.00           H  
ATOM   4628  C   SER   306       6.531  39.514 114.717  1.00  0.00           C  
ATOM   4629  O   SER   306       5.504  39.449 115.404  1.00  0.00           O  
ATOM   4630  N   GLU   307       7.407  38.505 114.763  1.00  0.00           N  
ATOM   4631  H   GLU   307       8.046  38.420 113.986  1.00  0.00           H  
ATOM   4632  CA  GLU   307       7.723  37.813 116.047  1.00  0.00           C  
ATOM   4633  HA  GLU   307       6.826  37.669 116.649  1.00  0.00           H  
ATOM   4634  CB  GLU   307       8.258  36.411 115.786  1.00  0.00           C  
ATOM   4635  HB2 GLU   307       8.950  36.425 114.944  1.00  0.00           H  
ATOM   4636  HB3 GLU   307       8.887  36.026 116.589  1.00  0.00           H  
ATOM   4637  CG  GLU   307       7.049  35.449 115.514  1.00  0.00           C  
ATOM   4638  HG2 GLU   307       6.172  35.974 115.134  1.00  0.00           H  
ATOM   4639  HG3 GLU   307       7.439  34.754 114.770  1.00  0.00           H  
ATOM   4640  CD  GLU   307       6.795  34.581 116.824  1.00  0.00           C  
ATOM   4641  OE1 GLU   307       6.510  35.123 117.907  1.00  0.00           O  
ATOM   4642  OE2 GLU   307       6.737  33.330 116.704  1.00  0.00           O  
ATOM   4643  C   GLU   307       8.753  38.539 117.002  1.00  0.00           C  
ATOM   4644  O   GLU   307       8.579  38.523 118.206  1.00  0.00           O  
ATOM   4645  N   LEU   308       9.876  38.915 116.449  1.00  0.00           N  
ATOM   4646  H   LEU   308       9.855  38.924 115.439  1.00  0.00           H  
ATOM   4647  CA  LEU   308      11.130  39.102 117.103  1.00  0.00           C  
ATOM   4648  HA  LEU   308      11.235  38.382 117.915  1.00  0.00           H  
ATOM   4649  CB  LEU   308      12.186  38.838 116.059  1.00  0.00           C  
ATOM   4650  HB2 LEU   308      11.857  39.156 115.070  1.00  0.00           H  
ATOM   4651  HB3 LEU   308      13.066  39.473 116.159  1.00  0.00           H  
ATOM   4652  CG  LEU   308      12.631  37.374 116.122  1.00  0.00           C  
ATOM   4653  HG  LEU   308      11.836  36.686 116.410  1.00  0.00           H  
ATOM   4654  CD1 LEU   308      12.910  37.036 114.635  1.00  0.00           C  
ATOM   4655 HD11 LEU   308      13.619  36.213 114.547  1.00  0.00           H  
ATOM   4656 HD12 LEU   308      12.024  36.676 114.111  1.00  0.00           H  
ATOM   4657 HD13 LEU   308      13.373  37.909 114.176  1.00  0.00           H  
ATOM   4658  CD2 LEU   308      13.798  37.088 116.990  1.00  0.00           C  
ATOM   4659 HD21 LEU   308      13.801  36.060 117.352  1.00  0.00           H  
ATOM   4660 HD22 LEU   308      14.783  37.280 116.563  1.00  0.00           H  
ATOM   4661 HD23 LEU   308      13.686  37.776 117.829  1.00  0.00           H  
ATOM   4662  C   LEU   308      11.249  40.415 117.800  1.00  0.00           C  
ATOM   4663  O   LEU   308      12.109  40.507 118.642  1.00  0.00           O  
ATOM   4664  N   TYR   309      10.371  41.379 117.617  1.00  0.00           N  
ATOM   4665  H   TYR   309       9.681  41.165 116.911  1.00  0.00           H  
ATOM   4666  CA  TYR   309      10.349  42.772 118.171  1.00  0.00           C  
ATOM   4667  HA  TYR   309      11.085  43.306 117.570  1.00  0.00           H  
ATOM   4668  CB  TYR   309       8.972  43.367 117.849  1.00  0.00           C  
ATOM   4669  HB2 TYR   309       8.921  44.371 118.269  1.00  0.00           H  
ATOM   4670  HB3 TYR   309       8.833  43.355 116.768  1.00  0.00           H  
ATOM   4671  CG  TYR   309       7.836  42.618 118.463  1.00  0.00           C  
ATOM   4672  CD1 TYR   309       7.222  41.543 117.792  1.00  0.00           C  
ATOM   4673  HD1 TYR   309       7.558  41.192 116.828  1.00  0.00           H  
ATOM   4674  CE1 TYR   309       6.196  40.921 118.445  1.00  0.00           C  
ATOM   4675  HE1 TYR   309       5.781  40.011 118.039  1.00  0.00           H  
ATOM   4676  CZ  TYR   309       5.757  41.253 119.734  1.00  0.00           C  
ATOM   4677  OH  TYR   309       4.783  40.504 120.286  1.00  0.00           O  
ATOM   4678  HH  TYR   309       4.365  40.952 121.024  1.00  0.00           H  
ATOM   4679  CE2 TYR   309       6.182  42.447 120.280  1.00  0.00           C  
ATOM   4680  HE2 TYR   309       5.798  42.858 121.202  1.00  0.00           H  
ATOM   4681  CD2 TYR   309       7.279  43.110 119.664  1.00  0.00           C  
ATOM   4682  HD2 TYR   309       7.649  44.054 120.038  1.00  0.00           H  
ATOM   4683  C   TYR   309      10.525  42.830 119.703  1.00  0.00           C  
ATOM   4684  O   TYR   309      11.359  43.608 120.201  1.00  0.00           O  
ATOM   4685  N   LYS   310      10.021  41.838 120.438  1.00  0.00           N  
ATOM   4686  H   LYS   310       9.363  41.223 119.979  1.00  0.00           H  
ATOM   4687  CA  LYS   310      10.225  41.615 121.872  1.00  0.00           C  
ATOM   4688  HA  LYS   310      10.076  42.584 122.349  1.00  0.00           H  
ATOM   4689  CB  LYS   310       9.022  40.777 122.428  1.00  0.00           C  
ATOM   4690  HB2 LYS   310       9.003  40.946 123.505  1.00  0.00           H  
ATOM   4691  HB3 LYS   310       8.087  41.230 122.098  1.00  0.00           H  
ATOM   4692  CG  LYS   310       8.908  39.277 121.978  1.00  0.00           C  
ATOM   4693  HG2 LYS   310       8.957  39.122 120.900  1.00  0.00           H  
ATOM   4694  HG3 LYS   310       9.794  38.713 122.267  1.00  0.00           H  
ATOM   4695  CD  LYS   310       7.721  38.459 122.555  1.00  0.00           C  
ATOM   4696  HD2 LYS   310       8.019  37.427 122.739  1.00  0.00           H  
ATOM   4697  HD3 LYS   310       7.377  38.850 123.512  1.00  0.00           H  
ATOM   4698  CE  LYS   310       6.514  38.593 121.716  1.00  0.00           C  
ATOM   4699  HE2 LYS   310       6.025  39.558 121.850  1.00  0.00           H  
ATOM   4700  HE3 LYS   310       6.743  38.326 120.685  1.00  0.00           H  
ATOM   4701  NZ  LYS   310       5.492  37.615 122.212  1.00  0.00           N  
ATOM   4702  HZ1 LYS   310       5.387  37.649 123.216  1.00  0.00           H  
ATOM   4703  HZ2 LYS   310       4.610  37.812 121.762  1.00  0.00           H  
ATOM   4704  HZ3 LYS   310       5.801  36.666 122.060  1.00  0.00           H  
ATOM   4705  C   LYS   310      11.449  40.800 122.361  1.00  0.00           C  
ATOM   4706  O   LYS   310      11.634  40.767 123.562  1.00  0.00           O  
ATOM   4707  N   TYR   311      12.333  40.383 121.538  1.00  0.00           N  
ATOM   4708  H   TYR   311      12.114  40.351 120.552  1.00  0.00           H  
ATOM   4709  CA  TYR   311      13.786  40.179 121.773  1.00  0.00           C  
ATOM   4710  HA  TYR   311      13.968  39.976 122.828  1.00  0.00           H  
ATOM   4711  CB  TYR   311      14.110  38.872 121.095  1.00  0.00           C  
ATOM   4712  HB2 TYR   311      14.087  38.997 120.013  1.00  0.00           H  
ATOM   4713  HB3 TYR   311      15.098  38.559 121.433  1.00  0.00           H  
ATOM   4714  CG  TYR   311      13.254  37.620 121.493  1.00  0.00           C  
ATOM   4715  CD1 TYR   311      13.511  36.821 122.648  1.00  0.00           C  
ATOM   4716  HD1 TYR   311      14.084  37.253 123.455  1.00  0.00           H  
ATOM   4717  CE1 TYR   311      13.242  35.474 122.652  1.00  0.00           C  
ATOM   4718  HE1 TYR   311      13.392  34.864 123.530  1.00  0.00           H  
ATOM   4719  CZ  TYR   311      12.317  34.919 121.713  1.00  0.00           C  
ATOM   4720  OH  TYR   311      11.588  33.783 121.977  1.00  0.00           O  
ATOM   4721  HH  TYR   311      11.204  33.341 121.217  1.00  0.00           H  
ATOM   4722  CE2 TYR   311      12.019  35.723 120.512  1.00  0.00           C  
ATOM   4723  HE2 TYR   311      11.427  35.372 119.679  1.00  0.00           H  
ATOM   4724  CD2 TYR   311      12.433  37.056 120.523  1.00  0.00           C  
ATOM   4725  HD2 TYR   311      12.028  37.727 119.780  1.00  0.00           H  
ATOM   4726  C   TYR   311      14.740  41.299 121.360  1.00  0.00           C  
ATOM   4727  O   TYR   311      14.463  42.042 120.415  1.00  0.00           O  
ATOM   4728  N   LYS   312      15.897  41.422 122.078  1.00  0.00           N  
ATOM   4729  H   LYS   312      15.882  40.877 122.928  1.00  0.00           H  
ATOM   4730  CA  LYS   312      17.121  42.225 121.743  1.00  0.00           C  
ATOM   4731  HA  LYS   312      17.261  42.086 120.671  1.00  0.00           H  
ATOM   4732  CB  LYS   312      17.016  43.752 122.028  1.00  0.00           C  
ATOM   4733  HB2 LYS   312      17.909  44.229 121.623  1.00  0.00           H  
ATOM   4734  HB3 LYS   312      16.179  44.181 121.478  1.00  0.00           H  
ATOM   4735  CG  LYS   312      16.948  44.117 123.513  1.00  0.00           C  
ATOM   4736  HG2 LYS   312      16.279  43.424 124.022  1.00  0.00           H  
ATOM   4737  HG3 LYS   312      17.938  44.028 123.961  1.00  0.00           H  
ATOM   4738  CD  LYS   312      16.548  45.494 123.927  1.00  0.00           C  
ATOM   4739  HD2 LYS   312      15.621  45.699 123.392  1.00  0.00           H  
ATOM   4740  HD3 LYS   312      16.386  45.502 125.005  1.00  0.00           H  
ATOM   4741  CE  LYS   312      17.702  46.432 123.444  1.00  0.00           C  
ATOM   4742  HE2 LYS   312      18.616  46.279 124.018  1.00  0.00           H  
ATOM   4743  HE3 LYS   312      18.010  46.298 122.406  1.00  0.00           H  
ATOM   4744  NZ  LYS   312      17.231  47.838 123.624  1.00  0.00           N  
ATOM   4745  HZ1 LYS   312      16.665  47.994 122.803  1.00  0.00           H  
ATOM   4746  HZ2 LYS   312      16.751  48.021 124.494  1.00  0.00           H  
ATOM   4747  HZ3 LYS   312      18.028  48.446 123.500  1.00  0.00           H  
ATOM   4748  C   LYS   312      18.429  41.599 122.379  1.00  0.00           C  
ATOM   4749  O   LYS   312      18.436  41.266 123.609  1.00  0.00           O  
ATOM   4750  N   VAL   313      19.535  41.402 121.569  1.00  0.00           N  
ATOM   4751  H   VAL   313      19.478  42.068 120.812  1.00  0.00           H  
ATOM   4752  CA  VAL   313      20.888  41.012 122.006  1.00  0.00           C  
ATOM   4753  HA  VAL   313      20.856  40.084 122.577  1.00  0.00           H  
ATOM   4754  CB  VAL   313      21.742  40.670 120.751  1.00  0.00           C  
ATOM   4755  HB  VAL   313      21.830  41.583 120.162  1.00  0.00           H  
ATOM   4756  CG1 VAL   313      23.237  40.266 121.060  1.00  0.00           C  
ATOM   4757 HG11 VAL   313      23.339  39.453 121.779  1.00  0.00           H  
ATOM   4758 HG12 VAL   313      23.766  39.762 120.252  1.00  0.00           H  
ATOM   4759 HG13 VAL   313      23.801  41.141 121.382  1.00  0.00           H  
ATOM   4760  CG2 VAL   313      21.136  39.630 119.887  1.00  0.00           C  
ATOM   4761 HG21 VAL   313      20.291  40.058 119.348  1.00  0.00           H  
ATOM   4762 HG22 VAL   313      21.889  39.211 119.218  1.00  0.00           H  
ATOM   4763 HG23 VAL   313      20.643  38.821 120.425  1.00  0.00           H  
ATOM   4764  C   VAL   313      21.605  42.226 122.727  1.00  0.00           C  
ATOM   4765  O   VAL   313      21.565  43.389 122.305  1.00  0.00           O  
ATOM   4766  N   VAL   314      22.178  42.017 123.945  1.00  0.00           N  
ATOM   4767  H   VAL   314      22.015  41.107 124.351  1.00  0.00           H  
ATOM   4768  CA  VAL   314      22.844  42.951 124.805  1.00  0.00           C  
ATOM   4769  HA  VAL   314      23.255  43.822 124.295  1.00  0.00           H  
ATOM   4770  CB  VAL   314      22.037  43.365 126.011  1.00  0.00           C  
ATOM   4771  HB  VAL   314      22.627  44.126 126.523  1.00  0.00           H  
ATOM   4772  CG1 VAL   314      20.762  44.150 125.447  1.00  0.00           C  
ATOM   4773 HG11 VAL   314      21.022  44.727 124.560  1.00  0.00           H  
ATOM   4774 HG12 VAL   314      19.867  43.590 125.174  1.00  0.00           H  
ATOM   4775 HG13 VAL   314      20.468  44.926 126.154  1.00  0.00           H  
ATOM   4776  CG2 VAL   314      21.583  42.360 127.122  1.00  0.00           C  
ATOM   4777 HG21 VAL   314      20.722  41.776 126.796  1.00  0.00           H  
ATOM   4778 HG22 VAL   314      22.360  41.646 127.395  1.00  0.00           H  
ATOM   4779 HG23 VAL   314      21.301  42.923 128.012  1.00  0.00           H  
ATOM   4780  C   VAL   314      24.131  42.270 125.328  1.00  0.00           C  
ATOM   4781  O   VAL   314      24.368  41.104 124.984  1.00  0.00           O  
ATOM   4782  N   LYS   315      25.187  42.982 125.804  1.00  0.00           N  
ATOM   4783  H   LYS   315      25.143  43.990 125.760  1.00  0.00           H  
ATOM   4784  CA  LYS   315      26.352  42.423 126.557  1.00  0.00           C  
ATOM   4785  HA  LYS   315      26.883  41.769 125.866  1.00  0.00           H  
ATOM   4786  CB  LYS   315      27.303  43.606 126.914  1.00  0.00           C  
ATOM   4787  HB2 LYS   315      26.850  44.164 127.733  1.00  0.00           H  
ATOM   4788  HB3 LYS   315      28.217  43.150 127.294  1.00  0.00           H  
ATOM   4789  CG  LYS   315      27.762  44.608 125.837  1.00  0.00           C  
ATOM   4790  HG2 LYS   315      26.844  45.094 125.507  1.00  0.00           H  
ATOM   4791  HG3 LYS   315      28.418  45.341 126.308  1.00  0.00           H  
ATOM   4792  CD  LYS   315      28.519  43.978 124.670  1.00  0.00           C  
ATOM   4793  HD2 LYS   315      29.051  43.082 124.989  1.00  0.00           H  
ATOM   4794  HD3 LYS   315      27.791  43.705 123.907  1.00  0.00           H  
ATOM   4795  CE  LYS   315      29.505  44.897 124.004  1.00  0.00           C  
ATOM   4796  HE2 LYS   315      28.921  45.512 123.319  1.00  0.00           H  
ATOM   4797  HE3 LYS   315      29.858  45.536 124.813  1.00  0.00           H  
ATOM   4798  NZ  LYS   315      30.639  44.284 123.276  1.00  0.00           N  
ATOM   4799  HZ1 LYS   315      30.945  43.496 123.828  1.00  0.00           H  
ATOM   4800  HZ2 LYS   315      30.333  43.993 122.358  1.00  0.00           H  
ATOM   4801  HZ3 LYS   315      31.334  45.008 123.159  1.00  0.00           H  
ATOM   4802  C   LYS   315      25.993  41.741 127.913  1.00  0.00           C  
ATOM   4803  O   LYS   315      24.946  42.128 128.473  1.00  0.00           O  
ATOM   4804  N   ILE   316      26.666  40.640 128.171  1.00  0.00           N  
ATOM   4805  H   ILE   316      27.245  40.391 127.382  1.00  0.00           H  
ATOM   4806  CA  ILE   316      26.392  39.706 129.280  1.00  0.00           C  
ATOM   4807  HA  ILE   316      25.372  39.331 129.187  1.00  0.00           H  
ATOM   4808  CB  ILE   316      27.371  38.575 129.167  1.00  0.00           C  
ATOM   4809  HB  ILE   316      27.399  38.203 128.143  1.00  0.00           H  
ATOM   4810  CG2 ILE   316      28.789  38.957 129.455  1.00  0.00           C  
ATOM   4811 HG21 ILE   316      28.918  39.164 130.517  1.00  0.00           H  
ATOM   4812 HG22 ILE   316      29.391  38.114 129.115  1.00  0.00           H  
ATOM   4813 HG23 ILE   316      29.186  39.745 128.815  1.00  0.00           H  
ATOM   4814  CG1 ILE   316      26.963  37.316 130.036  1.00  0.00           C  
ATOM   4815 HG12 ILE   316      27.819  36.662 130.201  1.00  0.00           H  
ATOM   4816 HG13 ILE   316      26.568  37.631 131.002  1.00  0.00           H  
ATOM   4817  CD1 ILE   316      25.891  36.467 129.414  1.00  0.00           C  
ATOM   4818 HD11 ILE   316      26.307  36.101 128.475  1.00  0.00           H  
ATOM   4819 HD12 ILE   316      25.517  35.586 129.937  1.00  0.00           H  
ATOM   4820 HD13 ILE   316      25.015  37.096 129.257  1.00  0.00           H  
ATOM   4821  C   ILE   316      26.364  40.296 130.685  1.00  0.00           C  
ATOM   4822  O   ILE   316      27.247  41.019 131.118  1.00  0.00           O  
ATOM   4823  OXT ILE   316      25.430  39.851 131.394  1.00  0.00           O  
ATOM   4824  C1  0YB   317     -19.187  58.329 113.364  1.00  0.00           C  
ATOM   4825  H1  0YB   317     -18.845  57.384 112.942  1.00  0.00           H  
ATOM   4826  O5  0YB   317     -18.509  59.426 112.748  1.00  0.00           O  
ATOM   4827  C5  0YB   317     -18.524  59.519 111.264  1.00  0.00           C  
ATOM   4828  H5  0YB   317     -17.699  58.873 110.965  1.00  0.00           H  
ATOM   4829  C6  0YB   317     -18.262  60.958 110.891  1.00  0.00           C  
ATOM   4830  H62 0YB   317     -17.265  61.258 111.214  1.00  0.00           H  
ATOM   4831  H61 0YB   317     -19.029  61.530 111.413  1.00  0.00           H  
ATOM   4832  O6  0YB   317     -18.404  61.101 109.467  1.00  0.00           O  
ATOM   4833  H6O 0YB   317     -17.893  61.880 109.236  1.00  0.00           H  
ATOM   4834  C4  0YB   317     -19.853  59.075 110.597  1.00  0.00           C  
ATOM   4835  H4  0YB   317     -20.162  59.630 109.712  1.00  0.00           H  
ATOM   4836  O4  0YB   317     -19.751  57.701 110.169  1.00  0.00           O  
ATOM   4837  H4O 0YB   317     -19.951  57.862 109.244  1.00  0.00           H  
ATOM   4838  C3  0YB   317     -20.992  59.151 111.650  1.00  0.00           C  
ATOM   4839  H3  0YB   317     -21.878  58.658 111.251  1.00  0.00           H  
ATOM   4840  O3  0YB   317     -21.387  60.527 111.863  1.00  0.00           O  
ATOM   4841  H3O 0YB   317     -21.691  60.935 111.049  1.00  0.00           H  
ATOM   4842  C2  0YB   317     -20.677  58.543 113.091  1.00  0.00           C  
ATOM   4843  H2  0YB   317     -20.946  59.264 113.863  1.00  0.00           H  
ATOM   4844  N2  0YB   317     -21.415  57.312 113.245  1.00  0.00           N  
ATOM   4845  H2N 0YB   317     -21.266  56.594 112.550  1.00  0.00           H  
ATOM   4846  C2N 0YB   317     -22.444  57.254 114.087  1.00  0.00           C  
ATOM   4847  O2N 0YB   317     -22.365  57.558 115.264  1.00  0.00           O  
ATOM   4848  CME 0YB   317     -23.797  56.674 113.441  1.00  0.00           C  
ATOM   4849  H3M 0YB   317     -24.162  57.371 112.687  1.00  0.00           H  
ATOM   4850  H2M 0YB   317     -23.543  55.707 113.006  1.00  0.00           H  
ATOM   4851  H1M 0YB   317     -24.583  56.514 114.180  1.00  0.00           H  
ATOM   4852  C1  0YB   318     -11.283  63.590 110.641  1.00  0.00           C  
ATOM   4853  H1  0YB   318     -11.284  62.715 109.991  1.00  0.00           H  
ATOM   4854  O5  0YB   318     -11.413  63.240 112.012  1.00  0.00           O  
ATOM   4855  C5  0YB   318     -10.580  62.182 112.599  1.00  0.00           C  
ATOM   4856  H5  0YB   318     -11.045  61.234 112.326  1.00  0.00           H  
ATOM   4857  C6  0YB   318     -10.506  62.394 114.073  1.00  0.00           C  
ATOM   4858  H62 0YB   318     -11.525  62.276 114.440  1.00  0.00           H  
ATOM   4859  H61 0YB   318     -10.254  63.439 114.253  1.00  0.00           H  
ATOM   4860  O6  0YB   318      -9.630  61.509 114.804  1.00  0.00           O  
ATOM   4861  H6O 0YB   318     -10.024  61.486 115.679  1.00  0.00           H  
ATOM   4862  C4  0YB   318      -9.179  62.258 111.957  1.00  0.00           C  
ATOM   4863  H4  0YB   318      -8.368  62.016 112.643  1.00  0.00           H  
ATOM   4864  O4  0YB   318      -9.142  61.433 110.826  1.00  0.00           O  
ATOM   4865  H4O 0YB   318      -8.279  61.018 110.888  1.00  0.00           H  
ATOM   4866  C3  0YB   318      -8.785  63.669 111.422  1.00  0.00           C  
ATOM   4867  H3  0YB   318      -7.772  63.699 111.020  1.00  0.00           H  
ATOM   4868  O3  0YB   318      -8.792  64.583 112.536  1.00  0.00           O  
ATOM   4869  H3O 0YB   318      -7.906  64.876 112.763  1.00  0.00           H  
ATOM   4870  C2  0YB   318      -9.843  64.188 110.390  1.00  0.00           C  
ATOM   4871  H2  0YB   318     -10.021  65.260 110.480  1.00  0.00           H  
ATOM   4872  N2  0YB   318      -9.410  63.969 108.982  1.00  0.00           N  
ATOM   4873  H2N 0YB   318      -8.482  63.576 108.921  1.00  0.00           H  
ATOM   4874  C2N 0YB   318      -9.820  64.696 107.889  1.00  0.00           C  
ATOM   4875  O2N 0YB   318     -10.787  65.469 107.924  1.00  0.00           O  
ATOM   4876  CME 0YB   318      -9.216  64.340 106.491  1.00  0.00           C  
ATOM   4877  H3M 0YB   318      -9.135  63.255 106.430  1.00  0.00           H  
ATOM   4878  H2M 0YB   318      -9.863  64.552 105.640  1.00  0.00           H  
ATOM   4879  H1M 0YB   318      -8.285  64.904 106.425  1.00  0.00           H  
ATOM   4880  C1  0YB   319     -15.139  39.797  99.041  1.00  0.00           C  
ATOM   4881  H1  0YB   319     -16.101  40.115  99.441  1.00  0.00           H  
ATOM   4882  O5  0YB   319     -14.733  38.413  99.323  1.00  0.00           O  
ATOM   4883  C5  0YB   319     -15.636  37.351  98.874  1.00  0.00           C  
ATOM   4884  H5  0YB   319     -16.414  37.258  99.631  1.00  0.00           H  
ATOM   4885  C6  0YB   319     -14.882  36.004  98.961  1.00  0.00           C  
ATOM   4886  H62 0YB   319     -14.778  35.732 100.012  1.00  0.00           H  
ATOM   4887  H61 0YB   319     -13.919  35.967  98.452  1.00  0.00           H  
ATOM   4888  O6  0YB   319     -15.721  34.935  98.483  1.00  0.00           O  
ATOM   4889  H6O 0YB   319     -15.293  34.116  98.224  1.00  0.00           H  
ATOM   4890  C4  0YB   319     -16.241  37.705  97.462  1.00  0.00           C  
ATOM   4891  H4  0YB   319     -16.372  36.737  96.980  1.00  0.00           H  
ATOM   4892  O4  0YB   319     -17.571  38.143  97.691  1.00  0.00           O  
ATOM   4893  H4O 0YB   319     -18.056  38.251  96.870  1.00  0.00           H  
ATOM   4894  C3  0YB   319     -15.471  38.792  96.622  1.00  0.00           C  
ATOM   4895  H3  0YB   319     -16.080  39.032  95.750  1.00  0.00           H  
ATOM   4896  O3  0YB   319     -14.199  38.280  96.112  1.00  0.00           O  
ATOM   4897  H3O 0YB   319     -13.875  38.760  95.346  1.00  0.00           H  
ATOM   4898  C2  0YB   319     -15.165  40.039  97.508  1.00  0.00           C  
ATOM   4899  H2  0YB   319     -14.140  40.309  97.257  1.00  0.00           H  
ATOM   4900  N2  0YB   319     -16.077  41.145  97.147  1.00  0.00           N  
ATOM   4901  H2N 0YB   319     -17.022  41.147  97.502  1.00  0.00           H  
ATOM   4902  C2N 0YB   319     -15.675  42.161  96.439  1.00  0.00           C  
ATOM   4903  O2N 0YB   319     -14.720  42.103  95.671  1.00  0.00           O  
ATOM   4904  CME 0YB   319     -16.601  43.389  96.539  1.00  0.00           C  
ATOM   4905  H3M 0YB   319     -17.638  43.228  96.832  1.00  0.00           H  
ATOM   4906  H2M 0YB   319     -16.172  44.124  97.221  1.00  0.00           H  
ATOM   4907  H1M 0YB   319     -16.559  43.886  95.570  1.00  0.00           H  
ATOM   4908  C1  0YB   320       4.179  26.650 113.082  1.00  0.00           C  
ATOM   4909  H1  0YB   320       3.140  26.323 113.117  1.00  0.00           H  
ATOM   4910  O5  0YB   320       4.880  26.123 114.270  1.00  0.00           O  
ATOM   4911  C5  0YB   320       5.216  24.685 114.247  1.00  0.00           C  
ATOM   4912  H5  0YB   320       4.283  24.155 114.440  1.00  0.00           H  
ATOM   4913  C6  0YB   320       6.184  24.355 115.366  1.00  0.00           C  
ATOM   4914  H62 0YB   320       6.994  25.082 115.443  1.00  0.00           H  
ATOM   4915  H61 0YB   320       6.637  23.393 115.128  1.00  0.00           H  
ATOM   4916  O6  0YB   320       5.510  24.306 116.583  1.00  0.00           O  
ATOM   4917  H6O 0YB   320       4.874  25.025 116.586  1.00  0.00           H  
ATOM   4918  C4  0YB   320       5.827  24.268 112.892  1.00  0.00           C  
ATOM   4919  H4  0YB   320       6.853  24.635 112.903  1.00  0.00           H  
ATOM   4920  O4  0YB   320       5.814  22.819 112.714  1.00  0.00           O  
ATOM   4921  H4O 0YB   320       6.660  22.387 112.572  1.00  0.00           H  
ATOM   4922  C3  0YB   320       5.156  24.804 111.588  1.00  0.00           C  
ATOM   4923  H3  0YB   320       4.262  24.201 111.435  1.00  0.00           H  
ATOM   4924  O3  0YB   320       6.059  24.591 110.535  1.00  0.00           O  
ATOM   4925  H3O 0YB   320       5.617  23.933 109.993  1.00  0.00           H  
ATOM   4926  C2  0YB   320       4.797  26.278 111.697  1.00  0.00           C  
ATOM   4927  H2  0YB   320       5.721  26.856 111.704  1.00  0.00           H  
ATOM   4928  N2  0YB   320       3.907  26.733 110.606  1.00  0.00           N  
ATOM   4929  H2N 0YB   320       2.917  26.611 110.764  1.00  0.00           H  
ATOM   4930  C2N 0YB   320       4.229  27.071 109.330  1.00  0.00           C  
ATOM   4931  O2N 0YB   320       5.360  27.482 109.083  1.00  0.00           O  
ATOM   4932  CME 0YB   320       3.062  26.998 108.299  1.00  0.00           C  
ATOM   4933  H3M 0YB   320       2.425  26.128 108.456  1.00  0.00           H  
ATOM   4934  H2M 0YB   320       2.425  27.881 108.343  1.00  0.00           H  
ATOM   4935  H1M 0YB   320       3.471  26.986 107.289  1.00  0.00           H  
ATOM   4936  C1  0YB   321     -21.195  53.604 104.480  1.00  0.00           C  
ATOM   4937  H1  0YB   321     -20.857  52.594 104.247  1.00  0.00           H  
ATOM   4938  O5  0YB   321     -20.046  54.368 104.749  1.00  0.00           O
[truncated: 563,659 more chars]
