# Supplementary material for: IgG1-b12–HIV-gp120 Interface in Solution: A Computational Study
Source: J Chem Inf Model. 2021 Dec 31;62(2):359–71. doi: 10.1021/acs.jcim.1c01143 (PMC8790758; doi:10.1021/acs.jcim.1c01143)
Supplement: Supplementary file 2 — ci1c01143_si_002.zip [file ci1c01143_si_002.zip › GP120_B12_pdbs/InitialSnapshots_QMMM/snap_09.pdb]

ATOM      1  N   GLU     1      72.831  25.863  69.202  1.00  0.00           N  
ATOM      2  H1  GLU     1      73.290  26.762  69.165  1.00  0.00           H  
ATOM      3  H2  GLU     1      73.236  25.496  70.051  1.00  0.00           H  
ATOM      4  H3  GLU     1      71.838  26.049  69.205  1.00  0.00           H  
ATOM      5  CA  GLU     1      73.250  25.005  68.062  1.00  0.00           C  
ATOM      6  HA  GLU     1      72.642  24.101  68.065  1.00  0.00           H  
ATOM      7  CB  GLU     1      72.954  25.778  66.802  1.00  0.00           C  
ATOM      8  HB2 GLU     1      73.283  26.814  66.878  1.00  0.00           H  
ATOM      9  HB3 GLU     1      73.519  25.319  65.990  1.00  0.00           H  
ATOM     10  CG  GLU     1      71.537  25.624  66.259  1.00  0.00           C  
ATOM     11  HG2 GLU     1      71.485  25.915  65.210  1.00  0.00           H  
ATOM     12  HG3 GLU     1      71.082  24.650  66.440  1.00  0.00           H  
ATOM     13  CD  GLU     1      70.721  26.678  67.019  1.00  0.00           C  
ATOM     14  OE1 GLU     1      70.479  26.506  68.230  1.00  0.00           O  
ATOM     15  OE2 GLU     1      70.191  27.591  66.311  1.00  0.00           O  
ATOM     16  C   GLU     1      74.651  24.477  68.152  1.00  0.00           C  
ATOM     17  O   GLU     1      75.520  25.181  68.666  1.00  0.00           O  
ATOM     18  N   VAL     2      74.874  23.245  67.613  1.00  0.00           N  
ATOM     19  H   VAL     2      74.083  22.664  67.376  1.00  0.00           H  
ATOM     20  CA  VAL     2      76.255  22.683  67.426  1.00  0.00           C  
ATOM     21  HA  VAL     2      76.862  23.280  68.107  1.00  0.00           H  
ATOM     22  CB  VAL     2      76.329  21.162  67.873  1.00  0.00           C  
ATOM     23  HB  VAL     2      75.553  20.646  67.308  1.00  0.00           H  
ATOM     24  CG1 VAL     2      77.671  20.557  67.649  1.00  0.00           C  
ATOM     25 HG11 VAL     2      77.774  19.637  68.223  1.00  0.00           H  
ATOM     26 HG12 VAL     2      77.775  20.253  66.607  1.00  0.00           H  
ATOM     27 HG13 VAL     2      78.454  21.273  67.899  1.00  0.00           H  
ATOM     28  CG2 VAL     2      75.799  20.899  69.275  1.00  0.00           C  
ATOM     29 HG21 VAL     2      76.436  21.199  70.107  1.00  0.00           H  
ATOM     30 HG22 VAL     2      74.828  21.359  69.460  1.00  0.00           H  
ATOM     31 HG23 VAL     2      75.612  19.828  69.347  1.00  0.00           H  
ATOM     32  C   VAL     2      76.723  22.799  65.953  1.00  0.00           C  
ATOM     33  O   VAL     2      76.194  22.011  65.149  1.00  0.00           O  
ATOM     34  N   VAL     3      77.623  23.740  65.625  1.00  0.00           N  
ATOM     35  H   VAL     3      78.007  24.288  66.381  1.00  0.00           H  
ATOM     36  CA  VAL     3      78.221  23.871  64.242  1.00  0.00           C  
ATOM     37  HA  VAL     3      77.411  24.169  63.576  1.00  0.00           H  
ATOM     38  CB  VAL     3      79.229  25.113  64.200  1.00  0.00           C  
ATOM     39  HB  VAL     3      79.849  25.041  65.094  1.00  0.00           H  
ATOM     40  CG1 VAL     3      80.183  25.222  63.008  1.00  0.00           C  
ATOM     41 HG11 VAL     3      79.721  25.559  62.080  1.00  0.00           H  
ATOM     42 HG12 VAL     3      80.877  26.027  63.249  1.00  0.00           H  
ATOM     43 HG13 VAL     3      80.758  24.299  62.937  1.00  0.00           H  
ATOM     44  CG2 VAL     3      78.273  26.391  64.301  1.00  0.00           C  
ATOM     45 HG21 VAL     3      78.476  26.885  65.251  1.00  0.00           H  
ATOM     46 HG22 VAL     3      78.470  27.078  63.478  1.00  0.00           H  
ATOM     47 HG23 VAL     3      77.231  26.076  64.360  1.00  0.00           H  
ATOM     48  C   VAL     3      78.780  22.602  63.750  1.00  0.00           C  
ATOM     49  O   VAL     3      79.354  21.929  64.508  1.00  0.00           O  
ATOM     50  N   LEU     4      78.647  22.297  62.449  1.00  0.00           N  
ATOM     51  H   LEU     4      77.853  22.728  61.997  1.00  0.00           H  
ATOM     52  CA  LEU     4      79.354  21.220  61.732  1.00  0.00           C  
ATOM     53  HA  LEU     4      79.609  20.402  62.406  1.00  0.00           H  
ATOM     54  CB  LEU     4      78.483  20.653  60.616  1.00  0.00           C  
ATOM     55  HB2 LEU     4      78.259  21.466  59.925  1.00  0.00           H  
ATOM     56  HB3 LEU     4      79.056  19.905  60.068  1.00  0.00           H  
ATOM     57  CG  LEU     4      77.095  20.111  61.034  1.00  0.00           C  
ATOM     58  HG  LEU     4      76.675  20.789  61.778  1.00  0.00           H  
ATOM     59  CD1 LEU     4      76.137  20.002  59.926  1.00  0.00           C  
ATOM     60 HD11 LEU     4      76.406  19.374  59.077  1.00  0.00           H  
ATOM     61 HD12 LEU     4      75.191  19.544  60.214  1.00  0.00           H  
ATOM     62 HD13 LEU     4      75.894  20.987  59.529  1.00  0.00           H  
ATOM     63  CD2 LEU     4      77.319  18.758  61.700  1.00  0.00           C  
ATOM     64 HD21 LEU     4      78.073  18.202  61.143  1.00  0.00           H  
ATOM     65 HD22 LEU     4      77.601  18.996  62.726  1.00  0.00           H  
ATOM     66 HD23 LEU     4      76.402  18.190  61.856  1.00  0.00           H  
ATOM     67  C   LEU     4      80.682  21.771  61.168  1.00  0.00           C  
ATOM     68  O   LEU     4      80.774  22.717  60.299  1.00  0.00           O  
ATOM     69  N   VAL     5      81.774  21.274  61.630  1.00  0.00           N  
ATOM     70  H   VAL     5      81.640  20.469  62.225  1.00  0.00           H  
ATOM     71  CA  VAL     5      83.133  21.682  61.360  1.00  0.00           C  
ATOM     72  HA  VAL     5      83.246  22.729  61.641  1.00  0.00           H  
ATOM     73  CB  VAL     5      84.264  20.808  62.116  1.00  0.00           C  
ATOM     74  HB  VAL     5      84.284  19.803  61.694  1.00  0.00           H  
ATOM     75  CG1 VAL     5      85.651  21.493  61.984  1.00  0.00           C  
ATOM     76 HG11 VAL     5      86.241  21.170  62.842  1.00  0.00           H  
ATOM     77 HG12 VAL     5      86.183  21.239  61.068  1.00  0.00           H  
ATOM     78 HG13 VAL     5      85.432  22.559  62.052  1.00  0.00           H  
ATOM     79  CG2 VAL     5      83.886  20.720  63.635  1.00  0.00           C  
ATOM     80 HG21 VAL     5      84.104  19.702  63.956  1.00  0.00           H  
ATOM     81 HG22 VAL     5      84.220  21.519  64.297  1.00  0.00           H  
ATOM     82 HG23 VAL     5      82.807  20.789  63.773  1.00  0.00           H  
ATOM     83  C   VAL     5      83.562  21.683  59.894  1.00  0.00           C  
ATOM     84  O   VAL     5      83.741  20.641  59.331  1.00  0.00           O  
ATOM     85  N   ASN     6      83.735  22.872  59.344  1.00  0.00           N  
ATOM     86  H   ASN     6      83.413  23.675  59.864  1.00  0.00           H  
ATOM     87  CA  ASN     6      83.994  23.021  57.919  1.00  0.00           C  
ATOM     88  HA  ASN     6      83.784  24.064  57.681  1.00  0.00           H  
ATOM     89  CB  ASN     6      85.484  22.781  57.802  1.00  0.00           C  
ATOM     90  HB2 ASN     6      86.106  23.350  58.493  1.00  0.00           H  
ATOM     91  HB3 ASN     6      85.819  21.743  57.783  1.00  0.00           H  
ATOM     92  CG  ASN     6      86.027  23.260  56.476  1.00  0.00           C  
ATOM     93  OD1 ASN     6      86.562  22.514  55.640  1.00  0.00           O  
ATOM     94  ND2 ASN     6      86.200  24.539  56.278  1.00  0.00           N  
ATOM     95 HD21 ASN     6      86.487  24.874  55.369  1.00  0.00           H  
ATOM     96 HD22 ASN     6      86.088  25.144  57.079  1.00  0.00           H  
ATOM     97  C   ASN     6      83.113  22.210  56.983  1.00  0.00           C  
ATOM     98  O   ASN     6      83.485  21.949  55.840  1.00  0.00           O  
ATOM     99  N   VAL     7      81.833  21.921  57.329  1.00  0.00           N  
ATOM    100  H   VAL     7      81.500  21.980  58.280  1.00  0.00           H  
ATOM    101  CA  VAL     7      80.818  21.455  56.382  1.00  0.00           C  
ATOM    102  HA  VAL     7      81.278  20.920  55.550  1.00  0.00           H  
ATOM    103  CB  VAL     7      79.868  20.354  57.017  1.00  0.00           C  
ATOM    104  HB  VAL     7      79.186  20.761  57.764  1.00  0.00           H  
ATOM    105  CG1 VAL     7      78.982  19.811  55.907  1.00  0.00           C  
ATOM    106 HG11 VAL     7      78.667  18.775  56.029  1.00  0.00           H  
ATOM    107 HG12 VAL     7      78.121  20.453  55.720  1.00  0.00           H  
ATOM    108 HG13 VAL     7      79.596  19.977  55.022  1.00  0.00           H  
ATOM    109  CG2 VAL     7      80.638  19.270  57.695  1.00  0.00           C  
ATOM    110 HG21 VAL     7      81.256  19.585  58.536  1.00  0.00           H  
ATOM    111 HG22 VAL     7      79.955  18.446  57.902  1.00  0.00           H  
ATOM    112 HG23 VAL     7      81.396  18.822  57.054  1.00  0.00           H  
ATOM    113  C   VAL     7      80.052  22.609  55.825  1.00  0.00           C  
ATOM    114  O   VAL     7      79.463  23.389  56.596  1.00  0.00           O  
ATOM    115  N   THR     8      79.981  22.639  54.497  1.00  0.00           N  
ATOM    116  H   THR     8      80.407  21.867  54.003  1.00  0.00           H  
ATOM    117  CA  THR     8      79.022  23.427  53.689  1.00  0.00           C  
ATOM    118  HA  THR     8      78.628  24.078  54.470  1.00  0.00           H  
ATOM    119  CB  THR     8      79.931  24.224  52.698  1.00  0.00           C  
ATOM    120  HB  THR     8      80.816  23.680  52.370  1.00  0.00           H  
ATOM    121  CG2 THR     8      79.195  24.703  51.406  1.00  0.00           C  
ATOM    122 HG21 THR     8      78.286  25.236  51.684  1.00  0.00           H  
ATOM    123 HG22 THR     8      79.863  25.290  50.775  1.00  0.00           H  
ATOM    124 HG23 THR     8      78.825  23.818  50.889  1.00  0.00           H  
ATOM    125  OG1 THR     8      80.427  25.386  53.299  1.00  0.00           O  
ATOM    126  HG1 THR     8      80.971  25.121  54.045  1.00  0.00           H  
ATOM    127  C   THR     8      77.999  22.482  53.009  1.00  0.00           C  
ATOM    128  O   THR     8      78.281  21.292  52.784  1.00  0.00           O  
ATOM    129  N   GLU     9      76.751  22.951  52.872  1.00  0.00           N  
ATOM    130  H   GLU     9      76.568  23.803  53.382  1.00  0.00           H  
ATOM    131  CA  GLU     9      75.698  22.135  52.199  1.00  0.00           C  
ATOM    132  HA  GLU     9      76.222  21.493  51.492  1.00  0.00           H  
ATOM    133  CB  GLU     9      74.967  21.231  53.276  1.00  0.00           C  
ATOM    134  HB2 GLU     9      75.685  20.579  53.774  1.00  0.00           H  
ATOM    135  HB3 GLU     9      74.615  21.788  54.144  1.00  0.00           H  
ATOM    136  CG  GLU     9      73.775  20.467  52.639  1.00  0.00           C  
ATOM    137  HG2 GLU     9      73.214  19.948  53.416  1.00  0.00           H  
ATOM    138  HG3 GLU     9      73.068  21.164  52.188  1.00  0.00           H  
ATOM    139  CD  GLU     9      74.189  19.456  51.546  1.00  0.00           C  
ATOM    140  OE1 GLU     9      73.814  18.260  51.567  1.00  0.00           O  
ATOM    141  OE2 GLU     9      74.746  19.921  50.531  1.00  0.00           O  
ATOM    142  C   GLU     9      74.744  23.002  51.389  1.00  0.00           C  
ATOM    143  O   GLU     9      74.491  24.133  51.747  1.00  0.00           O  
ATOM    144  N   ASN    10      74.457  22.509  50.198  1.00  0.00           N  
ATOM    145  H   ASN    10      74.851  21.610  49.964  1.00  0.00           H  
ATOM    146  CA  ASN    10      73.521  23.084  49.238  1.00  0.00           C  
ATOM    147  HA  ASN    10      73.712  24.157  49.250  1.00  0.00           H  
ATOM    148  CB  ASN    10      73.864  22.570  47.810  1.00  0.00           C  
ATOM    149  HB2 ASN    10      74.936  22.547  47.614  1.00  0.00           H  
ATOM    150  HB3 ASN    10      73.474  21.552  47.794  1.00  0.00           H  
ATOM    151  CG  ASN    10      73.088  23.390  46.756  1.00  0.00           C  
ATOM    152  OD1 ASN    10      73.304  24.609  46.645  1.00  0.00           O  
ATOM    153  ND2 ASN    10      72.022  22.894  46.168  1.00  0.00           N  
ATOM    154 HD21 ASN    10      71.398  23.601  45.806  1.00  0.00           H  
ATOM    155 HD22 ASN    10      72.174  22.031  45.666  1.00  0.00           H  
ATOM    156  C   ASN    10      72.082  22.793  49.708  1.00  0.00           C  
ATOM    157  O   ASN    10      71.707  21.632  49.964  1.00  0.00           O  
ATOM    158  N   PHE    11      71.254  23.837  49.602  1.00  0.00           N  
ATOM    159  H   PHE    11      71.650  24.766  49.634  1.00  0.00           H  
ATOM    160  CA  PHE    11      69.820  23.872  49.855  1.00  0.00           C  
ATOM    161  HA  PHE    11      69.456  22.875  50.102  1.00  0.00           H  
ATOM    162  CB  PHE    11      69.525  24.870  51.003  1.00  0.00           C  
ATOM    163  HB2 PHE    11      70.000  25.794  50.673  1.00  0.00           H  
ATOM    164  HB3 PHE    11      68.441  24.950  51.076  1.00  0.00           H  
ATOM    165  CG  PHE    11      70.046  24.482  52.438  1.00  0.00           C  
ATOM    166  CD1 PHE    11      71.431  24.295  52.638  1.00  0.00           C  
ATOM    167  HD1 PHE    11      72.053  24.512  51.782  1.00  0.00           H  
ATOM    168  CE1 PHE    11      71.819  23.943  53.935  1.00  0.00           C  
ATOM    169  HE1 PHE    11      72.838  23.589  53.998  1.00  0.00           H  
ATOM    170  CZ  PHE    11      71.024  24.118  55.042  1.00  0.00           C  
ATOM    171  HZ  PHE    11      71.418  24.050  56.045  1.00  0.00           H  
ATOM    172  CE2 PHE    11      69.667  24.412  54.873  1.00  0.00           C  
ATOM    173  HE2 PHE    11      69.012  24.523  55.724  1.00  0.00           H  
ATOM    174  CD2 PHE    11      69.207  24.697  53.613  1.00  0.00           C  
ATOM    175  HD2 PHE    11      68.180  25.003  53.474  1.00  0.00           H  
ATOM    176  C   PHE    11      69.093  24.372  48.555  1.00  0.00           C  
ATOM    177  O   PHE    11      69.741  25.218  47.930  1.00  0.00           O  
ATOM    178  N   ASN    12      67.773  24.262  48.498  1.00  0.00           N  
ATOM    179  H   ASN    12      67.475  23.326  48.733  1.00  0.00           H  
ATOM    180  CA  ASN    12      66.900  24.858  47.444  1.00  0.00           C  
ATOM    181  HA  ASN    12      67.329  25.850  47.306  1.00  0.00           H  
ATOM    182  CB  ASN    12      67.021  24.060  46.171  1.00  0.00           C  
ATOM    183  HB2 ASN    12      68.040  24.137  45.791  1.00  0.00           H  
ATOM    184  HB3 ASN    12      66.763  23.009  46.300  1.00  0.00           H  
ATOM    185  CG  ASN    12      66.265  24.505  44.995  1.00  0.00           C  
ATOM    186  OD1 ASN    12      65.088  24.809  45.118  1.00  0.00           O  
ATOM    187  ND2 ASN    12      66.769  24.545  43.790  1.00  0.00           N  
ATOM    188 HD21 ASN    12      66.147  24.412  43.006  1.00  0.00           H  
ATOM    189 HD22 ASN    12      67.703  24.164  43.741  1.00  0.00           H  
ATOM    190  C   ASN    12      65.430  25.018  47.969  1.00  0.00           C  
ATOM    191  O   ASN    12      64.792  23.967  48.070  1.00  0.00           O  
ATOM    192  N   TRP    13      64.928  26.214  48.254  1.00  0.00           N  
ATOM    193  H   TRP    13      65.576  26.989  48.284  1.00  0.00           H  
ATOM    194  CA  TRP    13      63.742  26.296  49.057  1.00  0.00           C  
ATOM    195  HA  TRP    13      63.827  25.711  49.973  1.00  0.00           H  
ATOM    196  CB  TRP    13      63.670  27.765  49.491  1.00  0.00           C  
ATOM    197  HB2 TRP    13      62.906  27.764  50.269  1.00  0.00           H  
ATOM    198  HB3 TRP    13      64.630  28.060  49.915  1.00  0.00           H  
ATOM    199  CG  TRP    13      63.455  28.856  48.502  1.00  0.00           C  
ATOM    200  CD1 TRP    13      64.074  29.014  47.314  1.00  0.00           C  
ATOM    201  HD1 TRP    13      64.886  28.389  46.973  1.00  0.00           H  
ATOM    202  NE1 TRP    13      63.450  29.949  46.563  1.00  0.00           N  
ATOM    203  HE1 TRP    13      63.527  29.996  45.557  1.00  0.00           H  
ATOM    204  CE2 TRP    13      62.546  30.656  47.279  1.00  0.00           C  
ATOM    205  CZ2 TRP    13      61.743  31.725  46.907  1.00  0.00           C  
ATOM    206  HZ2 TRP    13      61.837  32.212  45.948  1.00  0.00           H  
ATOM    207  CH2 TRP    13      60.698  32.012  47.782  1.00  0.00           C  
ATOM    208  HH2 TRP    13      59.963  32.740  47.469  1.00  0.00           H  
ATOM    209  CZ3 TRP    13      60.660  31.480  49.088  1.00  0.00           C  
ATOM    210  HZ3 TRP    13      59.949  31.835  49.820  1.00  0.00           H  
ATOM    211  CE3 TRP    13      61.407  30.301  49.407  1.00  0.00           C  
ATOM    212  HE3 TRP    13      61.621  30.111  50.448  1.00  0.00           H  
ATOM    213  CD2 TRP    13      62.474  29.921  48.536  1.00  0.00           C  
ATOM    214  C   TRP    13      62.474  25.972  48.259  1.00  0.00           C  
ATOM    215  O   TRP    13      61.471  25.764  48.894  1.00  0.00           O  
ATOM    216  N   CYX    14      62.512  26.102  46.926  1.00  0.00           N  
ATOM    217  H   CYX    14      63.402  26.278  46.482  1.00  0.00           H  
ATOM    218  CA  CYX    14      61.370  25.670  46.101  1.00  0.00           C  
ATOM    219  HA  CYX    14      60.401  26.057  46.415  1.00  0.00           H  
ATOM    220  CB  CYX    14      61.540  26.248  44.677  1.00  0.00           C  
ATOM    221  HB2 CYX    14      62.334  25.682  44.190  1.00  0.00           H  
ATOM    222  HB3 CYX    14      60.610  26.001  44.165  1.00  0.00           H  
ATOM    223  SG  CYX    14      61.912  27.962  44.475  1.00  0.00           S  
ATOM    224  C   CYX    14      61.246  24.086  46.121  1.00  0.00           C  
ATOM    225  O   CYX    14      60.129  23.625  46.105  1.00  0.00           O  
ATOM    226  N   LYS    15      62.385  23.400  46.089  1.00  0.00           N  
ATOM    227  H   LYS    15      63.152  23.917  45.684  1.00  0.00           H  
ATOM    228  CA  LYS    15      62.408  21.974  46.297  1.00  0.00           C  
ATOM    229  HA  LYS    15      61.683  21.394  45.727  1.00  0.00           H  
ATOM    230  CB  LYS    15      63.820  21.468  45.934  1.00  0.00           C  
ATOM    231  HB2 LYS    15      64.585  21.949  46.544  1.00  0.00           H  
ATOM    232  HB3 LYS    15      63.797  20.425  46.249  1.00  0.00           H  
ATOM    233  CG  LYS    15      64.369  21.584  44.504  1.00  0.00           C  
ATOM    234  HG2 LYS    15      63.906  22.418  43.977  1.00  0.00           H  
ATOM    235  HG3 LYS    15      65.445  21.706  44.628  1.00  0.00           H  
ATOM    236  CD  LYS    15      64.157  20.253  43.691  1.00  0.00           C  
ATOM    237  HD2 LYS    15      64.946  19.607  44.073  1.00  0.00           H  
ATOM    238  HD3 LYS    15      63.159  19.824  43.601  1.00  0.00           H  
ATOM    239  CE  LYS    15      64.532  20.486  42.192  1.00  0.00           C  
ATOM    240  HE2 LYS    15      63.798  21.187  41.794  1.00  0.00           H  
ATOM    241  HE3 LYS    15      65.481  21.017  42.118  1.00  0.00           H  
ATOM    242  NZ  LYS    15      64.666  19.267  41.321  1.00  0.00           N  
ATOM    243  HZ1 LYS    15      65.135  19.516  40.461  1.00  0.00           H  
ATOM    244  HZ2 LYS    15      65.300  18.574  41.692  1.00  0.00           H  
ATOM    245  HZ3 LYS    15      63.805  18.770  41.147  1.00  0.00           H  
ATOM    246  C   LYS    15      62.072  21.613  47.796  1.00  0.00           C  
ATOM    247  O   LYS    15      61.189  20.753  48.003  1.00  0.00           O  
ATOM    248  N   ASN    16      62.760  22.248  48.773  1.00  0.00           N  
ATOM    249  H   ASN    16      63.510  22.821  48.414  1.00  0.00           H  
ATOM    250  CA  ASN    16      62.700  21.804  50.196  1.00  0.00           C  
ATOM    251  HA  ASN    16      62.634  20.716  50.173  1.00  0.00           H  
ATOM    252  CB  ASN    16      63.987  22.217  50.949  1.00  0.00           C  
ATOM    253  HB2 ASN    16      64.165  23.291  50.987  1.00  0.00           H  
ATOM    254  HB3 ASN    16      63.913  21.820  51.961  1.00  0.00           H  
ATOM    255  CG  ASN    16      65.272  21.608  50.294  1.00  0.00           C  
ATOM    256  OD1 ASN    16      65.393  20.483  49.877  1.00  0.00           O  
ATOM    257  ND2 ASN    16      66.318  22.302  50.208  1.00  0.00           N  
ATOM    258 HD21 ASN    16      66.352  23.259  50.531  1.00  0.00           H  
ATOM    259 HD22 ASN    16      67.158  21.781  50.002  1.00  0.00           H  
ATOM    260  C   ASN    16      61.332  22.135  50.920  1.00  0.00           C  
ATOM    261  O   ASN    16      61.297  22.335  52.135  1.00  0.00           O  
ATOM    262  N   ASP    17      60.218  22.259  50.202  1.00  0.00           N  
ATOM    263  H   ASP    17      60.231  21.719  49.348  1.00  0.00           H  
ATOM    264  CA  ASP    17      59.073  23.057  50.511  1.00  0.00           C  
ATOM    265  HA  ASP    17      59.424  23.976  50.981  1.00  0.00           H  
ATOM    266  CB  ASP    17      58.357  23.304  49.246  1.00  0.00           C  
ATOM    267  HB2 ASP    17      58.993  23.757  48.486  1.00  0.00           H  
ATOM    268  HB3 ASP    17      58.001  22.369  48.813  1.00  0.00           H  
ATOM    269  CG  ASP    17      57.166  24.289  49.309  1.00  0.00           C  
ATOM    270  OD1 ASP    17      57.370  25.253  50.087  1.00  0.00           O  
ATOM    271  OD2 ASP    17      56.088  23.882  48.800  1.00  0.00           O  
ATOM    272  C   ASP    17      58.173  22.262  51.495  1.00  0.00           C  
ATOM    273  O   ASP    17      57.273  21.497  51.156  1.00  0.00           O  
ATOM    274  N   MET    18      58.184  22.632  52.815  1.00  0.00           N  
ATOM    275  H   MET    18      58.844  23.343  53.093  1.00  0.00           H  
ATOM    276  CA  MET    18      57.688  21.765  53.853  1.00  0.00           C  
ATOM    277  HA  MET    18      57.837  20.718  53.591  1.00  0.00           H  
ATOM    278  CB  MET    18      58.425  21.939  55.185  1.00  0.00           C  
ATOM    279  HB2 MET    18      58.383  22.893  55.711  1.00  0.00           H  
ATOM    280  HB3 MET    18      58.098  21.128  55.836  1.00  0.00           H  
ATOM    281  CG  MET    18      59.918  21.674  54.907  1.00  0.00           C  
ATOM    282  HG2 MET    18      59.998  20.975  54.075  1.00  0.00           H  
ATOM    283  HG3 MET    18      60.367  22.603  54.556  1.00  0.00           H  
ATOM    284  SD  MET    18      60.972  21.225  56.268  1.00  0.00           S  
ATOM    285  CE  MET    18      62.625  21.796  55.570  1.00  0.00           C  
ATOM    286  HE1 MET    18      62.451  22.846  55.333  1.00  0.00           H  
ATOM    287  HE2 MET    18      63.476  21.590  56.219  1.00  0.00           H  
ATOM    288  HE3 MET    18      62.881  21.288  54.640  1.00  0.00           H  
ATOM    289  C   MET    18      56.151  21.865  54.113  1.00  0.00           C  
ATOM    290  O   MET    18      55.599  21.070  54.906  1.00  0.00           O  
ATOM    291  N   VAL    19      55.530  22.854  53.500  1.00  0.00           N  
ATOM    292  H   VAL    19      56.100  23.518  52.996  1.00  0.00           H  
ATOM    293  CA  VAL    19      54.158  23.275  53.915  1.00  0.00           C  
ATOM    294  HA  VAL    19      54.094  23.304  55.003  1.00  0.00           H  
ATOM    295  CB  VAL    19      53.782  24.753  53.367  1.00  0.00           C  
ATOM    296  HB  VAL    19      52.792  24.979  53.763  1.00  0.00           H  
ATOM    297  CG1 VAL    19      54.626  25.805  53.899  1.00  0.00           C  
ATOM    298 HG11 VAL    19      55.615  25.777  53.442  1.00  0.00           H  
ATOM    299 HG12 VAL    19      54.147  26.781  53.819  1.00  0.00           H  
ATOM    300 HG13 VAL    19      54.795  25.648  54.964  1.00  0.00           H  
ATOM    301  CG2 VAL    19      53.791  24.851  51.836  1.00  0.00           C  
ATOM    302 HG21 VAL    19      53.750  25.892  51.516  1.00  0.00           H  
ATOM    303 HG22 VAL    19      54.743  24.491  51.446  1.00  0.00           H  
ATOM    304 HG23 VAL    19      52.958  24.277  51.428  1.00  0.00           H  
ATOM    305  C   VAL    19      52.963  22.440  53.409  1.00  0.00           C  
ATOM    306  O   VAL    19      51.952  22.559  54.043  1.00  0.00           O  
ATOM    307  N   GLU    20      53.191  21.357  52.645  1.00  0.00           N  
ATOM    308  H   GLU    20      54.000  21.442  52.047  1.00  0.00           H  
ATOM    309  CA  GLU    20      52.210  20.293  52.319  1.00  0.00           C  
ATOM    310  HA  GLU    20      51.213  20.730  52.369  1.00  0.00           H  
ATOM    311  CB  GLU    20      52.326  19.734  50.895  1.00  0.00           C  
ATOM    312  HB2 GLU    20      52.759  20.447  50.194  1.00  0.00           H  
ATOM    313  HB3 GLU    20      53.063  18.942  51.031  1.00  0.00           H  
ATOM    314  CG  GLU    20      51.064  19.204  50.196  1.00  0.00           C  
ATOM    315  HG2 GLU    20      51.257  18.781  49.210  1.00  0.00           H  
ATOM    316  HG3 GLU    20      50.650  18.435  50.849  1.00  0.00           H  
ATOM    317  CD  GLU    20      50.057  20.388  50.047  1.00  0.00           C  
ATOM    318  OE1 GLU    20      50.242  21.342  49.265  1.00  0.00           O  
ATOM    319  OE2 GLU    20      49.241  20.519  51.011  1.00  0.00           O  
ATOM    320  C   GLU    20      52.304  19.187  53.413  1.00  0.00           C  
ATOM    321  O   GLU    20      51.357  18.508  53.726  1.00  0.00           O  
ATOM    322  N   GLN    21      53.541  19.055  53.999  1.00  0.00           N  
ATOM    323  H   GLN    21      54.170  19.773  53.668  1.00  0.00           H  
ATOM    324  CA  GLN    21      53.984  18.055  55.006  1.00  0.00           C  
ATOM    325  HA  GLN    21      53.494  17.096  54.836  1.00  0.00           H  
ATOM    326  CB  GLN    21      55.462  17.783  55.008  1.00  0.00           C  
ATOM    327  HB2 GLN    21      55.848  18.671  55.509  1.00  0.00           H  
ATOM    328  HB3 GLN    21      55.561  16.895  55.632  1.00  0.00           H  
ATOM    329  CG  GLN    21      56.094  17.645  53.601  1.00  0.00           C  
ATOM    330  HG2 GLN    21      56.089  18.624  53.122  1.00  0.00           H  
ATOM    331  HG3 GLN    21      57.134  17.370  53.775  1.00  0.00           H  
ATOM    332  CD  GLN    21      55.582  16.580  52.753  1.00  0.00           C  
ATOM    333  OE1 GLN    21      55.200  15.453  53.114  1.00  0.00           O  
ATOM    334  NE2 GLN    21      55.424  16.836  51.471  1.00  0.00           N  
ATOM    335 HE21 GLN    21      54.955  16.182  50.860  1.00  0.00           H  
ATOM    336 HE22 GLN    21      55.868  17.634  51.041  1.00  0.00           H  
ATOM    337  C   GLN    21      53.630  18.436  56.488  1.00  0.00           C  
ATOM    338  O   GLN    21      53.383  17.574  57.340  1.00  0.00           O  
ATOM    339  N   MET    22      53.632  19.774  56.779  1.00  0.00           N  
ATOM    340  H   MET    22      54.069  20.391  56.109  1.00  0.00           H  
ATOM    341  CA  MET    22      53.195  20.383  58.047  1.00  0.00           C  
ATOM    342  HA  MET    22      53.803  19.954  58.843  1.00  0.00           H  
ATOM    343  CB  MET    22      53.532  21.921  58.091  1.00  0.00           C  
ATOM    344  HB2 MET    22      53.203  22.290  57.120  1.00  0.00           H  
ATOM    345  HB3 MET    22      53.053  22.276  59.004  1.00  0.00           H  
ATOM    346  CG  MET    22      55.065  22.113  58.220  1.00  0.00           C  
ATOM    347  HG2 MET    22      55.375  21.938  59.250  1.00  0.00           H  
ATOM    348  HG3 MET    22      55.475  21.274  57.658  1.00  0.00           H  
ATOM    349  SD  MET    22      55.788  23.638  57.539  1.00  0.00           S  
ATOM    350  CE  MET    22      55.525  24.696  59.025  1.00  0.00           C  
ATOM    351  HE1 MET    22      55.986  24.387  59.964  1.00  0.00           H  
ATOM    352  HE2 MET    22      55.759  25.705  58.684  1.00  0.00           H  
ATOM    353  HE3 MET    22      54.458  24.639  59.241  1.00  0.00           H  
ATOM    354  C   MET    22      51.749  20.094  58.572  1.00  0.00           C  
ATOM    355  O   MET    22      50.842  19.910  57.756  1.00  0.00           O  
ATOM    356  N   HIE    23      51.531  20.125  59.924  1.00  0.00           N  
ATOM    357  H   HIE    23      52.298  20.340  60.544  1.00  0.00           H  
ATOM    358  CA  HIE    23      50.376  19.646  60.591  1.00  0.00           C  
ATOM    359  HA  HIE    23      50.569  18.598  60.820  1.00  0.00           H  
ATOM    360  CB  HIE    23      50.192  20.284  61.984  1.00  0.00           C  
ATOM    361  HB2 HIE    23      50.996  20.983  62.214  1.00  0.00           H  
ATOM    362  HB3 HIE    23      49.280  20.882  61.998  1.00  0.00           H  
ATOM    363  CG  HIE    23      50.060  19.299  63.114  1.00  0.00           C  
ATOM    364  ND1 HIE    23      50.658  18.023  63.130  1.00  0.00           N  
ATOM    365  CE1 HIE    23      50.031  17.313  64.079  1.00  0.00           C  
ATOM    366  HE1 HIE    23      49.980  16.236  64.133  1.00  0.00           H  
ATOM    367  NE2 HIE    23      49.146  18.107  64.750  1.00  0.00           N  
ATOM    368  HE2 HIE    23      48.573  17.817  65.529  1.00  0.00           H  
ATOM    369  CD2 HIE    23      49.070  19.282  64.078  1.00  0.00           C  
ATOM    370  HD2 HIE    23      48.254  19.982  63.978  1.00  0.00           H  
ATOM    371  C   HIE    23      49.053  19.591  59.820  1.00  0.00           C  
ATOM    372  O   HIE    23      48.314  20.581  59.745  1.00  0.00           O  
ATOM    373  N   GLU    24      48.676  18.375  59.455  1.00  0.00           N  
ATOM    374  H   GLU    24      49.381  17.671  59.291  1.00  0.00           H  
ATOM    375  CA  GLU    24      47.342  17.993  58.893  1.00  0.00           C  
ATOM    376  HA  GLU    24      47.335  18.431  57.895  1.00  0.00           H  
ATOM    377  CB  GLU    24      47.265  16.469  58.963  1.00  0.00           C  
ATOM    378  HB2 GLU    24      46.451  16.283  58.262  1.00  0.00           H  
ATOM    379  HB3 GLU    24      48.173  16.088  58.497  1.00  0.00           H  
ATOM    380  CG  GLU    24      47.120  15.728  60.447  1.00  0.00           C  
ATOM    381  HG2 GLU    24      48.135  15.391  60.658  1.00  0.00           H  
ATOM    382  HG3 GLU    24      46.678  16.445  61.139  1.00  0.00           H  
ATOM    383  CD  GLU    24      46.161  14.573  60.444  1.00  0.00           C  
ATOM    384  OE1 GLU    24      46.105  13.785  59.475  1.00  0.00           O  
ATOM    385  OE2 GLU    24      45.742  14.240  61.603  1.00  0.00           O  
ATOM    386  C   GLU    24      46.018  18.505  59.521  1.00  0.00           C  
ATOM    387  O   GLU    24      44.959  18.374  58.908  1.00  0.00           O  
ATOM    388  N   ASP    25      46.030  19.061  60.743  1.00  0.00           N  
ATOM    389  H   ASP    25      46.857  19.564  61.032  1.00  0.00           H  
ATOM    390  CA  ASP    25      44.788  19.346  61.468  1.00  0.00           C  
ATOM    391  HA  ASP    25      43.856  19.369  60.903  1.00  0.00           H  
ATOM    392  CB  ASP    25      44.637  18.212  62.458  1.00  0.00           C  
ATOM    393  HB2 ASP    25      44.423  17.272  61.950  1.00  0.00           H  
ATOM    394  HB3 ASP    25      45.453  17.992  63.147  1.00  0.00           H  
ATOM    395  CG  ASP    25      43.531  18.520  63.372  1.00  0.00           C  
ATOM    396  OD1 ASP    25      42.382  18.598  62.906  1.00  0.00           O  
ATOM    397  OD2 ASP    25      43.685  18.328  64.608  1.00  0.00           O  
ATOM    398  C   ASP    25      44.783  20.719  62.305  1.00  0.00           C  
ATOM    399  O   ASP    25      45.426  20.835  63.351  1.00  0.00           O  
ATOM    400  N   ILE    26      43.756  21.471  62.074  1.00  0.00           N  
ATOM    401  H   ILE    26      43.170  21.219  61.291  1.00  0.00           H  
ATOM    402  CA  ILE    26      43.788  22.904  62.426  1.00  0.00           C  
ATOM    403  HA  ILE    26      44.760  23.334  62.185  1.00  0.00           H  
ATOM    404  CB  ILE    26      42.594  23.688  61.832  1.00  0.00           C  
ATOM    405  HB  ILE    26      41.703  23.077  61.975  1.00  0.00           H  
ATOM    406  CG2 ILE    26      42.360  24.963  62.629  1.00  0.00           C  
ATOM    407 HG21 ILE    26      41.897  24.679  63.574  1.00  0.00           H  
ATOM    408 HG22 ILE    26      43.233  25.605  62.743  1.00  0.00           H  
ATOM    409 HG23 ILE    26      41.689  25.575  62.025  1.00  0.00           H  
ATOM    410  CG1 ILE    26      42.800  23.869  60.314  1.00  0.00           C  
ATOM    411 HG12 ILE    26      43.199  22.951  59.882  1.00  0.00           H  
ATOM    412 HG13 ILE    26      41.779  23.833  59.936  1.00  0.00           H  
ATOM    413  CD1 ILE    26      43.562  25.047  59.776  1.00  0.00           C  
ATOM    414 HD11 ILE    26      43.069  26.004  59.948  1.00  0.00           H  
ATOM    415 HD12 ILE    26      44.501  25.201  60.306  1.00  0.00           H  
ATOM    416 HD13 ILE    26      43.735  24.886  58.712  1.00  0.00           H  
ATOM    417  C   ILE    26      43.704  23.025  63.983  1.00  0.00           C  
ATOM    418  O   ILE    26      44.279  23.914  64.599  1.00  0.00           O  
ATOM    419  N   CYX    27      42.929  22.091  64.565  1.00  0.00           N  
ATOM    420  H   CYX    27      42.395  21.571  63.883  1.00  0.00           H  
ATOM    421  CA  CYX    27      42.500  21.988  66.013  1.00  0.00           C  
ATOM    422  HA  CYX    27      42.206  22.972  66.381  1.00  0.00           H  
ATOM    423  CB  CYX    27      41.224  21.128  66.106  1.00  0.00           C  
ATOM    424  HB2 CYX    27      41.296  20.258  65.454  1.00  0.00           H  
ATOM    425  HB3 CYX    27      41.176  20.744  67.125  1.00  0.00           H  
ATOM    426  SG  CYX    27      39.734  22.125  65.857  1.00  0.00           S  
ATOM    427  C   CYX    27      43.654  21.538  66.983  1.00  0.00           C  
ATOM    428  O   CYX    27      43.443  21.298  68.156  1.00  0.00           O  
ATOM    429  N   SER    28      44.800  21.169  66.407  1.00  0.00           N  
ATOM    430  H   SER    28      44.770  20.933  65.425  1.00  0.00           H  
ATOM    431  CA  SER    28      46.043  20.713  67.075  1.00  0.00           C  
ATOM    432  HA  SER    28      45.992  20.840  68.156  1.00  0.00           H  
ATOM    433  CB  SER    28      46.177  19.210  66.864  1.00  0.00           C  
ATOM    434  HB2 SER    28      47.245  19.109  67.055  1.00  0.00           H  
ATOM    435  HB3 SER    28      45.488  18.695  67.533  1.00  0.00           H  
ATOM    436  OG  SER    28      46.019  18.837  65.485  1.00  0.00           O  
ATOM    437  HG  SER    28      45.085  18.901  65.273  1.00  0.00           H  
ATOM    438  C   SER    28      47.326  21.497  66.713  1.00  0.00           C  
ATOM    439  O   SER    28      48.354  21.540  67.430  1.00  0.00           O  
ATOM    440  N   LEU    29      47.226  22.156  65.543  1.00  0.00           N  
ATOM    441  H   LEU    29      46.354  22.012  65.054  1.00  0.00           H  
ATOM    442  CA  LEU    29      47.843  23.453  65.284  1.00  0.00           C  
ATOM    443  HA  LEU    29      48.897  23.228  65.445  1.00  0.00           H  
ATOM    444  CB  LEU    29      47.528  23.882  63.833  1.00  0.00           C  
ATOM    445  HB2 LEU    29      47.285  23.025  63.204  1.00  0.00           H  
ATOM    446  HB3 LEU    29      46.662  24.520  63.660  1.00  0.00           H  
ATOM    447  CG  LEU    29      48.724  24.668  63.305  1.00  0.00           C  
ATOM    448  HG  LEU    29      49.590  24.168  63.738  1.00  0.00           H  
ATOM    449  CD1 LEU    29      48.847  24.508  61.748  1.00  0.00           C  
ATOM    450 HD11 LEU    29      49.060  23.477  61.468  1.00  0.00           H  
ATOM    451 HD12 LEU    29      48.009  24.840  61.135  1.00  0.00           H  
ATOM    452 HD13 LEU    29      49.721  25.090  61.454  1.00  0.00           H  
ATOM    453  CD2 LEU    29      48.570  26.156  63.643  1.00  0.00           C  
ATOM    454 HD21 LEU    29      48.419  26.311  64.711  1.00  0.00           H  
ATOM    455 HD22 LEU    29      49.568  26.479  63.350  1.00  0.00           H  
ATOM    456 HD23 LEU    29      47.860  26.671  62.995  1.00  0.00           H  
ATOM    457  C   LEU    29      47.452  24.498  66.302  1.00  0.00           C  
ATOM    458  O   LEU    29      48.331  25.144  66.824  1.00  0.00           O  
ATOM    459  N   TRP    30      46.137  24.604  66.673  1.00  0.00           N  
ATOM    460  H   TRP    30      45.459  24.056  66.162  1.00  0.00           H  
ATOM    461  CA  TRP    30      45.619  25.557  67.633  1.00  0.00           C  
ATOM    462  HA  TRP    30      46.305  26.404  67.624  1.00  0.00           H  
ATOM    463  CB  TRP    30      44.274  26.135  67.249  1.00  0.00           C  
ATOM    464  HB2 TRP    30      43.625  25.381  66.803  1.00  0.00           H  
ATOM    465  HB3 TRP    30      43.765  26.538  68.124  1.00  0.00           H  
ATOM    466  CG  TRP    30      44.351  27.145  66.154  1.00  0.00           C  
ATOM    467  CD1 TRP    30      44.809  27.057  64.925  1.00  0.00           C  
ATOM    468  HD1 TRP    30      45.154  26.115  64.524  1.00  0.00           H  
ATOM    469  NE1 TRP    30      44.613  28.148  64.175  1.00  0.00           N  
ATOM    470  HE1 TRP    30      44.642  28.213  63.167  1.00  0.00           H  
ATOM    471  CE2 TRP    30      43.672  28.938  64.862  1.00  0.00           C  
ATOM    472  CZ2 TRP    30      43.015  30.157  64.545  1.00  0.00           C  
ATOM    473  HZ2 TRP    30      43.314  30.707  63.664  1.00  0.00           H  
ATOM    474  CH2 TRP    30      42.436  30.910  65.545  1.00  0.00           C  
ATOM    475  HH2 TRP    30      42.197  31.944  65.345  1.00  0.00           H  
ATOM    476  CZ3 TRP    30      42.237  30.365  66.837  1.00  0.00           C  
ATOM    477  HZ3 TRP    30      41.927  30.957  67.685  1.00  0.00           H  
ATOM    478  CE3 TRP    30      42.739  29.106  67.091  1.00  0.00           C  
ATOM    479  HE3 TRP    30      42.673  28.786  68.120  1.00  0.00           H  
ATOM    480  CD2 TRP    30      43.622  28.399  66.190  1.00  0.00           C  
ATOM    481  C   TRP    30      45.539  25.033  69.121  1.00  0.00           C  
ATOM    482  O   TRP    30      45.426  23.808  69.317  1.00  0.00           O  
ATOM    483  N   ASP    31      45.521  25.903  70.161  1.00  0.00           N  
ATOM    484  H   ASP    31      45.550  26.869  69.867  1.00  0.00           H  
ATOM    485  CA  ASP    31      45.094  25.548  71.505  1.00  0.00           C  
ATOM    486  HA  ASP    31      44.168  24.995  71.346  1.00  0.00           H  
ATOM    487  CB  ASP    31      46.104  24.729  72.262  1.00  0.00           C  
ATOM    488  HB2 ASP    31      46.567  24.019  71.576  1.00  0.00           H  
ATOM    489  HB3 ASP    31      46.864  25.437  72.590  1.00  0.00           H  
ATOM    490  CG  ASP    31      45.414  23.992  73.441  1.00  0.00           C  
ATOM    491  OD1 ASP    31      46.104  23.549  74.405  1.00  0.00           O  
ATOM    492  OD2 ASP    31      44.169  23.800  73.486  1.00  0.00           O  
ATOM    493  C   ASP    31      44.681  26.893  72.204  1.00  0.00           C  
ATOM    494  O   ASP    31      45.053  27.940  71.781  1.00  0.00           O  
ATOM    495  N   GLN    32      44.176  26.686  73.390  1.00  0.00           N  
ATOM    496  H   GLN    32      43.924  25.744  73.653  1.00  0.00           H  
ATOM    497  CA  GLN    32      44.192  27.652  74.552  1.00  0.00           C  
ATOM    498  HA  GLN    32      43.647  28.539  74.230  1.00  0.00           H  
ATOM    499  CB  GLN    32      43.443  26.964  75.684  1.00  0.00           C  
ATOM    500  HB2 GLN    32      43.726  25.927  75.862  1.00  0.00           H  
ATOM    501  HB3 GLN    32      43.520  27.599  76.567  1.00  0.00           H  
ATOM    502  CG  GLN    32      41.954  26.976  75.271  1.00  0.00           C  
ATOM    503  HG2 GLN    32      41.651  28.022  75.233  1.00  0.00           H  
ATOM    504  HG3 GLN    32      41.702  26.458  74.345  1.00  0.00           H  
ATOM    505  CD  GLN    32      41.131  26.386  76.454  1.00  0.00           C  
ATOM    506  OE1 GLN    32      40.112  26.955  76.777  1.00  0.00           O  
ATOM    507  NE2 GLN    32      41.383  25.218  76.969  1.00  0.00           N  
ATOM    508 HE21 GLN    32      40.827  24.969  77.775  1.00  0.00           H  
ATOM    509 HE22 GLN    32      41.956  24.546  76.479  1.00  0.00           H  
ATOM    510  C   GLN    32      45.605  28.142  74.971  1.00  0.00           C  
ATOM    511  O   GLN    32      46.440  27.271  75.361  1.00  0.00           O  
ATOM    512  N   SER    33      45.840  29.446  75.088  1.00  0.00           N  
ATOM    513  H   SER    33      45.196  30.106  74.678  1.00  0.00           H  
ATOM    514  CA  SER    33      46.540  30.040  76.241  1.00  0.00           C  
ATOM    515  HA  SER    33      47.496  29.534  76.375  1.00  0.00           H  
ATOM    516  CB  SER    33      46.840  31.446  75.726  1.00  0.00           C  
ATOM    517  HB2 SER    33      47.223  31.463  74.706  1.00  0.00           H  
ATOM    518  HB3 SER    33      45.880  31.959  75.787  1.00  0.00           H  
ATOM    519  OG  SER    33      47.697  31.989  76.678  1.00  0.00           O  
ATOM    520  HG  SER    33      47.183  32.504  77.304  1.00  0.00           H  
ATOM    521  C   SER    33      45.765  29.968  77.565  1.00  0.00           C  
ATOM    522  O   SER    33      44.664  30.582  77.712  1.00  0.00           O  
ATOM    523  N   LEU    34      46.463  29.378  78.526  1.00  0.00           N  
ATOM    524  H   LEU    34      47.343  28.972  78.241  1.00  0.00           H  
ATOM    525  CA  LEU    34      45.959  28.921  79.805  1.00  0.00           C  
ATOM    526  HA  LEU    34      44.928  29.250  79.931  1.00  0.00           H  
ATOM    527  CB  LEU    34      46.019  27.357  79.867  1.00  0.00           C  
ATOM    528  HB2 LEU    34      46.770  27.018  79.154  1.00  0.00           H  
ATOM    529  HB3 LEU    34      46.416  27.042  80.832  1.00  0.00           H  
ATOM    530  CG  LEU    34      44.610  26.730  79.655  1.00  0.00           C  
ATOM    531  HG  LEU    34      44.329  26.684  78.603  1.00  0.00           H  
ATOM    532  CD1 LEU    34      44.830  25.263  79.955  1.00  0.00           C  
ATOM    533 HD11 LEU    34      45.587  24.883  79.269  1.00  0.00           H  
ATOM    534 HD12 LEU    34      45.056  25.078  81.005  1.00  0.00           H  
ATOM    535 HD13 LEU    34      43.890  24.798  79.657  1.00  0.00           H  
ATOM    536  CD2 LEU    34      43.431  27.343  80.455  1.00  0.00           C  
ATOM    537 HD21 LEU    34      42.679  26.622  80.776  1.00  0.00           H  
ATOM    538 HD22 LEU    34      43.786  27.826  81.366  1.00  0.00           H  
ATOM    539 HD23 LEU    34      43.024  28.138  79.829  1.00  0.00           H  
ATOM    540  C   LEU    34      46.660  29.515  81.076  1.00  0.00           C  
ATOM    541  O   LEU    34      46.003  29.612  82.048  1.00  0.00           O  
ATOM    542  N   LYS    35      47.909  30.032  80.910  1.00  0.00           N  
ATOM    543  H   LYS    35      48.392  29.753  80.068  1.00  0.00           H  
ATOM    544  CA  LYS    35      48.765  30.461  82.042  1.00  0.00           C  
ATOM    545  HA  LYS    35      48.726  29.660  82.780  1.00  0.00           H  
ATOM    546  CB  LYS    35      50.198  30.712  81.590  1.00  0.00           C  
ATOM    547  HB2 LYS    35      50.529  29.710  81.316  1.00  0.00           H  
ATOM    548  HB3 LYS    35      50.249  31.471  80.810  1.00  0.00           H  
ATOM    549  CG  LYS    35      51.088  31.162  82.748  1.00  0.00           C  
ATOM    550  HG2 LYS    35      50.985  32.233  82.922  1.00  0.00           H  
ATOM    551  HG3 LYS    35      50.948  30.492  83.596  1.00  0.00           H  
ATOM    552  CD  LYS    35      52.609  30.972  82.352  1.00  0.00           C  
ATOM    553  HD2 LYS    35      52.857  30.030  81.862  1.00  0.00           H  
ATOM    554  HD3 LYS    35      52.873  31.716  81.600  1.00  0.00           H  
ATOM    555  CE  LYS    35      53.574  31.194  83.548  1.00  0.00           C  
ATOM    556  HE2 LYS    35      52.975  31.037  84.445  1.00  0.00           H  
ATOM    557  HE3 LYS    35      54.450  30.552  83.645  1.00  0.00           H  
ATOM    558  NZ  LYS    35      54.023  32.570  83.686  1.00  0.00           N  
ATOM    559  HZ1 LYS    35      53.593  33.049  84.464  1.00  0.00           H  
ATOM    560  HZ2 LYS    35      55.010  32.596  83.899  1.00  0.00           H  
ATOM    561  HZ3 LYS    35      53.922  33.155  82.868  1.00  0.00           H  
ATOM    562  C   LYS    35      48.200  31.743  82.723  1.00  0.00           C  
ATOM    563  O   LYS    35      48.200  32.819  82.103  1.00  0.00           O  
ATOM    564  N   PRO    36      47.550  31.665  83.903  1.00  0.00           N  
ATOM    565  CD  PRO    36      48.064  30.845  84.991  1.00  0.00           C  
ATOM    566  HD2 PRO    36      49.140  30.671  85.004  1.00  0.00           H  
ATOM    567  HD3 PRO    36      47.567  29.878  84.910  1.00  0.00           H  
ATOM    568  CG  PRO    36      47.593  31.446  86.341  1.00  0.00           C  
ATOM    569  HG2 PRO    36      48.323  32.108  86.807  1.00  0.00           H  
ATOM    570  HG3 PRO    36      47.323  30.653  87.038  1.00  0.00           H  
ATOM    571  CB  PRO    36      46.395  32.301  85.957  1.00  0.00           C  
ATOM    572  HB2 PRO    36      46.276  33.098  86.692  1.00  0.00           H  
ATOM    573  HB3 PRO    36      45.487  31.703  85.875  1.00  0.00           H  
ATOM    574  CA  PRO    36      46.766  32.775  84.545  1.00  0.00           C  
ATOM    575  HA  PRO    36      45.884  33.006  83.947  1.00  0.00           H  
ATOM    576  C   PRO    36      47.482  34.128  84.691  1.00  0.00           C  
ATOM    577  O   PRO    36      48.659  34.231  85.069  1.00  0.00           O  
ATOM    578  N   CYX    37      46.759  35.186  84.316  1.00  0.00           N  
ATOM    579  H   CYX    37      45.865  35.110  83.853  1.00  0.00           H  
ATOM    580  CA  CYX    37      47.379  36.520  84.201  1.00  0.00           C  
ATOM    581  HA  CYX    37      48.441  36.497  83.955  1.00  0.00           H  
ATOM    582  CB  CYX    37      46.801  37.159  82.971  1.00  0.00           C  
ATOM    583  HB2 CYX    37      47.364  38.039  82.660  1.00  0.00           H  
ATOM    584  HB3 CYX    37      46.983  36.487  82.132  1.00  0.00           H  
ATOM    585  SG  CYX    37      45.007  37.597  82.981  1.00  0.00           S  
ATOM    586  C   CYX    37      47.109  37.451  85.431  1.00  0.00           C  
ATOM    587  O   CYX    37      47.824  38.454  85.642  1.00  0.00           O  
ATOM    588  N   VAL    38      46.078  37.117  86.171  1.00  0.00           N  
ATOM    589  H   VAL    38      45.673  36.208  85.996  1.00  0.00           H  
ATOM    590  CA  VAL    38      45.683  37.727  87.398  1.00  0.00           C  
ATOM    591  HA  VAL    38      44.732  37.204  87.492  1.00  0.00           H  
ATOM    592  CB  VAL    38      46.507  37.278  88.643  1.00  0.00           C  
ATOM    593  HB  VAL    38      47.451  37.823  88.655  1.00  0.00           H  
ATOM    594  CG1 VAL    38      45.869  37.622  90.003  1.00  0.00           C  
ATOM    595 HG11 VAL    38      46.350  37.152  90.860  1.00  0.00           H  
ATOM    596 HG12 VAL    38      45.925  38.701  90.150  1.00  0.00           H  
ATOM    597 HG13 VAL    38      44.807  37.446  90.171  1.00  0.00           H  
ATOM    598  CG2 VAL    38      46.891  35.805  88.702  1.00  0.00           C  
ATOM    599 HG21 VAL    38      46.056  35.125  88.869  1.00  0.00           H  
ATOM    600 HG22 VAL    38      47.498  35.398  87.894  1.00  0.00           H  
ATOM    601 HG23 VAL    38      47.679  35.619  89.432  1.00  0.00           H  
ATOM    602  C   VAL    38      45.322  39.199  87.391  1.00  0.00           C  
ATOM    603  O   VAL    38      44.261  39.501  87.890  1.00  0.00           O  
ATOM    604  N   LYS    39      46.018  40.157  86.883  1.00  0.00           N  
ATOM    605  H   LYS    39      46.798  39.888  86.300  1.00  0.00           H  
ATOM    606  CA  LYS    39      45.551  41.592  86.711  1.00  0.00           C  
ATOM    607  HA  LYS    39      44.839  41.697  87.529  1.00  0.00           H  
ATOM    608  CB  LYS    39      46.787  42.498  86.819  1.00  0.00           C  
ATOM    609  HB2 LYS    39      47.575  42.241  86.111  1.00  0.00           H  
ATOM    610  HB3 LYS    39      46.442  43.504  86.579  1.00  0.00           H  
ATOM    611  CG  LYS    39      47.448  42.549  88.201  1.00  0.00           C  
ATOM    612  HG2 LYS    39      46.686  42.644  88.975  1.00  0.00           H  
ATOM    613  HG3 LYS    39      47.978  41.617  88.398  1.00  0.00           H  
ATOM    614  CD  LYS    39      48.264  43.845  88.403  1.00  0.00           C  
ATOM    615  HD2 LYS    39      48.940  43.739  89.252  1.00  0.00           H  
ATOM    616  HD3 LYS    39      48.953  43.784  87.561  1.00  0.00           H  
ATOM    617  CE  LYS    39      47.524  45.195  88.372  1.00  0.00           C  
ATOM    618  HE2 LYS    39      48.316  45.910  88.149  1.00  0.00           H  
ATOM    619  HE3 LYS    39      46.764  45.178  87.591  1.00  0.00           H  
ATOM    620  NZ  LYS    39      46.790  45.549  89.555  1.00  0.00           N  
ATOM    621  HZ1 LYS    39      46.593  46.539  89.520  1.00  0.00           H  
ATOM    622  HZ2 LYS    39      45.961  44.975  89.612  1.00  0.00           H  
ATOM    623  HZ3 LYS    39      47.352  45.418  90.384  1.00  0.00           H  
ATOM    624  C   LYS    39      44.744  41.860  85.408  1.00  0.00           C  
ATOM    625  O   LYS    39      45.140  42.660  84.560  1.00  0.00           O  
ATOM    626  N   LEU    40      43.478  41.299  85.327  1.00  0.00           N  
ATOM    627  H   LEU    40      43.298  40.702  86.122  1.00  0.00           H  
ATOM    628  CA  LEU    40      42.451  41.572  84.310  1.00  0.00           C  
ATOM    629  HA  LEU    40      42.791  41.045  83.418  1.00  0.00           H  
ATOM    630  CB  LEU    40      41.125  40.857  84.636  1.00  0.00           C  
ATOM    631  HB2 LEU    40      40.892  41.016  85.689  1.00  0.00           H  
ATOM    632  HB3 LEU    40      40.247  41.092  84.035  1.00  0.00           H  
ATOM    633  CG  LEU    40      41.062  39.352  84.352  1.00  0.00           C  
ATOM    634  HG  LEU    40      41.203  39.196  83.282  1.00  0.00           H  
ATOM    635  CD1 LEU    40      42.062  38.425  85.051  1.00  0.00           C  
ATOM    636 HD11 LEU    40      41.631  37.458  85.311  1.00  0.00           H  
ATOM    637 HD12 LEU    40      42.843  38.211  84.321  1.00  0.00           H  
ATOM    638 HD13 LEU    40      42.665  38.885  85.833  1.00  0.00           H  
ATOM    639  CD2 LEU    40      39.665  38.788  84.684  1.00  0.00           C  
ATOM    640 HD21 LEU    40      39.293  38.992  85.688  1.00  0.00           H  
ATOM    641 HD22 LEU    40      38.970  39.183  83.943  1.00  0.00           H  
ATOM    642 HD23 LEU    40      39.600  37.720  84.480  1.00  0.00           H  
ATOM    643  C   LEU    40      42.395  43.107  84.133  1.00  0.00           C  
ATOM    644  O   LEU    40      41.917  43.920  84.930  1.00  0.00           O  
ATOM    645  N   THR    41      42.728  43.562  82.918  1.00  0.00           N  
ATOM    646  H   THR    41      43.144  42.847  82.338  1.00  0.00           H  
ATOM    647  CA  THR    41      41.986  44.740  82.334  1.00  0.00           C  
ATOM    648  HA  THR    41      42.094  45.646  82.931  1.00  0.00           H  
ATOM    649  CB  THR    41      42.514  44.937  80.863  1.00  0.00           C  
ATOM    650  HB  THR    41      42.445  44.052  80.230  1.00  0.00           H  
ATOM    651  CG2 THR    41      41.797  46.106  80.234  1.00  0.00           C  
ATOM    652 HG21 THR    41      42.370  46.496  79.393  1.00  0.00           H  
ATOM    653 HG22 THR    41      40.773  45.848  79.964  1.00  0.00           H  
ATOM    654 HG23 THR    41      41.848  46.926  80.950  1.00  0.00           H  
ATOM    655  OG1 THR    41      43.883  45.274  80.793  1.00  0.00           O  
ATOM    656  HG1 THR    41      44.278  44.754  81.496  1.00  0.00           H  
ATOM    657  C   THR    41      40.460  44.310  82.245  1.00  0.00           C  
ATOM    658  O   THR    41      40.144  43.284  81.702  1.00  0.00           O  
ATOM    659  N   PRO    42      39.531  45.125  82.820  1.00  0.00           N  
ATOM    660  CD  PRO    42      39.530  46.548  82.721  1.00  0.00           C  
ATOM    661  HD2 PRO    42      38.819  46.970  82.010  1.00  0.00           H  
ATOM    662  HD3 PRO    42      40.509  46.903  82.399  1.00  0.00           H  
ATOM    663  CG  PRO    42      39.172  47.161  84.133  1.00  0.00           C  
ATOM    664  HG2 PRO    42      38.561  48.052  83.986  1.00  0.00           H  
ATOM    665  HG3 PRO    42      40.032  47.302  84.788  1.00  0.00           H  
ATOM    666  CB  PRO    42      38.269  45.957  84.656  1.00  0.00           C  
ATOM    667  HB2 PRO    42      37.202  46.170  84.583  1.00  0.00           H  
ATOM    668  HB3 PRO    42      38.464  45.767  85.711  1.00  0.00           H  
ATOM    669  CA  PRO    42      38.695  44.713  83.916  1.00  0.00           C  
ATOM    670  HA  PRO    42      39.324  44.143  84.599  1.00  0.00           H  
ATOM    671  C   PRO    42      37.607  43.785  83.367  1.00  0.00           C  
ATOM    672  O   PRO    42      37.261  42.696  83.927  1.00  0.00           O  
ATOM    673  N   LEU    43      36.979  44.123  82.224  1.00  0.00           N  
ATOM    674  H   LEU    43      37.238  45.036  81.879  1.00  0.00           H  
ATOM    675  CA  LEU    43      35.789  43.404  81.752  1.00  0.00           C  
ATOM    676  HA  LEU    43      35.081  43.247  82.567  1.00  0.00           H  
ATOM    677  CB  LEU    43      35.131  44.268  80.662  1.00  0.00           C  
ATOM    678  HB2 LEU    43      35.014  45.293  81.012  1.00  0.00           H  
ATOM    679  HB3 LEU    43      35.765  44.431  79.790  1.00  0.00           H  
ATOM    680  CG  LEU    43      33.701  43.873  80.300  1.00  0.00           C  
ATOM    681  HG  LEU    43      33.727  42.806  80.077  1.00  0.00           H  
ATOM    682  CD1 LEU    43      32.715  44.078  81.398  1.00  0.00           C  
ATOM    683 HD11 LEU    43      32.762  45.042  81.905  1.00  0.00           H  
ATOM    684 HD12 LEU    43      31.734  43.835  80.989  1.00  0.00           H  
ATOM    685 HD13 LEU    43      32.836  43.308  82.160  1.00  0.00           H  
ATOM    686  CD2 LEU    43      33.264  44.556  79.011  1.00  0.00           C  
ATOM    687 HD21 LEU    43      32.287  44.231  78.653  1.00  0.00           H  
ATOM    688 HD22 LEU    43      33.099  45.625  79.142  1.00  0.00           H  
ATOM    689 HD23 LEU    43      33.979  44.526  78.189  1.00  0.00           H  
ATOM    690  C   LEU    43      36.150  41.970  81.298  1.00  0.00           C  
ATOM    691  O   LEU    43      36.932  41.948  80.350  1.00  0.00           O  
ATOM    692  N   CYX    44      35.566  40.826  81.726  1.00  0.00           N  
ATOM    693  H   CYX    44      34.993  40.841  82.558  1.00  0.00           H  
ATOM    694  CA  CYX    44      35.510  39.669  80.953  1.00  0.00           C  
ATOM    695  HA  CYX    44      35.607  39.975  79.912  1.00  0.00           H  
ATOM    696  CB  CYX    44      36.656  38.737  81.382  1.00  0.00           C  
ATOM    697  HB2 CYX    44      37.552  39.340  81.531  1.00  0.00           H  
ATOM    698  HB3 CYX    44      36.426  38.172  82.285  1.00  0.00           H  
ATOM    699  SG  CYX    44      37.240  37.456  80.181  1.00  0.00           S  
ATOM    700  C   CYX    44      34.097  38.950  80.979  1.00  0.00           C  
ATOM    701  O   CYX    44      33.648  38.803  82.102  1.00  0.00           O  
ATOM    702  N   VAL    45      33.496  38.720  79.810  1.00  0.00           N  
ATOM    703  H   VAL    45      33.991  39.025  78.984  1.00  0.00           H  
ATOM    704  CA  VAL    45      32.076  38.384  79.763  1.00  0.00           C  
ATOM    705  HA  VAL    45      31.789  38.225  80.802  1.00  0.00           H  
ATOM    706  CB  VAL    45      31.301  39.703  79.347  1.00  0.00           C  
ATOM    707  HB  VAL    45      30.266  39.408  79.171  1.00  0.00           H  
ATOM    708  CG1 VAL    45      31.423  40.710  80.534  1.00  0.00           C  
ATOM    709 HG11 VAL    45      32.369  41.231  80.385  1.00  0.00           H  
ATOM    710 HG12 VAL    45      30.677  41.474  80.313  1.00  0.00           H  
ATOM    711 HG13 VAL    45      31.221  40.309  81.527  1.00  0.00           H  
ATOM    712  CG2 VAL    45      31.779  40.380  78.064  1.00  0.00           C  
ATOM    713 HG21 VAL    45      32.838  40.599  78.197  1.00  0.00           H  
ATOM    714 HG22 VAL    45      31.689  39.706  77.211  1.00  0.00           H  
ATOM    715 HG23 VAL    45      31.278  41.341  77.952  1.00  0.00           H  
ATOM    716  C   VAL    45      31.685  37.158  78.955  1.00  0.00           C  
ATOM    717  O   VAL    45      31.612  37.112  77.736  1.00  0.00           O  
ATOM    718  N   GLY    46      31.612  36.000  79.680  1.00  0.00           N  
ATOM    719  H   GLY    46      31.813  36.073  80.668  1.00  0.00           H  
ATOM    720  CA  GLY    46      31.295  34.640  79.229  1.00  0.00           C  
ATOM    721  HA2 GLY    46      30.308  34.316  79.561  1.00  0.00           H  
ATOM    722  HA3 GLY    46      31.283  34.519  78.146  1.00  0.00           H  
ATOM    723  C   GLY    46      32.231  33.624  79.787  1.00  0.00           C  
ATOM    724  O   GLY    46      33.317  33.515  79.274  1.00  0.00           O  
ATOM    725  N   ALA    47      31.751  32.870  80.784  1.00  0.00           N  
ATOM    726  H   ALA    47      30.831  33.057  81.159  1.00  0.00           H  
ATOM    727  CA  ALA    47      32.584  31.943  81.540  1.00  0.00           C  
ATOM    728  HA  ALA    47      33.213  32.601  82.140  1.00  0.00           H  
ATOM    729  CB  ALA    47      31.739  31.181  82.493  1.00  0.00           C  
ATOM    730  HB1 ALA    47      31.051  30.590  81.888  1.00  0.00           H  
ATOM    731  HB2 ALA    47      32.273  30.529  83.185  1.00  0.00           H  
ATOM    732  HB3 ALA    47      31.145  31.840  83.126  1.00  0.00           H  
ATOM    733  C   ALA    47      33.442  30.922  80.740  1.00  0.00           C  
ATOM    734  O   ALA    47      34.652  30.905  80.916  1.00  0.00           O  
ATOM    735  N   GLY    48      32.783  30.279  79.746  1.00  0.00           N  
ATOM    736  H   GLY    48      31.776  30.354  79.788  1.00  0.00           H  
ATOM    737  CA  GLY    48      33.459  29.497  78.702  1.00  0.00           C  
ATOM    738  HA2 GLY    48      33.735  28.499  79.044  1.00  0.00           H  
ATOM    739  HA3 GLY    48      32.675  29.228  77.994  1.00  0.00           H  
ATOM    740  C   GLY    48      34.703  30.176  78.077  1.00  0.00           C  
ATOM    741  O   GLY    48      35.788  29.520  78.113  1.00  0.00           O  
ATOM    742  N   SER    49      34.513  31.395  77.545  1.00  0.00           N  
ATOM    743  H   SER    49      33.594  31.814  77.547  1.00  0.00           H  
ATOM    744  CA  SER    49      35.634  32.162  76.921  1.00  0.00           C  
ATOM    745  HA  SER    49      36.192  31.440  76.326  1.00  0.00           H  
ATOM    746  CB  SER    49      35.113  33.326  76.087  1.00  0.00           C  
ATOM    747  HB2 SER    49      35.977  33.916  75.778  1.00  0.00           H  
ATOM    748  HB3 SER    49      34.631  32.883  75.215  1.00  0.00           H  
ATOM    749  OG  SER    49      34.273  34.140  76.839  1.00  0.00           O  
ATOM    750  HG  SER    49      33.978  33.701  77.640  1.00  0.00           H  
ATOM    751  C   SER    49      36.613  32.724  77.944  1.00  0.00           C  
ATOM    752  O   SER    49      37.789  32.642  77.742  1.00  0.00           O  
ATOM    753  N   CYX    50      36.145  33.094  79.138  1.00  0.00           N  
ATOM    754  H   CYX    50      35.172  33.071  79.409  1.00  0.00           H  
ATOM    755  CA  CYX    50      36.900  33.677  80.258  1.00  0.00           C  
ATOM    756  HA  CYX    50      37.747  34.192  79.806  1.00  0.00           H  
ATOM    757  CB  CYX    50      35.999  34.721  80.968  1.00  0.00           C  
ATOM    758  HB2 CYX    50      35.050  34.250  81.222  1.00  0.00           H  
ATOM    759  HB3 CYX    50      36.535  34.866  81.906  1.00  0.00           H  
ATOM    760  SG  CYX    50      35.631  36.182  79.941  1.00  0.00           S  
ATOM    761  C   CYX    50      37.620  32.661  81.248  1.00  0.00           C  
ATOM    762  O   CYX    50      38.381  33.062  82.083  1.00  0.00           O  
ATOM    763  N   ASN    51      37.414  31.323  81.107  1.00  0.00           N  
ATOM    764  H   ASN    51      36.461  31.061  80.898  1.00  0.00           H  
ATOM    765  CA  ASN    51      38.367  30.211  81.455  1.00  0.00           C  
ATOM    766  HA  ASN    51      38.463  30.092  82.535  1.00  0.00           H  
ATOM    767  CB  ASN    51      37.734  28.889  80.982  1.00  0.00           C  
ATOM    768  HB2 ASN    51      37.615  28.235  81.846  1.00  0.00           H  
ATOM    769  HB3 ASN    51      36.762  29.072  80.523  1.00  0.00           H  
ATOM    770  CG  ASN    51      38.516  28.027  80.019  1.00  0.00           C  
ATOM    771  OD1 ASN    51      39.481  27.391  80.381  1.00  0.00           O  
ATOM    772  ND2 ASN    51      38.219  28.050  78.711  1.00  0.00           N  
ATOM    773 HD21 ASN    51      37.285  28.319  78.438  1.00  0.00           H  
ATOM    774 HD22 ASN    51      38.841  27.624  78.039  1.00  0.00           H  
ATOM    775  C   ASN    51      39.840  30.449  80.941  1.00  0.00           C  
ATOM    776  O   ASN    51      40.829  30.208  81.668  1.00  0.00           O  
ATOM    777  N   THR    52      40.028  31.072  79.815  1.00  0.00           N  
ATOM    778  H   THR    52      39.272  31.427  79.248  1.00  0.00           H  
ATOM    779  CA  THR    52      41.325  31.313  79.181  1.00  0.00           C  
ATOM    780  HA  THR    52      41.998  30.500  79.451  1.00  0.00           H  
ATOM    781  CB  THR    52      41.354  31.391  77.602  1.00  0.00           C  
ATOM    782  HB  THR    52      42.416  31.410  77.358  1.00  0.00           H  
ATOM    783  CG2 THR    52      40.899  30.099  76.981  1.00  0.00           C  
ATOM    784 HG21 THR    52      39.880  29.836  77.266  1.00  0.00           H  
ATOM    785 HG22 THR    52      40.941  30.171  75.895  1.00  0.00           H  
ATOM    786 HG23 THR    52      41.524  29.266  77.302  1.00  0.00           H  
ATOM    787  OG1 THR    52      40.635  32.409  77.053  1.00  0.00           O  
ATOM    788  HG1 THR    52      39.705  32.321  77.275  1.00  0.00           H  
ATOM    789  C   THR    52      42.084  32.537  79.681  1.00  0.00           C  
ATOM    790  O   THR    52      41.499  33.490  80.176  1.00  0.00           O  
ATOM    791  N   SER    53      43.405  32.681  79.311  1.00  0.00           N  
ATOM    792  H   SER    53      43.838  32.020  78.682  1.00  0.00           H  
ATOM    793  CA  SER    53      44.195  33.876  79.643  1.00  0.00           C  
ATOM    794  HA  SER    53      43.624  34.799  79.538  1.00  0.00           H  
ATOM    795  CB  SER    53      44.878  33.862  81.026  1.00  0.00           C  
ATOM    796  HB2 SER    53      45.443  32.931  81.075  1.00  0.00           H  
ATOM    797  HB3 SER    53      45.511  34.730  81.212  1.00  0.00           H  
ATOM    798  OG  SER    53      43.921  33.872  82.030  1.00  0.00           O  
ATOM    799  HG  SER    53      44.095  33.058  82.509  1.00  0.00           H  
ATOM    800  C   SER    53      45.481  34.187  78.780  1.00  0.00           C  
ATOM    801  O   SER    53      46.044  33.198  78.296  1.00  0.00           O  
ATOM    802  N   VAL    54      45.835  35.455  78.525  1.00  0.00           N  
ATOM    803  H   VAL    54      45.083  36.105  78.706  1.00  0.00           H  
ATOM    804  CA  VAL    54      47.040  35.897  77.785  1.00  0.00           C  
ATOM    805  HA  VAL    54      47.226  35.229  76.944  1.00  0.00           H  
ATOM    806  CB  VAL    54      46.807  37.355  77.175  1.00  0.00           C  
ATOM    807  HB  VAL    54      45.746  37.444  76.942  1.00  0.00           H  
ATOM    808  CG1 VAL    54      47.067  38.503  78.176  1.00  0.00           C  
ATOM    809 HG11 VAL    54      46.383  39.334  77.999  1.00  0.00           H  
ATOM    810 HG12 VAL    54      47.003  38.003  79.142  1.00  0.00           H  
ATOM    811 HG13 VAL    54      48.088  38.872  78.081  1.00  0.00           H  
ATOM    812  CG2 VAL    54      47.662  37.567  75.874  1.00  0.00           C  
ATOM    813 HG21 VAL    54      47.433  38.552  75.467  1.00  0.00           H  
ATOM    814 HG22 VAL    54      48.703  37.594  76.196  1.00  0.00           H  
ATOM    815 HG23 VAL    54      47.569  36.809  75.096  1.00  0.00           H  
ATOM    816  C   VAL    54      48.330  35.711  78.545  1.00  0.00           C  
ATOM    817  O   VAL    54      48.264  35.627  79.807  1.00  0.00           O  
ATOM    818  N   ILE    55      49.473  35.534  77.864  1.00  0.00           N  
ATOM    819  H   ILE    55      49.523  35.607  76.858  1.00  0.00           H  
ATOM    820  CA  ILE    55      50.675  35.041  78.593  1.00  0.00           C  
ATOM    821  HA  ILE    55      50.388  34.398  79.425  1.00  0.00           H  
ATOM    822  CB  ILE    55      51.515  34.250  77.604  1.00  0.00           C  
ATOM    823  HB  ILE    55      50.749  33.650  77.113  1.00  0.00           H  
ATOM    824  CG2 ILE    55      52.239  35.226  76.587  1.00  0.00           C  
ATOM    825 HG21 ILE    55      52.242  34.721  75.621  1.00  0.00           H  
ATOM    826 HG22 ILE    55      51.678  36.159  76.541  1.00  0.00           H  
ATOM    827 HG23 ILE    55      53.296  35.319  76.834  1.00  0.00           H  
ATOM    828  CG1 ILE    55      52.445  33.157  78.261  1.00  0.00           C  
ATOM    829 HG12 ILE    55      53.194  32.999  77.485  1.00  0.00           H  
ATOM    830 HG13 ILE    55      52.953  33.621  79.107  1.00  0.00           H  
ATOM    831  CD1 ILE    55      51.606  31.884  78.455  1.00  0.00           C  
ATOM    832 HD11 ILE    55      50.604  32.250  78.675  1.00  0.00           H  
ATOM    833 HD12 ILE    55      51.587  31.379  77.490  1.00  0.00           H  
ATOM    834 HD13 ILE    55      52.006  31.266  79.259  1.00  0.00           H  
ATOM    835  C   ILE    55      51.541  36.194  79.196  1.00  0.00           C  
ATOM    836  O   ILE    55      52.661  35.972  79.693  1.00  0.00           O  
ATOM    837  N   THR    56      51.021  37.419  79.196  1.00  0.00           N  
ATOM    838  H   THR    56      50.087  37.468  78.814  1.00  0.00           H  
ATOM    839  CA  THR    56      51.411  38.500  80.070  1.00  0.00           C  
ATOM    840  HA  THR    56      52.436  38.350  80.410  1.00  0.00           H  
ATOM    841  CB  THR    56      51.494  39.746  79.084  1.00  0.00           C  
ATOM    842  HB  THR    56      51.543  40.629  79.722  1.00  0.00           H  
ATOM    843  CG2 THR    56      52.786  39.655  78.329  1.00  0.00           C  
ATOM    844 HG21 THR    56      52.898  40.211  77.398  1.00  0.00           H  
ATOM    845 HG22 THR    56      53.451  40.064  79.090  1.00  0.00           H  
ATOM    846 HG23 THR    56      53.175  38.650  78.165  1.00  0.00           H  
ATOM    847  OG1 THR    56      50.367  39.753  78.206  1.00  0.00           O  
ATOM    848  HG1 THR    56      49.714  40.281  78.672  1.00  0.00           H  
ATOM    849  C   THR    56      50.457  38.768  81.277  1.00  0.00           C  
ATOM    850  O   THR    56      49.251  38.605  81.102  1.00  0.00           O  
ATOM    851  N   GLN    57      51.023  39.296  82.385  1.00  0.00           N  
ATOM    852  H   GLN    57      51.953  39.001  82.645  1.00  0.00           H  
ATOM    853  CA  GLN    57      50.302  39.991  83.419  1.00  0.00           C  
ATOM    854  HA  GLN    57      49.565  39.317  83.855  1.00  0.00           H  
ATOM    855  CB  GLN    57      51.259  40.419  84.537  1.00  0.00           C  
ATOM    856  HB2 GLN    57      52.071  41.060  84.192  1.00  0.00           H  
ATOM    857  HB3 GLN    57      50.621  40.985  85.216  1.00  0.00           H  
ATOM    858  CG  GLN    57      51.931  39.315  85.411  1.00  0.00           C  
ATOM    859  HG2 GLN    57      51.184  38.546  85.604  1.00  0.00           H  
ATOM    860  HG3 GLN    57      52.693  38.846  84.788  1.00  0.00           H  
ATOM    861  CD  GLN    57      52.526  39.950  86.718  1.00  0.00           C  
ATOM    862  OE1 GLN    57      51.840  40.234  87.612  1.00  0.00           O  
ATOM    863  NE2 GLN    57      53.829  40.000  86.891  1.00  0.00           N  
ATOM    864 HE21 GLN    57      54.470  39.788  86.139  1.00  0.00           H  
ATOM    865 HE22 GLN    57      54.103  40.162  87.849  1.00  0.00           H  
ATOM    866  C   GLN    57      49.459  41.194  82.962  1.00  0.00           C  
ATOM    867  O   GLN    57      48.349  41.490  83.488  1.00  0.00           O  
ATOM    868  N   ALA    58      49.961  41.906  81.969  1.00  0.00           N  
ATOM    869  H   ALA    58      50.873  41.726  81.574  1.00  0.00           H  
ATOM    870  CA  ALA    58      49.139  42.863  81.232  1.00  0.00           C  
ATOM    871  HA  ALA    58      48.588  43.485  81.937  1.00  0.00           H  
ATOM    872  CB  ALA    58      49.975  43.851  80.367  1.00  0.00           C  
ATOM    873  HB1 ALA    58      50.748  44.306  80.986  1.00  0.00           H  
ATOM    874  HB2 ALA    58      50.450  43.368  79.513  1.00  0.00           H  
ATOM    875  HB3 ALA    58      49.306  44.566  79.887  1.00  0.00           H  
ATOM    876  C   ALA    58      48.087  42.133  80.342  1.00  0.00           C  
ATOM    877  O   ALA    58      48.517  41.477  79.401  1.00  0.00           O  
ATOM    878  N   CYX    59      46.782  42.223  80.593  1.00  0.00           N  
ATOM    879  H   CYX    59      46.365  43.001  81.084  1.00  0.00           H  
ATOM    880  CA  CYX    59      45.838  41.146  80.250  1.00  0.00           C  
ATOM    881  HA  CYX    59      46.166  40.730  79.298  1.00  0.00           H  
ATOM    882  CB  CYX    59      45.991  40.060  81.345  1.00  0.00           C  
ATOM    883  HB2 CYX    59      46.986  39.624  81.254  1.00  0.00           H  
ATOM    884  HB3 CYX    59      45.962  40.460  82.358  1.00  0.00           H  
ATOM    885  SG  CYX    59      44.857  38.658  81.256  1.00  0.00           S  
ATOM    886  C   CYX    59      44.387  41.598  79.976  1.00  0.00           C  
ATOM    887  O   CYX    59      43.512  41.752  80.774  1.00  0.00           O  
ATOM    888  N   PRO    60      44.045  41.814  78.751  1.00  0.00           N  
ATOM    889  CD  PRO    60      44.423  43.040  78.146  1.00  0.00           C  
ATOM    890  HD2 PRO    60      45.273  42.839  77.493  1.00  0.00           H  
ATOM    891  HD3 PRO    60      44.546  43.897  78.808  1.00  0.00           H  
ATOM    892  CG  PRO    60      43.260  43.438  77.261  1.00  0.00           C  
ATOM    893  HG2 PRO    60      43.594  44.050  76.423  1.00  0.00           H  
ATOM    894  HG3 PRO    60      42.564  44.093  77.785  1.00  0.00           H  
ATOM    895  CB  PRO    60      42.517  42.177  76.882  1.00  0.00           C  
ATOM    896  HB2 PRO    60      43.024  41.734  76.025  1.00  0.00           H  
ATOM    897  HB3 PRO    60      41.466  42.378  76.671  1.00  0.00           H  
ATOM    898  CA  PRO    60      42.759  41.342  78.171  1.00  0.00           C  
ATOM    899  HA  PRO    60      41.935  41.617  78.830  1.00  0.00           H  
ATOM    900  C   PRO    60      42.768  39.851  77.939  1.00  0.00           C  
ATOM    901  O   PRO    60      43.653  39.358  77.259  1.00  0.00           O  
ATOM    902  N   LYS    61      41.756  39.126  78.562  1.00  0.00           N  
ATOM    903  H   LYS    61      41.079  39.629  79.119  1.00  0.00           H  
ATOM    904  CA  LYS    61      41.839  37.694  78.953  1.00  0.00           C  
ATOM    905  HA  LYS    61      42.747  37.494  79.521  1.00  0.00           H  
ATOM    906  CB  LYS    61      40.684  37.240  79.873  1.00  0.00           C  
ATOM    907  HB2 LYS    61      39.956  38.033  80.045  1.00  0.00           H  
ATOM    908  HB3 LYS    61      40.164  36.390  79.433  1.00  0.00           H  
ATOM    909  CG  LYS    61      41.268  36.715  81.173  1.00  0.00           C  
ATOM    910  HG2 LYS    61      41.888  35.855  80.922  1.00  0.00           H  
ATOM    911  HG3 LYS    61      41.943  37.406  81.678  1.00  0.00           H  
ATOM    912  CD  LYS    61      40.157  36.258  82.144  1.00  0.00           C  
ATOM    913  HD2 LYS    61      39.494  37.063  82.459  1.00  0.00           H  
ATOM    914  HD3 LYS    61      39.553  35.583  81.537  1.00  0.00           H  
ATOM    915  CE  LYS    61      40.612  35.384  83.287  1.00  0.00           C  
ATOM    916  HE2 LYS    61      41.526  35.808  83.704  1.00  0.00           H  
ATOM    917  HE3 LYS    61      39.822  35.300  84.033  1.00  0.00           H  
ATOM    918  NZ  LYS    61      40.965  33.972  82.912  1.00  0.00           N  
ATOM    919  HZ1 LYS    61      41.144  33.428  83.744  1.00  0.00           H  
ATOM    920  HZ2 LYS    61      40.200  33.521  82.429  1.00  0.00           H  
ATOM    921  HZ3 LYS    61      41.706  33.939  82.227  1.00  0.00           H  
ATOM    922  C   LYS    61      42.005  36.928  77.592  1.00  0.00           C  
ATOM    923  O   LYS    61      43.000  36.211  77.474  1.00  0.00           O  
ATOM    924  N   VAL    62      41.000  36.959  76.723  1.00  0.00           N  
ATOM    925  H   VAL    62      40.483  37.827  76.739  1.00  0.00           H  
ATOM    926  CA  VAL    62      40.464  35.777  76.045  1.00  0.00           C  
ATOM    927  HA  VAL    62      40.371  34.894  76.677  1.00  0.00           H  
ATOM    928  CB  VAL    62      39.106  36.149  75.526  1.00  0.00           C  
ATOM    929  HB  VAL    62      38.997  36.921  74.764  1.00  0.00           H  
ATOM    930  CG1 VAL    62      38.482  34.971  74.758  1.00  0.00           C  
ATOM    931 HG11 VAL    62      39.043  34.878  73.828  1.00  0.00           H  
ATOM    932 HG12 VAL    62      38.604  34.115  75.422  1.00  0.00           H  
ATOM    933 HG13 VAL    62      37.461  35.278  74.531  1.00  0.00           H  
ATOM    934  CG2 VAL    62      38.096  36.408  76.632  1.00  0.00           C  
ATOM    935 HG21 VAL    62      38.342  37.316  77.182  1.00  0.00           H  
ATOM    936 HG22 VAL    62      37.132  36.681  76.201  1.00  0.00           H  
ATOM    937 HG23 VAL    62      37.992  35.446  77.133  1.00  0.00           H  
ATOM    938  C   VAL    62      41.380  35.334  74.824  1.00  0.00           C  
ATOM    939  O   VAL    62      41.603  36.128  73.846  1.00  0.00           O  
ATOM    940  N   SER    63      41.844  34.042  74.904  1.00  0.00           N  
ATOM    941  H   SER    63      41.696  33.556  75.777  1.00  0.00           H  
ATOM    942  CA  SER    63      43.068  33.617  74.132  1.00  0.00           C  
ATOM    943  HA  SER    63      43.142  34.133  73.174  1.00  0.00           H  
ATOM    944  CB  SER    63      44.280  33.900  75.075  1.00  0.00           C  
ATOM    945  HB2 SER    63      44.130  33.353  76.006  1.00  0.00           H  
ATOM    946  HB3 SER    63      45.222  33.641  74.592  1.00  0.00           H  
ATOM    947  OG  SER    63      44.258  35.332  75.251  1.00  0.00           O  
ATOM    948  HG  SER    63      43.823  35.360  76.106  1.00  0.00           H  
ATOM    949  C   SER    63      43.148  32.154  73.778  1.00  0.00           C  
ATOM    950  O   SER    63      43.795  31.307  74.401  1.00  0.00           O  
ATOM    951  N   PHE    64      42.302  31.906  72.768  1.00  0.00           N  
ATOM    952  H   PHE    64      41.820  32.652  72.288  1.00  0.00           H  
ATOM    953  CA  PHE    64      42.402  30.731  71.900  1.00  0.00           C  
ATOM    954  HA  PHE    64      42.878  29.909  72.434  1.00  0.00           H  
ATOM    955  CB  PHE    64      41.050  30.148  71.549  1.00  0.00           C  
ATOM    956  HB2 PHE    64      40.528  30.909  70.969  1.00  0.00           H  
ATOM    957  HB3 PHE    64      41.355  29.309  70.924  1.00  0.00           H  
ATOM    958  CG  PHE    64      40.128  29.774  72.696  1.00  0.00           C  
ATOM    959  CD1 PHE    64      39.836  28.471  72.932  1.00  0.00           C  
ATOM    960  HD1 PHE    64      40.188  27.645  72.331  1.00  0.00           H  
ATOM    961  CE1 PHE    64      38.801  28.094  73.829  1.00  0.00           C  
ATOM    962  HE1 PHE    64      38.878  27.199  74.428  1.00  0.00           H  
ATOM    963  CZ  PHE    64      38.035  29.138  74.425  1.00  0.00           C  
ATOM    964  HZ  PHE    64      37.381  28.873  75.243  1.00  0.00           H  
ATOM    965  CE2 PHE    64      38.330  30.508  74.209  1.00  0.00           C  
ATOM    966  HE2 PHE    64      37.764  31.260  74.740  1.00  0.00           H  
ATOM    967  CD2 PHE    64      39.322  30.804  73.277  1.00  0.00           C  
ATOM    968  HD2 PHE    64      39.427  31.845  73.011  1.00  0.00           H  
ATOM    969  C   PHE    64      43.263  31.066  70.680  1.00  0.00           C  
ATOM    970  O   PHE    64      42.856  31.970  69.904  1.00  0.00           O  
ATOM    971  N   GLU    65      44.416  30.386  70.434  1.00  0.00           N  
ATOM    972  H   GLU    65      44.553  29.472  70.841  1.00  0.00           H  
ATOM    973  CA  GLU    65      45.530  30.837  69.540  1.00  0.00           C  
ATOM    974  HA  GLU    65      45.160  31.690  68.971  1.00  0.00           H  
ATOM    975  CB  GLU    65      46.766  31.327  70.272  1.00  0.00           C  
ATOM    976  HB2 GLU    65      47.095  30.575  70.990  1.00  0.00           H  
ATOM    977  HB3 GLU    65      47.476  31.531  69.471  1.00  0.00           H  
ATOM    978  CG  GLU    65      46.544  32.665  70.972  1.00  0.00           C  
ATOM    979  HG2 GLU    65      46.214  33.361  70.201  1.00  0.00           H  
ATOM    980  HG3 GLU    65      45.721  32.525  71.673  1.00  0.00           H  
ATOM    981  CD  GLU    65      47.835  33.255  71.569  1.00  0.00           C  
ATOM    982  OE1 GLU    65      47.665  33.967  72.605  1.00  0.00           O  
ATOM    983  OE2 GLU    65      48.949  33.244  70.939  1.00  0.00           O  
ATOM    984  C   GLU    65      45.854  29.799  68.514  1.00  0.00           C  
ATOM    985  O   GLU    65      45.846  28.599  68.789  1.00  0.00           O  
ATOM    986  N   PRO    66      46.394  30.249  67.320  1.00  0.00           N  
ATOM    987  CD  PRO    66      46.221  31.543  66.676  1.00  0.00           C  
ATOM    988  HD2 PRO    66      46.843  32.229  67.252  1.00  0.00           H  
ATOM    989  HD3 PRO    66      45.223  31.981  66.688  1.00  0.00           H  
ATOM    990  CG  PRO    66      46.656  31.378  65.275  1.00  0.00           C  
ATOM    991  HG2 PRO    66      47.272  32.230  64.988  1.00  0.00           H  
ATOM    992  HG3 PRO    66      45.760  31.333  64.655  1.00  0.00           H  
ATOM    993  CB  PRO    66      47.431  30.093  65.118  1.00  0.00           C  
ATOM    994  HB2 PRO    66      48.471  30.261  64.838  1.00  0.00           H  
ATOM    995  HB3 PRO    66      46.855  29.554  64.365  1.00  0.00           H  
ATOM    996  CA  PRO    66      47.408  29.444  66.492  1.00  0.00           C  
ATOM    997  HA  PRO    66      47.045  28.421  66.402  1.00  0.00           H  
ATOM    998  C   PRO    66      48.766  29.420  67.051  1.00  0.00           C  
ATOM    999  O   PRO    66      49.336  30.401  67.463  1.00  0.00           O  
ATOM   1000  N   ILE    67      49.425  28.221  67.092  1.00  0.00           N  
ATOM   1001  H   ILE    67      49.048  27.328  66.806  1.00  0.00           H  
ATOM   1002  CA  ILE    67      50.847  28.178  67.302  1.00  0.00           C  
ATOM   1003  HA  ILE    67      51.121  28.780  68.169  1.00  0.00           H  
ATOM   1004  CB  ILE    67      51.248  26.695  67.732  1.00  0.00           C  
ATOM   1005  HB  ILE    67      50.470  26.308  68.391  1.00  0.00           H  
ATOM   1006  CG2 ILE    67      51.274  25.804  66.446  1.00  0.00           C  
ATOM   1007 HG21 ILE    67      51.353  24.771  66.785  1.00  0.00           H  
ATOM   1008 HG22 ILE    67      50.420  25.989  65.794  1.00  0.00           H  
ATOM   1009 HG23 ILE    67      52.200  26.061  65.933  1.00  0.00           H  
ATOM   1010  CG1 ILE    67      52.612  26.751  68.525  1.00  0.00           C  
ATOM   1011 HG12 ILE    67      53.084  25.771  68.453  1.00  0.00           H  
ATOM   1012 HG13 ILE    67      53.265  27.407  67.949  1.00  0.00           H  
ATOM   1013  CD1 ILE    67      52.454  27.096  70.042  1.00  0.00           C  
ATOM   1014 HD11 ILE    67      53.314  26.719  70.595  1.00  0.00           H  
ATOM   1015 HD12 ILE    67      52.556  28.178  70.119  1.00  0.00           H  
ATOM   1016 HD13 ILE    67      51.483  26.748  70.395  1.00  0.00           H  
ATOM   1017  C   ILE    67      51.565  28.716  66.054  1.00  0.00           C  
ATOM   1018  O   ILE    67      51.255  28.351  64.911  1.00  0.00           O  
ATOM   1019  N   PRO    68      52.588  29.477  66.139  1.00  0.00           N  
ATOM   1020  CD  PRO    68      52.784  30.548  67.075  1.00  0.00           C  
ATOM   1021  HD2 PRO    68      52.779  30.132  68.082  1.00  0.00           H  
ATOM   1022  HD3 PRO    68      51.949  31.241  67.169  1.00  0.00           H  
ATOM   1023  CG  PRO    68      54.110  31.268  66.763  1.00  0.00           C  
ATOM   1024  HG2 PRO    68      54.679  31.458  67.673  1.00  0.00           H  
ATOM   1025  HG3 PRO    68      53.926  32.245  66.316  1.00  0.00           H  
ATOM   1026  CB  PRO    68      54.803  30.297  65.800  1.00  0.00           C  
ATOM   1027  HB2 PRO    68      55.515  29.691  66.360  1.00  0.00           H  
ATOM   1028  HB3 PRO    68      55.338  30.778  64.981  1.00  0.00           H  
ATOM   1029  CA  PRO    68      53.740  29.408  65.193  1.00  0.00           C  
ATOM   1030  HA  PRO    68      53.419  29.825  64.238  1.00  0.00           H  
ATOM   1031  C   PRO    68      54.242  27.993  65.013  1.00  0.00           C  
ATOM   1032  O   PRO    68      55.035  27.382  65.808  1.00  0.00           O  
ATOM   1033  N   ILE    69      54.021  27.421  63.789  1.00  0.00           N  
ATOM   1034  H   ILE    69      53.551  27.949  63.067  1.00  0.00           H  
ATOM   1035  CA  ILE    69      53.973  25.970  63.592  1.00  0.00           C  
ATOM   1036  HA  ILE    69      53.717  25.436  64.507  1.00  0.00           H  
ATOM   1037  CB  ILE    69      52.857  25.465  62.661  1.00  0.00           C  
ATOM   1038  HB  ILE    69      51.901  25.577  63.174  1.00  0.00           H  
ATOM   1039  CG2 ILE    69      52.833  26.072  61.303  1.00  0.00           C  
ATOM   1040 HG21 ILE    69      53.619  25.695  60.649  1.00  0.00           H  
ATOM   1041 HG22 ILE    69      51.845  25.760  60.963  1.00  0.00           H  
ATOM   1042 HG23 ILE    69      52.927  27.156  61.369  1.00  0.00           H  
ATOM   1043  CG1 ILE    69      52.898  23.873  62.584  1.00  0.00           C  
ATOM   1044 HG12 ILE    69      52.095  23.512  61.942  1.00  0.00           H  
ATOM   1045 HG13 ILE    69      53.806  23.634  62.031  1.00  0.00           H  
ATOM   1046  CD1 ILE    69      52.654  23.096  63.889  1.00  0.00           C  
ATOM   1047 HD11 ILE    69      53.239  23.450  64.738  1.00  0.00           H  
ATOM   1048 HD12 ILE    69      51.617  23.227  64.196  1.00  0.00           H  
ATOM   1049 HD13 ILE    69      52.924  22.097  63.546  1.00  0.00           H  
ATOM   1050  C   ILE    69      55.379  25.440  63.127  1.00  0.00           C  
ATOM   1051  O   ILE    69      55.776  25.698  61.975  1.00  0.00           O  
ATOM   1052  N   HIE    70      56.125  24.681  63.952  1.00  0.00           N  
ATOM   1053  H   HIE    70      55.652  24.262  64.740  1.00  0.00           H  
ATOM   1054  CA  HIE    70      57.315  23.983  63.574  1.00  0.00           C  
ATOM   1055  HA  HIE    70      57.981  24.657  63.035  1.00  0.00           H  
ATOM   1056  CB  HIE    70      57.932  23.577  64.904  1.00  0.00           C  
ATOM   1057  HB2 HIE    70      58.787  22.943  64.667  1.00  0.00           H  
ATOM   1058  HB3 HIE    70      58.421  24.482  65.265  1.00  0.00           H  
ATOM   1059  CG  HIE    70      57.133  22.833  65.950  1.00  0.00           C  
ATOM   1060  ND1 HIE    70      56.536  23.457  67.034  1.00  0.00           N  
ATOM   1061  CE1 HIE    70      55.895  22.414  67.635  1.00  0.00           C  
ATOM   1062  HE1 HIE    70      55.389  22.551  68.579  1.00  0.00           H  
ATOM   1063  NE2 HIE    70      55.993  21.330  66.897  1.00  0.00           N  
ATOM   1064  HE2 HIE    70      55.350  20.552  66.888  1.00  0.00           H  
ATOM   1065  CD2 HIE    70      56.786  21.574  65.831  1.00  0.00           C  
ATOM   1066  HD2 HIE    70      56.976  20.851  65.051  1.00  0.00           H  
ATOM   1067  C   HIE    70      56.975  22.775  62.616  1.00  0.00           C  
ATOM   1068  O   HIE    70      55.958  22.081  62.756  1.00  0.00           O  
ATOM   1069  N   TYR    71      57.928  22.457  61.728  1.00  0.00           N  
ATOM   1070  H   TYR    71      58.743  23.052  61.679  1.00  0.00           H  
ATOM   1071  CA  TYR    71      58.081  21.053  61.343  1.00  0.00           C  
ATOM   1072  HA  TYR    71      57.097  20.599  61.227  1.00  0.00           H  
ATOM   1073  CB  TYR    71      58.594  20.929  59.891  1.00  0.00           C  
ATOM   1074  HB2 TYR    71      58.245  21.817  59.363  1.00  0.00           H  
ATOM   1075  HB3 TYR    71      59.675  21.069  59.895  1.00  0.00           H  
ATOM   1076  CG  TYR    71      58.133  19.737  59.142  1.00  0.00           C  
ATOM   1077  CD1 TYR    71      59.127  18.989  58.496  1.00  0.00           C  
ATOM   1078  HD1 TYR    71      60.171  19.260  58.550  1.00  0.00           H  
ATOM   1079  CE1 TYR    71      58.826  17.861  57.693  1.00  0.00           C  
ATOM   1080  HE1 TYR    71      59.610  17.329  57.175  1.00  0.00           H  
ATOM   1081  CZ  TYR    71      57.558  17.300  57.817  1.00  0.00           C  
ATOM   1082  OH  TYR    71      57.283  16.012  57.369  1.00  0.00           O  
ATOM   1083  HH  TYR    71      58.010  15.741  56.804  1.00  0.00           H  
ATOM   1084  CE2 TYR    71      56.560  17.986  58.546  1.00  0.00           C  
ATOM   1085  HE2 TYR    71      55.564  17.569  58.556  1.00  0.00           H  
ATOM   1086  CD2 TYR    71      56.834  19.175  59.198  1.00  0.00           C  
ATOM   1087  HD2 TYR    71      56.036  19.697  59.706  1.00  0.00           H  
ATOM   1088  C   TYR    71      59.029  20.251  62.300  1.00  0.00           C  
ATOM   1089  O   TYR    71      60.028  20.738  62.743  1.00  0.00           O  
ATOM   1090  N   CYX    72      58.609  19.034  62.707  1.00  0.00           N  
ATOM   1091  H   CYX    72      57.699  18.669  62.463  1.00  0.00           H  
ATOM   1092  CA  CYX    72      59.522  18.119  63.320  1.00  0.00           C  
ATOM   1093  HA  CYX    72      60.526  18.536  63.239  1.00  0.00           H  
ATOM   1094  CB  CYX    72      59.163  17.816  64.714  1.00  0.00           C  
ATOM   1095  HB2 CYX    72      58.132  17.464  64.749  1.00  0.00           H  
ATOM   1096  HB3 CYX    72      59.827  17.026  65.064  1.00  0.00           H  
ATOM   1097  SG  CYX    72      59.221  19.295  65.848  1.00  0.00           S  
ATOM   1098  C   CYX    72      59.762  16.813  62.425  1.00  0.00           C  
ATOM   1099  O   CYX    72      58.779  16.330  61.810  1.00  0.00           O  
ATOM   1100  N   ALA    73      61.000  16.285  62.379  1.00  0.00           N  
ATOM   1101  H   ALA    73      61.695  16.568  63.055  1.00  0.00           H  
ATOM   1102  CA  ALA    73      61.305  15.127  61.501  1.00  0.00           C  
ATOM   1103  HA  ALA    73      60.737  15.368  60.602  1.00  0.00           H  
ATOM   1104  CB  ALA    73      62.774  15.019  61.017  1.00  0.00           C  
ATOM   1105  HB1 ALA    73      63.277  14.286  61.648  1.00  0.00           H  
ATOM   1106  HB2 ALA    73      62.668  14.803  59.954  1.00  0.00           H  
ATOM   1107  HB3 ALA    73      63.261  15.987  61.139  1.00  0.00           H  
ATOM   1108  C   ALA    73      60.955  13.758  62.113  1.00  0.00           C  
ATOM   1109  O   ALA    73      60.735  13.681  63.350  1.00  0.00           O  
ATOM   1110  N   PRO    74      60.486  12.824  61.299  1.00  0.00           N  
ATOM   1111  CD  PRO    74      59.897  13.081  60.020  1.00  0.00           C  
ATOM   1112  HD2 PRO    74      60.500  13.509  59.219  1.00  0.00           H  
ATOM   1113  HD3 PRO    74      59.117  13.839  60.098  1.00  0.00           H  
ATOM   1114  CG  PRO    74      59.441  11.711  59.476  1.00  0.00           C  
ATOM   1115  HG2 PRO    74      60.193  11.385  58.757  1.00  0.00           H  
ATOM   1116  HG3 PRO    74      58.436  11.806  59.067  1.00  0.00           H  
ATOM   1117  CB  PRO    74      59.625  10.655  60.536  1.00  0.00           C  
ATOM   1118  HB2 PRO    74      60.333   9.898  60.198  1.00  0.00           H  
ATOM   1119  HB3 PRO    74      58.627  10.304  60.801  1.00  0.00           H  
ATOM   1120  CA  PRO    74      60.167  11.490  61.708  1.00  0.00           C  
ATOM   1121  HA  PRO    74      59.335  11.684  62.385  1.00  0.00           H  
ATOM   1122  C   PRO    74      61.303  10.742  62.467  1.00  0.00           C  
ATOM   1123  O   PRO    74      62.455  11.071  62.376  1.00  0.00           O  
ATOM   1124  N   ALA    75      60.982   9.552  62.974  1.00  0.00           N  
ATOM   1125  H   ALA    75      60.009   9.332  63.134  1.00  0.00           H  
ATOM   1126  CA  ALA    75      61.977   8.607  63.640  1.00  0.00           C  
ATOM   1127  HA  ALA    75      62.672   9.080  64.333  1.00  0.00           H  
ATOM   1128  CB  ALA    75      61.221   7.392  64.240  1.00  0.00           C  
ATOM   1129  HB1 ALA    75      60.743   7.739  65.156  1.00  0.00           H  
ATOM   1130  HB2 ALA    75      60.437   7.032  63.574  1.00  0.00           H  
ATOM   1131  HB3 ALA    75      62.017   6.681  64.465  1.00  0.00           H  
ATOM   1132  C   ALA    75      62.961   8.160  62.509  1.00  0.00           C  
ATOM   1133  O   ALA    75      62.615   7.537  61.498  1.00  0.00           O  
ATOM   1134  N   GLY    76      64.201   8.523  62.710  1.00  0.00           N  
ATOM   1135  H   GLY    76      64.535   8.881  63.594  1.00  0.00           H  
ATOM   1136  CA  GLY    76      65.363   8.264  61.852  1.00  0.00           C  
ATOM   1137  HA2 GLY    76      66.252   8.325  62.479  1.00  0.00           H  
ATOM   1138  HA3 GLY    76      65.272   7.254  61.453  1.00  0.00           H  
ATOM   1139  C   GLY    76      65.451   9.247  60.684  1.00  0.00           C  
ATOM   1140  O   GLY    76      66.112   8.944  59.740  1.00  0.00           O  
ATOM   1141  N   PHE    77      64.685  10.342  60.658  1.00  0.00           N  
ATOM   1142  H   PHE    77      63.923  10.464  61.309  1.00  0.00           H  
ATOM   1143  CA  PHE    77      64.987  11.581  59.806  1.00  0.00           C  
ATOM   1144  HA  PHE    77      65.842  11.395  59.156  1.00  0.00           H  
ATOM   1145  CB  PHE    77      63.758  12.173  58.974  1.00  0.00           C  
ATOM   1146  HB2 PHE    77      62.847  11.829  59.464  1.00  0.00           H  
ATOM   1147  HB3 PHE    77      63.822  13.261  58.992  1.00  0.00           H  
ATOM   1148  CG  PHE    77      63.844  11.647  57.538  1.00  0.00           C  
ATOM   1149  CD1 PHE    77      64.727  12.206  56.570  1.00  0.00           C  
ATOM   1150  HD1 PHE    77      65.324  13.056  56.865  1.00  0.00           H  
ATOM   1151  CE1 PHE    77      64.748  11.736  55.279  1.00  0.00           C  
ATOM   1152  HE1 PHE    77      65.257  12.271  54.492  1.00  0.00           H  
ATOM   1153  CZ  PHE    77      63.920  10.713  54.865  1.00  0.00           C  
ATOM   1154  HZ  PHE    77      63.826  10.507  53.809  1.00  0.00           H  
ATOM   1155  CE2 PHE    77      63.222   9.977  55.841  1.00  0.00           C  
ATOM   1156  HE2 PHE    77      62.680   9.061  55.659  1.00  0.00           H  
ATOM   1157  CD2 PHE    77      63.256  10.403  57.198  1.00  0.00           C  
ATOM   1158  HD2 PHE    77      62.586   9.861  57.850  1.00  0.00           H  
ATOM   1159  C   PHE    77      65.488  12.705  60.765  1.00  0.00           C  
ATOM   1160  O   PHE    77      65.498  12.603  61.971  1.00  0.00           O  
ATOM   1161  N   ALA    78      66.087  13.785  60.162  1.00  0.00           N  
ATOM   1162  H   ALA    78      66.144  13.803  59.154  1.00  0.00           H  
ATOM   1163  CA  ALA    78      66.504  15.010  60.859  1.00  0.00           C  
ATOM   1164  HA  ALA    78      65.903  15.021  61.768  1.00  0.00           H  
ATOM   1165  CB  ALA    78      68.040  14.904  61.240  1.00  0.00           C  
ATOM   1166  HB1 ALA    78      68.506  15.117  60.278  1.00  0.00           H  
ATOM   1167  HB2 ALA    78      68.331  15.604  62.022  1.00  0.00           H  
ATOM   1168  HB3 ALA    78      68.163  13.876  61.581  1.00  0.00           H  
ATOM   1169  C   ALA    78      66.219  16.181  59.965  1.00  0.00           C  
ATOM   1170  O   ALA    78      65.786  16.105  58.832  1.00  0.00           O  
ATOM   1171  N   ILE    79      66.564  17.366  60.478  1.00  0.00           N  
ATOM   1172  H   ILE    79      67.109  17.414  61.327  1.00  0.00           H  
ATOM   1173  CA  ILE    79      66.445  18.662  59.773  1.00  0.00           C  
ATOM   1174  HA  ILE    79      66.224  18.386  58.742  1.00  0.00           H  
ATOM   1175  CB  ILE    79      65.203  19.567  60.225  1.00  0.00           C  
ATOM   1176  HB  ILE    79      65.512  20.096  61.127  1.00  0.00           H  
ATOM   1177  CG2 ILE    79      65.052  20.655  59.159  1.00  0.00           C  
ATOM   1178 HG21 ILE    79      65.981  21.224  59.107  1.00  0.00           H  
ATOM   1179 HG22 ILE    79      64.749  20.245  58.196  1.00  0.00           H  
ATOM   1180 HG23 ILE    79      64.255  21.326  59.480  1.00  0.00           H  
ATOM   1181  CG1 ILE    79      63.963  18.726  60.438  1.00  0.00           C  
ATOM   1182 HG12 ILE    79      63.589  18.240  59.537  1.00  0.00           H  
ATOM   1183 HG13 ILE    79      64.086  17.906  61.146  1.00  0.00           H  
ATOM   1184  CD1 ILE    79      62.788  19.566  61.060  1.00  0.00           C  
ATOM   1185 HD11 ILE    79      63.036  20.033  62.013  1.00  0.00           H  
ATOM   1186 HD12 ILE    79      62.303  20.236  60.350  1.00  0.00           H  
ATOM   1187 HD13 ILE    79      61.943  18.907  61.257  1.00  0.00           H  
ATOM   1188  C   ILE    79      67.837  19.366  59.890  1.00  0.00           C  
ATOM   1189  O   ILE    79      68.343  19.525  60.953  1.00  0.00           O  
ATOM   1190  N   LEU    80      68.460  19.712  58.777  1.00  0.00           N  
ATOM   1191  H   LEU    80      67.990  19.641  57.885  1.00  0.00           H  
ATOM   1192  CA  LEU    80      69.547  20.711  58.798  1.00  0.00           C  
ATOM   1193  HA  LEU    80      70.177  20.658  59.686  1.00  0.00           H  
ATOM   1194  CB  LEU    80      70.521  20.525  57.601  1.00  0.00           C  
ATOM   1195  HB2 LEU    80      69.837  20.225  56.807  1.00  0.00           H  
ATOM   1196  HB3 LEU    80      71.079  21.436  57.384  1.00  0.00           H  
ATOM   1197  CG  LEU    80      71.532  19.397  57.821  1.00  0.00           C  
ATOM   1198  HG  LEU    80      71.030  18.468  58.094  1.00  0.00           H  
ATOM   1199  CD1 LEU    80      72.341  19.245  56.509  1.00  0.00           C  
ATOM   1200 HD11 LEU    80      71.738  18.789  55.723  1.00  0.00           H  
ATOM   1201 HD12 LEU    80      72.551  20.230  56.093  1.00  0.00           H  
ATOM   1202 HD13 LEU    80      73.321  18.775  56.585  1.00  0.00           H  
ATOM   1203  CD2 LEU    80      72.610  19.798  58.875  1.00  0.00           C  
ATOM   1204 HD21 LEU    80      72.958  20.805  58.648  1.00  0.00           H  
ATOM   1205 HD22 LEU    80      72.364  19.760  59.936  1.00  0.00           H  
ATOM   1206 HD23 LEU    80      73.552  19.270  58.728  1.00  0.00           H  
ATOM   1207  C   LEU    80      68.859  22.125  58.958  1.00  0.00           C  
ATOM   1208  O   LEU    80      68.002  22.532  58.171  1.00  0.00           O  
ATOM   1209  N   LYS    81      69.449  22.910  59.958  1.00  0.00           N  
ATOM   1210  H   LYS    81      70.221  22.495  60.459  1.00  0.00           H  
ATOM   1211  CA  LYS    81      69.306  24.333  60.147  1.00  0.00           C  
ATOM   1212  HA  LYS    81      68.389  24.642  59.645  1.00  0.00           H  
ATOM   1213  CB  LYS    81      69.198  24.593  61.652  1.00  0.00           C  
ATOM   1214  HB2 LYS    81      68.444  23.924  62.066  1.00  0.00           H  
ATOM   1215  HB3 LYS    81      70.199  24.411  62.043  1.00  0.00           H  
ATOM   1216  CG  LYS    81      68.694  26.023  61.919  1.00  0.00           C  
ATOM   1217  HG2 LYS    81      69.523  26.674  61.641  1.00  0.00           H  
ATOM   1218  HG3 LYS    81      67.829  26.132  61.265  1.00  0.00           H  
ATOM   1219  CD  LYS    81      68.372  26.089  63.396  1.00  0.00           C  
ATOM   1220  HD2 LYS    81      67.649  25.330  63.695  1.00  0.00           H  
ATOM   1221  HD3 LYS    81      69.267  25.758  63.923  1.00  0.00           H  
ATOM   1222  CE  LYS    81      67.847  27.485  63.779  1.00  0.00           C  
ATOM   1223  HE2 LYS    81      68.613  28.228  63.560  1.00  0.00           H  
ATOM   1224  HE3 LYS    81      66.980  27.796  63.196  1.00  0.00           H  
ATOM   1225  NZ  LYS    81      67.501  27.497  65.228  1.00  0.00           N  
ATOM   1226  HZ1 LYS    81      66.806  28.193  65.455  1.00  0.00           H  
ATOM   1227  HZ2 LYS    81      67.055  26.630  65.493  1.00  0.00           H  
ATOM   1228  HZ3 LYS    81      68.305  27.661  65.817  1.00  0.00           H  
ATOM   1229  C   LYS    81      70.447  25.133  59.518  1.00  0.00           C  
ATOM   1230  O   LYS    81      71.562  24.713  59.757  1.00  0.00           O  
ATOM   1231  N   CYX    82      70.084  25.993  58.569  1.00  0.00           N  
ATOM   1232  H   CYX    82      69.093  26.029  58.377  1.00  0.00           H  
ATOM   1233  CA  CYX    82      71.025  27.046  58.100  1.00  0.00           C  
ATOM   1234  HA  CYX    82      71.960  26.499  57.978  1.00  0.00           H  
ATOM   1235  CB  CYX    82      70.687  27.550  56.711  1.00  0.00           C  
ATOM   1236  HB2 CYX    82      70.944  26.742  56.027  1.00  0.00           H  
ATOM   1237  HB3 CYX    82      69.624  27.785  56.655  1.00  0.00           H  
ATOM   1238  SG  CYX    82      71.723  28.996  56.217  1.00  0.00           S  
ATOM   1239  C   CYX    82      71.300  28.113  59.179  1.00  0.00           C  
ATOM   1240  O   CYX    82      70.346  28.661  59.740  1.00  0.00           O  
ATOM   1241  N   ASN    83      72.559  28.393  59.568  1.00  0.00           N  
ATOM   1242  H   ASN    83      73.299  27.774  59.269  1.00  0.00           H  
ATOM   1243  CA  ASN    83      72.948  29.404  60.553  1.00  0.00           C  
ATOM   1244  HA  ASN    83      72.111  29.568  61.232  1.00  0.00           H  
ATOM   1245  CB  ASN    83      74.106  28.943  61.333  1.00  0.00           C  
ATOM   1246  HB2 ASN    83      74.937  28.877  60.631  1.00  0.00           H  
ATOM   1247  HB3 ASN    83      74.279  29.664  62.132  1.00  0.00           H  
ATOM   1248  CG  ASN    83      73.872  27.533  61.960  1.00  0.00           C  
ATOM   1249  OD1 ASN    83      72.756  27.087  62.272  1.00  0.00           O  
ATOM   1250  ND2 ASN    83      74.935  26.869  62.322  1.00  0.00           N  
ATOM   1251 HD21 ASN    83      75.840  26.915  61.876  1.00  0.00           H  
ATOM   1252 HD22 ASN    83      74.661  26.019  62.795  1.00  0.00           H  
ATOM   1253  C   ASN    83      73.285  30.763  59.920  1.00  0.00           C  
ATOM   1254  O   ASN    83      73.070  31.841  60.437  1.00  0.00           O  
ATOM   1255  N   ASN    84      73.923  30.656  58.735  1.00  0.00           N  
ATOM   1256  H   ASN    84      74.055  29.770  58.269  1.00  0.00           H  
ATOM   1257  CA  ASN    84      74.543  31.798  58.032  1.00  0.00           C  
ATOM   1258  HA  ASN    84      75.076  32.343  58.811  1.00  0.00           H  
ATOM   1259  CB  ASN    84      75.611  31.291  57.077  1.00  0.00           C  
ATOM   1260  HB2 ASN    84      76.586  31.193  57.555  1.00  0.00           H  
ATOM   1261  HB3 ASN    84      75.386  30.302  56.676  1.00  0.00           H  
ATOM   1262  CG  ASN    84      75.940  32.269  55.949  1.00  0.00           C  
ATOM   1263  OD1 ASN    84      75.335  32.270  54.890  1.00  0.00           O  
ATOM   1264  ND2 ASN    84      76.741  33.274  56.216  1.00  0.00           N  
ATOM   1265 HD21 ASN    84      77.650  33.123  56.631  1.00  0.00           H  
ATOM   1266 HD22 ASN    84      76.761  33.899  55.424  1.00  0.00           H  
ATOM   1267  C   ASN    84      73.471  32.744  57.436  1.00  0.00           C  
ATOM   1268  O   ASN    84      72.563  32.293  56.746  1.00  0.00           O  
ATOM   1269  N   LYS    85      73.718  34.035  57.517  1.00  0.00           N  
ATOM   1270  H   LYS    85      74.554  34.246  58.043  1.00  0.00           H  
ATOM   1271  CA  LYS    85      72.899  35.133  56.840  1.00  0.00           C  
ATOM   1272  HA  LYS    85      71.881  35.087  57.228  1.00  0.00           H  
ATOM   1273  CB  LYS    85      73.466  36.390  57.461  1.00  0.00           C  
ATOM   1274  HB2 LYS    85      74.529  36.220  57.631  1.00  0.00           H  
ATOM   1275  HB3 LYS    85      73.216  37.252  56.842  1.00  0.00           H  
ATOM   1276  CG  LYS    85      72.822  36.723  58.865  1.00  0.00           C  
ATOM   1277  HG2 LYS    85      71.733  36.747  58.811  1.00  0.00           H  
ATOM   1278  HG3 LYS    85      73.096  35.904  59.529  1.00  0.00           H  
ATOM   1279  CD  LYS    85      73.394  38.064  59.421  1.00  0.00           C  
ATOM   1280  HD2 LYS    85      74.441  37.916  59.686  1.00  0.00           H  
ATOM   1281  HD3 LYS    85      73.285  38.946  58.789  1.00  0.00           H  
ATOM   1282  CE  LYS    85      72.772  38.427  60.751  1.00  0.00           C  
ATOM   1283  HE2 LYS    85      71.737  38.427  60.409  1.00  0.00           H  
ATOM   1284  HE3 LYS    85      72.962  37.702  61.542  1.00  0.00           H  
ATOM   1285  NZ  LYS    85      73.015  39.859  61.025  1.00  0.00           N  
ATOM   1286  HZ1 LYS    85      72.948  40.406  60.179  1.00  0.00           H  
ATOM   1287  HZ2 LYS    85      72.259  40.286  61.541  1.00  0.00           H  
ATOM   1288  HZ3 LYS    85      73.887  39.991  61.517  1.00  0.00           H  
ATOM   1289  C   LYS    85      72.937  35.261  55.333  1.00  0.00           C  
ATOM   1290  O   LYS    85      71.948  35.402  54.667  1.00  0.00           O  
ATOM   1291  N   THR    86      74.141  35.115  54.707  1.00  0.00           N  
ATOM   1292  H   THR    86      74.998  35.039  55.235  1.00  0.00           H  
ATOM   1293  CA  THR    86      74.415  35.301  53.312  1.00  0.00           C  
ATOM   1294  HA  THR    86      74.190  36.351  53.124  1.00  0.00           H  
ATOM   1295  CB  THR    86      75.930  35.084  53.060  1.00  0.00           C  
ATOM   1296  HB  THR    86      76.134  34.030  52.870  1.00  0.00           H  
ATOM   1297  CG2 THR    86      76.442  36.004  51.911  1.00  0.00           C  
ATOM   1298 HG21 THR    86      75.949  36.969  52.027  1.00  0.00           H  
ATOM   1299 HG22 THR    86      77.527  36.097  51.947  1.00  0.00           H  
ATOM   1300 HG23 THR    86      76.112  35.565  50.969  1.00  0.00           H  
ATOM   1301  OG1 THR    86      76.722  35.404  54.171  1.00  0.00           O  
ATOM   1302  HG1 THR    86      76.400  36.280  54.398  1.00  0.00           H  
ATOM   1303  C   THR    86      73.586  34.483  52.360  1.00  0.00           C  
ATOM   1304  O   THR    86      73.165  34.974  51.305  1.00  0.00           O  
ATOM   1305  N   PHE    87      73.182  33.259  52.707  1.00  0.00           N  
ATOM   1306  H   PHE    87      73.521  33.007  53.625  1.00  0.00           H  
ATOM   1307  CA  PHE    87      72.213  32.387  52.014  1.00  0.00           C  
ATOM   1308  HA  PHE    87      72.735  32.039  51.123  1.00  0.00           H  
ATOM   1309  CB  PHE    87      72.099  31.137  52.846  1.00  0.00           C  
ATOM   1310  HB2 PHE    87      72.944  30.472  52.668  1.00  0.00           H  
ATOM   1311  HB3 PHE    87      72.014  31.453  53.885  1.00  0.00           H  
ATOM   1312  CG  PHE    87      70.929  30.249  52.370  1.00  0.00           C  
ATOM   1313  CD1 PHE    87      70.955  29.737  51.063  1.00  0.00           C  
ATOM   1314  HD1 PHE    87      71.683  29.970  50.300  1.00  0.00           H  
ATOM   1315  CE1 PHE    87      69.935  28.892  50.671  1.00  0.00           C  
ATOM   1316  HE1 PHE    87      69.923  28.463  49.679  1.00  0.00           H  
ATOM   1317  CZ  PHE    87      68.920  28.540  51.604  1.00  0.00           C  
ATOM   1318  HZ  PHE    87      68.271  27.753  51.249  1.00  0.00           H  
ATOM   1319  CE2 PHE    87      69.045  28.829  53.000  1.00  0.00           C  
ATOM   1320  HE2 PHE    87      68.210  28.593  53.642  1.00  0.00           H  
ATOM   1321  CD2 PHE    87      70.022  29.783  53.341  1.00  0.00           C  
ATOM   1322  HD2 PHE    87      69.985  30.227  54.325  1.00  0.00           H  
ATOM   1323  C   PHE    87      70.897  33.053  51.620  1.00  0.00           C  
ATOM   1324  O   PHE    87      70.131  33.487  52.450  1.00  0.00           O  
ATOM   1325  N   ASN    88      70.664  33.181  50.329  1.00  0.00           N  
ATOM   1326  H   ASN    88      71.456  33.041  49.718  1.00  0.00           H  
ATOM   1327  CA  ASN    88      69.435  33.716  49.749  1.00  0.00           C  
ATOM   1328  HA  ASN    88      69.085  34.438  50.486  1.00  0.00           H  
ATOM   1329  CB  ASN    88      69.655  34.460  48.418  1.00  0.00           C  
ATOM   1330  HB2 ASN    88      70.213  33.753  47.804  1.00  0.00           H  
ATOM   1331  HB3 ASN    88      68.769  34.735  47.845  1.00  0.00           H  
ATOM   1332  CG  ASN    88      70.540  35.730  48.677  1.00  0.00           C  
ATOM   1333  OD1 ASN    88      71.605  35.860  48.058  1.00  0.00           O  
ATOM   1334  ND2 ASN    88      69.993  36.849  49.141  1.00  0.00           N  
ATOM   1335 HD21 ASN    88      70.097  37.579  48.451  1.00  0.00           H  
ATOM   1336 HD22 ASN    88      69.036  36.660  49.403  1.00  0.00           H  
ATOM   1337  C   ASN    88      68.334  32.710  49.688  1.00  0.00           C  
ATOM   1338  O   ASN    88      67.316  32.883  50.346  1.00  0.00           O  
ATOM   1339  N   GLY    89      68.433  31.656  48.876  1.00  0.00           N  
ATOM   1340  H   GLY    89      69.245  31.699  48.277  1.00  0.00           H  
ATOM   1341  CA  GLY    89      67.338  30.648  48.792  1.00  0.00           C  
ATOM   1342  HA2 GLY    89      67.024  30.424  49.812  1.00  0.00           H  
ATOM   1343  HA3 GLY    89      66.550  31.101  48.190  1.00  0.00           H  
ATOM   1344  C   GLY    89      67.600  29.353  48.010  1.00  0.00           C  
ATOM   1345  O   GLY    89      66.891  28.367  48.236  1.00  0.00           O  
ATOM   1346  N   THR    90      68.492  29.381  47.010  1.00  0.00           N  
ATOM   1347  H   THR    90      69.151  30.138  47.123  1.00  0.00           H  
ATOM   1348  CA  THR    90      69.023  28.233  46.232  1.00  0.00           C  
ATOM   1349  HA  THR    90      68.644  27.396  46.818  1.00  0.00           H  
ATOM   1350  CB  THR    90      68.478  28.204  44.783  1.00  0.00           C  
ATOM   1351  HB  THR    90      69.062  27.484  44.211  1.00  0.00           H  
ATOM   1352  CG2 THR    90      67.054  27.794  44.758  1.00  0.00           C  
ATOM   1353 HG21 THR    90      66.424  28.673  44.895  1.00  0.00           H  
ATOM   1354 HG22 THR    90      66.800  27.420  43.766  1.00  0.00           H  
ATOM   1355 HG23 THR    90      66.820  27.135  45.594  1.00  0.00           H  
ATOM   1356  OG1 THR    90      68.578  29.458  44.162  1.00  0.00           O  
ATOM   1357  HG1 THR    90      68.226  29.262  43.291  1.00  0.00           H  
ATOM   1358  C   THR    90      70.525  28.315  46.313  1.00  0.00           C  
ATOM   1359  O   THR    90      71.191  28.884  45.430  1.00  0.00           O  
ATOM   1360  N   GLY    91      71.111  27.712  47.297  1.00  0.00           N  
ATOM   1361  H   GLY    91      70.600  27.018  47.824  1.00  0.00           H  
ATOM   1362  CA  GLY    91      72.476  28.038  47.664  1.00  0.00           C  
ATOM   1363  HA2 GLY    91      73.079  28.172  46.766  1.00  0.00           H  
ATOM   1364  HA3 GLY    91      72.329  29.015  48.124  1.00  0.00           H  
ATOM   1365  C   GLY    91      73.219  27.069  48.601  1.00  0.00           C  
ATOM   1366  O   GLY    91      72.682  26.553  49.578  1.00  0.00           O  
ATOM   1367  N   PRO    92      74.576  26.953  48.542  1.00  0.00           N  
ATOM   1368  CD  PRO    92      75.356  26.904  47.308  1.00  0.00           C  
ATOM   1369  HD2 PRO    92      75.758  27.915  47.238  1.00  0.00           H  
ATOM   1370  HD3 PRO    92      74.831  26.695  46.375  1.00  0.00           H  
ATOM   1371  CG  PRO    92      76.506  25.960  47.532  1.00  0.00           C  
ATOM   1372  HG2 PRO    92      77.396  26.210  46.956  1.00  0.00           H  
ATOM   1373  HG3 PRO    92      76.168  24.945  47.323  1.00  0.00           H  
ATOM   1374  CB  PRO    92      76.795  26.128  49.053  1.00  0.00           C  
ATOM   1375  HB2 PRO    92      77.432  27.012  49.039  1.00  0.00           H  
ATOM   1376  HB3 PRO    92      77.237  25.209  49.438  1.00  0.00           H  
ATOM   1377  CA  PRO    92      75.400  26.384  49.620  1.00  0.00           C  
ATOM   1378  HA  PRO    92      74.989  25.399  49.839  1.00  0.00           H  
ATOM   1379  C   PRO    92      75.389  27.184  50.939  1.00  0.00           C  
ATOM   1380  O   PRO    92      76.183  28.147  51.026  1.00  0.00           O  
ATOM   1381  N   CYX    93      74.529  26.905  51.846  1.00  0.00           N  
ATOM   1382  H   CYX    93      74.316  25.926  51.977  1.00  0.00           H  
ATOM   1383  CA  CYX    93      74.542  27.691  53.071  1.00  0.00           C  
ATOM   1384  HA  CYX    93      74.681  28.766  52.955  1.00  0.00           H  
ATOM   1385  CB  CYX    93      73.340  27.515  53.977  1.00  0.00           C  
ATOM   1386  HB2 CYX    93      72.415  27.956  53.607  1.00  0.00           H  
ATOM   1387  HB3 CYX    93      73.217  26.432  53.971  1.00  0.00           H  
ATOM   1388  SG  CYX    93      73.510  28.126  55.684  1.00  0.00           S  
ATOM   1389  C   CYX    93      75.837  27.267  53.757  1.00  0.00           C  
ATOM   1390  O   CYX    93      76.138  26.124  53.997  1.00  0.00           O  
ATOM   1391  N   THR    94      76.643  28.307  54.152  1.00  0.00           N  
ATOM   1392  H   THR    94      76.551  29.200  53.690  1.00  0.00           H  
ATOM   1393  CA  THR    94      78.027  28.109  54.541  1.00  0.00           C  
ATOM   1394  HA  THR    94      78.425  27.367  53.848  1.00  0.00           H  
ATOM   1395  CB  THR    94      78.806  29.415  54.277  1.00  0.00           C  
ATOM   1396  HB  THR    94      79.658  29.454  54.956  1.00  0.00           H  
ATOM   1397  CG2 THR    94      79.311  29.536  52.877  1.00  0.00           C  
ATOM   1398 HG21 THR    94      80.098  30.290  52.879  1.00  0.00           H  
ATOM   1399 HG22 THR    94      79.702  28.641  52.393  1.00  0.00           H  
ATOM   1400 HG23 THR    94      78.504  29.838  52.209  1.00  0.00           H  
ATOM   1401  OG1 THR    94      78.038  30.599  54.514  1.00  0.00           O  
ATOM   1402  HG1 THR    94      78.461  31.189  55.142  1.00  0.00           H  
ATOM   1403  C   THR    94      78.289  27.618  55.927  1.00  0.00           C  
ATOM   1404  O   THR    94      79.386  27.098  56.280  1.00  0.00           O  
ATOM   1405  N   ASN    95      77.250  27.857  56.812  1.00  0.00           N  
ATOM   1406  H   ASN    95      76.355  28.130  56.433  1.00  0.00           H  
ATOM   1407  CA  ASN    95      77.426  27.431  58.208  1.00  0.00           C  
ATOM   1408  HA  ASN    95      78.208  26.675  58.264  1.00  0.00           H  
ATOM   1409  CB  ASN    95      77.886  28.592  59.073  1.00  0.00           C  
ATOM   1410  HB2 ASN    95      78.810  28.984  58.647  1.00  0.00           H  
ATOM   1411  HB3 ASN    95      77.097  29.343  59.046  1.00  0.00           H  
ATOM   1412  CG  ASN    95      78.237  28.142  60.454  1.00  0.00           C  
ATOM   1413  OD1 ASN    95      77.408  27.675  61.171  1.00  0.00           O  
ATOM   1414  ND2 ASN    95      79.491  28.374  60.827  1.00  0.00           N  
ATOM   1415 HD21 ASN    95      80.261  28.404  60.175  1.00  0.00           H  
ATOM   1416 HD22 ASN    95      79.622  28.315  61.827  1.00  0.00           H  
ATOM   1417  C   ASN    95      76.116  26.817  58.696  1.00  0.00           C  
ATOM   1418  O   ASN    95      75.034  27.326  58.458  1.00  0.00           O  
ATOM   1419  N   VAL    96      76.236  25.589  59.233  1.00  0.00           N  
ATOM   1420  H   VAL    96      77.118  25.097  59.256  1.00  0.00           H  
ATOM   1421  CA  VAL    96      75.138  24.677  59.432  1.00  0.00           C  
ATOM   1422  HA  VAL    96      74.224  25.270  59.448  1.00  0.00           H  
ATOM   1423  CB  VAL    96      74.910  23.754  58.198  1.00  0.00           C  
ATOM   1424  HB  VAL    96      74.183  23.020  58.545  1.00  0.00           H  
ATOM   1425  CG1 VAL    96      74.316  24.587  56.997  1.00  0.00           C  
ATOM   1426 HG11 VAL    96      73.374  25.076  57.242  1.00  0.00           H  
ATOM   1427 HG12 VAL    96      75.001  25.414  56.808  1.00  0.00           H  
ATOM   1428 HG13 VAL    96      74.316  24.001  56.078  1.00  0.00           H  
ATOM   1429  CG2 VAL    96      76.122  23.213  57.615  1.00  0.00           C  
ATOM   1430 HG21 VAL    96      76.765  22.645  58.287  1.00  0.00           H  
ATOM   1431 HG22 VAL    96      75.847  22.400  56.944  1.00  0.00           H  
ATOM   1432 HG23 VAL    96      76.724  23.982  57.131  1.00  0.00           H  
ATOM   1433  C   VAL    96      75.088  23.937  60.782  1.00  0.00           C  
ATOM   1434  O   VAL    96      76.153  23.881  61.445  1.00  0.00           O  
ATOM   1435  N   SER    97      73.993  23.313  61.206  1.00  0.00           N  
ATOM   1436  H   SER    97      73.100  23.598  60.831  1.00  0.00           H  
ATOM   1437  CA  SER    97      73.840  22.554  62.433  1.00  0.00           C  
ATOM   1438  HA  SER    97      74.795  22.127  62.740  1.00  0.00           H  
ATOM   1439  CB  SER    97      73.489  23.530  63.531  1.00  0.00           C  
ATOM   1440  HB2 SER    97      72.620  24.155  63.323  1.00  0.00           H  
ATOM   1441  HB3 SER    97      73.321  22.932  64.427  1.00  0.00           H  
ATOM   1442  OG  SER    97      74.562  24.377  63.866  1.00  0.00           O  
ATOM   1443  HG  SER    97      75.349  24.002  63.464  1.00  0.00           H  
ATOM   1444  C   SER    97      72.661  21.522  62.266  1.00  0.00           C  
ATOM   1445  O   SER    97      71.723  21.736  61.426  1.00  0.00           O  
ATOM   1446  N   THR    98      72.738  20.397  63.020  1.00  0.00           N  
ATOM   1447  H   THR    98      73.539  20.310  63.629  1.00  0.00           H  
ATOM   1448  CA  THR    98      71.829  19.178  63.094  1.00  0.00           C  
ATOM   1449  HA  THR    98      71.271  19.104  62.160  1.00  0.00           H  
ATOM   1450  CB  THR    98      72.551  17.822  63.254  1.00  0.00           C  
ATOM   1451  HB  THR    98      72.782  17.619  64.300  1.00  0.00           H  
ATOM   1452  CG2 THR    98      71.889  16.651  62.607  1.00  0.00           C  
ATOM   1453 HG21 THR    98      71.662  16.785  61.549  1.00  0.00           H  
ATOM   1454 HG22 THR    98      72.420  15.704  62.699  1.00  0.00           H  
ATOM   1455 HG23 THR    98      70.942  16.446  63.108  1.00  0.00           H  
ATOM   1456  OG1 THR    98      73.807  17.918  62.707  1.00  0.00           O  
ATOM   1457  HG1 THR    98      74.313  18.401  63.364  1.00  0.00           H  
ATOM   1458  C   THR    98      70.817  19.270  64.209  1.00  0.00           C  
ATOM   1459  O   THR    98      71.202  19.475  65.350  1.00  0.00           O  
ATOM   1460  N   VAL    99      69.535  19.180  63.856  1.00  0.00           N  
ATOM   1461  H   VAL    99      69.361  18.785  62.942  1.00  0.00           H  
ATOM   1462  CA  VAL    99      68.387  19.335  64.752  1.00  0.00           C  
ATOM   1463  HA  VAL    99      68.659  19.056  65.770  1.00  0.00           H  
ATOM   1464  CB  VAL    99      67.807  20.745  64.858  1.00  0.00           C  
ATOM   1465  HB  VAL    99      66.894  20.714  65.453  1.00  0.00           H  
ATOM   1466  CG1 VAL    99      68.737  21.673  65.668  1.00  0.00           C  
ATOM   1467 HG11 VAL    99      68.854  21.222  66.654  1.00  0.00           H  
ATOM   1468 HG12 VAL    99      69.693  21.747  65.151  1.00  0.00           H  
ATOM   1469 HG13 VAL    99      68.411  22.712  65.714  1.00  0.00           H  
ATOM   1470  CG2 VAL    99      67.509  21.333  63.478  1.00  0.00           C  
ATOM   1471 HG21 VAL    99      66.928  20.583  62.941  1.00  0.00           H  
ATOM   1472 HG22 VAL    99      66.878  22.221  63.486  1.00  0.00           H  
ATOM   1473 HG23 VAL    99      68.364  21.480  62.818  1.00  0.00           H  
ATOM   1474  C   VAL    99      67.300  18.276  64.375  1.00  0.00           C  
ATOM   1475  O   VAL    99      67.195  17.738  63.262  1.00  0.00           O  
ATOM   1476  N   GLN   100      66.401  18.017  65.342  1.00  0.00           N  
ATOM   1477  H   GLN   100      66.592  18.393  66.259  1.00  0.00           H  
ATOM   1478  CA  GLN   100      65.039  17.372  65.147  1.00  0.00           C  
ATOM   1479  HA  GLN   100      65.302  16.531  64.506  1.00  0.00           H  
ATOM   1480  CB  GLN   100      64.671  16.877  66.564  1.00  0.00           C  
ATOM   1481  HB2 GLN   100      65.478  16.385  67.107  1.00  0.00           H  
ATOM   1482  HB3 GLN   100      64.404  17.706  67.219  1.00  0.00           H  
ATOM   1483  CG  GLN   100      63.640  15.882  66.456  1.00  0.00           C  
ATOM   1484  HG2 GLN   100      62.696  16.293  66.098  1.00  0.00           H  
ATOM   1485  HG3 GLN   100      63.849  15.075  65.753  1.00  0.00           H  
ATOM   1486  CD  GLN   100      63.361  15.270  67.834  1.00  0.00           C  
ATOM   1487  OE1 GLN   100      63.331  15.917  68.865  1.00  0.00           O  
ATOM   1488  NE2 GLN   100      63.487  13.978  67.956  1.00  0.00           N  
ATOM   1489 HE21 GLN   100      63.516  13.394  67.133  1.00  0.00           H  
ATOM   1490 HE22 GLN   100      63.261  13.638  68.880  1.00  0.00           H  
ATOM   1491  C   GLN   100      63.881  18.199  64.517  1.00  0.00           C  
ATOM   1492  O   GLN   100      62.965  17.585  63.969  1.00  0.00           O  
ATOM   1493  N   CYX   101      63.876  19.454  64.898  1.00  0.00           N  
ATOM   1494  H   CYX   101      64.575  19.735  65.570  1.00  0.00           H  
ATOM   1495  CA  CYX   101      62.751  20.395  64.705  1.00  0.00           C  
ATOM   1496  HA  CYX   101      62.076  20.023  63.933  1.00  0.00           H  
ATOM   1497  CB  CYX   101      61.961  20.596  66.048  1.00  0.00           C  
ATOM   1498  HB2 CYX   101      62.571  20.960  66.874  1.00  0.00           H  
ATOM   1499  HB3 CYX   101      61.155  21.313  65.890  1.00  0.00           H  
ATOM   1500  SG  CYX   101      61.077  19.132  66.729  1.00  0.00           S  
ATOM   1501  C   CYX   101      63.284  21.777  64.185  1.00  0.00           C  
ATOM   1502  O   CYX   101      64.452  22.113  64.253  1.00  0.00           O  
ATOM   1503  N   THR   102      62.414  22.529  63.458  1.00  0.00           N  
ATOM   1504  H   THR   102      61.510  22.168  63.187  1.00  0.00           H  
ATOM   1505  CA  THR   102      62.547  23.970  63.245  1.00  0.00           C  
ATOM   1506  HA  THR   102      63.600  24.178  63.058  1.00  0.00           H  
ATOM   1507  CB  THR   102      61.677  24.386  61.997  1.00  0.00           C  
ATOM   1508  HB  THR   102      62.078  25.323  61.609  1.00  0.00           H  
ATOM   1509  CG2 THR   102      61.680  23.459  60.739  1.00  0.00           C  
ATOM   1510 HG21 THR   102      61.518  24.092  59.867  1.00  0.00           H  
ATOM   1511 HG22 THR   102      62.637  22.937  60.770  1.00  0.00           H  
ATOM   1512 HG23 THR   102      60.890  22.710  60.693  1.00  0.00           H  
ATOM   1513  OG1 THR   102      60.305  24.484  62.303  1.00  0.00           O  
ATOM   1514  HG1 THR   102      60.180  25.280  62.826  1.00  0.00           H  
ATOM   1515  C   THR   102      62.121  24.837  64.430  1.00  0.00           C  
ATOM   1516  O   THR   102      61.436  24.422  65.368  1.00  0.00           O  
ATOM   1517  N   HIE   103      62.347  26.123  64.215  1.00  0.00           N  
ATOM   1518  H   HIE   103      63.076  26.266  63.530  1.00  0.00           H  
ATOM   1519  CA  HIE   103      61.593  27.278  64.685  1.00  0.00           C  
ATOM   1520  HA  HIE   103      61.870  27.472  65.722  1.00  0.00           H  
ATOM   1521  CB  HIE   103      61.825  28.515  63.821  1.00  0.00           C  
ATOM   1522  HB2 HIE   103      62.895  28.710  63.751  1.00  0.00           H  
ATOM   1523  HB3 HIE   103      61.420  28.240  62.847  1.00  0.00           H  
ATOM   1524  CG  HIE   103      61.209  29.810  64.291  1.00  0.00           C  
ATOM   1525  ND1 HIE   103      61.399  30.328  65.579  1.00  0.00           N  
ATOM   1526  CE1 HIE   103      61.036  31.599  65.548  1.00  0.00           C  
ATOM   1527  HE1 HIE   103      61.082  32.332  66.340  1.00  0.00           H  
ATOM   1528  NE2 HIE   103      60.556  31.877  64.343  1.00  0.00           N  
ATOM   1529  HE2 HIE   103      59.996  32.686  64.114  1.00  0.00           H  
ATOM   1530  CD2 HIE   103      60.756  30.815  63.537  1.00  0.00           C  
ATOM   1531  HD2 HIE   103      60.514  30.610  62.505  1.00  0.00           H  
ATOM   1532  C   HIE   103      60.148  26.906  64.814  1.00  0.00           C  
ATOM   1533  O   HIE   103      59.542  26.488  63.830  1.00  0.00           O  
ATOM   1534  N   GLY   104      59.453  27.665  65.671  1.00  0.00           N  
ATOM   1535  H   GLY   104      60.007  28.141  66.368  1.00  0.00           H  
ATOM   1536  CA  GLY   104      57.989  28.074  65.612  1.00  0.00           C  
ATOM   1537  HA2 GLY   104      57.446  27.135  65.500  1.00  0.00           H  
ATOM   1538  HA3 GLY   104      57.653  28.444  66.581  1.00  0.00           H  
ATOM   1539  C   GLY   104      57.705  29.145  64.562  1.00  0.00           C  
ATOM   1540  O   GLY   104      57.901  30.344  64.890  1.00  0.00           O  
ATOM   1541  N   ILE   105      57.447  28.685  63.330  1.00  0.00           N  
ATOM   1542  H   ILE   105      57.525  27.683  63.236  1.00  0.00           H  
ATOM   1543  CA  ILE   105      57.362  29.451  62.107  1.00  0.00           C  
ATOM   1544  HA  ILE   105      58.343  29.868  61.877  1.00  0.00           H  
ATOM   1545  CB  ILE   105      57.087  28.486  60.981  1.00  0.00           C  
ATOM   1546  HB  ILE   105      56.077  28.098  61.115  1.00  0.00           H  
ATOM   1547  CG2 ILE   105      56.973  29.266  59.611  1.00  0.00           C  
ATOM   1548 HG21 ILE   105      57.608  30.148  59.686  1.00  0.00           H  
ATOM   1549 HG22 ILE   105      57.262  28.574  58.819  1.00  0.00           H  
ATOM   1550 HG23 ILE   105      55.920  29.520  59.485  1.00  0.00           H  
ATOM   1551  CG1 ILE   105      58.087  27.320  60.776  1.00  0.00           C  
ATOM   1552 HG12 ILE   105      58.069  26.570  61.566  1.00  0.00           H  
ATOM   1553 HG13 ILE   105      57.691  26.802  59.902  1.00  0.00           H  
ATOM   1554  CD1 ILE   105      59.602  27.730  60.616  1.00  0.00           C  
ATOM   1555 HD11 ILE   105      60.159  26.902  61.054  1.00  0.00           H  
ATOM   1556 HD12 ILE   105      59.755  27.862  59.545  1.00  0.00           H  
ATOM   1557 HD13 ILE   105      59.848  28.610  61.211  1.00  0.00           H  
ATOM   1558  C   ILE   105      56.242  30.516  62.183  1.00  0.00           C  
ATOM   1559  O   ILE   105      55.071  30.145  62.158  1.00  0.00           O  
ATOM   1560  N   ARG   106      56.601  31.758  62.374  1.00  0.00           N  
ATOM   1561  H   ARG   106      57.538  31.912  62.718  1.00  0.00           H  
ATOM   1562  CA  ARG   106      55.765  32.994  62.040  1.00  0.00           C  
ATOM   1563  HA  ARG   106      54.694  32.822  62.146  1.00  0.00           H  
ATOM   1564  CB  ARG   106      56.084  34.146  62.998  1.00  0.00           C  
ATOM   1565  HB2 ARG   106      56.994  34.693  62.751  1.00  0.00           H  
ATOM   1566  HB3 ARG   106      55.273  34.866  62.886  1.00  0.00           H  
ATOM   1567  CG  ARG   106      56.038  33.701  64.452  1.00  0.00           C  
ATOM   1568  HG2 ARG   106      55.148  33.076  64.529  1.00  0.00           H  
ATOM   1569  HG3 ARG   106      56.848  32.996  64.634  1.00  0.00           H  
ATOM   1570  CD  ARG   106      56.097  34.928  65.377  1.00  0.00           C  
ATOM   1571  HD2 ARG   106      57.118  35.308  65.335  1.00  0.00           H  
ATOM   1572  HD3 ARG   106      55.507  35.772  65.019  1.00  0.00           H  
ATOM   1573  NE  ARG   106      55.716  34.559  66.750  1.00  0.00           N  
ATOM   1574  HE  ARG   106      56.225  33.794  67.169  1.00  0.00           H  
ATOM   1575  CZ  ARG   106      54.805  35.159  67.426  1.00  0.00           C  
ATOM   1576  NH1 ARG   106      54.796  35.211  68.704  1.00  0.00           N  
ATOM   1577 HH11 ARG   106      55.519  34.657  69.141  1.00  0.00           H  
ATOM   1578 HH12 ARG   106      54.256  35.951  69.129  1.00  0.00           H  
ATOM   1579  NH2 ARG   106      53.995  35.953  66.817  1.00  0.00           N  
ATOM   1580 HH21 ARG   106      53.745  35.567  65.918  1.00  0.00           H  
ATOM   1581 HH22 ARG   106      53.341  36.536  67.320  1.00  0.00           H  
ATOM   1582  C   ARG   106      55.927  33.437  60.558  1.00  0.00           C  
ATOM   1583  O   ARG   106      56.960  33.247  59.945  1.00  0.00           O  
ATOM   1584  N   PRO   107      55.043  34.291  59.958  1.00  0.00           N  
ATOM   1585  CD  PRO   107      55.239  34.944  58.682  1.00  0.00           C  
ATOM   1586  HD2 PRO   107      55.175  34.225  57.864  1.00  0.00           H  
ATOM   1587  HD3 PRO   107      56.257  35.329  58.612  1.00  0.00           H  
ATOM   1588  CG  PRO   107      54.239  36.042  58.550  1.00  0.00           C  
ATOM   1589  HG2 PRO   107      53.690  35.865  57.626  1.00  0.00           H  
ATOM   1590  HG3 PRO   107      54.701  37.020  58.684  1.00  0.00           H  
ATOM   1591  CB  PRO   107      53.170  35.779  59.638  1.00  0.00           C  
ATOM   1592  HB2 PRO   107      52.190  35.582  59.202  1.00  0.00           H  
ATOM   1593  HB3 PRO   107      53.118  36.583  60.372  1.00  0.00           H  
ATOM   1594  CA  PRO   107      53.721  34.579  60.456  1.00  0.00           C  
ATOM   1595  HA  PRO   107      53.787  34.899  61.496  1.00  0.00           H  
ATOM   1596  C   PRO   107      52.720  33.411  60.465  1.00  0.00           C  
ATOM   1597  O   PRO   107      52.855  32.563  59.619  1.00  0.00           O  
ATOM   1598  N   VAL   108      51.776  33.390  61.393  1.00  0.00           N  
ATOM   1599  H   VAL   108      51.731  34.195  62.001  1.00  0.00           H  
ATOM   1600  CA  VAL   108      50.863  32.302  61.506  1.00  0.00           C  
ATOM   1601  HA  VAL   108      51.340  31.340  61.319  1.00  0.00           H  
ATOM   1602  CB  VAL   108      50.256  32.114  62.962  1.00  0.00           C  
ATOM   1603  HB  VAL   108      49.504  31.326  62.931  1.00  0.00           H  
ATOM   1604  CG1 VAL   108      51.369  31.772  64.001  1.00  0.00           C  
ATOM   1605 HG11 VAL   108      52.189  32.488  63.950  1.00  0.00           H  
ATOM   1606 HG12 VAL   108      50.928  31.689  64.994  1.00  0.00           H  
ATOM   1607 HG13 VAL   108      51.776  30.796  63.733  1.00  0.00           H  
ATOM   1608  CG2 VAL   108      49.407  33.385  63.322  1.00  0.00           C  
ATOM   1609 HG21 VAL   108      49.371  33.507  64.405  1.00  0.00           H  
ATOM   1610 HG22 VAL   108      49.943  34.243  62.918  1.00  0.00           H  
ATOM   1611 HG23 VAL   108      48.443  33.245  62.833  1.00  0.00           H  
ATOM   1612  C   VAL   108      49.841  32.419  60.307  1.00  0.00           C  
ATOM   1613  O   VAL   108      49.803  31.519  59.454  1.00  0.00           O  
ATOM   1614  N   VAL   109      49.034  33.488  60.231  1.00  0.00           N  
ATOM   1615  H   VAL   109      49.220  34.230  60.890  1.00  0.00           H  
ATOM   1616  CA  VAL   109      48.166  33.729  59.101  1.00  0.00           C  
ATOM   1617  HA  VAL   109      48.627  33.355  58.187  1.00  0.00           H  
ATOM   1618  CB  VAL   109      46.802  32.986  59.118  1.00  0.00           C  
ATOM   1619  HB  VAL   109      47.160  31.960  59.041  1.00  0.00           H  
ATOM   1620  CG1 VAL   109      45.947  33.121  60.331  1.00  0.00           C  
ATOM   1621 HG11 VAL   109      45.106  32.447  60.173  1.00  0.00           H  
ATOM   1622 HG12 VAL   109      46.612  32.905  61.168  1.00  0.00           H  
ATOM   1623 HG13 VAL   109      45.702  34.175  60.466  1.00  0.00           H  
ATOM   1624  CG2 VAL   109      45.862  33.200  57.984  1.00  0.00           C  
ATOM   1625 HG21 VAL   109      45.480  34.217  57.892  1.00  0.00           H  
ATOM   1626 HG22 VAL   109      46.429  33.046  57.067  1.00  0.00           H  
ATOM   1627 HG23 VAL   109      45.125  32.397  57.962  1.00  0.00           H  
ATOM   1628  C   VAL   109      48.044  35.220  58.905  1.00  0.00           C  
ATOM   1629  O   VAL   109      47.601  35.923  59.824  1.00  0.00           O  
ATOM   1630  N   SER   110      48.495  35.732  57.813  1.00  0.00           N  
ATOM   1631  H   SER   110      48.888  35.116  57.116  1.00  0.00           H  
ATOM   1632  CA  SER   110      48.710  37.203  57.548  1.00  0.00           C  
ATOM   1633  HA  SER   110      47.857  37.703  58.007  1.00  0.00           H  
ATOM   1634  CB  SER   110      50.012  37.641  58.309  1.00  0.00           C  
ATOM   1635  HB2 SER   110      49.823  37.498  59.373  1.00  0.00           H  
ATOM   1636  HB3 SER   110      50.910  37.042  58.158  1.00  0.00           H  
ATOM   1637  OG  SER   110      50.288  39.012  58.232  1.00  0.00           O  
ATOM   1638  HG  SER   110      50.420  39.221  57.304  1.00  0.00           H  
ATOM   1639  C   SER   110      48.688  37.370  56.060  1.00  0.00           C  
ATOM   1640  O   SER   110      49.529  36.812  55.356  1.00  0.00           O  
ATOM   1641  N   SER   111      47.531  37.736  55.483  1.00  0.00           N  
ATOM   1642  H   SER   111      46.794  37.907  56.152  1.00  0.00           H  
ATOM   1643  CA  SER   111      47.127  37.326  54.126  1.00  0.00           C  
ATOM   1644  HA  SER   111      47.401  36.271  54.099  1.00  0.00           H  
ATOM   1645  CB  SER   111      45.613  37.435  53.958  1.00  0.00           C  
ATOM   1646  HB2 SER   111      45.157  36.761  54.684  1.00  0.00           H  
ATOM   1647  HB3 SER   111      45.339  38.475  54.137  1.00  0.00           H  
ATOM   1648  OG  SER   111      45.312  36.972  52.672  1.00  0.00           O  
ATOM   1649  HG  SER   111      44.375  36.793  52.560  1.00  0.00           H  
ATOM   1650  C   SER   111      47.943  38.171  53.088  1.00  0.00           C  
ATOM   1651  O   SER   111      48.226  37.782  51.964  1.00  0.00           O  
ATOM   1652  N   GLN   112      48.179  39.469  53.419  1.00  0.00           N  
ATOM   1653  H   GLN   112      48.024  39.736  54.381  1.00  0.00           H  
ATOM   1654  CA  GLN   112      48.673  40.415  52.445  1.00  0.00           C  
ATOM   1655  HA  GLN   112      48.777  39.884  51.499  1.00  0.00           H  
ATOM   1656  CB  GLN   112      47.554  41.428  52.208  1.00  0.00           C  
ATOM   1657  HB2 GLN   112      47.169  41.823  53.148  1.00  0.00           H  
ATOM   1658  HB3 GLN   112      48.021  42.319  51.789  1.00  0.00           H  
ATOM   1659  CG  GLN   112      46.354  41.059  51.236  1.00  0.00           C  
ATOM   1660  HG2 GLN   112      46.803  40.598  50.356  1.00  0.00           H  
ATOM   1661  HG3 GLN   112      45.899  40.131  51.581  1.00  0.00           H  
ATOM   1662  CD  GLN   112      45.372  42.185  50.966  1.00  0.00           C  
ATOM   1663  OE1 GLN   112      45.691  43.413  51.112  1.00  0.00           O  
ATOM   1664  NE2 GLN   112      44.330  41.906  50.147  1.00  0.00           N  
ATOM   1665 HE21 GLN   112      43.875  41.004  50.143  1.00  0.00           H  
ATOM   1666 HE22 GLN   112      43.678  42.673  50.059  1.00  0.00           H  
ATOM   1667  C   GLN   112      50.027  40.999  52.880  1.00  0.00           C  
ATOM   1668  O   GLN   112      50.989  40.844  52.137  1.00  0.00           O  
ATOM   1669  N   LEU   113      50.020  41.685  54.027  1.00  0.00           N  
ATOM   1670  H   LEU   113      49.087  41.769  54.405  1.00  0.00           H  
ATOM   1671  CA  LEU   113      51.241  42.012  54.781  1.00  0.00           C  
ATOM   1672  HA  LEU   113      51.989  42.303  54.044  1.00  0.00           H  
ATOM   1673  CB  LEU   113      50.934  43.162  55.748  1.00  0.00           C  
ATOM   1674  HB2 LEU   113      50.442  42.793  56.647  1.00  0.00           H  
ATOM   1675  HB3 LEU   113      51.852  43.537  56.201  1.00  0.00           H  
ATOM   1676  CG  LEU   113      50.089  44.414  55.232  1.00  0.00           C  
ATOM   1677  HG  LEU   113      49.155  44.034  54.818  1.00  0.00           H  
ATOM   1678  CD1 LEU   113      49.808  45.433  56.315  1.00  0.00           C  
ATOM   1679 HD11 LEU   113      49.201  44.905  57.051  1.00  0.00           H  
ATOM   1680 HD12 LEU   113      50.726  45.566  56.888  1.00  0.00           H  
ATOM   1681 HD13 LEU   113      49.428  46.378  55.927  1.00  0.00           H  
ATOM   1682  CD2 LEU   113      50.674  45.229  54.076  1.00  0.00           C  
ATOM   1683 HD21 LEU   113      49.877  45.737  53.532  1.00  0.00           H  
ATOM   1684 HD22 LEU   113      51.287  46.070  54.401  1.00  0.00           H  
ATOM   1685 HD23 LEU   113      51.136  44.608  53.309  1.00  0.00           H  
ATOM   1686  C   LEU   113      51.757  40.771  55.439  1.00  0.00           C  
ATOM   1687  O   LEU   113      51.003  39.907  55.917  1.00  0.00           O  
ATOM   1688  N   LEU   114      53.101  40.740  55.672  1.00  0.00           N  
ATOM   1689  H   LEU   114      53.714  41.402  55.217  1.00  0.00           H  
ATOM   1690  CA  LEU   114      53.794  39.902  56.712  1.00  0.00           C  
ATOM   1691  HA  LEU   114      53.110  39.087  56.949  1.00  0.00           H  
ATOM   1692  CB  LEU   114      55.117  39.301  56.134  1.00  0.00           C  
ATOM   1693  HB2 LEU   114      55.727  40.176  55.914  1.00  0.00           H  
ATOM   1694  HB3 LEU   114      55.640  38.813  56.957  1.00  0.00           H  
ATOM   1695  CG  LEU   114      55.096  38.492  54.811  1.00  0.00           C  
ATOM   1696  HG  LEU   114      54.561  39.080  54.065  1.00  0.00           H  
ATOM   1697  CD1 LEU   114      56.546  38.186  54.423  1.00  0.00           C  
ATOM   1698 HD11 LEU   114      56.924  39.161  54.116  1.00  0.00           H  
ATOM   1699 HD12 LEU   114      57.153  37.978  55.304  1.00  0.00           H  
ATOM   1700 HD13 LEU   114      56.675  37.437  53.641  1.00  0.00           H  
ATOM   1701  CD2 LEU   114      54.347  37.179  54.978  1.00  0.00           C  
ATOM   1702 HD21 LEU   114      53.304  37.407  55.195  1.00  0.00           H  
ATOM   1703 HD22 LEU   114      54.657  36.629  54.089  1.00  0.00           H  
ATOM   1704 HD23 LEU   114      54.797  36.646  55.816  1.00  0.00           H  
ATOM   1705  C   LEU   114      53.986  40.640  57.991  1.00  0.00           C  
ATOM   1706  O   LEU   114      55.013  41.249  58.210  1.00  0.00           O  
ATOM   1707  N   LEU   115      53.130  40.328  58.958  1.00  0.00           N  
ATOM   1708  H   LEU   115      52.465  39.575  58.857  1.00  0.00           H  
ATOM   1709  CA  LEU   115      53.331  40.598  60.339  1.00  0.00           C  
ATOM   1710  HA  LEU   115      53.551  41.661  60.436  1.00  0.00           H  
ATOM   1711  CB  LEU   115      51.942  40.420  60.996  1.00  0.00           C  
ATOM   1712  HB2 LEU   115      51.590  39.408  60.798  1.00  0.00           H  
ATOM   1713  HB3 LEU   115      52.093  40.458  62.075  1.00  0.00           H  
ATOM   1714  CG  LEU   115      50.834  41.454  60.525  1.00  0.00           C  
ATOM   1715  HG  LEU   115      50.471  41.226  59.523  1.00  0.00           H  
ATOM   1716  CD1 LEU   115      49.600  41.258  61.423  1.00  0.00           C  
ATOM   1717 HD11 LEU   115      49.231  40.255  61.207  1.00  0.00           H  
ATOM   1718 HD12 LEU   115      49.727  41.296  62.505  1.00  0.00           H  
ATOM   1719 HD13 LEU   115      48.876  42.025  61.149  1.00  0.00           H  
ATOM   1720  CD2 LEU   115      51.327  42.893  60.495  1.00  0.00           C  
ATOM   1721 HD21 LEU   115      51.928  43.042  59.598  1.00  0.00           H  
ATOM   1722 HD22 LEU   115      50.460  43.552  60.538  1.00  0.00           H  
ATOM   1723 HD23 LEU   115      52.040  43.147  61.279  1.00  0.00           H  
ATOM   1724  C   LEU   115      54.306  39.638  60.951  1.00  0.00           C  
ATOM   1725  O   LEU   115      54.204  38.455  61.067  1.00  0.00           O  
ATOM   1726  N   ASN   116      55.406  40.278  61.307  1.00  0.00           N  
ATOM   1727  H   ASN   116      55.373  41.283  61.205  1.00  0.00           H  
ATOM   1728  CA  ASN   116      56.408  39.829  62.235  1.00  0.00           C  
ATOM   1729  HA  ASN   116      57.389  40.296  62.148  1.00  0.00           H  
ATOM   1730  CB  ASN   116      55.855  40.145  63.680  1.00  0.00           C  
ATOM   1731  HB2 ASN   116      55.395  41.126  63.797  1.00  0.00           H  
ATOM   1732  HB3 ASN   116      55.004  39.470  63.767  1.00  0.00           H  
ATOM   1733  CG  ASN   116      56.956  39.921  64.728  1.00  0.00           C  
ATOM   1734  OD1 ASN   116      57.865  40.738  64.892  1.00  0.00           O  
ATOM   1735  ND2 ASN   116      56.908  38.793  65.367  1.00  0.00           N  
ATOM   1736 HD21 ASN   116      56.114  38.745  65.990  1.00  0.00           H  
ATOM   1737 HD22 ASN   116      56.806  38.076  64.663  1.00  0.00           H  
ATOM   1738  C   ASN   116      56.906  38.340  62.094  1.00  0.00           C  
ATOM   1739  O   ASN   116      56.719  37.515  62.982  1.00  0.00           O  
ATOM   1740  N   GLY   117      57.512  38.026  60.921  1.00  0.00           N  
ATOM   1741  H   GLY   117      57.501  38.761  60.228  1.00  0.00           H  
ATOM   1742  CA  GLY   117      58.533  37.005  60.737  1.00  0.00           C  
ATOM   1743  HA2 GLY   117      58.391  36.350  61.597  1.00  0.00           H  
ATOM   1744  HA3 GLY   117      58.521  36.530  59.757  1.00  0.00           H  
ATOM   1745  C   GLY   117      59.950  37.636  60.804  1.00  0.00           C  
ATOM   1746  O   GLY   117      60.055  38.456  61.677  1.00  0.00           O  
ATOM   1747  N   SER   118      60.935  37.198  60.055  1.00  0.00           N  
ATOM   1748  H   SER   118      60.736  36.370  59.512  1.00  0.00           H  
ATOM   1749  CA  SER   118      62.339  37.665  60.200  1.00  0.00           C  
ATOM   1750  HA  SER   118      62.516  38.028  61.212  1.00  0.00           H  
ATOM   1751  CB  SER   118      63.340  36.578  59.766  1.00  0.00           C  
ATOM   1752  HB2 SER   118      63.061  36.229  58.772  1.00  0.00           H  
ATOM   1753  HB3 SER   118      64.344  37.002  59.753  1.00  0.00           H  
ATOM   1754  OG  SER   118      63.147  35.543  60.731  1.00  0.00           O  
ATOM   1755  HG  SER   118      62.677  34.818  60.312  1.00  0.00           H  
ATOM   1756  C   SER   118      62.594  38.869  59.238  1.00  0.00           C  
ATOM   1757  O   SER   118      61.999  38.993  58.188  1.00  0.00           O  
ATOM   1758  N   LEU   119      63.613  39.694  59.466  1.00  0.00           N  
ATOM   1759  H   LEU   119      63.995  39.593  60.395  1.00  0.00           H  
ATOM   1760  CA  LEU   119      64.019  40.847  58.597  1.00  0.00           C  
ATOM   1761  HA  LEU   119      63.221  40.888  57.857  1.00  0.00           H  
ATOM   1762  CB  LEU   119      64.005  42.152  59.457  1.00  0.00           C  
ATOM   1763  HB2 LEU   119      64.654  42.053  60.327  1.00  0.00           H  
ATOM   1764  HB3 LEU   119      64.457  42.977  58.908  1.00  0.00           H  
ATOM   1765  CG  LEU   119      62.661  42.758  59.882  1.00  0.00           C  
ATOM   1766  HG  LEU   119      62.091  41.916  60.275  1.00  0.00           H  
ATOM   1767  CD1 LEU   119      62.802  43.713  61.123  1.00  0.00           C  
ATOM   1768 HD11 LEU   119      63.437  43.224  61.861  1.00  0.00           H  
ATOM   1769 HD12 LEU   119      63.234  44.703  60.972  1.00  0.00           H  
ATOM   1770 HD13 LEU   119      61.799  43.885  61.512  1.00  0.00           H  
ATOM   1771  CD2 LEU   119      62.096  43.529  58.673  1.00  0.00           C  
ATOM   1772 HD21 LEU   119      61.764  42.843  57.893  1.00  0.00           H  
ATOM   1773 HD22 LEU   119      61.246  44.115  59.025  1.00  0.00           H  
ATOM   1774 HD23 LEU   119      62.818  44.181  58.182  1.00  0.00           H  
ATOM   1775  C   LEU   119      65.383  40.691  57.853  1.00  0.00           C  
ATOM   1776  O   LEU   119      66.372  40.281  58.442  1.00  0.00           O  
ATOM   1777  N   ALA   120      65.451  41.093  56.560  1.00  0.00           N  
ATOM   1778  H   ALA   120      64.782  41.782  56.248  1.00  0.00           H  
ATOM   1779  CA  ALA   120      66.569  40.799  55.764  1.00  0.00           C  
ATOM   1780  HA  ALA   120      67.001  39.804  55.869  1.00  0.00           H  
ATOM   1781  CB  ALA   120      66.033  40.821  54.353  1.00  0.00           C  
ATOM   1782  HB1 ALA   120      66.826  40.458  53.700  1.00  0.00           H  
ATOM   1783  HB2 ALA   120      65.189  40.131  54.347  1.00  0.00           H  
ATOM   1784  HB3 ALA   120      65.701  41.792  53.986  1.00  0.00           H  
ATOM   1785  C   ALA   120      67.791  41.656  55.920  1.00  0.00           C  
ATOM   1786  O   ALA   120      67.704  42.633  56.660  1.00  0.00           O  
ATOM   1787  N   GLU   121      68.985  41.239  55.492  1.00  0.00           N  
ATOM   1788  H   GLU   121      69.062  40.366  54.990  1.00  0.00           H  
ATOM   1789  CA  GLU   121      70.256  41.892  55.688  1.00  0.00           C  
ATOM   1790  HA  GLU   121      70.184  42.433  56.631  1.00  0.00           H  
ATOM   1791  CB  GLU   121      71.430  40.889  55.736  1.00  0.00           C  
ATOM   1792  HB2 GLU   121      71.287  40.116  56.490  1.00  0.00           H  
ATOM   1793  HB3 GLU   121      71.586  40.428  54.760  1.00  0.00           H  
ATOM   1794  CG  GLU   121      72.731  41.545  56.284  1.00  0.00           C  
ATOM   1795  HG2 GLU   121      73.467  40.741  56.262  1.00  0.00           H  
ATOM   1796  HG3 GLU   121      73.127  42.312  55.618  1.00  0.00           H  
ATOM   1797  CD  GLU   121      72.724  41.989  57.803  1.00  0.00           C  
ATOM   1798  OE1 GLU   121      72.193  41.296  58.717  1.00  0.00           O  
ATOM   1799  OE2 GLU   121      73.192  43.102  58.114  1.00  0.00           O  
ATOM   1800  C   GLU   121      70.460  42.926  54.573  1.00  0.00           C  
ATOM   1801  O   GLU   121      70.725  42.538  53.420  1.00  0.00           O  
ATOM   1802  N   GLU   122      70.359  44.227  54.929  1.00  0.00           N  
ATOM   1803  H   GLU   122      69.852  44.464  55.770  1.00  0.00           H  
ATOM   1804  CA  GLU   122      70.777  45.421  54.156  1.00  0.00           C  
ATOM   1805  HA  GLU   122      70.381  46.273  54.709  1.00  0.00           H  
ATOM   1806  CB  GLU   122      72.346  45.423  54.102  1.00  0.00           C  
ATOM   1807  HB2 GLU   122      72.732  45.033  55.043  1.00  0.00           H  
ATOM   1808  HB3 GLU   122      72.668  44.811  53.259  1.00  0.00           H  
ATOM   1809  CG  GLU   122      72.862  46.830  53.930  1.00  0.00           C  
ATOM   1810  HG2 GLU   122      72.921  47.119  52.880  1.00  0.00           H  
ATOM   1811  HG3 GLU   122      72.079  47.456  54.357  1.00  0.00           H  
ATOM   1812  CD  GLU   122      74.233  47.092  54.538  1.00  0.00           C  
ATOM   1813  OE1 GLU   122      75.196  47.254  53.791  1.00  0.00           O  
ATOM   1814  OE2 GLU   122      74.388  47.226  55.713  1.00  0.00           O  
ATOM   1815  C   GLU   122      70.089  45.620  52.816  1.00  0.00           C  
ATOM   1816  O   GLU   122      70.334  46.539  52.130  1.00  0.00           O  
ATOM   1817  N   GLU   123      69.340  44.634  52.317  1.00  0.00           N  
ATOM   1818  H   GLU   123      69.338  43.772  52.844  1.00  0.00           H  
ATOM   1819  CA  GLU   123      68.520  44.619  51.124  1.00  0.00           C  
ATOM   1820  HA  GLU   123      68.694  45.472  50.468  1.00  0.00           H  
ATOM   1821  CB  GLU   123      68.644  43.346  50.312  1.00  0.00           C  
ATOM   1822  HB2 GLU   123      68.559  42.473  50.959  1.00  0.00           H  
ATOM   1823  HB3 GLU   123      67.875  43.325  49.540  1.00  0.00           H  
ATOM   1824  CG  GLU   123      69.967  43.165  49.597  1.00  0.00           C  
ATOM   1825  HG2 GLU   123      70.785  43.777  49.975  1.00  0.00           H  
ATOM   1826  HG3 GLU   123      70.178  42.096  49.648  1.00  0.00           H  
ATOM   1827  CD  GLU   123      69.795  43.413  48.099  1.00  0.00           C  
ATOM   1828  OE1 GLU   123      70.006  44.577  47.585  1.00  0.00           O  
ATOM   1829  OE2 GLU   123      69.414  42.444  47.365  1.00  0.00           O  
ATOM   1830  C   GLU   123      66.994  44.726  51.525  1.00  0.00           C  
ATOM   1831  O   GLU   123      66.590  44.019  52.378  1.00  0.00           O  
ATOM   1832  N   VAL   124      66.185  45.255  50.630  1.00  0.00           N  
ATOM   1833  H   VAL   124      66.537  45.759  49.829  1.00  0.00           H  
ATOM   1834  CA  VAL   124      64.797  44.652  50.379  1.00  0.00           C  
ATOM   1835  HA  VAL   124      64.358  44.428  51.351  1.00  0.00           H  
ATOM   1836  CB  VAL   124      63.924  45.736  49.736  1.00  0.00           C  
ATOM   1837  HB  VAL   124      64.429  46.172  48.874  1.00  0.00           H  
ATOM   1838  CG1 VAL   124      62.700  45.147  49.122  1.00  0.00           C  
ATOM   1839 HG11 VAL   124      62.889  44.396  48.356  1.00  0.00           H  
ATOM   1840 HG12 VAL   124      62.147  44.717  49.958  1.00  0.00           H  
ATOM   1841 HG13 VAL   124      61.998  45.860  48.690  1.00  0.00           H  
ATOM   1842  CG2 VAL   124      63.553  46.905  50.583  1.00  0.00           C  
ATOM   1843 HG21 VAL   124      62.799  46.576  51.297  1.00  0.00           H  
ATOM   1844 HG22 VAL   124      64.461  47.193  51.113  1.00  0.00           H  
ATOM   1845 HG23 VAL   124      63.142  47.608  49.857  1.00  0.00           H  
ATOM   1846  C   VAL   124      64.975  43.418  49.565  1.00  0.00           C  
ATOM   1847  O   VAL   124      65.431  43.555  48.425  1.00  0.00           O  
ATOM   1848  N   VAL   125      64.961  42.281  50.241  1.00  0.00           N  
ATOM   1849  H   VAL   125      64.694  42.250  51.214  1.00  0.00           H  
ATOM   1850  CA  VAL   125      64.837  40.981  49.524  1.00  0.00           C  
ATOM   1851  HA  VAL   125      65.653  40.924  48.804  1.00  0.00           H  
ATOM   1852  CB  VAL   125      64.933  39.781  50.517  1.00  0.00           C  
ATOM   1853  HB  VAL   125      64.561  40.061  51.503  1.00  0.00           H  
ATOM   1854  CG1 VAL   125      64.253  38.446  49.997  1.00  0.00           C  
ATOM   1855 HG11 VAL   125      63.191  38.633  49.836  1.00  0.00           H  
ATOM   1856 HG12 VAL   125      64.665  38.111  49.045  1.00  0.00           H  
ATOM   1857 HG13 VAL   125      64.230  37.643  50.733  1.00  0.00           H  
ATOM   1858  CG2 VAL   125      66.452  39.509  50.714  1.00  0.00           C  
ATOM   1859 HG21 VAL   125      66.507  38.924  51.633  1.00  0.00           H  
ATOM   1860 HG22 VAL   125      66.864  38.917  49.897  1.00  0.00           H  
ATOM   1861 HG23 VAL   125      66.920  40.489  50.812  1.00  0.00           H  
ATOM   1862  C   VAL   125      63.466  40.994  48.824  1.00  0.00           C  
ATOM   1863  O   VAL   125      62.450  41.445  49.314  1.00  0.00           O  
ATOM   1864  N   ILE   126      63.468  40.596  47.489  1.00  0.00           N  
ATOM   1865  H   ILE   126      64.315  40.690  46.947  1.00  0.00           H  
ATOM   1866  CA  ILE   126      62.277  40.198  46.697  1.00  0.00           C  
ATOM   1867  HA  ILE   126      61.475  40.192  47.435  1.00  0.00           H  
ATOM   1868  CB  ILE   126      62.090  41.318  45.608  1.00  0.00           C  
ATOM   1869  HB  ILE   126      63.086  41.447  45.184  1.00  0.00           H  
ATOM   1870  CG2 ILE   126      61.045  40.920  44.543  1.00  0.00           C  
ATOM   1871 HG21 ILE   126      60.030  41.231  44.791  1.00  0.00           H  
ATOM   1872 HG22 ILE   126      61.319  41.276  43.550  1.00  0.00           H  
ATOM   1873 HG23 ILE   126      60.919  39.840  44.618  1.00  0.00           H  
ATOM   1874  CG1 ILE   126      61.736  42.651  46.330  1.00  0.00           C  
ATOM   1875 HG12 ILE   126      60.851  42.617  46.965  1.00  0.00           H  
ATOM   1876 HG13 ILE   126      62.609  43.112  46.792  1.00  0.00           H  
ATOM   1877  CD1 ILE   126      61.290  43.690  45.222  1.00  0.00           C  
ATOM   1878 HD11 ILE   126      60.202  43.693  45.170  1.00  0.00           H  
ATOM   1879 HD12 ILE   126      61.638  44.656  45.587  1.00  0.00           H  
ATOM   1880 HD13 ILE   126      61.857  43.603  44.295  1.00  0.00           H  
ATOM   1881  C   ILE   126      62.567  38.867  46.098  1.00  0.00           C  
ATOM   1882  O   ILE   126      63.549  38.619  45.297  1.00  0.00           O  
ATOM   1883  N   ARG   127      61.718  37.836  46.365  1.00  0.00           N  
ATOM   1884  H   ARG   127      61.065  37.985  47.121  1.00  0.00           H  
ATOM   1885  CA  ARG   127      61.952  36.467  45.996  1.00  0.00           C  
ATOM   1886  HA  ARG   127      62.725  36.428  45.229  1.00  0.00           H  
ATOM   1887  CB  ARG   127      62.649  35.658  47.168  1.00  0.00           C  
ATOM   1888  HB2 ARG   127      62.910  34.694  46.732  1.00  0.00           H  
ATOM   1889  HB3 ARG   127      63.594  36.107  47.473  1.00  0.00           H  
ATOM   1890  CG  ARG   127      61.778  35.547  48.393  1.00  0.00           C  
ATOM   1891  HG2 ARG   127      61.395  36.555  48.552  1.00  0.00           H  
ATOM   1892  HG3 ARG   127      60.976  34.826  48.233  1.00  0.00           H  
ATOM   1893  CD  ARG   127      62.506  35.048  49.718  1.00  0.00           C  
ATOM   1894  HD2 ARG   127      63.401  35.652  49.867  1.00  0.00           H  
ATOM   1895  HD3 ARG   127      61.838  35.192  50.567  1.00  0.00           H  
ATOM   1896  NE  ARG   127      62.983  33.675  49.501  1.00  0.00           N  
ATOM   1897  HE  ARG   127      62.772  33.250  48.609  1.00  0.00           H  
ATOM   1898  CZ  ARG   127      63.833  32.987  50.339  1.00  0.00           C  
ATOM   1899  NH1 ARG   127      64.132  33.266  51.549  1.00  0.00           N  
ATOM   1900 HH11 ARG   127      64.706  32.596  52.041  1.00  0.00           H  
ATOM   1901 HH12 ARG   127      63.501  33.768  52.157  1.00  0.00           H  
ATOM   1902  NH2 ARG   127      64.648  32.214  49.744  1.00  0.00           N  
ATOM   1903 HH21 ARG   127      64.575  32.272  48.738  1.00  0.00           H  
ATOM   1904 HH22 ARG   127      65.561  32.262  50.173  1.00  0.00           H  
ATOM   1905  C   ARG   127      60.733  35.710  45.466  1.00  0.00           C  
ATOM   1906  O   ARG   127      59.666  35.702  46.048  1.00  0.00           O  
ATOM   1907  N   SER   128      60.890  35.167  44.262  1.00  0.00           N  
ATOM   1908  H   SER   128      61.820  35.260  43.879  1.00  0.00           H  
ATOM   1909  CA  SER   128      59.938  34.302  43.617  1.00  0.00           C  
ATOM   1910  HA  SER   128      59.208  33.855  44.292  1.00  0.00           H  
ATOM   1911  CB  SER   128      59.002  35.005  42.625  1.00  0.00           C  
ATOM   1912  HB2 SER   128      58.699  35.956  43.062  1.00  0.00           H  
ATOM   1913  HB3 SER   128      59.508  35.231  41.686  1.00  0.00           H  
ATOM   1914  OG  SER   128      57.890  34.253  42.415  1.00  0.00           O  
ATOM   1915  HG  SER   128      57.317  34.313  43.183  1.00  0.00           H  
ATOM   1916  C   SER   128      60.625  33.059  42.905  1.00  0.00           C  
ATOM   1917  O   SER   128      61.481  33.311  42.074  1.00  0.00           O  
ATOM   1918  N   CYX   129      60.042  31.896  43.105  1.00  0.00           N  
ATOM   1919  H   CYX   129      59.442  31.839  43.916  1.00  0.00           H  
ATOM   1920  CA  CYX   129      60.572  30.633  42.608  1.00  0.00           C  
ATOM   1921  HA  CYX   129      61.543  30.378  43.031  1.00  0.00           H  
ATOM   1922  CB  CYX   129      59.656  29.489  43.095  1.00  0.00           C  
ATOM   1923  HB2 CYX   129      58.624  29.835  43.146  1.00  0.00           H  
ATOM   1924  HB3 CYX   129      59.745  28.603  42.467  1.00  0.00           H  
ATOM   1925  SG  CYX   129      60.168  28.868  44.766  1.00  0.00           S  
ATOM   1926  C   CYX   129      60.703  30.637  41.097  1.00  0.00           C  
ATOM   1927  O   CYX   129      61.565  29.933  40.585  1.00  0.00           O  
ATOM   1928  N   ASN   130      59.911  31.484  40.399  1.00  0.00           N  
ATOM   1929  H   ASN   130      59.471  32.208  40.950  1.00  0.00           H  
ATOM   1930  CA  ASN   130      60.081  31.932  38.993  1.00  0.00           C  
ATOM   1931  HA  ASN   130      61.122  31.747  38.727  1.00  0.00           H  
ATOM   1932  CB  ASN   130      59.183  31.035  38.076  1.00  0.00           C  
ATOM   1933  HB2 ASN   130      59.488  29.998  38.213  1.00  0.00           H  
ATOM   1934  HB3 ASN   130      58.131  30.945  38.349  1.00  0.00           H  
ATOM   1935  CG  ASN   130      59.314  31.255  36.526  1.00  0.00           C  
ATOM   1936  OD1 ASN   130      59.310  32.404  35.989  1.00  0.00           O  
ATOM   1937  ND2 ASN   130      59.229  30.201  35.733  1.00  0.00           N  
ATOM   1938 HD21 ASN   130      59.643  29.463  36.284  1.00  0.00           H  
ATOM   1939 HD22 ASN   130      59.591  30.302  34.796  1.00  0.00           H  
ATOM   1940  C   ASN   130      59.730  33.390  38.775  1.00  0.00           C  
ATOM   1941  O   ASN   130      58.726  33.882  39.263  1.00  0.00           O  
ATOM   1942  N   PHE   131      60.584  34.192  38.150  1.00  0.00           N  
ATOM   1943  H   PHE   131      61.515  33.816  38.041  1.00  0.00           H  
ATOM   1944  CA  PHE   131      60.370  35.693  37.872  1.00  0.00           C  
ATOM   1945  HA  PHE   131      59.574  36.073  38.513  1.00  0.00           H  
ATOM   1946  CB  PHE   131      61.699  36.424  38.091  1.00  0.00           C  
ATOM   1947  HB2 PHE   131      62.586  35.894  37.743  1.00  0.00           H  
ATOM   1948  HB3 PHE   131      61.642  37.340  37.504  1.00  0.00           H  
ATOM   1949  CG  PHE   131      61.851  36.781  39.549  1.00  0.00           C  
ATOM   1950  CD1 PHE   131      62.839  36.237  40.428  1.00  0.00           C  
ATOM   1951  HD1 PHE   131      63.627  35.607  40.043  1.00  0.00           H  
ATOM   1952  CE1 PHE   131      62.858  36.601  41.773  1.00  0.00           C  
ATOM   1953  HE1 PHE   131      63.464  36.081  42.500  1.00  0.00           H  
ATOM   1954  CZ  PHE   131      62.180  37.700  42.141  1.00  0.00           C  
ATOM   1955  HZ  PHE   131      62.446  38.279  43.014  1.00  0.00           H  
ATOM   1956  CE2 PHE   131      61.110  38.102  41.391  1.00  0.00           C  
ATOM   1957  HE2 PHE   131      60.344  38.747  41.797  1.00  0.00           H  
ATOM   1958  CD2 PHE   131      60.894  37.680  40.110  1.00  0.00           C  
ATOM   1959  HD2 PHE   131      60.053  38.025  39.527  1.00  0.00           H  
ATOM   1960  C   PHE   131      59.813  35.975  36.475  1.00  0.00           C  
ATOM   1961  O   PHE   131      59.301  37.055  36.182  1.00  0.00           O  
ATOM   1962  N   THR   132      60.070  35.158  35.462  1.00  0.00           N  
ATOM   1963  H   THR   132      60.283  34.191  35.661  1.00  0.00           H  
ATOM   1964  CA  THR   132      59.936  35.401  34.064  1.00  0.00           C  
ATOM   1965  HA  THR   132      60.154  36.425  33.759  1.00  0.00           H  
ATOM   1966  CB  THR   132      60.760  34.409  33.178  1.00  0.00           C  
ATOM   1967  HB  THR   132      60.142  34.049  32.355  1.00  0.00           H  
ATOM   1968  CG2 THR   132      61.892  35.197  32.554  1.00  0.00           C  
ATOM   1969 HG21 THR   132      61.497  35.696  31.669  1.00  0.00           H  
ATOM   1970 HG22 THR   132      62.190  35.928  33.305  1.00  0.00           H  
ATOM   1971 HG23 THR   132      62.675  34.491  32.276  1.00  0.00           H  
ATOM   1972  OG1 THR   132      61.280  33.358  33.966  1.00  0.00           O  
ATOM   1973  HG1 THR   132      60.599  32.683  33.913  1.00  0.00           H  
ATOM   1974  C   THR   132      58.443  35.290  33.645  1.00  0.00           C  
ATOM   1975  O   THR   132      57.952  36.146  32.938  1.00  0.00           O  
ATOM   1976  N   ASP   133      57.748  34.260  34.090  1.00  0.00           N  
ATOM   1977  H   ASP   133      58.276  33.615  34.661  1.00  0.00           H  
ATOM   1978  CA  ASP   133      56.277  34.254  34.120  1.00  0.00           C  
ATOM   1979  HA  ASP   133      55.883  34.531  33.142  1.00  0.00           H  
ATOM   1980  CB  ASP   133      55.876  32.834  34.447  1.00  0.00           C  
ATOM   1981  HB2 ASP   133      56.416  32.244  33.706  1.00  0.00           H  
ATOM   1982  HB3 ASP   133      56.068  32.442  35.446  1.00  0.00           H  
ATOM   1983  CG  ASP   133      54.355  32.605  34.216  1.00  0.00           C  
ATOM   1984  OD1 ASP   133      53.975  32.526  33.023  1.00  0.00           O  
ATOM   1985  OD2 ASP   133      53.519  32.641  35.129  1.00  0.00           O  
ATOM   1986  C   ASP   133      55.743  35.166  35.233  1.00  0.00           C  
ATOM   1987  O   ASP   133      56.542  35.435  36.152  1.00  0.00           O  
ATOM   1988  N   ASN   134      54.459  35.516  35.277  1.00  0.00           N  
ATOM   1989  H   ASN   134      53.953  35.065  34.527  1.00  0.00           H  
ATOM   1990  CA  ASN   134      53.776  36.494  36.134  1.00  0.00           C  
ATOM   1991  HA  ASN   134      54.578  37.151  36.471  1.00  0.00           H  
ATOM   1992  CB  ASN   134      52.918  37.369  35.236  1.00  0.00           C  
ATOM   1993  HB2 ASN   134      53.532  38.168  34.822  1.00  0.00           H  
ATOM   1994  HB3 ASN   134      52.647  36.803  34.345  1.00  0.00           H  
ATOM   1995  CG  ASN   134      51.593  37.943  35.717  1.00  0.00           C  
ATOM   1996  OD1 ASN   134      50.638  37.172  35.926  1.00  0.00           O  
ATOM   1997  ND2 ASN   134      51.452  39.238  35.891  1.00  0.00           N  
ATOM   1998 HD21 ASN   134      50.678  39.633  36.405  1.00  0.00           H  
ATOM   1999 HD22 ASN   134      51.925  39.809  35.206  1.00  0.00           H  
ATOM   2000  C   ASN   134      53.083  35.895  37.369  1.00  0.00           C  
ATOM   2001  O   ASN   134      52.859  36.666  38.327  1.00  0.00           O  
ATOM   2002  N   ALA   135      52.702  34.653  37.367  1.00  0.00           N  
ATOM   2003  H   ALA   135      52.805  34.069  36.550  1.00  0.00           H  
ATOM   2004  CA  ALA   135      51.664  34.105  38.276  1.00  0.00           C  
ATOM   2005  HA  ALA   135      50.880  34.848  38.426  1.00  0.00           H  
ATOM   2006  CB  ALA   135      50.972  32.965  37.562  1.00  0.00           C  
ATOM   2007  HB1 ALA   135      50.152  32.580  38.168  1.00  0.00           H  
ATOM   2008  HB2 ALA   135      50.598  33.426  36.648  1.00  0.00           H  
ATOM   2009  HB3 ALA   135      51.625  32.169  37.201  1.00  0.00           H  
ATOM   2010  C   ALA   135      52.130  33.806  39.713  1.00  0.00           C  
ATOM   2011  O   ALA   135      51.299  34.017  40.543  1.00  0.00           O  
ATOM   2012  N   LYS   136      53.282  33.277  39.974  1.00  0.00           N  
ATOM   2013  H   LYS   136      53.843  33.087  39.157  1.00  0.00           H  
ATOM   2014  CA  LYS   136      53.779  32.801  41.353  1.00  0.00           C  
ATOM   2015  HA  LYS   136      53.077  32.073  41.760  1.00  0.00           H  
ATOM   2016  CB  LYS   136      55.124  32.149  41.057  1.00  0.00           C  
ATOM   2017  HB2 LYS   136      54.939  31.480  40.216  1.00  0.00           H  
ATOM   2018  HB3 LYS   136      55.767  32.961  40.718  1.00  0.00           H  
ATOM   2019  CG  LYS   136      55.750  31.309  42.164  1.00  0.00           C  
ATOM   2020  HG2 LYS   136      56.434  30.724  41.550  1.00  0.00           H  
ATOM   2021  HG3 LYS   136      56.340  32.026  42.735  1.00  0.00           H  
ATOM   2022  CD  LYS   136      54.843  30.341  43.026  1.00  0.00           C  
ATOM   2023  HD2 LYS   136      54.217  30.947  43.682  1.00  0.00           H  
ATOM   2024  HD3 LYS   136      54.191  29.735  42.398  1.00  0.00           H  
ATOM   2025  CE  LYS   136      55.796  29.524  43.895  1.00  0.00           C  
ATOM   2026  HE2 LYS   136      56.611  29.121  43.295  1.00  0.00           H  
ATOM   2027  HE3 LYS   136      56.099  30.099  44.771  1.00  0.00           H  
ATOM   2028  NZ  LYS   136      55.069  28.440  44.538  1.00  0.00           N  
ATOM   2029  HZ1 LYS   136      54.384  28.871  45.143  1.00  0.00           H  
ATOM   2030  HZ2 LYS   136      54.664  27.778  43.890  1.00  0.00           H  
ATOM   2031  HZ3 LYS   136      55.620  27.878  45.172  1.00  0.00           H  
ATOM   2032  C   LYS   136      53.962  33.915  42.336  1.00  0.00           C  
ATOM   2033  O   LYS   136      54.247  35.043  41.940  1.00  0.00           O  
ATOM   2034  N   THR   137      53.801  33.622  43.586  1.00  0.00           N  
ATOM   2035  H   THR   137      53.967  32.649  43.801  1.00  0.00           H  
ATOM   2036  CA  THR   137      53.942  34.577  44.726  1.00  0.00           C  
ATOM   2037  HA  THR   137      53.347  35.455  44.475  1.00  0.00           H  
ATOM   2038  CB  THR   137      53.609  33.930  46.159  1.00  0.00           C  
ATOM   2039  HB  THR   137      54.427  33.327  46.553  1.00  0.00           H  
ATOM   2040  CG2 THR   137      53.257  34.996  47.155  1.00  0.00           C  
ATOM   2041 HG21 THR   137      52.475  35.609  46.707  1.00  0.00           H  
ATOM   2042 HG22 THR   137      52.898  34.598  48.104  1.00  0.00           H  
ATOM   2043 HG23 THR   137      54.019  35.722  47.438  1.00  0.00           H  
ATOM   2044  OG1 THR   137      52.441  33.287  45.979  1.00  0.00           O  
ATOM   2045  HG1 THR   137      52.349  32.638  46.680  1.00  0.00           H  
ATOM   2046  C   THR   137      55.356  35.141  44.915  1.00  0.00           C  
ATOM   2047  O   THR   137      56.374  34.421  44.993  1.00  0.00           O  
ATOM   2048  N   ILE   138      55.460  36.456  44.853  1.00  0.00           N  
ATOM   2049  H   ILE   138      54.582  36.923  45.027  1.00  0.00           H  
ATOM   2050  CA  ILE   138      56.682  37.240  45.166  1.00  0.00           C  
ATOM   2051  HA  ILE   138      57.548  36.648  44.868  1.00  0.00           H  
ATOM   2052  CB  ILE   138      56.688  38.589  44.450  1.00  0.00           C  
ATOM   2053  HB  ILE   138      55.697  39.036  44.528  1.00  0.00           H  
ATOM   2054  CG2 ILE   138      57.722  39.657  44.919  1.00  0.00           C  
ATOM   2055 HG21 ILE   138      58.091  39.551  45.940  1.00  0.00           H  
ATOM   2056 HG22 ILE   138      58.571  39.709  44.237  1.00  0.00           H  
ATOM   2057 HG23 ILE   138      57.258  40.643  44.892  1.00  0.00           H  
ATOM   2058  CG1 ILE   138      56.766  38.348  42.922  1.00  0.00           C  
ATOM   2059 HG12 ILE   138      57.735  37.896  42.708  1.00  0.00           H  
ATOM   2060 HG13 ILE   138      56.005  37.608  42.674  1.00  0.00           H  
ATOM   2061  CD1 ILE   138      56.526  39.565  41.991  1.00  0.00           C  
ATOM   2062 HD11 ILE   138      57.303  40.300  42.202  1.00  0.00           H  
ATOM   2063 HD12 ILE   138      56.703  39.248  40.963  1.00  0.00           H  
ATOM   2064 HD13 ILE   138      55.585  40.050  42.252  1.00  0.00           H  
ATOM   2065  C   ILE   138      56.594  37.390  46.662  1.00  0.00           C  
ATOM   2066  O   ILE   138      55.576  37.974  47.187  1.00  0.00           O  
ATOM   2067  N   ILE   139      57.527  36.783  47.450  1.00  0.00           N  
ATOM   2068  H   ILE   139      58.284  36.338  46.952  1.00  0.00           H  
ATOM   2069  CA  ILE   139      57.803  37.082  48.841  1.00  0.00           C  
ATOM   2070  HA  ILE   139      56.878  37.336  49.359  1.00  0.00           H  
ATOM   2071  CB  ILE   139      58.366  35.780  49.627  1.00  0.00           C  
ATOM   2072  HB  ILE   139      59.203  35.444  49.015  1.00  0.00           H  
ATOM   2073  CG2 ILE   139      58.959  36.107  51.023  1.00  0.00           C  
ATOM   2074 HG21 ILE   139      59.491  35.275  51.483  1.00  0.00           H  
ATOM   2075 HG22 ILE   139      59.623  36.971  51.030  1.00  0.00           H  
ATOM   2076 HG23 ILE   139      58.107  36.390  51.642  1.00  0.00           H  
ATOM   2077  CG1 ILE   139      57.348  34.650  49.788  1.00  0.00           C  
ATOM   2078 HG12 ILE   139      57.719  34.000  50.580  1.00  0.00           H  
ATOM   2079 HG13 ILE   139      56.380  35.053  50.087  1.00  0.00           H  
ATOM   2080  CD1 ILE   139      57.136  33.869  48.422  1.00  0.00           C  
ATOM   2081 HD11 ILE   139      58.063  33.329  48.225  1.00  0.00           H  
ATOM   2082 HD12 ILE   139      56.386  33.082  48.504  1.00  0.00           H  
ATOM   2083 HD13 ILE   139      56.899  34.497  47.563  1.00  0.00           H  
ATOM   2084  C   ILE   139      58.724  38.355  48.973  1.00  0.00           C  
ATOM   2085  O   ILE   139      59.709  38.442  48.249  1.00  0.00           O  
ATOM   2086  N   VAL   140      58.133  39.410  49.520  1.00  0.00           N  
ATOM   2087  H   VAL   140      57.251  39.271  49.991  1.00  0.00           H  
ATOM   2088  CA  VAL   140      58.998  40.561  49.921  1.00  0.00           C  
ATOM   2089  HA  VAL   140      59.905  40.649  49.323  1.00  0.00           H  
ATOM   2090  CB  VAL   140      58.366  41.955  49.730  1.00  0.00           C  
ATOM   2091  HB  VAL   140      57.533  42.020  50.431  1.00  0.00           H  
ATOM   2092  CG1 VAL   140      59.285  43.066  50.032  1.00  0.00           C  
ATOM   2093 HG11 VAL   140      60.360  42.890  50.076  1.00  0.00           H  
ATOM   2094 HG12 VAL   140      59.163  43.913  49.357  1.00  0.00           H  
ATOM   2095 HG13 VAL   140      59.004  43.455  51.010  1.00  0.00           H  
ATOM   2096  CG2 VAL   140      57.704  41.984  48.357  1.00  0.00           C  
ATOM   2097 HG21 VAL   140      58.424  41.539  47.670  1.00  0.00           H  
ATOM   2098 HG22 VAL   140      56.724  41.506  48.350  1.00  0.00           H  
ATOM   2099 HG23 VAL   140      57.440  43.022  48.154  1.00  0.00           H  
ATOM   2100  C   VAL   140      59.319  40.362  51.426  1.00  0.00           C  
ATOM   2101  O   VAL   140      58.393  40.044  52.203  1.00  0.00           O  
ATOM   2102  N   GLN   141      60.546  40.702  51.857  1.00  0.00           N  
ATOM   2103  H   GLN   141      61.201  41.100  51.199  1.00  0.00           H  
ATOM   2104  CA  GLN   141      60.913  41.053  53.274  1.00  0.00           C  
ATOM   2105  HA  GLN   141      60.024  41.114  53.903  1.00  0.00           H  
ATOM   2106  CB  GLN   141      61.791  40.007  53.879  1.00  0.00           C  
ATOM   2107  HB2 GLN   141      62.497  39.566  53.175  1.00  0.00           H  
ATOM   2108  HB3 GLN   141      62.249  40.488  54.744  1.00  0.00           H  
ATOM   2109  CG  GLN   141      60.940  38.908  54.418  1.00  0.00           C  
ATOM   2110  HG2 GLN   141      60.496  39.029  55.406  1.00  0.00           H  
ATOM   2111  HG3 GLN   141      60.156  38.519  53.768  1.00  0.00           H  
ATOM   2112  CD  GLN   141      61.863  37.683  54.597  1.00  0.00           C  
ATOM   2113  OE1 GLN   141      62.270  37.047  53.645  1.00  0.00           O  
ATOM   2114  NE2 GLN   141      62.076  37.275  55.833  1.00  0.00           N  
ATOM   2115 HE21 GLN   141      62.656  36.476  56.045  1.00  0.00           H  
ATOM   2116 HE22 GLN   141      62.129  37.880  56.640  1.00  0.00           H  
ATOM   2117  C   GLN   141      61.650  42.363  53.284  1.00  0.00           C  
ATOM   2118  O   GLN   141      62.531  42.614  52.434  1.00  0.00           O  
ATOM   2119  N   LEU   142      61.207  43.260  54.234  1.00  0.00           N  
ATOM   2120  H   LEU   142      60.742  42.894  55.052  1.00  0.00           H  
ATOM   2121  CA  LEU   142      61.958  44.424  54.635  1.00  0.00           C  
ATOM   2122  HA  LEU   142      62.259  44.950  53.728  1.00  0.00           H  
ATOM   2123  CB  LEU   142      61.141  45.427  55.487  1.00  0.00           C  
ATOM   2124  HB2 LEU   142      61.043  45.084  56.517  1.00  0.00           H  
ATOM   2125  HB3 LEU   142      61.704  46.359  55.523  1.00  0.00           H  
ATOM   2126  CG  LEU   142      59.724  45.698  55.010  1.00  0.00           C  
ATOM   2127  HG  LEU   142      59.230  44.850  54.537  1.00  0.00           H  
ATOM   2128  CD1 LEU   142      58.827  46.263  56.125  1.00  0.00           C  
ATOM   2129 HD11 LEU   142      58.432  45.526  56.824  1.00  0.00           H  
ATOM   2130 HD12 LEU   142      59.421  47.027  56.625  1.00  0.00           H  
ATOM   2131 HD13 LEU   142      57.917  46.666  55.679  1.00  0.00           H  
ATOM   2132  CD2 LEU   142      59.854  46.880  54.015  1.00  0.00           C  
ATOM   2133 HD21 LEU   142      60.335  46.564  53.090  1.00  0.00           H  
ATOM   2134 HD22 LEU   142      58.883  47.222  53.657  1.00  0.00           H  
ATOM   2135 HD23 LEU   142      60.472  47.723  54.324  1.00  0.00           H  
ATOM   2136  C   LEU   142      63.277  44.077  55.277  1.00  0.00           C  
ATOM   2137  O   LEU   142      63.513  43.034  55.872  1.00  0.00           O  
ATOM   2138  N   ASN   143      64.227  44.906  55.095  1.00  0.00           N  
ATOM   2139  H   ASN   143      64.085  45.792  54.632  1.00  0.00           H  
ATOM   2140  CA  ASN   143      65.335  45.111  56.067  1.00  0.00           C  
ATOM   2141  HA  ASN   143      65.683  44.107  56.312  1.00  0.00           H  
ATOM   2142  CB  ASN   143      66.536  45.703  55.220  1.00  0.00           C  
ATOM   2143  HB2 ASN   143      67.195  44.842  55.108  1.00  0.00           H  
ATOM   2144  HB3 ASN   143      66.412  45.917  54.159  1.00  0.00           H  
ATOM   2145  CG  ASN   143      67.375  46.615  55.989  1.00  0.00           C  
ATOM   2146  OD1 ASN   143      68.086  46.277  56.915  1.00  0.00           O  
ATOM   2147  ND2 ASN   143      67.375  47.834  55.614  1.00  0.00           N  
ATOM   2148 HD21 ASN   143      67.013  47.910  54.674  1.00  0.00           H  
ATOM   2149 HD22 ASN   143      66.922  48.436  56.286  1.00  0.00           H  
ATOM   2150  C   ASN   143      64.870  45.813  57.359  1.00  0.00           C  
ATOM   2151  O   ASN   143      65.247  45.407  58.414  1.00  0.00           O  
ATOM   2152  N   THR   144      64.104  46.920  57.203  1.00  0.00           N  
ATOM   2153  H   THR   144      63.923  47.231  56.259  1.00  0.00           H  
ATOM   2154  CA  THR   144      63.667  47.904  58.232  1.00  0.00           C  
ATOM   2155  HA  THR   144      64.225  47.679  59.141  1.00  0.00           H  
ATOM   2156  CB  THR   144      64.148  49.296  57.820  1.00  0.00           C  
ATOM   2157  HB  THR   144      63.581  49.476  56.907  1.00  0.00           H  
ATOM   2158  CG2 THR   144      63.822  50.365  58.888  1.00  0.00           C  
ATOM   2159 HG21 THR   144      63.698  49.995  59.906  1.00  0.00           H  
ATOM   2160 HG22 THR   144      64.550  51.156  58.710  1.00  0.00           H  
ATOM   2161 HG23 THR   144      62.785  50.661  58.724  1.00  0.00           H  
ATOM   2162  OG1 THR   144      65.489  49.352  57.464  1.00  0.00           O  
ATOM   2163  HG1 THR   144      66.013  49.811  58.125  1.00  0.00           H  
ATOM   2164  C   THR   144      62.149  47.857  58.480  1.00  0.00           C  
ATOM   2165  O   THR   144      61.349  48.194  57.592  1.00  0.00           O  
ATOM   2166  N   SER   145      61.694  47.146  59.524  1.00  0.00           N  
ATOM   2167  H   SER   145      62.395  46.966  60.228  1.00  0.00           H  
ATOM   2168  CA  SER   145      60.313  47.087  59.938  1.00  0.00           C  
ATOM   2169  HA  SER   145      59.832  46.487  59.165  1.00  0.00           H  
ATOM   2170  CB  SER   145      60.142  46.358  61.202  1.00  0.00           C  
ATOM   2171  HB2 SER   145      59.158  46.649  61.568  1.00  0.00           H  
ATOM   2172  HB3 SER   145      60.044  45.280  61.070  1.00  0.00           H  
ATOM   2173  OG  SER   145      61.153  46.683  62.123  1.00  0.00           O  
ATOM   2174  HG  SER   145      61.366  47.614  62.022  1.00  0.00           H  
ATOM   2175  C   SER   145      59.631  48.377  59.915  1.00  0.00           C  
ATOM   2176  O   SER   145      60.163  49.406  60.360  1.00  0.00           O  
ATOM   2177  N   VAL   146      58.308  48.375  59.712  1.00  0.00           N  
ATOM   2178  H   VAL   146      57.910  47.459  59.559  1.00  0.00           H  
ATOM   2179  CA  VAL   146      57.363  49.451  59.942  1.00  0.00           C  
ATOM   2180  HA  VAL   146      57.886  50.225  60.504  1.00  0.00           H  
ATOM   2181  CB  VAL   146      56.683  50.017  58.624  1.00  0.00           C  
ATOM   2182  HB  VAL   146      55.971  49.287  58.241  1.00  0.00           H  
ATOM   2183  CG1 VAL   146      56.052  51.396  58.868  1.00  0.00           C  
ATOM   2184 HG11 VAL   146      55.876  51.922  57.929  1.00  0.00           H  
ATOM   2185 HG12 VAL   146      55.051  51.322  59.293  1.00  0.00           H  
ATOM   2186 HG13 VAL   146      56.707  52.040  59.454  1.00  0.00           H  
ATOM   2187  CG2 VAL   146      57.796  50.229  57.548  1.00  0.00           C  
ATOM   2188 HG21 VAL   146      57.372  50.919  56.818  1.00  0.00           H  
ATOM   2189 HG22 VAL   146      58.690  50.672  57.987  1.00  0.00           H  
ATOM   2190 HG23 VAL   146      58.023  49.341  56.960  1.00  0.00           H  
ATOM   2191  C   VAL   146      56.198  49.057  60.889  1.00  0.00           C  
ATOM   2192  O   VAL   146      55.897  47.836  60.980  1.00  0.00           O  
ATOM   2193  N   GLU   147      55.640  49.941  61.696  1.00  0.00           N  
ATOM   2194  H   GLU   147      56.088  50.846  61.692  1.00  0.00           H  
ATOM   2195  CA  GLU   147      54.708  49.547  62.747  1.00  0.00           C  
ATOM   2196  HA  GLU   147      54.872  48.538  63.123  1.00  0.00           H  
ATOM   2197  CB  GLU   147      54.978  50.598  63.827  1.00  0.00           C  
ATOM   2198  HB2 GLU   147      56.003  50.575  64.197  1.00  0.00           H  
ATOM   2199  HB3 GLU   147      54.716  51.574  63.420  1.00  0.00           H  
ATOM   2200  CG  GLU   147      53.970  50.314  64.976  1.00  0.00           C  
ATOM   2201  HG2 GLU   147      52.948  50.667  64.838  1.00  0.00           H  
ATOM   2202  HG3 GLU   147      53.960  49.244  65.184  1.00  0.00           H  
ATOM   2203  CD  GLU   147      54.479  51.087  66.276  1.00  0.00           C  
ATOM   2204  OE1 GLU   147      55.032  50.394  67.140  1.00  0.00           O  
ATOM   2205  OE2 GLU   147      54.092  52.293  66.490  1.00  0.00           O  
ATOM   2206  C   GLU   147      53.290  49.539  62.243  1.00  0.00           C  
ATOM   2207  O   GLU   147      52.912  50.350  61.470  1.00  0.00           O  
ATOM   2208  N   ILE   148      52.527  48.562  62.723  1.00  0.00           N  
ATOM   2209  H   ILE   148      52.977  47.993  63.425  1.00  0.00           H  
ATOM   2210  CA  ILE   148      51.007  48.531  62.626  1.00  0.00           C  
ATOM   2211  HA  ILE   148      50.694  49.489  62.210  1.00  0.00           H  
ATOM   2212  CB  ILE   148      50.645  47.369  61.632  1.00  0.00           C  
ATOM   2213  HB  ILE   148      51.284  47.511  60.760  1.00  0.00           H  
ATOM   2214  CG2 ILE   148      50.883  45.989  62.147  1.00  0.00           C  
ATOM   2215 HG21 ILE   148      49.907  45.611  62.453  1.00  0.00           H  
ATOM   2216 HG22 ILE   148      51.400  45.405  61.386  1.00  0.00           H  
ATOM   2217 HG23 ILE   148      51.616  46.052  62.951  1.00  0.00           H  
ATOM   2218  CG1 ILE   148      49.206  47.555  60.970  1.00  0.00           C  
ATOM   2219 HG12 ILE   148      48.476  47.693  61.768  1.00  0.00           H  
ATOM   2220 HG13 ILE   148      49.273  48.568  60.575  1.00  0.00           H  
ATOM   2221  CD1 ILE   148      48.835  46.577  59.871  1.00  0.00           C  
ATOM   2222 HD11 ILE   148      48.618  45.585  60.267  1.00  0.00           H  
ATOM   2223 HD12 ILE   148      47.927  46.902  59.364  1.00  0.00           H  
ATOM   2224 HD13 ILE   148      49.725  46.477  59.248  1.00  0.00           H  
ATOM   2225  C   ILE   148      50.257  48.392  63.975  1.00  0.00           C  
ATOM   2226  O   ILE   148      50.305  47.395  64.617  1.00  0.00           O  
ATOM   2227  N   ASN   149      49.803  49.500  64.511  1.00  0.00           N  
ATOM   2228  H   ASN   149      49.723  50.370  64.004  1.00  0.00           H  
ATOM   2229  CA  ASN   149      49.178  49.639  65.805  1.00  0.00           C  
ATOM   2230  HA  ASN   149      49.366  48.791  66.463  1.00  0.00           H  
ATOM   2231  CB  ASN   149      49.865  50.815  66.502  1.00  0.00           C  
ATOM   2232  HB2 ASN   149      50.931  50.661  66.669  1.00  0.00           H  
ATOM   2233  HB3 ASN   149      49.847  51.723  65.899  1.00  0.00           H  
ATOM   2234  CG  ASN   149      49.121  51.218  67.740  1.00  0.00           C  
ATOM   2235  OD1 ASN   149      48.600  50.430  68.454  1.00  0.00           O  
ATOM   2236  ND2 ASN   149      49.288  52.464  68.146  1.00  0.00           N  
ATOM   2237 HD21 ASN   149      49.396  52.487  69.150  1.00  0.00           H  
ATOM   2238 HD22 ASN   149      50.002  52.965  67.638  1.00  0.00           H  
ATOM   2239  C   ASN   149      47.628  49.697  65.616  1.00  0.00           C  
ATOM   2240  O   ASN   149      47.071  50.712  65.211  1.00  0.00           O  
ATOM   2241  N   CYX   150      46.923  48.614  65.921  1.00  0.00           N  
ATOM   2242  H   CYX   150      47.416  47.775  66.193  1.00  0.00           H  
ATOM   2243  CA  CYX   150      45.462  48.554  66.006  1.00  0.00           C  
ATOM   2244  HA  CYX   150      45.068  49.401  65.445  1.00  0.00           H  
ATOM   2245  CB  CYX   150      45.027  47.222  65.367  1.00  0.00           C  
ATOM   2246  HB2 CYX   150      45.117  46.399  66.077  1.00  0.00           H  
ATOM   2247  HB3 CYX   150      43.952  47.204  65.186  1.00  0.00           H  
ATOM   2248  SG  CYX   150      45.987  46.652  63.901  1.00  0.00           S  
ATOM   2249  C   CYX   150      45.009  48.727  67.472  1.00  0.00           C  
ATOM   2250  O   CYX   150      43.773  48.693  67.766  1.00  0.00           O  
ATOM   2251  N   THR   151      45.973  48.809  68.461  1.00  0.00           N  
ATOM   2252  H   THR   151      46.936  48.924  68.179  1.00  0.00           H  
ATOM   2253  CA  THR   151      45.750  48.733  69.891  1.00  0.00           C  
ATOM   2254  HA  THR   151      45.319  47.763  70.137  1.00  0.00           H  
ATOM   2255  CB  THR   151      46.939  48.847  70.784  1.00  0.00           C  
ATOM   2256  HB  THR   151      47.256  49.889  70.751  1.00  0.00           H  
ATOM   2257  CG2 THR   151      46.618  48.520  72.296  1.00  0.00           C  
ATOM   2258 HG21 THR   151      46.033  47.600  72.283  1.00  0.00           H  
ATOM   2259 HG22 THR   151      47.549  48.224  72.779  1.00  0.00           H  
ATOM   2260 HG23 THR   151      46.088  49.308  72.831  1.00  0.00           H  
ATOM   2261  OG1 THR   151      48.092  48.020  70.419  1.00  0.00           O  
ATOM   2262  HG1 THR   151      47.800  47.133  70.639  1.00  0.00           H  
ATOM   2263  C   THR   151      44.759  49.807  70.371  1.00  0.00           C  
ATOM   2264  O   THR   151      44.961  50.948  69.995  1.00  0.00           O  
ATOM   2265  N   GLY   152      43.753  49.386  71.118  1.00  0.00           N  
ATOM   2266  H   GLY   152      43.704  48.407  71.360  1.00  0.00           H  
ATOM   2267  CA  GLY   152      42.725  50.209  71.655  1.00  0.00           C  
ATOM   2268  HA2 GLY   152      42.363  49.712  72.555  1.00  0.00           H  
ATOM   2269  HA3 GLY   152      43.135  51.184  71.917  1.00  0.00           H  
ATOM   2270  C   GLY   152      41.631  50.452  70.635  1.00  0.00           C  
ATOM   2271  O   GLY   152      40.563  49.825  70.803  1.00  0.00           O  
ATOM   2272  N   ALA   153      42.046  50.944  69.495  1.00  0.00           N  
ATOM   2273  H   ALA   153      43.043  51.101  69.456  1.00  0.00           H  
ATOM   2274  CA  ALA   153      41.261  51.537  68.381  1.00  0.00           C  
ATOM   2275  HA  ALA   153      40.557  52.153  68.942  1.00  0.00           H  
ATOM   2276  CB  ALA   153      42.234  52.363  67.572  1.00  0.00           C  
ATOM   2277  HB1 ALA   153      43.087  51.743  67.298  1.00  0.00           H  
ATOM   2278  HB2 ALA   153      41.647  52.626  66.692  1.00  0.00           H  
ATOM   2279  HB3 ALA   153      42.489  53.346  67.967  1.00  0.00           H  
ATOM   2280  C   ALA   153      40.402  50.533  67.659  1.00  0.00           C  
ATOM   2281  O   ALA   153      39.309  50.877  67.192  1.00  0.00           O  
ATOM   2282  N   GLY   154      40.849  49.312  67.520  1.00  0.00           N  
ATOM   2283  H   GLY   154      41.794  49.161  67.844  1.00  0.00           H  
ATOM   2284  CA  GLY   154      40.441  48.391  66.490  1.00  0.00           C  
ATOM   2285  HA2 GLY   154      40.724  47.362  66.713  1.00  0.00           H  
ATOM   2286  HA3 GLY   154      39.353  48.362  66.430  1.00  0.00           H  
ATOM   2287  C   GLY   154      41.020  48.696  65.141  1.00  0.00           C  
ATOM   2288  O   GLY   154      41.689  47.856  64.528  1.00  0.00           O  
ATOM   2289  N   HIE   155      40.743  49.854  64.606  1.00  0.00           N  
ATOM   2290  H   HIE   155      39.963  50.339  65.027  1.00  0.00           H  
ATOM   2291  CA  HIE   155      41.277  50.314  63.398  1.00  0.00           C  
ATOM   2292  HA  HIE   155      40.938  49.573  62.674  1.00  0.00           H  
ATOM   2293  CB  HIE   155      40.637  51.691  62.901  1.00  0.00           C  
ATOM   2294  HB2 HIE   155      40.732  52.398  63.726  1.00  0.00           H  
ATOM   2295  HB3 HIE   155      41.269  52.082  62.104  1.00  0.00           H  
ATOM   2296  CG  HIE   155      39.151  51.497  62.435  1.00  0.00           C  
ATOM   2297  ND1 HIE   155      38.431  50.333  62.595  1.00  0.00           N  
ATOM   2298  CE1 HIE   155      37.172  50.606  62.212  1.00  0.00           C  
ATOM   2299  HE1 HIE   155      36.333  49.952  62.403  1.00  0.00           H  
ATOM   2300  NE2 HIE   155      37.016  51.886  62.088  1.00  0.00           N  
ATOM   2301  HE2 HIE   155      36.136  52.364  62.222  1.00  0.00           H  
ATOM   2302  CD2 HIE   155      38.206  52.471  62.223  1.00  0.00           C  
ATOM   2303  HD2 HIE   155      38.491  53.500  62.059  1.00  0.00           H  
ATOM   2304  C   HIE   155      42.808  50.474  63.555  1.00  0.00           C  
ATOM   2305  O   HIE   155      43.262  51.375  64.188  1.00  0.00           O  
ATOM   2306  N   CYX   156      43.493  49.631  62.781  1.00  0.00           N  
ATOM   2307  H   CYX   156      43.048  48.938  62.196  1.00  0.00           H  
ATOM   2308  CA  CYX   156      44.941  49.637  62.549  1.00  0.00           C  
ATOM   2309  HA  CYX   156      45.505  49.357  63.439  1.00  0.00           H  
ATOM   2310  CB  CYX   156      45.195  48.527  61.629  1.00  0.00           C  
ATOM   2311  HB2 CYX   156      44.591  48.785  60.759  1.00  0.00           H  
ATOM   2312  HB3 CYX   156      46.274  48.533  61.475  1.00  0.00           H  
ATOM   2313  SG  CYX   156      44.797  46.836  62.286  1.00  0.00           S  
ATOM   2314  C   CYX   156      45.483  50.981  61.980  1.00  0.00           C  
ATOM   2315  O   CYX   156      44.765  51.799  61.431  1.00  0.00           O  
ATOM   2316  N   ASN   157      46.731  51.272  62.235  1.00  0.00           N  
ATOM   2317  H   ASN   157      47.182  50.833  63.025  1.00  0.00           H  
ATOM   2318  CA  ASN   157      47.357  52.515  61.823  1.00  0.00           C  
ATOM   2319  HA  ASN   157      46.925  52.999  60.946  1.00  0.00           H  
ATOM   2320  CB  ASN   157      47.084  53.536  62.932  1.00  0.00           C  
ATOM   2321  HB2 ASN   157      46.704  52.976  63.786  1.00  0.00           H  
ATOM   2322  HB3 ASN   157      48.027  53.994  63.229  1.00  0.00           H  
ATOM   2323  CG  ASN   157      46.166  54.726  62.620  1.00  0.00           C  
ATOM   2324  OD1 ASN   157      46.486  55.864  62.730  1.00  0.00           O  
ATOM   2325  ND2 ASN   157      44.945  54.459  62.313  1.00  0.00           N  
ATOM   2326 HD21 ASN   157      44.447  55.291  62.031  1.00  0.00           H  
ATOM   2327 HD22 ASN   157      44.531  53.567  62.084  1.00  0.00           H  
ATOM   2328  C   ASN   157      48.835  52.405  61.544  1.00  0.00           C  
ATOM   2329  O   ASN   157      49.453  51.666  62.326  1.00  0.00           O  
ATOM   2330  N   ILE   158      49.347  52.986  60.462  1.00  0.00           N  
ATOM   2331  H   ILE   158      48.804  53.614  59.888  1.00  0.00           H  
ATOM   2332  CA  ILE   158      50.787  52.999  59.955  1.00  0.00           C  
ATOM   2333  HA  ILE   158      51.319  52.455  60.736  1.00  0.00           H  
ATOM   2334  CB  ILE   158      50.880  52.193  58.629  1.00  0.00           C  
ATOM   2335  HB  ILE   158      50.362  52.702  57.817  1.00  0.00           H  
ATOM   2336  CG2 ILE   158      52.347  51.989  58.341  1.00  0.00           C  
ATOM   2337 HG21 ILE   158      52.230  52.016  57.258  1.00  0.00           H  
ATOM   2338 HG22 ILE   158      52.986  52.824  58.628  1.00  0.00           H  
ATOM   2339 HG23 ILE   158      52.758  51.071  58.763  1.00  0.00           H  
ATOM   2340  CG1 ILE   158      50.246  50.765  58.755  1.00  0.00           C  
ATOM   2341 HG12 ILE   158      50.787  50.164  58.024  1.00  0.00           H  
ATOM   2342 HG13 ILE   158      50.359  50.419  59.782  1.00  0.00           H  
ATOM   2343  CD1 ILE   158      48.846  50.623  58.251  1.00  0.00           C  
ATOM   2344 HD11 ILE   158      48.689  49.729  57.647  1.00  0.00           H  
ATOM   2345 HD12 ILE   158      48.163  50.405  59.072  1.00  0.00           H  
ATOM   2346 HD13 ILE   158      48.485  51.514  57.738  1.00  0.00           H  
ATOM   2347  C   ILE   158      51.217  54.443  59.777  1.00  0.00           C  
ATOM   2348  O   ILE   158      50.484  55.235  59.225  1.00  0.00           O  
ATOM   2349  N   ALA   159      52.346  54.869  60.337  1.00  0.00           N  
ATOM   2350  H   ALA   159      52.898  54.178  60.825  1.00  0.00           H  
ATOM   2351  CA  ALA   159      52.987  56.180  60.142  1.00  0.00           C  
ATOM   2352  HA  ALA   159      52.237  56.932  60.387  1.00  0.00           H  
ATOM   2353  CB  ALA   159      54.226  56.396  61.131  1.00  0.00           C  
ATOM   2354  HB1 ALA   159      54.314  57.450  61.392  1.00  0.00           H  
ATOM   2355  HB2 ALA   159      54.041  55.946  62.106  1.00  0.00           H  
ATOM   2356  HB3 ALA   159      55.105  55.969  60.648  1.00  0.00           H  
ATOM   2357  C   ALA   159      53.252  56.366  58.618  1.00  0.00           C  
ATOM   2358  O   ALA   159      53.939  55.526  57.950  1.00  0.00           O  
ATOM   2359  N   ARG   160      52.569  57.337  57.927  1.00  0.00           N  
ATOM   2360  H   ARG   160      51.982  57.902  58.523  1.00  0.00           H  
ATOM   2361  CA  ARG   160      52.526  57.588  56.494  1.00  0.00           C  
ATOM   2362  HA  ARG   160      52.146  56.656  56.074  1.00  0.00           H  
ATOM   2363  CB  ARG   160      51.554  58.720  56.146  1.00  0.00           C  
ATOM   2364  HB2 ARG   160      50.636  58.456  56.670  1.00  0.00           H  
ATOM   2365  HB3 ARG   160      51.958  59.664  56.512  1.00  0.00           H  
ATOM   2366  CG  ARG   160      50.964  58.703  54.716  1.00  0.00           C  
ATOM   2367  HG2 ARG   160      51.779  58.751  53.994  1.00  0.00           H  
ATOM   2368  HG3 ARG   160      50.356  57.823  54.507  1.00  0.00           H  
ATOM   2369  CD  ARG   160      49.976  59.907  54.639  1.00  0.00           C  
ATOM   2370  HD2 ARG   160      50.539  60.653  55.201  1.00  0.00           H  
ATOM   2371  HD3 ARG   160      49.793  60.009  53.570  1.00  0.00           H  
ATOM   2372  NE  ARG   160      48.749  59.602  55.259  1.00  0.00           N  
ATOM   2373  HE  ARG   160      48.544  60.174  56.066  1.00  0.00           H  
ATOM   2374  CZ  ARG   160      47.690  59.095  54.706  1.00  0.00           C  
ATOM   2375  NH1 ARG   160      46.655  58.873  55.421  1.00  0.00           N  
ATOM   2376 HH11 ARG   160      46.785  58.829  56.421  1.00  0.00           H  
ATOM   2377 HH12 ARG   160      45.931  58.345  54.956  1.00  0.00           H  
ATOM   2378  NH2 ARG   160      47.602  58.908  53.415  1.00  0.00           N  
ATOM   2379 HH21 ARG   160      48.207  59.383  52.760  1.00  0.00           H  
ATOM   2380 HH22 ARG   160      46.765  58.400  53.171  1.00  0.00           H  
ATOM   2381  C   ARG   160      53.880  57.857  55.827  1.00  0.00           C  
ATOM   2382  O   ARG   160      54.069  57.417  54.690  1.00  0.00           O  
ATOM   2383  N   ALA   161      54.672  58.872  56.336  1.00  0.00           N  
ATOM   2384  H   ALA   161      54.464  59.346  57.204  1.00  0.00           H  
ATOM   2385  CA  ALA   161      55.941  59.205  55.662  1.00  0.00           C  
ATOM   2386  HA  ALA   161      55.683  59.544  54.658  1.00  0.00           H  
ATOM   2387  CB  ALA   161      56.675  60.299  56.475  1.00  0.00           C  
ATOM   2388  HB1 ALA   161      56.225  61.292  56.504  1.00  0.00           H  
ATOM   2389  HB2 ALA   161      56.915  60.058  57.511  1.00  0.00           H  
ATOM   2390  HB3 ALA   161      57.554  60.557  55.886  1.00  0.00           H  
ATOM   2391  C   ALA   161      56.862  58.019  55.648  1.00  0.00           C  
ATOM   2392  O   ALA   161      57.469  57.748  54.639  1.00  0.00           O  
ATOM   2393  N   LYS   162      56.918  57.251  56.793  1.00  0.00           N  
ATOM   2394  H   LYS   162      56.627  57.735  57.630  1.00  0.00           H  
ATOM   2395  CA  LYS   162      57.604  55.932  56.811  1.00  0.00           C  
ATOM   2396  HA  LYS   162      58.642  56.114  56.532  1.00  0.00           H  
ATOM   2397  CB  LYS   162      57.611  55.367  58.275  1.00  0.00           C  
ATOM   2398  HB2 LYS   162      56.635  55.491  58.744  1.00  0.00           H  
ATOM   2399  HB3 LYS   162      57.910  54.319  58.264  1.00  0.00           H  
ATOM   2400  CG  LYS   162      58.611  56.067  59.132  1.00  0.00           C  
ATOM   2401  HG2 LYS   162      59.624  55.916  58.760  1.00  0.00           H  
ATOM   2402  HG3 LYS   162      58.500  57.152  59.135  1.00  0.00           H  
ATOM   2403  CD  LYS   162      58.668  55.583  60.580  1.00  0.00           C  
ATOM   2404  HD2 LYS   162      58.189  56.392  61.131  1.00  0.00           H  
ATOM   2405  HD3 LYS   162      57.986  54.743  60.714  1.00  0.00           H  
ATOM   2406  CE  LYS   162      60.117  55.298  61.137  1.00  0.00           C  
ATOM   2407  HE2 LYS   162      59.972  54.903  62.143  1.00  0.00           H  
ATOM   2408  HE3 LYS   162      60.557  54.524  60.509  1.00  0.00           H  
ATOM   2409  NZ  LYS   162      61.047  56.499  61.271  1.00  0.00           N  
ATOM   2410  HZ1 LYS   162      60.965  57.218  60.567  1.00  0.00           H  
ATOM   2411  HZ2 LYS   162      60.931  56.923  62.180  1.00  0.00           H  
ATOM   2412  HZ3 LYS   162      61.966  56.081  61.236  1.00  0.00           H  
ATOM   2413  C   LYS   162      57.059  54.916  55.868  1.00  0.00           C  
ATOM   2414  O   LYS   162      57.900  54.130  55.506  1.00  0.00           O  
ATOM   2415  N   TRP   163      55.742  54.870  55.666  1.00  0.00           N  
ATOM   2416  H   TRP   163      55.077  55.233  56.334  1.00  0.00           H  
ATOM   2417  CA  TRP   163      55.144  54.058  54.623  1.00  0.00           C  
ATOM   2418  HA  TRP   163      55.573  53.064  54.745  1.00  0.00           H  
ATOM   2419  CB  TRP   163      53.691  53.870  54.789  1.00  0.00           C  
ATOM   2420  HB2 TRP   163      53.499  53.567  55.818  1.00  0.00           H  
ATOM   2421  HB3 TRP   163      53.211  54.782  54.437  1.00  0.00           H  
ATOM   2422  CG  TRP   163      53.072  52.720  54.047  1.00  0.00           C  
ATOM   2423  CD1 TRP   163      52.239  52.881  52.966  1.00  0.00           C  
ATOM   2424  HD1 TRP   163      51.958  53.801  52.477  1.00  0.00           H  
ATOM   2425  NE1 TRP   163      52.058  51.646  52.438  1.00  0.00           N  
ATOM   2426  HE1 TRP   163      51.401  51.472  51.691  1.00  0.00           H  
ATOM   2427  CE2 TRP   163      52.578  50.615  53.241  1.00  0.00           C  
ATOM   2428  CZ2 TRP   163      52.870  49.272  52.996  1.00  0.00           C  
ATOM   2429  HZ2 TRP   163      52.585  48.822  52.057  1.00  0.00           H  
ATOM   2430  CH2 TRP   163      53.710  48.584  53.895  1.00  0.00           C  
ATOM   2431  HH2 TRP   163      53.948  47.562  53.637  1.00  0.00           H  
ATOM   2432  CZ3 TRP   163      54.192  49.203  55.038  1.00  0.00           C  
ATOM   2433  HZ3 TRP   163      54.733  48.580  55.735  1.00  0.00           H  
ATOM   2434  CE3 TRP   163      53.938  50.571  55.249  1.00  0.00           C  
ATOM   2435  HE3 TRP   163      54.215  51.023  56.190  1.00  0.00           H  
ATOM   2436  CD2 TRP   163      53.281  51.309  54.234  1.00  0.00           C  
ATOM   2437  C   TRP   163      55.529  54.537  53.243  1.00  0.00           C  
ATOM   2438  O   TRP   163      55.773  53.676  52.428  1.00  0.00           O  
ATOM   2439  N   ASN   164      55.597  55.856  52.985  1.00  0.00           N  
ATOM   2440  H   ASN   164      55.444  56.489  53.757  1.00  0.00           H  
ATOM   2441  CA  ASN   164      55.723  56.256  51.554  1.00  0.00           C  
ATOM   2442  HA  ASN   164      55.084  55.625  50.936  1.00  0.00           H  
ATOM   2443  CB  ASN   164      55.277  57.765  51.554  1.00  0.00           C  
ATOM   2444  HB2 ASN   164      54.300  57.770  52.038  1.00  0.00           H  
ATOM   2445  HB3 ASN   164      55.874  58.402  52.207  1.00  0.00           H  
ATOM   2446  CG  ASN   164      55.312  58.348  50.163  1.00  0.00           C  
ATOM   2447  OD1 ASN   164      56.300  58.504  49.616  1.00  0.00           O  
ATOM   2448  ND2 ASN   164      54.194  58.832  49.694  1.00  0.00           N  
ATOM   2449 HD21 ASN   164      53.495  59.080  50.379  1.00  0.00           H  
ATOM   2450 HD22 ASN   164      54.418  59.649  49.143  1.00  0.00           H  
ATOM   2451  C   ASN   164      57.186  56.090  51.055  1.00  0.00           C  
ATOM   2452  O   ASN   164      57.423  55.458  50.048  1.00  0.00           O  
ATOM   2453  N   ASN   165      58.057  56.330  52.035  1.00  0.00           N  
ATOM   2454  H   ASN   165      57.713  56.759  52.883  1.00  0.00           H  
ATOM   2455  CA  ASN   165      59.514  56.087  51.964  1.00  0.00           C  
ATOM   2456  HA  ASN   165      59.882  56.570  51.059  1.00  0.00           H  
ATOM   2457  CB  ASN   165      60.253  56.714  53.169  1.00  0.00           C  
ATOM   2458  HB2 ASN   165      59.982  57.739  53.424  1.00  0.00           H  
ATOM   2459  HB3 ASN   165      59.857  56.246  54.070  1.00  0.00           H  
ATOM   2460  CG  ASN   165      61.705  56.784  53.041  1.00  0.00           C  
ATOM   2461  OD1 ASN   165      62.196  57.438  52.126  1.00  0.00           O  
ATOM   2462  ND2 ASN   165      62.391  55.906  53.683  1.00  0.00           N  
ATOM   2463 HD21 ASN   165      62.106  55.675  54.624  1.00  0.00           H  
ATOM   2464 HD22 ASN   165      63.347  55.788  53.380  1.00  0.00           H  
ATOM   2465  C   ASN   165      59.791  54.575  51.850  1.00  0.00           C  
ATOM   2466  O   ASN   165      60.587  54.246  50.986  1.00  0.00           O  
ATOM   2467  N   THR   166      59.152  53.749  52.674  1.00  0.00           N  
ATOM   2468  H   THR   166      58.871  54.150  53.557  1.00  0.00           H  
ATOM   2469  CA  THR   166      59.346  52.272  52.609  1.00  0.00           C  
ATOM   2470  HA  THR   166      60.380  51.967  52.766  1.00  0.00           H  
ATOM   2471  CB  THR   166      58.580  51.646  53.801  1.00  0.00           C  
ATOM   2472  HB  THR   166      57.544  51.982  53.787  1.00  0.00           H  
ATOM   2473  CG2 THR   166      58.561  50.107  53.703  1.00  0.00           C  
ATOM   2474 HG21 THR   166      58.154  49.862  52.721  1.00  0.00           H  
ATOM   2475 HG22 THR   166      59.582  49.726  53.666  1.00  0.00           H  
ATOM   2476 HG23 THR   166      58.083  49.524  54.490  1.00  0.00           H  
ATOM   2477  OG1 THR   166      59.194  51.936  55.018  1.00  0.00           O  
ATOM   2478  HG1 THR   166      58.953  52.846  55.207  1.00  0.00           H  
ATOM   2479  C   THR   166      58.841  51.720  51.275  1.00  0.00           C  
ATOM   2480  O   THR   166      59.484  50.880  50.700  1.00  0.00           O  
ATOM   2481  N   LEU   167      57.720  52.263  50.771  1.00  0.00           N  
ATOM   2482  H   LEU   167      57.191  52.838  51.410  1.00  0.00           H  
ATOM   2483  CA  LEU   167      57.130  51.708  49.585  1.00  0.00           C  
ATOM   2484  HA  LEU   167      57.355  50.643  49.515  1.00  0.00           H  
ATOM   2485  CB  LEU   167      55.526  51.905  49.660  1.00  0.00           C  
ATOM   2486  HB2 LEU   167      55.205  51.535  50.634  1.00  0.00           H  
ATOM   2487  HB3 LEU   167      55.335  52.976  49.590  1.00  0.00           H  
ATOM   2488  CG  LEU   167      54.840  51.102  48.545  1.00  0.00           C  
ATOM   2489  HG  LEU   167      54.830  51.621  47.587  1.00  0.00           H  
ATOM   2490  CD1 LEU   167      55.191  49.630  48.355  1.00  0.00           C  
ATOM   2491 HD11 LEU   167      55.336  49.220  49.354  1.00  0.00           H  
ATOM   2492 HD12 LEU   167      54.423  49.049  47.845  1.00  0.00           H  
ATOM   2493 HD13 LEU   167      56.073  49.458  47.737  1.00  0.00           H  
ATOM   2494  CD2 LEU   167      53.337  51.064  48.932  1.00  0.00           C  
ATOM   2495 HD21 LEU   167      53.118  50.782  49.962  1.00  0.00           H  
ATOM   2496 HD22 LEU   167      52.936  52.061  48.750  1.00  0.00           H  
ATOM   2497 HD23 LEU   167      52.842  50.407  48.217  1.00  0.00           H  
ATOM   2498  C   LEU   167      57.724  52.293  48.320  1.00  0.00           C  
ATOM   2499  O   LEU   167      57.898  51.430  47.441  1.00  0.00           O  
ATOM   2500  N   LYS   168      58.430  53.438  48.377  1.00  0.00           N  
ATOM   2501  H   LYS   168      58.181  54.091  49.107  1.00  0.00           H  
ATOM   2502  CA  LYS   168      59.426  53.884  47.468  1.00  0.00           C  
ATOM   2503  HA  LYS   168      58.982  53.804  46.476  1.00  0.00           H  
ATOM   2504  CB  LYS   168      59.781  55.327  47.706  1.00  0.00           C  
ATOM   2505  HB2 LYS   168      58.871  55.888  47.918  1.00  0.00           H  
ATOM   2506  HB3 LYS   168      60.515  55.339  48.511  1.00  0.00           H  
ATOM   2507  CG  LYS   168      60.528  55.751  46.367  1.00  0.00           C  
ATOM   2508  HG2 LYS   168      61.495  55.265  46.243  1.00  0.00           H  
ATOM   2509  HG3 LYS   168      59.871  55.576  45.515  1.00  0.00           H  
ATOM   2510  CD  LYS   168      60.772  57.254  46.436  1.00  0.00           C  
ATOM   2511  HD2 LYS   168      61.143  57.535  45.450  1.00  0.00           H  
ATOM   2512  HD3 LYS   168      59.802  57.746  46.508  1.00  0.00           H  
ATOM   2513  CE  LYS   168      61.779  57.743  47.542  1.00  0.00           C  
ATOM   2514  HE2 LYS   168      61.741  56.953  48.293  1.00  0.00           H  
ATOM   2515  HE3 LYS   168      62.780  57.750  47.111  1.00  0.00           H  
ATOM   2516  NZ  LYS   168      61.439  58.954  48.312  1.00  0.00           N  
ATOM   2517  HZ1 LYS   168      60.834  58.771  49.100  1.00  0.00           H  
ATOM   2518  HZ2 LYS   168      62.268  59.302  48.773  1.00  0.00           H  
ATOM   2519  HZ3 LYS   168      61.173  59.754  47.756  1.00  0.00           H  
ATOM   2520  C   LYS   168      60.700  53.044  47.410  1.00  0.00           C  
ATOM   2521  O   LYS   168      61.161  52.636  46.343  1.00  0.00           O  
ATOM   2522  N   GLN   169      61.334  52.623  48.557  1.00  0.00           N  
ATOM   2523  H   GLN   169      60.946  52.797  49.473  1.00  0.00           H  
ATOM   2524  CA  GLN   169      62.371  51.561  48.468  1.00  0.00           C  
ATOM   2525  HA  GLN   169      63.201  51.902  47.850  1.00  0.00           H  
ATOM   2526  CB  GLN   169      62.911  51.117  49.859  1.00  0.00           C  
ATOM   2527  HB2 GLN   169      62.116  50.982  50.593  1.00  0.00           H  
ATOM   2528  HB3 GLN   169      63.268  50.112  49.634  1.00  0.00           H  
ATOM   2529  CG  GLN   169      63.979  52.140  50.304  1.00  0.00           C  
ATOM   2530  HG2 GLN   169      64.977  51.917  49.929  1.00  0.00           H  
ATOM   2531  HG3 GLN   169      63.702  53.128  49.936  1.00  0.00           H  
ATOM   2532  CD  GLN   169      64.026  52.279  51.827  1.00  0.00           C  
ATOM   2533  OE1 GLN   169      63.011  52.275  52.485  1.00  0.00           O  
ATOM   2534  NE2 GLN   169      65.156  52.491  52.361  1.00  0.00           N  
ATOM   2535 HE21 GLN   169      65.249  53.083  53.174  1.00  0.00           H  
ATOM   2536 HE22 GLN   169      65.922  52.730  51.748  1.00  0.00           H  
ATOM   2537  C   GLN   169      61.874  50.262  47.703  1.00  0.00           C  
ATOM   2538  O   GLN   169      62.652  49.672  46.932  1.00  0.00           O  
ATOM   2539  N   ILE   170      60.729  49.695  48.053  1.00  0.00           N  
ATOM   2540  H   ILE   170      60.138  50.085  48.773  1.00  0.00           H  
ATOM   2541  CA  ILE   170      60.212  48.422  47.421  1.00  0.00           C  
ATOM   2542  HA  ILE   170      61.035  47.707  47.451  1.00  0.00           H  
ATOM   2543  CB  ILE   170      58.977  47.779  48.150  1.00  0.00           C  
ATOM   2544  HB  ILE   170      58.165  48.498  48.252  1.00  0.00           H  
ATOM   2545  CG2 ILE   170      58.398  46.616  47.435  1.00  0.00           C  
ATOM   2546 HG21 ILE   170      59.109  45.793  47.498  1.00  0.00           H  
ATOM   2547 HG22 ILE   170      57.467  46.213  47.834  1.00  0.00           H  
ATOM   2548 HG23 ILE   170      58.211  46.944  46.412  1.00  0.00           H  
ATOM   2549  CG1 ILE   170      59.385  47.277  49.572  1.00  0.00           C  
ATOM   2550 HG12 ILE   170      59.894  46.315  49.507  1.00  0.00           H  
ATOM   2551 HG13 ILE   170      60.129  47.952  49.996  1.00  0.00           H  
ATOM   2552  CD1 ILE   170      58.186  47.296  50.508  1.00  0.00           C  
ATOM   2553 HD11 ILE   170      58.060  48.276  50.967  1.00  0.00           H  
ATOM   2554 HD12 ILE   170      57.275  46.973  50.006  1.00  0.00           H  
ATOM   2555 HD13 ILE   170      58.343  46.686  51.398  1.00  0.00           H  
ATOM   2556  C   ILE   170      59.992  48.672  45.956  1.00  0.00           C  
ATOM   2557  O   ILE   170      60.644  48.072  45.097  1.00  0.00           O  
ATOM   2558  N   ALA   171      59.215  49.695  45.609  1.00  0.00           N  
ATOM   2559  H   ALA   171      58.733  50.208  46.334  1.00  0.00           H  
ATOM   2560  CA  ALA   171      58.985  50.063  44.186  1.00  0.00           C  
ATOM   2561  HA  ALA   171      58.285  49.455  43.613  1.00  0.00           H  
ATOM   2562  CB  ALA   171      58.333  51.452  44.213  1.00  0.00           C  
ATOM   2563  HB1 ALA   171      59.077  52.231  44.382  1.00  0.00           H  
ATOM   2564  HB2 ALA   171      57.808  51.795  43.321  1.00  0.00           H  
ATOM   2565  HB3 ALA   171      57.571  51.620  44.973  1.00  0.00           H  
ATOM   2566  C   ALA   171      60.177  50.228  43.277  1.00  0.00           C  
ATOM   2567  O   ALA   171      60.141  49.619  42.186  1.00  0.00           O  
ATOM   2568  N   SER   172      61.338  50.695  43.824  1.00  0.00           N  
ATOM   2569  H   SER   172      61.206  51.048  44.761  1.00  0.00           H  
ATOM   2570  CA  SER   172      62.585  50.910  43.159  1.00  0.00           C  
ATOM   2571  HA  SER   172      62.351  51.446  42.239  1.00  0.00           H  
ATOM   2572  CB  SER   172      63.493  51.835  44.021  1.00  0.00           C  
ATOM   2573  HB2 SER   172      63.589  51.398  45.015  1.00  0.00           H  
ATOM   2574  HB3 SER   172      64.419  51.926  43.453  1.00  0.00           H  
ATOM   2575  OG  SER   172      62.836  53.072  44.111  1.00  0.00           O  
ATOM   2576  HG  SER   172      62.552  53.041  45.027  1.00  0.00           H  
ATOM   2577  C   SER   172      63.329  49.589  42.849  1.00  0.00           C  
ATOM   2578  O   SER   172      64.013  49.481  41.799  1.00  0.00           O  
ATOM   2579  N   LYS   173      63.267  48.646  43.829  1.00  0.00           N  
ATOM   2580  H   LYS   173      62.639  48.779  44.609  1.00  0.00           H  
ATOM   2581  CA  LYS   173      63.720  47.234  43.673  1.00  0.00           C  
ATOM   2582  HA  LYS   173      64.706  47.228  43.209  1.00  0.00           H  
ATOM   2583  CB  LYS   173      63.849  46.628  45.147  1.00  0.00           C  
ATOM   2584  HB2 LYS   173      64.333  47.415  45.725  1.00  0.00           H  
ATOM   2585  HB3 LYS   173      62.917  46.531  45.704  1.00  0.00           H  
ATOM   2586  CG  LYS   173      64.703  45.331  45.276  1.00  0.00           C  
ATOM   2587  HG2 LYS   173      64.607  44.946  46.292  1.00  0.00           H  
ATOM   2588  HG3 LYS   173      64.228  44.664  44.557  1.00  0.00           H  
ATOM   2589  CD  LYS   173      66.176  45.541  44.942  1.00  0.00           C  
ATOM   2590  HD2 LYS   173      66.420  45.940  43.957  1.00  0.00           H  
ATOM   2591  HD3 LYS   173      66.560  46.316  45.604  1.00  0.00           H  
ATOM   2592  CE  LYS   173      66.913  44.189  44.999  1.00  0.00           C  
ATOM   2593  HE2 LYS   173      66.238  43.384  44.708  1.00  0.00           H  
ATOM   2594  HE3 LYS   173      67.851  44.189  44.445  1.00  0.00           H  
ATOM   2595  NZ  LYS   173      67.241  43.911  46.378  1.00  0.00           N  
ATOM   2596  HZ1 LYS   173      68.060  43.326  46.470  1.00  0.00           H  
ATOM   2597  HZ2 LYS   173      67.528  44.710  46.925  1.00  0.00           H  
ATOM   2598  HZ3 LYS   173      66.467  43.431  46.814  1.00  0.00           H  
ATOM   2599  C   LYS   173      62.914  46.393  42.700  1.00  0.00           C  
ATOM   2600  O   LYS   173      63.492  45.653  41.856  1.00  0.00           O  
ATOM   2601  N   LEU   174      61.588  46.648  42.667  1.00  0.00           N  
ATOM   2602  H   LEU   174      61.199  47.343  43.288  1.00  0.00           H  
ATOM   2603  CA  LEU   174      60.753  46.088  41.592  1.00  0.00           C  
ATOM   2604  HA  LEU   174      60.885  45.025  41.388  1.00  0.00           H  
ATOM   2605  CB  LEU   174      59.196  46.252  41.884  1.00  0.00           C  
ATOM   2606  HB2 LEU   174      59.090  47.301  42.161  1.00  0.00           H  
ATOM   2607  HB3 LEU   174      58.635  46.126  40.958  1.00  0.00           H  
ATOM   2608  CG  LEU   174      58.655  45.407  43.105  1.00  0.00           C  
ATOM   2609  HG  LEU   174      59.241  45.593  44.005  1.00  0.00           H  
ATOM   2610  CD1 LEU   174      57.234  45.766  43.533  1.00  0.00           C  
ATOM   2611 HD11 LEU   174      56.710  46.069  42.627  1.00  0.00           H  
ATOM   2612 HD12 LEU   174      56.670  44.959  44.000  1.00  0.00           H  
ATOM   2613 HD13 LEU   174      57.217  46.620  44.211  1.00  0.00           H  
ATOM   2614  CD2 LEU   174      58.718  43.934  42.859  1.00  0.00           C  
ATOM   2615 HD21 LEU   174      58.236  43.366  43.654  1.00  0.00           H  
ATOM   2616 HD22 LEU   174      58.242  43.747  41.897  1.00  0.00           H  
ATOM   2617 HD23 LEU   174      59.768  43.671  42.731  1.00  0.00           H  
ATOM   2618  C   LEU   174      60.970  46.658  40.182  1.00  0.00           C  
ATOM   2619  O   LEU   174      61.186  45.830  39.252  1.00  0.00           O  
ATOM   2620  N   ARG   175      61.097  48.038  40.027  1.00  0.00           N  
ATOM   2621  H   ARG   175      60.793  48.627  40.789  1.00  0.00           H  
ATOM   2622  CA  ARG   175      61.605  48.669  38.817  1.00  0.00           C  
ATOM   2623  HA  ARG   175      60.934  48.507  37.973  1.00  0.00           H  
ATOM   2624  CB  ARG   175      61.682  50.199  39.006  1.00  0.00           C  
ATOM   2625  HB2 ARG   175      60.726  50.681  39.212  1.00  0.00           H  
ATOM   2626  HB3 ARG   175      62.362  50.328  39.848  1.00  0.00           H  
ATOM   2627  CG  ARG   175      62.154  50.986  37.707  1.00  0.00           C  
ATOM   2628  HG2 ARG   175      63.211  50.857  37.472  1.00  0.00           H  
ATOM   2629  HG3 ARG   175      61.431  50.698  36.945  1.00  0.00           H  
ATOM   2630  CD  ARG   175      62.088  52.464  38.059  1.00  0.00           C  
ATOM   2631  HD2 ARG   175      61.621  52.685  39.018  1.00  0.00           H  
ATOM   2632  HD3 ARG   175      63.151  52.707  38.051  1.00  0.00           H  
ATOM   2633  NE  ARG   175      61.572  53.293  36.997  1.00  0.00           N  
ATOM   2634  HE  ARG   175      60.820  52.982  36.398  1.00  0.00           H  
ATOM   2635  CZ  ARG   175      61.973  54.531  36.750  1.00  0.00           C  
ATOM   2636  NH1 ARG   175      61.525  55.177  35.751  1.00  0.00           N  
ATOM   2637 HH11 ARG   175      61.738  56.144  35.557  1.00  0.00           H  
ATOM   2638 HH12 ARG   175      60.607  54.980  35.379  1.00  0.00           H  
ATOM   2639  NH2 ARG   175      62.901  55.107  37.392  1.00  0.00           N  
ATOM   2640 HH21 ARG   175      63.023  56.049  37.049  1.00  0.00           H  
ATOM   2641 HH22 ARG   175      63.229  54.738  38.273  1.00  0.00           H  
ATOM   2642  C   ARG   175      62.960  48.105  38.416  1.00  0.00           C  
ATOM   2643  O   ARG   175      63.033  47.776  37.246  1.00  0.00           O  
ATOM   2644  N   GLU   176      63.965  47.929  39.287  1.00  0.00           N  
ATOM   2645  H   GLU   176      63.924  48.569  40.067  1.00  0.00           H  
ATOM   2646  CA  GLU   176      65.153  47.128  38.893  1.00  0.00           C  
ATOM   2647  HA  GLU   176      65.568  47.521  37.965  1.00  0.00           H  
ATOM   2648  CB  GLU   176      66.224  47.185  39.991  1.00  0.00           C  
ATOM   2649  HB2 GLU   176      66.435  48.241  40.157  1.00  0.00           H  
ATOM   2650  HB3 GLU   176      65.936  46.814  40.974  1.00  0.00           H  
ATOM   2651  CG  GLU   176      67.583  46.569  39.643  1.00  0.00           C  
ATOM   2652  HG2 GLU   176      67.962  46.170  40.585  1.00  0.00           H  
ATOM   2653  HG3 GLU   176      67.587  45.687  39.003  1.00  0.00           H  
ATOM   2654  CD  GLU   176      68.586  47.565  39.062  1.00  0.00           C  
ATOM   2655  OE1 GLU   176      69.075  48.414  39.869  1.00  0.00           O  
ATOM   2656  OE2 GLU   176      68.819  47.640  37.839  1.00  0.00           O  
ATOM   2657  C   GLU   176      64.747  45.715  38.435  1.00  0.00           C  
ATOM   2658  O   GLU   176      65.425  45.213  37.511  1.00  0.00           O  
ATOM   2659  N   GLN   177      63.826  44.982  39.033  1.00  0.00           N  
ATOM   2660  H   GLN   177      63.353  45.480  39.774  1.00  0.00           H  
ATOM   2661  CA  GLN   177      63.452  43.628  38.641  1.00  0.00           C  
ATOM   2662  HA  GLN   177      64.424  43.143  38.733  1.00  0.00           H  
ATOM   2663  CB  GLN   177      62.527  43.006  39.738  1.00  0.00           C  
ATOM   2664  HB2 GLN   177      62.597  43.437  40.736  1.00  0.00           H  
ATOM   2665  HB3 GLN   177      61.497  43.217  39.448  1.00  0.00           H  
ATOM   2666  CG  GLN   177      62.526  41.519  39.798  1.00  0.00           C  
ATOM   2667  HG2 GLN   177      61.778  41.330  40.568  1.00  0.00           H  
ATOM   2668  HG3 GLN   177      62.261  40.982  38.888  1.00  0.00           H  
ATOM   2669  CD  GLN   177      63.980  41.090  40.148  1.00  0.00           C  
ATOM   2670  OE1 GLN   177      64.598  41.454  41.149  1.00  0.00           O  
ATOM   2671  NE2 GLN   177      64.473  40.111  39.413  1.00  0.00           N  
ATOM   2672 HE21 GLN   177      65.445  39.869  39.543  1.00  0.00           H  
ATOM   2673 HE22 GLN   177      63.966  39.844  38.581  1.00  0.00           H  
ATOM   2674  C   GLN   177      62.882  43.432  37.216  1.00  0.00           C  
ATOM   2675  O   GLN   177      63.269  42.416  36.603  1.00  0.00           O  
ATOM   2676  N   PHE   178      62.199  44.436  36.652  1.00  0.00           N  
ATOM   2677  H   PHE   178      61.935  45.236  37.209  1.00  0.00           H  
ATOM   2678  CA  PHE   178      61.399  44.191  35.389  1.00  0.00           C  
ATOM   2679  HA  PHE   178      61.532  43.221  34.909  1.00  0.00           H  
ATOM   2680  CB  PHE   178      59.866  44.191  35.801  1.00  0.00           C  
ATOM   2681  HB2 PHE   178      59.603  45.145  36.258  1.00  0.00           H  
ATOM   2682  HB3 PHE   178      59.283  44.037  34.893  1.00  0.00           H  
ATOM   2683  CG  PHE   178      59.499  43.065  36.784  1.00  0.00           C  
ATOM   2684  CD1 PHE   178      59.724  41.744  36.363  1.00  0.00           C  
ATOM   2685  HD1 PHE   178      59.809  41.520  35.310  1.00  0.00           H  
ATOM   2686  CE1 PHE   178      59.627  40.677  37.254  1.00  0.00           C  
ATOM   2687  HE1 PHE   178      59.716  39.652  36.926  1.00  0.00           H  
ATOM   2688  CZ  PHE   178      59.422  41.058  38.604  1.00  0.00           C  
ATOM   2689  HZ  PHE   178      59.441  40.238  39.307  1.00  0.00           H  
ATOM   2690  CE2 PHE   178      59.155  42.340  39.036  1.00  0.00           C  
ATOM   2691  HE2 PHE   178      58.788  42.635  40.008  1.00  0.00           H  
ATOM   2692  CD2 PHE   178      59.140  43.335  38.089  1.00  0.00           C  
ATOM   2693  HD2 PHE   178      59.110  44.379  38.365  1.00  0.00           H  
ATOM   2694  C   PHE   178      61.742  45.212  34.309  1.00  0.00           C  
ATOM   2695  O   PHE   178      61.785  44.948  33.135  1.00  0.00           O  
ATOM   2696  N   GLY   179      61.983  46.473  34.717  1.00  0.00           N  
ATOM   2697  H   GLY   179      62.350  46.620  35.646  1.00  0.00           H  
ATOM   2698  CA  GLY   179      62.558  47.442  33.818  1.00  0.00           C  
ATOM   2699  HA2 GLY   179      63.455  46.977  33.409  1.00  0.00           H  
ATOM   2700  HA3 GLY   179      61.903  47.515  32.949  1.00  0.00           H  
ATOM   2701  C   GLY   179      62.837  48.810  34.409  1.00  0.00           C  
ATOM   2702  O   GLY   179      61.941  49.643  34.645  1.00  0.00           O  
ATOM   2703  N   ASN   180      64.071  49.215  34.220  1.00  0.00           N  
ATOM   2704  H   ASN   180      64.795  48.528  34.068  1.00  0.00           H  
ATOM   2705  CA  ASN   180      64.642  50.588  34.428  1.00  0.00           C  
ATOM   2706  HA  ASN   180      64.590  50.807  35.494  1.00  0.00           H  
ATOM   2707  CB  ASN   180      66.106  50.675  34.070  1.00  0.00           C  
ATOM   2708  HB2 ASN   180      66.606  51.478  34.610  1.00  0.00           H  
ATOM   2709  HB3 ASN   180      66.497  49.704  34.375  1.00  0.00           H  
ATOM   2710  CG  ASN   180      66.435  50.809  32.592  1.00  0.00           C  
ATOM   2711  OD1 ASN   180      66.009  50.014  31.768  1.00  0.00           O  
ATOM   2712  ND2 ASN   180      67.071  51.848  32.207  1.00  0.00           N  
ATOM   2713 HD21 ASN   180      67.335  51.819  31.233  1.00  0.00           H  
ATOM   2714 HD22 ASN   180      67.583  52.347  32.921  1.00  0.00           H  
ATOM   2715  C   ASN   180      63.776  51.763  33.801  1.00  0.00           C  
ATOM   2716  O   ASN   180      63.488  52.725  34.478  1.00  0.00           O  
ATOM   2717  N   ASN   181      63.255  51.625  32.629  1.00  0.00           N  
ATOM   2718  H   ASN   181      63.639  50.878  32.069  1.00  0.00           H  
ATOM   2719  CA  ASN   181      62.424  52.608  31.900  1.00  0.00           C  
ATOM   2720  HA  ASN   181      62.806  53.617  32.055  1.00  0.00           H  
ATOM   2721  CB  ASN   181      62.660  52.322  30.416  1.00  0.00           C  
ATOM   2722  HB2 ASN   181      62.188  51.373  30.163  1.00  0.00           H  
ATOM   2723  HB3 ASN   181      62.038  53.015  29.848  1.00  0.00           H  
ATOM   2724  CG  ASN   181      64.075  52.264  29.843  1.00  0.00           C  
ATOM   2725  OD1 ASN   181      64.827  53.147  30.193  1.00  0.00           O  
ATOM   2726  ND2 ASN   181      64.504  51.094  29.523  1.00  0.00           N  
ATOM   2727 HD21 ASN   181      65.380  50.984  30.014  1.00  0.00           H  
ATOM   2728 HD22 ASN   181      63.912  50.350  29.865  1.00  0.00           H  
ATOM   2729  C   ASN   181      60.966  52.617  32.270  1.00  0.00           C  
ATOM   2730  O   ASN   181      60.234  53.576  31.959  1.00  0.00           O  
ATOM   2731  N   LYS   182      60.494  51.700  33.145  1.00  0.00           N  
ATOM   2732  H   LYS   182      61.130  51.191  33.742  1.00  0.00           H  
ATOM   2733  CA  LYS   182      59.039  51.466  33.367  1.00  0.00           C  
ATOM   2734  HA  LYS   182      58.473  51.615  32.447  1.00  0.00           H  
ATOM   2735  CB  LYS   182      58.833  50.023  33.734  1.00  0.00           C  
ATOM   2736  HB2 LYS   182      59.386  49.699  34.615  1.00  0.00           H  
ATOM   2737  HB3 LYS   182      57.785  49.745  33.852  1.00  0.00           H  
ATOM   2738  CG  LYS   182      59.107  49.096  32.504  1.00  0.00           C  
ATOM   2739  HG2 LYS   182      58.827  49.710  31.648  1.00  0.00           H  
ATOM   2740  HG3 LYS   182      60.192  48.991  32.472  1.00  0.00           H  
ATOM   2741  CD  LYS   182      58.417  47.729  32.519  1.00  0.00           C  
ATOM   2742  HD2 LYS   182      59.030  47.100  31.874  1.00  0.00           H  
ATOM   2743  HD3 LYS   182      58.405  47.366  33.547  1.00  0.00           H  
ATOM   2744  CE  LYS   182      56.946  47.883  32.120  1.00  0.00           C  
ATOM   2745  HE2 LYS   182      56.420  48.502  32.846  1.00  0.00           H  
ATOM   2746  HE3 LYS   182      57.038  48.508  31.232  1.00  0.00           H  
ATOM   2747  NZ  LYS   182      56.356  46.600  31.795  1.00  0.00           N  
ATOM   2748  HZ1 LYS   182      55.974  46.041  32.545  1.00  0.00           H  
ATOM   2749  HZ2 LYS   182      55.573  46.580  31.157  1.00  0.00           H  
ATOM   2750  HZ3 LYS   182      57.078  46.019  31.395  1.00  0.00           H  
ATOM   2751  C   LYS   182      58.487  52.381  34.464  1.00  0.00           C  
ATOM   2752  O   LYS   182      59.258  52.583  35.420  1.00  0.00           O  
ATOM   2753  N   THR   183      57.244  52.741  34.462  1.00  0.00           N  
ATOM   2754  H   THR   183      56.680  52.266  33.772  1.00  0.00           H  
ATOM   2755  CA  THR   183      56.524  53.255  35.563  1.00  0.00           C  
ATOM   2756  HA  THR   183      57.165  53.849  36.215  1.00  0.00           H  
ATOM   2757  CB  THR   183      55.262  54.082  35.096  1.00  0.00           C  
ATOM   2758  HB  THR   183      54.491  54.093  35.867  1.00  0.00           H  
ATOM   2759  CG2 THR   183      55.658  55.534  34.718  1.00  0.00           C  
ATOM   2760 HG21 THR   183      56.521  55.481  34.054  1.00  0.00           H  
ATOM   2761 HG22 THR   183      54.838  56.035  34.202  1.00  0.00           H  
ATOM   2762 HG23 THR   183      55.923  56.026  35.654  1.00  0.00           H  
ATOM   2763  OG1 THR   183      54.595  53.409  34.013  1.00  0.00           O  
ATOM   2764  HG1 THR   183      54.898  53.804  33.193  1.00  0.00           H  
ATOM   2765  C   THR   183      56.044  52.077  36.475  1.00  0.00           C  
ATOM   2766  O   THR   183      55.761  50.968  36.020  1.00  0.00           O  
ATOM   2767  N   ILE   184      55.718  52.349  37.716  1.00  0.00           N  
ATOM   2768  H   ILE   184      55.744  53.316  38.007  1.00  0.00           H  
ATOM   2769  CA  ILE   184      55.195  51.240  38.637  1.00  0.00           C  
ATOM   2770  HA  ILE   184      54.919  50.357  38.060  1.00  0.00           H  
ATOM   2771  CB  ILE   184      56.218  50.908  39.743  1.00  0.00           C  
ATOM   2772  HB  ILE   184      56.520  51.827  40.245  1.00  0.00           H  
ATOM   2773  CG2 ILE   184      55.621  50.040  40.889  1.00  0.00           C  
ATOM   2774 HG21 ILE   184      56.460  49.696  41.494  1.00  0.00           H  
ATOM   2775 HG22 ILE   184      54.994  50.652  41.537  1.00  0.00           H  
ATOM   2776 HG23 ILE   184      55.087  49.173  40.500  1.00  0.00           H  
ATOM   2777  CG1 ILE   184      57.610  50.295  39.286  1.00  0.00           C  
ATOM   2778 HG12 ILE   184      58.087  51.030  38.636  1.00  0.00           H  
ATOM   2779 HG13 ILE   184      58.323  50.077  40.081  1.00  0.00           H  
ATOM   2780  CD1 ILE   184      57.599  48.996  38.439  1.00  0.00           C  
ATOM   2781 HD11 ILE   184      57.069  49.231  37.515  1.00  0.00           H  
ATOM   2782 HD12 ILE   184      58.632  48.740  38.206  1.00  0.00           H  
ATOM   2783 HD13 ILE   184      57.129  48.153  38.945  1.00  0.00           H  
ATOM   2784  C   ILE   184      53.869  51.795  39.299  1.00  0.00           C  
ATOM   2785  O   ILE   184      53.831  52.901  39.854  1.00  0.00           O  
ATOM   2786  N   ILE   185      52.866  50.971  39.320  1.00  0.00           N  
ATOM   2787  H   ILE   185      52.954  50.087  38.840  1.00  0.00           H  
ATOM   2788  CA  ILE   185      51.653  51.098  40.024  1.00  0.00           C  
ATOM   2789  HA  ILE   185      51.681  52.012  40.619  1.00  0.00           H  
ATOM   2790  CB  ILE   185      50.442  51.296  38.998  1.00  0.00           C  
ATOM   2791  HB  ILE   185      50.411  50.451  38.310  1.00  0.00           H  
ATOM   2792  CG2 ILE   185      49.097  51.384  39.716  1.00  0.00           C  
ATOM   2793 HG21 ILE   185      49.201  51.985  40.619  1.00  0.00           H  
ATOM   2794 HG22 ILE   185      48.247  51.651  39.089  1.00  0.00           H  
ATOM   2795 HG23 ILE   185      48.847  50.373  40.038  1.00  0.00           H  
ATOM   2796  CG1 ILE   185      50.523  52.611  38.102  1.00  0.00           C  
ATOM   2797 HG12 ILE   185      49.652  53.263  38.042  1.00  0.00           H  
ATOM   2798 HG13 ILE   185      51.367  53.203  38.455  1.00  0.00           H  
ATOM   2799  CD1 ILE   185      50.964  52.354  36.617  1.00  0.00           C  
ATOM   2800 HD11 ILE   185      50.377  51.596  36.098  1.00  0.00           H  
ATOM   2801 HD12 ILE   185      50.941  53.343  36.160  1.00  0.00           H  
ATOM   2802 HD13 ILE   185      51.929  51.881  36.436  1.00  0.00           H  
ATOM   2803  C   ILE   185      51.430  49.866  40.981  1.00  0.00           C  
ATOM   2804  O   ILE   185      51.750  48.674  40.633  1.00  0.00           O  
ATOM   2805  N   PHE   186      50.905  50.224  42.196  1.00  0.00           N  
ATOM   2806  H   PHE   186      50.793  51.223  42.290  1.00  0.00           H  
ATOM   2807  CA  PHE   186      50.366  49.383  43.180  1.00  0.00           C  
ATOM   2808  HA  PHE   186      50.485  48.335  42.906  1.00  0.00           H  
ATOM   2809  CB  PHE   186      51.080  49.521  44.474  1.00  0.00           C  
ATOM   2810  HB2 PHE   186      50.972  50.552  44.809  1.00  0.00           H  
ATOM   2811  HB3 PHE   186      50.588  48.803  45.131  1.00  0.00           H  
ATOM   2812  CG  PHE   186      52.590  49.130  44.482  1.00  0.00           C  
ATOM   2813  CD1 PHE   186      52.926  47.865  44.898  1.00  0.00           C  
ATOM   2814  HD1 PHE   186      52.194  47.136  45.211  1.00  0.00           H  
ATOM   2815  CE1 PHE   186      54.293  47.575  45.263  1.00  0.00           C  
ATOM   2816  HE1 PHE   186      54.517  46.615  45.704  1.00  0.00           H  
ATOM   2817  CZ  PHE   186      55.344  48.504  44.884  1.00  0.00           C  
ATOM   2818  HZ  PHE   186      56.381  48.325  45.124  1.00  0.00           H  
ATOM   2819  CE2 PHE   186      54.983  49.691  44.226  1.00  0.00           C  
ATOM   2820  HE2 PHE   186      55.777  50.391  44.011  1.00  0.00           H  
ATOM   2821  CD2 PHE   186      53.606  50.000  44.067  1.00  0.00           C  
ATOM   2822  HD2 PHE   186      53.283  50.867  43.510  1.00  0.00           H  
ATOM   2823  C   PHE   186      48.867  49.591  43.294  1.00  0.00           C  
ATOM   2824  O   PHE   186      48.451  50.693  43.196  1.00  0.00           O  
ATOM   2825  N   LYS   187      48.096  48.552  43.667  1.00  0.00           N  
ATOM   2826  H   LYS   187      48.451  47.607  43.647  1.00  0.00           H  
ATOM   2827  CA  LYS   187      46.566  48.596  43.736  1.00  0.00           C  
ATOM   2828  HA  LYS   187      46.244  49.546  44.163  1.00  0.00           H  
ATOM   2829  CB  LYS   187      45.994  48.527  42.342  1.00  0.00           C  
ATOM   2830  HB2 LYS   187      46.677  47.983  41.689  1.00  0.00           H  
ATOM   2831  HB3 LYS   187      45.101  47.903  42.334  1.00  0.00           H  
ATOM   2832  CG  LYS   187      45.507  49.743  41.537  1.00  0.00           C  
ATOM   2833  HG2 LYS   187      44.582  50.062  42.017  1.00  0.00           H  
ATOM   2834  HG3 LYS   187      46.313  50.477  41.538  1.00  0.00           H  
ATOM   2835  CD  LYS   187      45.108  49.479  40.065  1.00  0.00           C  
ATOM   2836  HD2 LYS   187      45.994  49.240  39.477  1.00  0.00           H  
ATOM   2837  HD3 LYS   187      44.481  48.603  39.896  1.00  0.00           H  
ATOM   2838  CE  LYS   187      44.424  50.669  39.457  1.00  0.00           C  
ATOM   2839  HE2 LYS   187      43.513  50.776  40.046  1.00  0.00           H  
ATOM   2840  HE3 LYS   187      45.008  51.586  39.535  1.00  0.00           H  
ATOM   2841  NZ  LYS   187      44.136  50.382  38.020  1.00  0.00           N  
ATOM   2842  HZ1 LYS   187      44.544  51.135  37.485  1.00  0.00           H  
ATOM   2843  HZ2 LYS   187      44.468  49.465  37.757  1.00  0.00           H  
ATOM   2844  HZ3 LYS   187      43.171  50.482  37.741  1.00  0.00           H  
ATOM   2845  C   LYS   187      45.907  47.470  44.563  1.00  0.00           C  
ATOM   2846  O   LYS   187      46.503  46.415  44.744  1.00  0.00           O  
ATOM   2847  N   GLN   188      44.582  47.590  44.812  1.00  0.00           N  
ATOM   2848  H   GLN   188      44.097  48.341  44.342  1.00  0.00           H  
ATOM   2849  CA  GLN   188      43.771  46.776  45.662  1.00  0.00           C  
ATOM   2850  HA  GLN   188      44.245  46.757  46.644  1.00  0.00           H  
ATOM   2851  CB  GLN   188      42.395  47.398  45.766  1.00  0.00           C  
ATOM   2852  HB2 GLN   188      41.854  46.719  46.425  1.00  0.00           H  
ATOM   2853  HB3 GLN   188      42.569  48.308  46.341  1.00  0.00           H  
ATOM   2854  CG  GLN   188      41.625  47.712  44.471  1.00  0.00           C  
ATOM   2855  HG2 GLN   188      41.712  48.764  44.199  1.00  0.00           H  
ATOM   2856  HG3 GLN   188      42.069  47.139  43.657  1.00  0.00           H  
ATOM   2857  CD  GLN   188      40.155  47.227  44.663  1.00  0.00           C  
ATOM   2858  OE1 GLN   188      39.347  47.927  45.237  1.00  0.00           O  
ATOM   2859  NE2 GLN   188      39.652  46.210  44.055  1.00  0.00           N  
ATOM   2860 HE21 GLN   188      40.119  45.745  43.291  1.00  0.00           H  
ATOM   2861 HE22 GLN   188      38.651  46.153  44.173  1.00  0.00           H  
ATOM   2862  C   GLN   188      43.588  45.356  45.184  1.00  0.00           C  
ATOM   2863  O   GLN   188      43.853  44.952  44.017  1.00  0.00           O  
ATOM   2864  N   SER   189      43.091  44.554  46.142  1.00  0.00           N  
ATOM   2865  H   SER   189      42.992  44.899  47.086  1.00  0.00           H  
ATOM   2866  CA  SER   189      42.646  43.172  45.991  1.00  0.00           C  
ATOM   2867  HA  SER   189      43.130  42.811  45.083  1.00  0.00           H  
ATOM   2868  CB  SER   189      43.160  42.259  47.093  1.00  0.00           C  
ATOM   2869  HB2 SER   189      44.244  42.315  47.198  1.00  0.00           H  
ATOM   2870  HB3 SER   189      42.738  42.545  48.057  1.00  0.00           H  
ATOM   2871  OG  SER   189      42.860  40.897  46.810  1.00  0.00           O  
ATOM   2872  HG  SER   189      42.985  40.419  47.633  1.00  0.00           H  
ATOM   2873  C   SER   189      41.156  43.005  45.711  1.00  0.00           C  
ATOM   2874  O   SER   189      40.277  43.359  46.522  1.00  0.00           O  
ATOM   2875  N   SER   190      40.860  42.198  44.665  1.00  0.00           N  
ATOM   2876  H   SER   190      41.647  41.675  44.309  1.00  0.00           H  
ATOM   2877  CA  SER   190      39.500  41.624  44.351  1.00  0.00           C  
ATOM   2878  HA  SER   190      38.739  42.058  45.000  1.00  0.00           H  
ATOM   2879  CB  SER   190      39.195  41.849  42.887  1.00  0.00           C  
ATOM   2880  HB2 SER   190      39.966  41.318  42.330  1.00  0.00           H  
ATOM   2881  HB3 SER   190      38.216  41.424  42.665  1.00  0.00           H  
ATOM   2882  OG  SER   190      39.270  43.217  42.436  1.00  0.00           O  
ATOM   2883  HG  SER   190      38.463  43.671  42.691  1.00  0.00           H  
ATOM   2884  C   SER   190      39.554  40.122  44.595  1.00  0.00           C  
ATOM   2885  O   SER   190      40.482  39.470  44.159  1.00  0.00           O  
ATOM   2886  N   GLY   191      38.441  39.546  45.112  1.00  0.00           N  
ATOM   2887  H   GLY   191      37.704  40.146  45.452  1.00  0.00           H  
ATOM   2888  CA  GLY   191      38.306  38.076  45.138  1.00  0.00           C  
ATOM   2889  HA2 GLY   191      38.613  37.611  44.201  1.00  0.00           H  
ATOM   2890  HA3 GLY   191      39.028  37.830  45.916  1.00  0.00           H  
ATOM   2891  C   GLY   191      36.958  37.737  45.742  1.00  0.00           C  
ATOM   2892  O   GLY   191      36.072  38.588  45.940  1.00  0.00           O  
ATOM   2893  N   GLY   192      36.874  36.456  46.244  1.00  0.00           N  
ATOM   2894  H   GLY   192      37.637  35.840  45.999  1.00  0.00           H  
ATOM   2895  CA  GLY   192      35.585  35.852  46.661  1.00  0.00           C  
ATOM   2896  HA2 GLY   192      34.688  36.236  46.174  1.00  0.00           H  
ATOM   2897  HA3 GLY   192      35.543  34.829  46.287  1.00  0.00           H  
ATOM   2898  C   GLY   192      35.326  35.800  48.177  1.00  0.00           C  
ATOM   2899  O   GLY   192      34.203  35.572  48.673  1.00  0.00           O  
ATOM   2900  N   ASP   193      36.437  36.208  48.863  1.00  0.00           N  
ATOM   2901  H   ASP   193      37.291  36.332  48.338  1.00  0.00           H  
ATOM   2902  CA  ASP   193      36.454  36.355  50.329  1.00  0.00           C  
ATOM   2903  HA  ASP   193      35.395  36.363  50.588  1.00  0.00           H  
ATOM   2904  CB  ASP   193      37.084  35.071  50.846  1.00  0.00           C  
ATOM   2905  HB2 ASP   193      38.106  34.935  50.493  1.00  0.00           H  
ATOM   2906  HB3 ASP   193      37.160  35.180  51.928  1.00  0.00           H  
ATOM   2907  CG  ASP   193      36.235  33.803  50.544  1.00  0.00           C  
ATOM   2908  OD1 ASP   193      35.072  33.637  50.902  1.00  0.00           O  
ATOM   2909  OD2 ASP   193      36.960  32.856  50.121  1.00  0.00           O  
ATOM   2910  C   ASP   193      37.081  37.519  51.027  1.00  0.00           C  
ATOM   2911  O   ASP   193      38.199  37.863  50.661  1.00  0.00           O  
ATOM   2912  N   PRO   194      36.539  37.869  52.190  1.00  0.00           N  
ATOM   2913  CD  PRO   194      35.295  37.313  52.839  1.00  0.00           C  
ATOM   2914  HD2 PRO   194      35.270  36.226  52.912  1.00  0.00           H  
ATOM   2915  HD3 PRO   194      34.357  37.610  52.371  1.00  0.00           H  
ATOM   2916  CG  PRO   194      35.365  37.849  54.283  1.00  0.00           C  
ATOM   2917  HG2 PRO   194      35.611  36.930  54.815  1.00  0.00           H  
ATOM   2918  HG3 PRO   194      34.471  38.324  54.687  1.00  0.00           H  
ATOM   2919  CB  PRO   194      36.469  38.927  54.350  1.00  0.00           C  
ATOM   2920  HB2 PRO   194      37.061  38.869  55.263  1.00  0.00           H  
ATOM   2921  HB3 PRO   194      35.919  39.867  54.302  1.00  0.00           H  
ATOM   2922  CA  PRO   194      37.313  38.729  53.092  1.00  0.00           C  
ATOM   2923  HA  PRO   194      37.447  39.726  52.673  1.00  0.00           H  
ATOM   2924  C   PRO   194      38.738  38.183  53.500  1.00  0.00           C  
ATOM   2925  O   PRO   194      39.685  39.028  53.511  1.00  0.00           O  
ATOM   2926  N   GLU   195      39.042  36.893  53.719  1.00  0.00           N  
ATOM   2927  H   GLU   195      38.267  36.460  54.201  1.00  0.00           H  
ATOM   2928  CA  GLU   195      40.327  36.300  53.767  1.00  0.00           C  
ATOM   2929  HA  GLU   195      40.866  36.552  54.680  1.00  0.00           H  
ATOM   2930  CB  GLU   195      40.199  34.813  53.806  1.00  0.00           C  
ATOM   2931  HB2 GLU   195      39.457  34.559  53.048  1.00  0.00           H  
ATOM   2932  HB3 GLU   195      41.119  34.290  53.547  1.00  0.00           H  
ATOM   2933  CG  GLU   195      39.635  34.384  55.213  1.00  0.00           C  
ATOM   2934  HG2 GLU   195      40.066  33.441  55.550  1.00  0.00           H  
ATOM   2935  HG3 GLU   195      39.804  35.023  56.079  1.00  0.00           H  
ATOM   2936  CD  GLU   195      38.078  34.260  55.074  1.00  0.00           C  
ATOM   2937  OE1 GLU   195      37.335  35.092  55.656  1.00  0.00           O  
ATOM   2938  OE2 GLU   195      37.529  33.344  54.461  1.00  0.00           O  
ATOM   2939  C   GLU   195      41.292  36.545  52.620  1.00  0.00           C  
ATOM   2940  O   GLU   195      42.493  36.206  52.789  1.00  0.00           O  
ATOM   2941  N   ILE   196      40.899  37.207  51.475  1.00  0.00           N  
ATOM   2942  H   ILE   196      39.900  37.336  51.399  1.00  0.00           H  
ATOM   2943  CA  ILE   196      41.751  37.570  50.307  1.00  0.00           C  
ATOM   2944  HA  ILE   196      42.748  37.615  50.746  1.00  0.00           H  
ATOM   2945  CB  ILE   196      41.642  36.508  49.249  1.00  0.00           C  
ATOM   2946  HB  ILE   196      41.768  35.586  49.816  1.00  0.00           H  
ATOM   2947  CG2 ILE   196      40.267  36.478  48.534  1.00  0.00           C  
ATOM   2948 HG21 ILE   196      40.168  35.570  47.940  1.00  0.00           H  
ATOM   2949 HG22 ILE   196      39.565  36.312  49.351  1.00  0.00           H  
ATOM   2950 HG23 ILE   196      39.979  37.356  47.956  1.00  0.00           H  
ATOM   2951  CG1 ILE   196      42.670  36.594  48.138  1.00  0.00           C  
ATOM   2952 HG12 ILE   196      42.550  35.801  47.400  1.00  0.00           H  
ATOM   2953 HG13 ILE   196      42.557  37.518  47.572  1.00  0.00           H  
ATOM   2954  CD1 ILE   196      44.120  36.395  48.664  1.00  0.00           C  
ATOM   2955 HD11 ILE   196      44.488  37.191  49.312  1.00  0.00           H  
ATOM   2956 HD12 ILE   196      44.245  35.403  49.097  1.00  0.00           H  
ATOM   2957 HD13 ILE   196      44.777  36.413  47.794  1.00  0.00           H  
ATOM   2958  C   ILE   196      41.539  39.018  49.750  1.00  0.00           C  
ATOM   2959  O   ILE   196      42.531  39.674  49.453  1.00  0.00           O  
ATOM   2960  N   VAL   197      40.295  39.563  49.839  1.00  0.00           N  
ATOM   2961  H   VAL   197      39.552  38.976  50.191  1.00  0.00           H  
ATOM   2962  CA  VAL   197      40.012  41.021  49.596  1.00  0.00           C  
ATOM   2963  HA  VAL   197      40.411  41.252  48.608  1.00  0.00           H  
ATOM   2964  CB  VAL   197      38.527  41.180  49.400  1.00  0.00           C  
ATOM   2965  HB  VAL   197      37.983  40.513  50.068  1.00  0.00           H  
ATOM   2966  CG1 VAL   197      37.991  42.599  49.750  1.00  0.00           C  
ATOM   2967 HG11 VAL   197      37.997  42.715  50.834  1.00  0.00           H  
ATOM   2968 HG12 VAL   197      38.595  43.393  49.311  1.00  0.00           H  
ATOM   2969 HG13 VAL   197      36.966  42.689  49.392  1.00  0.00           H  
ATOM   2970  CG2 VAL   197      38.087  40.799  47.974  1.00  0.00           C  
ATOM   2971 HG21 VAL   197      38.565  39.861  47.689  1.00  0.00           H  
ATOM   2972 HG22 VAL   197      37.011  40.876  47.823  1.00  0.00           H  
ATOM   2973 HG23 VAL   197      38.542  41.521  47.296  1.00  0.00           H  
ATOM   2974  C   VAL   197      40.700  41.999  50.655  1.00  0.00           C  
ATOM   2975  O   VAL   197      41.280  43.026  50.254  1.00  0.00           O  
ATOM   2976  N   THR   198      40.532  41.656  51.965  1.00  0.00           N  
ATOM   2977  H   THR   198      39.852  40.925  52.119  1.00  0.00           H  
ATOM   2978  CA  THR   198      41.083  42.402  53.155  1.00  0.00           C  
ATOM   2979  HA  THR   198      41.158  43.457  52.890  1.00  0.00           H  
ATOM   2980  CB  THR   198      40.147  42.489  54.313  1.00  0.00           C  
ATOM   2981  HB  THR   198      40.655  43.158  55.008  1.00  0.00           H  
ATOM   2982  CG2 THR   198      38.795  43.118  53.887  1.00  0.00           C  
ATOM   2983 HG21 THR   198      38.245  42.429  53.246  1.00  0.00           H  
ATOM   2984 HG22 THR   198      38.264  43.460  54.775  1.00  0.00           H  
ATOM   2985 HG23 THR   198      38.961  44.065  53.372  1.00  0.00           H  
ATOM   2986  OG1 THR   198      40.016  41.271  54.996  1.00  0.00           O  
ATOM   2987  HG1 THR   198      40.171  40.580  54.348  1.00  0.00           H  
ATOM   2988  C   THR   198      42.487  41.906  53.450  1.00  0.00           C  
ATOM   2989  O   THR   198      42.823  40.776  53.067  1.00  0.00           O  
ATOM   2990  N   HIE   199      43.346  42.838  53.931  1.00  0.00           N  
ATOM   2991  H   HIE   199      43.029  43.783  54.093  1.00  0.00           H  
ATOM   2992  CA  HIE   199      44.341  42.344  54.959  1.00  0.00           C  
ATOM   2993  HA  HIE   199      44.844  41.535  54.430  1.00  0.00           H  
ATOM   2994  CB  HIE   199      45.357  43.389  55.341  1.00  0.00           C  
ATOM   2995  HB2 HIE   199      45.935  43.680  54.464  1.00  0.00           H  
ATOM   2996  HB3 HIE   199      44.843  44.187  55.877  1.00  0.00           H  
ATOM   2997  CG  HIE   199      46.510  42.870  56.252  1.00  0.00           C  
ATOM   2998  ND1 HIE   199      47.283  41.733  55.891  1.00  0.00           N  
ATOM   2999  CE1 HIE   199      47.980  41.392  56.994  1.00  0.00           C  
ATOM   3000  HE1 HIE   199      48.453  40.428  57.110  1.00  0.00           H  
ATOM   3001  NE2 HIE   199      47.593  42.221  57.984  1.00  0.00           N  
ATOM   3002  HE2 HIE   199      48.076  42.328  58.864  1.00  0.00           H  
ATOM   3003  CD2 HIE   199      46.654  43.146  57.517  1.00  0.00           C  
ATOM   3004  HD2 HIE   199      46.033  43.683  58.218  1.00  0.00           H  
ATOM   3005  C   HIE   199      43.669  41.661  56.196  1.00  0.00           C  
ATOM   3006  O   HIE   199      43.489  42.345  57.263  1.00  0.00           O  
ATOM   3007  N   TRP   200      43.366  40.394  55.974  1.00  0.00           N  
ATOM   3008  H   TRP   200      43.456  40.031  55.036  1.00  0.00           H  
ATOM   3009  CA  TRP   200      43.189  39.375  57.068  1.00  0.00           C  
ATOM   3010  HA  TRP   200      42.399  39.797  57.691  1.00  0.00           H  
ATOM   3011  CB  TRP   200      42.696  38.041  56.455  1.00  0.00           C  
ATOM   3012  HB2 TRP   200      41.711  38.261  56.044  1.00  0.00           H  
ATOM   3013  HB3 TRP   200      43.437  37.775  55.701  1.00  0.00           H  
ATOM   3014  CG  TRP   200      42.427  36.889  57.367  1.00  0.00           C  
ATOM   3015  CD1 TRP   200      41.655  36.869  58.512  1.00  0.00           C  
ATOM   3016  HD1 TRP   200      41.403  37.773  59.048  1.00  0.00           H  
ATOM   3017  NE1 TRP   200      41.487  35.572  58.995  1.00  0.00           N  
ATOM   3018  HE1 TRP   200      40.929  35.407  59.821  1.00  0.00           H  
ATOM   3019  CE2 TRP   200      41.871  34.639  58.046  1.00  0.00           C  
ATOM   3020  CZ2 TRP   200      41.697  33.236  57.891  1.00  0.00           C  
ATOM   3021  HZ2 TRP   200      41.201  32.709  58.692  1.00  0.00           H  
ATOM   3022  CH2 TRP   200      42.450  32.572  56.910  1.00  0.00           C  
ATOM   3023  HH2 TRP   200      42.421  31.494  56.844  1.00  0.00           H  
ATOM   3024  CZ3 TRP   200      43.167  33.286  55.980  1.00  0.00           C  
ATOM   3025  HZ3 TRP   200      43.487  32.735  55.108  1.00  0.00           H  
ATOM   3026  CE3 TRP   200      43.126  34.694  56.026  1.00  0.00           C  
ATOM   3027  HE3 TRP   200      43.525  35.255  55.194  1.00  0.00           H  
ATOM   3028  CD2 TRP   200      42.548  35.462  57.065  1.00  0.00           C  
ATOM   3029  C   TRP   200      44.431  39.061  57.809  1.00  0.00           C  
ATOM   3030  O   TRP   200      45.446  38.704  57.302  1.00  0.00           O  
ATOM   3031  N   PHE   201      44.299  39.036  59.089  1.00  0.00           N  
ATOM   3032  H   PHE   201      43.464  39.396  59.529  1.00  0.00           H  
ATOM   3033  CA  PHE   201      45.322  38.543  60.032  1.00  0.00           C  
ATOM   3034  HA  PHE   201      45.797  37.676  59.573  1.00  0.00           H  
ATOM   3035  CB  PHE   201      46.375  39.599  60.270  1.00  0.00           C  
ATOM   3036  HB2 PHE   201      47.274  39.150  60.692  1.00  0.00           H  
ATOM   3037  HB3 PHE   201      46.668  40.014  59.305  1.00  0.00           H  
ATOM   3038  CG  PHE   201      45.921  40.710  61.236  1.00  0.00           C  
ATOM   3039  CD1 PHE   201      45.324  41.826  60.664  1.00  0.00           C  
ATOM   3040  HD1 PHE   201      44.762  41.622  59.764  1.00  0.00           H  
ATOM   3041  CE1 PHE   201      45.259  43.036  61.384  1.00  0.00           C  
ATOM   3042  HE1 PHE   201      44.858  43.944  60.959  1.00  0.00           H  
ATOM   3043  CZ  PHE   201      45.858  43.151  62.656  1.00  0.00           C  
ATOM   3044  HZ  PHE   201      45.924  44.121  63.127  1.00  0.00           H  
ATOM   3045  CE2 PHE   201      46.277  41.964  63.282  1.00  0.00           C  
ATOM   3046  HE2 PHE   201      46.587  41.966  64.317  1.00  0.00           H  
ATOM   3047  CD2 PHE   201      46.284  40.725  62.591  1.00  0.00           C  
ATOM   3048  HD2 PHE   201      46.529  39.793  63.078  1.00  0.00           H  
ATOM   3049  C   PHE   201      44.773  37.872  61.345  1.00  0.00           C  
ATOM   3050  O   PHE   201      43.873  38.402  61.894  1.00  0.00           O  
ATOM   3051  N   ASN   202      45.469  36.896  61.972  1.00  0.00           N  
ATOM   3052  H   ASN   202      46.323  36.540  61.567  1.00  0.00           H  
ATOM   3053  CA  ASN   202      45.356  36.443  63.300  1.00  0.00           C  
ATOM   3054  HA  ASN   202      44.403  36.927  63.513  1.00  0.00           H  
ATOM   3055  CB  ASN   202      45.326  34.875  63.339  1.00  0.00           C  
ATOM   3056  HB2 ASN   202      44.568  34.449  62.682  1.00  0.00           H  
ATOM   3057  HB3 ASN   202      46.346  34.554  63.127  1.00  0.00           H  
ATOM   3058  CG  ASN   202      45.107  34.346  64.697  1.00  0.00           C  
ATOM   3059  OD1 ASN   202      46.033  34.401  65.489  1.00  0.00           O  
ATOM   3060  ND2 ASN   202      43.947  33.861  65.001  1.00  0.00           N  
ATOM   3061 HD21 ASN   202      43.178  34.254  64.477  1.00  0.00           H  
ATOM   3062 HD22 ASN   202      43.819  33.788  66.000  1.00  0.00           H  
ATOM   3063  C   ASN   202      46.476  37.106  64.185  1.00  0.00           C  
ATOM   3064  O   ASN   202      47.707  37.098  63.891  1.00  0.00           O  
ATOM   3065  N   CYX   203      46.060  37.749  65.301  1.00  0.00           N  
ATOM   3066  H   CYX   203      45.135  37.645  65.695  1.00  0.00           H  
ATOM   3067  CA  CYX   203      46.940  38.276  66.291  1.00  0.00           C  
ATOM   3068  HA  CYX   203      47.936  37.833  66.297  1.00  0.00           H  
ATOM   3069  CB  CYX   203      47.135  39.768  65.909  1.00  0.00           C  
ATOM   3070  HB2 CYX   203      47.800  39.752  65.045  1.00  0.00           H  
ATOM   3071  HB3 CYX   203      46.144  40.158  65.678  1.00  0.00           H  
ATOM   3072  SG  CYX   203      47.962  40.597  67.226  1.00  0.00           S  
ATOM   3073  C   CYX   203      46.344  38.120  67.761  1.00  0.00           C  
ATOM   3074  O   CYX   203      45.269  38.679  67.993  1.00  0.00           O  
ATOM   3075  N   GLY   204      47.024  37.365  68.647  1.00  0.00           N  
ATOM   3076  H   GLY   204      47.653  36.692  68.234  1.00  0.00           H  
ATOM   3077  CA  GLY   204      46.347  36.921  69.866  1.00  0.00           C  
ATOM   3078  HA2 GLY   204      46.954  36.149  70.340  1.00  0.00           H  
ATOM   3079  HA3 GLY   204      46.151  37.719  70.583  1.00  0.00           H  
ATOM   3080  C   GLY   204      45.050  36.150  69.647  1.00  0.00           C  
ATOM   3081  O   GLY   204      45.050  35.175  68.910  1.00  0.00           O  
ATOM   3082  N   GLY   205      43.972  36.411  70.436  1.00  0.00           N  
ATOM   3083  H   GLY   205      43.936  37.094  71.180  1.00  0.00           H  
ATOM   3084  CA  GLY   205      42.682  35.611  70.364  1.00  0.00           C  
ATOM   3085  HA2 GLY   205      42.935  34.609  70.019  1.00  0.00           H  
ATOM   3086  HA3 GLY   205      42.326  35.486  71.386  1.00  0.00           H  
ATOM   3087  C   GLY   205      41.714  36.341  69.480  1.00  0.00           C  
ATOM   3088  O   GLY   205      40.479  36.026  69.640  1.00  0.00           O  
ATOM   3089  N   GLU   206      42.195  37.069  68.457  1.00  0.00           N  
ATOM   3090  H   GLU   206      43.200  37.090  68.356  1.00  0.00           H  
ATOM   3091  CA  GLU   206      41.407  37.706  67.405  1.00  0.00           C  
ATOM   3092  HA  GLU   206      40.347  37.458  67.453  1.00  0.00           H  
ATOM   3093  CB  GLU   206      41.554  39.243  67.504  1.00  0.00           C  
ATOM   3094  HB2 GLU   206      42.591  39.569  67.576  1.00  0.00           H  
ATOM   3095  HB3 GLU   206      41.223  39.667  66.556  1.00  0.00           H  
ATOM   3096  CG  GLU   206      40.744  39.827  68.691  1.00  0.00           C  
ATOM   3097  HG2 GLU   206      40.775  40.907  68.552  1.00  0.00           H  
ATOM   3098  HG3 GLU   206      39.755  39.372  68.635  1.00  0.00           H  
ATOM   3099  CD  GLU   206      41.455  39.553  70.015  1.00  0.00           C  
ATOM   3100  OE1 GLU   206      40.869  38.844  70.887  1.00  0.00           O  
ATOM   3101  OE2 GLU   206      42.532  40.157  70.222  1.00  0.00           O  
ATOM   3102  C   GLU   206      41.790  37.192  66.013  1.00  0.00           C  
ATOM   3103  O   GLU   206      42.986  37.209  65.620  1.00  0.00           O  
ATOM   3104  N   PHE   207      40.859  36.912  65.066  1.00  0.00           N  
ATOM   3105  H   PHE   207      39.919  36.824  65.425  1.00  0.00           H  
ATOM   3106  CA  PHE   207      41.004  37.378  63.719  1.00  0.00           C  
ATOM   3107  HA  PHE   207      42.060  37.301  63.460  1.00  0.00           H  
ATOM   3108  CB  PHE   207      40.278  36.483  62.688  1.00  0.00           C  
ATOM   3109  HB2 PHE   207      39.216  36.664  62.857  1.00  0.00           H  
ATOM   3110  HB3 PHE   207      40.456  36.847  61.676  1.00  0.00           H  
ATOM   3111  CG  PHE   207      40.618  35.021  62.671  1.00  0.00           C  
ATOM   3112  CD1 PHE   207      39.652  34.075  63.076  1.00  0.00           C  
ATOM   3113  HD1 PHE   207      38.660  34.360  63.394  1.00  0.00           H  
ATOM   3114  CE1 PHE   207      39.903  32.725  62.855  1.00  0.00           C  
ATOM   3115  HE1 PHE   207      39.251  31.954  63.239  1.00  0.00           H  
ATOM   3116  CZ  PHE   207      41.046  32.261  62.209  1.00  0.00           C  
ATOM   3117  HZ  PHE   207      41.261  31.213  62.060  1.00  0.00           H  
ATOM   3118  CE2 PHE   207      41.872  33.248  61.691  1.00  0.00           C  
ATOM   3119  HE2 PHE   207      42.660  32.859  61.062  1.00  0.00           H  
ATOM   3120  CD2 PHE   207      41.748  34.584  61.959  1.00  0.00           C  
ATOM   3121  HD2 PHE   207      42.492  35.266  61.573  1.00  0.00           H  
ATOM   3122  C   PHE   207      40.660  38.883  63.547  1.00  0.00           C  
ATOM   3123  O   PHE   207      39.665  39.325  64.131  1.00  0.00           O  
ATOM   3124  N   PHE   208      41.497  39.577  62.813  1.00  0.00           N  
ATOM   3125  H   PHE   208      42.417  39.194  62.651  1.00  0.00           H  
ATOM   3126  CA  PHE   208      41.241  40.869  62.249  1.00  0.00           C  
ATOM   3127  HA  PHE   208      40.394  41.361  62.728  1.00  0.00           H  
ATOM   3128  CB  PHE   208      42.538  41.730  62.443  1.00  0.00           C  
ATOM   3129  HB2 PHE   208      43.405  41.110  62.217  1.00  0.00           H  
ATOM   3130  HB3 PHE   208      42.530  42.542  61.716  1.00  0.00           H  
ATOM   3131  CG  PHE   208      42.717  42.315  63.871  1.00  0.00           C  
ATOM   3132  CD1 PHE   208      43.155  41.437  64.860  1.00  0.00           C  
ATOM   3133  HD1 PHE   208      43.165  40.382  64.630  1.00  0.00           H  
ATOM   3134  CE1 PHE   208      43.475  41.913  66.114  1.00  0.00           C  
ATOM   3135  HE1 PHE   208      43.940  41.243  66.821  1.00  0.00           H  
ATOM   3136  CZ  PHE   208      43.450  43.300  66.375  1.00  0.00           C  
ATOM   3137  HZ  PHE   208      43.732  43.719  67.329  1.00  0.00           H  
ATOM   3138  CE2 PHE   208      42.865  44.128  65.485  1.00  0.00           C  
ATOM   3139  HE2 PHE   208      42.862  45.167  65.780  1.00  0.00           H  
ATOM   3140  CD2 PHE   208      42.701  43.683  64.161  1.00  0.00           C  
ATOM   3141  HD2 PHE   208      42.390  44.372  63.390  1.00  0.00           H  
ATOM   3142  C   PHE   208      41.047  40.775  60.752  1.00  0.00           C  
ATOM   3143  O   PHE   208      41.710  39.908  60.170  1.00  0.00           O  
ATOM   3144  N   TYR   209      40.293  41.774  60.118  1.00  0.00           N  
ATOM   3145  H   TYR   209      39.820  42.527  60.596  1.00  0.00           H  
ATOM   3146  CA  TYR   209      40.124  41.837  58.665  1.00  0.00           C  
ATOM   3147  HA  TYR   209      40.979  41.446  58.114  1.00  0.00           H  
ATOM   3148  CB  TYR   209      38.897  40.973  58.166  1.00  0.00           C  
ATOM   3149  HB2 TYR   209      37.992  41.572  58.273  1.00  0.00           H  
ATOM   3150  HB3 TYR   209      38.868  40.976  57.077  1.00  0.00           H  
ATOM   3151  CG  TYR   209      38.671  39.551  58.710  1.00  0.00           C  
ATOM   3152  CD1 TYR   209      38.593  38.422  57.867  1.00  0.00           C  
ATOM   3153  HD1 TYR   209      38.851  38.494  56.820  1.00  0.00           H  
ATOM   3154  CE1 TYR   209      38.159  37.173  58.362  1.00  0.00           C  
ATOM   3155  HE1 TYR   209      37.938  36.319  57.738  1.00  0.00           H  
ATOM   3156  CZ  TYR   209      37.856  37.017  59.715  1.00  0.00           C  
ATOM   3157  OH  TYR   209      37.746  35.842  60.263  1.00  0.00           O  
ATOM   3158  HH  TYR   209      38.088  35.369  59.501  1.00  0.00           H  
ATOM   3159  CE2 TYR   209      37.773  38.141  60.566  1.00  0.00           C  
ATOM   3160  HE2 TYR   209      37.461  38.038  61.595  1.00  0.00           H  
ATOM   3161  CD2 TYR   209      38.166  39.375  59.996  1.00  0.00           C  
ATOM   3162  HD2 TYR   209      37.963  40.299  60.516  1.00  0.00           H  
ATOM   3163  C   TYR   209      39.937  43.261  58.214  1.00  0.00           C  
ATOM   3164  O   TYR   209      38.895  43.907  58.593  1.00  0.00           O  
ATOM   3165  N   CYX   210      40.975  43.796  57.550  1.00  0.00           N  
ATOM   3166  H   CYX   210      41.649  43.169  57.134  1.00  0.00           H  
ATOM   3167  CA  CYX   210      41.059  45.223  57.306  1.00  0.00           C  
ATOM   3168  HA  CYX   210      40.058  45.610  57.497  1.00  0.00           H  
ATOM   3169  CB  CYX   210      41.969  45.838  58.402  1.00  0.00           C  
ATOM   3170  HB2 CYX   210      42.997  45.716  58.059  1.00  0.00           H  
ATOM   3171  HB3 CYX   210      41.824  46.915  58.479  1.00  0.00           H  
ATOM   3172  SG  CYX   210      41.839  45.148  60.085  1.00  0.00           S  
ATOM   3173  C   CYX   210      41.297  45.770  55.872  1.00  0.00           C  
ATOM   3174  O   CYX   210      41.937  45.081  55.096  1.00  0.00           O  
ATOM   3175  N   ASN   211      40.721  46.903  55.610  1.00  0.00           N  
ATOM   3176  H   ASN   211      40.466  47.411  56.445  1.00  0.00           H  
ATOM   3177  CA  ASN   211      40.434  47.523  54.340  1.00  0.00           C  
ATOM   3178  HA  ASN   211      39.966  46.824  53.647  1.00  0.00           H  
ATOM   3179  CB  ASN   211      39.397  48.635  54.641  1.00  0.00           C  
ATOM   3180  HB2 ASN   211      38.554  48.201  55.179  1.00  0.00           H  
ATOM   3181  HB3 ASN   211      39.819  49.491  55.166  1.00  0.00           H  
ATOM   3182  CG  ASN   211      38.779  49.205  53.347  1.00  0.00           C  
ATOM   3183  OD1 ASN   211      38.455  48.414  52.460  1.00  0.00           O  
ATOM   3184  ND2 ASN   211      38.224  50.386  53.372  1.00  0.00           N  
ATOM   3185 HD21 ASN   211      37.311  50.459  52.947  1.00  0.00           H  
ATOM   3186 HD22 ASN   211      38.340  50.825  54.274  1.00  0.00           H  
ATOM   3187  C   ASN   211      41.701  48.094  53.653  1.00  0.00           C  
ATOM   3188  O   ASN   211      41.947  49.283  53.665  1.00  0.00           O  
ATOM   3189  N   SER   212      42.528  47.233  53.062  1.00  0.00           N  
ATOM   3190  H   SER   212      42.201  46.288  52.926  1.00  0.00           H  
ATOM   3191  CA  SER   212      43.899  47.526  52.592  1.00  0.00           C  
ATOM   3192  HA  SER   212      44.352  48.045  53.437  1.00  0.00           H  
ATOM   3193  CB  SER   212      44.693  46.217  52.440  1.00  0.00           C  
ATOM   3194  HB2 SER   212      45.674  46.382  51.996  1.00  0.00           H  
ATOM   3195  HB3 SER   212      44.790  45.723  53.407  1.00  0.00           H  
ATOM   3196  OG  SER   212      43.938  45.374  51.587  1.00  0.00           O  
ATOM   3197  HG  SER   212      44.551  44.672  51.359  1.00  0.00           H  
ATOM   3198  C   SER   212      44.111  48.423  51.322  1.00  0.00           C  
ATOM   3199  O   SER   212      45.248  48.413  50.781  1.00  0.00           O  
ATOM   3200  N   THR   213      43.204  49.310  50.917  1.00  0.00           N  
ATOM   3201  H   THR   213      42.418  49.521  51.516  1.00  0.00           H  
ATOM   3202  CA  THR   213      43.163  49.830  49.545  1.00  0.00           C  
ATOM   3203  HA  THR   213      43.672  49.137  48.875  1.00  0.00           H  
ATOM   3204  CB  THR   213      41.697  49.784  49.066  1.00  0.00           C  
ATOM   3205  HB  THR   213      41.708  50.160  48.043  1.00  0.00           H  
ATOM   3206  CG2 THR   213      41.087  48.349  49.131  1.00  0.00           C  
ATOM   3207 HG21 THR   213      41.797  47.564  48.870  1.00  0.00           H  
ATOM   3208 HG22 THR   213      40.726  48.182  50.146  1.00  0.00           H  
ATOM   3209 HG23 THR   213      40.233  48.269  48.459  1.00  0.00           H  
ATOM   3210  OG1 THR   213      40.843  50.712  49.813  1.00  0.00           O  
ATOM   3211  HG1 THR   213      40.415  51.278  49.167  1.00  0.00           H  
ATOM   3212  C   THR   213      43.966  51.145  49.438  1.00  0.00           C  
ATOM   3213  O   THR   213      44.847  51.188  48.640  1.00  0.00           O  
ATOM   3214  N   GLN   214      43.817  52.082  50.373  1.00  0.00           N  
ATOM   3215  H   GLN   214      42.982  52.038  50.940  1.00  0.00           H  
ATOM   3216  CA  GLN   214      44.777  53.214  50.565  1.00  0.00           C  
ATOM   3217  HA  GLN   214      44.905  53.657  49.577  1.00  0.00           H  
ATOM   3218  CB  GLN   214      44.104  54.221  51.565  1.00  0.00           C  
ATOM   3219  HB2 GLN   214      43.150  54.527  51.136  1.00  0.00           H  
ATOM   3220  HB3 GLN   214      43.856  53.667  52.470  1.00  0.00           H  
ATOM   3221  CG  GLN   214      44.960  55.427  51.896  1.00  0.00           C  
ATOM   3222  HG2 GLN   214      45.857  55.022  52.365  1.00  0.00           H  
ATOM   3223  HG3 GLN   214      45.216  55.962  50.981  1.00  0.00           H  
ATOM   3224  CD  GLN   214      44.472  56.597  52.745  1.00  0.00           C  
ATOM   3225  OE1 GLN   214      45.281  57.345  53.339  1.00  0.00           O  
ATOM   3226  NE2 GLN   214      43.212  56.830  52.854  1.00  0.00           N  
ATOM   3227 HE21 GLN   214      42.432  56.315  52.472  1.00  0.00           H  
ATOM   3228 HE22 GLN   214      43.081  57.707  53.337  1.00  0.00           H  
ATOM   3229  C   GLN   214      46.224  52.778  50.978  1.00  0.00           C  
ATOM   3230  O   GLN   214      47.174  53.424  50.528  1.00  0.00           O  
ATOM   3231  N   LEU   215      46.368  51.602  51.658  1.00  0.00           N  
ATOM   3232  H   LEU   215      45.529  51.141  51.980  1.00  0.00           H  
ATOM   3233  CA  LEU   215      47.653  51.087  52.009  1.00  0.00           C  
ATOM   3234  HA  LEU   215      47.966  52.045  52.422  1.00  0.00           H  
ATOM   3235  CB  LEU   215      47.443  49.965  52.981  1.00  0.00           C  
ATOM   3236  HB2 LEU   215      46.906  50.299  53.869  1.00  0.00           H  
ATOM   3237  HB3 LEU   215      46.982  49.125  52.462  1.00  0.00           H  
ATOM   3238  CG  LEU   215      48.862  49.639  53.519  1.00  0.00           C  
ATOM   3239  HG  LEU   215      49.604  50.406  53.298  1.00  0.00           H  
ATOM   3240  CD1 LEU   215      48.867  49.356  55.002  1.00  0.00           C  
ATOM   3241 HD11 LEU   215      48.896  50.270  55.595  1.00  0.00           H  
ATOM   3242 HD12 LEU   215      47.899  48.932  55.270  1.00  0.00           H  
ATOM   3243 HD13 LEU   215      49.713  48.741  55.309  1.00  0.00           H  
ATOM   3244  CD2 LEU   215      49.282  48.252  52.975  1.00  0.00           C  
ATOM   3245 HD21 LEU   215      50.206  47.931  53.457  1.00  0.00           H  
ATOM   3246 HD22 LEU   215      48.665  47.416  53.305  1.00  0.00           H  
ATOM   3247 HD23 LEU   215      49.462  48.233  51.900  1.00  0.00           H  
ATOM   3248  C   LEU   215      48.507  50.721  50.846  1.00  0.00           C  
ATOM   3249  O   LEU   215      49.722  50.891  50.813  1.00  0.00           O  
ATOM   3250  N   PHE   216      47.957  49.920  49.918  1.00  0.00           N  
ATOM   3251  H   PHE   216      47.110  49.426  50.160  1.00  0.00           H  
ATOM   3252  CA  PHE   216      48.560  49.636  48.674  1.00  0.00           C  
ATOM   3253  HA  PHE   216      49.583  49.261  48.707  1.00  0.00           H  
ATOM   3254  CB  PHE   216      47.802  48.353  48.204  1.00  0.00           C  
ATOM   3255  HB2 PHE   216      46.723  48.421  48.342  1.00  0.00           H  
ATOM   3256  HB3 PHE   216      47.966  48.292  47.128  1.00  0.00           H  
ATOM   3257  CG  PHE   216      48.441  47.150  48.791  1.00  0.00           C  
ATOM   3258  CD1 PHE   216      49.742  46.846  48.414  1.00  0.00           C  
ATOM   3259  HD1 PHE   216      50.240  47.333  47.588  1.00  0.00           H  
ATOM   3260  CE1 PHE   216      50.458  46.095  49.295  1.00  0.00           C  
ATOM   3261  HE1 PHE   216      51.537  46.107  49.270  1.00  0.00           H  
ATOM   3262  CZ  PHE   216      49.872  45.277  50.292  1.00  0.00           C  
ATOM   3263  HZ  PHE   216      50.474  44.611  50.892  1.00  0.00           H  
ATOM   3264  CE2 PHE   216      48.528  45.561  50.639  1.00  0.00           C  
ATOM   3265  HE2 PHE   216      48.157  45.136  51.560  1.00  0.00           H  
ATOM   3266  CD2 PHE   216      47.813  46.535  49.901  1.00  0.00           C  
ATOM   3267  HD2 PHE   216      46.863  46.854  50.304  1.00  0.00           H  
ATOM   3268  C   PHE   216      48.544  50.776  47.622  1.00  0.00           C  
ATOM   3269  O   PHE   216      49.601  51.063  46.969  1.00  0.00           O  
ATOM   3270  N   ASN   217      47.443  51.523  47.439  1.00  0.00           N  
ATOM   3271  H   ASN   217      46.543  51.309  47.844  1.00  0.00           H  
ATOM   3272  CA  ASN   217      47.258  52.210  46.187  1.00  0.00           C  
ATOM   3273  HA  ASN   217      47.511  51.483  45.415  1.00  0.00           H  
ATOM   3274  CB  ASN   217      45.825  52.718  46.070  1.00  0.00           C  
ATOM   3275  HB2 ASN   217      45.204  51.823  46.045  1.00  0.00           H  
ATOM   3276  HB3 ASN   217      45.613  53.303  46.965  1.00  0.00           H  
ATOM   3277  CG  ASN   217      45.568  53.549  44.824  1.00  0.00           C  
ATOM   3278  OD1 ASN   217      45.706  53.055  43.762  1.00  0.00           O  
ATOM   3279  ND2 ASN   217      45.466  54.859  45.015  1.00  0.00           N  
ATOM   3280 HD21 ASN   217      45.521  55.175  45.973  1.00  0.00           H  
ATOM   3281 HD22 ASN   217      46.189  55.418  44.585  1.00  0.00           H  
ATOM   3282  C   ASN   217      48.281  53.348  45.946  1.00  0.00           C  
ATOM   3283  O   ASN   217      48.322  54.328  46.631  1.00  0.00           O  
ATOM   3284  N   SER   218      49.231  53.251  44.954  1.00  0.00           N  
ATOM   3285  H   SER   218      49.179  52.479  44.304  1.00  0.00           H  
ATOM   3286  CA  SER   218      50.340  54.205  44.927  1.00  0.00           C  
ATOM   3287  HA  SER   218      49.874  55.190  44.942  1.00  0.00           H  
ATOM   3288  CB  SER   218      51.303  54.037  46.003  1.00  0.00           C  
ATOM   3289  HB2 SER   218      52.130  54.668  45.678  1.00  0.00           H  
ATOM   3290  HB3 SER   218      50.957  54.473  46.940  1.00  0.00           H  
ATOM   3291  OG  SER   218      51.710  52.696  46.155  1.00  0.00           O  
ATOM   3292  HG  SER   218      51.049  52.221  46.663  1.00  0.00           H  
ATOM   3293  C   SER   218      50.956  54.101  43.575  1.00  0.00           C  
ATOM   3294  O   SER   218      50.787  53.092  42.867  1.00  0.00           O  
ATOM   3295  N   THR   219      51.661  55.165  43.144  1.00  0.00           N  
ATOM   3296  H   THR   219      51.555  56.051  43.617  1.00  0.00           H  
ATOM   3297  CA  THR   219      52.238  55.215  41.736  1.00  0.00           C  
ATOM   3298  HA  THR   219      52.392  54.221  41.317  1.00  0.00           H  
ATOM   3299  CB  THR   219      51.313  56.058  40.925  1.00  0.00           C  
ATOM   3300  HB  THR   219      52.005  56.212  40.096  1.00  0.00           H  
ATOM   3301  CG2 THR   219      50.180  55.330  40.284  1.00  0.00           C  
ATOM   3302 HG21 THR   219      50.242  54.282  40.579  1.00  0.00           H  
ATOM   3303 HG22 THR   219      49.219  55.794  40.505  1.00  0.00           H  
ATOM   3304 HG23 THR   219      50.254  55.319  39.197  1.00  0.00           H  
ATOM   3305  OG1 THR   219      50.784  57.281  41.451  1.00  0.00           O  
ATOM   3306  HG1 THR   219      51.487  57.888  41.209  1.00  0.00           H  
ATOM   3307  C   THR   219      53.537  55.924  41.800  1.00  0.00           C  
ATOM   3308  O   THR   219      53.688  56.919  42.477  1.00  0.00           O  
ATOM   3309  N   TRP   220      54.523  55.274  41.228  1.00  0.00           N  
ATOM   3310  H   TRP   220      54.233  54.538  40.600  1.00  0.00           H  
ATOM   3311  CA  TRP   220      55.889  55.635  41.307  1.00  0.00           C  
ATOM   3312  HA  TRP   220      55.970  56.604  41.800  1.00  0.00           H  
ATOM   3313  CB  TRP   220      56.674  54.662  42.158  1.00  0.00           C  
ATOM   3314  HB2 TRP   220      57.091  53.802  41.635  1.00  0.00           H  
ATOM   3315  HB3 TRP   220      57.531  55.238  42.510  1.00  0.00           H  
ATOM   3316  CG  TRP   220      55.971  54.232  43.418  1.00  0.00           C  
ATOM   3317  CD1 TRP   220      55.011  53.264  43.586  1.00  0.00           C  
ATOM   3318  HD1 TRP   220      54.553  52.624  42.847  1.00  0.00           H  
ATOM   3319  NE1 TRP   220      54.497  53.278  44.875  1.00  0.00           N  
ATOM   3320  HE1 TRP   220      53.554  52.962  45.053  1.00  0.00           H  
ATOM   3321  CE2 TRP   220      55.139  54.206  45.639  1.00  0.00           C  
ATOM   3322  CZ2 TRP   220      54.738  54.639  46.901  1.00  0.00           C  
ATOM   3323  HZ2 TRP   220      54.240  53.968  47.586  1.00  0.00           H  
ATOM   3324  CH2 TRP   220      55.513  55.653  47.410  1.00  0.00           C  
ATOM   3325  HH2 TRP   220      55.565  55.890  48.462  1.00  0.00           H  
ATOM   3326  CZ3 TRP   220      56.409  56.382  46.603  1.00  0.00           C  
ATOM   3327  HZ3 TRP   220      56.946  57.273  46.891  1.00  0.00           H  
ATOM   3328  CE3 TRP   220      56.592  56.043  45.275  1.00  0.00           C  
ATOM   3329  HE3 TRP   220      57.087  56.598  44.492  1.00  0.00           H  
ATOM   3330  CD2 TRP   220      55.936  54.930  44.719  1.00  0.00           C  
ATOM   3331  C   TRP   220      56.510  55.761  39.906  1.00  0.00           C  
ATOM   3332  O   TRP   220      56.147  55.161  38.873  1.00  0.00           O  
ATOM   3333  N   PHE   221      57.433  56.722  39.754  1.00  0.00           N  
ATOM   3334  H   PHE   221      57.689  57.272  40.562  1.00  0.00           H  
ATOM   3335  CA  PHE   221      58.190  56.866  38.519  1.00  0.00           C  
ATOM   3336  HA  PHE   221      59.021  57.482  38.862  1.00  0.00           H  
ATOM   3337  CB  PHE   221      59.116  55.700  38.196  1.00  0.00           C  
ATOM   3338  HB2 PHE   221      58.541  55.084  37.506  1.00  0.00           H  
ATOM   3339  HB3 PHE   221      59.897  56.087  37.541  1.00  0.00           H  
ATOM   3340  CG  PHE   221      59.727  54.903  39.323  1.00  0.00           C  
ATOM   3341  CD1 PHE   221      60.792  55.444  40.057  1.00  0.00           C  
ATOM   3342  HD1 PHE   221      61.245  56.362  39.711  1.00  0.00           H  
ATOM   3343  CE1 PHE   221      61.218  54.745  41.205  1.00  0.00           C  
ATOM   3344  HE1 PHE   221      62.009  55.223  41.763  1.00  0.00           H  
ATOM   3345  CZ  PHE   221      60.572  53.595  41.732  1.00  0.00           C  
ATOM   3346  HZ  PHE   221      60.977  52.984  42.525  1.00  0.00           H  
ATOM   3347  CE2 PHE   221      59.645  52.977  40.912  1.00  0.00           C  
ATOM   3348  HE2 PHE   221      59.391  51.931  41.000  1.00  0.00           H  
ATOM   3349  CD2 PHE   221      59.150  53.645  39.753  1.00  0.00           C  
ATOM   3350  HD2 PHE   221      58.373  53.197  39.151  1.00  0.00           H  
ATOM   3351  C   PHE   221      57.586  57.751  37.330  1.00  0.00           C  
ATOM   3352  O   PHE   221      57.993  57.593  36.190  1.00  0.00           O  
ATOM   3353  N   ASN   222      56.897  58.866  37.756  1.00  0.00           N  
ATOM   3354  H   ASN   222      56.700  59.022  38.734  1.00  0.00           H  
ATOM   3355  CA  ASN   222      56.473  59.870  36.780  1.00  0.00           C  
ATOM   3356  HA  ASN   222      57.304  60.089  36.109  1.00  0.00           H  
ATOM   3357  CB  ASN   222      55.344  59.408  35.789  1.00  0.00           C  
ATOM   3358  HB2 ASN   222      55.583  58.405  35.435  1.00  0.00           H  
ATOM   3359  HB3 ASN   222      54.449  59.314  36.403  1.00  0.00           H  
ATOM   3360  CG  ASN   222      55.146  60.349  34.627  1.00  0.00           C  
ATOM   3361  OD1 ASN   222      55.509  61.495  34.586  1.00  0.00           O  
ATOM   3362  ND2 ASN   222      54.525  59.893  33.568  1.00  0.00           N  
ATOM   3363 HD21 ASN   222      53.738  59.331  33.859  1.00  0.00           H  
ATOM   3364 HD22 ASN   222      54.113  60.716  33.150  1.00  0.00           H  
ATOM   3365  C   ASN   222      56.156  61.160  37.544  1.00  0.00           C  
ATOM   3366  O   ASN   222      55.472  61.151  38.543  1.00  0.00           O  
ATOM   3367  N   SER   223      56.683  62.198  36.915  1.00  0.00           N  
ATOM   3368  H   SER   223      56.925  62.070  35.943  1.00  0.00           H  
ATOM   3369  CA  SER   223      56.489  63.637  37.335  1.00  0.00           C  
ATOM   3370  HA  SER   223      56.945  63.722  38.322  1.00  0.00           H  
ATOM   3371  CB  SER   223      57.262  64.644  36.363  1.00  0.00           C  
ATOM   3372  HB2 SER   223      56.978  64.544  35.315  1.00  0.00           H  
ATOM   3373  HB3 SER   223      56.965  65.623  36.739  1.00  0.00           H  
ATOM   3374  OG  SER   223      58.655  64.433  36.662  1.00  0.00           O  
ATOM   3375  HG  SER   223      58.775  65.031  37.403  1.00  0.00           H  
ATOM   3376  C   SER   223      55.017  64.166  37.550  1.00  0.00           C  
ATOM   3377  O   SER   223      54.847  65.211  38.126  1.00  0.00           O  
ATOM   3378  N   THR   224      54.058  63.500  36.932  1.00  0.00           N  
ATOM   3379  H   THR   224      54.366  62.805  36.267  1.00  0.00           H  
ATOM   3380  CA  THR   224      52.584  63.567  37.180  1.00  0.00           C  
ATOM   3381  HA  THR   224      52.326  64.626  37.152  1.00  0.00           H  
ATOM   3382  CB  THR   224      51.836  62.727  36.104  1.00  0.00           C  
ATOM   3383  HB  THR   224      51.700  61.703  36.451  1.00  0.00           H  
ATOM   3384  CG2 THR   224      50.418  63.179  35.960  1.00  0.00           C  
ATOM   3385 HG21 THR   224      50.380  64.256  35.800  1.00  0.00           H  
ATOM   3386 HG22 THR   224      49.969  62.816  35.036  1.00  0.00           H  
ATOM   3387 HG23 THR   224      49.813  62.785  36.777  1.00  0.00           H  
ATOM   3388  OG1 THR   224      52.550  62.768  34.890  1.00  0.00           O  
ATOM   3389  HG1 THR   224      51.943  62.667  34.153  1.00  0.00           H  
ATOM   3390  C   THR   224      52.124  63.047  38.576  1.00  0.00           C  
ATOM   3391  O   THR   224      51.040  63.427  38.992  1.00  0.00           O  
ATOM   3392  N   TRP   225      52.908  62.190  39.233  1.00  0.00           N  
ATOM   3393  H   TRP   225      53.792  61.818  38.914  1.00  0.00           H  
ATOM   3394  CA  TRP   225      52.358  61.607  40.486  1.00  0.00           C  
ATOM   3395  HA  TRP   225      51.284  61.793  40.479  1.00  0.00           H  
ATOM   3396  CB  TRP   225      52.639  60.142  40.246  1.00  0.00           C  
ATOM   3397  HB2 TRP   225      53.721  60.060  40.149  1.00  0.00           H  
ATOM   3398  HB3 TRP   225      52.303  59.493  41.055  1.00  0.00           H  
ATOM   3399  CG  TRP   225      51.990  59.489  39.111  1.00  0.00           C  
ATOM   3400  CD1 TRP   225      50.765  59.789  38.725  1.00  0.00           C  
ATOM   3401  HD1 TRP   225      50.124  60.546  39.152  1.00  0.00           H  
ATOM   3402  NE1 TRP   225      50.503  59.099  37.553  1.00  0.00           N  
ATOM   3403  HE1 TRP   225      49.602  59.086  37.095  1.00  0.00           H  
ATOM   3404  CE2 TRP   225      51.355  58.088  37.421  1.00  0.00           C  
ATOM   3405  CZ2 TRP   225      51.241  56.901  36.693  1.00  0.00           C  
ATOM   3406  HZ2 TRP   225      50.272  56.673  36.274  1.00  0.00           H  
ATOM   3407  CH2 TRP   225      52.284  55.970  36.688  1.00  0.00           C  
ATOM   3408  HH2 TRP   225      52.235  55.006  36.203  1.00  0.00           H  
ATOM   3409  CZ3 TRP   225      53.369  56.261  37.544  1.00  0.00           C  
ATOM   3410  HZ3 TRP   225      54.213  55.593  37.637  1.00  0.00           H  
ATOM   3411  CE3 TRP   225      53.461  57.460  38.320  1.00  0.00           C  
ATOM   3412  HE3 TRP   225      54.175  57.530  39.127  1.00  0.00           H  
ATOM   3413  CD2 TRP   225      52.428  58.360  38.249  1.00  0.00           C  
ATOM   3414  C   TRP   225      53.096  62.163  41.727  1.00  0.00           C  
ATOM   3415  O   TRP   225      53.431  61.423  42.660  1.00  0.00           O  
ATOM   3416  N   SER   226      53.219  63.436  41.768  1.00  0.00           N  
ATOM   3417  H   SER   226      53.052  63.946  40.912  1.00  0.00           H  
ATOM   3418  CA  SER   226      53.626  64.227  42.924  1.00  0.00           C  
ATOM   3419  HA  SER   226      54.580  63.857  43.300  1.00  0.00           H  
ATOM   3420  CB  SER   226      53.807  65.754  42.523  1.00  0.00           C  
ATOM   3421  HB2 SER   226      53.196  66.070  41.677  1.00  0.00           H  
ATOM   3422  HB3 SER   226      53.498  66.405  43.340  1.00  0.00           H  
ATOM   3423  OG  SER   226      55.207  66.052  42.275  1.00  0.00           O  
ATOM   3424  HG  SER   226      55.525  65.329  41.730  1.00  0.00           H  
ATOM   3425  C   SER   226      52.552  64.179  44.020  1.00  0.00           C  
ATOM   3426  O   SER   226      51.384  64.422  43.766  1.00  0.00           O  
ATOM   3427  N   THR   227      53.029  63.923  45.238  1.00  0.00           N  
ATOM   3428  H   THR   227      53.885  64.395  45.493  1.00  0.00           H  
ATOM   3429  CA  THR   227      52.285  63.178  46.311  1.00  0.00           C  
ATOM   3430  HA  THR   227      51.858  62.306  45.816  1.00  0.00           H  
ATOM   3431  CB  THR   227      53.200  62.566  47.359  1.00  0.00           C  
ATOM   3432  HB  THR   227      53.702  63.364  47.905  1.00  0.00           H  
ATOM   3433  CG2 THR   227      52.425  61.609  48.275  1.00  0.00           C  
ATOM   3434 HG21 THR   227      51.765  62.091  48.997  1.00  0.00           H  
ATOM   3435 HG22 THR   227      51.786  60.995  47.640  1.00  0.00           H  
ATOM   3436 HG23 THR   227      53.067  60.967  48.878  1.00  0.00           H  
ATOM   3437  OG1 THR   227      54.165  61.770  46.843  1.00  0.00           O  
ATOM   3438  HG1 THR   227      53.692  61.230  46.206  1.00  0.00           H  
ATOM   3439  C   THR   227      51.182  64.042  46.881  1.00  0.00           C  
ATOM   3440  O   THR   227      49.996  63.739  46.774  1.00  0.00           O  
ATOM   3441  N   GLU   228      51.572  65.224  47.369  1.00  0.00           N  
ATOM   3442  H   GLU   228      52.489  65.580  47.140  1.00  0.00           H  
ATOM   3443  CA  GLU   228      50.853  65.794  48.524  1.00  0.00           C  
ATOM   3444  HA  GLU   228      50.761  65.008  49.273  1.00  0.00           H  
ATOM   3445  CB  GLU   228      51.803  66.786  49.223  1.00  0.00           C  
ATOM   3446  HB2 GLU   228      52.816  66.465  49.462  1.00  0.00           H  
ATOM   3447  HB3 GLU   228      51.777  67.612  48.513  1.00  0.00           H  
ATOM   3448  CG  GLU   228      51.268  67.307  50.609  1.00  0.00           C  
ATOM   3449  HG2 GLU   228      51.795  68.236  50.825  1.00  0.00           H  
ATOM   3450  HG3 GLU   228      50.250  67.655  50.437  1.00  0.00           H  
ATOM   3451  CD  GLU   228      51.477  66.300  51.757  1.00  0.00           C  
ATOM   3452  OE1 GLU   228      50.855  65.203  51.790  1.00  0.00           O  
ATOM   3453  OE2 GLU   228      52.201  66.597  52.693  1.00  0.00           O  
ATOM   3454  C   GLU   228      49.499  66.429  48.113  1.00  0.00           C  
ATOM   3455  O   GLU   228      49.415  67.501  47.514  1.00  0.00           O  
ATOM   3456  N   GLY   229      48.342  65.852  48.598  1.00  0.00           N  
ATOM   3457  H   GLY   229      48.394  65.051  49.212  1.00  0.00           H  
ATOM   3458  CA  GLY   229      47.002  66.404  48.410  1.00  0.00           C  
ATOM   3459  HA2 GLY   229      46.255  65.819  48.947  1.00  0.00           H  
ATOM   3460  HA3 GLY   229      46.978  67.452  48.707  1.00  0.00           H  
ATOM   3461  C   GLY   229      46.667  66.366  46.960  1.00  0.00           C  
ATOM   3462  O   GLY   229      45.774  67.001  46.502  1.00  0.00           O  
ATOM   3463  N   SER   230      47.308  65.504  46.118  1.00  0.00           N  
ATOM   3464  H   SER   230      48.245  65.197  46.338  1.00  0.00           H  
ATOM   3465  CA  SER   230      46.996  65.448  44.622  1.00  0.00           C  
ATOM   3466  HA  SER   230      45.985  65.778  44.386  1.00  0.00           H  
ATOM   3467  CB  SER   230      47.865  66.381  43.808  1.00  0.00           C  
ATOM   3468  HB2 SER   230      48.920  66.204  44.021  1.00  0.00           H  
ATOM   3469  HB3 SER   230      47.663  66.250  42.745  1.00  0.00           H  
ATOM   3470  OG  SER   230      47.484  67.748  44.080  1.00  0.00           O  
ATOM   3471  HG  SER   230      47.929  68.238  43.384  1.00  0.00           H  
ATOM   3472  C   SER   230      47.111  63.987  44.133  1.00  0.00           C  
ATOM   3473  O   SER   230      46.229  63.559  43.406  1.00  0.00           O  
ATOM   3474  N   ASN   231      48.181  63.246  44.469  1.00  0.00           N  
ATOM   3475  H   ASN   231      48.995  63.791  44.715  1.00  0.00           H  
ATOM   3476  CA  ASN   231      48.131  61.766  44.462  1.00  0.00           C  
ATOM   3477  HA  ASN   231      47.618  61.336  43.602  1.00  0.00           H  
ATOM   3478  CB  ASN   231      49.560  61.266  44.128  1.00  0.00           C  
ATOM   3479  HB2 ASN   231      50.214  61.962  43.601  1.00  0.00           H  
ATOM   3480  HB3 ASN   231      50.011  61.079  45.102  1.00  0.00           H  
ATOM   3481  CG  ASN   231      49.507  59.967  43.402  1.00  0.00           C  
ATOM   3482  OD1 ASN   231      49.459  58.988  44.052  1.00  0.00           O  
ATOM   3483  ND2 ASN   231      49.414  59.869  42.108  1.00  0.00           N  
ATOM   3484 HD21 ASN   231      49.207  60.697  41.568  1.00  0.00           H  
ATOM   3485 HD22 ASN   231      49.566  58.989  41.635  1.00  0.00           H  
ATOM   3486  C   ASN   231      47.477  61.283  45.780  1.00  0.00           C  
ATOM   3487  O   ASN   231      46.794  60.264  45.765  1.00  0.00           O  
ATOM   3488  N   ASN   232      48.098  61.742  46.922  1.00  0.00           N  
ATOM   3489  H   ASN   232      48.595  62.619  46.867  1.00  0.00           H  
ATOM   3490  CA  ASN   232      47.620  61.399  48.189  1.00  0.00           C  
ATOM   3491  HA  ASN   232      47.612  60.310  48.149  1.00  0.00           H  
ATOM   3492  CB  ASN   232      48.616  61.824  49.179  1.00  0.00           C  
ATOM   3493  HB2 ASN   232      49.585  61.493  48.805  1.00  0.00           H  
ATOM   3494  HB3 ASN   232      48.750  62.901  49.270  1.00  0.00           H  
ATOM   3495  CG  ASN   232      48.367  61.336  50.605  1.00  0.00           C  
ATOM   3496  OD1 ASN   232      47.587  60.476  50.901  1.00  0.00           O  
ATOM   3497  ND2 ASN   232      48.875  61.912  51.601  1.00  0.00           N  
ATOM   3498 HD21 ASN   232      48.939  62.914  51.493  1.00  0.00           H  
ATOM   3499 HD22 ASN   232      48.303  61.699  52.405  1.00  0.00           H  
ATOM   3500  C   ASN   232      46.146  61.832  48.416  1.00  0.00           C  
ATOM   3501  O   ASN   232      45.719  63.031  48.272  1.00  0.00           O  
ATOM   3502  N   THR   233      45.362  60.885  48.967  1.00  0.00           N  
ATOM   3503  H   THR   233      45.629  59.911  48.959  1.00  0.00           H  
ATOM   3504  CA  THR   233      43.971  61.233  49.373  1.00  0.00           C  
ATOM   3505  HA  THR   233      43.534  61.758  48.524  1.00  0.00           H  
ATOM   3506  CB  THR   233      43.112  59.879  49.460  1.00  0.00           C  
ATOM   3507  HB  THR   233      42.095  59.997  49.835  1.00  0.00           H  
ATOM   3508  CG2 THR   233      43.194  59.112  48.095  1.00  0.00           C  
ATOM   3509 HG21 THR   233      44.202  58.696  48.087  1.00  0.00           H  
ATOM   3510 HG22 THR   233      42.459  58.307  48.066  1.00  0.00           H  
ATOM   3511 HG23 THR   233      43.012  59.836  47.301  1.00  0.00           H  
ATOM   3512  OG1 THR   233      43.635  59.045  50.484  1.00  0.00           O  
ATOM   3513  HG1 THR   233      44.477  58.702  50.177  1.00  0.00           H  
ATOM   3514  C   THR   233      43.807  62.084  50.599  1.00  0.00           C  
ATOM   3515  O   THR   233      42.817  62.797  50.689  1.00  0.00           O  
ATOM   3516  N   GLU   234      44.730  61.983  51.553  1.00  0.00           N  
ATOM   3517  H   GLU   234      45.548  61.454  51.289  1.00  0.00           H  
ATOM   3518  CA  GLU   234      44.733  62.732  52.742  1.00  0.00           C  
ATOM   3519  HA  GLU   234      44.354  63.717  52.469  1.00  0.00           H  
ATOM   3520  CB  GLU   234      43.887  62.039  53.837  1.00  0.00           C  
ATOM   3521  HB2 GLU   234      43.937  62.715  54.690  1.00  0.00           H  
ATOM   3522  HB3 GLU   234      42.837  62.053  53.547  1.00  0.00           H  
ATOM   3523  CG  GLU   234      44.467  60.653  54.256  1.00  0.00           C  
ATOM   3524  HG2 GLU   234      44.747  60.025  53.410  1.00  0.00           H  
ATOM   3525  HG3 GLU   234      45.325  60.959  54.854  1.00  0.00           H  
ATOM   3526  CD  GLU   234      43.457  59.902  55.085  1.00  0.00           C  
ATOM   3527  OE1 GLU   234      43.622  60.046  56.339  1.00  0.00           O  
ATOM   3528  OE2 GLU   234      42.510  59.267  54.629  1.00  0.00           O  
ATOM   3529  C   GLU   234      46.145  63.106  53.291  1.00  0.00           C  
ATOM   3530  O   GLU   234      47.011  62.260  53.659  1.00  0.00           O  
ATOM   3531  N   GLY   235      46.311  64.351  53.713  1.00  0.00           N  
ATOM   3532  H   GLY   235      45.562  65.029  53.748  1.00  0.00           H  
ATOM   3533  CA  GLY   235      47.454  64.821  54.504  1.00  0.00           C  
ATOM   3534  HA2 GLY   235      48.415  64.497  54.105  1.00  0.00           H  
ATOM   3535  HA3 GLY   235      47.477  65.896  54.322  1.00  0.00           H  
ATOM   3536  C   GLY   235      47.360  64.477  56.002  1.00  0.00           C  
ATOM   3537  O   GLY   235      47.615  65.404  56.811  1.00  0.00           O  
ATOM   3538  N   SER   236      47.046  63.230  56.273  1.00  0.00           N  
ATOM   3539  H   SER   236      46.709  62.616  55.546  1.00  0.00           H  
ATOM   3540  CA  SER   236      47.022  62.709  57.690  1.00  0.00           C  
ATOM   3541  HA  SER   236      46.866  63.565  58.346  1.00  0.00           H  
ATOM   3542  CB  SER   236      45.898  61.668  58.007  1.00  0.00           C  
ATOM   3543  HB2 SER   236      46.153  60.664  57.668  1.00  0.00           H  
ATOM   3544  HB3 SER   236      45.792  61.697  59.091  1.00  0.00           H  
ATOM   3545  OG  SER   236      44.752  62.114  57.439  1.00  0.00           O  
ATOM   3546  HG  SER   236      44.300  61.327  57.125  1.00  0.00           H  
ATOM   3547  C   SER   236      48.428  62.124  57.984  1.00  0.00           C  
ATOM   3548  O   SER   236      49.135  61.608  57.139  1.00  0.00           O  
ATOM   3549  N   ASP   237      48.920  62.265  59.205  1.00  0.00           N  
ATOM   3550  H   ASP   237      48.268  62.521  59.933  1.00  0.00           H  
ATOM   3551  CA  ASP   237      50.283  61.855  59.612  1.00  0.00           C  
ATOM   3552  HA  ASP   237      51.005  62.312  58.935  1.00  0.00           H  
ATOM   3553  CB  ASP   237      50.563  62.359  61.038  1.00  0.00           C  
ATOM   3554  HB2 ASP   237      50.098  63.325  61.234  1.00  0.00           H  
ATOM   3555  HB3 ASP   237      50.144  61.644  61.746  1.00  0.00           H  
ATOM   3556  CG  ASP   237      52.069  62.500  61.305  1.00  0.00           C  
ATOM   3557  OD1 ASP   237      52.674  61.773  62.101  1.00  0.00           O  
ATOM   3558  OD2 ASP   237      52.604  63.487  60.820  1.00  0.00           O  
ATOM   3559  C   ASP   237      50.484  60.312  59.552  1.00  0.00           C  
ATOM   3560  O   ASP   237      51.577  59.779  59.289  1.00  0.00           O  
ATOM   3561  N   THR   238      49.358  59.630  59.649  1.00  0.00           N  
ATOM   3562  H   THR   238      48.539  60.080  60.034  1.00  0.00           H  
ATOM   3563  CA  THR   238      49.190  58.209  59.554  1.00  0.00           C  
ATOM   3564  HA  THR   238      50.171  57.830  59.267  1.00  0.00           H  
ATOM   3565  CB  THR   238      48.859  57.554  60.930  1.00  0.00           C  
ATOM   3566  HB  THR   238      48.914  56.467  60.876  1.00  0.00           H  
ATOM   3567  CG2 THR   238      49.745  57.881  62.092  1.00  0.00           C  
ATOM   3568 HG21 THR   238      50.010  57.041  62.734  1.00  0.00           H  
ATOM   3569 HG22 THR   238      50.687  58.173  61.628  1.00  0.00           H  
ATOM   3570 HG23 THR   238      49.313  58.720  62.637  1.00  0.00           H  
ATOM   3571  OG1 THR   238      47.553  57.984  61.332  1.00  0.00           O  
ATOM   3572  HG1 THR   238      47.299  57.417  62.064  1.00  0.00           H  
ATOM   3573  C   THR   238      48.263  57.692  58.410  1.00  0.00           C  
ATOM   3574  O   THR   238      47.273  58.341  58.093  1.00  0.00           O  
ATOM   3575  N   ILE   239      48.497  56.551  57.791  1.00  0.00           N  
ATOM   3576  H   ILE   239      49.274  56.003  58.133  1.00  0.00           H  
ATOM   3577  CA  ILE   239      47.451  55.733  57.198  1.00  0.00           C  
ATOM   3578  HA  ILE   239      46.696  56.368  56.737  1.00  0.00           H  
ATOM   3579  CB  ILE   239      48.013  54.735  56.168  1.00  0.00           C  
ATOM   3580  HB  ILE   239      48.556  53.926  56.658  1.00  0.00           H  
ATOM   3581  CG2 ILE   239      46.815  54.135  55.430  1.00  0.00           C  
ATOM   3582 HG21 ILE   239      46.280  53.413  56.046  1.00  0.00           H  
ATOM   3583 HG22 ILE   239      46.165  54.926  55.054  1.00  0.00           H  
ATOM   3584 HG23 ILE   239      47.199  53.564  54.585  1.00  0.00           H  
ATOM   3585  CG1 ILE   239      49.001  55.286  55.123  1.00  0.00           C  
ATOM   3586 HG12 ILE   239      48.665  55.037  54.116  1.00  0.00           H  
ATOM   3587 HG13 ILE   239      48.866  56.367  55.157  1.00  0.00           H  
ATOM   3588  CD1 ILE   239      50.493  54.943  55.388  1.00  0.00           C  
ATOM   3589 HD11 ILE   239      50.758  53.909  55.169  1.00  0.00           H  
ATOM   3590 HD12 ILE   239      51.033  55.640  54.747  1.00  0.00           H  
ATOM   3591 HD13 ILE   239      50.691  55.200  56.429  1.00  0.00           H  
ATOM   3592  C   ILE   239      46.633  55.066  58.325  1.00  0.00           C  
ATOM   3593  O   ILE   239      47.152  54.065  58.907  1.00  0.00           O  
ATOM   3594  N   THR   240      45.367  55.358  58.450  1.00  0.00           N  
ATOM   3595  H   THR   240      44.956  55.976  57.764  1.00  0.00           H  
ATOM   3596  CA  THR   240      44.412  54.468  59.141  1.00  0.00           C  
ATOM   3597  HA  THR   240      44.915  54.055  60.015  1.00  0.00           H  
ATOM   3598  CB  THR   240      43.144  55.170  59.554  1.00  0.00           C  
ATOM   3599  HB  THR   240      42.727  55.787  58.758  1.00  0.00           H  
ATOM   3600  CG2 THR   240      42.090  54.289  60.091  1.00  0.00           C  
ATOM   3601 HG21 THR   240      42.432  53.665  60.917  1.00  0.00           H  
ATOM   3602 HG22 THR   240      41.246  54.892  60.425  1.00  0.00           H  
ATOM   3603 HG23 THR   240      41.734  53.638  59.292  1.00  0.00           H  
ATOM   3604  OG1 THR   240      43.441  56.087  60.570  1.00  0.00           O  
ATOM   3605  HG1 THR   240      43.963  56.824  60.242  1.00  0.00           H  
ATOM   3606  C   THR   240      44.003  53.264  58.238  1.00  0.00           C  
ATOM   3607  O   THR   240      43.738  53.417  57.084  1.00  0.00           O  
ATOM   3608  N   LEU   241      44.052  52.041  58.754  1.00  0.00           N  
ATOM   3609  H   LEU   241      44.330  51.973  59.723  1.00  0.00           H  
ATOM   3610  CA  LEU   241      43.596  50.819  58.207  1.00  0.00           C  
ATOM   3611  HA  LEU   241      43.347  50.987  57.159  1.00  0.00           H  
ATOM   3612  CB  LEU   241      44.733  49.791  58.266  1.00  0.00           C  
ATOM   3613  HB2 LEU   241      45.521  50.242  57.664  1.00  0.00           H  
ATOM   3614  HB3 LEU   241      45.250  49.621  59.211  1.00  0.00           H  
ATOM   3615  CG  LEU   241      44.448  48.451  57.606  1.00  0.00           C  
ATOM   3616  HG  LEU   241      43.674  47.952  58.189  1.00  0.00           H  
ATOM   3617  CD1 LEU   241      43.927  48.611  56.199  1.00  0.00           C  
ATOM   3618 HD11 LEU   241      42.893  48.938  56.313  1.00  0.00           H  
ATOM   3619 HD12 LEU   241      44.528  49.340  55.656  1.00  0.00           H  
ATOM   3620 HD13 LEU   241      43.959  47.700  55.602  1.00  0.00           H  
ATOM   3621  CD2 LEU   241      45.716  47.534  57.671  1.00  0.00           C  
ATOM   3622 HD21 LEU   241      45.543  46.589  57.156  1.00  0.00           H  
ATOM   3623 HD22 LEU   241      46.566  48.049  57.224  1.00  0.00           H  
ATOM   3624 HD23 LEU   241      45.835  47.145  58.682  1.00  0.00           H  
ATOM   3625  C   LEU   241      42.264  50.208  58.750  1.00  0.00           C  
ATOM   3626  O   LEU   241      42.332  49.611  59.785  1.00  0.00           O  
ATOM   3627  N   PRO   242      41.083  50.543  58.267  1.00  0.00           N  
ATOM   3628  CD  PRO   242      40.878  51.589  57.262  1.00  0.00           C  
ATOM   3629  HD2 PRO   242      41.232  51.220  56.299  1.00  0.00           H  
ATOM   3630  HD3 PRO   242      41.360  52.513  57.581  1.00  0.00           H  
ATOM   3631  CG  PRO   242      39.409  51.779  57.094  1.00  0.00           C  
ATOM   3632  HG2 PRO   242      39.038  51.213  56.240  1.00  0.00           H  
ATOM   3633  HG3 PRO   242      39.103  52.816  56.957  1.00  0.00           H  
ATOM   3634  CB  PRO   242      38.816  51.283  58.390  1.00  0.00           C  
ATOM   3635  HB2 PRO   242      37.933  50.725  58.077  1.00  0.00           H  
ATOM   3636  HB3 PRO   242      38.549  52.125  59.028  1.00  0.00           H  
ATOM   3637  CA  PRO   242      39.805  50.335  59.034  1.00  0.00           C  
ATOM   3638  HA  PRO   242      39.962  50.674  60.058  1.00  0.00           H  
ATOM   3639  C   PRO   242      39.410  48.838  59.046  1.00  0.00           C  
ATOM   3640  O   PRO   242      39.421  48.238  57.954  1.00  0.00           O  
ATOM   3641  N   CYX   243      38.796  48.398  60.153  1.00  0.00           N  
ATOM   3642  H   CYX   243      38.677  49.051  60.915  1.00  0.00           H  
ATOM   3643  CA  CYX   243      38.784  46.975  60.501  1.00  0.00           C  
ATOM   3644  HA  CYX   243      39.314  46.514  59.667  1.00  0.00           H  
ATOM   3645  CB  CYX   243      39.666  46.786  61.728  1.00  0.00           C  
ATOM   3646  HB2 CYX   243      39.439  47.493  62.525  1.00  0.00           H  
ATOM   3647  HB3 CYX   243      39.442  45.771  62.057  1.00  0.00           H  
ATOM   3648  SG  CYX   243      41.462  46.786  61.299  1.00  0.00           S  
ATOM   3649  C   CYX   243      37.372  46.408  60.620  1.00  0.00           C  
ATOM   3650  O   CYX   243      36.460  47.091  61.070  1.00  0.00           O  
ATOM   3651  N   ARG   244      37.149  45.082  60.337  1.00  0.00           N  
ATOM   3652  H   ARG   244      37.780  44.664  59.667  1.00  0.00           H  
ATOM   3653  CA  ARG   244      36.341  44.151  61.124  1.00  0.00           C  
ATOM   3654  HA  ARG   244      35.713  44.733  61.799  1.00  0.00           H  
ATOM   3655  CB  ARG   244      35.626  43.102  60.241  1.00  0.00           C  
ATOM   3656  HB2 ARG   244      36.366  42.463  59.760  1.00  0.00           H  
ATOM   3657  HB3 ARG   244      35.120  42.424  60.929  1.00  0.00           H  
ATOM   3658  CG  ARG   244      34.631  43.810  59.259  1.00  0.00           C  
ATOM   3659  HG2 ARG   244      33.614  43.686  59.631  1.00  0.00           H  
ATOM   3660  HG3 ARG   244      34.822  44.843  58.970  1.00  0.00           H  
ATOM   3661  CD  ARG   244      34.593  43.019  57.927  1.00  0.00           C  
ATOM   3662  HD2 ARG   244      35.577  43.200  57.495  1.00  0.00           H  
ATOM   3663  HD3 ARG   244      34.481  41.960  58.157  1.00  0.00           H  
ATOM   3664  NE  ARG   244      33.459  43.480  57.109  1.00  0.00           N  
ATOM   3665  HE  ARG   244      33.463  44.372  56.637  1.00  0.00           H  
ATOM   3666  CZ  ARG   244      32.255  42.941  56.966  1.00  0.00           C  
ATOM   3667  NH1 ARG   244      31.931  41.798  57.475  1.00  0.00           N  
ATOM   3668 HH11 ARG   244      32.509  41.343  58.167  1.00  0.00           H  
ATOM   3669 HH12 ARG   244      30.943  41.620  57.582  1.00  0.00           H  
ATOM   3670  NH2 ARG   244      31.543  43.144  55.915  1.00  0.00           N  
ATOM   3671 HH21 ARG   244      31.888  43.813  55.241  1.00  0.00           H  
ATOM   3672 HH22 ARG   244      30.856  42.485  55.578  1.00  0.00           H  
ATOM   3673  C   ARG   244      37.291  43.345  62.026  1.00  0.00           C  
ATOM   3674  O   ARG   244      38.430  43.162  61.645  1.00  0.00           O  
ATOM   3675  N   ILE   245      36.732  42.960  63.149  1.00  0.00           N  
ATOM   3676  H   ILE   245      35.822  43.311  63.411  1.00  0.00           H  
ATOM   3677  CA  ILE   245      37.407  42.180  64.183  1.00  0.00           C  
ATOM   3678  HA  ILE   245      38.210  41.615  63.710  1.00  0.00           H  
ATOM   3679  CB  ILE   245      38.133  43.095  65.263  1.00  0.00           C  
ATOM   3680  HB  ILE   245      37.366  43.216  66.028  1.00  0.00           H  
ATOM   3681  CG2 ILE   245      39.340  42.360  65.955  1.00  0.00           C  
ATOM   3682 HG21 ILE   245      39.098  41.366  66.330  1.00  0.00           H  
ATOM   3683 HG22 ILE   245      40.264  42.208  65.397  1.00  0.00           H  
ATOM   3684 HG23 ILE   245      39.655  43.010  66.771  1.00  0.00           H  
ATOM   3685  CG1 ILE   245      38.768  44.471  64.821  1.00  0.00           C  
ATOM   3686 HG12 ILE   245      39.470  44.801  65.586  1.00  0.00           H  
ATOM   3687 HG13 ILE   245      39.371  44.424  63.914  1.00  0.00           H  
ATOM   3688  CD1 ILE   245      37.823  45.734  64.652  1.00  0.00           C  
ATOM   3689 HD11 ILE   245      37.033  45.586  65.388  1.00  0.00           H  
ATOM   3690 HD12 ILE   245      38.365  46.671  64.776  1.00  0.00           H  
ATOM   3691 HD13 ILE   245      37.445  45.733  63.629  1.00  0.00           H  
ATOM   3692  C   ILE   245      36.495  41.088  64.847  1.00  0.00           C  
ATOM   3693  O   ILE   245      35.284  41.298  64.982  1.00  0.00           O  
ATOM   3694  N   LYS   246      37.012  39.948  65.255  1.00  0.00           N  
ATOM   3695  H   LYS   246      37.965  39.803  64.953  1.00  0.00           H  
ATOM   3696  CA  LYS   246      36.299  38.680  65.585  1.00  0.00           C  
ATOM   3697  HA  LYS   246      35.310  38.877  65.999  1.00  0.00           H  
ATOM   3698  CB  LYS   246      36.041  37.851  64.408  1.00  0.00           C  
ATOM   3699  HB2 LYS   246      37.019  37.630  63.980  1.00  0.00           H  
ATOM   3700  HB3 LYS   246      35.646  36.865  64.654  1.00  0.00           H  
ATOM   3701  CG  LYS   246      35.145  38.568  63.372  1.00  0.00           C  
ATOM   3702  HG2 LYS   246      34.264  39.013  63.833  1.00  0.00           H  
ATOM   3703  HG3 LYS   246      35.730  39.360  62.904  1.00  0.00           H  
ATOM   3704  CD  LYS   246      34.692  37.640  62.238  1.00  0.00           C  
ATOM   3705  HD2 LYS   246      34.396  38.106  61.298  1.00  0.00           H  
ATOM   3706  HD3 LYS   246      35.555  37.034  61.960  1.00  0.00           H  
ATOM   3707  CE  LYS   246      33.503  36.780  62.612  1.00  0.00           C  
ATOM   3708  HE2 LYS   246      33.740  36.329  63.576  1.00  0.00           H  
ATOM   3709  HE3 LYS   246      32.665  37.475  62.664  1.00  0.00           H  
ATOM   3710  NZ  LYS   246      33.304  35.772  61.516  1.00  0.00           N  
ATOM   3711  HZ1 LYS   246      34.170  35.429  61.126  1.00  0.00           H  
ATOM   3712  HZ2 LYS   246      32.974  34.898  61.900  1.00  0.00           H  
ATOM   3713  HZ3 LYS   246      32.718  35.998  60.726  1.00  0.00           H  
ATOM   3714  C   LYS   246      37.102  37.899  66.623  1.00  0.00           C  
ATOM   3715  O   LYS   246      38.196  37.442  66.294  1.00  0.00           O  
ATOM   3716  N   GLN   247      36.579  37.677  67.808  1.00  0.00           N  
ATOM   3717  H   GLN   247      35.708  38.139  68.029  1.00  0.00           H  
ATOM   3718  CA  GLN   247      37.308  36.955  68.855  1.00  0.00           C  
ATOM   3719  HA  GLN   247      38.382  37.029  68.690  1.00  0.00           H  
ATOM   3720  CB  GLN   247      37.016  37.592  70.225  1.00  0.00           C  
ATOM   3721  HB2 GLN   247      37.344  38.629  70.295  1.00  0.00           H  
ATOM   3722  HB3 GLN   247      35.929  37.629  70.287  1.00  0.00           H  
ATOM   3723  CG  GLN   247      37.627  36.993  71.501  1.00  0.00           C  
ATOM   3724  HG2 GLN   247      36.886  36.330  71.948  1.00  0.00           H  
ATOM   3725  HG3 GLN   247      38.601  36.527  71.351  1.00  0.00           H  
ATOM   3726  CD  GLN   247      37.737  38.080  72.541  1.00  0.00           C  
ATOM   3727  OE1 GLN   247      36.730  38.652  72.879  1.00  0.00           O  
ATOM   3728  NE2 GLN   247      38.883  38.703  72.816  1.00  0.00           N  
ATOM   3729 HE21 GLN   247      38.681  39.632  73.156  1.00  0.00           H  
ATOM   3730 HE22 GLN   247      39.594  38.483  72.133  1.00  0.00           H  
ATOM   3731  C   GLN   247      36.785  35.492  68.861  1.00  0.00           C  
ATOM   3732  O   GLN   247      35.580  35.206  69.007  1.00  0.00           O  
ATOM   3733  N   ILE   248      37.709  34.561  68.876  1.00  0.00           N  
ATOM   3734  H   ILE   248      38.681  34.829  68.940  1.00  0.00           H  
ATOM   3735  CA  ILE   248      37.479  33.162  69.149  1.00  0.00           C  
ATOM   3736  HA  ILE   248      36.585  32.790  68.650  1.00  0.00           H  
ATOM   3737  CB  ILE   248      38.682  32.186  68.834  1.00  0.00           C  
ATOM   3738  HB  ILE   248      39.520  32.427  69.487  1.00  0.00           H  
ATOM   3739  CG2 ILE   248      38.212  30.732  69.211  1.00  0.00           C  
ATOM   3740 HG21 ILE   248      38.087  30.763  70.293  1.00  0.00           H  
ATOM   3741 HG22 ILE   248      37.230  30.527  68.786  1.00  0.00           H  
ATOM   3742 HG23 ILE   248      39.036  30.031  69.073  1.00  0.00           H  
ATOM   3743  CG1 ILE   248      39.020  32.383  67.340  1.00  0.00           C  
ATOM   3744 HG12 ILE   248      39.620  31.601  66.874  1.00  0.00           H  
ATOM   3745 HG13 ILE   248      38.123  32.352  66.723  1.00  0.00           H  
ATOM   3746  CD1 ILE   248      39.880  33.655  67.014  1.00  0.00           C  
ATOM   3747 HD11 ILE   248      40.436  33.448  66.099  1.00  0.00           H  
ATOM   3748 HD12 ILE   248      39.148  34.431  66.787  1.00  0.00           H  
ATOM   3749 HD13 ILE   248      40.515  34.042  67.811  1.00  0.00           H  
ATOM   3750  C   ILE   248      37.028  33.012  70.658  1.00  0.00           C  
ATOM   3751  O   ILE   248      37.791  33.104  71.570  1.00  0.00           O  
ATOM   3752  N   ILE   249      35.756  32.719  70.944  1.00  0.00           N  
ATOM   3753  H   ILE   249      35.151  32.618  70.142  1.00  0.00           H  
ATOM   3754  CA  ILE   249      35.230  32.535  72.296  1.00  0.00           C  
ATOM   3755  HA  ILE   249      35.937  32.970  73.002  1.00  0.00           H  
ATOM   3756  CB  ILE   249      33.985  33.353  72.508  1.00  0.00           C  
ATOM   3757  HB  ILE   249      33.695  32.982  73.491  1.00  0.00           H  
ATOM   3758  CG2 ILE   249      34.395  34.883  72.609  1.00  0.00           C  
ATOM   3759 HG21 ILE   249      35.268  34.960  73.257  1.00  0.00           H  
ATOM   3760 HG22 ILE   249      34.638  35.187  71.591  1.00  0.00           H  
ATOM   3761 HG23 ILE   249      33.666  35.492  73.143  1.00  0.00           H  
ATOM   3762  CG1 ILE   249      32.792  33.107  71.516  1.00  0.00           C  
ATOM   3763 HG12 ILE   249      32.950  33.704  70.619  1.00  0.00           H  
ATOM   3764 HG13 ILE   249      32.687  32.058  71.239  1.00  0.00           H  
ATOM   3765  CD1 ILE   249      31.475  33.423  72.229  1.00  0.00           C  
ATOM   3766 HD11 ILE   249      31.606  34.325  72.827  1.00  0.00           H  
ATOM   3767 HD12 ILE   249      30.680  33.702  71.538  1.00  0.00           H  
ATOM   3768 HD13 ILE   249      31.224  32.634  72.938  1.00  0.00           H  
ATOM   3769  C   ILE   249      35.198  31.046  72.634  1.00  0.00           C  
ATOM   3770  O   ILE   249      35.111  30.710  73.852  1.00  0.00           O  
ATOM   3771  N   ASN   250      35.094  30.161  71.630  1.00  0.00           N  
ATOM   3772  H   ASN   250      35.093  30.370  70.642  1.00  0.00           H  
ATOM   3773  CA  ASN   250      35.642  28.758  71.857  1.00  0.00           C  
ATOM   3774  HA  ASN   250      36.448  28.930  72.570  1.00  0.00           H  
ATOM   3775  CB  ASN   250      34.579  27.912  72.523  1.00  0.00           C  
ATOM   3776  HB2 ASN   250      33.625  28.433  72.597  1.00  0.00           H  
ATOM   3777  HB3 ASN   250      34.465  26.979  71.970  1.00  0.00           H  
ATOM   3778  CG  ASN   250      34.972  27.406  73.819  1.00  0.00           C  
ATOM   3779  OD1 ASN   250      35.742  26.520  73.853  1.00  0.00           O  
ATOM   3780  ND2 ASN   250      34.564  27.868  74.908  1.00  0.00           N  
ATOM   3781 HD21 ASN   250      35.081  27.575  75.724  1.00  0.00           H  
ATOM   3782 HD22 ASN   250      34.207  28.812  74.945  1.00  0.00           H  
ATOM   3783  C   ASN   250      36.205  28.030  70.641  1.00  0.00           C  
ATOM   3784  O   ASN   250      35.681  28.376  69.555  1.00  0.00           O  
ATOM   3785  N   MET   251      37.280  27.253  70.808  1.00  0.00           N  
ATOM   3786  H   MET   251      37.685  27.259  71.733  1.00  0.00           H  
ATOM   3787  CA  MET   251      37.693  26.278  69.813  1.00  0.00           C  
ATOM   3788  HA  MET   251      37.850  26.820  68.881  1.00  0.00           H  
ATOM   3789  CB  MET   251      39.007  25.669  70.354  1.00  0.00           C  
ATOM   3790  HB2 MET   251      39.013  25.592  71.441  1.00  0.00           H  
ATOM   3791  HB3 MET   251      38.902  24.631  70.040  1.00  0.00           H  
ATOM   3792  CG  MET   251      40.250  26.312  69.779  1.00  0.00           C  
ATOM   3793  HG2 MET   251      40.330  26.293  68.692  1.00  0.00           H  
ATOM   3794  HG3 MET   251      40.250  27.359  70.082  1.00  0.00           H  
ATOM   3795  SD  MET   251      41.737  25.537  70.453  1.00  0.00           S  
ATOM   3796  CE  MET   251      41.716  24.239  69.266  1.00  0.00           C  
ATOM   3797  HE1 MET   251      41.554  24.655  68.272  1.00  0.00           H  
ATOM   3798  HE2 MET   251      42.682  23.733  69.270  1.00  0.00           H  
ATOM   3799  HE3 MET   251      40.936  23.519  69.511  1.00  0.00           H  
ATOM   3800  C   MET   251      36.585  25.253  69.661  1.00  0.00           C  
ATOM   3801  O   MET   251      36.082  24.839  70.644  1.00  0.00           O  
ATOM   3802  N   TRP   252      36.136  24.957  68.482  1.00  0.00           N  
ATOM   3803  H   TRP   252      36.547  25.387  67.666  1.00  0.00           H  
ATOM   3804  CA  TRP   252      34.708  24.494  68.226  1.00  0.00           C  
ATOM   3805  HA  TRP   252      34.186  24.345  69.171  1.00  0.00           H  
ATOM   3806  CB  TRP   252      33.952  25.511  67.435  1.00  0.00           C  
ATOM   3807  HB2 TRP   252      34.297  26.480  67.798  1.00  0.00           H  
ATOM   3808  HB3 TRP   252      34.224  25.412  66.384  1.00  0.00           H  
ATOM   3809  CG  TRP   252      32.542  25.464  67.455  1.00  0.00           C  
ATOM   3810  CD1 TRP   252      31.728  25.353  68.552  1.00  0.00           C  
ATOM   3811  HD1 TRP   252      32.144  25.165  69.531  1.00  0.00           H  
ATOM   3812  NE1 TRP   252      30.421  25.492  68.169  1.00  0.00           N  
ATOM   3813  HE1 TRP   252      29.665  25.169  68.757  1.00  0.00           H  
ATOM   3814  CE2 TRP   252      30.225  25.773  66.821  1.00  0.00           C  
ATOM   3815  CZ2 TRP   252      29.111  25.899  66.054  1.00  0.00           C  
ATOM   3816  HZ2 TRP   252      28.100  25.998  66.420  1.00  0.00           H  
ATOM   3817  CH2 TRP   252      29.197  25.745  64.632  1.00  0.00           C  
ATOM   3818  HH2 TRP   252      28.427  26.044  63.936  1.00  0.00           H  
ATOM   3819  CZ3 TRP   252      30.438  25.571  64.053  1.00  0.00           C  
ATOM   3820  HZ3 TRP   252      30.439  25.508  62.975  1.00  0.00           H  
ATOM   3821  CE3 TRP   252      31.630  25.438  64.863  1.00  0.00           C  
ATOM   3822  HE3 TRP   252      32.587  25.253  64.397  1.00  0.00           H  
ATOM   3823  CD2 TRP   252      31.554  25.558  66.288  1.00  0.00           C  
ATOM   3824  C   TRP   252      34.767  23.093  67.664  1.00  0.00           C  
ATOM   3825  O   TRP   252      33.908  22.595  66.907  1.00  0.00           O  
ATOM   3826  N   CYX   253      35.806  22.371  67.999  1.00  0.00           N  
ATOM   3827  H   CYX   253      36.252  22.730  68.832  1.00  0.00           H  
ATOM   3828  CA  CYX   253      36.477  21.347  67.184  1.00  0.00           C  
ATOM   3829  HA  CYX   253      36.613  21.839  66.220  1.00  0.00           H  
ATOM   3830  CB  CYX   253      37.798  20.964  67.783  1.00  0.00           C  
ATOM   3831  HB2 CYX   253      37.577  20.743  68.828  1.00  0.00           H  
ATOM   3832  HB3 CYX   253      38.241  20.082  67.321  1.00  0.00           H  
ATOM   3833  SG  CYX   253      39.086  22.328  67.746  1.00  0.00           S  
ATOM   3834  C   CYX   253      35.558  20.171  66.892  1.00  0.00           C  
ATOM   3835  O   CYX   253      35.575  19.806  65.712  1.00  0.00           O  
ATOM   3836  N   LYS   254      34.720  19.680  67.800  1.00  0.00           N  
ATOM   3837  H   LYS   254      34.700  20.236  68.643  1.00  0.00           H  
ATOM   3838  CA  LYS   254      33.680  18.683  67.544  1.00  0.00           C  
ATOM   3839  HA  LYS   254      34.134  17.787  67.122  1.00  0.00           H  
ATOM   3840  CB  LYS   254      33.025  18.323  68.921  1.00  0.00           C  
ATOM   3841  HB2 LYS   254      33.699  18.640  69.717  1.00  0.00           H  
ATOM   3842  HB3 LYS   254      32.029  18.765  68.947  1.00  0.00           H  
ATOM   3843  CG  LYS   254      32.778  16.761  69.114  1.00  0.00           C  
ATOM   3844  HG2 LYS   254      32.196  16.407  68.263  1.00  0.00           H  
ATOM   3845  HG3 LYS   254      33.764  16.302  69.047  1.00  0.00           H  
ATOM   3846  CD  LYS   254      31.962  16.564  70.342  1.00  0.00           C  
ATOM   3847  HD2 LYS   254      32.391  16.977  71.255  1.00  0.00           H  
ATOM   3848  HD3 LYS   254      30.956  16.943  70.166  1.00  0.00           H  
ATOM   3849  CE  LYS   254      31.854  15.060  70.504  1.00  0.00           C  
ATOM   3850  HE2 LYS   254      31.308  14.499  69.746  1.00  0.00           H  
ATOM   3851  HE3 LYS   254      32.855  14.686  70.723  1.00  0.00           H  
ATOM   3852  NZ  LYS   254      30.999  14.829  71.663  1.00  0.00           N  
ATOM   3853  HZ1 LYS   254      30.744  13.859  71.783  1.00  0.00           H  
ATOM   3854  HZ2 LYS   254      31.397  15.202  72.514  1.00  0.00           H  
ATOM   3855  HZ3 LYS   254      30.094  15.271  71.593  1.00  0.00           H  
ATOM   3856  C   LYS   254      32.614  19.061  66.555  1.00  0.00           C  
ATOM   3857  O   LYS   254      32.048  18.210  65.885  1.00  0.00           O  
ATOM   3858  N   VAL   255      32.204  20.331  66.437  1.00  0.00           N  
ATOM   3859  H   VAL   255      32.737  21.024  66.944  1.00  0.00           H  
ATOM   3860  CA  VAL   255      31.384  20.888  65.363  1.00  0.00           C  
ATOM   3861  HA  VAL   255      30.631  20.212  64.959  1.00  0.00           H  
ATOM   3862  CB  VAL   255      30.583  22.116  65.788  1.00  0.00           C  
ATOM   3863  HB  VAL   255      31.268  22.957  65.687  1.00  0.00           H  
ATOM   3864  CG1 VAL   255      29.271  22.282  65.000  1.00  0.00           C  
ATOM   3865 HG11 VAL   255      29.503  22.391  63.940  1.00  0.00           H  
ATOM   3866 HG12 VAL   255      28.725  21.343  65.093  1.00  0.00           H  
ATOM   3867 HG13 VAL   255      28.587  23.025  65.412  1.00  0.00           H  
ATOM   3868  CG2 VAL   255      30.177  22.091  67.329  1.00  0.00           C  
ATOM   3869 HG21 VAL   255      31.069  22.358  67.895  1.00  0.00           H  
ATOM   3870 HG22 VAL   255      29.446  22.887  67.469  1.00  0.00           H  
ATOM   3871 HG23 VAL   255      29.633  21.180  67.578  1.00  0.00           H  
ATOM   3872  C   VAL   255      32.259  21.188  64.175  1.00  0.00           C  
ATOM   3873  O   VAL   255      31.780  21.202  63.026  1.00  0.00           O  
ATOM   3874  N   GLY   256      33.377  21.828  64.355  1.00  0.00           N  
ATOM   3875  H   GLY   256      33.535  22.262  65.254  1.00  0.00           H  
ATOM   3876  CA  GLY   256      34.063  22.400  63.187  1.00  0.00           C  
ATOM   3877  HA2 GLY   256      34.214  21.617  62.443  1.00  0.00           H  
ATOM   3878  HA3 GLY   256      33.483  23.232  62.787  1.00  0.00           H  
ATOM   3879  C   GLY   256      35.448  22.945  63.562  1.00  0.00           C  
ATOM   3880  O   GLY   256      36.464  22.216  63.623  1.00  0.00           O  
ATOM   3881  N   LYS   257      35.519  24.336  63.765  1.00  0.00           N  
ATOM   3882  H   LYS   257      34.724  24.898  63.497  1.00  0.00           H  
ATOM   3883  CA  LYS   257      36.840  25.052  64.016  1.00  0.00           C  
ATOM   3884  HA  LYS   257      37.549  24.381  64.500  1.00  0.00           H  
ATOM   3885  CB  LYS   257      37.609  25.625  62.759  1.00  0.00           C  
ATOM   3886  HB2 LYS   257      37.093  26.487  62.337  1.00  0.00           H  
ATOM   3887  HB3 LYS   257      38.586  25.955  63.115  1.00  0.00           H  
ATOM   3888  CG  LYS   257      37.732  24.604  61.591  1.00  0.00           C  
ATOM   3889  HG2 LYS   257      36.726  24.199  61.485  1.00  0.00           H  
ATOM   3890  HG3 LYS   257      37.957  25.196  60.704  1.00  0.00           H  
ATOM   3891  CD  LYS   257      38.768  23.491  61.755  1.00  0.00           C  
ATOM   3892  HD2 LYS   257      39.724  23.851  61.376  1.00  0.00           H  
ATOM   3893  HD3 LYS   257      39.030  23.326  62.800  1.00  0.00           H  
ATOM   3894  CE  LYS   257      38.284  22.251  60.949  1.00  0.00           C  
ATOM   3895  HE2 LYS   257      37.554  21.748  61.582  1.00  0.00           H  
ATOM   3896  HE3 LYS   257      37.772  22.670  60.082  1.00  0.00           H  
ATOM   3897  NZ  LYS   257      39.292  21.252  60.558  1.00  0.00           N  
ATOM   3898  HZ1 LYS   257      39.941  21.578  59.857  1.00  0.00           H  
ATOM   3899  HZ2 LYS   257      39.825  20.999  61.378  1.00  0.00           H  
ATOM   3900  HZ3 LYS   257      38.903  20.418  60.141  1.00  0.00           H  
ATOM   3901  C   LYS   257      36.766  26.054  65.180  1.00  0.00           C  
ATOM   3902  O   LYS   257      37.395  25.882  66.158  1.00  0.00           O  
ATOM   3903  N   MET   258      36.047  27.193  64.967  1.00  0.00           N  
ATOM   3904  H   MET   258      35.477  27.149  64.134  1.00  0.00           H  
ATOM   3905  CA  MET   258      35.879  28.317  65.833  1.00  0.00           C  
ATOM   3906  HA  MET   258      36.283  28.058  66.812  1.00  0.00           H  
ATOM   3907  CB  MET   258      36.834  29.461  65.267  1.00  0.00           C  
ATOM   3908  HB2 MET   258      36.410  29.812  64.326  1.00  0.00           H  
ATOM   3909  HB3 MET   258      36.749  30.178  66.084  1.00  0.00           H  
ATOM   3910  CG  MET   258      38.307  29.120  64.985  1.00  0.00           C  
ATOM   3911  HG2 MET   258      38.363  28.488  64.099  1.00  0.00           H  
ATOM   3912  HG3 MET   258      38.904  30.025  64.874  1.00  0.00           H  
ATOM   3913  SD  MET   258      39.214  28.345  66.341  1.00  0.00           S  
ATOM   3914  CE  MET   258      40.383  27.456  65.315  1.00  0.00           C  
ATOM   3915  HE1 MET   258      39.978  26.510  64.956  1.00  0.00           H  
ATOM   3916  HE2 MET   258      40.809  28.163  64.603  1.00  0.00           H  
ATOM   3917  HE3 MET   258      41.085  27.060  66.049  1.00  0.00           H  
ATOM   3918  C   MET   258      34.349  28.710  66.143  1.00  0.00           C  
ATOM   3919  O   MET   258      33.523  28.516  65.230  1.00  0.00           O  
ATOM   3920  N   MET   259      34.026  29.499  67.198  1.00  0.00           N  
ATOM   3921  H   MET   259      34.646  29.536  67.995  1.00  0.00           H  
ATOM   3922  CA  MET   259      32.805  30.290  67.338  1.00  0.00           C  
ATOM   3923  HA  MET   259      32.403  30.519  66.351  1.00  0.00           H  
ATOM   3924  CB  MET   259      31.707  29.516  68.066  1.00  0.00           C  
ATOM   3925  HB2 MET   259      30.735  29.954  67.839  1.00  0.00           H  
ATOM   3926  HB3 MET   259      31.684  28.564  67.536  1.00  0.00           H  
ATOM   3927  CG  MET   259      32.081  29.381  69.534  1.00  0.00           C  
ATOM   3928  HG2 MET   259      32.663  28.472  69.689  1.00  0.00           H  
ATOM   3929  HG3 MET   259      32.557  30.252  69.985  1.00  0.00           H  
ATOM   3930  SD  MET   259      30.657  29.150  70.682  1.00  0.00           S  
ATOM   3931  CE  MET   259      29.924  27.512  70.480  1.00  0.00           C  
ATOM   3932  HE1 MET   259      30.668  26.724  70.596  1.00  0.00           H  
ATOM   3933  HE2 MET   259      29.069  27.365  71.139  1.00  0.00           H  
ATOM   3934  HE3 MET   259      29.491  27.363  69.491  1.00  0.00           H  
ATOM   3935  C   MET   259      33.109  31.689  67.918  1.00  0.00           C  
ATOM   3936  O   MET   259      34.088  31.847  68.641  1.00  0.00           O  
ATOM   3937  N   TYR   260      32.326  32.736  67.555  1.00  0.00           N  
ATOM   3938  H   TYR   260      31.476  32.553  67.041  1.00  0.00           H  
ATOM   3939  CA  TYR   260      32.680  34.159  67.629  1.00  0.00           C  
ATOM   3940  HA  TYR   260      33.724  34.179  67.943  1.00  0.00           H  
ATOM   3941  CB  TYR   260      32.681  34.721  66.187  1.00  0.00           C  
ATOM   3942  HB2 TYR   260      31.678  34.629  65.769  1.00  0.00           H  
ATOM   3943  HB3 TYR   260      32.757  35.800  66.324  1.00  0.00           H  
ATOM   3944  CG  TYR   260      33.761  34.165  65.223  1.00  0.00           C  
ATOM   3945  CD1 TYR   260      33.336  33.484  64.048  1.00  0.00           C  
ATOM   3946  HD1 TYR   260      32.275  33.324  63.922  1.00  0.00           H  
ATOM   3947  CE1 TYR   260      34.341  33.022  63.151  1.00  0.00           C  
ATOM   3948  HE1 TYR   260      34.033  32.296  62.413  1.00  0.00           H  
ATOM   3949  CZ  TYR   260      35.689  33.141  63.495  1.00  0.00           C  
ATOM   3950  OH  TYR   260      36.619  32.650  62.735  1.00  0.00           O  
ATOM   3951  HH  TYR   260      36.323  31.865  62.269  1.00  0.00           H  
ATOM   3952  CE2 TYR   260      36.130  33.731  64.725  1.00  0.00           C  
ATOM   3953  HE2 TYR   260      37.118  33.510  65.101  1.00  0.00           H  
ATOM   3954  CD2 TYR   260      35.149  34.223  65.626  1.00  0.00           C  
ATOM   3955  HD2 TYR   260      35.505  34.575  66.583  1.00  0.00           H  
ATOM   3956  C   TYR   260      31.881  35.069  68.625  1.00  0.00           C  
ATOM   3957  O   TYR   260      30.655  34.930  68.787  1.00  0.00           O  
ATOM   3958  N   ALA   261      32.573  36.076  69.154  1.00  0.00           N  
ATOM   3959  H   ALA   261      33.564  36.131  68.968  1.00  0.00           H  
ATOM   3960  CA  ALA   261      32.007  37.328  69.660  1.00  0.00           C  
ATOM   3961  HA  ALA   261      30.982  37.391  69.295  1.00  0.00           H  
ATOM   3962  CB  ALA   261      32.146  37.275  71.181  1.00  0.00           C  
ATOM   3963  HB1 ALA   261      31.607  36.424  71.597  1.00  0.00           H  
ATOM   3964  HB2 ALA   261      33.212  37.105  71.332  1.00  0.00           H  
ATOM   3965  HB3 ALA   261      31.672  38.200  71.510  1.00  0.00           H  
ATOM   3966  C   ALA   261      32.883  38.458  69.044  1.00  0.00           C  
ATOM   3967  O   ALA   261      33.968  38.162  68.522  1.00  0.00           O  
ATOM   3968  N   PRO   262      32.481  39.742  69.213  1.00  0.00           N  
ATOM   3969  CD  PRO   262      31.056  40.080  69.164  1.00  0.00           C  
ATOM   3970  HD2 PRO   262      30.637  39.850  70.143  1.00  0.00           H  
ATOM   3971  HD3 PRO   262      30.555  39.628  68.308  1.00  0.00           H  
ATOM   3972  CG  PRO   262      30.986  41.575  68.873  1.00  0.00           C  
ATOM   3973  HG2 PRO   262      30.433  42.114  69.642  1.00  0.00           H  
ATOM   3974  HG3 PRO   262      30.485  41.727  67.917  1.00  0.00           H  
ATOM   3975  CB  PRO   262      32.439  42.036  68.748  1.00  0.00           C  
ATOM   3976  HB2 PRO   262      32.733  42.971  69.225  1.00  0.00           H  
ATOM   3977  HB3 PRO   262      32.661  42.239  67.700  1.00  0.00           H  
ATOM   3978  CA  PRO   262      33.402  40.849  69.028  1.00  0.00           C  
ATOM   3979  HA  PRO   262      33.973  40.589  68.137  1.00  0.00           H  
ATOM   3980  C   PRO   262      34.348  41.118  70.256  1.00  0.00           C  
ATOM   3981  O   PRO   262      34.195  40.482  71.302  1.00  0.00           O  
ATOM   3982  N   PRO   263      35.373  41.878  70.065  1.00  0.00           N  
ATOM   3983  CD  PRO   263      35.763  42.527  68.837  1.00  0.00           C  
ATOM   3984  HD2 PRO   263      35.019  43.252  68.509  1.00  0.00           H  
ATOM   3985  HD3 PRO   263      36.005  41.854  68.015  1.00  0.00           H  
ATOM   3986  CG  PRO   263      37.058  43.262  69.133  1.00  0.00           C  
ATOM   3987  HG2 PRO   263      36.945  44.281  69.502  1.00  0.00           H  
ATOM   3988  HG3 PRO   263      37.633  43.273  68.207  1.00  0.00           H  
ATOM   3989  CB  PRO   263      37.626  42.322  70.163  1.00  0.00           C  
ATOM   3990  HB2 PRO   263      38.272  42.771  70.917  1.00  0.00           H  
ATOM   3991  HB3 PRO   263      38.019  41.423  69.688  1.00  0.00           H  
ATOM   3992  CA  PRO   263      36.437  41.909  71.013  1.00  0.00           C  
ATOM   3993  HA  PRO   263      36.663  40.906  71.374  1.00  0.00           H  
ATOM   3994  C   PRO   263      35.955  42.783  72.199  1.00  0.00           C  
ATOM   3995  O   PRO   263      36.337  43.906  72.340  1.00  0.00           O  
ATOM   3996  N   ILE   264      35.122  42.312  73.081  1.00  0.00           N  
ATOM   3997  H   ILE   264      34.786  41.368  72.957  1.00  0.00           H  
ATOM   3998  CA  ILE   264      34.526  42.982  74.221  1.00  0.00           C  
ATOM   3999  HA  ILE   264      34.392  44.010  73.884  1.00  0.00           H  
ATOM   4000  CB  ILE   264      33.141  42.334  74.490  1.00  0.00           C  
ATOM   4001  HB  ILE   264      33.316  41.274  74.672  1.00  0.00           H  
ATOM   4002  CG2 ILE   264      32.510  42.999  75.749  1.00  0.00           C  
ATOM   4003 HG21 ILE   264      32.358  44.069  75.613  1.00  0.00           H  
ATOM   4004 HG22 ILE   264      31.510  42.589  75.889  1.00  0.00           H  
ATOM   4005 HG23 ILE   264      33.152  42.789  76.605  1.00  0.00           H  
ATOM   4006  CG1 ILE   264      32.222  42.621  73.242  1.00  0.00           C  
ATOM   4007 HG12 ILE   264      31.786  43.618  73.181  1.00  0.00           H  
ATOM   4008 HG13 ILE   264      32.754  42.426  72.311  1.00  0.00           H  
ATOM   4009  CD1 ILE   264      30.932  41.717  73.305  1.00  0.00           C  
ATOM   4010 HD11 ILE   264      31.237  40.710  73.588  1.00  0.00           H  
ATOM   4011 HD12 ILE   264      30.317  42.092  74.123  1.00  0.00           H  
ATOM   4012 HD13 ILE   264      30.307  41.870  72.425  1.00  0.00           H  
ATOM   4013  C   ILE   264      35.424  42.896  75.490  1.00  0.00           C  
ATOM   4014  O   ILE   264      35.822  43.987  75.940  1.00  0.00           O  
ATOM   4015  N   SER   265      35.821  41.699  75.895  1.00  0.00           N  
ATOM   4016  H   SER   265      35.505  40.868  75.416  1.00  0.00           H  
ATOM   4017  CA  SER   265      36.552  41.527  77.162  1.00  0.00           C  
ATOM   4018  HA  SER   265      36.001  41.944  78.005  1.00  0.00           H  
ATOM   4019  CB  SER   265      36.656  39.984  77.432  1.00  0.00           C  
ATOM   4020  HB2 SER   265      37.116  39.515  76.562  1.00  0.00           H  
ATOM   4021  HB3 SER   265      37.289  39.690  78.269  1.00  0.00           H  
ATOM   4022  OG  SER   265      35.310  39.438  77.559  1.00  0.00           O  
ATOM   4023  HG  SER   265      34.984  39.237  76.679  1.00  0.00           H  
ATOM   4024  C   SER   265      37.951  42.138  77.149  1.00  0.00           C  
ATOM   4025  O   SER   265      38.731  42.032  76.223  1.00  0.00           O  
ATOM   4026  N   GLY   266      38.181  42.895  78.163  1.00  0.00           N  
ATOM   4027  H   GLY   266      37.577  42.765  78.962  1.00  0.00           H  
ATOM   4028  CA  GLY   266      39.448  43.585  78.380  1.00  0.00           C  
ATOM   4029  HA2 GLY   266      39.483  43.996  79.389  1.00  0.00           H  
ATOM   4030  HA3 GLY   266      40.345  43.022  78.122  1.00  0.00           H  
ATOM   4031  C   GLY   266      39.660  44.869  77.459  1.00  0.00           C  
ATOM   4032  O   GLY   266      39.305  45.966  77.906  1.00  0.00           O  
ATOM   4033  N   GLN   267      40.204  44.751  76.231  1.00  0.00           N  
ATOM   4034  H   GLN   267      40.341  43.836  75.825  1.00  0.00           H  
ATOM   4035  CA  GLN   267      40.772  45.757  75.382  1.00  0.00           C  
ATOM   4036  HA  GLN   267      40.013  46.495  75.119  1.00  0.00           H  
ATOM   4037  CB  GLN   267      41.930  46.432  76.195  1.00  0.00           C  
ATOM   4038  HB2 GLN   267      41.737  46.405  77.268  1.00  0.00           H  
ATOM   4039  HB3 GLN   267      42.842  45.903  75.918  1.00  0.00           H  
ATOM   4040  CG  GLN   267      41.949  47.920  75.764  1.00  0.00           C  
ATOM   4041  HG2 GLN   267      42.136  48.011  74.694  1.00  0.00           H  
ATOM   4042  HG3 GLN   267      40.958  48.286  76.036  1.00  0.00           H  
ATOM   4043  CD  GLN   267      42.999  48.714  76.426  1.00  0.00           C  
ATOM   4044  OE1 GLN   267      44.025  48.303  76.872  1.00  0.00           O  
ATOM   4045  NE2 GLN   267      42.962  50.036  76.236  1.00  0.00           N  
ATOM   4046 HE21 GLN   267      42.182  50.519  75.813  1.00  0.00           H  
ATOM   4047 HE22 GLN   267      43.784  50.558  76.504  1.00  0.00           H  
ATOM   4048  C   GLN   267      41.304  45.139  74.082  1.00  0.00           C  
ATOM   4049  O   GLN   267      41.930  44.111  74.145  1.00  0.00           O  
ATOM   4050  N   ILE   268      41.049  45.797  72.974  1.00  0.00           N  
ATOM   4051  H   ILE   268      40.611  46.704  73.043  1.00  0.00           H  
ATOM   4052  CA  ILE   268      41.610  45.322  71.728  1.00  0.00           C  
ATOM   4053  HA  ILE   268      41.291  44.280  71.699  1.00  0.00           H  
ATOM   4054  CB  ILE   268      41.086  46.066  70.470  1.00  0.00           C  
ATOM   4055  HB  ILE   268      41.077  47.144  70.631  1.00  0.00           H  
ATOM   4056  CG2 ILE   268      42.012  45.845  69.277  1.00  0.00           C  
ATOM   4057 HG21 ILE   268      42.965  46.310  69.529  1.00  0.00           H  
ATOM   4058 HG22 ILE   268      42.024  44.794  68.985  1.00  0.00           H  
ATOM   4059 HG23 ILE   268      41.543  46.436  68.490  1.00  0.00           H  
ATOM   4060  CG1 ILE   268      39.675  45.567  70.120  1.00  0.00           C  
ATOM   4061 HG12 ILE   268      39.801  44.750  69.410  1.00  0.00           H  
ATOM   4062 HG13 ILE   268      39.031  45.327  70.967  1.00  0.00           H  
ATOM   4063  CD1 ILE   268      38.835  46.538  69.293  1.00  0.00           C  
ATOM   4064 HD11 ILE   268      38.630  47.469  69.822  1.00  0.00           H  
ATOM   4065 HD12 ILE   268      39.452  46.732  68.415  1.00  0.00           H  
ATOM   4066 HD13 ILE   268      37.879  46.105  69.000  1.00  0.00           H  
ATOM   4067  C   ILE   268      43.185  45.513  71.896  1.00  0.00           C  
ATOM   4068  O   ILE   268      43.684  46.548  72.320  1.00  0.00           O  
ATOM   4069  N   ARG   269      43.954  44.430  71.659  1.00  0.00           N  
ATOM   4070  H   ARG   269      43.444  43.564  71.552  1.00  0.00           H  
ATOM   4071  CA  ARG   269      45.414  44.327  71.998  1.00  0.00           C  
ATOM   4072  HA  ARG   269      45.575  44.968  72.865  1.00  0.00           H  
ATOM   4073  CB  ARG   269      45.777  42.870  72.524  1.00  0.00           C  
ATOM   4074  HB2 ARG   269      45.429  42.089  71.848  1.00  0.00           H  
ATOM   4075  HB3 ARG   269      46.849  42.847  72.722  1.00  0.00           H  
ATOM   4076  CG  ARG   269      45.193  42.492  73.933  1.00  0.00           C  
ATOM   4077  HG2 ARG   269      45.807  42.849  74.760  1.00  0.00           H  
ATOM   4078  HG3 ARG   269      44.166  42.845  74.029  1.00  0.00           H  
ATOM   4079  CD  ARG   269      45.116  40.974  74.216  1.00  0.00           C  
ATOM   4080  HD2 ARG   269      46.013  40.518  73.796  1.00  0.00           H  
ATOM   4081  HD3 ARG   269      45.135  40.838  75.297  1.00  0.00           H  
ATOM   4082  NE  ARG   269      43.959  40.352  73.572  1.00  0.00           N  
ATOM   4083  HE  ARG   269      43.541  40.930  72.856  1.00  0.00           H  
ATOM   4084  CZ  ARG   269      43.646  39.042  73.621  1.00  0.00           C  
ATOM   4085  NH1 ARG   269      42.795  38.422  72.840  1.00  0.00           N  
ATOM   4086 HH11 ARG   269      42.369  38.884  72.049  1.00  0.00           H  
ATOM   4087 HH12 ARG   269      42.343  37.625  73.265  1.00  0.00           H  
ATOM   4088  NH2 ARG   269      43.732  38.416  74.740  1.00  0.00           N  
ATOM   4089 HH21 ARG   269      43.233  37.555  74.912  1.00  0.00           H  
ATOM   4090 HH22 ARG   269      44.012  39.026  75.495  1.00  0.00           H  
ATOM   4091  C   ARG   269      46.418  44.659  70.906  1.00  0.00           C  
ATOM   4092  O   ARG   269      47.221  45.526  71.190  1.00  0.00           O  
ATOM   4093  N   CYX   270      46.315  43.959  69.784  1.00  0.00           N  
ATOM   4094  H   CYX   270      45.714  43.147  69.806  1.00  0.00           H  
ATOM   4095  CA  CYX   270      47.293  43.952  68.786  1.00  0.00           C  
ATOM   4096  HA  CYX   270      48.049  43.237  69.111  1.00  0.00           H  
ATOM   4097  CB  CYX   270      46.753  43.184  67.569  1.00  0.00           C  
ATOM   4098  HB2 CYX   270      46.054  42.415  67.896  1.00  0.00           H  
ATOM   4099  HB3 CYX   270      46.241  43.808  66.836  1.00  0.00           H  
ATOM   4100  SG  CYX   270      48.196  42.457  66.609  1.00  0.00           S  
ATOM   4101  C   CYX   270      47.884  45.289  68.456  1.00  0.00           C  
ATOM   4102  O   CYX   270      47.239  46.152  67.847  1.00  0.00           O  
ATOM   4103  N   SER   271      49.141  45.376  68.591  1.00  0.00           N  
ATOM   4104  H   SER   271      49.429  44.981  69.475  1.00  0.00           H  
ATOM   4105  CA  SER   271      50.153  46.113  67.748  1.00  0.00           C  
ATOM   4106  HA  SER   271      49.749  46.522  66.822  1.00  0.00           H  
ATOM   4107  CB  SER   271      50.751  47.303  68.556  1.00  0.00           C  
ATOM   4108  HB2 SER   271      49.967  47.933  68.976  1.00  0.00           H  
ATOM   4109  HB3 SER   271      51.223  46.808  69.405  1.00  0.00           H  
ATOM   4110  OG  SER   271      51.691  48.104  67.936  1.00  0.00           O  
ATOM   4111  HG  SER   271      52.519  47.630  67.829  1.00  0.00           H  
ATOM   4112  C   SER   271      51.316  45.194  67.382  1.00  0.00           C  
ATOM   4113  O   SER   271      51.655  44.298  68.157  1.00  0.00           O  
ATOM   4114  N   SER   272      51.657  45.181  66.072  1.00  0.00           N  
ATOM   4115  H   SER   272      51.304  45.970  65.549  1.00  0.00           H  
ATOM   4116  CA  SER   272      52.651  44.314  65.368  1.00  0.00           C  
ATOM   4117  HA  SER   272      53.128  43.703  66.135  1.00  0.00           H  
ATOM   4118  CB  SER   272      51.994  43.243  64.420  1.00  0.00           C  
ATOM   4119  HB2 SER   272      51.082  42.879  64.892  1.00  0.00           H  
ATOM   4120  HB3 SER   272      51.994  43.796  63.481  1.00  0.00           H  
ATOM   4121  OG  SER   272      52.899  42.130  64.221  1.00  0.00           O  
ATOM   4122  HG  SER   272      52.534  41.297  64.529  1.00  0.00           H  
ATOM   4123  C   SER   272      53.744  45.165  64.683  1.00  0.00           C  
ATOM   4124  O   SER   272      53.648  46.378  64.594  1.00  0.00           O  
ATOM   4125  N   ASN   273      54.739  44.522  64.231  1.00  0.00           N  
ATOM   4126  H   ASN   273      54.884  43.561  64.506  1.00  0.00           H  
ATOM   4127  CA  ASN   273      55.643  44.947  63.072  1.00  0.00           C  
ATOM   4128  HA  ASN   273      55.420  45.981  62.811  1.00  0.00           H  
ATOM   4129  CB  ASN   273      57.149  44.789  63.455  1.00  0.00           C  
ATOM   4130  HB2 ASN   273      57.328  43.990  64.174  1.00  0.00           H  
ATOM   4131  HB3 ASN   273      57.806  44.607  62.604  1.00  0.00           H  
ATOM   4132  CG  ASN   273      57.729  45.969  64.141  1.00  0.00           C  
ATOM   4133  OD1 ASN   273      57.243  47.115  63.982  1.00  0.00           O  
ATOM   4134  ND2 ASN   273      58.920  45.852  64.641  1.00  0.00           N  
ATOM   4135 HD21 ASN   273      59.509  46.617  64.342  1.00  0.00           H  
ATOM   4136 HD22 ASN   273      59.285  44.937  64.420  1.00  0.00           H  
ATOM   4137  C   ASN   273      55.270  44.184  61.775  1.00  0.00           C  
ATOM   4138  O   ASN   273      54.930  43.065  61.790  1.00  0.00           O  
ATOM   4139  N   ILE   274      55.084  44.900  60.645  1.00  0.00           N  
ATOM   4140  H   ILE   274      55.254  45.895  60.685  1.00  0.00           H  
ATOM   4141  CA  ILE   274      55.319  44.427  59.267  1.00  0.00           C  
ATOM   4142  HA  ILE   274      54.711  43.527  59.181  1.00  0.00           H  
ATOM   4143  CB  ILE   274      54.844  45.532  58.290  1.00  0.00           C  
ATOM   4144  HB  ILE   274      55.395  46.460  58.442  1.00  0.00           H  
ATOM   4145  CG2 ILE   274      55.112  45.033  56.862  1.00  0.00           C  
ATOM   4146 HG21 ILE   274      54.726  44.016  56.795  1.00  0.00           H  
ATOM   4147 HG22 ILE   274      54.612  45.668  56.130  1.00  0.00           H  
ATOM   4148 HG23 ILE   274      56.177  45.158  56.666  1.00  0.00           H  
ATOM   4149  CG1 ILE   274      53.330  45.870  58.486  1.00  0.00           C  
ATOM   4150 HG12 ILE   274      52.721  45.139  57.954  1.00  0.00           H  
ATOM   4151 HG13 ILE   274      52.975  45.816  59.515  1.00  0.00           H  
ATOM   4152  CD1 ILE   274      52.878  47.261  57.985  1.00  0.00           C  
ATOM   4153 HD11 ILE   274      53.387  48.034  58.561  1.00  0.00           H  
ATOM   4154 HD12 ILE   274      53.142  47.391  56.936  1.00  0.00           H  
ATOM   4155 HD13 ILE   274      51.799  47.311  58.135  1.00  0.00           H  
ATOM   4156  C   ILE   274      56.805  44.196  59.105  1.00  0.00           C  
ATOM   4157  O   ILE   274      57.563  45.063  59.533  1.00  0.00           O  
ATOM   4158  N   THR   275      57.164  42.971  58.635  1.00  0.00           N  
ATOM   4159  H   THR   275      56.326  42.438  58.453  1.00  0.00           H  
ATOM   4160  CA  THR   275      58.524  42.557  58.198  1.00  0.00           C  
ATOM   4161  HA  THR   275      59.199  43.405  58.309  1.00  0.00           H  
ATOM   4162  CB  THR   275      59.018  41.360  59.037  1.00  0.00           C  
ATOM   4163  HB  THR   275      59.853  40.899  58.511  1.00  0.00           H  
ATOM   4164  CG2 THR   275      59.290  41.865  60.518  1.00  0.00           C  
ATOM   4165 HG21 THR   275      58.335  41.883  61.043  1.00  0.00           H  
ATOM   4166 HG22 THR   275      59.986  41.249  61.088  1.00  0.00           H  
ATOM   4167 HG23 THR   275      59.641  42.896  60.470  1.00  0.00           H  
ATOM   4168  OG1 THR   275      58.058  40.355  59.041  1.00  0.00           O  
ATOM   4169  HG1 THR   275      58.553  39.757  58.476  1.00  0.00           H  
ATOM   4170  C   THR   275      58.610  42.278  56.715  1.00  0.00           C  
ATOM   4171  O   THR   275      59.747  42.149  56.280  1.00  0.00           O  
ATOM   4172  N   GLY   276      57.441  42.262  56.042  1.00  0.00           N  
ATOM   4173  H   GLY   276      56.569  42.521  56.482  1.00  0.00           H  
ATOM   4174  CA  GLY   276      57.382  42.181  54.543  1.00  0.00           C  
ATOM   4175  HA2 GLY   276      57.722  43.147  54.169  1.00  0.00           H  
ATOM   4176  HA3 GLY   276      58.021  41.397  54.136  1.00  0.00           H  
ATOM   4177  C   GLY   276      56.019  42.075  53.927  1.00  0.00           C  
ATOM   4178  O   GLY   276      55.039  42.535  54.529  1.00  0.00           O  
ATOM   4179  N   LEU   277      55.899  41.565  52.663  1.00  0.00           N  
ATOM   4180  H   LEU   277      56.639  40.963  52.333  1.00  0.00           H  
ATOM   4181  CA  LEU   277      54.682  41.731  51.811  1.00  0.00           C  
ATOM   4182  HA  LEU   277      53.836  41.700  52.497  1.00  0.00           H  
ATOM   4183  CB  LEU   277      54.797  43.087  50.989  1.00  0.00           C  
ATOM   4184  HB2 LEU   277      55.733  42.960  50.444  1.00  0.00           H  
ATOM   4185  HB3 LEU   277      53.959  43.116  50.293  1.00  0.00           H  
ATOM   4186  CG  LEU   277      54.787  44.379  51.753  1.00  0.00           C  
ATOM   4187  HG  LEU   277      54.338  44.136  52.717  1.00  0.00           H  
ATOM   4188  CD1 LEU   277      56.221  44.896  52.074  1.00  0.00           C  
ATOM   4189 HD11 LEU   277      56.386  44.750  53.142  1.00  0.00           H  
ATOM   4190 HD12 LEU   277      56.924  44.200  51.616  1.00  0.00           H  
ATOM   4191 HD13 LEU   277      56.461  45.939  51.869  1.00  0.00           H  
ATOM   4192  CD2 LEU   277      53.870  45.527  51.179  1.00  0.00           C  
ATOM   4193 HD21 LEU   277      53.823  46.305  51.940  1.00  0.00           H  
ATOM   4194 HD22 LEU   277      54.306  45.848  50.233  1.00  0.00           H  
ATOM   4195 HD23 LEU   277      52.880  45.097  51.020  1.00  0.00           H  
ATOM   4196  C   LEU   277      54.607  40.460  50.947  1.00  0.00           C  
ATOM   4197  O   LEU   277      55.565  40.184  50.269  1.00  0.00           O  
ATOM   4198  N   LEU   278      53.397  39.861  50.718  1.00  0.00           N  
ATOM   4199  H   LEU   278      52.628  40.327  51.179  1.00  0.00           H  
ATOM   4200  CA  LEU   278      53.206  38.796  49.764  1.00  0.00           C  
ATOM   4201  HA  LEU   278      54.129  38.349  49.397  1.00  0.00           H  
ATOM   4202  CB  LEU   278      52.260  37.733  50.459  1.00  0.00           C  
ATOM   4203  HB2 LEU   278      51.562  38.302  51.074  1.00  0.00           H  
ATOM   4204  HB3 LEU   278      51.695  37.184  49.706  1.00  0.00           H  
ATOM   4205  CG  LEU   278      52.952  36.804  51.409  1.00  0.00           C  
ATOM   4206  HG  LEU   278      53.163  37.383  52.308  1.00  0.00           H  
ATOM   4207  CD1 LEU   278      51.923  35.724  51.830  1.00  0.00           C  
ATOM   4208 HD11 LEU   278      52.354  35.285  52.730  1.00  0.00           H  
ATOM   4209 HD12 LEU   278      50.984  36.234  52.044  1.00  0.00           H  
ATOM   4210 HD13 LEU   278      51.760  34.999  51.032  1.00  0.00           H  
ATOM   4211  CD2 LEU   278      54.277  36.182  50.870  1.00  0.00           C  
ATOM   4212 HD21 LEU   278      55.087  36.901  50.746  1.00  0.00           H  
ATOM   4213 HD22 LEU   278      54.621  35.390  51.536  1.00  0.00           H  
ATOM   4214 HD23 LEU   278      53.996  35.824  49.880  1.00  0.00           H  
ATOM   4215  C   LEU   278      52.433  39.437  48.615  1.00  0.00           C  
ATOM   4216  O   LEU   278      51.317  39.965  48.812  1.00  0.00           O  
ATOM   4217  N   LEU   279      53.175  39.503  47.523  1.00  0.00           N  
ATOM   4218  H   LEU   279      54.094  39.084  47.546  1.00  0.00           H  
ATOM   4219  CA  LEU   279      52.917  40.273  46.292  1.00  0.00           C  
ATOM   4220  HA  LEU   279      52.011  40.870  46.400  1.00  0.00           H  
ATOM   4221  CB  LEU   279      53.970  41.273  45.988  1.00  0.00           C  
ATOM   4222  HB2 LEU   279      54.874  40.663  46.011  1.00  0.00           H  
ATOM   4223  HB3 LEU   279      53.784  41.729  45.016  1.00  0.00           H  
ATOM   4224  CG  LEU   279      54.124  42.516  46.847  1.00  0.00           C  
ATOM   4225  HG  LEU   279      54.533  42.218  47.812  1.00  0.00           H  
ATOM   4226  CD1 LEU   279      55.113  43.413  46.182  1.00  0.00           C  
ATOM   4227 HD11 LEU   279      55.142  44.311  46.799  1.00  0.00           H  
ATOM   4228 HD12 LEU   279      56.160  43.124  46.271  1.00  0.00           H  
ATOM   4229 HD13 LEU   279      54.798  43.555  45.148  1.00  0.00           H  
ATOM   4230  CD2 LEU   279      52.815  43.357  46.860  1.00  0.00           C  
ATOM   4231 HD21 LEU   279      53.020  44.318  47.332  1.00  0.00           H  
ATOM   4232 HD22 LEU   279      52.473  43.563  45.846  1.00  0.00           H  
ATOM   4233 HD23 LEU   279      52.067  42.778  47.403  1.00  0.00           H  
ATOM   4234  C   LEU   279      52.673  39.299  45.078  1.00  0.00           C  
ATOM   4235  O   LEU   279      53.326  38.255  44.888  1.00  0.00           O  
ATOM   4236  N   THR   280      51.836  39.664  44.085  1.00  0.00           N  
ATOM   4237  H   THR   280      51.113  40.332  44.310  1.00  0.00           H  
ATOM   4238  CA  THR   280      51.904  39.216  42.696  1.00  0.00           C  
ATOM   4239  HA  THR   280      52.868  38.740  42.514  1.00  0.00           H  
ATOM   4240  CB  THR   280      50.801  38.404  42.282  1.00  0.00           C  
ATOM   4241  HB  THR   280      50.834  38.331  41.195  1.00  0.00           H  
ATOM   4242  CG2 THR   280      50.896  36.983  42.908  1.00  0.00           C  
ATOM   4243 HG21 THR   280      50.708  37.080  43.977  1.00  0.00           H  
ATOM   4244 HG22 THR   280      50.147  36.365  42.413  1.00  0.00           H  
ATOM   4245 HG23 THR   280      51.878  36.540  42.741  1.00  0.00           H  
ATOM   4246  OG1 THR   280      49.582  38.876  42.708  1.00  0.00           O  
ATOM   4247  HG1 THR   280      49.461  38.681  43.640  1.00  0.00           H  
ATOM   4248  C   THR   280      52.164  40.408  41.799  1.00  0.00           C  
ATOM   4249  O   THR   280      51.717  41.533  42.087  1.00  0.00           O  
ATOM   4250  N   ARG   281      52.932  40.244  40.630  1.00  0.00           N  
ATOM   4251  H   ARG   281      53.451  39.389  40.493  1.00  0.00           H  
ATOM   4252  CA  ARG   281      52.498  41.033  39.419  1.00  0.00           C  
ATOM   4253  HA  ARG   281      52.566  42.110  39.573  1.00  0.00           H  
ATOM   4254  CB  ARG   281      53.438  40.719  38.230  1.00  0.00           C  
ATOM   4255  HB2 ARG   281      53.310  39.675  37.944  1.00  0.00           H  
ATOM   4256  HB3 ARG   281      53.242  41.326  37.346  1.00  0.00           H  
ATOM   4257  CG  ARG   281      54.909  40.997  38.673  1.00  0.00           C  
ATOM   4258  HG2 ARG   281      55.120  42.063  38.586  1.00  0.00           H  
ATOM   4259  HG3 ARG   281      55.195  40.678  39.675  1.00  0.00           H  
ATOM   4260  CD  ARG   281      55.902  40.382  37.683  1.00  0.00           C  
ATOM   4261  HD2 ARG   281      56.933  40.341  38.037  1.00  0.00           H  
ATOM   4262  HD3 ARG   281      55.447  39.437  37.388  1.00  0.00           H  
ATOM   4263  NE  ARG   281      56.082  41.164  36.445  1.00  0.00           N  
ATOM   4264  HE  ARG   281      55.938  42.164  36.418  1.00  0.00           H  
ATOM   4265  CZ  ARG   281      56.709  40.766  35.392  1.00  0.00           C  
ATOM   4266  NH1 ARG   281      56.718  41.598  34.349  1.00  0.00           N  
ATOM   4267 HH11 ARG   281      56.173  42.447  34.393  1.00  0.00           H  
ATOM   4268 HH12 ARG   281      57.303  41.499  33.531  1.00  0.00           H  
ATOM   4269  NH2 ARG   281      57.355  39.633  35.285  1.00  0.00           N  
ATOM   4270 HH21 ARG   281      57.264  39.001  36.067  1.00  0.00           H  
ATOM   4271 HH22 ARG   281      57.636  39.365  34.352  1.00  0.00           H  
ATOM   4272  C   ARG   281      51.042  40.777  39.028  1.00  0.00           C  
ATOM   4273  O   ARG   281      50.516  39.610  39.043  1.00  0.00           O  
ATOM   4274  N   ASP   282      50.335  41.844  38.762  1.00  0.00           N  
ATOM   4275  H   ASP   282      50.846  42.695  38.945  1.00  0.00           H  
ATOM   4276  CA  ASP   282      48.955  41.835  38.346  1.00  0.00           C  
ATOM   4277  HA  ASP   282      48.419  41.522  39.242  1.00  0.00           H  
ATOM   4278  CB  ASP   282      48.376  43.188  38.078  1.00  0.00           C  
ATOM   4279  HB2 ASP   282      48.523  43.789  38.975  1.00  0.00           H  
ATOM   4280  HB3 ASP   282      48.930  43.579  37.225  1.00  0.00           H  
ATOM   4281  CG  ASP   282      46.913  43.186  37.636  1.00  0.00           C  
ATOM   4282  OD1 ASP   282      46.666  43.474  36.507  1.00  0.00           O  
ATOM   4283  OD2 ASP   282      46.095  42.772  38.464  1.00  0.00           O  
ATOM   4284  C   ASP   282      48.533  40.829  37.200  1.00  0.00           C  
ATOM   4285  O   ASP   282      49.130  40.857  36.118  1.00  0.00           O  
ATOM   4286  N   GLY   283      47.745  39.802  37.609  1.00  0.00           N  
ATOM   4287  H   GLY   283      47.500  39.709  38.585  1.00  0.00           H  
ATOM   4288  CA  GLY   283      46.875  39.049  36.734  1.00  0.00           C  
ATOM   4289  HA2 GLY   283      46.806  38.030  37.114  1.00  0.00           H  
ATOM   4290  HA3 GLY   283      45.855  39.415  36.858  1.00  0.00           H  
ATOM   4291  C   GLY   283      47.081  39.042  35.198  1.00  0.00           C  
ATOM   4292  O   GLY   283      46.288  39.687  34.515  1.00  0.00           O  
ATOM   4293  N   GLY   284      48.151  38.403  34.733  1.00  0.00           N  
ATOM   4294  H   GLY   284      48.662  37.828  35.386  1.00  0.00           H  
ATOM   4295  CA  GLY   284      48.520  38.324  33.323  1.00  0.00           C  
ATOM   4296  HA2 GLY   284      49.503  37.854  33.349  1.00  0.00           H  
ATOM   4297  HA3 GLY   284      47.806  37.694  32.793  1.00  0.00           H  
ATOM   4298  C   GLY   284      48.729  39.694  32.539  1.00  0.00           C  
ATOM   4299  O   GLY   284      48.322  39.787  31.369  1.00  0.00           O  
ATOM   4300  N   ASN   285      49.405  40.659  33.190  1.00  0.00           N  
ATOM   4301  H   ASN   285      49.501  40.593  34.193  1.00  0.00           H  
ATOM   4302  CA  ASN   285      49.746  41.973  32.709  1.00  0.00           C  
ATOM   4303  HA  ASN   285      48.827  42.448  32.365  1.00  0.00           H  
ATOM   4304  CB  ASN   285      50.338  42.909  33.826  1.00  0.00           C  
ATOM   4305  HB2 ASN   285      49.574  43.152  34.564  1.00  0.00           H  
ATOM   4306  HB3 ASN   285      51.201  42.447  34.305  1.00  0.00           H  
ATOM   4307  CG  ASN   285      50.704  44.296  33.298  1.00  0.00           C  
ATOM   4308  OD1 ASN   285      50.031  44.928  32.496  1.00  0.00           O  
ATOM   4309  ND2 ASN   285      51.802  44.855  33.723  1.00  0.00           N  
ATOM   4310 HD21 ASN   285      52.086  44.524  34.634  1.00  0.00           H  
ATOM   4311 HD22 ASN   285      52.238  45.677  33.333  1.00  0.00           H  
ATOM   4312  C   ASN   285      50.764  41.937  31.568  1.00  0.00           C  
ATOM   4313  O   ASN   285      51.740  41.212  31.587  1.00  0.00           O  
ATOM   4314  N   SER   286      50.464  42.620  30.476  1.00  0.00           N  
ATOM   4315  H   SER   286      49.541  43.027  30.516  1.00  0.00           H  
ATOM   4316  CA  SER   286      51.360  42.721  29.251  1.00  0.00           C  
ATOM   4317  HA  SER   286      52.309  42.263  29.530  1.00  0.00           H  
ATOM   4318  CB  SER   286      50.754  41.883  28.104  1.00  0.00           C  
ATOM   4319  HB2 SER   286      51.446  41.792  27.266  1.00  0.00           H  
ATOM   4320  HB3 SER   286      50.569  40.867  28.452  1.00  0.00           H  
ATOM   4321  OG  SER   286      49.514  42.353  27.591  1.00  0.00           O  
ATOM   4322  HG  SER   286      49.495  42.208  26.643  1.00  0.00           H  
ATOM   4323  C   SER   286      51.585  44.166  28.878  1.00  0.00           C  
ATOM   4324  O   SER   286      51.920  44.465  27.703  1.00  0.00           O  
ATOM   4325  N   ASN   287      51.700  45.085  29.894  1.00  0.00           N  
ATOM   4326  H   ASN   287      51.777  44.802  30.861  1.00  0.00           H  
ATOM   4327  CA  ASN   287      51.873  46.515  29.467  1.00  0.00           C  
ATOM   4328  HA  ASN   287      51.358  46.697  28.524  1.00  0.00           H  
ATOM   4329  CB  ASN   287      51.396  47.499  30.604  1.00  0.00           C  
ATOM   4330  HB2 ASN   287      50.435  47.105  30.934  1.00  0.00           H  
ATOM   4331  HB3 ASN   287      52.089  47.384  31.437  1.00  0.00           H  
ATOM   4332  CG  ASN   287      51.224  48.882  30.127  1.00  0.00           C  
ATOM   4333  OD1 ASN   287      51.997  49.511  29.495  1.00  0.00           O  
ATOM   4334  ND2 ASN   287      50.173  49.551  30.514  1.00  0.00           N  
ATOM   4335 HD21 ASN   287      50.084  50.505  30.196  1.00  0.00           H  
ATOM   4336 HD22 ASN   287      49.412  49.095  30.996  1.00  0.00           H  
ATOM   4337  C   ASN   287      53.401  46.805  29.160  1.00  0.00           C  
ATOM   4338  O   ASN   287      54.159  46.499  30.010  1.00  0.00           O  
ATOM   4339  N   ASN   288      53.732  47.459  28.066  1.00  0.00           N  
ATOM   4340  H   ASN   288      53.002  47.679  27.404  1.00  0.00           H  
ATOM   4341  CA  ASN   288      55.134  47.906  27.775  1.00  0.00           C  
ATOM   4342  HA  ASN   288      55.693  47.000  28.008  1.00  0.00           H  
ATOM   4343  CB  ASN   288      55.358  48.257  26.297  1.00  0.00           C  
ATOM   4344  HB2 ASN   288      55.307  47.393  25.635  1.00  0.00           H  
ATOM   4345  HB3 ASN   288      54.668  49.027  25.953  1.00  0.00           H  
ATOM   4346  CG  ASN   288      56.714  48.896  26.130  1.00  0.00           C  
ATOM   4347  OD1 ASN   288      57.645  48.215  26.473  1.00  0.00           O  
ATOM   4348  ND2 ASN   288      56.921  50.026  25.540  1.00  0.00           N  
ATOM   4349 HD21 ASN   288      57.919  50.146  25.633  1.00  0.00           H  
ATOM   4350 HD22 ASN   288      56.711  49.990  24.552  1.00  0.00           H  
ATOM   4351  C   ASN   288      55.510  49.034  28.772  1.00  0.00           C  
ATOM   4352  O   ASN   288      56.654  49.099  29.142  1.00  0.00           O  
ATOM   4353  N   GLU   289      54.638  50.043  29.015  1.00  0.00           N  
ATOM   4354  H   GLU   289      53.657  49.834  28.896  1.00  0.00           H  
ATOM   4355  CA  GLU   289      54.896  51.314  29.808  1.00  0.00           C  
ATOM   4356  HA  GLU   289      55.785  51.871  29.512  1.00  0.00           H  
ATOM   4357  CB  GLU   289      53.742  52.348  29.606  1.00  0.00           C  
ATOM   4358  HB2 GLU   289      53.591  52.708  28.588  1.00  0.00           H  
ATOM   4359  HB3 GLU   289      52.780  51.957  29.938  1.00  0.00           H  
ATOM   4360  CG  GLU   289      53.902  53.657  30.322  1.00  0.00           C  
ATOM   4361  HG2 GLU   289      53.571  54.399  29.596  1.00  0.00           H  
ATOM   4362  HG3 GLU   289      53.183  53.780  31.132  1.00  0.00           H  
ATOM   4363  CD  GLU   289      55.297  54.083  30.677  1.00  0.00           C  
ATOM   4364  OE1 GLU   289      55.430  54.691  31.808  1.00  0.00           O  
ATOM   4365  OE2 GLU   289      56.227  54.043  29.873  1.00  0.00           O  
ATOM   4366  C   GLU   289      55.054  50.933  31.290  1.00  0.00           C  
ATOM   4367  O   GLU   289      56.030  51.279  31.926  1.00  0.00           O  
ATOM   4368  N   SER   290      54.109  50.167  31.818  1.00  0.00           N  
ATOM   4369  H   SER   290      53.279  50.084  31.249  1.00  0.00           H  
ATOM   4370  CA  SER   290      53.871  50.066  33.257  1.00  0.00           C  
ATOM   4371  HA  SER   290      54.604  50.636  33.827  1.00  0.00           H  
ATOM   4372  CB  SER   290      52.452  50.712  33.540  1.00  0.00           C  
ATOM   4373  HB2 SER   290      51.773  49.980  33.103  1.00  0.00           H  
ATOM   4374  HB3 SER   290      52.299  50.806  34.616  1.00  0.00           H  
ATOM   4375  OG  SER   290      52.319  51.974  32.912  1.00  0.00           O  
ATOM   4376  HG  SER   290      52.944  52.483  33.435  1.00  0.00           H  
ATOM   4377  C   SER   290      53.931  48.570  33.852  1.00  0.00           C  
ATOM   4378  O   SER   290      53.529  47.570  33.189  1.00  0.00           O  
ATOM   4379  N   GLU   291      54.251  48.479  35.163  1.00  0.00           N  
ATOM   4380  H   GLU   291      54.735  49.226  35.639  1.00  0.00           H  
ATOM   4381  CA  GLU   291      53.923  47.275  35.952  1.00  0.00           C  
ATOM   4382  HA  GLU   291      53.492  46.576  35.235  1.00  0.00           H  
ATOM   4383  CB  GLU   291      55.081  46.544  36.633  1.00  0.00           C  
ATOM   4384  HB2 GLU   291      55.536  47.196  37.378  1.00  0.00           H  
ATOM   4385  HB3 GLU   291      54.733  45.683  37.204  1.00  0.00           H  
ATOM   4386  CG  GLU   291      56.186  46.098  35.536  1.00  0.00           C  
ATOM   4387  HG2 GLU   291      56.348  46.817  34.734  1.00  0.00           H  
ATOM   4388  HG3 GLU   291      57.141  46.096  36.062  1.00  0.00           H  
ATOM   4389  CD  GLU   291      55.859  44.758  34.875  1.00  0.00           C  
ATOM   4390  OE1 GLU   291      55.833  44.656  33.627  1.00  0.00           O  
ATOM   4391  OE2 GLU   291      55.610  43.772  35.660  1.00  0.00           O  
ATOM   4392  C   GLU   291      52.897  47.606  37.078  1.00  0.00           C  
ATOM   4393  O   GLU   291      52.827  48.686  37.591  1.00  0.00           O  
ATOM   4394  N   ILE   292      51.958  46.646  37.213  1.00  0.00           N  
ATOM   4395  H   ILE   292      52.090  45.699  36.885  1.00  0.00           H  
ATOM   4396  CA  ILE   292      50.979  46.703  38.317  1.00  0.00           C  
ATOM   4397  HA  ILE   292      51.148  47.629  38.867  1.00  0.00           H  
ATOM   4398  CB  ILE   292      49.495  46.671  37.840  1.00  0.00           C  
ATOM   4399  HB  ILE   292      49.176  45.648  37.639  1.00  0.00           H  
ATOM   4400  CG2 ILE   292      48.691  47.189  38.972  1.00  0.00           C  
ATOM   4401 HG21 ILE   292      49.071  48.156  39.302  1.00  0.00           H  
ATOM   4402 HG22 ILE   292      47.671  47.344  38.619  1.00  0.00           H  
ATOM   4403 HG23 ILE   292      48.393  46.509  39.769  1.00  0.00           H  
ATOM   4404  CG1 ILE   292      48.952  47.373  36.528  1.00  0.00           C  
ATOM   4405 HG12 ILE   292      49.330  46.909  35.617  1.00  0.00           H  
ATOM   4406 HG13 ILE   292      47.867  47.306  36.459  1.00  0.00           H  
ATOM   4407  CD1 ILE   292      49.214  48.918  36.377  1.00  0.00           C  
ATOM   4408 HD11 ILE   292      48.810  49.411  37.261  1.00  0.00           H  
ATOM   4409 HD12 ILE   292      50.285  49.028  36.206  1.00  0.00           H  
ATOM   4410 HD13 ILE   292      48.566  49.085  35.516  1.00  0.00           H  
ATOM   4411  C   ILE   292      51.305  45.592  39.357  1.00  0.00           C  
ATOM   4412  O   ILE   292      51.734  44.487  38.964  1.00  0.00           O  
ATOM   4413  N   PHE   293      51.075  45.843  40.619  1.00  0.00           N  
ATOM   4414  H   PHE   293      50.940  46.828  40.798  1.00  0.00           H  
ATOM   4415  CA  PHE   293      51.341  44.929  41.736  1.00  0.00           C  
ATOM   4416  HA  PHE   293      51.589  43.930  41.377  1.00  0.00           H  
ATOM   4417  CB  PHE   293      52.496  45.499  42.479  1.00  0.00           C  
ATOM   4418  HB2 PHE   293      52.428  46.567  42.684  1.00  0.00           H  
ATOM   4419  HB3 PHE   293      52.494  44.986  43.441  1.00  0.00           H  
ATOM   4420  CG  PHE   293      53.845  45.076  41.859  1.00  0.00           C  
ATOM   4421  CD1 PHE   293      54.433  45.914  40.931  1.00  0.00           C  
ATOM   4422  HD1 PHE   293      54.068  46.929  40.874  1.00  0.00           H  
ATOM   4423  CE1 PHE   293      55.552  45.475  40.151  1.00  0.00           C  
ATOM   4424  HE1 PHE   293      56.117  46.145  39.520  1.00  0.00           H  
ATOM   4425  CZ  PHE   293      56.047  44.162  40.364  1.00  0.00           C  
ATOM   4426  HZ  PHE   293      56.688  43.799  39.574  1.00  0.00           H  
ATOM   4427  CE2 PHE   293      55.462  43.381  41.330  1.00  0.00           C  
ATOM   4428  HE2 PHE   293      55.777  42.387  41.613  1.00  0.00           H  
ATOM   4429  CD2 PHE   293      54.383  43.818  42.034  1.00  0.00           C  
ATOM   4430  HD2 PHE   293      53.944  43.331  42.892  1.00  0.00           H  
ATOM   4431  C   PHE   293      49.984  44.795  42.529  1.00  0.00           C  
ATOM   4432  O   PHE   293      49.438  45.867  42.878  1.00  0.00           O  
ATOM   4433  N   ARG   294      49.849  43.605  43.027  1.00  0.00           N  
ATOM   4434  H   ARG   294      50.570  42.902  42.942  1.00  0.00           H  
ATOM   4435  CA  ARG   294      48.669  43.091  43.741  1.00  0.00           C  
ATOM   4436  HA  ARG   294      48.149  44.019  43.974  1.00  0.00           H  
ATOM   4437  CB  ARG   294      47.735  42.211  42.898  1.00  0.00           C  
ATOM   4438  HB2 ARG   294      48.326  41.386  42.500  1.00  0.00           H  
ATOM   4439  HB3 ARG   294      47.009  41.742  43.563  1.00  0.00           H  
ATOM   4440  CG  ARG   294      47.122  42.943  41.725  1.00  0.00           C  
ATOM   4441  HG2 ARG   294      47.884  43.592  41.292  1.00  0.00           H  
ATOM   4442  HG3 ARG   294      46.751  42.172  41.050  1.00  0.00           H  
ATOM   4443  CD  ARG   294      45.848  43.774  41.999  1.00  0.00           C  
ATOM   4444  HD2 ARG   294      45.204  43.120  42.587  1.00  0.00           H  
ATOM   4445  HD3 ARG   294      46.140  44.672  42.544  1.00  0.00           H  
ATOM   4446  NE  ARG   294      45.227  44.159  40.771  1.00  0.00           N  
ATOM   4447  HE  ARG   294      45.310  43.476  40.032  1.00  0.00           H  
ATOM   4448  CZ  ARG   294      44.302  45.055  40.527  1.00  0.00           C  
ATOM   4449  NH1 ARG   294      43.994  45.238  39.341  1.00  0.00           N  
ATOM   4450 HH11 ARG   294      43.207  45.848  39.170  1.00  0.00           H  
ATOM   4451 HH12 ARG   294      44.606  45.007  38.572  1.00  0.00           H  
ATOM   4452  NH2 ARG   294      43.517  45.520  41.469  1.00  0.00           N  
ATOM   4453 HH21 ARG   294      42.573  45.681  41.148  1.00  0.00           H  
ATOM   4454 HH22 ARG   294      43.780  45.293  42.418  1.00  0.00           H  
ATOM   4455  C   ARG   294      49.099  42.400  45.087  1.00  0.00           C  
ATOM   4456  O   ARG   294      49.945  41.523  45.051  1.00  0.00           O  
ATOM   4457  N   PRO   295      48.387  42.643  46.184  1.00  0.00           N  
ATOM   4458  CD  PRO   295      47.487  43.745  46.306  1.00  0.00           C  
ATOM   4459  HD2 PRO   295      46.601  43.727  45.671  1.00  0.00           H  
ATOM   4460  HD3 PRO   295      48.078  44.645  46.131  1.00  0.00           H  
ATOM   4461  CG  PRO   295      46.949  43.775  47.747  1.00  0.00           C  
ATOM   4462  HG2 PRO   295      46.025  43.198  47.752  1.00  0.00           H  
ATOM   4463  HG3 PRO   295      46.758  44.793  48.086  1.00  0.00           H  
ATOM   4464  CB  PRO   295      48.110  43.109  48.529  1.00  0.00           C  
ATOM   4465  HB2 PRO   295      47.919  42.665  49.506  1.00  0.00           H  
ATOM   4466  HB3 PRO   295      48.832  43.902  48.722  1.00  0.00           H  
ATOM   4467  CA  PRO   295      48.604  42.066  47.535  1.00  0.00           C  
ATOM   4468  HA  PRO   295      49.679  41.972  47.692  1.00  0.00           H  
ATOM   4469  C   PRO   295      47.946  40.684  47.596  1.00  0.00           C  
ATOM   4470  O   PRO   295      46.737  40.513  47.273  1.00  0.00           O  
ATOM   4471  N   GLY   296      48.686  39.759  48.162  1.00  0.00           N  
ATOM   4472  H   GLY   296      49.691  39.792  48.257  1.00  0.00           H  
ATOM   4473  CA  GLY   296      48.136  38.437  48.504  1.00  0.00           C  
ATOM   4474  HA2 GLY   296      47.761  38.384  49.525  1.00  0.00           H  
ATOM   4475  HA3 GLY   296      47.338  38.195  47.801  1.00  0.00           H  
ATOM   4476  C   GLY   296      49.205  37.354  48.451  1.00  0.00           C  
ATOM   4477  O   GLY   296      49.971  37.441  47.552  1.00  0.00           O  
ATOM   4478  N   GLY   297      49.242  36.365  49.315  1.00  0.00           N  
ATOM   4479  H   GLY   297      48.663  36.543  50.123  1.00  0.00           H  
ATOM   4480  CA  GLY   297      49.617  34.965  49.101  1.00  0.00           C  
ATOM   4481  HA2 GLY   297      50.644  34.896  48.741  1.00  0.00           H  
ATOM   4482  HA3 GLY   297      49.560  34.405  50.035  1.00  0.00           H  
ATOM   4483  C   GLY   297      48.766  34.271  47.964  1.00  0.00           C  
ATOM   4484  O   GLY   297      47.808  34.867  47.465  1.00  0.00           O  
ATOM   4485  N   GLY   298      49.297  33.117  47.441  1.00  0.00           N  
ATOM   4486  H   GLY   298      50.025  32.599  47.912  1.00  0.00           H  
ATOM   4487  CA  GLY   298      48.766  32.333  46.301  1.00  0.00           C  
ATOM   4488  HA2 GLY   298      47.796  32.698  45.965  1.00  0.00           H  
ATOM   4489  HA3 GLY   298      49.540  32.324  45.533  1.00  0.00           H  
ATOM   4490  C   GLY   298      48.538  30.909  46.828  1.00  0.00           C  
ATOM   4491  O   GLY   298      47.555  30.264  46.530  1.00  0.00           O  
ATOM   4492  N   ASP   299      49.447  30.374  47.671  1.00  0.00           N  
ATOM   4493  H   ASP   299      50.337  30.841  47.771  1.00  0.00           H  
ATOM   4494  CA  ASP   299      49.143  29.674  48.881  1.00  0.00           C  
ATOM   4495  HA  ASP   299      48.222  29.095  48.810  1.00  0.00           H  
ATOM   4496  CB  ASP   299      50.263  28.649  49.138  1.00  0.00           C  
ATOM   4497  HB2 ASP   299      50.626  28.333  48.160  1.00  0.00           H  
ATOM   4498  HB3 ASP   299      51.029  29.138  49.739  1.00  0.00           H  
ATOM   4499  CG  ASP   299      49.791  27.449  49.983  1.00  0.00           C  
ATOM   4500  OD1 ASP   299      49.760  26.374  49.374  1.00  0.00           O  
ATOM   4501  OD2 ASP   299      49.243  27.612  51.066  1.00  0.00           O  
ATOM   4502  C   ASP   299      49.051  30.638  50.077  1.00  0.00           C  
ATOM   4503  O   ASP   299      49.786  31.580  50.186  1.00  0.00           O  
ATOM   4504  N   MET   300      48.077  30.421  51.023  1.00  0.00           N  
ATOM   4505  H   MET   300      47.217  30.005  50.696  1.00  0.00           H  
ATOM   4506  CA  MET   300      48.043  30.988  52.419  1.00  0.00           C  
ATOM   4507  HA  MET   300      47.747  32.032  52.317  1.00  0.00           H  
ATOM   4508  CB  MET   300      46.951  30.244  53.112  1.00  0.00           C  
ATOM   4509  HB2 MET   300      46.027  30.440  52.567  1.00  0.00           H  
ATOM   4510  HB3 MET   300      47.103  29.167  53.186  1.00  0.00           H  
ATOM   4511  CG  MET   300      46.591  30.791  54.523  1.00  0.00           C  
ATOM   4512  HG2 MET   300      46.252  31.825  54.457  1.00  0.00           H  
ATOM   4513  HG3 MET   300      45.658  30.344  54.867  1.00  0.00           H  
ATOM   4514  SD  MET   300      47.922  30.790  55.753  1.00  0.00           S  
ATOM   4515  CE  MET   300      47.785  29.043  56.328  1.00  0.00           C  
ATOM   4516  HE1 MET   300      48.556  28.638  56.983  1.00  0.00           H  
ATOM   4517  HE2 MET   300      46.813  29.055  56.822  1.00  0.00           H  
ATOM   4518  HE3 MET   300      47.830  28.438  55.423  1.00  0.00           H  
ATOM   4519  C   MET   300      49.448  30.809  53.041  1.00  0.00           C  
ATOM   4520  O   MET   300      50.180  31.775  53.221  1.00  0.00           O  
ATOM   4521  N   ARG   301      50.034  29.595  53.082  1.00  0.00           N  
ATOM   4522  H   ARG   301      49.558  28.787  52.708  1.00  0.00           H  
ATOM   4523  CA  ARG   301      51.344  29.144  53.580  1.00  0.00           C  
ATOM   4524  HA  ARG   301      51.498  29.420  54.623  1.00  0.00           H  
ATOM   4525  CB  ARG   301      51.274  27.588  53.512  1.00  0.00           C  
ATOM   4526  HB2 ARG   301      51.349  27.295  52.465  1.00  0.00           H  
ATOM   4527  HB3 ARG   301      52.185  27.349  54.060  1.00  0.00           H  
ATOM   4528  CG  ARG   301      50.081  26.856  54.259  1.00  0.00           C  
ATOM   4529  HG2 ARG   301      50.249  27.168  55.290  1.00  0.00           H  
ATOM   4530  HG3 ARG   301      49.199  27.278  53.779  1.00  0.00           H  
ATOM   4531  CD  ARG   301      49.943  25.392  53.940  1.00  0.00           C  
ATOM   4532  HD2 ARG   301      50.781  24.784  54.280  1.00  0.00           H  
ATOM   4533  HD3 ARG   301      48.989  25.039  54.333  1.00  0.00           H  
ATOM   4534  NE  ARG   301      49.812  25.185  52.500  1.00  0.00           N  
ATOM   4535  HE  ARG   301      49.968  25.997  51.919  1.00  0.00           H  
ATOM   4536  CZ  ARG   301      49.721  24.051  51.922  1.00  0.00           C  
ATOM   4537  NH1 ARG   301      49.393  22.926  52.506  1.00  0.00           N  
ATOM   4538 HH11 ARG   301      48.928  23.191  53.363  1.00  0.00           H  
ATOM   4539 HH12 ARG   301      49.188  22.055  52.037  1.00  0.00           H  
ATOM   4540  NH2 ARG   301      49.838  23.943  50.636  1.00  0.00           N  
ATOM   4541 HH21 ARG   301      49.946  23.019  50.243  1.00  0.00           H  
ATOM   4542 HH22 ARG   301      49.992  24.769  50.075  1.00  0.00           H  
ATOM   4543  C   ARG   301      52.614  29.654  52.895  1.00  0.00           C  
ATOM   4544  O   ARG   301      53.701  29.452  53.327  1.00  0.00           O  
ATOM   4545  N   ASP   302      52.444  30.496  51.859  1.00  0.00           N  
ATOM   4546  H   ASP   302      51.495  30.635  51.544  1.00  0.00           H  
ATOM   4547  CA  ASP   302      53.498  31.432  51.362  1.00  0.00           C  
ATOM   4548  HA  ASP   302      54.359  30.796  51.158  1.00  0.00           H  
ATOM   4549  CB  ASP   302      53.081  32.149  50.110  1.00  0.00           C  
ATOM   4550  HB2 ASP   302      52.057  32.501  50.233  1.00  0.00           H  
ATOM   4551  HB3 ASP   302      53.761  32.942  49.799  1.00  0.00           H  
ATOM   4552  CG  ASP   302      52.921  31.230  48.879  1.00  0.00           C  
ATOM   4553  OD1 ASP   302      52.093  31.565  48.021  1.00  0.00           O  
ATOM   4554  OD2 ASP   302      53.875  30.399  48.671  1.00  0.00           O  
ATOM   4555  C   ASP   302      54.058  32.378  52.593  1.00  0.00           C  
ATOM   4556  O   ASP   302      55.281  32.274  52.740  1.00  0.00           O  
ATOM   4557  N   ASN   303      53.181  32.674  53.555  1.00  0.00           N  
ATOM   4558  H   ASN   303      52.220  32.684  53.245  1.00  0.00           H  
ATOM   4559  CA  ASN   303      53.375  33.006  54.970  1.00  0.00           C  
ATOM   4560  HA  ASN   303      53.677  34.053  55.019  1.00  0.00           H  
ATOM   4561  CB  ASN   303      52.127  32.855  55.904  1.00  0.00           C  
ATOM   4562  HB2 ASN   303      51.597  31.941  55.634  1.00  0.00           H  
ATOM   4563  HB3 ASN   303      52.535  32.701  56.903  1.00  0.00           H  
ATOM   4564  CG  ASN   303      51.081  33.930  55.881  1.00  0.00           C  
ATOM   4565  OD1 ASN   303      51.008  34.634  56.846  1.00  0.00           O  
ATOM   4566  ND2 ASN   303      50.355  34.161  54.841  1.00  0.00           N  
ATOM   4567 HD21 ASN   303      49.724  34.948  54.890  1.00  0.00           H  
ATOM   4568 HD22 ASN   303      50.285  33.368  54.220  1.00  0.00           H  
ATOM   4569  C   ASN   303      54.592  32.284  55.579  1.00  0.00           C  
ATOM   4570  O   ASN   303      55.610  32.871  55.971  1.00  0.00           O  
ATOM   4571  N   TRP   304      54.567  30.902  55.591  1.00  0.00           N  
ATOM   4572  H   TRP   304      53.831  30.446  55.072  1.00  0.00           H  
ATOM   4573  CA  TRP   304      55.479  30.017  56.293  1.00  0.00           C  
ATOM   4574  HA  TRP   304      55.825  30.548  57.179  1.00  0.00           H  
ATOM   4575  CB  TRP   304      54.800  28.749  56.681  1.00  0.00           C  
ATOM   4576  HB2 TRP   304      54.885  28.101  55.808  1.00  0.00           H  
ATOM   4577  HB3 TRP   304      55.358  28.189  57.431  1.00  0.00           H  
ATOM   4578  CG  TRP   304      53.351  28.788  57.213  1.00  0.00           C  
ATOM   4579  CD1 TRP   304      52.803  29.841  57.917  1.00  0.00           C  
ATOM   4580  HD1 TRP   304      53.313  30.701  58.326  1.00  0.00           H  
ATOM   4581  NE1 TRP   304      51.491  29.504  58.216  1.00  0.00           N  
ATOM   4582  HE1 TRP   304      50.764  30.067  58.635  1.00  0.00           H  
ATOM   4583  CE2 TRP   304      51.299  28.113  58.098  1.00  0.00           C  
ATOM   4584  CZ2 TRP   304      50.243  27.256  58.521  1.00  0.00           C  
ATOM   4585  HZ2 TRP   304      49.438  27.622  59.141  1.00  0.00           H  
ATOM   4586  CH2 TRP   304      50.300  25.879  58.204  1.00  0.00           C  
ATOM   4587  HH2 TRP   304      49.695  25.247  58.838  1.00  0.00           H  
ATOM   4588  CZ3 TRP   304      51.326  25.392  57.394  1.00  0.00           C  
ATOM   4589  HZ3 TRP   304      51.325  24.385  57.004  1.00  0.00           H  
ATOM   4590  CE3 TRP   304      52.424  26.290  57.111  1.00  0.00           C  
ATOM   4591  HE3 TRP   304      53.331  25.923  56.654  1.00  0.00           H  
ATOM   4592  CD2 TRP   304      52.371  27.677  57.286  1.00  0.00           C  
ATOM   4593  C   TRP   304      56.728  29.702  55.465  1.00  0.00           C  
ATOM   4594  O   TRP   304      57.796  29.722  55.994  1.00  0.00           O  
ATOM   4595  N   ARG   305      56.579  29.654  54.132  1.00  0.00           N  
ATOM   4596  H   ARG   305      55.653  29.638  53.730  1.00  0.00           H  
ATOM   4597  CA  ARG   305      57.739  29.524  53.195  1.00  0.00           C  
ATOM   4598  HA  ARG   305      58.349  28.633  53.347  1.00  0.00           H  
ATOM   4599  CB  ARG   305      57.239  29.515  51.792  1.00  0.00           C  
ATOM   4600  HB2 ARG   305      56.455  30.256  51.639  1.00  0.00           H  
ATOM   4601  HB3 ARG   305      58.047  29.713  51.088  1.00  0.00           H  
ATOM   4602  CG  ARG   305      56.609  28.190  51.428  1.00  0.00           C  
ATOM   4603  HG2 ARG   305      57.456  27.529  51.246  1.00  0.00           H  
ATOM   4604  HG3 ARG   305      55.936  27.922  52.243  1.00  0.00           H  
ATOM   4605  CD  ARG   305      55.736  28.234  50.171  1.00  0.00           C  
ATOM   4606  HD2 ARG   305      54.841  28.734  50.539  1.00  0.00           H  
ATOM   4607  HD3 ARG   305      56.168  28.790  49.338  1.00  0.00           H  
ATOM   4608  NE  ARG   305      55.304  26.963  49.636  1.00  0.00           N  
ATOM   4609  HE  ARG   305      55.923  26.180  49.790  1.00  0.00           H  
ATOM   4610  CZ  ARG   305      54.410  26.745  48.681  1.00  0.00           C  
ATOM   4611  NH1 ARG   305      53.663  27.704  48.260  1.00  0.00           N  
ATOM   4612 HH11 ARG   305      53.916  28.677  48.353  1.00  0.00           H  
ATOM   4613 HH12 ARG   305      52.838  27.408  47.758  1.00  0.00           H  
ATOM   4614  NH2 ARG   305      54.064  25.511  48.361  1.00  0.00           N  
ATOM   4615 HH21 ARG   305      54.772  24.815  48.547  1.00  0.00           H  
ATOM   4616 HH22 ARG   305      53.533  25.361  47.514  1.00  0.00           H  
ATOM   4617  C   ARG   305      58.709  30.752  53.287  1.00  0.00           C  
ATOM   4618  O   ARG   305      59.925  30.590  53.261  1.00  0.00           O  
ATOM   4619  N   SER   306      58.209  31.948  53.490  1.00  0.00           N  
ATOM   4620  H   SER   306      57.204  32.048  53.486  1.00  0.00           H  
ATOM   4621  CA  SER   306      59.002  33.117  53.965  1.00  0.00           C  
ATOM   4622  HA  SER   306      59.540  33.290  53.033  1.00  0.00           H  
ATOM   4623  CB  SER   306      58.120  34.318  54.176  1.00  0.00           C  
ATOM   4624  HB2 SER   306      57.538  34.148  55.082  1.00  0.00           H  
ATOM   4625  HB3 SER   306      58.788  35.143  54.427  1.00  0.00           H  
ATOM   4626  OG  SER   306      57.145  34.598  53.183  1.00  0.00           O  
ATOM   4627  HG  SER   306      56.509  33.878  53.186  1.00  0.00           H  
ATOM   4628  C   SER   306      59.921  32.951  55.201  1.00  0.00           C  
ATOM   4629  O   SER   306      60.860  33.713  55.343  1.00  0.00           O  
ATOM   4630  N   GLU   307      59.861  31.864  55.934  1.00  0.00           N  
ATOM   4631  H   GLU   307      58.932  31.468  55.957  1.00  0.00           H  
ATOM   4632  CA  GLU   307      60.833  31.287  56.879  1.00  0.00           C  
ATOM   4633  HA  GLU   307      61.738  31.895  56.854  1.00  0.00           H  
ATOM   4634  CB  GLU   307      60.213  31.273  58.279  1.00  0.00           C  
ATOM   4635  HB2 GLU   307      59.561  32.139  58.395  1.00  0.00           H  
ATOM   4636  HB3 GLU   307      59.465  30.499  58.448  1.00  0.00           H  
ATOM   4637  CG  GLU   307      61.188  31.395  59.429  1.00  0.00           C  
ATOM   4638  HG2 GLU   307      60.589  31.233  60.326  1.00  0.00           H  
ATOM   4639  HG3 GLU   307      61.965  30.632  59.391  1.00  0.00           H  
ATOM   4640  CD  GLU   307      61.959  32.723  59.556  1.00  0.00           C  
ATOM   4641  OE1 GLU   307      63.156  32.714  59.820  1.00  0.00           O  
ATOM   4642  OE2 GLU   307      61.523  33.822  59.228  1.00  0.00           O  
ATOM   4643  C   GLU   307      61.480  29.965  56.525  1.00  0.00           C  
ATOM   4644  O   GLU   307      62.668  29.796  56.557  1.00  0.00           O  
ATOM   4645  N   LEU   308      60.719  28.992  56.004  1.00  0.00           N  
ATOM   4646  H   LEU   308      59.761  29.179  55.746  1.00  0.00           H  
ATOM   4647  CA  LEU   308      61.170  27.575  55.834  1.00  0.00           C  
ATOM   4648  HA  LEU   308      61.640  27.282  56.773  1.00  0.00           H  
ATOM   4649  CB  LEU   308      60.027  26.587  55.537  1.00  0.00           C  
ATOM   4650  HB2 LEU   308      59.479  26.876  54.640  1.00  0.00           H  
ATOM   4651  HB3 LEU   308      60.516  25.623  55.398  1.00  0.00           H  
ATOM   4652  CG  LEU   308      59.029  26.466  56.711  1.00  0.00           C  
ATOM   4653  HG  LEU   308      59.060  27.418  57.240  1.00  0.00           H  
ATOM   4654  CD1 LEU   308      57.697  26.136  56.028  1.00  0.00           C  
ATOM   4655 HD11 LEU   308      56.895  26.187  56.765  1.00  0.00           H  
ATOM   4656 HD12 LEU   308      57.540  26.794  55.174  1.00  0.00           H  
ATOM   4657 HD13 LEU   308      57.634  25.122  55.632  1.00  0.00           H  
ATOM   4658  CD2 LEU   308      59.331  25.365  57.755  1.00  0.00           C  
ATOM   4659 HD21 LEU   308      59.363  24.351  57.356  1.00  0.00           H  
ATOM   4660 HD22 LEU   308      60.210  25.608  58.352  1.00  0.00           H  
ATOM   4661 HD23 LEU   308      58.452  25.338  58.399  1.00  0.00           H  
ATOM   4662  C   LEU   308      62.386  27.384  54.803  1.00  0.00           C  
ATOM   4663  O   LEU   308      63.170  26.446  55.027  1.00  0.00           O  
ATOM   4664  N   TYR   309      62.601  28.222  53.795  1.00  0.00           N  
ATOM   4665  H   TYR   309      61.968  29.005  53.724  1.00  0.00           H  
ATOM   4666  CA  TYR   309      63.865  28.332  53.052  1.00  0.00           C  
ATOM   4667  HA  TYR   309      63.864  27.620  52.226  1.00  0.00           H  
ATOM   4668  CB  TYR   309      64.014  29.726  52.386  1.00  0.00           C  
ATOM   4669  HB2 TYR   309      64.693  29.610  51.541  1.00  0.00           H  
ATOM   4670  HB3 TYR   309      63.055  30.154  52.094  1.00  0.00           H  
ATOM   4671  CG  TYR   309      64.623  30.818  53.131  1.00  0.00           C  
ATOM   4672  CD1 TYR   309      63.825  31.426  54.098  1.00  0.00           C  
ATOM   4673  HD1 TYR   309      62.856  31.010  54.329  1.00  0.00           H  
ATOM   4674  CE1 TYR   309      64.352  32.545  54.784  1.00  0.00           C  
ATOM   4675  HE1 TYR   309      63.689  33.129  55.406  1.00  0.00           H  
ATOM   4676  CZ  TYR   309      65.699  32.981  54.550  1.00  0.00           C  
ATOM   4677  OH  TYR   309      66.209  33.980  55.336  1.00  0.00           O  
ATOM   4678  HH  TYR   309      67.127  34.019  55.059  1.00  0.00           H  
ATOM   4679  CE2 TYR   309      66.493  32.285  53.643  1.00  0.00           C  
ATOM   4680  HE2 TYR   309      67.448  32.693  53.349  1.00  0.00           H  
ATOM   4681  CD2 TYR   309      65.986  31.153  52.998  1.00  0.00           C  
ATOM   4682  HD2 TYR   309      66.634  30.724  52.248  1.00  0.00           H  
ATOM   4683  C   TYR   309      65.133  27.981  53.803  1.00  0.00           C  
ATOM   4684  O   TYR   309      65.929  27.175  53.288  1.00  0.00           O  
ATOM   4685  N   LYS   310      65.301  28.425  55.029  1.00  0.00           N  
ATOM   4686  H   LYS   310      64.530  28.985  55.364  1.00  0.00           H  
ATOM   4687  CA  LYS   310      66.386  28.221  56.054  1.00  0.00           C  
ATOM   4688  HA  LYS   310      67.316  28.538  55.583  1.00  0.00           H  
ATOM   4689  CB  LYS   310      66.385  29.115  57.349  1.00  0.00           C  
ATOM   4690  HB2 LYS   310      65.461  29.097  57.926  1.00  0.00           H  
ATOM   4691  HB3 LYS   310      67.190  28.739  57.981  1.00  0.00           H  
ATOM   4692  CG  LYS   310      66.634  30.574  57.094  1.00  0.00           C  
ATOM   4693  HG2 LYS   310      67.546  30.770  56.530  1.00  0.00           H  
ATOM   4694  HG3 LYS   310      65.792  30.885  56.475  1.00  0.00           H  
ATOM   4695  CD  LYS   310      66.672  31.341  58.411  1.00  0.00           C  
ATOM   4696  HD2 LYS   310      65.788  31.175  59.027  1.00  0.00           H  
ATOM   4697  HD3 LYS   310      67.564  31.104  58.991  1.00  0.00           H  
ATOM   4698  CE  LYS   310      66.678  32.892  58.308  1.00  0.00           C  
ATOM   4699  HE2 LYS   310      67.090  33.245  59.254  1.00  0.00           H  
ATOM   4700  HE3 LYS   310      67.381  33.326  57.597  1.00  0.00           H  
ATOM   4701  NZ  LYS   310      65.370  33.457  58.019  1.00  0.00           N  
ATOM   4702  HZ1 LYS   310      64.974  33.102  57.160  1.00  0.00           H  
ATOM   4703  HZ2 LYS   310      64.621  33.281  58.673  1.00  0.00           H  
ATOM   4704  HZ3 LYS   310      65.547  34.424  57.786  1.00  0.00           H  
ATOM   4705  C   LYS   310      66.608  26.776  56.473  1.00  0.00           C  
ATOM   4706  O   LYS   310      67.652  26.438  57.023  1.00  0.00           O  
ATOM   4707  N   TYR   311      65.718  25.814  56.194  1.00  0.00           N  
ATOM   4708  H   TYR   311      65.112  26.105  55.440  1.00  0.00           H  
ATOM   4709  CA  TYR   311      65.638  24.403  56.697  1.00  0.00           C  
ATOM   4710  HA  TYR   311      66.465  24.321  57.403  1.00  0.00           H  
ATOM   4711  CB  TYR   311      64.415  24.256  57.517  1.00  0.00           C  
ATOM   4712  HB2 TYR   311      63.454  24.453  57.043  1.00  0.00           H  
ATOM   4713  HB3 TYR   311      64.395  23.207  57.812  1.00  0.00           H  
ATOM   4714  CG  TYR   311      64.378  25.191  58.789  1.00  0.00           C  
ATOM   4715  CD1 TYR   311      65.002  24.758  59.992  1.00  0.00           C  
ATOM   4716  HD1 TYR   311      65.533  23.818  59.994  1.00  0.00           H  
ATOM   4717  CE1 TYR   311      65.106  25.513  61.142  1.00  0.00           C  
ATOM   4718  HE1 TYR   311      65.557  25.114  62.038  1.00  0.00           H  
ATOM   4719  CZ  TYR   311      64.566  26.838  61.142  1.00  0.00           C  
ATOM   4720  OH  TYR   311      64.624  27.575  62.281  1.00  0.00           O  
ATOM   4721  HH  TYR   311      64.709  28.478  61.966  1.00  0.00           H  
ATOM   4722  CE2 TYR   311      64.132  27.427  59.904  1.00  0.00           C  
ATOM   4723  HE2 TYR   311      63.971  28.489  59.791  1.00  0.00           H  
ATOM   4724  CD2 TYR   311      63.906  26.536  58.782  1.00  0.00           C  
ATOM   4725  HD2 TYR   311      63.468  26.915  57.870  1.00  0.00           H  
ATOM   4726  C   TYR   311      65.626  23.374  55.618  1.00  0.00           C  
ATOM   4727  O   TYR   311      65.113  23.699  54.556  1.00  0.00           O  
ATOM   4728  N   LYS   312      66.272  22.232  55.784  1.00  0.00           N  
ATOM   4729  H   LYS   312      66.802  22.142  56.639  1.00  0.00           H  
ATOM   4730  CA  LYS   312      66.281  21.117  54.766  1.00  0.00           C  
ATOM   4731  HA  LYS   312      65.568  21.315  53.966  1.00  0.00           H  
ATOM   4732  CB  LYS   312      67.609  21.188  54.087  1.00  0.00           C  
ATOM   4733  HB2 LYS   312      67.752  22.199  53.704  1.00  0.00           H  
ATOM   4734  HB3 LYS   312      68.366  20.911  54.820  1.00  0.00           H  
ATOM   4735  CG  LYS   312      67.833  20.120  52.948  1.00  0.00           C  
ATOM   4736  HG2 LYS   312      67.648  19.100  53.283  1.00  0.00           H  
ATOM   4737  HG3 LYS   312      67.127  20.307  52.140  1.00  0.00           H  
ATOM   4738  CD  LYS   312      69.338  20.203  52.502  1.00  0.00           C  
ATOM   4739  HD2 LYS   312      69.586  21.255  52.365  1.00  0.00           H  
ATOM   4740  HD3 LYS   312      70.023  19.759  53.225  1.00  0.00           H  
ATOM   4741  CE  LYS   312      69.344  19.356  51.234  1.00  0.00           C  
ATOM   4742  HE2 LYS   312      69.083  18.336  51.517  1.00  0.00           H  
ATOM   4743  HE3 LYS   312      68.555  19.748  50.592  1.00  0.00           H  
ATOM   4744  NZ  LYS   312      70.696  19.249  50.612  1.00  0.00           N  
ATOM   4745  HZ1 LYS   312      71.154  20.106  50.336  1.00  0.00           H  
ATOM   4746  HZ2 LYS   312      71.324  18.845  51.291  1.00  0.00           H  
ATOM   4747  HZ3 LYS   312      70.730  18.631  49.813  1.00  0.00           H  
ATOM   4748  C   LYS   312      66.104  19.763  55.431  1.00  0.00           C  
ATOM   4749  O   LYS   312      66.762  19.613  56.466  1.00  0.00           O  
ATOM   4750  N   VAL   313      65.307  18.826  55.003  1.00  0.00           N  
ATOM   4751  H   VAL   313      64.549  18.993  54.356  1.00  0.00           H  
ATOM   4752  CA  VAL   313      65.150  17.495  55.514  1.00  0.00           C  
ATOM   4753  HA  VAL   313      65.088  17.502  56.602  1.00  0.00           H  
ATOM   4754  CB  VAL   313      63.737  16.929  55.117  1.00  0.00           C  
ATOM   4755  HB  VAL   313      63.694  16.694  54.053  1.00  0.00           H  
ATOM   4756  CG1 VAL   313      63.393  15.639  55.913  1.00  0.00           C  
ATOM   4757 HG11 VAL   313      62.459  15.274  55.486  1.00  0.00           H  
ATOM   4758 HG12 VAL   313      64.168  14.879  55.813  1.00  0.00           H  
ATOM   4759 HG13 VAL   313      63.350  15.831  56.985  1.00  0.00           H  
ATOM   4760  CG2 VAL   313      62.623  17.957  55.456  1.00  0.00           C  
ATOM   4761 HG21 VAL   313      61.728  17.501  55.033  1.00  0.00           H  
ATOM   4762 HG22 VAL   313      62.611  18.137  56.531  1.00  0.00           H  
ATOM   4763 HG23 VAL   313      62.746  18.817  54.796  1.00  0.00           H  
ATOM   4764  C   VAL   313      66.223  16.599  55.114  1.00  0.00           C  
ATOM   4765  O   VAL   313      66.370  16.334  53.879  1.00  0.00           O  
ATOM   4766  N   VAL   314      66.828  15.909  56.130  1.00  0.00           N  
ATOM   4767  H   VAL   314      66.614  16.146  57.088  1.00  0.00           H  
ATOM   4768  CA  VAL   314      68.086  15.190  56.042  1.00  0.00           C  
ATOM   4769  HA  VAL   314      68.362  15.088  54.993  1.00  0.00           H  
ATOM   4770  CB  VAL   314      69.179  16.033  56.626  1.00  0.00           C  
ATOM   4771  HB  VAL   314      68.824  16.582  57.498  1.00  0.00           H  
ATOM   4772  CG1 VAL   314      70.467  15.386  57.112  1.00  0.00           C  
ATOM   4773 HG11 VAL   314      71.213  16.053  57.544  1.00  0.00           H  
ATOM   4774 HG12 VAL   314      70.250  14.660  57.896  1.00  0.00           H  
ATOM   4775 HG13 VAL   314      70.888  14.812  56.286  1.00  0.00           H  
ATOM   4776  CG2 VAL   314      69.633  16.984  55.475  1.00  0.00           C  
ATOM   4777 HG21 VAL   314      70.515  16.554  55.002  1.00  0.00           H  
ATOM   4778 HG22 VAL   314      68.881  17.070  54.691  1.00  0.00           H  
ATOM   4779 HG23 VAL   314      69.817  17.939  55.967  1.00  0.00           H  
ATOM   4780  C   VAL   314      68.116  13.780  56.642  1.00  0.00           C  
ATOM   4781  O   VAL   314      67.572  13.628  57.757  1.00  0.00           O  
ATOM   4782  N   LYS   315      68.704  12.775  56.027  1.00  0.00           N  
ATOM   4783  H   LYS   315      69.280  12.978  55.223  1.00  0.00           H  
ATOM   4784  CA  LYS   315      68.622  11.401  56.490  1.00  0.00           C  
ATOM   4785  HA  LYS   315      67.795  11.268  57.187  1.00  0.00           H  
ATOM   4786  CB  LYS   315      68.617  10.428  55.261  1.00  0.00           C  
ATOM   4787  HB2 LYS   315      67.869  10.602  54.488  1.00  0.00           H  
ATOM   4788  HB3 LYS   315      69.616  10.468  54.828  1.00  0.00           H  
ATOM   4789  CG  LYS   315      68.304   8.953  55.693  1.00  0.00           C  
ATOM   4790  HG2 LYS   315      68.408   8.127  54.990  1.00  0.00           H  
ATOM   4791  HG3 LYS   315      69.018   8.848  56.510  1.00  0.00           H  
ATOM   4792  CD  LYS   315      66.874   8.872  56.365  1.00  0.00           C  
ATOM   4793  HD2 LYS   315      66.900   9.367  57.336  1.00  0.00           H  
ATOM   4794  HD3 LYS   315      66.174   9.257  55.624  1.00  0.00           H  
ATOM   4795  CE  LYS   315      66.425   7.505  56.687  1.00  0.00           C  
ATOM   4796  HE2 LYS   315      65.341   7.527  56.798  1.00  0.00           H  
ATOM   4797  HE3 LYS   315      66.509   6.857  55.814  1.00  0.00           H  
ATOM   4798  NZ  LYS   315      67.097   7.055  57.913  1.00  0.00           N  
ATOM   4799  HZ1 LYS   315      68.102   7.003  57.829  1.00  0.00           H  
ATOM   4800  HZ2 LYS   315      66.965   7.664  58.708  1.00  0.00           H  
ATOM   4801  HZ3 LYS   315      66.794   6.166  58.285  1.00  0.00           H  
ATOM   4802  C   LYS   315      69.805  11.089  57.433  1.00  0.00           C  
ATOM   4803  O   LYS   315      70.988  11.060  57.004  1.00  0.00           O  
ATOM   4804  N   ILE   316      69.390  10.862  58.689  1.00  0.00           N  
ATOM   4805  H   ILE   316      68.455  11.126  58.964  1.00  0.00           H  
ATOM   4806  CA  ILE   316      70.197  10.118  59.710  1.00  0.00           C  
ATOM   4807  HA  ILE   316      71.232  10.307  59.423  1.00  0.00           H  
ATOM   4808  CB  ILE   316      70.016  10.735  61.111  1.00  0.00           C  
ATOM   4809  HB  ILE   316      70.562  10.131  61.835  1.00  0.00           H  
ATOM   4810  CG2 ILE   316      70.739  12.081  61.121  1.00  0.00           C  
ATOM   4811 HG21 ILE   316      70.710  12.465  62.141  1.00  0.00           H  
ATOM   4812 HG22 ILE   316      71.780  11.782  60.998  1.00  0.00           H  
ATOM   4813 HG23 ILE   316      70.356  12.781  60.379  1.00  0.00           H  
ATOM   4814  CG1 ILE   316      68.522  10.757  61.581  1.00  0.00           C  
ATOM   4815 HG12 ILE   316      67.942  11.550  61.108  1.00  0.00           H  
ATOM   4816 HG13 ILE   316      68.102   9.831  61.188  1.00  0.00           H  
ATOM   4817  CD1 ILE   316      68.375  10.725  63.124  1.00  0.00           C  
ATOM   4818 HD11 ILE   316      69.034  11.431  63.628  1.00  0.00           H  
ATOM   4819 HD12 ILE   316      67.329  10.845  63.406  1.00  0.00           H  
ATOM   4820 HD13 ILE   316      68.686   9.730  63.441  1.00  0.00           H  
ATOM   4821  C   ILE   316      70.090   8.581  59.817  1.00  0.00           C  
ATOM   4822  O   ILE   316      69.707   7.966  58.807  1.00  0.00           O  
ATOM   4823  OXT ILE   316      70.645   8.044  60.803  1.00  0.00           O  
ATOM   4824  C1  0YB   317      64.628  50.790  28.173  1.00  0.00           C  
ATOM   4825  H1  0YB   317      64.394  51.637  27.527  1.00  0.00           H  
ATOM   4826  O5  0YB   317      63.650  49.750  28.061  1.00  0.00           O  
ATOM   4827  C5  0YB   317      63.338  49.248  26.627  1.00  0.00           C  
ATOM   4828  H5  0YB   317      63.281  50.117  25.972  1.00  0.00           H  
ATOM   4829  C6  0YB   317      62.048  48.465  26.717  1.00  0.00           C  
ATOM   4830  H62 0YB   317      61.401  49.085  27.338  1.00  0.00           H  
ATOM   4831  H61 0YB   317      62.287  47.472  27.096  1.00  0.00           H  
ATOM   4832  O6  0YB   317      61.391  48.235  25.490  1.00  0.00           O  
ATOM   4833  H6O 0YB   317      60.649  47.637  25.605  1.00  0.00           H  
ATOM   4834  C4  0YB   317      64.626  48.457  26.195  1.00  0.00           C  
ATOM   4835  H4  0YB   317      64.666  47.555  26.807  1.00  0.00           H  
ATOM   4836  O4  0YB   317      64.557  48.120  24.788  1.00  0.00           O  
ATOM   4837  H4O 0YB   317      65.198  47.417  24.658  1.00  0.00           H  
ATOM   4838  C3  0YB   317      65.931  49.272  26.487  1.00  0.00           C  
ATOM   4839  H3  0YB   317      66.059  49.813  25.549  1.00  0.00           H  
ATOM   4840  O3  0YB   317      66.995  48.307  26.514  1.00  0.00           O  
ATOM   4841  H3O 0YB   317      67.298  47.993  25.659  1.00  0.00           H  
ATOM   4842  C2  0YB   317      66.020  50.228  27.732  1.00  0.00           C  
ATOM   4843  H2  0YB   317      66.439  49.747  28.616  1.00  0.00           H  
ATOM   4844  N2  0YB   317      66.920  51.381  27.500  1.00  0.00           N  
ATOM   4845  H2N 0YB   317      66.834  51.881  26.626  1.00  0.00           H  
ATOM   4846  C2N 0YB   317      67.772  51.919  28.370  1.00  0.00           C  
ATOM   4847  O2N 0YB   317      67.796  51.602  29.544  1.00  0.00           O  
ATOM   4848  CME 0YB   317      68.791  52.974  27.777  1.00  0.00           C  
ATOM   4849  H3M 0YB   317      69.808  52.626  27.955  1.00  0.00           H  
ATOM   4850  H2M 0YB   317      68.755  53.134  26.699  1.00  0.00           H  
ATOM   4851  H1M 0YB   317      68.475  53.892  28.273  1.00  0.00           H  
ATOM   4852  C1  0YB   318      56.156  51.186  25.966  1.00  0.00           C  
ATOM   4853  H1  0YB   318      55.423  50.960  26.740  1.00  0.00           H  
ATOM   4854  O5  0YB   318      55.409  51.495  24.712  1.00  0.00           O  
ATOM   4855  C5  0YB   318      54.415  52.593  24.789  1.00  0.00           C  
ATOM   4856  H5  0YB   318      53.692  52.314  25.555  1.00  0.00           H  
ATOM   4857  C6  0YB   318      53.651  52.700  23.431  1.00  0.00           C  
ATOM   4858  H62 0YB   318      54.382  52.723  22.622  1.00  0.00           H  
ATOM   4859  H61 0YB   318      52.965  53.546  23.402  1.00  0.00           H  
ATOM   4860  O6  0YB   318      52.787  51.552  23.369  1.00  0.00           O  
ATOM   4861  H6O 0YB   318      52.256  51.558  24.169  1.00  0.00           H  
ATOM   4862  C4  0YB   318      55.152  53.882  25.181  1.00  0.00           C  
ATOM   4863  H4  0YB   318      55.811  54.226  24.383  1.00  0.00           H  
ATOM   4864  O4  0YB   318      54.094  54.906  25.372  1.00  0.00           O  
ATOM   4865  H4O 0YB   318      54.458  55.787  25.260  1.00  0.00           H  
ATOM   4866  C3  0YB   318      55.912  53.668  26.528  1.00  0.00           C  
ATOM   4867  H3  0YB   318      55.210  53.414  27.322  1.00  0.00           H  
ATOM   4868  O3  0YB   318      56.580  54.905  26.880  1.00  0.00           O  
ATOM   4869  H3O 0YB   318      56.787  54.828  27.814  1.00  0.00           H  
ATOM   4870  C2  0YB   318      56.949  52.477  26.481  1.00  0.00           C  
ATOM   4871  H2  0YB   318      57.735  52.700  25.759  1.00  0.00           H  
ATOM   4872  N2  0YB   318      57.565  52.208  27.742  1.00  0.00           N  
ATOM   4873  H2N 0YB   318      57.174  52.550  28.608  1.00  0.00           H  
ATOM   4874  C2N 0YB   318      58.681  51.516  27.872  1.00  0.00           C  
ATOM   4875  O2N 0YB   318      59.334  51.140  26.894  1.00  0.00           O  
ATOM   4876  CME 0YB   318      59.198  51.390  29.283  1.00  0.00           C  
ATOM   4877  H3M 0YB   318      60.065  50.729  29.271  1.00  0.00           H  
ATOM   4878  H2M 0YB   318      59.461  52.357  29.710  1.00  0.00           H  
ATOM   4879  H1M 0YB   318      58.372  50.947  29.840  1.00  0.00           H  
ATOM   4880  C1  0YB   319      44.336  55.462  44.421  1.00  0.00           C  
ATOM   4881  H1  0YB   319      43.716  54.616  44.128  1.00  0.00           H  
ATOM   4882  O5  0YB   319      45.007  56.153  43.268  1.00  0.00           O  
ATOM   4883  C5  0YB   319      44.197  57.066  42.487  1.00  0.00           C  
ATOM   4884  H5  0YB   319      43.514  56.523  41.833  1.00  0.00           H  
ATOM   4885  C6  0YB   319      45.100  57.665  41.445  1.00  0.00           C  
ATOM   4886  H62 0YB   319      45.390  56.827  40.812  1.00  0.00           H  
ATOM   4887  H61 0YB   319      46.035  58.026  41.873  1.00  0.00           H  
ATOM   4888  O6  0YB   319      44.512  58.708  40.656  1.00  0.00           O  
ATOM   4889  H6O 0YB   319      45.068  59.474  40.493  1.00  0.00           H  
ATOM   4890  C4  0YB   319      43.547  58.077  43.397  1.00  0.00           C  
ATOM   4891  H4  0YB   319      44.362  58.602  43.895  1.00  0.00           H  
ATOM   4892  O4  0YB   319      42.633  58.940  42.558  1.00  0.00           O  
ATOM   4893  H4O 0YB   319      43.115  59.356  41.840  1.00  0.00           H  
ATOM   4894  C3  0YB   319      42.690  57.290  44.363  1.00  0.00           C  
ATOM   4895  H3  0YB   319      42.070  56.665  43.719  1.00  0.00           H  
ATOM   4896  O3  0YB   319      41.836  58.232  45.062  1.00  0.00           O  
ATOM   4897  H3O 0YB   319      41.767  59.062  44.583  1.00  0.00           H  
ATOM   4898  C2  0YB   319      43.493  56.491  45.343  1.00  0.00           C  
ATOM   4899  H2  0YB   319      44.123  57.158  45.930  1.00  0.00           H  
ATOM   4900  N2  0YB   319      42.611  55.717  46.325  1.00  0.00           N  
ATOM   4901  H2N 0YB   319      41.646  55.636  46.041  1.00  0.00           H  
ATOM   4902  C2N 0YB   319      42.968  55.444  47.547  1.00  0.00           C  
ATOM   4903  O2N 0YB   319      44.107  55.598  47.932  1.00  0.00           O  
ATOM   4904  CME 0YB   319      41.926  54.860  48.539  1.00  0.00           C  
ATOM   4905  H3M 0YB   319      41.019  54.707  47.954  1.00  0.00           H  
ATOM   4906  H2M 0YB   319      42.287  53.960  49.037  1.00  0.00           H  
ATOM   4907  H1M 0YB   319      41.631  55.570  49.312  1.00  0.00           H  
ATOM   4908  C1  0YB   320      58.113  38.285  66.133  1.00  0.00           C  
ATOM   4909  H1  0YB   320      58.886  39.022  66.353  1.00  0.00           H  
ATOM   4910  O5  0YB   320      58.682  37.296  65.184  1.00  0.00           O  
ATOM   4911  C5  0YB   320      59.802  36.583  65.677  1.00  0.00           C  
ATOM   4912  H5  0YB   320      60.637  37.235  65.932  1.00  0.00           H  
ATOM   4913  C6  0YB   320      60.330  35.758  64.430  1.00  0.00           C  
ATOM   4914  H62 0YB   320      61.259  35.371  64.849  1.00  0.00           H  
ATOM   4915  H61 0YB   320      60.661  36.342  63.571  1.00  0.00           H  
ATOM   4916  O6  0YB   320      59.495  34.584  64.084  1.00  0.00           O  
ATOM   4917  H6O 0YB   320      59.309  34.606  63.142  1.00  0.00           H  
ATOM   4918  C4  0YB   320      59.425  35.848  66.922  1.00  0.00           C  
ATOM   4919  H4  0YB   320      58.750  35.013  66.737  1.00  0.00           H  
ATOM   4920  O4  0YB   320      60.618  35.203  67.370  1.00  0.00           O  
ATOM   4921  H4O 0YB   320      61.224  35.900  67.631  1.00  0.00           H  
ATOM   4922  C3  0YB   320      58.954  36.742  68.015  1.00  0.00           C  
ATOM   4923  H3  0YB   320      59.770  37.377  68.360  1.00  0.00           H  
ATOM   4924  O3  0YB   320      58.494  35.838  69.124  1.00  0.00           O  
ATOM   4925  H3O 0YB   320      59.222  35.686  69.730  1.00  0.00           H  
ATOM   4926  C2  0YB   320      57.736  37.625  67.535  1.00  0.00           C  
ATOM   4927  H2  0YB   320      56.904  36.936  67.384  1.00  0.00           H  
ATOM   4928  N2  0YB   320      57.332  38.580  68.575  1.00  0.00           N  
ATOM   4929  H2N 0YB   320      58.071  38.852  69.208  1.00  0.00           H  
ATOM   4930  C2N 0YB   320      56.062  39.091  68.683  1.00  0.00           C  
ATOM   4931  O2N 0YB   320      55.237  38.903  67.824  1.00  0.00           O  
ATOM   4932  CME 0YB   320      55.695  39.853  70.027  1.00  0.00           C  
ATOM   4933  H3M 0YB   320      54.797  40.460  69.915  1.00  0.00           H  
ATOM   4934  H2M 0YB   320      55.661  39.157  70.865  1.00  0.00           H  
ATOM   4935  H1M 0YB   320      56.533  40.492  70.305  1.00  0.00           H  
ATOM   4936  C1  0YB   321      55.373  59.212  32.565  1.00  0.00           C  
ATOM   4937  H1  0YB   321      56.158  58.626  33.042  1.00  0.00           H  
ATOM   4938  O5  0YB   321      56.090  60.374  31.910  1.00  0.00           O
[truncated: 563,659 more chars]
