# Supplementary material for: IgG1-b12–HIV-gp120 Interface in Solution: A Computational Study
Source: J Chem Inf Model. 2021 Dec 31;62(2):359–71. doi: 10.1021/acs.jcim.1c01143 (PMC8790758; doi:10.1021/acs.jcim.1c01143)
Supplement: Supplementary file 2 — ci1c01143_si_002.zip [file ci1c01143_si_002.zip › GP120_B12_pdbs/InitialSnapshots_QMMM/snap_10.pdb]

ATOM      1  N   GLU     1      79.411  51.885  73.523  1.00  0.00           N  
ATOM      2  H1  GLU     1      79.049  52.060  74.449  1.00  0.00           H  
ATOM      3  H2  GLU     1      79.515  52.800  73.107  1.00  0.00           H  
ATOM      4  H3  GLU     1      80.331  51.517  73.718  1.00  0.00           H  
ATOM      5  CA  GLU     1      78.573  50.991  72.638  1.00  0.00           C  
ATOM      6  HA  GLU     1      78.663  49.982  73.039  1.00  0.00           H  
ATOM      7  CB  GLU     1      77.056  51.334  72.552  1.00  0.00           C  
ATOM      8  HB2 GLU     1      76.939  52.293  72.047  1.00  0.00           H  
ATOM      9  HB3 GLU     1      76.448  50.557  72.089  1.00  0.00           H  
ATOM     10  CG  GLU     1      76.488  51.532  73.978  1.00  0.00           C  
ATOM     11  HG2 GLU     1      76.336  50.531  74.382  1.00  0.00           H  
ATOM     12  HG3 GLU     1      77.135  52.106  74.640  1.00  0.00           H  
ATOM     13  CD  GLU     1      75.132  52.260  74.088  1.00  0.00           C  
ATOM     14  OE1 GLU     1      74.136  51.716  73.557  1.00  0.00           O  
ATOM     15  OE2 GLU     1      74.932  53.215  74.853  1.00  0.00           O  
ATOM     16  C   GLU     1      79.213  50.941  71.285  1.00  0.00           C  
ATOM     17  O   GLU     1      80.019  51.780  71.021  1.00  0.00           O  
ATOM     18  N   VAL     2      78.943  49.942  70.520  1.00  0.00           N  
ATOM     19  H   VAL     2      78.496  49.157  70.971  1.00  0.00           H  
ATOM     20  CA  VAL     2      79.252  49.942  69.093  1.00  0.00           C  
ATOM     21  HA  VAL     2      80.274  50.293  68.949  1.00  0.00           H  
ATOM     22  CB  VAL     2      79.240  48.501  68.580  1.00  0.00           C  
ATOM     23  HB  VAL     2      78.298  48.071  68.920  1.00  0.00           H  
ATOM     24  CG1 VAL     2      79.240  48.362  67.017  1.00  0.00           C  
ATOM     25 HG11 VAL     2      78.262  48.656  66.637  1.00  0.00           H  
ATOM     26 HG12 VAL     2      80.055  48.971  66.627  1.00  0.00           H  
ATOM     27 HG13 VAL     2      79.390  47.302  66.808  1.00  0.00           H  
ATOM     28  CG2 VAL     2      80.439  47.699  69.086  1.00  0.00           C  
ATOM     29 HG21 VAL     2      80.350  47.577  70.166  1.00  0.00           H  
ATOM     30 HG22 VAL     2      80.512  46.734  68.584  1.00  0.00           H  
ATOM     31 HG23 VAL     2      81.322  48.288  68.840  1.00  0.00           H  
ATOM     32  C   VAL     2      78.252  50.818  68.338  1.00  0.00           C  
ATOM     33  O   VAL     2      77.060  50.525  68.469  1.00  0.00           O  
ATOM     34  N   VAL     3      78.703  51.820  67.524  1.00  0.00           N  
ATOM     35  H   VAL     3      79.676  51.786  67.255  1.00  0.00           H  
ATOM     36  CA  VAL     3      77.985  53.018  67.251  1.00  0.00           C  
ATOM     37  HA  VAL     3      76.925  52.815  67.404  1.00  0.00           H  
ATOM     38  CB  VAL     3      78.448  54.189  68.179  1.00  0.00           C  
ATOM     39  HB  VAL     3      78.038  55.152  67.873  1.00  0.00           H  
ATOM     40  CG1 VAL     3      77.863  53.998  69.563  1.00  0.00           C  
ATOM     41 HG11 VAL     3      76.806  53.737  69.599  1.00  0.00           H  
ATOM     42 HG12 VAL     3      78.336  53.166  70.086  1.00  0.00           H  
ATOM     43 HG13 VAL     3      78.201  54.903  70.069  1.00  0.00           H  
ATOM     44  CG2 VAL     3      79.974  54.397  68.300  1.00  0.00           C  
ATOM     45 HG21 VAL     3      80.421  54.552  67.318  1.00  0.00           H  
ATOM     46 HG22 VAL     3      80.281  55.232  68.931  1.00  0.00           H  
ATOM     47 HG23 VAL     3      80.387  53.477  68.713  1.00  0.00           H  
ATOM     48  C   VAL     3      78.238  53.413  65.783  1.00  0.00           C  
ATOM     49  O   VAL     3      79.144  52.946  65.149  1.00  0.00           O  
ATOM     50  N   LEU     4      77.447  54.220  65.155  1.00  0.00           N  
ATOM     51  H   LEU     4      76.473  54.145  65.410  1.00  0.00           H  
ATOM     52  CA  LEU     4      77.804  55.116  64.149  1.00  0.00           C  
ATOM     53  HA  LEU     4      78.820  54.914  63.808  1.00  0.00           H  
ATOM     54  CB  LEU     4      76.934  55.107  62.857  1.00  0.00           C  
ATOM     55  HB2 LEU     4      75.874  55.319  62.992  1.00  0.00           H  
ATOM     56  HB3 LEU     4      77.264  55.830  62.111  1.00  0.00           H  
ATOM     57  CG  LEU     4      76.875  53.812  62.040  1.00  0.00           C  
ATOM     58  HG  LEU     4      76.452  53.029  62.669  1.00  0.00           H  
ATOM     59  CD1 LEU     4      76.164  53.898  60.723  1.00  0.00           C  
ATOM     60 HD11 LEU     4      76.041  52.903  60.294  1.00  0.00           H  
ATOM     61 HD12 LEU     4      75.192  54.341  60.942  1.00  0.00           H  
ATOM     62 HD13 LEU     4      76.694  54.561  60.040  1.00  0.00           H  
ATOM     63  CD2 LEU     4      78.289  53.204  61.744  1.00  0.00           C  
ATOM     64 HD21 LEU     4      78.242  52.769  60.746  1.00  0.00           H  
ATOM     65 HD22 LEU     4      79.060  53.970  61.831  1.00  0.00           H  
ATOM     66 HD23 LEU     4      78.568  52.398  62.424  1.00  0.00           H  
ATOM     67  C   LEU     4      77.834  56.483  64.717  1.00  0.00           C  
ATOM     68  O   LEU     4      76.826  56.922  65.183  1.00  0.00           O  
ATOM     69  N   VAL     5      79.074  57.121  64.813  1.00  0.00           N  
ATOM     70  H   VAL     5      79.914  56.571  64.702  1.00  0.00           H  
ATOM     71  CA  VAL     5      79.378  58.576  64.945  1.00  0.00           C  
ATOM     72  HA  VAL     5      78.446  59.140  64.981  1.00  0.00           H  
ATOM     73  CB  VAL     5      80.113  58.920  66.262  1.00  0.00           C  
ATOM     74  HB  VAL     5      80.423  59.960  66.158  1.00  0.00           H  
ATOM     75  CG1 VAL     5      79.302  58.668  67.480  1.00  0.00           C  
ATOM     76 HG11 VAL     5      79.640  57.773  68.002  1.00  0.00           H  
ATOM     77 HG12 VAL     5      79.432  59.579  68.064  1.00  0.00           H  
ATOM     78 HG13 VAL     5      78.242  58.556  67.254  1.00  0.00           H  
ATOM     79  CG2 VAL     5      81.360  58.053  66.467  1.00  0.00           C  
ATOM     80 HG21 VAL     5      82.104  58.294  65.707  1.00  0.00           H  
ATOM     81 HG22 VAL     5      81.877  58.372  67.372  1.00  0.00           H  
ATOM     82 HG23 VAL     5      81.076  57.002  66.432  1.00  0.00           H  
ATOM     83  C   VAL     5      80.189  59.225  63.807  1.00  0.00           C  
ATOM     84  O   VAL     5      81.210  58.801  63.312  1.00  0.00           O  
ATOM     85  N   ASN     6      79.729  60.451  63.479  1.00  0.00           N  
ATOM     86  H   ASN     6      78.904  60.830  63.922  1.00  0.00           H  
ATOM     87  CA  ASN     6      80.314  61.233  62.435  1.00  0.00           C  
ATOM     88  HA  ASN     6      79.630  62.073  62.323  1.00  0.00           H  
ATOM     89  CB  ASN     6      81.629  61.796  62.936  1.00  0.00           C  
ATOM     90  HB2 ASN     6      82.424  61.057  63.036  1.00  0.00           H  
ATOM     91  HB3 ASN     6      82.065  62.480  62.209  1.00  0.00           H  
ATOM     92  CG  ASN     6      81.395  62.577  64.212  1.00  0.00           C  
ATOM     93  OD1 ASN     6      80.672  63.537  64.225  1.00  0.00           O  
ATOM     94  ND2 ASN     6      82.324  62.424  65.120  1.00  0.00           N  
ATOM     95 HD21 ASN     6      82.881  61.582  65.075  1.00  0.00           H  
ATOM     96 HD22 ASN     6      82.125  62.907  65.985  1.00  0.00           H  
ATOM     97  C   ASN     6      80.437  60.568  61.065  1.00  0.00           C  
ATOM     98  O   ASN     6      81.431  60.756  60.432  1.00  0.00           O  
ATOM     99  N   VAL     7      79.432  59.784  60.674  1.00  0.00           N  
ATOM    100  H   VAL     7      78.554  59.789  61.174  1.00  0.00           H  
ATOM    101  CA  VAL     7      79.255  59.324  59.359  1.00  0.00           C  
ATOM    102  HA  VAL     7      79.745  59.961  58.623  1.00  0.00           H  
ATOM    103  CB  VAL     7      79.633  57.814  59.274  1.00  0.00           C  
ATOM    104  HB  VAL     7      79.487  57.337  58.305  1.00  0.00           H  
ATOM    105  CG1 VAL     7      81.149  57.657  59.539  1.00  0.00           C  
ATOM    106 HG11 VAL     7      81.823  58.280  58.950  1.00  0.00           H  
ATOM    107 HG12 VAL     7      81.449  57.944  60.547  1.00  0.00           H  
ATOM    108 HG13 VAL     7      81.393  56.606  59.384  1.00  0.00           H  
ATOM    109  CG2 VAL     7      79.052  56.774  60.274  1.00  0.00           C  
ATOM    110 HG21 VAL     7      79.676  56.734  61.166  1.00  0.00           H  
ATOM    111 HG22 VAL     7      78.058  57.097  60.582  1.00  0.00           H  
ATOM    112 HG23 VAL     7      79.051  55.797  59.789  1.00  0.00           H  
ATOM    113  C   VAL     7      77.820  59.465  58.933  1.00  0.00           C  
ATOM    114  O   VAL     7      76.917  59.366  59.845  1.00  0.00           O  
ATOM    115  N   THR     8      77.517  59.663  57.633  1.00  0.00           N  
ATOM    116  H   THR     8      78.353  59.858  57.100  1.00  0.00           H  
ATOM    117  CA  THR     8      76.233  59.961  56.946  1.00  0.00           C  
ATOM    118  HA  THR     8      75.495  60.433  57.595  1.00  0.00           H  
ATOM    119  CB  THR     8      76.490  60.913  55.807  1.00  0.00           C  
ATOM    120  HB  THR     8      77.087  60.354  55.086  1.00  0.00           H  
ATOM    121  CG2 THR     8      75.154  61.224  55.039  1.00  0.00           C  
ATOM    122 HG21 THR     8      74.464  61.787  55.667  1.00  0.00           H  
ATOM    123 HG22 THR     8      75.497  61.857  54.220  1.00  0.00           H  
ATOM    124 HG23 THR     8      74.674  60.320  54.666  1.00  0.00           H  
ATOM    125  OG1 THR     8      77.146  62.097  56.281  1.00  0.00           O  
ATOM    126  HG1 THR     8      78.032  61.807  56.507  1.00  0.00           H  
ATOM    127  C   THR     8      75.711  58.656  56.377  1.00  0.00           C  
ATOM    128  O   THR     8      76.389  57.892  55.615  1.00  0.00           O  
ATOM    129  N   GLU     9      74.467  58.266  56.627  1.00  0.00           N  
ATOM    130  H   GLU     9      73.871  58.850  57.197  1.00  0.00           H  
ATOM    131  CA  GLU     9      73.972  56.833  56.517  1.00  0.00           C  
ATOM    132  HA  GLU     9      74.651  56.290  55.860  1.00  0.00           H  
ATOM    133  CB  GLU     9      73.946  56.223  57.952  1.00  0.00           C  
ATOM    134  HB2 GLU     9      74.896  56.221  58.487  1.00  0.00           H  
ATOM    135  HB3 GLU     9      73.288  56.880  58.521  1.00  0.00           H  
ATOM    136  CG  GLU     9      73.407  54.802  58.121  1.00  0.00           C  
ATOM    137  HG2 GLU     9      73.579  54.455  59.140  1.00  0.00           H  
ATOM    138  HG3 GLU     9      72.322  54.867  58.038  1.00  0.00           H  
ATOM    139  CD  GLU     9      74.035  53.867  57.055  1.00  0.00           C  
ATOM    140  OE1 GLU     9      73.263  53.138  56.396  1.00  0.00           O  
ATOM    141  OE2 GLU     9      75.277  53.885  56.766  1.00  0.00           O  
ATOM    142  C   GLU     9      72.614  56.731  55.852  1.00  0.00           C  
ATOM    143  O   GLU     9      71.776  57.597  55.971  1.00  0.00           O  
ATOM    144  N   ASN    10      72.442  55.690  55.036  1.00  0.00           N  
ATOM    145  H   ASN    10      72.778  54.833  55.453  1.00  0.00           H  
ATOM    146  CA  ASN    10      71.417  55.723  53.972  1.00  0.00           C  
ATOM    147  HA  ASN    10      70.942  56.704  53.981  1.00  0.00           H  
ATOM    148  CB  ASN    10      72.024  55.546  52.605  1.00  0.00           C  
ATOM    149  HB2 ASN    10      72.704  56.335  52.285  1.00  0.00           H  
ATOM    150  HB3 ASN    10      72.568  54.606  52.507  1.00  0.00           H  
ATOM    151  CG  ASN    10      71.014  55.595  51.479  1.00  0.00           C  
ATOM    152  OD1 ASN    10      69.861  56.015  51.727  1.00  0.00           O  
ATOM    153  ND2 ASN    10      71.134  54.869  50.358  1.00  0.00           N  
ATOM    154 HD21 ASN    10      70.393  55.096  49.710  1.00  0.00           H  
ATOM    155 HD22 ASN    10      72.073  54.687  50.033  1.00  0.00           H  
ATOM    156  C   ASN    10      70.252  54.749  54.209  1.00  0.00           C  
ATOM    157  O   ASN    10      70.359  53.525  54.182  1.00  0.00           O  
ATOM    158  N   PHE    11      69.156  55.290  54.646  1.00  0.00           N  
ATOM    159  H   PHE    11      69.009  56.279  54.507  1.00  0.00           H  
ATOM    160  CA  PHE    11      67.979  54.569  55.164  1.00  0.00           C  
ATOM    161  HA  PHE    11      68.371  53.716  55.718  1.00  0.00           H  
ATOM    162  CB  PHE    11      67.238  55.564  56.118  1.00  0.00           C  
ATOM    163  HB2 PHE    11      67.363  56.565  55.705  1.00  0.00           H  
ATOM    164  HB3 PHE    11      66.156  55.452  56.176  1.00  0.00           H  
ATOM    165  CG  PHE    11      67.925  55.831  57.456  1.00  0.00           C  
ATOM    166  CD1 PHE    11      69.227  56.364  57.488  1.00  0.00           C  
ATOM    167  HD1 PHE    11      69.719  56.768  56.616  1.00  0.00           H  
ATOM    168  CE1 PHE    11      70.028  56.242  58.606  1.00  0.00           C  
ATOM    169  HE1 PHE    11      70.993  56.726  58.633  1.00  0.00           H  
ATOM    170  CZ  PHE    11      69.539  55.573  59.730  1.00  0.00           C  
ATOM    171  HZ  PHE    11      70.183  55.206  60.515  1.00  0.00           H  
ATOM    172  CE2 PHE    11      68.191  55.168  59.727  1.00  0.00           C  
ATOM    173  HE2 PHE    11      67.780  54.703  60.612  1.00  0.00           H  
ATOM    174  CD2 PHE    11      67.428  55.223  58.574  1.00  0.00           C  
ATOM    175  HD2 PHE    11      66.405  54.884  58.508  1.00  0.00           H  
ATOM    176  C   PHE    11      67.133  53.952  54.019  1.00  0.00           C  
ATOM    177  O   PHE    11      67.113  54.478  52.921  1.00  0.00           O  
ATOM    178  N   ASN    12      66.328  52.871  54.281  1.00  0.00           N  
ATOM    179  H   ASN    12      66.324  52.415  55.182  1.00  0.00           H  
ATOM    180  CA  ASN    12      65.196  52.560  53.378  1.00  0.00           C  
ATOM    181  HA  ASN    12      64.845  53.512  52.981  1.00  0.00           H  
ATOM    182  CB  ASN    12      65.730  51.661  52.268  1.00  0.00           C  
ATOM    183  HB2 ASN    12      66.340  52.303  51.632  1.00  0.00           H  
ATOM    184  HB3 ASN    12      66.301  50.807  52.634  1.00  0.00           H  
ATOM    185  CG  ASN    12      64.592  51.247  51.326  1.00  0.00           C  
ATOM    186  OD1 ASN    12      63.476  51.090  51.681  1.00  0.00           O  
ATOM    187  ND2 ASN    12      64.909  51.126  50.036  1.00  0.00           N  
ATOM    188 HD21 ASN    12      64.177  51.073  49.343  1.00  0.00           H  
ATOM    189 HD22 ASN    12      65.851  51.160  49.672  1.00  0.00           H  
ATOM    190  C   ASN    12      64.039  51.951  54.253  1.00  0.00           C  
ATOM    191  O   ASN    12      64.157  50.788  54.583  1.00  0.00           O  
ATOM    192  N   TRP    13      62.897  52.651  54.497  1.00  0.00           N  
ATOM    193  H   TRP    13      62.778  53.552  54.055  1.00  0.00           H  
ATOM    194  CA  TRP    13      61.808  52.214  55.433  1.00  0.00           C  
ATOM    195  HA  TRP    13      62.287  52.018  56.392  1.00  0.00           H  
ATOM    196  CB  TRP    13      60.791  53.275  55.865  1.00  0.00           C  
ATOM    197  HB2 TRP    13      60.139  52.892  56.649  1.00  0.00           H  
ATOM    198  HB3 TRP    13      61.406  54.148  56.084  1.00  0.00           H  
ATOM    199  CG  TRP    13      59.868  53.755  54.797  1.00  0.00           C  
ATOM    200  CD1 TRP    13      60.259  54.257  53.585  1.00  0.00           C  
ATOM    201  HD1 TRP    13      61.283  54.326  53.250  1.00  0.00           H  
ATOM    202  NE1 TRP    13      59.183  54.796  52.927  1.00  0.00           N  
ATOM    203  HE1 TRP    13      59.230  55.057  51.952  1.00  0.00           H  
ATOM    204  CE2 TRP    13      58.015  54.717  53.593  1.00  0.00           C  
ATOM    205  CZ2 TRP    13      56.742  55.122  53.280  1.00  0.00           C  
ATOM    206  HZ2 TRP    13      56.560  55.337  52.238  1.00  0.00           H  
ATOM    207  CH2 TRP    13      55.736  54.915  54.208  1.00  0.00           C  
ATOM    208  HH2 TRP    13      54.717  55.127  53.921  1.00  0.00           H  
ATOM    209  CZ3 TRP    13      56.014  54.420  55.472  1.00  0.00           C  
ATOM    210  HZ3 TRP    13      55.268  54.159  56.208  1.00  0.00           H  
ATOM    211  CE3 TRP    13      57.339  54.024  55.771  1.00  0.00           C  
ATOM    212  HE3 TRP    13      57.541  53.588  56.739  1.00  0.00           H  
ATOM    213  CD2 TRP    13      58.402  54.133  54.861  1.00  0.00           C  
ATOM    214  C   TRP    13      61.164  50.875  54.951  1.00  0.00           C  
ATOM    215  O   TRP    13      60.874  49.971  55.746  1.00  0.00           O  
ATOM    216  N   CYX    14      60.848  50.805  53.682  1.00  0.00           N  
ATOM    217  H   CYX    14      61.370  51.391  53.046  1.00  0.00           H  
ATOM    218  CA  CYX    14      60.252  49.705  52.975  1.00  0.00           C  
ATOM    219  HA  CYX    14      59.381  49.417  53.564  1.00  0.00           H  
ATOM    220  CB  CYX    14      59.764  50.122  51.627  1.00  0.00           C  
ATOM    221  HB2 CYX    14      60.588  50.350  50.951  1.00  0.00           H  
ATOM    222  HB3 CYX    14      59.173  49.304  51.214  1.00  0.00           H  
ATOM    223  SG  CYX    14      58.633  51.610  51.458  1.00  0.00           S  
ATOM    224  C   CYX    14      61.044  48.408  52.802  1.00  0.00           C  
ATOM    225  O   CYX    14      60.561  47.372  53.238  1.00  0.00           O  
ATOM    226  N   LYS    15      62.322  48.573  52.788  1.00  0.00           N  
ATOM    227  H   LYS    15      62.679  49.443  52.419  1.00  0.00           H  
ATOM    228  CA  LYS    15      63.276  47.497  52.927  1.00  0.00           C  
ATOM    229  HA  LYS    15      63.024  46.683  52.248  1.00  0.00           H  
ATOM    230  CB  LYS    15      64.648  48.062  52.433  1.00  0.00           C  
ATOM    231  HB2 LYS    15      64.550  48.309  51.376  1.00  0.00           H  
ATOM    232  HB3 LYS    15      64.854  48.983  52.979  1.00  0.00           H  
ATOM    233  CG  LYS    15      65.814  47.060  52.423  1.00  0.00           C  
ATOM    234  HG2 LYS    15      66.690  47.684  52.241  1.00  0.00           H  
ATOM    235  HG3 LYS    15      65.975  46.718  53.445  1.00  0.00           H  
ATOM    236  CD  LYS    15      65.740  45.961  51.330  1.00  0.00           C  
ATOM    237  HD2 LYS    15      64.818  45.411  51.520  1.00  0.00           H  
ATOM    238  HD3 LYS    15      65.701  46.473  50.368  1.00  0.00           H  
ATOM    239  CE  LYS    15      66.845  44.879  51.448  1.00  0.00           C  
ATOM    240  HE2 LYS    15      66.866  44.569  52.492  1.00  0.00           H  
ATOM    241  HE3 LYS    15      66.578  44.028  50.821  1.00  0.00           H  
ATOM    242  NZ  LYS    15      68.150  45.394  51.033  1.00  0.00           N  
ATOM    243  HZ1 LYS    15      68.383  46.150  51.660  1.00  0.00           H  
ATOM    244  HZ2 LYS    15      68.780  44.607  50.970  1.00  0.00           H  
ATOM    245  HZ3 LYS    15      68.060  45.797  50.111  1.00  0.00           H  
ATOM    246  C   LYS    15      63.393  46.898  54.431  1.00  0.00           C  
ATOM    247  O   LYS    15      63.283  45.699  54.530  1.00  0.00           O  
ATOM    248  N   ASN    16      63.327  47.813  55.385  1.00  0.00           N  
ATOM    249  H   ASN    16      63.404  48.774  55.085  1.00  0.00           H  
ATOM    250  CA  ASN    16      63.443  47.393  56.821  1.00  0.00           C  
ATOM    251  HA  ASN    16      63.954  46.432  56.883  1.00  0.00           H  
ATOM    252  CB  ASN    16      64.337  48.433  57.560  1.00  0.00           C  
ATOM    253  HB2 ASN    16      63.887  49.426  57.574  1.00  0.00           H  
ATOM    254  HB3 ASN    16      64.327  47.956  58.539  1.00  0.00           H  
ATOM    255  CG  ASN    16      65.736  48.484  56.946  1.00  0.00           C  
ATOM    256  OD1 ASN    16      66.606  47.746  57.428  1.00  0.00           O  
ATOM    257  ND2 ASN    16      66.059  49.399  56.087  1.00  0.00           N  
ATOM    258 HD21 ASN    16      65.390  50.121  55.862  1.00  0.00           H  
ATOM    259 HD22 ASN    16      66.918  49.347  55.557  1.00  0.00           H  
ATOM    260  C   ASN    16      62.053  47.001  57.422  1.00  0.00           C  
ATOM    261  O   ASN    16      61.953  46.866  58.656  1.00  0.00           O  
ATOM    262  N   ASP    17      60.979  46.883  56.653  1.00  0.00           N  
ATOM    263  H   ASP    17      61.094  46.911  55.650  1.00  0.00           H  
ATOM    264  CA  ASP    17      59.619  46.985  57.172  1.00  0.00           C  
ATOM    265  HA  ASP    17      59.594  47.976  57.627  1.00  0.00           H  
ATOM    266  CB  ASP    17      58.618  46.961  55.961  1.00  0.00           C  
ATOM    267  HB2 ASP    17      58.973  47.760  55.310  1.00  0.00           H  
ATOM    268  HB3 ASP    17      58.639  46.024  55.405  1.00  0.00           H  
ATOM    269  CG  ASP    17      57.117  47.071  56.473  1.00  0.00           C  
ATOM    270  OD1 ASP    17      56.258  46.409  55.895  1.00  0.00           O  
ATOM    271  OD2 ASP    17      56.803  48.021  57.188  1.00  0.00           O  
ATOM    272  C   ASP    17      59.236  45.966  58.284  1.00  0.00           C  
ATOM    273  O   ASP    17      59.530  44.805  58.116  1.00  0.00           O  
ATOM    274  N   MET    18      58.687  46.402  59.456  1.00  0.00           N  
ATOM    275  H   MET    18      58.338  47.350  59.463  1.00  0.00           H  
ATOM    276  CA  MET    18      58.837  45.589  60.717  1.00  0.00           C  
ATOM    277  HA  MET    18      59.533  44.792  60.457  1.00  0.00           H  
ATOM    278  CB  MET    18      59.398  46.426  61.905  1.00  0.00           C  
ATOM    279  HB2 MET    18      58.996  47.425  61.737  1.00  0.00           H  
ATOM    280  HB3 MET    18      59.016  46.114  62.877  1.00  0.00           H  
ATOM    281  CG  MET    18      60.946  46.215  61.931  1.00  0.00           C  
ATOM    282  HG2 MET    18      61.056  45.195  62.300  1.00  0.00           H  
ATOM    283  HG3 MET    18      61.388  46.327  60.941  1.00  0.00           H  
ATOM    284  SD  MET    18      61.797  47.503  62.951  1.00  0.00           S  
ATOM    285  CE  MET    18      62.198  48.796  61.707  1.00  0.00           C  
ATOM    286  HE1 MET    18      62.171  49.774  62.188  1.00  0.00           H  
ATOM    287  HE2 MET    18      63.217  48.607  61.372  1.00  0.00           H  
ATOM    288  HE3 MET    18      61.461  48.846  60.905  1.00  0.00           H  
ATOM    289  C   MET    18      57.492  44.939  61.104  1.00  0.00           C  
ATOM    290  O   MET    18      57.476  44.148  62.075  1.00  0.00           O  
ATOM    291  N   VAL    19      56.343  45.033  60.405  1.00  0.00           N  
ATOM    292  H   VAL    19      56.531  45.227  59.432  1.00  0.00           H  
ATOM    293  CA  VAL    19      54.993  44.702  60.863  1.00  0.00           C  
ATOM    294  HA  VAL    19      54.843  45.225  61.807  1.00  0.00           H  
ATOM    295  CB  VAL    19      53.919  45.290  59.925  1.00  0.00           C  
ATOM    296  HB  VAL    19      52.941  44.980  60.293  1.00  0.00           H  
ATOM    297  CG1 VAL    19      53.883  46.779  59.832  1.00  0.00           C  
ATOM    298 HG11 VAL    19      53.120  47.141  59.143  1.00  0.00           H  
ATOM    299 HG12 VAL    19      53.705  47.183  60.829  1.00  0.00           H  
ATOM    300 HG13 VAL    19      54.809  47.279  59.546  1.00  0.00           H  
ATOM    301  CG2 VAL    19      53.973  44.805  58.478  1.00  0.00           C  
ATOM    302 HG21 VAL    19      53.011  44.920  57.977  1.00  0.00           H  
ATOM    303 HG22 VAL    19      54.769  45.336  57.957  1.00  0.00           H  
ATOM    304 HG23 VAL    19      54.025  43.716  58.472  1.00  0.00           H  
ATOM    305  C   VAL    19      54.822  43.161  61.090  1.00  0.00           C  
ATOM    306  O   VAL    19      54.254  42.749  62.081  1.00  0.00           O  
ATOM    307  N   GLU    20      55.406  42.293  60.224  1.00  0.00           N  
ATOM    308  H   GLU    20      55.915  42.557  59.393  1.00  0.00           H  
ATOM    309  CA  GLU    20      55.344  40.838  60.473  1.00  0.00           C  
ATOM    310  HA  GLU    20      54.405  40.515  60.924  1.00  0.00           H  
ATOM    311  CB  GLU    20      55.672  40.026  59.193  1.00  0.00           C  
ATOM    312  HB2 GLU    20      56.751  39.996  59.044  1.00  0.00           H  
ATOM    313  HB3 GLU    20      55.432  39.004  59.484  1.00  0.00           H  
ATOM    314  CG  GLU    20      54.936  40.295  57.909  1.00  0.00           C  
ATOM    315  HG2 GLU    20      55.394  41.153  57.417  1.00  0.00           H  
ATOM    316  HG3 GLU    20      55.103  39.445  57.248  1.00  0.00           H  
ATOM    317  CD  GLU    20      53.416  40.547  58.121  1.00  0.00           C  
ATOM    318  OE1 GLU    20      52.780  39.792  58.922  1.00  0.00           O  
ATOM    319  OE2 GLU    20      52.946  41.608  57.589  1.00  0.00           O  
ATOM    320  C   GLU    20      56.323  40.367  61.445  1.00  0.00           C  
ATOM    321  O   GLU    20      56.219  39.197  61.943  1.00  0.00           O  
ATOM    322  N   GLN    21      57.339  41.176  61.751  1.00  0.00           N  
ATOM    323  H   GLN    21      57.412  42.088  61.325  1.00  0.00           H  
ATOM    324  CA  GLN    21      58.497  40.858  62.672  1.00  0.00           C  
ATOM    325  HA  GLN    21      58.680  39.785  62.626  1.00  0.00           H  
ATOM    326  CB  GLN    21      59.845  41.596  62.221  1.00  0.00           C  
ATOM    327  HB2 GLN    21      59.765  42.667  62.035  1.00  0.00           H  
ATOM    328  HB3 GLN    21      60.591  41.412  62.995  1.00  0.00           H  
ATOM    329  CG  GLN    21      60.561  40.953  60.973  1.00  0.00           C  
ATOM    330  HG2 GLN    21      60.037  41.099  60.028  1.00  0.00           H  
ATOM    331  HG3 GLN    21      61.526  41.439  60.827  1.00  0.00           H  
ATOM    332  CD  GLN    21      60.827  39.470  61.211  1.00  0.00           C  
ATOM    333  OE1 GLN    21      61.713  39.088  61.896  1.00  0.00           O  
ATOM    334  NE2 GLN    21      59.954  38.692  60.634  1.00  0.00           N  
ATOM    335 HE21 GLN    21      60.203  37.714  60.589  1.00  0.00           H  
ATOM    336 HE22 GLN    21      59.244  38.986  59.979  1.00  0.00           H  
ATOM    337  C   GLN    21      57.970  41.282  64.027  1.00  0.00           C  
ATOM    338  O   GLN    21      58.469  40.779  64.981  1.00  0.00           O  
ATOM    339  N   MET    22      57.031  42.227  64.196  1.00  0.00           N  
ATOM    340  H   MET    22      56.944  42.913  63.460  1.00  0.00           H  
ATOM    341  CA  MET    22      56.490  42.663  65.498  1.00  0.00           C  
ATOM    342  HA  MET    22      57.326  42.596  66.194  1.00  0.00           H  
ATOM    343  CB  MET    22      56.094  44.131  65.397  1.00  0.00           C  
ATOM    344  HB2 MET    22      55.743  44.246  64.372  1.00  0.00           H  
ATOM    345  HB3 MET    22      55.257  44.426  66.030  1.00  0.00           H  
ATOM    346  CG  MET    22      57.289  45.147  65.671  1.00  0.00           C  
ATOM    347  HG2 MET    22      57.603  45.050  66.710  1.00  0.00           H  
ATOM    348  HG3 MET    22      58.109  45.052  64.960  1.00  0.00           H  
ATOM    349  SD  MET    22      56.697  46.843  65.420  1.00  0.00           S  
ATOM    350  CE  MET    22      57.636  47.790  66.690  1.00  0.00           C  
ATOM    351  HE1 MET    22      57.326  48.818  66.878  1.00  0.00           H  
ATOM    352  HE2 MET    22      57.323  47.248  67.583  1.00  0.00           H  
ATOM    353  HE3 MET    22      58.700  47.782  66.454  1.00  0.00           H  
ATOM    354  C   MET    22      55.281  41.797  65.949  1.00  0.00           C  
ATOM    355  O   MET    22      54.600  41.158  65.115  1.00  0.00           O  
ATOM    356  N   HIE    23      55.186  41.571  67.279  1.00  0.00           N  
ATOM    357  H   HIE    23      55.941  41.876  67.876  1.00  0.00           H  
ATOM    358  CA  HIE    23      54.258  40.699  67.970  1.00  0.00           C  
ATOM    359  HA  HIE    23      54.724  39.714  68.007  1.00  0.00           H  
ATOM    360  CB  HIE    23      54.214  41.166  69.414  1.00  0.00           C  
ATOM    361  HB2 HIE    23      55.249  41.380  69.679  1.00  0.00           H  
ATOM    362  HB3 HIE    23      53.567  42.036  69.530  1.00  0.00           H  
ATOM    363  CG  HIE    23      53.668  40.063  70.375  1.00  0.00           C  
ATOM    364  ND1 HIE    23      54.454  39.122  70.987  1.00  0.00           N  
ATOM    365  CE1 HIE    23      53.649  38.347  71.714  1.00  0.00           C  
ATOM    366  HE1 HIE    23      53.949  37.523  72.344  1.00  0.00           H  
ATOM    367  NE2 HIE    23      52.400  38.737  71.577  1.00  0.00           N  
ATOM    368  HE2 HIE    23      51.610  38.195  71.897  1.00  0.00           H  
ATOM    369  CD2 HIE    23      52.380  39.772  70.584  1.00  0.00           C  
ATOM    370  HD2 HIE    23      51.492  40.142  70.093  1.00  0.00           H  
ATOM    371  C   HIE    23      52.866  40.554  67.389  1.00  0.00           C  
ATOM    372  O   HIE    23      52.116  41.552  67.299  1.00  0.00           O  
ATOM    373  N   GLU    24      52.497  39.352  67.059  1.00  0.00           N  
ATOM    374  H   GLU    24      53.277  38.711  67.106  1.00  0.00           H  
ATOM    375  CA  GLU    24      51.234  38.832  66.467  1.00  0.00           C  
ATOM    376  HA  GLU    24      50.784  39.757  66.107  1.00  0.00           H  
ATOM    377  CB  GLU    24      51.494  37.940  65.199  1.00  0.00           C  
ATOM    378  HB2 GLU    24      50.577  37.773  64.635  1.00  0.00           H  
ATOM    379  HB3 GLU    24      52.350  38.336  64.652  1.00  0.00           H  
ATOM    380  CG  GLU    24      51.826  36.532  65.611  1.00  0.00           C  
ATOM    381  HG2 GLU    24      52.634  36.521  66.343  1.00  0.00           H  
ATOM    382  HG3 GLU    24      50.913  36.151  66.068  1.00  0.00           H  
ATOM    383  CD  GLU    24      52.177  35.533  64.491  1.00  0.00           C  
ATOM    384  OE1 GLU    24      52.892  34.555  64.715  1.00  0.00           O  
ATOM    385  OE2 GLU    24      51.704  35.704  63.339  1.00  0.00           O  
ATOM    386  C   GLU    24      50.156  38.232  67.453  1.00  0.00           C  
ATOM    387  O   GLU    24      49.010  38.264  67.089  1.00  0.00           O  
ATOM    388  N   ASP    25      50.588  37.586  68.545  1.00  0.00           N  
ATOM    389  H   ASP    25      51.564  37.654  68.796  1.00  0.00           H  
ATOM    390  CA  ASP    25      49.777  36.896  69.489  1.00  0.00           C  
ATOM    391  HA  ASP    25      49.004  36.287  69.020  1.00  0.00           H  
ATOM    392  CB  ASP    25      50.624  35.866  70.243  1.00  0.00           C  
ATOM    393  HB2 ASP    25      50.976  35.084  69.571  1.00  0.00           H  
ATOM    394  HB3 ASP    25      51.433  36.341  70.798  1.00  0.00           H  
ATOM    395  CG  ASP    25      49.752  35.106  71.312  1.00  0.00           C  
ATOM    396  OD1 ASP    25      48.580  34.782  70.989  1.00  0.00           O  
ATOM    397  OD2 ASP    25      50.338  34.831  72.376  1.00  0.00           O  
ATOM    398  C   ASP    25      48.976  37.870  70.366  1.00  0.00           C  
ATOM    399  O   ASP    25      49.534  38.322  71.325  1.00  0.00           O  
ATOM    400  N   ILE    26      47.711  38.197  70.159  1.00  0.00           N  
ATOM    401  H   ILE    26      47.409  37.873  69.251  1.00  0.00           H  
ATOM    402  CA  ILE    26      46.828  39.145  70.956  1.00  0.00           C  
ATOM    403  HA  ILE    26      47.298  40.104  70.741  1.00  0.00           H  
ATOM    404  CB  ILE    26      45.371  39.238  70.299  1.00  0.00           C  
ATOM    405  HB  ILE    26      45.033  38.228  70.071  1.00  0.00           H  
ATOM    406  CG2 ILE    26      44.413  39.977  71.258  1.00  0.00           C  
ATOM    407 HG21 ILE    26      44.952  40.818  71.694  1.00  0.00           H  
ATOM    408 HG22 ILE    26      43.530  40.365  70.749  1.00  0.00           H  
ATOM    409 HG23 ILE    26      44.039  39.414  72.114  1.00  0.00           H  
ATOM    410  CG1 ILE    26      45.413  40.063  68.965  1.00  0.00           C  
ATOM    411 HG12 ILE    26      45.694  41.110  69.080  1.00  0.00           H  
ATOM    412 HG13 ILE    26      46.230  39.622  68.394  1.00  0.00           H  
ATOM    413  CD1 ILE    26      44.132  40.071  68.020  1.00  0.00           C  
ATOM    414 HD11 ILE    26      43.259  39.901  68.650  1.00  0.00           H  
ATOM    415 HD12 ILE    26      44.183  41.046  67.535  1.00  0.00           H  
ATOM    416 HD13 ILE    26      44.146  39.291  67.258  1.00  0.00           H  
ATOM    417  C   ILE    26      46.846  38.818  72.420  1.00  0.00           C  
ATOM    418  O   ILE    26      47.169  39.693  73.214  1.00  0.00           O  
ATOM    419  N   CYX    27      46.679  37.596  72.828  1.00  0.00           N  
ATOM    420  H   CYX    27      46.452  36.981  72.059  1.00  0.00           H  
ATOM    421  CA  CYX    27      46.428  37.113  74.174  1.00  0.00           C  
ATOM    422  HA  CYX    27      45.734  37.848  74.581  1.00  0.00           H  
ATOM    423  CB  CYX    27      45.883  35.671  74.243  1.00  0.00           C  
ATOM    424  HB2 CYX    27      46.459  35.076  73.535  1.00  0.00           H  
ATOM    425  HB3 CYX    27      45.989  35.271  75.252  1.00  0.00           H  
ATOM    426  SG  CYX    27      44.147  35.475  73.871  1.00  0.00           S  
ATOM    427  C   CYX    27      47.653  37.283  75.039  1.00  0.00           C  
ATOM    428  O   CYX    27      47.556  37.084  76.216  1.00  0.00           O  
ATOM    429  N   SER    28      48.750  37.768  74.483  1.00  0.00           N  
ATOM    430  H   SER    28      48.771  37.892  73.481  1.00  0.00           H  
ATOM    431  CA  SER    28      50.036  37.970  75.129  1.00  0.00           C  
ATOM    432  HA  SER    28      49.872  38.092  76.200  1.00  0.00           H  
ATOM    433  CB  SER    28      50.919  36.785  75.030  1.00  0.00           C  
ATOM    434  HB2 SER    28      51.654  36.684  75.828  1.00  0.00           H  
ATOM    435  HB3 SER    28      50.292  35.905  75.174  1.00  0.00           H  
ATOM    436  OG  SER    28      51.445  36.591  73.758  1.00  0.00           O  
ATOM    437  HG  SER    28      51.046  35.810  73.368  1.00  0.00           H  
ATOM    438  C   SER    28      50.691  39.270  74.693  1.00  0.00           C  
ATOM    439  O   SER    28      51.725  39.582  75.312  1.00  0.00           O  
ATOM    440  N   LEU    29      50.222  39.970  73.684  1.00  0.00           N  
ATOM    441  H   LEU    29      49.659  39.402  73.067  1.00  0.00           H  
ATOM    442  CA  LEU    29      50.519  41.401  73.464  1.00  0.00           C  
ATOM    443  HA  LEU    29      51.594  41.504  73.317  1.00  0.00           H  
ATOM    444  CB  LEU    29      49.833  41.883  72.186  1.00  0.00           C  
ATOM    445  HB2 LEU    29      50.172  41.225  71.386  1.00  0.00           H  
ATOM    446  HB3 LEU    29      48.743  41.857  72.158  1.00  0.00           H  
ATOM    447  CG  LEU    29      50.300  43.356  71.930  1.00  0.00           C  
ATOM    448  HG  LEU    29      51.242  43.580  72.431  1.00  0.00           H  
ATOM    449  CD1 LEU    29      50.560  43.538  70.442  1.00  0.00           C  
ATOM    450 HD11 LEU    29      50.549  44.623  70.335  1.00  0.00           H  
ATOM    451 HD12 LEU    29      51.504  43.051  70.198  1.00  0.00           H  
ATOM    452 HD13 LEU    29      49.760  43.175  69.797  1.00  0.00           H  
ATOM    453  CD2 LEU    29      49.197  44.352  72.354  1.00  0.00           C  
ATOM    454 HD21 LEU    29      48.372  44.399  71.642  1.00  0.00           H  
ATOM    455 HD22 LEU    29      48.653  44.049  73.249  1.00  0.00           H  
ATOM    456 HD23 LEU    29      49.507  45.344  72.681  1.00  0.00           H  
ATOM    457  C   LEU    29      50.107  42.213  74.720  1.00  0.00           C  
ATOM    458  O   LEU    29      50.865  43.007  75.267  1.00  0.00           O  
ATOM    459  N   TRP    30      48.801  42.088  75.131  1.00  0.00           N  
ATOM    460  H   TRP    30      48.338  41.335  74.642  1.00  0.00           H  
ATOM    461  CA  TRP    30      48.167  42.658  76.339  1.00  0.00           C  
ATOM    462  HA  TRP    30      48.585  43.636  76.578  1.00  0.00           H  
ATOM    463  CB  TRP    30      46.646  42.875  76.266  1.00  0.00           C  
ATOM    464  HB2 TRP    30      46.195  41.896  76.104  1.00  0.00           H  
ATOM    465  HB3 TRP    30      46.253  43.349  77.165  1.00  0.00           H  
ATOM    466  CG  TRP    30      46.160  43.621  75.052  1.00  0.00           C  
ATOM    467  CD1 TRP    30      46.132  43.149  73.782  1.00  0.00           C  
ATOM    468  HD1 TRP    30      46.500  42.181  73.476  1.00  0.00           H  
ATOM    469  NE1 TRP    30      45.602  44.100  72.958  1.00  0.00           N  
ATOM    470  HE1 TRP    30      45.522  43.962  71.961  1.00  0.00           H  
ATOM    471  CE2 TRP    30      45.377  45.330  73.568  1.00  0.00           C  
ATOM    472  CZ2 TRP    30      44.859  46.498  73.080  1.00  0.00           C  
ATOM    473  HZ2 TRP    30      44.611  46.637  72.038  1.00  0.00           H  
ATOM    474  CH2 TRP    30      44.674  47.610  73.988  1.00  0.00           C  
ATOM    475  HH2 TRP    30      44.277  48.568  73.688  1.00  0.00           H  
ATOM    476  CZ3 TRP    30      44.721  47.312  75.398  1.00  0.00           C  
ATOM    477  HZ3 TRP    30      44.432  48.058  76.123  1.00  0.00           H  
ATOM    478  CE3 TRP    30      45.161  46.059  75.869  1.00  0.00           C  
ATOM    479  HE3 TRP    30      45.206  45.916  76.938  1.00  0.00           H  
ATOM    480  CD2 TRP    30      45.508  44.993  74.971  1.00  0.00           C  
ATOM    481  C   TRP    30      48.393  41.708  77.473  1.00  0.00           C  
ATOM    482  O   TRP    30      48.440  40.510  77.221  1.00  0.00           O  
ATOM    483  N   ASP    31      48.704  42.208  78.667  1.00  0.00           N  
ATOM    484  H   ASP    31      48.879  43.201  78.715  1.00  0.00           H  
ATOM    485  CA  ASP    31      49.089  41.581  79.925  1.00  0.00           C  
ATOM    486  HA  ASP    31      48.600  40.612  79.829  1.00  0.00           H  
ATOM    487  CB  ASP    31      50.566  41.388  79.795  1.00  0.00           C  
ATOM    488  HB2 ASP    31      50.833  41.120  78.773  1.00  0.00           H  
ATOM    489  HB3 ASP    31      51.022  42.349  80.035  1.00  0.00           H  
ATOM    490  CG  ASP    31      50.972  40.302  80.818  1.00  0.00           C  
ATOM    491  OD1 ASP    31      50.815  39.112  80.424  1.00  0.00           O  
ATOM    492  OD2 ASP    31      51.279  40.609  82.006  1.00  0.00           O  
ATOM    493  C   ASP    31      48.631  42.358  81.200  1.00  0.00           C  
ATOM    494  O   ASP    31      48.062  43.465  81.155  1.00  0.00           O  
ATOM    495  N   GLN    32      48.636  41.729  82.420  1.00  0.00           N  
ATOM    496  H   GLN    32      49.366  41.071  82.652  1.00  0.00           H  
ATOM    497  CA  GLN    32      47.944  42.222  83.538  1.00  0.00           C  
ATOM    498  HA  GLN    32      46.981  42.609  83.206  1.00  0.00           H  
ATOM    499  CB  GLN    32      47.490  41.024  84.426  1.00  0.00           C  
ATOM    500  HB2 GLN    32      46.833  41.477  85.169  1.00  0.00           H  
ATOM    501  HB3 GLN    32      46.955  40.234  83.898  1.00  0.00           H  
ATOM    502  CG  GLN    32      48.590  40.244  85.125  1.00  0.00           C  
ATOM    503  HG2 GLN    32      49.191  39.676  84.415  1.00  0.00           H  
ATOM    504  HG3 GLN    32      49.251  41.001  85.546  1.00  0.00           H  
ATOM    505  CD  GLN    32      48.063  39.411  86.240  1.00  0.00           C  
ATOM    506  OE1 GLN    32      46.934  39.519  86.766  1.00  0.00           O  
ATOM    507  NE2 GLN    32      48.784  38.397  86.603  1.00  0.00           N  
ATOM    508 HE21 GLN    32      49.388  37.988  85.904  1.00  0.00           H  
ATOM    509 HE22 GLN    32      48.419  37.694  87.229  1.00  0.00           H  
ATOM    510  C   GLN    32      48.653  43.348  84.348  1.00  0.00           C  
ATOM    511  O   GLN    32      49.858  43.333  84.465  1.00  0.00           O  
ATOM    512  N   SER    33      47.984  44.509  84.609  1.00  0.00           N  
ATOM    513  H   SER    33      47.019  44.646  84.344  1.00  0.00           H  
ATOM    514  CA  SER    33      48.410  45.414  85.644  1.00  0.00           C  
ATOM    515  HA  SER    33      49.477  45.241  85.786  1.00  0.00           H  
ATOM    516  CB  SER    33      48.194  46.891  85.235  1.00  0.00           C  
ATOM    517  HB2 SER    33      47.189  47.023  84.834  1.00  0.00           H  
ATOM    518  HB3 SER    33      48.369  47.534  86.097  1.00  0.00           H  
ATOM    519  OG  SER    33      49.158  47.206  84.247  1.00  0.00           O  
ATOM    520  HG  SER    33      48.834  48.021  83.857  1.00  0.00           H  
ATOM    521  C   SER    33      47.762  44.959  86.965  1.00  0.00           C  
ATOM    522  O   SER    33      46.594  44.588  87.017  1.00  0.00           O  
ATOM    523  N   LEU    34      48.554  45.076  88.032  1.00  0.00           N  
ATOM    524  H   LEU    34      49.427  45.476  87.717  1.00  0.00           H  
ATOM    525  CA  LEU    34      48.258  44.367  89.290  1.00  0.00           C  
ATOM    526  HA  LEU    34      47.170  44.297  89.311  1.00  0.00           H  
ATOM    527  CB  LEU    34      48.660  42.900  89.095  1.00  0.00           C  
ATOM    528  HB2 LEU    34      48.191  42.576  88.165  1.00  0.00           H  
ATOM    529  HB3 LEU    34      49.741  42.798  89.003  1.00  0.00           H  
ATOM    530  CG  LEU    34      48.282  42.027  90.350  1.00  0.00           C  
ATOM    531  HG  LEU    34      48.786  42.307  91.275  1.00  0.00           H  
ATOM    532  CD1 LEU    34      46.749  41.975  90.558  1.00  0.00           C  
ATOM    533 HD11 LEU    34      46.178  41.964  89.629  1.00  0.00           H  
ATOM    534 HD12 LEU    34      46.535  41.158  91.247  1.00  0.00           H  
ATOM    535 HD13 LEU    34      46.400  42.829  91.139  1.00  0.00           H  
ATOM    536  CD2 LEU    34      48.785  40.585  90.126  1.00  0.00           C  
ATOM    537 HD21 LEU    34      48.399  39.872  90.855  1.00  0.00           H  
ATOM    538 HD22 LEU    34      48.572  40.224  89.120  1.00  0.00           H  
ATOM    539 HD23 LEU    34      49.860  40.531  90.297  1.00  0.00           H  
ATOM    540  C   LEU    34      48.661  45.112  90.641  1.00  0.00           C  
ATOM    541  O   LEU    34      47.796  45.290  91.459  1.00  0.00           O  
ATOM    542  N   LYS    35      49.963  45.424  90.901  1.00  0.00           N  
ATOM    543  H   LYS    35      50.602  45.103  90.188  1.00  0.00           H  
ATOM    544  CA  LYS    35      50.418  46.055  92.129  1.00  0.00           C  
ATOM    545  HA  LYS    35      50.168  45.379  92.947  1.00  0.00           H  
ATOM    546  CB  LYS    35      51.979  46.193  92.126  1.00  0.00           C  
ATOM    547  HB2 LYS    35      52.520  45.251  92.217  1.00  0.00           H  
ATOM    548  HB3 LYS    35      52.167  46.771  91.221  1.00  0.00           H  
ATOM    549  CG  LYS    35      52.556  47.117  93.287  1.00  0.00           C  
ATOM    550  HG2 LYS    35      52.264  48.157  93.139  1.00  0.00           H  
ATOM    551  HG3 LYS    35      52.131  46.843  94.253  1.00  0.00           H  
ATOM    552  CD  LYS    35      54.085  47.034  93.362  1.00  0.00           C  
ATOM    553  HD2 LYS    35      54.320  46.036  93.733  1.00  0.00           H  
ATOM    554  HD3 LYS    35      54.463  47.110  92.343  1.00  0.00           H  
ATOM    555  CE  LYS    35      54.621  48.143  94.273  1.00  0.00           C  
ATOM    556  HE2 LYS    35      54.354  49.115  93.857  1.00  0.00           H  
ATOM    557  HE3 LYS    35      54.029  48.102  95.187  1.00  0.00           H  
ATOM    558  NZ  LYS    35      56.081  48.078  94.570  1.00  0.00           N  
ATOM    559  HZ1 LYS    35      56.228  47.189  95.026  1.00  0.00           H  
ATOM    560  HZ2 LYS    35      56.645  48.043  93.733  1.00  0.00           H  
ATOM    561  HZ3 LYS    35      56.359  48.804  95.216  1.00  0.00           H  
ATOM    562  C   LYS    35      49.723  47.429  92.361  1.00  0.00           C  
ATOM    563  O   LYS    35      49.809  48.311  91.493  1.00  0.00           O  
ATOM    564  N   PRO    36      49.072  47.661  93.487  1.00  0.00           N  
ATOM    565  CD  PRO    36      49.036  46.847  94.734  1.00  0.00           C  
ATOM    566  HD2 PRO    36      50.064  46.848  95.095  1.00  0.00           H  
ATOM    567  HD3 PRO    36      48.775  45.807  94.541  1.00  0.00           H  
ATOM    568  CG  PRO    36      48.063  47.479  95.756  1.00  0.00           C  
ATOM    569  HG2 PRO    36      48.546  48.134  96.482  1.00  0.00           H  
ATOM    570  HG3 PRO    36      47.527  46.675  96.259  1.00  0.00           H  
ATOM    571  CB  PRO    36      47.191  48.180  94.687  1.00  0.00           C  
ATOM    572  HB2 PRO    36      46.516  48.898  95.153  1.00  0.00           H  
ATOM    573  HB3 PRO    36      46.559  47.409  94.246  1.00  0.00           H  
ATOM    574  CA  PRO    36      48.062  48.719  93.554  1.00  0.00           C  
ATOM    575  HA  PRO    36      47.368  48.652  92.717  1.00  0.00           H  
ATOM    576  C   PRO    36      48.636  50.138  93.795  1.00  0.00           C  
ATOM    577  O   PRO    36      49.584  50.306  94.572  1.00  0.00           O  
ATOM    578  N   CYX    37      48.032  51.085  93.141  1.00  0.00           N  
ATOM    579  H   CYX    37      47.548  50.882  92.278  1.00  0.00           H  
ATOM    580  CA  CYX    37      48.108  52.534  93.526  1.00  0.00           C  
ATOM    581  HA  CYX    37      49.150  52.749  93.293  1.00  0.00           H  
ATOM    582  CB  CYX    37      47.213  53.328  92.584  1.00  0.00           C  
ATOM    583  HB2 CYX    37      47.523  54.372  92.637  1.00  0.00           H  
ATOM    584  HB3 CYX    37      47.268  52.998  91.547  1.00  0.00           H  
ATOM    585  SG  CYX    37      45.440  53.273  92.969  1.00  0.00           S  
ATOM    586  C   CYX    37      47.804  52.826  95.041  1.00  0.00           C  
ATOM    587  O   CYX    37      48.003  53.952  95.500  1.00  0.00           O  
ATOM    588  N   VAL    38      47.262  51.901  95.725  1.00  0.00           N  
ATOM    589  H   VAL    38      46.577  51.290  95.302  1.00  0.00           H  
ATOM    590  CA  VAL    38      46.950  51.991  97.231  1.00  0.00           C  
ATOM    591  HA  VAL    38      46.653  51.005  97.587  1.00  0.00           H  
ATOM    592  CB  VAL    38      48.239  52.256  98.013  1.00  0.00           C  
ATOM    593  HB  VAL    38      48.696  53.224  97.805  1.00  0.00           H  
ATOM    594  CG1 VAL    38      48.019  51.969  99.527  1.00  0.00           C  
ATOM    595 HG11 VAL    38      47.795  52.910 100.028  1.00  0.00           H  
ATOM    596 HG12 VAL    38      47.199  51.270  99.690  1.00  0.00           H  
ATOM    597 HG13 VAL    38      48.903  51.619 100.061  1.00  0.00           H  
ATOM    598  CG2 VAL    38      49.381  51.263  97.514  1.00  0.00           C  
ATOM    599 HG21 VAL    38      49.830  51.617  96.585  1.00  0.00           H  
ATOM    600 HG22 VAL    38      50.207  51.162  98.217  1.00  0.00           H  
ATOM    601 HG23 VAL    38      48.965  50.279  97.296  1.00  0.00           H  
ATOM    602  C   VAL    38      45.931  53.038  97.607  1.00  0.00           C  
ATOM    603  O   VAL    38      46.161  54.118  98.165  1.00  0.00           O  
ATOM    604  N   LYS    39      44.743  52.794  97.044  1.00  0.00           N  
ATOM    605  H   LYS    39      44.677  51.967  96.469  1.00  0.00           H  
ATOM    606  CA  LYS    39      43.536  53.654  97.141  1.00  0.00           C  
ATOM    607  HA  LYS    39      43.336  54.007  98.153  1.00  0.00           H  
ATOM    608  CB  LYS    39      43.685  54.887  96.209  1.00  0.00           C  
ATOM    609  HB2 LYS    39      44.674  55.326  96.341  1.00  0.00           H  
ATOM    610  HB3 LYS    39      43.665  54.565  95.168  1.00  0.00           H  
ATOM    611  CG  LYS    39      42.765  55.993  96.618  1.00  0.00           C  
ATOM    612  HG2 LYS    39      41.881  55.687  97.177  1.00  0.00           H  
ATOM    613  HG3 LYS    39      43.421  56.513  97.316  1.00  0.00           H  
ATOM    614  CD  LYS    39      42.475  56.699  95.292  1.00  0.00           C  
ATOM    615  HD2 LYS    39      43.370  57.145  94.859  1.00  0.00           H  
ATOM    616  HD3 LYS    39      42.074  56.019  94.541  1.00  0.00           H  
ATOM    617  CE  LYS    39      41.516  57.801  95.458  1.00  0.00           C  
ATOM    618  HE2 LYS    39      40.616  57.358  95.885  1.00  0.00           H  
ATOM    619  HE3 LYS    39      41.944  58.477  96.198  1.00  0.00           H  
ATOM    620  NZ  LYS    39      41.271  58.508  94.147  1.00  0.00           N  
ATOM    621  HZ1 LYS    39      41.021  57.712  93.577  1.00  0.00           H  
ATOM    622  HZ2 LYS    39      40.446  59.082  94.245  1.00  0.00           H  
ATOM    623  HZ3 LYS    39      42.003  59.142  93.862  1.00  0.00           H  
ATOM    624  C   LYS    39      42.302  52.810  96.856  1.00  0.00           C  
ATOM    625  O   LYS    39      41.991  52.545  95.661  1.00  0.00           O  
ATOM    626  N   LEU    40      41.728  52.263  97.924  1.00  0.00           N  
ATOM    627  H   LEU    40      42.046  52.420  98.869  1.00  0.00           H  
ATOM    628  CA  LEU    40      40.854  51.114  97.823  1.00  0.00           C  
ATOM    629  HA  LEU    40      41.199  50.480  97.006  1.00  0.00           H  
ATOM    630  CB  LEU    40      40.874  50.258  99.125  1.00  0.00           C  
ATOM    631  HB2 LEU    40      41.874  49.830  99.190  1.00  0.00           H  
ATOM    632  HB3 LEU    40      40.769  50.938  99.971  1.00  0.00           H  
ATOM    633  CG  LEU    40      39.869  49.037  99.177  1.00  0.00           C  
ATOM    634  HG  LEU    40      38.923  49.362  98.744  1.00  0.00           H  
ATOM    635  CD1 LEU    40      40.369  47.823  98.385  1.00  0.00           C  
ATOM    636 HD11 LEU    40      40.019  46.859  98.756  1.00  0.00           H  
ATOM    637 HD12 LEU    40      40.146  47.838  97.319  1.00  0.00           H  
ATOM    638 HD13 LEU    40      41.447  47.897  98.527  1.00  0.00           H  
ATOM    639  CD2 LEU    40      39.638  48.524 100.590  1.00  0.00           C  
ATOM    640 HD21 LEU    40      40.015  47.505 100.674  1.00  0.00           H  
ATOM    641 HD22 LEU    40      40.043  49.180 101.361  1.00  0.00           H  
ATOM    642 HD23 LEU    40      38.570  48.418 100.786  1.00  0.00           H  
ATOM    643  C   LEU    40      39.383  51.582  97.489  1.00  0.00           C  
ATOM    644  O   LEU    40      38.799  52.354  98.231  1.00  0.00           O  
ATOM    645  N   THR    41      38.780  51.125  96.427  1.00  0.00           N  
ATOM    646  H   THR    41      39.330  50.640  95.733  1.00  0.00           H  
ATOM    647  CA  THR    41      37.306  51.285  96.262  1.00  0.00           C  
ATOM    648  HA  THR    41      36.943  52.048  96.951  1.00  0.00           H  
ATOM    649  CB  THR    41      37.164  51.937  94.873  1.00  0.00           C  
ATOM    650  HB  THR    41      37.713  52.877  94.821  1.00  0.00           H  
ATOM    651  CG2 THR    41      37.542  50.989  93.770  1.00  0.00           C  
ATOM    652 HG21 THR    41      37.260  51.459  92.828  1.00  0.00           H  
ATOM    653 HG22 THR    41      38.595  50.710  93.802  1.00  0.00           H  
ATOM    654 HG23 THR    41      36.894  50.112  93.784  1.00  0.00           H  
ATOM    655  OG1 THR    41      35.836  52.355  94.602  1.00  0.00           O  
ATOM    656  HG1 THR    41      35.889  53.088  93.984  1.00  0.00           H  
ATOM    657  C   THR    41      36.576  49.937  96.408  1.00  0.00           C  
ATOM    658  O   THR    41      37.199  48.893  96.301  1.00  0.00           O  
ATOM    659  N   PRO    42      35.271  49.986  96.868  1.00  0.00           N  
ATOM    660  CD  PRO    42      34.792  50.742  97.994  1.00  0.00           C  
ATOM    661  HD2 PRO    42      34.349  51.668  97.628  1.00  0.00           H  
ATOM    662  HD3 PRO    42      35.570  51.024  98.703  1.00  0.00           H  
ATOM    663  CG  PRO    42      33.790  49.904  98.760  1.00  0.00           C  
ATOM    664  HG2 PRO    42      33.014  50.574  99.130  1.00  0.00           H  
ATOM    665  HG3 PRO    42      34.337  49.268  99.456  1.00  0.00           H  
ATOM    666  CB  PRO    42      33.246  48.985  97.656  1.00  0.00           C  
ATOM    667  HB2 PRO    42      32.352  49.438  97.229  1.00  0.00           H  
ATOM    668  HB3 PRO    42      33.080  47.991  98.072  1.00  0.00           H  
ATOM    669  CA  PRO    42      34.394  48.855  96.617  1.00  0.00           C  
ATOM    670  HA  PRO    42      34.879  47.912  96.871  1.00  0.00           H  
ATOM    671  C   PRO    42      33.702  48.617  95.186  1.00  0.00           C  
ATOM    672  O   PRO    42      33.300  47.467  95.012  1.00  0.00           O  
ATOM    673  N   LEU    43      33.422  49.621  94.331  1.00  0.00           N  
ATOM    674  H   LEU    43      33.985  50.460  94.343  1.00  0.00           H  
ATOM    675  CA  LEU    43      32.450  49.622  93.193  1.00  0.00           C  
ATOM    676  HA  LEU    43      31.649  48.891  93.298  1.00  0.00           H  
ATOM    677  CB  LEU    43      31.813  50.973  93.157  1.00  0.00           C  
ATOM    678  HB2 LEU    43      31.003  51.055  93.882  1.00  0.00           H  
ATOM    679  HB3 LEU    43      32.530  51.769  93.360  1.00  0.00           H  
ATOM    680  CG  LEU    43      31.026  51.233  91.813  1.00  0.00           C  
ATOM    681  HG  LEU    43      31.088  50.351  91.175  1.00  0.00           H  
ATOM    682  CD1 LEU    43      29.497  51.542  91.989  1.00  0.00           C  
ATOM    683 HD11 LEU    43      29.076  50.795  92.662  1.00  0.00           H  
ATOM    684 HD12 LEU    43      29.406  52.554  92.386  1.00  0.00           H  
ATOM    685 HD13 LEU    43      28.927  51.660  91.067  1.00  0.00           H  
ATOM    686  CD2 LEU    43      31.575  52.328  90.974  1.00  0.00           C  
ATOM    687 HD21 LEU    43      32.637  52.089  90.909  1.00  0.00           H  
ATOM    688 HD22 LEU    43      31.070  52.190  90.018  1.00  0.00           H  
ATOM    689 HD23 LEU    43      31.325  53.295  91.409  1.00  0.00           H  
ATOM    690  C   LEU    43      33.142  49.249  91.839  1.00  0.00           C  
ATOM    691  O   LEU    43      33.963  49.985  91.328  1.00  0.00           O  
ATOM    692  N   CYX    44      33.062  47.947  91.468  1.00  0.00           N  
ATOM    693  H   CYX    44      32.423  47.377  92.003  1.00  0.00           H  
ATOM    694  CA  CYX    44      33.967  47.362  90.434  1.00  0.00           C  
ATOM    695  HA  CYX    44      34.143  48.164  89.717  1.00  0.00           H  
ATOM    696  CB  CYX    44      35.176  46.856  91.131  1.00  0.00           C  
ATOM    697  HB2 CYX    44      35.587  47.766  91.568  1.00  0.00           H  
ATOM    698  HB3 CYX    44      34.876  46.145  91.902  1.00  0.00           H  
ATOM    699  SG  CYX    44      36.552  46.223  90.213  1.00  0.00           S  
ATOM    700  C   CYX    44      33.322  46.293  89.614  1.00  0.00           C  
ATOM    701  O   CYX    44      32.322  45.763  90.120  1.00  0.00           O  
ATOM    702  N   VAL    45      33.863  46.021  88.437  1.00  0.00           N  
ATOM    703  H   VAL    45      34.659  46.585  88.176  1.00  0.00           H  
ATOM    704  CA  VAL    45      33.239  45.186  87.332  1.00  0.00           C  
ATOM    705  HA  VAL    45      32.340  45.746  87.075  1.00  0.00           H  
ATOM    706  CB  VAL    45      33.985  45.155  85.981  1.00  0.00           C  
ATOM    707  HB  VAL    45      33.548  44.371  85.363  1.00  0.00           H  
ATOM    708  CG1 VAL    45      33.828  46.470  85.243  1.00  0.00           C  
ATOM    709 HG11 VAL    45      34.361  46.319  84.304  1.00  0.00           H  
ATOM    710 HG12 VAL    45      32.768  46.589  85.018  1.00  0.00           H  
ATOM    711 HG13 VAL    45      34.151  47.276  85.901  1.00  0.00           H  
ATOM    712  CG2 VAL    45      35.512  44.913  86.196  1.00  0.00           C  
ATOM    713 HG21 VAL    45      36.024  45.864  86.348  1.00  0.00           H  
ATOM    714 HG22 VAL    45      35.673  44.279  87.068  1.00  0.00           H  
ATOM    715 HG23 VAL    45      35.910  44.407  85.317  1.00  0.00           H  
ATOM    716  C   VAL    45      32.802  43.840  87.863  1.00  0.00           C  
ATOM    717  O   VAL    45      31.695  43.363  87.574  1.00  0.00           O  
ATOM    718  N   GLY    46      33.600  43.104  88.583  1.00  0.00           N  
ATOM    719  H   GLY    46      34.558  43.381  88.738  1.00  0.00           H  
ATOM    720  CA  GLY    46      33.491  41.663  88.846  1.00  0.00           C  
ATOM    721  HA2 GLY    46      32.732  41.549  89.620  1.00  0.00           H  
ATOM    722  HA3 GLY    46      33.235  41.309  87.847  1.00  0.00           H  
ATOM    723  C   GLY    46      34.827  41.008  89.229  1.00  0.00           C  
ATOM    724  O   GLY    46      35.851  41.421  88.756  1.00  0.00           O  
ATOM    725  N   ALA    47      34.722  40.071  90.122  1.00  0.00           N  
ATOM    726  H   ALA    47      33.790  39.764  90.363  1.00  0.00           H  
ATOM    727  CA  ALA    47      35.874  39.592  90.939  1.00  0.00           C  
ATOM    728  HA  ALA    47      36.093  40.565  91.377  1.00  0.00           H  
ATOM    729  CB  ALA    47      35.421  38.654  92.034  1.00  0.00           C  
ATOM    730  HB1 ALA    47      34.335  38.618  92.113  1.00  0.00           H  
ATOM    731  HB2 ALA    47      35.661  37.606  91.855  1.00  0.00           H  
ATOM    732  HB3 ALA    47      35.750  39.072  92.986  1.00  0.00           H  
ATOM    733  C   ALA    47      37.143  39.266  90.112  1.00  0.00           C  
ATOM    734  O   ALA    47      38.281  39.748  90.355  1.00  0.00           O  
ATOM    735  N   GLY    48      37.047  38.472  89.124  1.00  0.00           N  
ATOM    736  H   GLY    48      36.103  38.152  88.958  1.00  0.00           H  
ATOM    737  CA  GLY    48      38.140  37.909  88.304  1.00  0.00           C  
ATOM    738  HA2 GLY    48      38.808  37.281  88.893  1.00  0.00           H  
ATOM    739  HA3 GLY    48      37.736  37.264  87.523  1.00  0.00           H  
ATOM    740  C   GLY    48      38.953  39.039  87.601  1.00  0.00           C  
ATOM    741  O   GLY    48      40.183  39.024  87.694  1.00  0.00           O  
ATOM    742  N   SER    49      38.228  40.062  87.144  1.00  0.00           N  
ATOM    743  H   SER    49      37.225  39.944  87.110  1.00  0.00           H  
ATOM    744  CA  SER    49      38.697  41.275  86.588  1.00  0.00           C  
ATOM    745  HA  SER    49      39.526  41.168  85.889  1.00  0.00           H  
ATOM    746  CB  SER    49      37.675  41.881  85.645  1.00  0.00           C  
ATOM    747  HB2 SER    49      37.938  42.932  85.526  1.00  0.00           H  
ATOM    748  HB3 SER    49      37.949  41.444  84.685  1.00  0.00           H  
ATOM    749  OG  SER    49      36.274  41.610  85.831  1.00  0.00           O  
ATOM    750  HG  SER    49      36.147  40.681  85.624  1.00  0.00           H  
ATOM    751  C   SER    49      38.976  42.433  87.512  1.00  0.00           C  
ATOM    752  O   SER    49      39.948  43.061  87.261  1.00  0.00           O  
ATOM    753  N   CYX    50      38.357  42.448  88.661  1.00  0.00           N  
ATOM    754  H   CYX    50      37.540  41.861  88.747  1.00  0.00           H  
ATOM    755  CA  CYX    50      38.728  43.253  89.866  1.00  0.00           C  
ATOM    756  HA  CYX    50      38.849  44.292  89.561  1.00  0.00           H  
ATOM    757  CB  CYX    50      37.585  43.399  90.809  1.00  0.00           C  
ATOM    758  HB2 CYX    50      37.237  42.381  90.986  1.00  0.00           H  
ATOM    759  HB3 CYX    50      37.895  44.026  91.645  1.00  0.00           H  
ATOM    760  SG  CYX    50      36.179  44.285  90.036  1.00  0.00           S  
ATOM    761  C   CYX    50      40.078  42.775  90.501  1.00  0.00           C  
ATOM    762  O   CYX    50      40.498  43.476  91.395  1.00  0.00           O  
ATOM    763  N   ASN    51      40.685  41.684  90.087  1.00  0.00           N  
ATOM    764  H   ASN    51      40.137  41.141  89.434  1.00  0.00           H  
ATOM    765  CA  ASN    51      42.066  41.382  90.415  1.00  0.00           C  
ATOM    766  HA  ASN    51      42.211  41.240  91.485  1.00  0.00           H  
ATOM    767  CB  ASN    51      42.561  40.052  89.856  1.00  0.00           C  
ATOM    768  HB2 ASN    51      42.017  39.184  90.227  1.00  0.00           H  
ATOM    769  HB3 ASN    51      42.624  40.052  88.768  1.00  0.00           H  
ATOM    770  CG  ASN    51      43.931  39.795  90.376  1.00  0.00           C  
ATOM    771  OD1 ASN    51      44.124  39.552  91.590  1.00  0.00           O  
ATOM    772  ND2 ASN    51      44.911  39.710  89.551  1.00  0.00           N  
ATOM    773 HD21 ASN    51      44.718  39.632  88.563  1.00  0.00           H  
ATOM    774 HD22 ASN    51      45.787  39.574  90.035  1.00  0.00           H  
ATOM    775  C   ASN    51      42.941  42.604  89.809  1.00  0.00           C  
ATOM    776  O   ASN    51      43.789  42.973  90.567  1.00  0.00           O  
ATOM    777  N   THR    52      42.705  43.108  88.547  1.00  0.00           N  
ATOM    778  H   THR    52      41.822  42.868  88.119  1.00  0.00           H  
ATOM    779  CA  THR    52      43.686  44.037  87.976  1.00  0.00           C  
ATOM    780  HA  THR    52      44.630  43.562  88.244  1.00  0.00           H  
ATOM    781  CB  THR    52      43.552  44.159  86.429  1.00  0.00           C  
ATOM    782  HB  THR    52      44.245  44.951  86.146  1.00  0.00           H  
ATOM    783  CG2 THR    52      44.128  42.892  85.784  1.00  0.00           C  
ATOM    784 HG21 THR    52      44.867  42.419  86.429  1.00  0.00           H  
ATOM    785 HG22 THR    52      43.219  42.343  85.537  1.00  0.00           H  
ATOM    786 HG23 THR    52      44.503  43.152  84.794  1.00  0.00           H  
ATOM    787  OG1 THR    52      42.263  44.499  85.966  1.00  0.00           O  
ATOM    788  HG1 THR    52      41.664  43.951  86.478  1.00  0.00           H  
ATOM    789  C   THR    52      43.759  45.335  88.760  1.00  0.00           C  
ATOM    790  O   THR    52      42.752  45.736  89.405  1.00  0.00           O  
ATOM    791  N   SER    53      44.845  45.967  88.611  1.00  0.00           N  
ATOM    792  H   SER    53      45.634  45.442  88.263  1.00  0.00           H  
ATOM    793  CA  SER    53      45.003  47.350  89.082  1.00  0.00           C  
ATOM    794  HA  SER    53      44.100  47.958  89.034  1.00  0.00           H  
ATOM    795  CB  SER    53      45.599  47.386  90.503  1.00  0.00           C  
ATOM    796  HB2 SER    53      46.685  47.458  90.451  1.00  0.00           H  
ATOM    797  HB3 SER    53      45.259  48.329  90.930  1.00  0.00           H  
ATOM    798  OG  SER    53      45.187  46.407  91.462  1.00  0.00           O  
ATOM    799  HG  SER    53      45.936  45.816  91.566  1.00  0.00           H  
ATOM    800  C   SER    53      46.077  48.143  88.288  1.00  0.00           C  
ATOM    801  O   SER    53      47.170  47.611  88.056  1.00  0.00           O  
ATOM    802  N   VAL    54      45.740  49.343  87.744  1.00  0.00           N  
ATOM    803  H   VAL    54      44.762  49.562  87.625  1.00  0.00           H  
ATOM    804  CA  VAL    54      46.818  50.251  87.388  1.00  0.00           C  
ATOM    805  HA  VAL    54      47.469  49.682  86.724  1.00  0.00           H  
ATOM    806  CB  VAL    54      46.342  51.485  86.644  1.00  0.00           C  
ATOM    807  HB  VAL    54      47.249  52.048  86.423  1.00  0.00           H  
ATOM    808  CG1 VAL    54      45.670  51.045  85.369  1.00  0.00           C  
ATOM    809 HG11 VAL    54      44.661  50.684  85.564  1.00  0.00           H  
ATOM    810 HG12 VAL    54      45.576  51.968  84.795  1.00  0.00           H  
ATOM    811 HG13 VAL    54      46.360  50.490  84.733  1.00  0.00           H  
ATOM    812  CG2 VAL    54      45.375  52.297  87.377  1.00  0.00           C  
ATOM    813 HG21 VAL    54      45.011  53.072  86.702  1.00  0.00           H  
ATOM    814 HG22 VAL    54      44.565  51.677  87.760  1.00  0.00           H  
ATOM    815 HG23 VAL    54      45.951  52.801  88.153  1.00  0.00           H  
ATOM    816  C   VAL    54      47.549  50.703  88.636  1.00  0.00           C  
ATOM    817  O   VAL    54      46.949  50.699  89.693  1.00  0.00           O  
ATOM    818  N   ILE    55      48.803  51.105  88.500  1.00  0.00           N  
ATOM    819  H   ILE    55      49.292  50.948  87.631  1.00  0.00           H  
ATOM    820  CA  ILE    55      49.486  51.945  89.474  1.00  0.00           C  
ATOM    821  HA  ILE    55      49.116  51.499  90.397  1.00  0.00           H  
ATOM    822  CB  ILE    55      50.987  51.610  89.353  1.00  0.00           C  
ATOM    823  HB  ILE    55      51.160  50.588  89.016  1.00  0.00           H  
ATOM    824  CG2 ILE    55      51.820  52.402  88.434  1.00  0.00           C  
ATOM    825 HG21 ILE    55      51.903  53.426  88.796  1.00  0.00           H  
ATOM    826 HG22 ILE    55      52.716  51.827  88.198  1.00  0.00           H  
ATOM    827 HG23 ILE    55      51.202  52.409  87.536  1.00  0.00           H  
ATOM    828  CG1 ILE    55      51.680  51.785  90.778  1.00  0.00           C  
ATOM    829 HG12 ILE    55      51.720  52.807  91.155  1.00  0.00           H  
ATOM    830 HG13 ILE    55      51.024  51.431  91.572  1.00  0.00           H  
ATOM    831  CD1 ILE    55      53.028  51.103  91.054  1.00  0.00           C  
ATOM    832 HD11 ILE    55      53.814  51.479  90.400  1.00  0.00           H  
ATOM    833 HD12 ILE    55      53.261  51.277  92.105  1.00  0.00           H  
ATOM    834 HD13 ILE    55      53.000  50.021  90.926  1.00  0.00           H  
ATOM    835  C   ILE    55      49.177  53.464  89.412  1.00  0.00           C  
ATOM    836  O   ILE    55      49.514  54.092  90.425  1.00  0.00           O  
ATOM    837  N   THR    56      48.475  53.930  88.381  1.00  0.00           N  
ATOM    838  H   THR    56      48.209  53.232  87.702  1.00  0.00           H  
ATOM    839  CA  THR    56      48.147  55.309  88.145  1.00  0.00           C  
ATOM    840  HA  THR    56      49.126  55.781  88.057  1.00  0.00           H  
ATOM    841  CB  THR    56      47.403  55.405  86.806  1.00  0.00           C  
ATOM    842  HB  THR    56      46.455  54.869  86.851  1.00  0.00           H  
ATOM    843  CG2 THR    56      47.236  56.905  86.389  1.00  0.00           C  
ATOM    844 HG21 THR    56      46.584  57.408  87.103  1.00  0.00           H  
ATOM    845 HG22 THR    56      48.250  57.271  86.553  1.00  0.00           H  
ATOM    846 HG23 THR    56      46.935  57.093  85.359  1.00  0.00           H  
ATOM    847  OG1 THR    56      48.088  54.870  85.728  1.00  0.00           O  
ATOM    848  HG1 THR    56      48.391  55.649  85.257  1.00  0.00           H  
ATOM    849  C   THR    56      47.385  55.863  89.324  1.00  0.00           C  
ATOM    850  O   THR    56      46.299  55.363  89.682  1.00  0.00           O  
ATOM    851  N   GLN    57      47.829  57.010  89.852  1.00  0.00           N  
ATOM    852  H   GLN    57      48.603  57.456  89.381  1.00  0.00           H  
ATOM    853  CA  GLN    57      47.742  57.443  91.268  1.00  0.00           C  
ATOM    854  HA  GLN    57      47.658  56.536  91.867  1.00  0.00           H  
ATOM    855  CB  GLN    57      49.095  58.059  91.679  1.00  0.00           C  
ATOM    856  HB2 GLN    57      49.819  57.283  91.429  1.00  0.00           H  
ATOM    857  HB3 GLN    57      49.333  58.958  91.111  1.00  0.00           H  
ATOM    858  CG  GLN    57      49.253  58.351  93.229  1.00  0.00           C  
ATOM    859  HG2 GLN    57      50.212  58.827  93.436  1.00  0.00           H  
ATOM    860  HG3 GLN    57      48.453  59.032  93.518  1.00  0.00           H  
ATOM    861  CD  GLN    57      49.082  57.147  94.065  1.00  0.00           C  
ATOM    862  OE1 GLN    57      49.734  56.143  94.005  1.00  0.00           O  
ATOM    863  NE2 GLN    57      47.956  57.042  94.803  1.00  0.00           N  
ATOM    864 HE21 GLN    57      47.195  57.699  94.711  1.00  0.00           H  
ATOM    865 HE22 GLN    57      47.917  56.207  95.371  1.00  0.00           H  
ATOM    866  C   GLN    57      46.546  58.380  91.561  1.00  0.00           C  
ATOM    867  O   GLN    57      46.132  58.465  92.732  1.00  0.00           O  
ATOM    868  N   ALA    58      45.872  58.970  90.583  1.00  0.00           N  
ATOM    869  H   ALA    58      46.331  59.386  89.785  1.00  0.00           H  
ATOM    870  CA  ALA    58      44.476  59.352  90.509  1.00  0.00           C  
ATOM    871  HA  ALA    58      44.251  60.014  91.346  1.00  0.00           H  
ATOM    872  CB  ALA    58      44.046  60.260  89.303  1.00  0.00           C  
ATOM    873  HB1 ALA    58      44.457  61.251  89.495  1.00  0.00           H  
ATOM    874  HB2 ALA    58      44.387  59.767  88.392  1.00  0.00           H  
ATOM    875  HB3 ALA    58      42.972  60.394  89.176  1.00  0.00           H  
ATOM    876  C   ALA    58      43.501  58.123  90.579  1.00  0.00           C  
ATOM    877  O   ALA    58      42.417  58.395  91.086  1.00  0.00           O  
ATOM    878  N   CYX    59      44.028  56.952  90.232  1.00  0.00           N  
ATOM    879  H   CYX    59      45.030  56.938  90.105  1.00  0.00           H  
ATOM    880  CA  CYX    59      43.405  55.666  90.365  1.00  0.00           C  
ATOM    881  HA  CYX    59      44.039  54.855  90.007  1.00  0.00           H  
ATOM    882  CB  CYX    59      43.254  55.269  91.882  1.00  0.00           C  
ATOM    883  HB2 CYX    59      42.775  56.026  92.503  1.00  0.00           H  
ATOM    884  HB3 CYX    59      42.627  54.382  91.965  1.00  0.00           H  
ATOM    885  SG  CYX    59      44.860  55.202  92.764  1.00  0.00           S  
ATOM    886  C   CYX    59      42.070  55.587  89.609  1.00  0.00           C  
ATOM    887  O   CYX    59      41.068  55.751  90.211  1.00  0.00           O  
ATOM    888  N   PRO    60      42.128  55.144  88.296  1.00  0.00           N  
ATOM    889  CD  PRO    60      42.918  55.788  87.258  1.00  0.00           C  
ATOM    890  HD2 PRO    60      43.970  55.721  87.535  1.00  0.00           H  
ATOM    891  HD3 PRO    60      42.696  56.852  87.175  1.00  0.00           H  
ATOM    892  CG  PRO    60      42.533  55.016  85.976  1.00  0.00           C  
ATOM    893  HG2 PRO    60      43.377  54.621  85.411  1.00  0.00           H  
ATOM    894  HG3 PRO    60      41.987  55.652  85.279  1.00  0.00           H  
ATOM    895  CB  PRO    60      41.682  53.814  86.395  1.00  0.00           C  
ATOM    896  HB2 PRO    60      42.241  52.883  86.299  1.00  0.00           H  
ATOM    897  HB3 PRO    60      40.809  53.748  85.747  1.00  0.00           H  
ATOM    898  CA  PRO    60      41.371  54.005  87.867  1.00  0.00           C  
ATOM    899  HA  PRO    60      40.315  54.276  87.874  1.00  0.00           H  
ATOM    900  C   PRO    60      41.599  52.700  88.677  1.00  0.00           C  
ATOM    901  O   PRO    60      42.707  52.583  89.268  1.00  0.00           O  
ATOM    902  N   LYS    61      40.724  51.703  88.615  1.00  0.00           N  
ATOM    903  H   LYS    61      39.884  51.810  88.064  1.00  0.00           H  
ATOM    904  CA  LYS    61      40.969  50.375  89.104  1.00  0.00           C  
ATOM    905  HA  LYS    61      41.845  50.394  89.752  1.00  0.00           H  
ATOM    906  CB  LYS    61      39.951  49.822  90.051  1.00  0.00           C  
ATOM    907  HB2 LYS    61      40.041  50.424  90.955  1.00  0.00           H  
ATOM    908  HB3 LYS    61      38.966  49.941  89.600  1.00  0.00           H  
ATOM    909  CG  LYS    61      39.951  48.338  90.511  1.00  0.00           C  
ATOM    910  HG2 LYS    61      39.063  48.347  91.143  1.00  0.00           H  
ATOM    911  HG3 LYS    61      39.866  47.609  89.705  1.00  0.00           H  
ATOM    912  CD  LYS    61      41.236  48.062  91.274  1.00  0.00           C  
ATOM    913  HD2 LYS    61      42.068  48.079  90.570  1.00  0.00           H  
ATOM    914  HD3 LYS    61      41.384  48.854  92.008  1.00  0.00           H  
ATOM    915  CE  LYS    61      41.027  46.637  91.870  1.00  0.00           C  
ATOM    916  HE2 LYS    61      40.329  46.646  92.707  1.00  0.00           H  
ATOM    917  HE3 LYS    61      40.831  45.880  91.110  1.00  0.00           H  
ATOM    918  NZ  LYS    61      42.443  46.253  92.338  1.00  0.00           N  
ATOM    919  HZ1 LYS    61      43.162  46.381  91.640  1.00  0.00           H  
ATOM    920  HZ2 LYS    61      42.730  46.595  93.244  1.00  0.00           H  
ATOM    921  HZ3 LYS    61      42.473  45.248  92.435  1.00  0.00           H  
ATOM    922  C   LYS    61      41.438  49.426  88.025  1.00  0.00           C  
ATOM    923  O   LYS    61      42.613  49.180  87.748  1.00  0.00           O  
ATOM    924  N   VAL    62      40.448  48.783  87.353  1.00  0.00           N  
ATOM    925  H   VAL    62      39.559  48.713  87.827  1.00  0.00           H  
ATOM    926  CA  VAL    62      40.774  47.630  86.414  1.00  0.00           C  
ATOM    927  HA  VAL    62      41.425  46.944  86.955  1.00  0.00           H  
ATOM    928  CB  VAL    62      39.367  46.951  86.162  1.00  0.00           C  
ATOM    929  HB  VAL    62      38.655  47.693  85.801  1.00  0.00           H  
ATOM    930  CG1 VAL    62      39.239  46.021  84.941  1.00  0.00           C  
ATOM    931 HG11 VAL    62      39.572  46.506  84.023  1.00  0.00           H  
ATOM    932 HG12 VAL    62      39.763  45.116  85.247  1.00  0.00           H  
ATOM    933 HG13 VAL    62      38.202  45.899  84.631  1.00  0.00           H  
ATOM    934  CG2 VAL    62      38.780  46.159  87.357  1.00  0.00           C  
ATOM    935 HG21 VAL    62      37.875  45.657  87.016  1.00  0.00           H  
ATOM    936 HG22 VAL    62      39.545  45.427  87.619  1.00  0.00           H  
ATOM    937 HG23 VAL    62      38.526  46.673  88.284  1.00  0.00           H  
ATOM    938  C   VAL    62      41.603  48.138  85.124  1.00  0.00           C  
ATOM    939  O   VAL    62      41.259  49.236  84.521  1.00  0.00           O  
ATOM    940  N   SER    63      42.720  47.551  84.821  1.00  0.00           N  
ATOM    941  H   SER    63      42.983  46.925  85.569  1.00  0.00           H  
ATOM    942  CA  SER    63      43.086  47.224  83.455  1.00  0.00           C  
ATOM    943  HA  SER    63      42.201  47.031  82.849  1.00  0.00           H  
ATOM    944  CB  SER    63      43.832  48.370  82.794  1.00  0.00           C  
ATOM    945  HB2 SER    63      44.809  48.588  83.224  1.00  0.00           H  
ATOM    946  HB3 SER    63      43.982  48.051  81.763  1.00  0.00           H  
ATOM    947  OG  SER    63      43.152  49.604  82.818  1.00  0.00           O  
ATOM    948  HG  SER    63      42.426  49.467  83.431  1.00  0.00           H  
ATOM    949  C   SER    63      44.023  46.065  83.223  1.00  0.00           C  
ATOM    950  O   SER    63      45.015  45.988  83.963  1.00  0.00           O  
ATOM    951  N   PHE    64      43.659  45.201  82.304  1.00  0.00           N  
ATOM    952  H   PHE    64      42.743  45.334  81.898  1.00  0.00           H  
ATOM    953  CA  PHE    64      44.659  44.542  81.460  1.00  0.00           C  
ATOM    954  HA  PHE    64      45.512  44.296  82.092  1.00  0.00           H  
ATOM    955  CB  PHE    64      44.128  43.255  80.768  1.00  0.00           C  
ATOM    956  HB2 PHE    64      43.084  43.546  80.649  1.00  0.00           H  
ATOM    957  HB3 PHE    64      44.665  43.107  79.831  1.00  0.00           H  
ATOM    958  CG  PHE    64      44.200  41.926  81.491  1.00  0.00           C  
ATOM    959  CD1 PHE    64      45.099  40.952  80.991  1.00  0.00           C  
ATOM    960  HD1 PHE    64      45.612  41.101  80.053  1.00  0.00           H  
ATOM    961  CE1 PHE    64      45.228  39.772  81.679  1.00  0.00           C  
ATOM    962  HE1 PHE    64      45.854  38.985  81.285  1.00  0.00           H  
ATOM    963  CZ  PHE    64      44.542  39.498  82.854  1.00  0.00           C  
ATOM    964  HZ  PHE    64      44.664  38.538  83.335  1.00  0.00           H  
ATOM    965  CE2 PHE    64      43.593  40.427  83.360  1.00  0.00           C  
ATOM    966  HE2 PHE    64      42.940  40.182  84.184  1.00  0.00           H  
ATOM    967  CD2 PHE    64      43.537  41.713  82.709  1.00  0.00           C  
ATOM    968  HD2 PHE    64      42.957  42.500  83.169  1.00  0.00           H  
ATOM    969  C   PHE    64      45.073  45.493  80.331  1.00  0.00           C  
ATOM    970  O   PHE    64      44.201  46.014  79.603  1.00  0.00           O  
ATOM    971  N   GLU    65      46.383  45.530  80.009  1.00  0.00           N  
ATOM    972  H   GLU    65      46.933  44.805  80.449  1.00  0.00           H  
ATOM    973  CA  GLU    65      46.987  46.683  79.301  1.00  0.00           C  
ATOM    974  HA  GLU    65      46.221  47.315  78.853  1.00  0.00           H  
ATOM    975  CB  GLU    65      47.767  47.531  80.303  1.00  0.00           C  
ATOM    976  HB2 GLU    65      48.453  46.861  80.821  1.00  0.00           H  
ATOM    977  HB3 GLU    65      48.266  48.386  79.847  1.00  0.00           H  
ATOM    978  CG  GLU    65      46.796  48.102  81.323  1.00  0.00           C  
ATOM    979  HG2 GLU    65      45.805  48.201  80.878  1.00  0.00           H  
ATOM    980  HG3 GLU    65      46.722  47.361  82.118  1.00  0.00           H  
ATOM    981  CD  GLU    65      47.337  49.352  82.007  1.00  0.00           C  
ATOM    982  OE1 GLU    65      47.069  50.408  81.490  1.00  0.00           O  
ATOM    983  OE2 GLU    65      48.408  49.191  82.650  1.00  0.00           O  
ATOM    984  C   GLU    65      48.009  46.186  78.197  1.00  0.00           C  
ATOM    985  O   GLU    65      48.745  45.199  78.452  1.00  0.00           O  
ATOM    986  N   PRO    66      48.380  47.041  77.262  1.00  0.00           N  
ATOM    987  CD  PRO    66      47.890  48.323  76.866  1.00  0.00           C  
ATOM    988  HD2 PRO    66      48.407  49.092  77.441  1.00  0.00           H  
ATOM    989  HD3 PRO    66      46.810  48.266  76.999  1.00  0.00           H  
ATOM    990  CG  PRO    66      48.328  48.520  75.422  1.00  0.00           C  
ATOM    991  HG2 PRO    66      49.040  49.343  75.371  1.00  0.00           H  
ATOM    992  HG3 PRO    66      47.458  48.673  74.783  1.00  0.00           H  
ATOM    993  CB  PRO    66      48.963  47.159  75.005  1.00  0.00           C  
ATOM    994  HB2 PRO    66      49.783  47.269  74.295  1.00  0.00           H  
ATOM    995  HB3 PRO    66      48.230  46.459  74.603  1.00  0.00           H  
ATOM    996  CA  PRO    66      49.469  46.637  76.344  1.00  0.00           C  
ATOM    997  HA  PRO    66      49.448  45.553  76.226  1.00  0.00           H  
ATOM    998  C   PRO    66      50.898  47.077  76.752  1.00  0.00           C  
ATOM    999  O   PRO    66      51.185  48.021  77.473  1.00  0.00           O  
ATOM   1000  N   ILE    67      51.876  46.333  76.290  1.00  0.00           N  
ATOM   1001  H   ILE    67      51.704  45.542  75.686  1.00  0.00           H  
ATOM   1002  CA  ILE    67      53.231  46.789  76.247  1.00  0.00           C  
ATOM   1003  HA  ILE    67      53.551  47.295  77.157  1.00  0.00           H  
ATOM   1004  CB  ILE    67      54.175  45.649  75.757  1.00  0.00           C  
ATOM   1005  HB  ILE    67      53.938  44.795  76.392  1.00  0.00           H  
ATOM   1006  CG2 ILE    67      53.724  44.961  74.415  1.00  0.00           C  
ATOM   1007 HG21 ILE    67      54.087  45.547  73.571  1.00  0.00           H  
ATOM   1008 HG22 ILE    67      54.273  44.022  74.348  1.00  0.00           H  
ATOM   1009 HG23 ILE    67      52.661  44.732  74.337  1.00  0.00           H  
ATOM   1010  CG1 ILE    67      55.671  46.057  75.904  1.00  0.00           C  
ATOM   1011 HG12 ILE    67      55.870  46.787  75.119  1.00  0.00           H  
ATOM   1012 HG13 ILE    67      55.708  46.501  76.899  1.00  0.00           H  
ATOM   1013  CD1 ILE    67      56.597  44.874  75.734  1.00  0.00           C  
ATOM   1014 HD11 ILE    67      56.580  44.292  76.656  1.00  0.00           H  
ATOM   1015 HD12 ILE    67      56.351  44.288  74.848  1.00  0.00           H  
ATOM   1016 HD13 ILE    67      57.621  45.227  75.612  1.00  0.00           H  
ATOM   1017  C   ILE    67      53.187  47.955  75.314  1.00  0.00           C  
ATOM   1018  O   ILE    67      52.689  47.815  74.220  1.00  0.00           O  
ATOM   1019  N   PRO    68      53.756  49.160  75.546  1.00  0.00           N  
ATOM   1020  CD  PRO    68      54.547  49.499  76.709  1.00  0.00           C  
ATOM   1021  HD2 PRO    68      55.194  48.701  77.074  1.00  0.00           H  
ATOM   1022  HD3 PRO    68      53.946  49.850  77.549  1.00  0.00           H  
ATOM   1023  CG  PRO    68      55.350  50.747  76.353  1.00  0.00           C  
ATOM   1024  HG2 PRO    68      56.344  50.373  76.109  1.00  0.00           H  
ATOM   1025  HG3 PRO    68      55.286  51.469  77.167  1.00  0.00           H  
ATOM   1026  CB  PRO    68      54.646  51.367  75.156  1.00  0.00           C  
ATOM   1027  HB2 PRO    68      55.367  51.932  74.565  1.00  0.00           H  
ATOM   1028  HB3 PRO    68      53.775  51.922  75.501  1.00  0.00           H  
ATOM   1029  CA  PRO    68      54.059  50.158  74.449  1.00  0.00           C  
ATOM   1030  HA  PRO    68      53.219  50.576  73.895  1.00  0.00           H  
ATOM   1031  C   PRO    68      54.904  49.509  73.394  1.00  0.00           C  
ATOM   1032  O   PRO    68      55.961  49.008  73.760  1.00  0.00           O  
ATOM   1033  N   ILE    69      54.382  49.248  72.169  1.00  0.00           N  
ATOM   1034  H   ILE    69      53.619  49.835  71.865  1.00  0.00           H  
ATOM   1035  CA  ILE    69      54.783  48.084  71.343  1.00  0.00           C  
ATOM   1036  HA  ILE    69      54.994  47.300  72.070  1.00  0.00           H  
ATOM   1037  CB  ILE    69      53.602  47.571  70.474  1.00  0.00           C  
ATOM   1038  HB  ILE    69      52.739  47.628  71.138  1.00  0.00           H  
ATOM   1039  CG2 ILE    69      53.179  48.627  69.421  1.00  0.00           C  
ATOM   1040 HG21 ILE    69      54.075  48.823  68.831  1.00  0.00           H  
ATOM   1041 HG22 ILE    69      52.400  48.191  68.796  1.00  0.00           H  
ATOM   1042 HG23 ILE    69      52.809  49.532  69.903  1.00  0.00           H  
ATOM   1043  CG1 ILE    69      53.868  46.160  69.865  1.00  0.00           C  
ATOM   1044 HG12 ILE    69      54.246  45.458  70.608  1.00  0.00           H  
ATOM   1045 HG13 ILE    69      52.875  45.783  69.619  1.00  0.00           H  
ATOM   1046  CD1 ILE    69      54.642  46.125  68.546  1.00  0.00           C  
ATOM   1047 HD11 ILE    69      54.708  45.114  68.144  1.00  0.00           H  
ATOM   1048 HD12 ILE    69      54.251  46.834  67.816  1.00  0.00           H  
ATOM   1049 HD13 ILE    69      55.707  46.252  68.738  1.00  0.00           H  
ATOM   1050  C   ILE    69      56.232  48.359  70.686  1.00  0.00           C  
ATOM   1051  O   ILE    69      56.460  49.411  70.164  1.00  0.00           O  
ATOM   1052  N   HIE    70      57.090  47.396  70.797  1.00  0.00           N  
ATOM   1053  H   HIE    70      56.688  46.526  71.116  1.00  0.00           H  
ATOM   1054  CA  HIE    70      58.485  47.405  70.386  1.00  0.00           C  
ATOM   1055  HA  HIE    70      58.641  48.222  69.681  1.00  0.00           H  
ATOM   1056  CB  HIE    70      59.391  47.648  71.603  1.00  0.00           C  
ATOM   1057  HB2 HIE    70      60.327  48.090  71.264  1.00  0.00           H  
ATOM   1058  HB3 HIE    70      58.978  48.387  72.289  1.00  0.00           H  
ATOM   1059  CG  HIE    70      59.718  46.438  72.378  1.00  0.00           C  
ATOM   1060  ND1 HIE    70      58.987  45.826  73.382  1.00  0.00           N  
ATOM   1061  CE1 HIE    70      59.736  44.835  73.904  1.00  0.00           C  
ATOM   1062  HE1 HIE    70      59.476  44.246  74.772  1.00  0.00           H  
ATOM   1063  NE2 HIE    70      60.822  44.696  73.156  1.00  0.00           N  
ATOM   1064  HE2 HIE    70      61.429  43.889  73.168  1.00  0.00           H  
ATOM   1065  CD2 HIE    70      60.837  45.649  72.187  1.00  0.00           C  
ATOM   1066  HD2 HIE    70      61.460  45.625  71.305  1.00  0.00           H  
ATOM   1067  C   HIE    70      58.919  46.194  69.487  1.00  0.00           C  
ATOM   1068  O   HIE    70      58.314  45.143  69.429  1.00  0.00           O  
ATOM   1069  N   TYR    71      59.997  46.493  68.694  1.00  0.00           N  
ATOM   1070  H   TYR    71      60.123  47.475  68.495  1.00  0.00           H  
ATOM   1071  CA  TYR    71      60.964  45.486  68.116  1.00  0.00           C  
ATOM   1072  HA  TYR    71      60.539  44.531  68.424  1.00  0.00           H  
ATOM   1073  CB  TYR    71      60.954  45.560  66.608  1.00  0.00           C  
ATOM   1074  HB2 TYR    71      59.924  45.272  66.400  1.00  0.00           H  
ATOM   1075  HB3 TYR    71      61.235  46.577  66.335  1.00  0.00           H  
ATOM   1076  CG  TYR    71      61.977  44.606  66.011  1.00  0.00           C  
ATOM   1077  CD1 TYR    71      63.296  44.977  65.706  1.00  0.00           C  
ATOM   1078  HD1 TYR    71      63.569  45.987  65.971  1.00  0.00           H  
ATOM   1079  CE1 TYR    71      64.164  44.156  64.989  1.00  0.00           C  
ATOM   1080  HE1 TYR    71      65.172  44.495  64.804  1.00  0.00           H  
ATOM   1081  CZ  TYR    71      63.775  42.813  64.719  1.00  0.00           C  
ATOM   1082  OH  TYR    71      64.681  42.008  64.135  1.00  0.00           O  
ATOM   1083  HH  TYR    71      64.372  41.110  63.993  1.00  0.00           H  
ATOM   1084  CE2 TYR    71      62.461  42.415  64.918  1.00  0.00           C  
ATOM   1085  HE2 TYR    71      62.292  41.356  64.791  1.00  0.00           H  
ATOM   1086  CD2 TYR    71      61.574  43.358  65.561  1.00  0.00           C  
ATOM   1087  HD2 TYR    71      60.606  43.081  65.951  1.00  0.00           H  
ATOM   1088  C   TYR    71      62.313  45.660  68.738  1.00  0.00           C  
ATOM   1089  O   TYR    71      62.858  46.723  68.647  1.00  0.00           O  
ATOM   1090  N   CYX    72      62.887  44.621  69.309  1.00  0.00           N  
ATOM   1091  H   CYX    72      62.390  43.765  69.511  1.00  0.00           H  
ATOM   1092  CA  CYX    72      64.347  44.548  69.593  1.00  0.00           C  
ATOM   1093  HA  CYX    72      64.804  45.534  69.679  1.00  0.00           H  
ATOM   1094  CB  CYX    72      64.623  43.919  70.946  1.00  0.00           C  
ATOM   1095  HB2 CYX    72      64.130  42.954  71.062  1.00  0.00           H  
ATOM   1096  HB3 CYX    72      65.682  43.793  71.170  1.00  0.00           H  
ATOM   1097  SG  CYX    72      64.030  44.878  72.331  1.00  0.00           S  
ATOM   1098  C   CYX    72      65.136  43.797  68.446  1.00  0.00           C  
ATOM   1099  O   CYX    72      64.826  42.627  68.128  1.00  0.00           O  
ATOM   1100  N   ALA    73      66.240  44.409  67.920  1.00  0.00           N  
ATOM   1101  H   ALA    73      66.519  45.327  68.235  1.00  0.00           H  
ATOM   1102  CA  ALA    73      67.154  43.521  67.312  1.00  0.00           C  
ATOM   1103  HA  ALA    73      66.578  43.085  66.496  1.00  0.00           H  
ATOM   1104  CB  ALA    73      68.226  44.412  66.752  1.00  0.00           C  
ATOM   1105  HB1 ALA    73      68.021  44.589  65.696  1.00  0.00           H  
ATOM   1106  HB2 ALA    73      68.314  45.340  67.315  1.00  0.00           H  
ATOM   1107  HB3 ALA    73      69.164  43.857  66.765  1.00  0.00           H  
ATOM   1108  C   ALA    73      67.643  42.402  68.246  1.00  0.00           C  
ATOM   1109  O   ALA    73      67.891  42.644  69.479  1.00  0.00           O  
ATOM   1110  N   PRO    74      67.904  41.207  67.719  1.00  0.00           N  
ATOM   1111  CD  PRO    74      67.471  40.914  66.357  1.00  0.00           C  
ATOM   1112  HD2 PRO    74      67.802  41.550  65.536  1.00  0.00           H  
ATOM   1113  HD3 PRO    74      66.382  40.891  66.308  1.00  0.00           H  
ATOM   1114  CG  PRO    74      67.915  39.527  66.042  1.00  0.00           C  
ATOM   1115  HG2 PRO    74      68.596  39.654  65.200  1.00  0.00           H  
ATOM   1116  HG3 PRO    74      67.060  38.936  65.711  1.00  0.00           H  
ATOM   1117  CB  PRO    74      68.591  38.947  67.232  1.00  0.00           C  
ATOM   1118  HB2 PRO    74      69.586  38.518  67.118  1.00  0.00           H  
ATOM   1119  HB3 PRO    74      67.913  38.159  67.560  1.00  0.00           H  
ATOM   1120  CA  PRO    74      68.648  40.119  68.234  1.00  0.00           C  
ATOM   1121  HA  PRO    74      68.203  39.646  69.111  1.00  0.00           H  
ATOM   1122  C   PRO    74      70.048  40.483  68.643  1.00  0.00           C  
ATOM   1123  O   PRO    74      70.621  41.345  68.004  1.00  0.00           O  
ATOM   1124  N   ALA    75      70.601  39.680  69.502  1.00  0.00           N  
ATOM   1125  H   ALA    75      70.096  39.017  70.073  1.00  0.00           H  
ATOM   1126  CA  ALA    75      72.073  39.605  69.667  1.00  0.00           C  
ATOM   1127  HA  ALA    75      72.213  40.418  70.379  1.00  0.00           H  
ATOM   1128  CB  ALA    75      72.363  38.260  70.346  1.00  0.00           C  
ATOM   1129  HB1 ALA    75      71.722  38.189  71.225  1.00  0.00           H  
ATOM   1130  HB2 ALA    75      72.285  37.417  69.660  1.00  0.00           H  
ATOM   1131  HB3 ALA    75      73.353  38.221  70.800  1.00  0.00           H  
ATOM   1132  C   ALA    75      72.853  39.590  68.307  1.00  0.00           C  
ATOM   1133  O   ALA    75      72.493  38.880  67.270  1.00  0.00           O  
ATOM   1134  N   GLY    76      73.739  40.560  68.188  1.00  0.00           N  
ATOM   1135  H   GLY    76      73.805  41.322  68.847  1.00  0.00           H  
ATOM   1136  CA  GLY    76      74.535  40.675  66.938  1.00  0.00           C  
ATOM   1137  HA2 GLY    76      75.482  41.158  67.176  1.00  0.00           H  
ATOM   1138  HA3 GLY    76      74.853  39.660  66.703  1.00  0.00           H  
ATOM   1139  C   GLY    76      73.874  41.478  65.845  1.00  0.00           C  
ATOM   1140  O   GLY    76      74.513  41.766  64.834  1.00  0.00           O  
ATOM   1141  N   PHE    77      72.631  41.857  65.978  1.00  0.00           N  
ATOM   1142  H   PHE    77      72.173  41.553  66.825  1.00  0.00           H  
ATOM   1143  CA  PHE    77      71.927  42.938  65.275  1.00  0.00           C  
ATOM   1144  HA  PHE    77      72.439  43.197  64.347  1.00  0.00           H  
ATOM   1145  CB  PHE    77      70.591  42.314  64.790  1.00  0.00           C  
ATOM   1146  HB2 PHE    77      70.139  42.021  65.738  1.00  0.00           H  
ATOM   1147  HB3 PHE    77      69.921  43.070  64.380  1.00  0.00           H  
ATOM   1148  CG  PHE    77      70.791  41.152  63.865  1.00  0.00           C  
ATOM   1149  CD1 PHE    77      71.180  39.878  64.327  1.00  0.00           C  
ATOM   1150  HD1 PHE    77      71.130  39.718  65.394  1.00  0.00           H  
ATOM   1151  CE1 PHE    77      71.238  38.792  63.520  1.00  0.00           C  
ATOM   1152  HE1 PHE    77      71.408  37.789  63.882  1.00  0.00           H  
ATOM   1153  CZ  PHE    77      70.853  38.975  62.174  1.00  0.00           C  
ATOM   1154  HZ  PHE    77      70.779  38.115  61.525  1.00  0.00           H  
ATOM   1155  CE2 PHE    77      70.505  40.268  61.670  1.00  0.00           C  
ATOM   1156  HE2 PHE    77      70.212  40.392  60.638  1.00  0.00           H  
ATOM   1157  CD2 PHE    77      70.506  41.373  62.502  1.00  0.00           C  
ATOM   1158  HD2 PHE    77      70.398  42.410  62.220  1.00  0.00           H  
ATOM   1159  C   PHE    77      71.715  44.157  66.181  1.00  0.00           C  
ATOM   1160  O   PHE    77      71.861  44.131  67.416  1.00  0.00           O  
ATOM   1161  N   ALA    78      71.621  45.288  65.490  1.00  0.00           N  
ATOM   1162  H   ALA    78      71.645  45.099  64.498  1.00  0.00           H  
ATOM   1163  CA  ALA    78      71.610  46.669  65.902  1.00  0.00           C  
ATOM   1164  HA  ALA    78      71.178  46.621  66.902  1.00  0.00           H  
ATOM   1165  CB  ALA    78      73.067  47.167  65.945  1.00  0.00           C  
ATOM   1166  HB1 ALA    78      73.149  48.073  66.545  1.00  0.00           H  
ATOM   1167  HB2 ALA    78      73.784  46.482  66.399  1.00  0.00           H  
ATOM   1168  HB3 ALA    78      73.360  47.272  64.901  1.00  0.00           H  
ATOM   1169  C   ALA    78      70.646  47.457  65.028  1.00  0.00           C  
ATOM   1170  O   ALA    78      70.593  47.200  63.828  1.00  0.00           O  
ATOM   1171  N   ILE    79      69.956  48.418  65.709  1.00  0.00           N  
ATOM   1172  H   ILE    79      70.299  48.572  66.647  1.00  0.00           H  
ATOM   1173  CA  ILE    79      69.010  49.335  65.079  1.00  0.00           C  
ATOM   1174  HA  ILE    79      68.953  48.969  64.054  1.00  0.00           H  
ATOM   1175  CB  ILE    79      67.544  49.227  65.676  1.00  0.00           C  
ATOM   1176  HB  ILE    79      67.422  49.688  66.656  1.00  0.00           H  
ATOM   1177  CG2 ILE    79      66.609  49.897  64.624  1.00  0.00           C  
ATOM   1178 HG21 ILE    79      66.927  50.932  64.501  1.00  0.00           H  
ATOM   1179 HG22 ILE    79      66.658  49.343  63.686  1.00  0.00           H  
ATOM   1180 HG23 ILE    79      65.627  49.935  65.097  1.00  0.00           H  
ATOM   1181  CG1 ILE    79      67.093  47.813  65.945  1.00  0.00           C  
ATOM   1182 HG12 ILE    79      67.090  47.185  65.054  1.00  0.00           H  
ATOM   1183 HG13 ILE    79      67.803  47.385  66.653  1.00  0.00           H  
ATOM   1184  CD1 ILE    79      65.656  47.729  66.575  1.00  0.00           C  
ATOM   1185 HD11 ILE    79      65.615  46.794  67.134  1.00  0.00           H  
ATOM   1186 HD12 ILE    79      65.454  48.574  67.233  1.00  0.00           H  
ATOM   1187 HD13 ILE    79      64.870  47.708  65.820  1.00  0.00           H  
ATOM   1188  C   ILE    79      69.455  50.778  65.052  1.00  0.00           C  
ATOM   1189  O   ILE    79      69.449  51.514  66.031  1.00  0.00           O  
ATOM   1190  N   LEU    80      69.674  51.270  63.791  1.00  0.00           N  
ATOM   1191  H   LEU    80      69.470  50.771  62.936  1.00  0.00           H  
ATOM   1192  CA  LEU    80      70.115  52.693  63.594  1.00  0.00           C  
ATOM   1193  HA  LEU    80      70.565  53.101  64.500  1.00  0.00           H  
ATOM   1194  CB  LEU    80      71.096  52.814  62.421  1.00  0.00           C  
ATOM   1195  HB2 LEU    80      70.660  52.297  61.567  1.00  0.00           H  
ATOM   1196  HB3 LEU    80      71.182  53.883  62.231  1.00  0.00           H  
ATOM   1197  CG  LEU    80      72.466  52.333  62.806  1.00  0.00           C  
ATOM   1198  HG  LEU    80      72.304  51.437  63.406  1.00  0.00           H  
ATOM   1199  CD1 LEU    80      73.199  51.771  61.572  1.00  0.00           C  
ATOM   1200 HD11 LEU    80      74.261  51.916  61.766  1.00  0.00           H  
ATOM   1201 HD12 LEU    80      72.973  50.755  61.248  1.00  0.00           H  
ATOM   1202 HD13 LEU    80      72.958  52.471  60.772  1.00  0.00           H  
ATOM   1203  CD2 LEU    80      73.316  53.441  63.528  1.00  0.00           C  
ATOM   1204 HD21 LEU    80      72.667  53.772  64.339  1.00  0.00           H  
ATOM   1205 HD22 LEU    80      74.138  53.049  64.128  1.00  0.00           H  
ATOM   1206 HD23 LEU    80      73.524  54.221  62.796  1.00  0.00           H  
ATOM   1207  C   LEU    80      68.761  53.532  63.373  1.00  0.00           C  
ATOM   1208  O   LEU    80      67.848  53.179  62.633  1.00  0.00           O  
ATOM   1209  N   LYS    81      68.721  54.715  63.912  1.00  0.00           N  
ATOM   1210  H   LYS    81      69.444  55.027  64.544  1.00  0.00           H  
ATOM   1211  CA  LYS    81      67.509  55.650  63.778  1.00  0.00           C  
ATOM   1212  HA  LYS    81      66.621  55.204  63.330  1.00  0.00           H  
ATOM   1213  CB  LYS    81      67.095  56.130  65.182  1.00  0.00           C  
ATOM   1214  HB2 LYS    81      67.123  55.192  65.737  1.00  0.00           H  
ATOM   1215  HB3 LYS    81      67.838  56.813  65.595  1.00  0.00           H  
ATOM   1216  CG  LYS    81      65.669  56.705  65.048  1.00  0.00           C  
ATOM   1217  HG2 LYS    81      65.527  57.198  64.086  1.00  0.00           H  
ATOM   1218  HG3 LYS    81      65.014  55.838  64.971  1.00  0.00           H  
ATOM   1219  CD  LYS    81      65.191  57.521  66.273  1.00  0.00           C  
ATOM   1220  HD2 LYS    81      64.103  57.583  66.256  1.00  0.00           H  
ATOM   1221  HD3 LYS    81      65.566  57.118  67.213  1.00  0.00           H  
ATOM   1222  CE  LYS    81      65.636  58.969  66.157  1.00  0.00           C  
ATOM   1223  HE2 LYS    81      66.591  59.150  65.664  1.00  0.00           H  
ATOM   1224  HE3 LYS    81      64.977  59.430  65.421  1.00  0.00           H  
ATOM   1225  NZ  LYS    81      65.633  59.707  67.489  1.00  0.00           N  
ATOM   1226  HZ1 LYS    81      65.824  59.135  68.299  1.00  0.00           H  
ATOM   1227  HZ2 LYS    81      66.260  60.499  67.492  1.00  0.00           H  
ATOM   1228  HZ3 LYS    81      64.734  60.122  67.686  1.00  0.00           H  
ATOM   1229  C   LYS    81      68.032  56.930  63.040  1.00  0.00           C  
ATOM   1230  O   LYS    81      69.185  57.250  63.306  1.00  0.00           O  
ATOM   1231  N   CYX    82      67.431  57.535  62.018  1.00  0.00           N  
ATOM   1232  H   CYX    82      66.554  57.101  61.765  1.00  0.00           H  
ATOM   1233  CA  CYX    82      67.737  58.863  61.412  1.00  0.00           C  
ATOM   1234  HA  CYX    82      68.826  58.864  61.356  1.00  0.00           H  
ATOM   1235  CB  CYX    82      67.188  58.975  60.056  1.00  0.00           C  
ATOM   1236  HB2 CYX    82      67.779  58.271  59.471  1.00  0.00           H  
ATOM   1237  HB3 CYX    82      66.151  58.672  59.909  1.00  0.00           H  
ATOM   1238  SG  CYX    82      67.510  60.460  59.040  1.00  0.00           S  
ATOM   1239  C   CYX    82      67.170  59.968  62.413  1.00  0.00           C  
ATOM   1240  O   CYX    82      65.948  60.030  62.580  1.00  0.00           O  
ATOM   1241  N   ASN    83      68.023  60.686  63.090  1.00  0.00           N  
ATOM   1242  H   ASN    83      68.988  60.391  63.134  1.00  0.00           H  
ATOM   1243  CA  ASN    83      67.539  61.725  64.102  1.00  0.00           C  
ATOM   1244  HA  ASN    83      66.791  61.210  64.704  1.00  0.00           H  
ATOM   1245  CB  ASN    83      68.728  62.172  65.021  1.00  0.00           C  
ATOM   1246  HB2 ASN    83      69.501  62.482  64.318  1.00  0.00           H  
ATOM   1247  HB3 ASN    83      68.402  62.905  65.758  1.00  0.00           H  
ATOM   1248  CG  ASN    83      69.291  61.009  65.844  1.00  0.00           C  
ATOM   1249  OD1 ASN    83      68.821  59.893  65.833  1.00  0.00           O  
ATOM   1250  ND2 ASN    83      70.412  61.286  66.515  1.00  0.00           N  
ATOM   1251 HD21 ASN    83      70.746  62.236  66.431  1.00  0.00           H  
ATOM   1252 HD22 ASN    83      70.924  60.552  66.983  1.00  0.00           H  
ATOM   1253  C   ASN    83      66.873  62.958  63.445  1.00  0.00           C  
ATOM   1254  O   ASN    83      65.742  63.322  63.697  1.00  0.00           O  
ATOM   1255  N   ASN    84      67.633  63.593  62.524  1.00  0.00           N  
ATOM   1256  H   ASN    84      68.592  63.311  62.383  1.00  0.00           H  
ATOM   1257  CA  ASN    84      67.185  64.723  61.695  1.00  0.00           C  
ATOM   1258  HA  ASN    84      67.318  65.706  62.146  1.00  0.00           H  
ATOM   1259  CB  ASN    84      68.188  64.770  60.534  1.00  0.00           C  
ATOM   1260  HB2 ASN    84      69.186  64.942  60.939  1.00  0.00           H  
ATOM   1261  HB3 ASN    84      68.045  63.777  60.106  1.00  0.00           H  
ATOM   1262  CG  ASN    84      67.815  65.752  59.444  1.00  0.00           C  
ATOM   1263  OD1 ASN    84      66.908  65.403  58.732  1.00  0.00           O  
ATOM   1264  ND2 ASN    84      68.604  66.788  59.293  1.00  0.00           N  
ATOM   1265 HD21 ASN    84      69.221  67.095  60.032  1.00  0.00           H  
ATOM   1266 HD22 ASN    84      68.234  67.479  58.655  1.00  0.00           H  
ATOM   1267  C   ASN    84      65.705  64.666  61.229  1.00  0.00           C  
ATOM   1268  O   ASN    84      65.176  63.602  60.905  1.00  0.00           O  
ATOM   1269  N   LYS    85      65.046  65.860  61.146  1.00  0.00           N  
ATOM   1270  H   LYS    85      65.505  66.732  61.367  1.00  0.00           H  
ATOM   1271  CA  LYS    85      63.624  65.975  60.963  1.00  0.00           C  
ATOM   1272  HA  LYS    85      63.206  65.028  61.304  1.00  0.00           H  
ATOM   1273  CB  LYS    85      63.054  67.114  61.843  1.00  0.00           C  
ATOM   1274  HB2 LYS    85      63.575  67.292  62.784  1.00  0.00           H  
ATOM   1275  HB3 LYS    85      63.053  68.049  61.284  1.00  0.00           H  
ATOM   1276  CG  LYS    85      61.576  66.675  62.325  1.00  0.00           C  
ATOM   1277  HG2 LYS    85      60.918  66.577  61.462  1.00  0.00           H  
ATOM   1278  HG3 LYS    85      61.581  65.692  62.797  1.00  0.00           H  
ATOM   1279  CD  LYS    85      60.958  67.630  63.331  1.00  0.00           C  
ATOM   1280  HD2 LYS    85      61.291  67.231  64.289  1.00  0.00           H  
ATOM   1281  HD3 LYS    85      61.310  68.620  63.040  1.00  0.00           H  
ATOM   1282  CE  LYS    85      59.434  67.592  63.206  1.00  0.00           C  
ATOM   1283  HE2 LYS    85      59.078  67.835  62.204  1.00  0.00           H  
ATOM   1284  HE3 LYS    85      59.147  66.549  63.342  1.00  0.00           H  
ATOM   1285  NZ  LYS    85      58.622  68.565  63.991  1.00  0.00           N  
ATOM   1286  HZ1 LYS    85      58.644  68.461  64.995  1.00  0.00           H  
ATOM   1287  HZ2 LYS    85      58.789  69.549  63.835  1.00  0.00           H  
ATOM   1288  HZ3 LYS    85      57.639  68.383  63.848  1.00  0.00           H  
ATOM   1289  C   LYS    85      63.133  66.070  59.452  1.00  0.00           C  
ATOM   1290  O   LYS    85      62.074  65.525  59.098  1.00  0.00           O  
ATOM   1291  N   THR    86      63.862  66.773  58.629  1.00  0.00           N  
ATOM   1292  H   THR    86      64.643  67.200  59.106  1.00  0.00           H  
ATOM   1293  CA  THR    86      63.667  67.118  57.115  1.00  0.00           C  
ATOM   1294  HA  THR    86      62.641  67.456  56.974  1.00  0.00           H  
ATOM   1295  CB  THR    86      64.560  68.271  56.580  1.00  0.00           C  
ATOM   1296  HB  THR    86      64.840  67.893  55.596  1.00  0.00           H  
ATOM   1297  CG2 THR    86      63.932  69.625  56.359  1.00  0.00           C  
ATOM   1298 HG21 THR    86      63.546  69.977  57.316  1.00  0.00           H  
ATOM   1299 HG22 THR    86      64.620  70.332  55.897  1.00  0.00           H  
ATOM   1300 HG23 THR    86      63.035  69.629  55.741  1.00  0.00           H  
ATOM   1301  OG1 THR    86      65.801  68.345  57.249  1.00  0.00           O  
ATOM   1302  HG1 THR    86      65.753  68.852  58.063  1.00  0.00           H  
ATOM   1303  C   THR    86      63.772  65.885  56.244  1.00  0.00           C  
ATOM   1304  O   THR    86      63.352  65.886  55.096  1.00  0.00           O  
ATOM   1305  N   PHE    87      64.220  64.740  56.788  1.00  0.00           N  
ATOM   1306  H   PHE    87      64.799  65.001  57.573  1.00  0.00           H  
ATOM   1307  CA  PHE    87      64.231  63.330  56.294  1.00  0.00           C  
ATOM   1308  HA  PHE    87      64.770  63.407  55.349  1.00  0.00           H  
ATOM   1309  CB  PHE    87      65.035  62.398  57.257  1.00  0.00           C  
ATOM   1310  HB2 PHE    87      66.064  62.731  57.395  1.00  0.00           H  
ATOM   1311  HB3 PHE    87      64.638  62.518  58.265  1.00  0.00           H  
ATOM   1312  CG  PHE    87      64.789  60.902  56.966  1.00  0.00           C  
ATOM   1313  CD1 PHE    87      65.306  60.381  55.779  1.00  0.00           C  
ATOM   1314  HD1 PHE    87      65.806  61.014  55.062  1.00  0.00           H  
ATOM   1315  CE1 PHE    87      65.436  59.008  55.724  1.00  0.00           C  
ATOM   1316  HE1 PHE    87      65.910  58.492  54.903  1.00  0.00           H  
ATOM   1317  CZ  PHE    87      64.998  58.179  56.817  1.00  0.00           C  
ATOM   1318  HZ  PHE    87      65.238  57.129  56.894  1.00  0.00           H  
ATOM   1319  CE2 PHE    87      64.176  58.719  57.802  1.00  0.00           C  
ATOM   1320  HE2 PHE    87      63.837  58.037  58.567  1.00  0.00           H  
ATOM   1321  CD2 PHE    87      64.073  60.057  57.919  1.00  0.00           C  
ATOM   1322  HD2 PHE    87      63.731  60.510  58.838  1.00  0.00           H  
ATOM   1323  C   PHE    87      62.835  62.698  55.851  1.00  0.00           C  
ATOM   1324  O   PHE    87      61.945  62.812  56.690  1.00  0.00           O  
ATOM   1325  N   ASN    88      62.687  62.135  54.645  1.00  0.00           N  
ATOM   1326  H   ASN    88      63.558  62.058  54.141  1.00  0.00           H  
ATOM   1327  CA  ASN    88      61.405  61.618  54.132  1.00  0.00           C  
ATOM   1328  HA  ASN    88      60.621  62.159  54.662  1.00  0.00           H  
ATOM   1329  CB  ASN    88      61.327  61.827  52.554  1.00  0.00           C  
ATOM   1330  HB2 ASN    88      62.143  61.263  52.102  1.00  0.00           H  
ATOM   1331  HB3 ASN    88      60.383  61.363  52.267  1.00  0.00           H  
ATOM   1332  CG  ASN    88      61.282  63.286  52.048  1.00  0.00           C  
ATOM   1333  OD1 ASN    88      62.313  63.858  51.726  1.00  0.00           O  
ATOM   1334  ND2 ASN    88      60.217  63.999  52.428  1.00  0.00           N  
ATOM   1335 HD21 ASN    88      60.073  64.596  51.627  1.00  0.00           H  
ATOM   1336 HD22 ASN    88      59.413  63.434  52.662  1.00  0.00           H  
ATOM   1337  C   ASN    88      61.237  60.147  54.485  1.00  0.00           C  
ATOM   1338  O   ASN    88      60.102  59.741  54.562  1.00  0.00           O  
ATOM   1339  N   GLY    89      62.217  59.345  54.960  1.00  0.00           N  
ATOM   1340  H   GLY    89      63.160  59.692  54.855  1.00  0.00           H  
ATOM   1341  CA  GLY    89      62.067  57.871  55.132  1.00  0.00           C  
ATOM   1342  HA2 GLY    89      61.935  57.596  56.179  1.00  0.00           H  
ATOM   1343  HA3 GLY    89      61.133  57.532  54.684  1.00  0.00           H  
ATOM   1344  C   GLY    89      63.176  57.044  54.509  1.00  0.00           C  
ATOM   1345  O   GLY    89      63.589  56.058  55.084  1.00  0.00           O  
ATOM   1346  N   THR    90      63.593  57.362  53.308  1.00  0.00           N  
ATOM   1347  H   THR    90      63.145  58.147  52.857  1.00  0.00           H  
ATOM   1348  CA  THR    90      64.578  56.604  52.517  1.00  0.00           C  
ATOM   1349  HA  THR    90      65.159  55.844  53.039  1.00  0.00           H  
ATOM   1350  CB  THR    90      63.975  56.056  51.197  1.00  0.00           C  
ATOM   1351  HB  THR    90      63.795  56.820  50.440  1.00  0.00           H  
ATOM   1352  CG2 THR    90      64.853  55.037  50.470  1.00  0.00           C  
ATOM   1353 HG21 THR    90      64.659  54.028  50.833  1.00  0.00           H  
ATOM   1354 HG22 THR    90      64.561  55.063  49.421  1.00  0.00           H  
ATOM   1355 HG23 THR    90      65.901  55.269  50.655  1.00  0.00           H  
ATOM   1356  OG1 THR    90      62.804  55.362  51.376  1.00  0.00           O  
ATOM   1357  HG1 THR    90      62.065  55.779  50.927  1.00  0.00           H  
ATOM   1358  C   THR    90      65.633  57.668  52.119  1.00  0.00           C  
ATOM   1359  O   THR    90      65.242  58.715  51.599  1.00  0.00           O  
ATOM   1360  N   GLY    91      66.932  57.570  52.496  1.00  0.00           N  
ATOM   1361  H   GLY    91      67.233  56.824  53.107  1.00  0.00           H  
ATOM   1362  CA  GLY    91      67.884  58.635  52.124  1.00  0.00           C  
ATOM   1363  HA2 GLY    91      68.198  58.284  51.141  1.00  0.00           H  
ATOM   1364  HA3 GLY    91      67.346  59.575  52.240  1.00  0.00           H  
ATOM   1365  C   GLY    91      69.204  58.640  52.980  1.00  0.00           C  
ATOM   1366  O   GLY    91      69.125  58.266  54.139  1.00  0.00           O  
ATOM   1367  N   PRO    92      70.359  59.109  52.457  1.00  0.00           N  
ATOM   1368  CD  PRO    92      70.516  59.404  51.036  1.00  0.00           C  
ATOM   1369  HD2 PRO    92      69.645  59.908  50.618  1.00  0.00           H  
ATOM   1370  HD3 PRO    92      70.566  58.431  50.547  1.00  0.00           H  
ATOM   1371  CG  PRO    92      71.839  60.093  50.813  1.00  0.00           C  
ATOM   1372  HG2 PRO    92      71.747  61.161  50.612  1.00  0.00           H  
ATOM   1373  HG3 PRO    92      72.336  59.610  49.972  1.00  0.00           H  
ATOM   1374  CB  PRO    92      72.593  59.985  52.119  1.00  0.00           C  
ATOM   1375  HB2 PRO    92      73.007  60.963  52.364  1.00  0.00           H  
ATOM   1376  HB3 PRO    92      73.443  59.307  52.046  1.00  0.00           H  
ATOM   1377  CA  PRO    92      71.523  59.563  53.210  1.00  0.00           C  
ATOM   1378  HA  PRO    92      71.894  58.694  53.754  1.00  0.00           H  
ATOM   1379  C   PRO    92      71.071  60.704  54.230  1.00  0.00           C  
ATOM   1380  O   PRO    92      70.951  61.921  53.922  1.00  0.00           O  
ATOM   1381  N   CYX    93      70.847  60.236  55.454  1.00  0.00           N  
ATOM   1382  H   CYX    93      71.074  59.261  55.594  1.00  0.00           H  
ATOM   1383  CA  CYX    93      70.728  60.964  56.689  1.00  0.00           C  
ATOM   1384  HA  CYX    93      69.998  61.769  56.603  1.00  0.00           H  
ATOM   1385  CB  CYX    93      70.008  60.091  57.712  1.00  0.00           C  
ATOM   1386  HB2 CYX    93      69.195  59.578  57.198  1.00  0.00           H  
ATOM   1387  HB3 CYX    93      70.696  59.307  58.029  1.00  0.00           H  
ATOM   1388  SG  CYX    93      69.432  60.796  59.228  1.00  0.00           S  
ATOM   1389  C   CYX    93      71.980  61.460  57.277  1.00  0.00           C  
ATOM   1390  O   CYX    93      72.930  60.683  57.396  1.00  0.00           O  
ATOM   1391  N   THR    94      71.952  62.727  57.804  1.00  0.00           N  
ATOM   1392  H   THR    94      71.153  63.265  57.500  1.00  0.00           H  
ATOM   1393  CA  THR    94      73.152  63.511  58.189  1.00  0.00           C  
ATOM   1394  HA  THR    94      73.943  63.252  57.486  1.00  0.00           H  
ATOM   1395  CB  THR    94      72.922  64.988  58.149  1.00  0.00           C  
ATOM   1396  HB  THR    94      73.761  65.436  58.681  1.00  0.00           H  
ATOM   1397  CG2 THR    94      72.717  65.707  56.815  1.00  0.00           C  
ATOM   1398 HG21 THR    94      73.118  65.113  55.994  1.00  0.00           H  
ATOM   1399 HG22 THR    94      71.653  65.909  56.690  1.00  0.00           H  
ATOM   1400 HG23 THR    94      73.204  66.681  56.784  1.00  0.00           H  
ATOM   1401  OG1 THR    94      71.783  65.164  58.906  1.00  0.00           O  
ATOM   1402  HG1 THR    94      71.700  66.096  59.120  1.00  0.00           H  
ATOM   1403  C   THR    94      73.633  63.039  59.641  1.00  0.00           C  
ATOM   1404  O   THR    94      74.826  62.861  59.851  1.00  0.00           O  
ATOM   1405  N   ASN    95      72.663  62.683  60.450  1.00  0.00           N  
ATOM   1406  H   ASN    95      71.701  62.773  60.153  1.00  0.00           H  
ATOM   1407  CA  ASN    95      72.836  62.499  61.917  1.00  0.00           C  
ATOM   1408  HA  ASN    95      73.848  62.157  62.130  1.00  0.00           H  
ATOM   1409  CB  ASN    95      72.510  63.849  62.642  1.00  0.00           C  
ATOM   1410  HB2 ASN    95      71.475  64.100  62.407  1.00  0.00           H  
ATOM   1411  HB3 ASN    95      72.511  63.748  63.727  1.00  0.00           H  
ATOM   1412  CG  ASN    95      73.394  65.106  62.539  1.00  0.00           C  
ATOM   1413  OD1 ASN    95      74.543  65.133  63.017  1.00  0.00           O  
ATOM   1414  ND2 ASN    95      72.935  66.192  61.945  1.00  0.00           N  
ATOM   1415 HD21 ASN    95      73.390  67.060  62.187  1.00  0.00           H  
ATOM   1416 HD22 ASN    95      72.116  66.273  61.360  1.00  0.00           H  
ATOM   1417  C   ASN    95      71.884  61.359  62.298  1.00  0.00           C  
ATOM   1418  O   ASN    95      70.660  61.412  62.178  1.00  0.00           O  
ATOM   1419  N   VAL    96      72.510  60.427  63.067  1.00  0.00           N  
ATOM   1420  H   VAL    96      73.496  60.628  63.143  1.00  0.00           H  
ATOM   1421  CA  VAL    96      71.935  59.089  63.414  1.00  0.00           C  
ATOM   1422  HA  VAL    96      70.850  59.166  63.336  1.00  0.00           H  
ATOM   1423  CB  VAL    96      72.463  58.065  62.339  1.00  0.00           C  
ATOM   1424  HB  VAL    96      72.282  57.048  62.687  1.00  0.00           H  
ATOM   1425  CG1 VAL    96      71.830  58.330  60.986  1.00  0.00           C  
ATOM   1426 HG11 VAL    96      72.215  57.567  60.310  1.00  0.00           H  
ATOM   1427 HG12 VAL    96      70.742  58.296  60.922  1.00  0.00           H  
ATOM   1428 HG13 VAL    96      72.231  59.231  60.520  1.00  0.00           H  
ATOM   1429  CG2 VAL    96      73.955  58.146  62.194  1.00  0.00           C  
ATOM   1430 HG21 VAL    96      74.394  57.377  61.558  1.00  0.00           H  
ATOM   1431 HG22 VAL    96      74.222  59.058  61.659  1.00  0.00           H  
ATOM   1432 HG23 VAL    96      74.489  58.112  63.143  1.00  0.00           H  
ATOM   1433  C   VAL    96      72.261  58.726  64.882  1.00  0.00           C  
ATOM   1434  O   VAL    96      73.152  59.266  65.459  1.00  0.00           O  
ATOM   1435  N   SER    97      71.485  57.807  65.454  1.00  0.00           N  
ATOM   1436  H   SER    97      70.505  57.901  65.228  1.00  0.00           H  
ATOM   1437  CA  SER    97      71.759  57.183  66.820  1.00  0.00           C  
ATOM   1438  HA  SER    97      72.826  57.262  67.027  1.00  0.00           H  
ATOM   1439  CB  SER    97      70.943  57.947  67.856  1.00  0.00           C  
ATOM   1440  HB2 SER    97      71.099  57.447  68.812  1.00  0.00           H  
ATOM   1441  HB3 SER    97      71.451  58.910  67.912  1.00  0.00           H  
ATOM   1442  OG  SER    97      69.548  58.058  67.615  1.00  0.00           O  
ATOM   1443  HG  SER    97      69.316  58.678  66.921  1.00  0.00           H  
ATOM   1444  C   SER    97      71.316  55.699  66.926  1.00  0.00           C  
ATOM   1445  O   SER    97      70.378  55.234  66.337  1.00  0.00           O  
ATOM   1446  N   THR    98      72.155  54.879  67.547  1.00  0.00           N  
ATOM   1447  H   THR    98      72.726  55.338  68.242  1.00  0.00           H  
ATOM   1448  CA  THR    98      72.035  53.330  67.610  1.00  0.00           C  
ATOM   1449  HA  THR    98      71.584  53.019  66.668  1.00  0.00           H  
ATOM   1450  CB  THR    98      73.358  52.617  67.636  1.00  0.00           C  
ATOM   1451  HB  THR    98      73.928  52.849  68.536  1.00  0.00           H  
ATOM   1452  CG2 THR    98      73.277  51.093  67.368  1.00  0.00           C  
ATOM   1453 HG21 THR    98      72.411  50.741  67.929  1.00  0.00           H  
ATOM   1454 HG22 THR    98      72.957  51.019  66.329  1.00  0.00           H  
ATOM   1455 HG23 THR    98      74.218  50.649  67.693  1.00  0.00           H  
ATOM   1456  OG1 THR    98      74.261  53.202  66.701  1.00  0.00           O  
ATOM   1457  HG1 THR    98      74.200  54.141  66.892  1.00  0.00           H  
ATOM   1458  C   THR    98      71.290  52.950  68.879  1.00  0.00           C  
ATOM   1459  O   THR    98      71.705  53.334  69.964  1.00  0.00           O  
ATOM   1460  N   VAL    99      70.281  52.054  68.713  1.00  0.00           N  
ATOM   1461  H   VAL    99      70.021  51.900  67.749  1.00  0.00           H  
ATOM   1462  CA  VAL    99      69.590  51.383  69.822  1.00  0.00           C  
ATOM   1463  HA  VAL    99      70.087  51.688  70.743  1.00  0.00           H  
ATOM   1464  CB  VAL    99      68.133  51.863  69.950  1.00  0.00           C  
ATOM   1465  HB  VAL    99      67.665  51.356  70.794  1.00  0.00           H  
ATOM   1466  CG1 VAL    99      68.044  53.402  70.133  1.00  0.00           C  
ATOM   1467 HG11 VAL    99      67.001  53.685  70.278  1.00  0.00           H  
ATOM   1468 HG12 VAL    99      68.610  53.772  70.987  1.00  0.00           H  
ATOM   1469 HG13 VAL    99      68.471  53.883  69.253  1.00  0.00           H  
ATOM   1470  CG2 VAL    99      67.218  51.498  68.732  1.00  0.00           C  
ATOM   1471 HG21 VAL    99      67.500  51.996  67.805  1.00  0.00           H  
ATOM   1472 HG22 VAL    99      67.163  50.415  68.624  1.00  0.00           H  
ATOM   1473 HG23 VAL    99      66.168  51.760  68.868  1.00  0.00           H  
ATOM   1474  C   VAL    99      69.626  49.831  69.588  1.00  0.00           C  
ATOM   1475  O   VAL    99      69.833  49.312  68.497  1.00  0.00           O  
ATOM   1476  N   GLN   100      69.436  49.084  70.680  1.00  0.00           N  
ATOM   1477  H   GLN   100      69.324  49.505  71.591  1.00  0.00           H  
ATOM   1478  CA  GLN   100      68.967  47.647  70.652  1.00  0.00           C  
ATOM   1479  HA  GLN   100      69.429  47.093  69.834  1.00  0.00           H  
ATOM   1480  CB  GLN   100      69.193  46.911  72.027  1.00  0.00           C  
ATOM   1481  HB2 GLN   100      70.183  47.294  72.273  1.00  0.00           H  
ATOM   1482  HB3 GLN   100      68.409  47.240  72.710  1.00  0.00           H  
ATOM   1483  CG  GLN   100      69.462  45.393  71.898  1.00  0.00           C  
ATOM   1484  HG2 GLN   100      69.826  45.016  72.854  1.00  0.00           H  
ATOM   1485  HG3 GLN   100      68.516  44.948  71.592  1.00  0.00           H  
ATOM   1486  CD  GLN   100      70.493  45.002  70.852  1.00  0.00           C  
ATOM   1487  OE1 GLN   100      71.526  45.603  70.751  1.00  0.00           O  
ATOM   1488  NE2 GLN   100      70.445  43.800  70.228  1.00  0.00           N  
ATOM   1489 HE21 GLN   100      69.536  43.361  70.192  1.00  0.00           H  
ATOM   1490 HE22 GLN   100      70.997  43.604  69.405  1.00  0.00           H  
ATOM   1491  C   GLN   100      67.464  47.629  70.228  1.00  0.00           C  
ATOM   1492  O   GLN   100      67.077  46.818  69.403  1.00  0.00           O  
ATOM   1493  N   CYX   101      66.662  48.573  70.770  1.00  0.00           N  
ATOM   1494  H   CYX   101      66.967  49.336  71.358  1.00  0.00           H  
ATOM   1495  CA  CYX   101      65.179  48.269  70.897  1.00  0.00           C  
ATOM   1496  HA  CYX   101      64.786  47.493  70.240  1.00  0.00           H  
ATOM   1497  CB  CYX   101      64.881  47.836  72.327  1.00  0.00           C  
ATOM   1498  HB2 CYX   101      65.217  48.570  73.059  1.00  0.00           H  
ATOM   1499  HB3 CYX   101      63.803  47.774  72.480  1.00  0.00           H  
ATOM   1500  SG  CYX   101      65.517  46.192  72.855  1.00  0.00           S  
ATOM   1501  C   CYX   101      64.527  49.650  70.541  1.00  0.00           C  
ATOM   1502  O   CYX   101      64.987  50.746  70.936  1.00  0.00           O  
ATOM   1503  N   THR   102      63.544  49.598  69.593  1.00  0.00           N  
ATOM   1504  H   THR   102      63.233  48.658  69.395  1.00  0.00           H  
ATOM   1505  CA  THR   102      62.862  50.810  69.143  1.00  0.00           C  
ATOM   1506  HA  THR   102      63.625  51.554  68.916  1.00  0.00           H  
ATOM   1507  CB  THR   102      61.876  50.389  68.068  1.00  0.00           C  
ATOM   1508  HB  THR   102      61.284  51.237  67.723  1.00  0.00           H  
ATOM   1509  CG2 THR   102      62.616  49.783  66.896  1.00  0.00           C  
ATOM   1510 HG21 THR   102      63.205  50.603  66.485  1.00  0.00           H  
ATOM   1511 HG22 THR   102      63.275  48.936  67.084  1.00  0.00           H  
ATOM   1512 HG23 THR   102      61.983  49.514  66.050  1.00  0.00           H  
ATOM   1513  OG1 THR   102      61.000  49.328  68.516  1.00  0.00           O  
ATOM   1514  HG1 THR   102      60.101  49.511  68.234  1.00  0.00           H  
ATOM   1515  C   THR   102      62.052  51.425  70.350  1.00  0.00           C  
ATOM   1516  O   THR   102      61.583  50.777  71.276  1.00  0.00           O  
ATOM   1517  N   HIE   103      61.810  52.785  70.361  1.00  0.00           N  
ATOM   1518  H   HIE   103      62.130  53.358  69.593  1.00  0.00           H  
ATOM   1519  CA  HIE   103      60.874  53.441  71.276  1.00  0.00           C  
ATOM   1520  HA  HIE   103      61.187  53.324  72.314  1.00  0.00           H  
ATOM   1521  CB  HIE   103      60.904  54.940  70.916  1.00  0.00           C  
ATOM   1522  HB2 HIE   103      60.695  55.102  69.859  1.00  0.00           H  
ATOM   1523  HB3 HIE   103      60.097  55.487  71.404  1.00  0.00           H  
ATOM   1524  CG  HIE   103      62.099  55.656  71.397  1.00  0.00           C  
ATOM   1525  ND1 HIE   103      62.104  56.920  71.961  1.00  0.00           N  
ATOM   1526  CE1 HIE   103      63.264  57.131  72.564  1.00  0.00           C  
ATOM   1527  HE1 HIE   103      63.456  57.983  73.199  1.00  0.00           H  
ATOM   1528  NE2 HIE   103      64.104  56.116  72.341  1.00  0.00           N  
ATOM   1529  HE2 HIE   103      64.867  55.901  72.966  1.00  0.00           H  
ATOM   1530  CD2 HIE   103      63.326  55.132  71.690  1.00  0.00           C  
ATOM   1531  HD2 HIE   103      63.644  54.117  71.506  1.00  0.00           H  
ATOM   1532  C   HIE   103      59.477  52.913  71.113  1.00  0.00           C  
ATOM   1533  O   HIE   103      58.975  52.743  69.950  1.00  0.00           O  
ATOM   1534  N   GLY   104      58.849  52.579  72.248  1.00  0.00           N  
ATOM   1535  H   GLY   104      59.388  52.761  73.083  1.00  0.00           H  
ATOM   1536  CA  GLY   104      57.529  51.856  72.256  1.00  0.00           C  
ATOM   1537  HA2 GLY   104      57.502  50.981  71.606  1.00  0.00           H  
ATOM   1538  HA3 GLY   104      57.350  51.518  73.276  1.00  0.00           H  
ATOM   1539  C   GLY   104      56.311  52.693  71.860  1.00  0.00           C  
ATOM   1540  O   GLY   104      56.256  53.876  72.228  1.00  0.00           O  
ATOM   1541  N   ILE   105      55.408  52.104  71.080  1.00  0.00           N  
ATOM   1542  H   ILE   105      55.414  51.101  70.965  1.00  0.00           H  
ATOM   1543  CA  ILE   105      54.281  52.730  70.393  1.00  0.00           C  
ATOM   1544  HA  ILE   105      54.497  53.792  70.277  1.00  0.00           H  
ATOM   1545  CB  ILE   105      54.271  52.238  68.879  1.00  0.00           C  
ATOM   1546  HB  ILE   105      54.068  51.174  69.003  1.00  0.00           H  
ATOM   1547  CG2 ILE   105      53.099  52.775  68.036  1.00  0.00           C  
ATOM   1548 HG21 ILE   105      52.917  53.822  68.279  1.00  0.00           H  
ATOM   1549 HG22 ILE   105      53.095  52.673  66.951  1.00  0.00           H  
ATOM   1550 HG23 ILE   105      52.191  52.285  68.386  1.00  0.00           H  
ATOM   1551  CG1 ILE   105      55.665  52.580  68.199  1.00  0.00           C  
ATOM   1552 HG12 ILE   105      55.808  53.630  67.945  1.00  0.00           H  
ATOM   1553 HG13 ILE   105      56.524  52.178  68.737  1.00  0.00           H  
ATOM   1554  CD1 ILE   105      55.707  51.723  66.872  1.00  0.00           C  
ATOM   1555 HD11 ILE   105      55.833  50.653  67.034  1.00  0.00           H  
ATOM   1556 HD12 ILE   105      54.888  51.975  66.198  1.00  0.00           H  
ATOM   1557 HD13 ILE   105      56.564  52.050  66.283  1.00  0.00           H  
ATOM   1558  C   ILE   105      52.905  52.596  71.100  1.00  0.00           C  
ATOM   1559  O   ILE   105      52.546  51.457  71.414  1.00  0.00           O  
ATOM   1560  N   ARG   106      52.158  53.703  71.235  1.00  0.00           N  
ATOM   1561  H   ARG   106      52.426  54.490  70.661  1.00  0.00           H  
ATOM   1562  CA  ARG   106      51.133  53.914  72.279  1.00  0.00           C  
ATOM   1563  HA  ARG   106      50.455  53.063  72.208  1.00  0.00           H  
ATOM   1564  CB  ARG   106      51.797  53.794  73.746  1.00  0.00           C  
ATOM   1565  HB2 ARG   106      51.990  52.734  73.912  1.00  0.00           H  
ATOM   1566  HB3 ARG   106      52.734  54.342  73.840  1.00  0.00           H  
ATOM   1567  CG  ARG   106      50.896  54.297  74.843  1.00  0.00           C  
ATOM   1568  HG2 ARG   106      50.728  55.361  74.682  1.00  0.00           H  
ATOM   1569  HG3 ARG   106      49.938  53.783  74.758  1.00  0.00           H  
ATOM   1570  CD  ARG   106      51.425  53.933  76.235  1.00  0.00           C  
ATOM   1571  HD2 ARG   106      50.878  54.529  76.966  1.00  0.00           H  
ATOM   1572  HD3 ARG   106      51.218  52.893  76.490  1.00  0.00           H  
ATOM   1573  NE  ARG   106      52.879  54.319  76.318  1.00  0.00           N  
ATOM   1574  HE  ARG   106      53.392  54.773  75.576  1.00  0.00           H  
ATOM   1575  CZ  ARG   106      53.631  54.062  77.341  1.00  0.00           C  
ATOM   1576  NH1 ARG   106      53.252  53.180  78.183  1.00  0.00           N  
ATOM   1577 HH11 ARG   106      52.483  52.575  77.933  1.00  0.00           H  
ATOM   1578 HH12 ARG   106      53.710  53.165  79.083  1.00  0.00           H  
ATOM   1579  NH2 ARG   106      54.899  54.273  77.306  1.00  0.00           N  
ATOM   1580 HH21 ARG   106      55.363  53.973  78.152  1.00  0.00           H  
ATOM   1581 HH22 ARG   106      55.257  55.090  76.832  1.00  0.00           H  
ATOM   1582  C   ARG   106      50.333  55.201  71.868  1.00  0.00           C  
ATOM   1583  O   ARG   106      50.970  56.236  71.909  1.00  0.00           O  
ATOM   1584  N   PRO   107      49.108  55.224  71.390  1.00  0.00           N  
ATOM   1585  CD  PRO   107      48.505  56.471  70.913  1.00  0.00           C  
ATOM   1586  HD2 PRO   107      49.246  57.133  70.465  1.00  0.00           H  
ATOM   1587  HD3 PRO   107      48.056  57.071  71.704  1.00  0.00           H  
ATOM   1588  CG  PRO   107      47.359  56.126  69.950  1.00  0.00           C  
ATOM   1589  HG2 PRO   107      47.641  56.243  68.903  1.00  0.00           H  
ATOM   1590  HG3 PRO   107      46.518  56.778  70.187  1.00  0.00           H  
ATOM   1591  CB  PRO   107      46.970  54.721  70.229  1.00  0.00           C  
ATOM   1592  HB2 PRO   107      46.874  54.211  69.270  1.00  0.00           H  
ATOM   1593  HB3 PRO   107      46.052  54.661  70.813  1.00  0.00           H  
ATOM   1594  CA  PRO   107      48.152  54.113  71.049  1.00  0.00           C  
ATOM   1595  HA  PRO   107      47.773  53.753  72.005  1.00  0.00           H  
ATOM   1596  C   PRO   107      48.816  53.050  70.142  1.00  0.00           C  
ATOM   1597  O   PRO   107      49.554  53.340  69.236  1.00  0.00           O  
ATOM   1598  N   VAL   108      48.431  51.806  70.354  1.00  0.00           N  
ATOM   1599  H   VAL   108      47.678  51.627  71.002  1.00  0.00           H  
ATOM   1600  CA  VAL   108      48.981  50.632  69.650  1.00  0.00           C  
ATOM   1601  HA  VAL   108      49.975  50.796  69.232  1.00  0.00           H  
ATOM   1602  CB  VAL   108      48.987  49.356  70.536  1.00  0.00           C  
ATOM   1603  HB  VAL   108      49.445  48.541  69.976  1.00  0.00           H  
ATOM   1604  CG1 VAL   108      49.871  49.452  71.769  1.00  0.00           C  
ATOM   1605 HG11 VAL   108      50.808  49.875  71.408  1.00  0.00           H  
ATOM   1606 HG12 VAL   108      49.374  49.851  72.653  1.00  0.00           H  
ATOM   1607 HG13 VAL   108      50.190  48.442  72.027  1.00  0.00           H  
ATOM   1608  CG2 VAL   108      47.552  48.851  70.986  1.00  0.00           C  
ATOM   1609 HG21 VAL   108      46.960  48.442  70.168  1.00  0.00           H  
ATOM   1610 HG22 VAL   108      47.703  47.993  71.640  1.00  0.00           H  
ATOM   1611 HG23 VAL   108      46.946  49.680  71.355  1.00  0.00           H  
ATOM   1612  C   VAL   108      48.012  50.407  68.428  1.00  0.00           C  
ATOM   1613  O   VAL   108      48.440  49.821  67.436  1.00  0.00           O  
ATOM   1614  N   VAL   109      46.729  50.817  68.470  1.00  0.00           N  
ATOM   1615  H   VAL   109      46.414  51.323  69.285  1.00  0.00           H  
ATOM   1616  CA  VAL   109      45.820  50.786  67.377  1.00  0.00           C  
ATOM   1617  HA  VAL   109      46.306  50.553  66.430  1.00  0.00           H  
ATOM   1618  CB  VAL   109      44.682  49.805  67.651  1.00  0.00           C  
ATOM   1619  HB  VAL   109      43.893  49.923  66.908  1.00  0.00           H  
ATOM   1620  CG1 VAL   109      45.001  48.251  67.562  1.00  0.00           C  
ATOM   1621 HG11 VAL   109      45.797  48.023  68.271  1.00  0.00           H  
ATOM   1622 HG12 VAL   109      44.154  47.588  67.737  1.00  0.00           H  
ATOM   1623 HG13 VAL   109      45.474  48.018  66.608  1.00  0.00           H  
ATOM   1624  CG2 VAL   109      43.969  49.902  69.012  1.00  0.00           C  
ATOM   1625 HG21 VAL   109      44.473  49.303  69.771  1.00  0.00           H  
ATOM   1626 HG22 VAL   109      43.995  50.933  69.364  1.00  0.00           H  
ATOM   1627 HG23 VAL   109      42.946  49.549  68.884  1.00  0.00           H  
ATOM   1628  C   VAL   109      45.337  52.216  67.196  1.00  0.00           C  
ATOM   1629  O   VAL   109      44.913  52.847  68.151  1.00  0.00           O  
ATOM   1630  N   SER   110      45.353  52.756  65.931  1.00  0.00           N  
ATOM   1631  H   SER   110      46.036  52.350  65.306  1.00  0.00           H  
ATOM   1632  CA  SER   110      44.739  53.937  65.431  1.00  0.00           C  
ATOM   1633  HA  SER   110      43.884  54.167  66.066  1.00  0.00           H  
ATOM   1634  CB  SER   110      45.730  55.087  65.466  1.00  0.00           C  
ATOM   1635  HB2 SER   110      46.325  55.111  66.379  1.00  0.00           H  
ATOM   1636  HB3 SER   110      46.425  55.056  64.627  1.00  0.00           H  
ATOM   1637  OG  SER   110      44.930  56.256  65.434  1.00  0.00           O  
ATOM   1638  HG  SER   110      44.873  56.590  64.536  1.00  0.00           H  
ATOM   1639  C   SER   110      44.248  53.608  63.987  1.00  0.00           C  
ATOM   1640  O   SER   110      45.070  53.468  63.116  1.00  0.00           O  
ATOM   1641  N   SER   111      42.967  53.399  63.701  1.00  0.00           N  
ATOM   1642  H   SER   111      42.339  53.365  64.491  1.00  0.00           H  
ATOM   1643  CA  SER   111      42.497  52.936  62.379  1.00  0.00           C  
ATOM   1644  HA  SER   111      43.049  52.025  62.148  1.00  0.00           H  
ATOM   1645  CB  SER   111      41.065  52.392  62.451  1.00  0.00           C  
ATOM   1646  HB2 SER   111      40.786  51.804  61.576  1.00  0.00           H  
ATOM   1647  HB3 SER   111      41.114  51.633  63.233  1.00  0.00           H  
ATOM   1648  OG  SER   111      40.025  53.315  62.585  1.00  0.00           O  
ATOM   1649  HG  SER   111      39.202  52.827  62.510  1.00  0.00           H  
ATOM   1650  C   SER   111      42.647  54.009  61.241  1.00  0.00           C  
ATOM   1651  O   SER   111      43.301  53.746  60.231  1.00  0.00           O  
ATOM   1652  N   GLN   112      41.838  55.006  61.259  1.00  0.00           N  
ATOM   1653  H   GLN   112      41.218  55.193  62.034  1.00  0.00           H  
ATOM   1654  CA  GLN   112      41.730  56.056  60.204  1.00  0.00           C  
ATOM   1655  HA  GLN   112      41.997  55.636  59.234  1.00  0.00           H  
ATOM   1656  CB  GLN   112      40.293  56.485  60.091  1.00  0.00           C  
ATOM   1657  HB2 GLN   112      40.038  57.052  60.986  1.00  0.00           H  
ATOM   1658  HB3 GLN   112      40.279  57.200  59.268  1.00  0.00           H  
ATOM   1659  CG  GLN   112      39.123  55.448  59.924  1.00  0.00           C  
ATOM   1660  HG2 GLN   112      39.125  55.097  58.892  1.00  0.00           H  
ATOM   1661  HG3 GLN   112      39.363  54.602  60.568  1.00  0.00           H  
ATOM   1662  CD  GLN   112      37.757  55.862  60.238  1.00  0.00           C  
ATOM   1663  OE1 GLN   112      37.412  57.007  60.369  1.00  0.00           O  
ATOM   1664  NE2 GLN   112      36.869  54.990  59.898  1.00  0.00           N  
ATOM   1665 HE21 GLN   112      35.917  55.232  60.135  1.00  0.00           H  
ATOM   1666 HE22 GLN   112      37.232  54.048  59.858  1.00  0.00           H  
ATOM   1667  C   GLN   112      42.674  57.283  60.565  1.00  0.00           C  
ATOM   1668  O   GLN   112      43.639  57.522  59.793  1.00  0.00           O  
ATOM   1669  N   LEU   113      42.508  57.999  61.632  1.00  0.00           N  
ATOM   1670  H   LEU   113      41.648  57.858  62.143  1.00  0.00           H  
ATOM   1671  CA  LEU   113      43.470  58.993  62.139  1.00  0.00           C  
ATOM   1672  HA  LEU   113      43.729  59.582  61.259  1.00  0.00           H  
ATOM   1673  CB  LEU   113      42.912  59.908  63.245  1.00  0.00           C  
ATOM   1674  HB2 LEU   113      42.560  59.341  64.106  1.00  0.00           H  
ATOM   1675  HB3 LEU   113      43.697  60.583  63.586  1.00  0.00           H  
ATOM   1676  CG  LEU   113      41.624  60.728  62.922  1.00  0.00           C  
ATOM   1677  HG  LEU   113      40.825  60.153  62.453  1.00  0.00           H  
ATOM   1678  CD1 LEU   113      40.964  61.368  64.154  1.00  0.00           C  
ATOM   1679 HD11 LEU   113      40.202  62.086  63.851  1.00  0.00           H  
ATOM   1680 HD12 LEU   113      40.474  60.611  64.766  1.00  0.00           H  
ATOM   1681 HD13 LEU   113      41.703  61.855  64.789  1.00  0.00           H  
ATOM   1682  CD2 LEU   113      41.991  61.937  62.119  1.00  0.00           C  
ATOM   1683 HD21 LEU   113      41.151  62.624  62.010  1.00  0.00           H  
ATOM   1684 HD22 LEU   113      42.825  62.465  62.580  1.00  0.00           H  
ATOM   1685 HD23 LEU   113      42.189  61.706  61.072  1.00  0.00           H  
ATOM   1686  C   LEU   113      44.811  58.425  62.590  1.00  0.00           C  
ATOM   1687  O   LEU   113      44.953  57.233  62.941  1.00  0.00           O  
ATOM   1688  N   LEU   114      45.877  59.280  62.442  1.00  0.00           N  
ATOM   1689  H   LEU   114      45.645  60.224  62.169  1.00  0.00           H  
ATOM   1690  CA  LEU   114      47.125  59.089  63.157  1.00  0.00           C  
ATOM   1691  HA  LEU   114      47.106  58.111  63.638  1.00  0.00           H  
ATOM   1692  CB  LEU   114      48.452  59.297  62.272  1.00  0.00           C  
ATOM   1693  HB2 LEU   114      48.539  60.361  62.053  1.00  0.00           H  
ATOM   1694  HB3 LEU   114      49.311  58.960  62.851  1.00  0.00           H  
ATOM   1695  CG  LEU   114      48.416  58.443  60.952  1.00  0.00           C  
ATOM   1696  HG  LEU   114      47.354  58.473  60.706  1.00  0.00           H  
ATOM   1697  CD1 LEU   114      49.322  59.040  59.922  1.00  0.00           C  
ATOM   1698 HD11 LEU   114      50.364  59.006  60.240  1.00  0.00           H  
ATOM   1699 HD12 LEU   114      49.064  58.554  58.981  1.00  0.00           H  
ATOM   1700 HD13 LEU   114      49.153  60.089  59.680  1.00  0.00           H  
ATOM   1701  CD2 LEU   114      48.849  57.099  61.340  1.00  0.00           C  
ATOM   1702 HD21 LEU   114      48.046  56.592  61.875  1.00  0.00           H  
ATOM   1703 HD22 LEU   114      49.075  56.540  60.432  1.00  0.00           H  
ATOM   1704 HD23 LEU   114      49.789  57.149  61.890  1.00  0.00           H  
ATOM   1705  C   LEU   114      47.153  60.090  64.269  1.00  0.00           C  
ATOM   1706  O   LEU   114      46.697  61.233  64.186  1.00  0.00           O  
ATOM   1707  N   LEU   115      47.194  59.463  65.429  1.00  0.00           N  
ATOM   1708  H   LEU   115      47.364  58.468  65.413  1.00  0.00           H  
ATOM   1709  CA  LEU   115      47.268  60.150  66.690  1.00  0.00           C  
ATOM   1710  HA  LEU   115      47.134  61.217  66.513  1.00  0.00           H  
ATOM   1711  CB  LEU   115      46.152  59.677  67.608  1.00  0.00           C  
ATOM   1712  HB2 LEU   115      46.290  58.669  68.000  1.00  0.00           H  
ATOM   1713  HB3 LEU   115      46.160  60.227  68.549  1.00  0.00           H  
ATOM   1714  CG  LEU   115      44.719  59.733  67.062  1.00  0.00           C  
ATOM   1715  HG  LEU   115      44.671  59.277  66.073  1.00  0.00           H  
ATOM   1716  CD1 LEU   115      43.609  59.084  67.864  1.00  0.00           C  
ATOM   1717 HD11 LEU   115      42.733  59.210  67.227  1.00  0.00           H  
ATOM   1718 HD12 LEU   115      43.792  58.015  67.971  1.00  0.00           H  
ATOM   1719 HD13 LEU   115      43.517  59.559  68.841  1.00  0.00           H  
ATOM   1720  CD2 LEU   115      44.371  61.212  66.936  1.00  0.00           C  
ATOM   1721 HD21 LEU   115      44.840  61.800  67.725  1.00  0.00           H  
ATOM   1722 HD22 LEU   115      44.595  61.454  65.897  1.00  0.00           H  
ATOM   1723 HD23 LEU   115      43.299  61.403  66.995  1.00  0.00           H  
ATOM   1724  C   LEU   115      48.708  60.096  67.247  1.00  0.00           C  
ATOM   1725  O   LEU   115      49.242  58.987  67.374  1.00  0.00           O  
ATOM   1726  N   ASN   116      49.059  61.189  68.015  1.00  0.00           N  
ATOM   1727  H   ASN   116      48.464  61.998  68.119  1.00  0.00           H  
ATOM   1728  CA  ASN   116      50.127  61.160  69.095  1.00  0.00           C  
ATOM   1729  HA  ASN   116      50.123  62.149  69.553  1.00  0.00           H  
ATOM   1730  CB  ASN   116      49.723  60.293  70.274  1.00  0.00           C  
ATOM   1731  HB2 ASN   116      48.663  60.469  70.460  1.00  0.00           H  
ATOM   1732  HB3 ASN   116      49.920  59.253  70.014  1.00  0.00           H  
ATOM   1733  CG  ASN   116      50.493  60.575  71.562  1.00  0.00           C  
ATOM   1734  OD1 ASN   116      50.578  61.701  72.006  1.00  0.00           O  
ATOM   1735  ND2 ASN   116      51.099  59.568  72.102  1.00  0.00           N  
ATOM   1736 HD21 ASN   116      50.882  59.629  73.087  1.00  0.00           H  
ATOM   1737 HD22 ASN   116      50.847  58.713  71.627  1.00  0.00           H  
ATOM   1738  C   ASN   116      51.607  60.973  68.688  1.00  0.00           C  
ATOM   1739  O   ASN   116      52.519  61.171  69.492  1.00  0.00           O  
ATOM   1740  N   GLY   117      51.852  60.356  67.513  1.00  0.00           N  
ATOM   1741  H   GLY   117      51.065  60.134  66.920  1.00  0.00           H  
ATOM   1742  CA  GLY   117      53.184  60.154  66.912  1.00  0.00           C  
ATOM   1743  HA2 GLY   117      53.945  59.942  67.663  1.00  0.00           H  
ATOM   1744  HA3 GLY   117      53.051  59.365  66.173  1.00  0.00           H  
ATOM   1745  C   GLY   117      53.740  61.349  66.171  1.00  0.00           C  
ATOM   1746  O   GLY   117      53.526  62.478  66.509  1.00  0.00           O  
ATOM   1747  N   SER   118      54.525  61.063  65.131  1.00  0.00           N  
ATOM   1748  H   SER   118      54.481  60.070  64.950  1.00  0.00           H  
ATOM   1749  CA  SER   118      55.470  61.976  64.498  1.00  0.00           C  
ATOM   1750  HA  SER   118      56.141  62.329  65.281  1.00  0.00           H  
ATOM   1751  CB  SER   118      56.279  61.121  63.517  1.00  0.00           C  
ATOM   1752  HB2 SER   118      55.618  60.443  62.978  1.00  0.00           H  
ATOM   1753  HB3 SER   118      56.870  61.688  62.798  1.00  0.00           H  
ATOM   1754  OG  SER   118      57.156  60.355  64.299  1.00  0.00           O  
ATOM   1755  HG  SER   118      56.716  59.511  64.422  1.00  0.00           H  
ATOM   1756  C   SER   118      54.825  63.069  63.655  1.00  0.00           C  
ATOM   1757  O   SER   118      53.883  62.855  62.926  1.00  0.00           O  
ATOM   1758  N   LEU   119      55.484  64.249  63.630  1.00  0.00           N  
ATOM   1759  H   LEU   119      56.138  64.432  64.378  1.00  0.00           H  
ATOM   1760  CA  LEU   119      55.151  65.374  62.746  1.00  0.00           C  
ATOM   1761  HA  LEU   119      54.281  65.027  62.188  1.00  0.00           H  
ATOM   1762  CB  LEU   119      54.860  66.640  63.548  1.00  0.00           C  
ATOM   1763  HB2 LEU   119      55.797  66.840  64.067  1.00  0.00           H  
ATOM   1764  HB3 LEU   119      54.784  67.487  62.866  1.00  0.00           H  
ATOM   1765  CG  LEU   119      53.610  66.522  64.503  1.00  0.00           C  
ATOM   1766  HG  LEU   119      53.605  65.520  64.930  1.00  0.00           H  
ATOM   1767  CD1 LEU   119      53.738  67.410  65.648  1.00  0.00           C  
ATOM   1768 HD11 LEU   119      52.949  67.084  66.326  1.00  0.00           H  
ATOM   1769 HD12 LEU   119      54.745  67.326  66.057  1.00  0.00           H  
ATOM   1770 HD13 LEU   119      53.501  68.437  65.370  1.00  0.00           H  
ATOM   1771  CD2 LEU   119      52.313  66.855  63.682  1.00  0.00           C  
ATOM   1772 HD21 LEU   119      52.135  66.354  62.730  1.00  0.00           H  
ATOM   1773 HD22 LEU   119      51.367  66.697  64.200  1.00  0.00           H  
ATOM   1774 HD23 LEU   119      52.359  67.917  63.440  1.00  0.00           H  
ATOM   1775  C   LEU   119      56.346  65.511  61.796  1.00  0.00           C  
ATOM   1776  O   LEU   119      57.541  65.320  62.140  1.00  0.00           O  
ATOM   1777  N   ALA   120      56.046  66.033  60.572  1.00  0.00           N  
ATOM   1778  H   ALA   120      55.158  66.469  60.370  1.00  0.00           H  
ATOM   1779  CA  ALA   120      57.044  66.488  59.699  1.00  0.00           C  
ATOM   1780  HA  ALA   120      57.891  65.804  59.639  1.00  0.00           H  
ATOM   1781  CB  ALA   120      56.479  66.669  58.278  1.00  0.00           C  
ATOM   1782  HB1 ALA   120      57.235  67.221  57.720  1.00  0.00           H  
ATOM   1783  HB2 ALA   120      56.311  65.777  57.675  1.00  0.00           H  
ATOM   1784  HB3 ALA   120      55.500  67.144  58.343  1.00  0.00           H  
ATOM   1785  C   ALA   120      57.638  67.813  60.240  1.00  0.00           C  
ATOM   1786  O   ALA   120      56.956  68.598  60.936  1.00  0.00           O  
ATOM   1787  N   GLU   121      58.784  68.226  59.633  1.00  0.00           N  
ATOM   1788  H   GLU   121      59.343  67.515  59.184  1.00  0.00           H  
ATOM   1789  CA  GLU   121      59.105  69.605  59.328  1.00  0.00           C  
ATOM   1790  HA  GLU   121      58.762  70.207  60.170  1.00  0.00           H  
ATOM   1791  CB  GLU   121      60.652  69.659  59.359  1.00  0.00           C  
ATOM   1792  HB2 GLU   121      60.901  69.054  60.230  1.00  0.00           H  
ATOM   1793  HB3 GLU   121      60.985  69.103  58.482  1.00  0.00           H  
ATOM   1794  CG  GLU   121      61.385  71.017  59.322  1.00  0.00           C  
ATOM   1795  HG2 GLU   121      62.408  70.663  59.191  1.00  0.00           H  
ATOM   1796  HG3 GLU   121      61.071  71.630  58.476  1.00  0.00           H  
ATOM   1797  CD  GLU   121      61.196  71.679  60.652  1.00  0.00           C  
ATOM   1798  OE1 GLU   121      60.058  72.099  60.990  1.00  0.00           O  
ATOM   1799  OE2 GLU   121      62.148  71.623  61.471  1.00  0.00           O  
ATOM   1800  C   GLU   121      58.600  70.273  58.037  1.00  0.00           C  
ATOM   1801  O   GLU   121      58.997  69.988  56.885  1.00  0.00           O  
ATOM   1802  N   GLU   122      57.892  71.373  58.292  1.00  0.00           N  
ATOM   1803  H   GLU   122      57.643  71.422  59.270  1.00  0.00           H  
ATOM   1804  CA  GLU   122      57.634  72.558  57.444  1.00  0.00           C  
ATOM   1805  HA  GLU   122      57.340  73.361  58.120  1.00  0.00           H  
ATOM   1806  CB  GLU   122      58.917  73.049  56.825  1.00  0.00           C  
ATOM   1807  HB2 GLU   122      59.805  72.723  57.367  1.00  0.00           H  
ATOM   1808  HB3 GLU   122      58.976  72.507  55.882  1.00  0.00           H  
ATOM   1809  CG  GLU   122      58.924  74.546  56.458  1.00  0.00           C  
ATOM   1810  HG2 GLU   122      59.148  74.648  55.396  1.00  0.00           H  
ATOM   1811  HG3 GLU   122      57.990  75.016  56.765  1.00  0.00           H  
ATOM   1812  CD  GLU   122      60.072  75.218  57.295  1.00  0.00           C  
ATOM   1813  OE1 GLU   122      61.253  75.101  56.931  1.00  0.00           O  
ATOM   1814  OE2 GLU   122      59.850  75.765  58.420  1.00  0.00           O  
ATOM   1815  C   GLU   122      56.499  72.305  56.407  1.00  0.00           C  
ATOM   1816  O   GLU   122      55.824  73.243  56.018  1.00  0.00           O  
ATOM   1817  N   GLU   123      56.337  71.140  55.921  1.00  0.00           N  
ATOM   1818  H   GLU   123      57.091  70.492  56.097  1.00  0.00           H  
ATOM   1819  CA  GLU   123      55.251  70.702  55.094  1.00  0.00           C  
ATOM   1820  HA  GLU   123      54.497  71.486  55.012  1.00  0.00           H  
ATOM   1821  CB  GLU   123      55.708  70.453  53.657  1.00  0.00           C  
ATOM   1822  HB2 GLU   123      56.771  70.212  53.630  1.00  0.00           H  
ATOM   1823  HB3 GLU   123      55.089  69.707  53.158  1.00  0.00           H  
ATOM   1824  CG  GLU   123      55.704  71.848  52.894  1.00  0.00           C  
ATOM   1825  HG2 GLU   123      55.073  72.575  53.405  1.00  0.00           H  
ATOM   1826  HG3 GLU   123      56.667  72.263  52.598  1.00  0.00           H  
ATOM   1827  CD  GLU   123      55.105  71.729  51.466  1.00  0.00           C  
ATOM   1828  OE1 GLU   123      55.873  71.735  50.484  1.00  0.00           O  
ATOM   1829  OE2 GLU   123      53.887  71.553  51.356  1.00  0.00           O  
ATOM   1830  C   GLU   123      54.552  69.407  55.552  1.00  0.00           C  
ATOM   1831  O   GLU   123      55.170  68.425  56.000  1.00  0.00           O  
ATOM   1832  N   VAL   124      53.258  69.259  55.291  1.00  0.00           N  
ATOM   1833  H   VAL   124      52.723  70.028  54.914  1.00  0.00           H  
ATOM   1834  CA  VAL   124      52.505  67.961  55.336  1.00  0.00           C  
ATOM   1835  HA  VAL   124      52.540  67.429  56.287  1.00  0.00           H  
ATOM   1836  CB  VAL   124      51.082  68.264  54.963  1.00  0.00           C  
ATOM   1837  HB  VAL   124      51.121  68.663  53.949  1.00  0.00           H  
ATOM   1838  CG1 VAL   124      50.099  67.044  54.815  1.00  0.00           C  
ATOM   1839 HG11 VAL   124      50.671  66.342  54.207  1.00  0.00           H  
ATOM   1840 HG12 VAL   124      49.963  66.550  55.777  1.00  0.00           H  
ATOM   1841 HG13 VAL   124      49.169  67.288  54.301  1.00  0.00           H  
ATOM   1842  CG2 VAL   124      50.405  69.260  55.862  1.00  0.00           C  
ATOM   1843 HG21 VAL   124      50.908  70.226  55.911  1.00  0.00           H  
ATOM   1844 HG22 VAL   124      49.408  69.445  55.462  1.00  0.00           H  
ATOM   1845 HG23 VAL   124      50.263  68.800  56.840  1.00  0.00           H  
ATOM   1846  C   VAL   124      53.208  67.059  54.379  1.00  0.00           C  
ATOM   1847  O   VAL   124      53.467  67.486  53.295  1.00  0.00           O  
ATOM   1848  N   VAL   125      53.445  65.764  54.732  1.00  0.00           N  
ATOM   1849  H   VAL   125      53.022  65.504  55.612  1.00  0.00           H  
ATOM   1850  CA  VAL   125      54.177  64.736  53.967  1.00  0.00           C  
ATOM   1851  HA  VAL   125      54.631  65.176  53.079  1.00  0.00           H  
ATOM   1852  CB  VAL   125      55.308  64.219  54.911  1.00  0.00           C  
ATOM   1853  HB  VAL   125      55.859  65.078  55.294  1.00  0.00           H  
ATOM   1854  CG1 VAL   125      54.941  63.474  56.139  1.00  0.00           C  
ATOM   1855 HG11 VAL   125      54.699  62.451  55.851  1.00  0.00           H  
ATOM   1856 HG12 VAL   125      55.845  63.404  56.744  1.00  0.00           H  
ATOM   1857 HG13 VAL   125      54.154  63.967  56.710  1.00  0.00           H  
ATOM   1858  CG2 VAL   125      56.232  63.399  54.134  1.00  0.00           C  
ATOM   1859 HG21 VAL   125      56.756  63.941  53.347  1.00  0.00           H  
ATOM   1860 HG22 VAL   125      57.013  63.042  54.806  1.00  0.00           H  
ATOM   1861 HG23 VAL   125      55.633  62.581  53.732  1.00  0.00           H  
ATOM   1862  C   VAL   125      53.219  63.628  53.540  1.00  0.00           C  
ATOM   1863  O   VAL   125      52.345  63.187  54.263  1.00  0.00           O  
ATOM   1864  N   ILE   126      53.278  63.279  52.295  1.00  0.00           N  
ATOM   1865  H   ILE   126      53.696  63.854  51.578  1.00  0.00           H  
ATOM   1866  CA  ILE   126      52.692  62.068  51.778  1.00  0.00           C  
ATOM   1867  HA  ILE   126      51.827  61.772  52.372  1.00  0.00           H  
ATOM   1868  CB  ILE   126      52.156  62.228  50.368  1.00  0.00           C  
ATOM   1869  HB  ILE   126      52.699  63.024  49.858  1.00  0.00           H  
ATOM   1870  CG2 ILE   126      52.173  61.041  49.468  1.00  0.00           C  
ATOM   1871 HG21 ILE   126      53.197  60.667  49.493  1.00  0.00           H  
ATOM   1872 HG22 ILE   126      51.479  60.267  49.797  1.00  0.00           H  
ATOM   1873 HG23 ILE   126      51.890  61.223  48.431  1.00  0.00           H  
ATOM   1874  CG1 ILE   126      50.704  62.710  50.452  1.00  0.00           C  
ATOM   1875 HG12 ILE   126      50.526  62.991  49.414  1.00  0.00           H  
ATOM   1876 HG13 ILE   126      49.954  61.958  50.697  1.00  0.00           H  
ATOM   1877  CD1 ILE   126      50.459  63.984  51.279  1.00  0.00           C  
ATOM   1878 HD11 ILE   126      50.504  63.733  52.339  1.00  0.00           H  
ATOM   1879 HD12 ILE   126      51.222  64.725  51.044  1.00  0.00           H  
ATOM   1880 HD13 ILE   126      49.527  64.484  51.015  1.00  0.00           H  
ATOM   1881  C   ILE   126      53.801  60.980  51.859  1.00  0.00           C  
ATOM   1882  O   ILE   126      54.965  61.319  51.592  1.00  0.00           O  
ATOM   1883  N   ARG   127      53.487  59.772  52.409  1.00  0.00           N  
ATOM   1884  H   ARG   127      52.605  59.815  52.898  1.00  0.00           H  
ATOM   1885  CA  ARG   127      54.317  58.540  52.485  1.00  0.00           C  
ATOM   1886  HA  ARG   127      55.249  58.763  51.965  1.00  0.00           H  
ATOM   1887  CB  ARG   127      54.774  58.276  53.899  1.00  0.00           C  
ATOM   1888  HB2 ARG   127      54.008  58.754  54.510  1.00  0.00           H  
ATOM   1889  HB3 ARG   127      54.748  57.236  54.223  1.00  0.00           H  
ATOM   1890  CG  ARG   127      56.148  58.900  54.178  1.00  0.00           C  
ATOM   1891  HG2 ARG   127      56.776  58.631  53.329  1.00  0.00           H  
ATOM   1892  HG3 ARG   127      56.070  59.986  54.226  1.00  0.00           H  
ATOM   1893  CD  ARG   127      56.853  58.433  55.439  1.00  0.00           C  
ATOM   1894  HD2 ARG   127      56.642  57.384  55.647  1.00  0.00           H  
ATOM   1895  HD3 ARG   127      57.915  58.298  55.234  1.00  0.00           H  
ATOM   1896  NE  ARG   127      56.696  59.189  56.678  1.00  0.00           N  
ATOM   1897  HE  ARG   127      56.138  58.881  57.461  1.00  0.00           H  
ATOM   1898  CZ  ARG   127      57.291  60.361  56.975  1.00  0.00           C  
ATOM   1899  NH1 ARG   127      56.993  60.974  58.127  1.00  0.00           N  
ATOM   1900 HH11 ARG   127      57.494  61.807  58.403  1.00  0.00           H  
ATOM   1901 HH12 ARG   127      56.061  60.825  58.485  1.00  0.00           H  
ATOM   1902  NH2 ARG   127      58.031  61.024  56.063  1.00  0.00           N  
ATOM   1903 HH21 ARG   127      58.460  61.880  56.385  1.00  0.00           H  
ATOM   1904 HH22 ARG   127      58.616  60.414  55.509  1.00  0.00           H  
ATOM   1905  C   ARG   127      53.727  57.198  51.892  1.00  0.00           C  
ATOM   1906  O   ARG   127      52.639  56.789  52.199  1.00  0.00           O  
ATOM   1907  N   SER   128      54.426  56.457  50.991  1.00  0.00           N  
ATOM   1908  H   SER   128      55.298  56.749  50.572  1.00  0.00           H  
ATOM   1909  CA  SER   128      53.978  55.062  50.716  1.00  0.00           C  
ATOM   1910  HA  SER   128      53.629  54.567  51.623  1.00  0.00           H  
ATOM   1911  CB  SER   128      52.781  55.095  49.646  1.00  0.00           C  
ATOM   1912  HB2 SER   128      51.964  55.743  49.963  1.00  0.00           H  
ATOM   1913  HB3 SER   128      53.203  55.489  48.722  1.00  0.00           H  
ATOM   1914  OG  SER   128      52.461  53.733  49.429  1.00  0.00           O  
ATOM   1915  HG  SER   128      51.658  53.602  49.940  1.00  0.00           H  
ATOM   1916  C   SER   128      55.081  54.218  50.225  1.00  0.00           C  
ATOM   1917  O   SER   128      55.924  54.703  49.462  1.00  0.00           O  
ATOM   1918  N   CYX   129      54.980  52.942  50.457  1.00  0.00           N  
ATOM   1919  H   CYX   129      54.302  52.533  51.084  1.00  0.00           H  
ATOM   1920  CA  CYX   129      55.843  51.937  49.747  1.00  0.00           C  
ATOM   1921  HA  CYX   129      56.803  52.443  49.645  1.00  0.00           H  
ATOM   1922  CB  CYX   129      56.025  50.695  50.560  1.00  0.00           C  
ATOM   1923  HB2 CYX   129      55.135  50.077  50.681  1.00  0.00           H  
ATOM   1924  HB3 CYX   129      56.691  50.000  50.048  1.00  0.00           H  
ATOM   1925  SG  CYX   129      56.830  50.993  52.163  1.00  0.00           S  
ATOM   1926  C   CYX   129      55.416  51.718  48.287  1.00  0.00           C  
ATOM   1927  O   CYX   129      56.265  51.371  47.442  1.00  0.00           O  
ATOM   1928  N   ASN   130      54.166  52.006  47.891  1.00  0.00           N  
ATOM   1929  H   ASN   130      53.537  52.273  48.635  1.00  0.00           H  
ATOM   1930  CA  ASN   130      53.777  52.075  46.443  1.00  0.00           C  
ATOM   1931  HA  ASN   130      54.629  52.298  45.801  1.00  0.00           H  
ATOM   1932  CB  ASN   130      53.143  50.722  45.930  1.00  0.00           C  
ATOM   1933  HB2 ASN   130      53.590  49.796  46.292  1.00  0.00           H  
ATOM   1934  HB3 ASN   130      52.141  50.650  46.353  1.00  0.00           H  
ATOM   1935  CG  ASN   130      52.961  50.581  44.396  1.00  0.00           C  
ATOM   1936  OD1 ASN   130      52.052  51.234  43.841  1.00  0.00           O  
ATOM   1937  ND2 ASN   130      53.828  49.831  43.772  1.00  0.00           N  
ATOM   1938 HD21 ASN   130      54.593  49.515  44.351  1.00  0.00           H  
ATOM   1939 HD22 ASN   130      54.207  50.428  43.051  1.00  0.00           H  
ATOM   1940  C   ASN   130      52.816  53.191  46.213  1.00  0.00           C  
ATOM   1941  O   ASN   130      51.682  53.341  46.626  1.00  0.00           O  
ATOM   1942  N   PHE   131      53.269  53.914  45.168  1.00  0.00           N  
ATOM   1943  H   PHE   131      54.091  53.554  44.704  1.00  0.00           H  
ATOM   1944  CA  PHE   131      52.667  55.197  44.721  1.00  0.00           C  
ATOM   1945  HA  PHE   131      52.562  55.789  45.630  1.00  0.00           H  
ATOM   1946  CB  PHE   131      53.746  55.823  43.838  1.00  0.00           C  
ATOM   1947  HB2 PHE   131      54.665  55.549  44.355  1.00  0.00           H  
ATOM   1948  HB3 PHE   131      53.743  55.219  42.931  1.00  0.00           H  
ATOM   1949  CG  PHE   131      53.582  57.321  43.517  1.00  0.00           C  
ATOM   1950  CD1 PHE   131      53.833  57.731  42.198  1.00  0.00           C  
ATOM   1951  HD1 PHE   131      54.115  57.020  41.435  1.00  0.00           H  
ATOM   1952  CE1 PHE   131      53.804  59.091  41.817  1.00  0.00           C  
ATOM   1953  HE1 PHE   131      54.025  59.465  40.828  1.00  0.00           H  
ATOM   1954  CZ  PHE   131      53.620  60.076  42.777  1.00  0.00           C  
ATOM   1955  HZ  PHE   131      53.642  61.094  42.417  1.00  0.00           H  
ATOM   1956  CE2 PHE   131      53.208  59.707  44.097  1.00  0.00           C  
ATOM   1957  HE2 PHE   131      52.943  60.389  44.892  1.00  0.00           H  
ATOM   1958  CD2 PHE   131      53.388  58.330  44.478  1.00  0.00           C  
ATOM   1959  HD2 PHE   131      53.249  58.013  45.501  1.00  0.00           H  
ATOM   1960  C   PHE   131      51.377  55.028  43.988  1.00  0.00           C  
ATOM   1961  O   PHE   131      50.389  55.809  44.211  1.00  0.00           O  
ATOM   1962  N   THR   132      51.168  53.878  43.372  1.00  0.00           N  
ATOM   1963  H   THR   132      51.672  53.062  43.686  1.00  0.00           H  
ATOM   1964  CA  THR   132      50.261  53.709  42.217  1.00  0.00           C  
ATOM   1965  HA  THR   132      49.928  54.677  41.844  1.00  0.00           H  
ATOM   1966  CB  THR   132      50.912  53.009  41.068  1.00  0.00           C  
ATOM   1967  HB  THR   132      50.244  53.048  40.208  1.00  0.00           H  
ATOM   1968  CG2 THR   132      52.206  53.718  40.657  1.00  0.00           C  
ATOM   1969 HG21 THR   132      52.930  53.548  41.455  1.00  0.00           H  
ATOM   1970 HG22 THR   132      52.562  53.157  39.793  1.00  0.00           H  
ATOM   1971 HG23 THR   132      52.040  54.764  40.402  1.00  0.00           H  
ATOM   1972  OG1 THR   132      51.150  51.685  41.406  1.00  0.00           O  
ATOM   1973  HG1 THR   132      51.621  51.655  42.243  1.00  0.00           H  
ATOM   1974  C   THR   132      48.948  53.033  42.564  1.00  0.00           C  
ATOM   1975  O   THR   132      47.981  53.303  41.849  1.00  0.00           O  
ATOM   1976  N   ASP   133      48.895  52.122  43.474  1.00  0.00           N  
ATOM   1977  H   ASP   133      49.641  52.113  44.154  1.00  0.00           H  
ATOM   1978  CA  ASP   133      47.929  51.019  43.648  1.00  0.00           C  
ATOM   1979  HA  ASP   133      47.754  50.464  42.726  1.00  0.00           H  
ATOM   1980  CB  ASP   133      48.571  50.112  44.598  1.00  0.00           C  
ATOM   1981  HB2 ASP   133      49.565  49.788  44.290  1.00  0.00           H  
ATOM   1982  HB3 ASP   133      48.800  50.538  45.575  1.00  0.00           H  
ATOM   1983  CG  ASP   133      47.711  48.794  44.728  1.00  0.00           C  
ATOM   1984  OD1 ASP   133      47.488  48.141  43.721  1.00  0.00           O  
ATOM   1985  OD2 ASP   133      47.083  48.495  45.788  1.00  0.00           O  
ATOM   1986  C   ASP   133      46.555  51.471  44.134  1.00  0.00           C  
ATOM   1987  O   ASP   133      46.384  52.485  44.832  1.00  0.00           O  
ATOM   1988  N   ASN   134      45.530  50.685  43.788  1.00  0.00           N  
ATOM   1989  H   ASN   134      45.603  50.165  42.925  1.00  0.00           H  
ATOM   1990  CA  ASN   134      44.212  50.857  44.338  1.00  0.00           C  
ATOM   1991  HA  ASN   134      43.919  51.897  44.190  1.00  0.00           H  
ATOM   1992  CB  ASN   134      43.155  49.925  43.653  1.00  0.00           C  
ATOM   1993  HB2 ASN   134      43.372  49.793  42.593  1.00  0.00           H  
ATOM   1994  HB3 ASN   134      43.220  48.937  44.108  1.00  0.00           H  
ATOM   1995  CG  ASN   134      41.708  50.470  43.756  1.00  0.00           C  
ATOM   1996  OD1 ASN   134      40.747  49.952  44.291  1.00  0.00           O  
ATOM   1997  ND2 ASN   134      41.506  51.787  43.570  1.00  0.00           N  
ATOM   1998 HD21 ASN   134      41.804  52.190  42.693  1.00  0.00           H  
ATOM   1999 HD22 ASN   134      40.678  52.170  44.004  1.00  0.00           H  
ATOM   2000  C   ASN   134      44.037  50.635  45.843  1.00  0.00           C  
ATOM   2001  O   ASN   134      43.094  51.190  46.441  1.00  0.00           O  
ATOM   2002  N   ALA   135      45.016  49.959  46.560  1.00  0.00           N  
ATOM   2003  H   ALA   135      45.722  49.498  46.004  1.00  0.00           H  
ATOM   2004  CA  ALA   135      44.896  49.490  47.931  1.00  0.00           C  
ATOM   2005  HA  ALA   135      44.135  50.171  48.314  1.00  0.00           H  
ATOM   2006  CB  ALA   135      44.475  48.020  47.995  1.00  0.00           C  
ATOM   2007  HB1 ALA   135      45.309  47.384  47.696  1.00  0.00           H  
ATOM   2008  HB2 ALA   135      44.357  47.727  49.038  1.00  0.00           H  
ATOM   2009  HB3 ALA   135      43.567  47.901  47.404  1.00  0.00           H  
ATOM   2010  C   ALA   135      46.055  49.776  48.897  1.00  0.00           C  
ATOM   2011  O   ALA   135      45.839  49.930  50.097  1.00  0.00           O  
ATOM   2012  N   LYS   136      47.290  49.785  48.361  1.00  0.00           N  
ATOM   2013  H   LYS   136      47.429  49.344  47.463  1.00  0.00           H  
ATOM   2014  CA  LYS   136      48.460  49.953  49.159  1.00  0.00           C  
ATOM   2015  HA  LYS   136      48.437  49.324  50.049  1.00  0.00           H  
ATOM   2016  CB  LYS   136      49.643  49.509  48.320  1.00  0.00           C  
ATOM   2017  HB2 LYS   136      49.589  48.474  47.982  1.00  0.00           H  
ATOM   2018  HB3 LYS   136      49.675  50.188  47.468  1.00  0.00           H  
ATOM   2019  CG  LYS   136      50.884  49.706  49.245  1.00  0.00           C  
ATOM   2020  HG2 LYS   136      51.539  50.446  48.784  1.00  0.00           H  
ATOM   2021  HG3 LYS   136      50.620  50.050  50.245  1.00  0.00           H  
ATOM   2022  CD  LYS   136      51.688  48.380  49.257  1.00  0.00           C  
ATOM   2023  HD2 LYS   136      51.817  48.059  48.224  1.00  0.00           H  
ATOM   2024  HD3 LYS   136      52.648  48.666  49.686  1.00  0.00           H  
ATOM   2025  CE  LYS   136      50.981  47.324  50.093  1.00  0.00           C  
ATOM   2026  HE2 LYS   136      50.873  47.751  51.090  1.00  0.00           H  
ATOM   2027  HE3 LYS   136      49.999  47.029  49.721  1.00  0.00           H  
ATOM   2028  NZ  LYS   136      51.868  46.163  50.368  1.00  0.00           N  
ATOM   2029  HZ1 LYS   136      52.111  45.616  49.554  1.00  0.00           H  
ATOM   2030  HZ2 LYS   136      52.715  46.275  50.906  1.00  0.00           H  
ATOM   2031  HZ3 LYS   136      51.406  45.445  50.908  1.00  0.00           H  
ATOM   2032  C   LYS   136      48.490  51.352  49.669  1.00  0.00           C  
ATOM   2033  O   LYS   136      48.506  52.352  48.918  1.00  0.00           O  
ATOM   2034  N   THR   137      48.505  51.359  51.036  1.00  0.00           N  
ATOM   2035  H   THR   137      48.393  50.500  51.556  1.00  0.00           H  
ATOM   2036  CA  THR   137      48.196  52.540  51.861  1.00  0.00           C  
ATOM   2037  HA  THR   137      47.138  52.795  51.806  1.00  0.00           H  
ATOM   2038  CB  THR   137      48.453  52.201  53.256  1.00  0.00           C  
ATOM   2039  HB  THR   137      49.527  52.023  53.315  1.00  0.00           H  
ATOM   2040  CG2 THR   137      48.059  53.338  54.315  1.00  0.00           C  
ATOM   2041 HG21 THR   137      48.348  53.077  55.333  1.00  0.00           H  
ATOM   2042 HG22 THR   137      48.698  54.194  54.098  1.00  0.00           H  
ATOM   2043 HG23 THR   137      47.012  53.625  54.224  1.00  0.00           H  
ATOM   2044  OG1 THR   137      47.764  51.067  53.695  1.00  0.00           O  
ATOM   2045  HG1 THR   137      48.181  50.734  54.493  1.00  0.00           H  
ATOM   2046  C   THR   137      49.070  53.818  51.459  1.00  0.00           C  
ATOM   2047  O   THR   137      50.280  53.574  51.170  1.00  0.00           O  
ATOM   2048  N   ILE   138      48.478  54.996  51.448  1.00  0.00           N  
ATOM   2049  H   ILE   138      47.497  55.020  51.684  1.00  0.00           H  
ATOM   2050  CA  ILE   138      49.124  56.237  51.725  1.00  0.00           C  
ATOM   2051  HA  ILE   138      50.205  56.130  51.629  1.00  0.00           H  
ATOM   2052  CB  ILE   138      48.720  57.425  50.762  1.00  0.00           C  
ATOM   2053  HB  ILE   138      47.636  57.524  50.818  1.00  0.00           H  
ATOM   2054  CG2 ILE   138      49.282  58.867  51.077  1.00  0.00           C  
ATOM   2055 HG21 ILE   138      48.842  59.261  51.993  1.00  0.00           H  
ATOM   2056 HG22 ILE   138      50.333  58.723  51.328  1.00  0.00           H  
ATOM   2057 HG23 ILE   138      49.147  59.593  50.276  1.00  0.00           H  
ATOM   2058  CG1 ILE   138      48.948  57.033  49.223  1.00  0.00           C  
ATOM   2059 HG12 ILE   138      49.630  57.733  48.739  1.00  0.00           H  
ATOM   2060 HG13 ILE   138      49.322  56.014  49.128  1.00  0.00           H  
ATOM   2061  CD1 ILE   138      47.576  57.215  48.483  1.00  0.00           C  
ATOM   2062 HD11 ILE   138      47.662  56.936  47.432  1.00  0.00           H  
ATOM   2063 HD12 ILE   138      46.964  56.401  48.870  1.00  0.00           H  
ATOM   2064 HD13 ILE   138      47.109  58.186  48.642  1.00  0.00           H  
ATOM   2065  C   ILE   138      49.056  56.612  53.181  1.00  0.00           C  
ATOM   2066  O   ILE   138      47.952  56.678  53.739  1.00  0.00           O  
ATOM   2067  N   ILE   139      50.174  56.916  53.817  1.00  0.00           N  
ATOM   2068  H   ILE   139      50.985  56.897  53.215  1.00  0.00           H  
ATOM   2069  CA  ILE   139      50.358  57.656  55.079  1.00  0.00           C  
ATOM   2070  HA  ILE   139      49.507  57.514  55.746  1.00  0.00           H  
ATOM   2071  CB  ILE   139      51.509  56.997  55.710  1.00  0.00           C  
ATOM   2072  HB  ILE   139      52.314  57.060  54.978  1.00  0.00           H  
ATOM   2073  CG2 ILE   139      51.884  57.844  56.936  1.00  0.00           C  
ATOM   2074 HG21 ILE   139      52.409  57.226  57.665  1.00  0.00           H  
ATOM   2075 HG22 ILE   139      52.602  58.644  56.755  1.00  0.00           H  
ATOM   2076 HG23 ILE   139      50.974  58.220  57.403  1.00  0.00           H  
ATOM   2077  CG1 ILE   139      51.177  55.587  56.145  1.00  0.00           C  
ATOM   2078 HG12 ILE   139      50.957  55.479  57.207  1.00  0.00           H  
ATOM   2079 HG13 ILE   139      50.269  55.210  55.673  1.00  0.00           H  
ATOM   2080  CD1 ILE   139      52.169  54.511  55.882  1.00  0.00           C  
ATOM   2081 HD11 ILE   139      52.625  54.652  54.902  1.00  0.00           H  
ATOM   2082 HD12 ILE   139      52.937  54.724  56.626  1.00  0.00           H  
ATOM   2083 HD13 ILE   139      51.739  53.545  56.146  1.00  0.00           H  
ATOM   2084  C   ILE   139      50.411  59.137  54.749  1.00  0.00           C  
ATOM   2085  O   ILE   139      51.200  59.518  53.883  1.00  0.00           O  
ATOM   2086  N   VAL   140      49.417  59.930  55.230  1.00  0.00           N  
ATOM   2087  H   VAL   140      48.759  59.494  55.860  1.00  0.00           H  
ATOM   2088  CA  VAL   140      49.511  61.400  55.369  1.00  0.00           C  
ATOM   2089  HA  VAL   140      50.276  61.807  54.707  1.00  0.00           H  
ATOM   2090  CB  VAL   140      48.189  62.118  54.983  1.00  0.00           C  
ATOM   2091  HB  VAL   140      47.366  61.617  55.492  1.00  0.00           H  
ATOM   2092  CG1 VAL   140      48.152  63.598  55.205  1.00  0.00           C  
ATOM   2093 HG11 VAL   140      48.810  64.076  54.478  1.00  0.00           H  
ATOM   2094 HG12 VAL   140      47.160  64.048  55.181  1.00  0.00           H  
ATOM   2095 HG13 VAL   140      48.450  63.876  56.216  1.00  0.00           H  
ATOM   2096  CG2 VAL   140      47.956  61.781  53.505  1.00  0.00           C  
ATOM   2097 HG21 VAL   140      48.852  61.937  52.903  1.00  0.00           H  
ATOM   2098 HG22 VAL   140      47.671  60.729  53.504  1.00  0.00           H  
ATOM   2099 HG23 VAL   140      47.128  62.395  53.152  1.00  0.00           H  
ATOM   2100  C   VAL   140      49.912  61.721  56.797  1.00  0.00           C  
ATOM   2101  O   VAL   140      49.119  61.435  57.715  1.00  0.00           O  
ATOM   2102  N   GLN   141      50.953  62.466  57.017  1.00  0.00           N  
ATOM   2103  H   GLN   141      51.367  62.846  56.178  1.00  0.00           H  
ATOM   2104  CA  GLN   141      51.311  63.110  58.310  1.00  0.00           C  
ATOM   2105  HA  GLN   141      50.554  62.942  59.076  1.00  0.00           H  
ATOM   2106  CB  GLN   141      52.659  62.491  58.674  1.00  0.00           C  
ATOM   2107  HB2 GLN   141      53.235  62.327  57.764  1.00  0.00           H  
ATOM   2108  HB3 GLN   141      53.281  63.162  59.267  1.00  0.00           H  
ATOM   2109  CG  GLN   141      52.484  61.221  59.514  1.00  0.00           C  
ATOM   2110  HG2 GLN   141      51.977  61.520  60.431  1.00  0.00           H  
ATOM   2111  HG3 GLN   141      51.838  60.620  58.874  1.00  0.00           H  
ATOM   2112  CD  GLN   141      53.796  60.540  59.718  1.00  0.00           C  
ATOM   2113  OE1 GLN   141      54.455  60.264  58.732  1.00  0.00           O  
ATOM   2114  NE2 GLN   141      53.946  59.829  60.762  1.00  0.00           N  
ATOM   2115 HE21 GLN   141      54.551  59.028  60.649  1.00  0.00           H  
ATOM   2116 HE22 GLN   141      53.338  59.967  61.557  1.00  0.00           H  
ATOM   2117  C   GLN   141      51.407  64.604  58.293  1.00  0.00           C  
ATOM   2118  O   GLN   141      51.839  65.158  57.241  1.00  0.00           O  
ATOM   2119  N   LEU   142      51.135  65.341  59.423  1.00  0.00           N  
ATOM   2120  H   LEU   142      50.656  64.919  60.206  1.00  0.00           H  
ATOM   2121  CA  LEU   142      51.174  66.800  59.498  1.00  0.00           C  
ATOM   2122  HA  LEU   142      50.899  67.006  58.463  1.00  0.00           H  
ATOM   2123  CB  LEU   142      50.125  67.228  60.543  1.00  0.00           C  
ATOM   2124  HB2 LEU   142      50.431  66.854  61.520  1.00  0.00           H  
ATOM   2125  HB3 LEU   142      50.106  68.316  60.601  1.00  0.00           H  
ATOM   2126  CG  LEU   142      48.672  66.854  60.262  1.00  0.00           C  
ATOM   2127  HG  LEU   142      48.610  65.767  60.314  1.00  0.00           H  
ATOM   2128  CD1 LEU   142      47.776  67.389  61.361  1.00  0.00           C  
ATOM   2129 HD11 LEU   142      48.084  67.221  62.393  1.00  0.00           H  
ATOM   2130 HD12 LEU   142      47.560  68.445  61.201  1.00  0.00           H  
ATOM   2131 HD13 LEU   142      46.798  66.912  61.291  1.00  0.00           H  
ATOM   2132  CD2 LEU   142      47.964  67.290  59.003  1.00  0.00           C  
ATOM   2133 HD21 LEU   142      46.912  67.008  58.974  1.00  0.00           H  
ATOM   2134 HD22 LEU   142      48.137  68.365  59.069  1.00  0.00           H  
ATOM   2135 HD23 LEU   142      48.354  66.742  58.146  1.00  0.00           H  
ATOM   2136  C   LEU   142      52.570  67.405  59.810  1.00  0.00           C  
ATOM   2137  O   LEU   142      53.348  66.721  60.352  1.00  0.00           O  
ATOM   2138  N   ASN   143      52.814  68.681  59.484  1.00  0.00           N  
ATOM   2139  H   ASN   143      51.986  69.242  59.347  1.00  0.00           H  
ATOM   2140  CA  ASN   143      53.833  69.513  60.248  1.00  0.00           C  
ATOM   2141  HA  ASN   143      54.626  68.786  60.427  1.00  0.00           H  
ATOM   2142  CB  ASN   143      54.498  70.573  59.322  1.00  0.00           C  
ATOM   2143  HB2 ASN   143      55.577  70.491  59.448  1.00  0.00           H  
ATOM   2144  HB3 ASN   143      54.447  70.219  58.292  1.00  0.00           H  
ATOM   2145  CG  ASN   143      53.985  71.985  59.402  1.00  0.00           C  
ATOM   2146  OD1 ASN   143      53.686  72.512  60.449  1.00  0.00           O  
ATOM   2147  ND2 ASN   143      53.662  72.674  58.284  1.00  0.00           N  
ATOM   2148 HD21 ASN   143      53.536  73.634  58.573  1.00  0.00           H  
ATOM   2149 HD22 ASN   143      54.344  72.618  57.542  1.00  0.00           H  
ATOM   2150  C   ASN   143      53.400  69.980  61.665  1.00  0.00           C  
ATOM   2151  O   ASN   143      54.291  70.061  62.533  1.00  0.00           O  
ATOM   2152  N   THR   144      52.128  70.245  61.885  1.00  0.00           N  
ATOM   2153  H   THR   144      51.530  70.392  61.084  1.00  0.00           H  
ATOM   2154  CA  THR   144      51.598  70.901  63.084  1.00  0.00           C  
ATOM   2155  HA  THR   144      52.299  70.740  63.903  1.00  0.00           H  
ATOM   2156  CB  THR   144      51.597  72.441  63.029  1.00  0.00           C  
ATOM   2157  HB  THR   144      50.954  72.797  62.224  1.00  0.00           H  
ATOM   2158  CG2 THR   144      50.871  72.971  64.289  1.00  0.00           C  
ATOM   2159 HG21 THR   144      49.794  73.016  64.127  1.00  0.00           H  
ATOM   2160 HG22 THR   144      51.106  72.434  65.208  1.00  0.00           H  
ATOM   2161 HG23 THR   144      51.165  74.011  64.424  1.00  0.00           H  
ATOM   2162  OG1 THR   144      52.978  72.894  63.071  1.00  0.00           O  
ATOM   2163  HG1 THR   144      53.288  72.883  62.162  1.00  0.00           H  
ATOM   2164  C   THR   144      50.292  70.152  63.428  1.00  0.00           C  
ATOM   2165  O   THR   144      49.550  69.850  62.436  1.00  0.00           O  
ATOM   2166  N   SER   145      50.037  69.815  64.705  1.00  0.00           N  
ATOM   2167  H   SER   145      50.757  69.919  65.406  1.00  0.00           H  
ATOM   2168  CA  SER   145      48.845  68.979  65.110  1.00  0.00           C  
ATOM   2169  HA  SER   145      48.562  68.359  64.259  1.00  0.00           H  
ATOM   2170  CB  SER   145      49.258  68.129  66.268  1.00  0.00           C  
ATOM   2171  HB2 SER   145      48.517  67.351  66.452  1.00  0.00           H  
ATOM   2172  HB3 SER   145      50.125  67.603  65.867  1.00  0.00           H  
ATOM   2173  OG  SER   145      49.638  68.833  67.462  1.00  0.00           O  
ATOM   2174  HG  SER   145      50.254  69.540  67.255  1.00  0.00           H  
ATOM   2175  C   SER   145      47.605  69.779  65.461  1.00  0.00           C  
ATOM   2176  O   SER   145      47.664  71.019  65.594  1.00  0.00           O  
ATOM   2177  N   VAL   146      46.499  69.095  65.805  1.00  0.00           N  
ATOM   2178  H   VAL   146      46.500  68.093  65.671  1.00  0.00           H  
ATOM   2179  CA  VAL   146      45.233  69.571  66.396  1.00  0.00           C  
ATOM   2180  HA  VAL   146      45.394  70.583  66.768  1.00  0.00           H  
ATOM   2181  CB  VAL   146      44.093  69.529  65.381  1.00  0.00           C  
ATOM   2182  HB  VAL   146      43.968  68.533  64.956  1.00  0.00           H  
ATOM   2183  CG1 VAL   146      42.712  69.845  65.894  1.00  0.00           C  
ATOM   2184 HG11 VAL   146      42.805  70.776  66.453  1.00  0.00           H  
ATOM   2185 HG12 VAL   146      42.083  70.060  65.030  1.00  0.00           H  
ATOM   2186 HG13 VAL   146      42.249  68.990  66.386  1.00  0.00           H  
ATOM   2187  CG2 VAL   146      44.502  70.400  64.196  1.00  0.00           C  
ATOM   2188 HG21 VAL   146      43.716  70.534  63.453  1.00  0.00           H  
ATOM   2189 HG22 VAL   146      44.848  71.388  64.501  1.00  0.00           H  
ATOM   2190 HG23 VAL   146      45.396  69.935  63.779  1.00  0.00           H  
ATOM   2191  C   VAL   146      44.818  68.762  67.562  1.00  0.00           C  
ATOM   2192  O   VAL   146      44.749  67.543  67.391  1.00  0.00           O  
ATOM   2193  N   GLU   147      44.536  69.335  68.740  1.00  0.00           N  
ATOM   2194  H   GLU   147      44.775  70.314  68.816  1.00  0.00           H  
ATOM   2195  CA  GLU   147      44.040  68.716  69.998  1.00  0.00           C  
ATOM   2196  HA  GLU   147      44.815  67.969  70.171  1.00  0.00           H  
ATOM   2197  CB  GLU   147      44.009  69.690  71.157  1.00  0.00           C  
ATOM   2198  HB2 GLU   147      43.916  69.054  72.037  1.00  0.00           H  
ATOM   2199  HB3 GLU   147      44.998  70.141  71.242  1.00  0.00           H  
ATOM   2200  CG  GLU   147      42.962  70.860  71.033  1.00  0.00           C  
ATOM   2201  HG2 GLU   147      41.951  70.455  71.074  1.00  0.00           H  
ATOM   2202  HG3 GLU   147      42.880  71.395  71.979  1.00  0.00           H  
ATOM   2203  CD  GLU   147      43.200  71.777  69.805  1.00  0.00           C  
ATOM   2204  OE1 GLU   147      42.249  72.391  69.242  1.00  0.00           O  
ATOM   2205  OE2 GLU   147      44.397  71.940  69.425  1.00  0.00           O  
ATOM   2206  C   GLU   147      42.741  68.036  69.718  1.00  0.00           C  
ATOM   2207  O   GLU   147      41.832  68.524  69.099  1.00  0.00           O  
ATOM   2208  N   ILE   148      42.602  66.767  70.118  1.00  0.00           N  
ATOM   2209  H   ILE   148      43.485  66.348  70.374  1.00  0.00           H  
ATOM   2210  CA  ILE   148      41.377  66.002  70.153  1.00  0.00           C  
ATOM   2211  HA  ILE   148      40.555  66.680  69.925  1.00  0.00           H  
ATOM   2212  CB  ILE   148      41.215  64.915  69.054  1.00  0.00           C  
ATOM   2213  HB  ILE   148      40.877  65.460  68.172  1.00  0.00           H  
ATOM   2214  CG2 ILE   148      42.415  64.100  68.486  1.00  0.00           C  
ATOM   2215 HG21 ILE   148      43.342  64.654  68.630  1.00  0.00           H  
ATOM   2216 HG22 ILE   148      42.596  63.160  69.008  1.00  0.00           H  
ATOM   2217 HG23 ILE   148      42.298  63.809  67.442  1.00  0.00           H  
ATOM   2218  CG1 ILE   148      40.085  63.885  69.524  1.00  0.00           C  
ATOM   2219 HG12 ILE   148      40.373  63.368  70.440  1.00  0.00           H  
ATOM   2220 HG13 ILE   148      39.221  64.510  69.753  1.00  0.00           H  
ATOM   2221  CD1 ILE   148      39.683  62.820  68.529  1.00  0.00           C  
ATOM   2222 HD11 ILE   148      39.042  63.262  67.766  1.00  0.00           H  
ATOM   2223 HD12 ILE   148      40.524  62.260  68.121  1.00  0.00           H  
ATOM   2224 HD13 ILE   148      39.117  61.977  68.926  1.00  0.00           H  
ATOM   2225  C   ILE   148      41.159  65.578  71.602  1.00  0.00           C  
ATOM   2226  O   ILE   148      41.782  64.660  72.111  1.00  0.00           O  
ATOM   2227  N   ASN   149      40.329  66.299  72.319  1.00  0.00           N  
ATOM   2228  H   ASN   149      39.868  67.116  71.944  1.00  0.00           H  
ATOM   2229  CA  ASN   149      40.057  65.931  73.733  1.00  0.00           C  
ATOM   2230  HA  ASN   149      40.774  65.201  74.110  1.00  0.00           H  
ATOM   2231  CB  ASN   149      40.159  67.155  74.623  1.00  0.00           C  
ATOM   2232  HB2 ASN   149      40.838  67.942  74.294  1.00  0.00           H  
ATOM   2233  HB3 ASN   149      39.223  67.713  74.653  1.00  0.00           H  
ATOM   2234  CG  ASN   149      40.376  66.840  76.121  1.00  0.00           C  
ATOM   2235  OD1 ASN   149      40.018  65.786  76.568  1.00  0.00           O  
ATOM   2236  ND2 ASN   149      40.565  67.872  76.917  1.00  0.00           N  
ATOM   2237 HD21 ASN   149      40.768  68.636  76.288  1.00  0.00           H  
ATOM   2238 HD22 ASN   149      39.706  67.975  77.438  1.00  0.00           H  
ATOM   2239  C   ASN   149      38.706  65.234  73.890  1.00  0.00           C  
ATOM   2240  O   ASN   149      37.681  65.531  73.242  1.00  0.00           O  
ATOM   2241  N   CYX   150      38.750  64.063  74.563  1.00  0.00           N  
ATOM   2242  H   CYX   150      39.634  63.716  74.907  1.00  0.00           H  
ATOM   2243  CA  CYX   150      37.649  63.104  74.732  1.00  0.00           C  
ATOM   2244  HA  CYX   150      36.806  63.433  74.125  1.00  0.00           H  
ATOM   2245  CB  CYX   150      38.055  61.693  74.146  1.00  0.00           C  
ATOM   2246  HB2 CYX   150      38.797  61.323  74.854  1.00  0.00           H  
ATOM   2247  HB3 CYX   150      37.121  61.133  74.188  1.00  0.00           H  
ATOM   2248  SG  CYX   150      38.767  61.690  72.550  1.00  0.00           S  
ATOM   2249  C   CYX   150      37.164  63.061  76.215  1.00  0.00           C  
ATOM   2250  O   CYX   150      36.180  62.310  76.474  1.00  0.00           O  
ATOM   2251  N   THR   151      37.856  63.745  77.148  1.00  0.00           N  
ATOM   2252  H   THR   151      38.535  64.445  76.884  1.00  0.00           H  
ATOM   2253  CA  THR   151      37.833  63.330  78.546  1.00  0.00           C  
ATOM   2254  HA  THR   151      38.226  62.314  78.585  1.00  0.00           H  
ATOM   2255  CB  THR   151      38.671  64.193  79.496  1.00  0.00           C  
ATOM   2256  HB  THR   151      38.311  65.219  79.579  1.00  0.00           H  
ATOM   2257  CG2 THR   151      38.985  63.641  80.886  1.00  0.00           C  
ATOM   2258 HG21 THR   151      38.146  63.747  81.574  1.00  0.00           H  
ATOM   2259 HG22 THR   151      39.048  62.555  80.811  1.00  0.00           H  
ATOM   2260 HG23 THR   151      39.923  64.013  81.297  1.00  0.00           H  
ATOM   2261  OG1 THR   151      39.976  64.375  78.906  1.00  0.00           O  
ATOM   2262  HG1 THR   151      39.852  65.056  78.242  1.00  0.00           H  
ATOM   2263  C   THR   151      36.388  63.193  79.214  1.00  0.00           C  
ATOM   2264  O   THR   151      35.717  64.177  79.534  1.00  0.00           O  
ATOM   2265  N   GLY   152      36.205  61.980  79.797  1.00  0.00           N  
ATOM   2266  H   GLY   152      36.858  61.232  79.613  1.00  0.00           H  
ATOM   2267  CA  GLY   152      35.187  61.612  80.804  1.00  0.00           C  
ATOM   2268  HA2 GLY   152      35.442  60.616  81.165  1.00  0.00           H  
ATOM   2269  HA3 GLY   152      35.083  62.333  81.615  1.00  0.00           H  
ATOM   2270  C   GLY   152      33.763  61.531  80.176  1.00  0.00           C  
ATOM   2271  O   GLY   152      33.058  60.564  80.448  1.00  0.00           O  
ATOM   2272  N   ALA   153      33.434  62.464  79.286  1.00  0.00           N  
ATOM   2273  H   ALA   153      33.996  63.301  79.230  1.00  0.00           H  
ATOM   2274  CA  ALA   153      32.370  62.374  78.298  1.00  0.00           C  
ATOM   2275  HA  ALA   153      31.451  62.159  78.843  1.00  0.00           H  
ATOM   2276  CB  ALA   153      32.322  63.736  77.556  1.00  0.00           C  
ATOM   2277  HB1 ALA   153      31.872  63.624  76.569  1.00  0.00           H  
ATOM   2278  HB2 ALA   153      31.701  64.433  78.119  1.00  0.00           H  
ATOM   2279  HB3 ALA   153      33.297  64.222  77.543  1.00  0.00           H  
ATOM   2280  C   ALA   153      32.493  61.273  77.329  1.00  0.00           C  
ATOM   2281  O   ALA   153      31.545  60.511  77.030  1.00  0.00           O  
ATOM   2282  N   GLY   154      33.715  61.027  76.848  1.00  0.00           N  
ATOM   2283  H   GLY   154      34.413  61.713  77.098  1.00  0.00           H  
ATOM   2284  CA  GLY   154      34.077  59.960  75.944  1.00  0.00           C  
ATOM   2285  HA2 GLY   154      35.115  59.646  76.056  1.00  0.00           H  
ATOM   2286  HA3 GLY   154      33.399  59.123  76.115  1.00  0.00           H  
ATOM   2287  C   GLY   154      33.941  60.238  74.408  1.00  0.00           C  
ATOM   2288  O   GLY   154      34.809  59.917  73.613  1.00  0.00           O  
ATOM   2289  N   HIE   155      32.855  60.868  74.020  1.00  0.00           N  
ATOM   2290  H   HIE   155      32.096  60.787  74.681  1.00  0.00           H  
ATOM   2291  CA  HIE   155      32.648  61.564  72.785  1.00  0.00           C  
ATOM   2292  HA  HIE   155      32.661  60.967  71.874  1.00  0.00           H  
ATOM   2293  CB  HIE   155      31.187  62.049  72.704  1.00  0.00           C  
ATOM   2294  HB2 HIE   155      30.972  62.635  73.598  1.00  0.00           H  
ATOM   2295  HB3 HIE   155      31.007  62.668  71.824  1.00  0.00           H  
ATOM   2296  CG  HIE   155      30.088  61.035  72.634  1.00  0.00           C  
ATOM   2297  ND1 HIE   155      30.248  59.749  72.938  1.00  0.00           N  
ATOM   2298  CE1 HIE   155      29.005  59.162  72.794  1.00  0.00           C  
ATOM   2299  HE1 HIE   155      28.749  58.199  73.209  1.00  0.00           H  
ATOM   2300  NE2 HIE   155      28.049  60.083  72.412  1.00  0.00           N  
ATOM   2301  HE2 HIE   155      27.058  59.901  72.343  1.00  0.00           H  
ATOM   2302  CD2 HIE   155      28.743  61.296  72.400  1.00  0.00           C  
ATOM   2303  HD2 HIE   155      28.391  62.273  72.102  1.00  0.00           H  
ATOM   2304  C   HIE   155      33.674  62.714  72.612  1.00  0.00           C  
ATOM   2305  O   HIE   155      33.643  63.777  73.288  1.00  0.00           O  
ATOM   2306  N   CYX   156      34.650  62.462  71.701  1.00  0.00           N  
ATOM   2307  H   CYX   156      34.732  61.497  71.415  1.00  0.00           H  
ATOM   2308  CA  CYX   156      35.776  63.374  71.347  1.00  0.00           C  
ATOM   2309  HA  CYX   156      36.256  63.702  72.269  1.00  0.00           H  
ATOM   2310  CB  CYX   156      36.822  62.569  70.537  1.00  0.00           C  
ATOM   2311  HB2 CYX   156      36.479  62.168  69.583  1.00  0.00           H  
ATOM   2312  HB3 CYX   156      37.738  63.158  70.572  1.00  0.00           H  
ATOM   2313  SG  CYX   156      37.349  60.982  71.282  1.00  0.00           S  
ATOM   2314  C   CYX   156      35.390  64.634  70.565  1.00  0.00           C  
ATOM   2315  O   CYX   156      34.556  64.512  69.643  1.00  0.00           O  
ATOM   2316  N   ASN   157      35.976  65.783  70.869  1.00  0.00           N  
ATOM   2317  H   ASN   157      36.625  65.778  71.644  1.00  0.00           H  
ATOM   2318  CA  ASN   157      35.818  67.011  70.173  1.00  0.00           C  
ATOM   2319  HA  ASN   157      34.964  67.062  69.498  1.00  0.00           H  
ATOM   2320  CB  ASN   157      35.351  68.146  71.182  1.00  0.00           C  
ATOM   2321  HB2 ASN   157      36.073  68.198  71.998  1.00  0.00           H  
ATOM   2322  HB3 ASN   157      35.479  69.113  70.696  1.00  0.00           H  
ATOM   2323  CG  ASN   157      33.948  68.045  71.653  1.00  0.00           C  
ATOM   2324  OD1 ASN   157      32.947  68.158  70.903  1.00  0.00           O  
ATOM   2325  ND2 ASN   157      33.760  67.841  72.977  1.00  0.00           N  
ATOM   2326 HD21 ASN   157      34.614  67.664  73.486  1.00  0.00           H  
ATOM   2327 HD22 ASN   157      32.903  67.391  73.265  1.00  0.00           H  
ATOM   2328  C   ASN   157      36.970  67.386  69.285  1.00  0.00           C  
ATOM   2329  O   ASN   157      38.065  67.443  69.776  1.00  0.00           O  
ATOM   2330  N   ILE   158      36.709  67.810  68.066  1.00  0.00           N  
ATOM   2331  H   ILE   158      35.772  67.688  67.710  1.00  0.00           H  
ATOM   2332  CA  ILE   158      37.636  68.352  67.037  1.00  0.00           C  
ATOM   2333  HA  ILE   158      38.585  68.528  67.544  1.00  0.00           H  
ATOM   2334  CB  ILE   158      37.755  67.434  65.789  1.00  0.00           C  
ATOM   2335  HB  ILE   158      36.855  67.405  65.174  1.00  0.00           H  
ATOM   2336  CG2 ILE   158      38.938  68.035  64.969  1.00  0.00           C  
ATOM   2337 HG21 ILE   158      38.665  68.934  64.416  1.00  0.00           H  
ATOM   2338 HG22 ILE   158      39.875  68.241  65.487  1.00  0.00           H  
ATOM   2339 HG23 ILE   158      39.233  67.302  64.217  1.00  0.00           H  
ATOM   2340  CG1 ILE   158      38.119  66.001  66.115  1.00  0.00           C  
ATOM   2341 HG12 ILE   158      38.329  65.457  65.194  1.00  0.00           H  
ATOM   2342 HG13 ILE   158      39.016  65.904  66.727  1.00  0.00           H  
ATOM   2343  CD1 ILE   158      37.027  65.190  66.857  1.00  0.00           C  
ATOM   2344 HD11 ILE   158      37.178  64.154  66.551  1.00  0.00           H  
ATOM   2345 HD12 ILE   158      37.208  65.118  67.929  1.00  0.00           H  
ATOM   2346 HD13 ILE   158      36.027  65.491  66.545  1.00  0.00           H  
ATOM   2347  C   ILE   158      37.146  69.752  66.657  1.00  0.00           C  
ATOM   2348  O   ILE   158      36.007  69.914  66.126  1.00  0.00           O  
ATOM   2349  N   ALA   159      38.083  70.672  66.655  1.00  0.00           N  
ATOM   2350  H   ALA   159      38.943  70.452  67.137  1.00  0.00           H  
ATOM   2351  CA  ALA   159      37.883  72.046  66.232  1.00  0.00           C  
ATOM   2352  HA  ALA   159      37.074  72.503  66.801  1.00  0.00           H  
ATOM   2353  CB  ALA   159      39.127  72.943  66.508  1.00  0.00           C  
ATOM   2354  HB1 ALA   159      40.051  72.365  66.513  1.00  0.00           H  
ATOM   2355  HB2 ALA   159      39.040  73.813  65.859  1.00  0.00           H  
ATOM   2356  HB3 ALA   159      39.045  73.304  67.533  1.00  0.00           H  
ATOM   2357  C   ALA   159      37.504  72.138  64.800  1.00  0.00           C  
ATOM   2358  O   ALA   159      38.238  71.781  63.858  1.00  0.00           O  
ATOM   2359  N   ARG   160      36.324  72.702  64.560  1.00  0.00           N  
ATOM   2360  H   ARG   160      35.893  73.309  65.244  1.00  0.00           H  
ATOM   2361  CA  ARG   160      35.602  72.640  63.288  1.00  0.00           C  
ATOM   2362  HA  ARG   160      35.607  71.565  63.106  1.00  0.00           H  
ATOM   2363  CB  ARG   160      34.128  73.196  63.395  1.00  0.00           C  
ATOM   2364  HB2 ARG   160      33.751  72.791  64.334  1.00  0.00           H  
ATOM   2365  HB3 ARG   160      34.131  74.284  63.465  1.00  0.00           H  
ATOM   2366  CG  ARG   160      33.148  72.780  62.304  1.00  0.00           C  
ATOM   2367  HG2 ARG   160      33.551  73.263  61.414  1.00  0.00           H  
ATOM   2368  HG3 ARG   160      33.276  71.707  62.159  1.00  0.00           H  
ATOM   2369  CD  ARG   160      31.742  73.241  62.607  1.00  0.00           C  
ATOM   2370  HD2 ARG   160      31.837  73.998  63.386  1.00  0.00           H  
ATOM   2371  HD3 ARG   160      31.236  73.638  61.727  1.00  0.00           H  
ATOM   2372  NE  ARG   160      30.997  72.122  63.212  1.00  0.00           N  
ATOM   2373  HE  ARG   160      30.739  72.233  64.182  1.00  0.00           H  
ATOM   2374  CZ  ARG   160      30.395  71.034  62.694  1.00  0.00           C  
ATOM   2375  NH1 ARG   160      29.896  70.109  63.477  1.00  0.00           N  
ATOM   2376 HH11 ARG   160      29.478  69.270  63.099  1.00  0.00           H  
ATOM   2377 HH12 ARG   160      29.691  70.308  64.446  1.00  0.00           H  
ATOM   2378  NH2 ARG   160      30.268  70.850  61.441  1.00  0.00           N  
ATOM   2379 HH21 ARG   160      30.751  71.540  60.883  1.00  0.00           H  
ATOM   2380 HH22 ARG   160      29.780  70.028  61.116  1.00  0.00           H  
ATOM   2381  C   ARG   160      36.361  73.258  62.053  1.00  0.00           C  
ATOM   2382  O   ARG   160      36.631  72.498  61.141  1.00  0.00           O  
ATOM   2383  N   ALA   161      36.673  74.567  62.147  1.00  0.00           N  
ATOM   2384  H   ALA   161      36.252  75.072  62.913  1.00  0.00           H  
ATOM   2385  CA  ALA   161      37.500  75.277  61.167  1.00  0.00           C  
ATOM   2386  HA  ALA   161      37.045  75.249  60.178  1.00  0.00           H  
ATOM   2387  CB  ALA   161      37.425  76.763  61.567  1.00  0.00           C  
ATOM   2388  HB1 ALA   161      38.228  77.247  61.011  1.00  0.00           H  
ATOM   2389  HB2 ALA   161      36.507  77.237  61.220  1.00  0.00           H  
ATOM   2390  HB3 ALA   161      37.486  76.892  62.648  1.00  0.00           H  
ATOM   2391  C   ALA   161      38.933  74.770  61.128  1.00  0.00           C  
ATOM   2392  O   ALA   161      39.389  74.319  60.095  1.00  0.00           O  
ATOM   2393  N   LYS   162      39.586  74.632  62.328  1.00  0.00           N  
ATOM   2394  H   LYS   162      39.106  75.159  63.043  1.00  0.00           H  
ATOM   2395  CA  LYS   162      41.007  74.186  62.413  1.00  0.00           C  
ATOM   2396  HA  LYS   162      41.657  75.009  62.113  1.00  0.00           H  
ATOM   2397  CB  LYS   162      41.164  73.859  63.935  1.00  0.00           C  
ATOM   2398  HB2 LYS   162      40.665  74.621  64.534  1.00  0.00           H  
ATOM   2399  HB3 LYS   162      40.752  72.871  64.141  1.00  0.00           H  
ATOM   2400  CG  LYS   162      42.639  73.852  64.281  1.00  0.00           C  
ATOM   2401  HG2 LYS   162      43.067  73.082  63.638  1.00  0.00           H  
ATOM   2402  HG3 LYS   162      43.105  74.786  63.965  1.00  0.00           H  
ATOM   2403  CD  LYS   162      42.929  73.445  65.721  1.00  0.00           C  
ATOM   2404  HD2 LYS   162      42.181  72.909  66.305  1.00  0.00           H  
ATOM   2405  HD3 LYS   162      43.741  72.721  65.665  1.00  0.00           H  
ATOM   2406  CE  LYS   162      43.457  74.613  66.567  1.00  0.00           C  
ATOM   2407  HE2 LYS   162      44.440  74.284  66.905  1.00  0.00           H  
ATOM   2408  HE3 LYS   162      43.553  75.553  66.023  1.00  0.00           H  
ATOM   2409  NZ  LYS   162      42.738  74.740  67.878  1.00  0.00           N  
ATOM   2410  HZ1 LYS   162      42.565  73.859  68.342  1.00  0.00           H  
ATOM   2411  HZ2 LYS   162      43.303  75.276  68.520  1.00  0.00           H  
ATOM   2412  HZ3 LYS   162      41.839  75.181  67.743  1.00  0.00           H  
ATOM   2413  C   LYS   162      41.240  72.870  61.610  1.00  0.00           C  
ATOM   2414  O   LYS   162      42.204  72.773  60.849  1.00  0.00           O  
ATOM   2415  N   TRP   163      40.369  71.865  61.842  1.00  0.00           N  
ATOM   2416  H   TRP   163      39.594  72.052  62.462  1.00  0.00           H  
ATOM   2417  CA  TRP   163      40.374  70.631  61.057  1.00  0.00           C  
ATOM   2418  HA  TRP   163      41.389  70.235  61.018  1.00  0.00           H  
ATOM   2419  CB  TRP   163      39.496  69.659  61.753  1.00  0.00           C  
ATOM   2420  HB2 TRP   163      39.854  69.495  62.770  1.00  0.00           H  
ATOM   2421  HB3 TRP   163      38.507  70.104  61.855  1.00  0.00           H  
ATOM   2422  CG  TRP   163      39.500  68.305  61.070  1.00  0.00           C  
ATOM   2423  CD1 TRP   163      38.392  67.771  60.601  1.00  0.00           C  
ATOM   2424  HD1 TRP   163      37.400  68.166  60.762  1.00  0.00           H  
ATOM   2425  NE1 TRP   163      38.683  66.525  60.104  1.00  0.00           N  
ATOM   2426  HE1 TRP   163      37.948  65.944  59.727  1.00  0.00           H  
ATOM   2427  CE2 TRP   163      40.055  66.350  59.992  1.00  0.00           C  
ATOM   2428  CZ2 TRP   163      40.819  65.184  59.681  1.00  0.00           C  
ATOM   2429  HZ2 TRP   163      40.204  64.374  59.320  1.00  0.00           H  
ATOM   2430  CH2 TRP   163      42.274  65.250  59.809  1.00  0.00           C  
ATOM   2431  HH2 TRP   163      42.968  64.429  59.701  1.00  0.00           H  
ATOM   2432  CZ3 TRP   163      42.812  66.518  60.091  1.00  0.00           C  
ATOM   2433  HZ3 TRP   163      43.890  66.570  60.049  1.00  0.00           H  
ATOM   2434  CE3 TRP   163      42.031  67.584  60.516  1.00  0.00           C  
ATOM   2435  HE3 TRP   163      42.554  68.431  60.935  1.00  0.00           H  
ATOM   2436  CD2 TRP   163      40.651  67.452  60.681  1.00  0.00           C  
ATOM   2437  C   TRP   163      39.934  70.794  59.551  1.00  0.00           C  
ATOM   2438  O   TRP   163      40.433  70.138  58.668  1.00  0.00           O  
ATOM   2439  N   ASN   164      38.943  71.644  59.220  1.00  0.00           N  
ATOM   2440  H   ASN   164      38.360  71.980  59.973  1.00  0.00           H  
ATOM   2441  CA  ASN   164      38.555  72.029  57.820  1.00  0.00           C  
ATOM   2442  HA  ASN   164      38.185  71.143  57.303  1.00  0.00           H  
ATOM   2443  CB  ASN   164      37.324  72.940  57.870  1.00  0.00           C  
ATOM   2444  HB2 ASN   164      36.636  72.436  58.549  1.00  0.00           H  
ATOM   2445  HB3 ASN   164      37.635  73.873  58.341  1.00  0.00           H  
ATOM   2446  CG  ASN   164      36.709  73.251  56.548  1.00  0.00           C  
ATOM   2447  OD1 ASN   164      37.234  73.978  55.762  1.00  0.00           O  
ATOM   2448  ND2 ASN   164      35.438  73.002  56.297  1.00  0.00           N  
ATOM   2449 HD21 ASN   164      34.862  72.872  57.116  1.00  0.00           H  
ATOM   2450 HD22 ASN   164      35.194  73.845  55.797  1.00  0.00           H  
ATOM   2451  C   ASN   164      39.734  72.627  57.017  1.00  0.00           C  
ATOM   2452  O   ASN   164      40.020  72.132  55.948  1.00  0.00           O  
ATOM   2453  N   ASN   165      40.403  73.662  57.480  1.00  0.00           N  
ATOM   2454  H   ASN   165      39.975  73.995  58.332  1.00  0.00           H  
ATOM   2455  CA  ASN   165      41.683  74.289  56.990  1.00  0.00           C  
ATOM   2456  HA  ASN   165      41.558  74.699  55.988  1.00  0.00           H  
ATOM   2457  CB  ASN   165      42.040  75.476  57.799  1.00  0.00           C  
ATOM   2458  HB2 ASN   165      41.087  75.991  57.928  1.00  0.00           H  
ATOM   2459  HB3 ASN   165      42.535  75.173  58.722  1.00  0.00           H  
ATOM   2460  CG  ASN   165      42.992  76.396  57.082  1.00  0.00           C  
ATOM   2461  OD1 ASN   165      43.215  76.282  55.897  1.00  0.00           O  
ATOM   2462  ND2 ASN   165      43.562  77.340  57.817  1.00  0.00           N  
ATOM   2463 HD21 ASN   165      43.413  77.524  58.799  1.00  0.00           H  
ATOM   2464 HD22 ASN   165      44.261  77.955  57.426  1.00  0.00           H  
ATOM   2465  C   ASN   165      42.853  73.278  56.885  1.00  0.00           C  
ATOM   2466  O   ASN   165      43.614  73.222  55.970  1.00  0.00           O  
ATOM   2467  N   THR   166      42.884  72.395  57.877  1.00  0.00           N  
ATOM   2468  H   THR   166      42.016  72.466  58.388  1.00  0.00           H  
ATOM   2469  CA  THR   166      43.671  71.130  57.794  1.00  0.00           C  
ATOM   2470  HA  THR   166      44.690  71.481  57.635  1.00  0.00           H  
ATOM   2471  CB  THR   166      43.617  70.314  59.075  1.00  0.00           C  
ATOM   2472  HB  THR   166      42.741  69.671  59.163  1.00  0.00           H  
ATOM   2473  CG2 THR   166      44.765  69.285  59.062  1.00  0.00           C  
ATOM   2474 HG21 THR   166      44.375  68.291  58.844  1.00  0.00           H  
ATOM   2475 HG22 THR   166      45.426  69.527  58.230  1.00  0.00           H  
ATOM   2476 HG23 THR   166      45.379  69.340  59.961  1.00  0.00           H  
ATOM   2477  OG1 THR   166      43.944  71.045  60.171  1.00  0.00           O  
ATOM   2478  HG1 THR   166      43.266  71.711  60.310  1.00  0.00           H  
ATOM   2479  C   THR   166      43.312  70.290  56.494  1.00  0.00           C  
ATOM   2480  O   THR   166      44.202  70.220  55.623  1.00  0.00           O  
ATOM   2481  N   LEU   167      42.133  69.634  56.368  1.00  0.00           N  
ATOM   2482  H   LEU   167      41.423  69.813  57.064  1.00  0.00           H  
ATOM   2483  CA  LEU   167      41.793  68.826  55.179  1.00  0.00           C  
ATOM   2484  HA  LEU   167      42.443  67.953  55.121  1.00  0.00           H  
ATOM   2485  CB  LEU   167      40.400  68.405  55.472  1.00  0.00           C  
ATOM   2486  HB2 LEU   167      39.789  69.139  55.998  1.00  0.00           H  
ATOM   2487  HB3 LEU   167      40.047  68.278  54.448  1.00  0.00           H  
ATOM   2488  CG  LEU   167      40.272  67.046  56.028  1.00  0.00           C  
ATOM   2489  HG  LEU   167      40.898  66.907  56.909  1.00  0.00           H  
ATOM   2490  CD1 LEU   167      38.767  66.858  56.276  1.00  0.00           C  
ATOM   2491 HD11 LEU   167      38.241  67.087  55.349  1.00  0.00           H  
ATOM   2492 HD12 LEU   167      38.580  65.831  56.589  1.00  0.00           H  
ATOM   2493 HD13 LEU   167      38.428  67.434  57.137  1.00  0.00           H  
ATOM   2494  CD2 LEU   167      40.825  65.996  55.001  1.00  0.00           C  
ATOM   2495 HD21 LEU   167      41.888  65.987  55.242  1.00  0.00           H  
ATOM   2496 HD22 LEU   167      40.430  64.984  55.095  1.00  0.00           H  
ATOM   2497 HD23 LEU   167      40.670  66.252  53.953  1.00  0.00           H  
ATOM   2498  C   LEU   167      41.880  69.535  53.788  1.00  0.00           C  
ATOM   2499  O   LEU   167      42.397  68.942  52.882  1.00  0.00           O  
ATOM   2500  N   LYS   168      41.735  70.875  53.722  1.00  0.00           N  
ATOM   2501  H   LYS   168      41.022  71.183  54.369  1.00  0.00           H  
ATOM   2502  CA  LYS   168      42.290  71.872  52.768  1.00  0.00           C  
ATOM   2503  HA  LYS   168      41.675  71.705  51.884  1.00  0.00           H  
ATOM   2504  CB  LYS   168      41.880  73.330  53.194  1.00  0.00           C  
ATOM   2505  HB2 LYS   168      40.945  73.327  53.754  1.00  0.00           H  
ATOM   2506  HB3 LYS   168      42.631  73.764  53.855  1.00  0.00           H  
ATOM   2507  CG  LYS   168      41.623  74.214  51.895  1.00  0.00           C  
ATOM   2508  HG2 LYS   168      41.865  73.677  50.978  1.00  0.00           H  
ATOM   2509  HG3 LYS   168      40.562  74.460  51.855  1.00  0.00           H  
ATOM   2510  CD  LYS   168      42.472  75.466  51.856  1.00  0.00           C  
ATOM   2511  HD2 LYS   168      43.523  75.235  52.030  1.00  0.00           H  
ATOM   2512  HD3 LYS   168      42.285  75.848  50.852  1.00  0.00           H  
ATOM   2513  CE  LYS   168      41.990  76.385  52.959  1.00  0.00           C  
ATOM   2514  HE2 LYS   168      40.980  76.774  52.831  1.00  0.00           H  
ATOM   2515  HE3 LYS   168      41.874  75.787  53.863  1.00  0.00           H  
ATOM   2516  NZ  LYS   168      43.003  77.388  53.238  1.00  0.00           N  
ATOM   2517  HZ1 LYS   168      43.507  77.505  52.371  1.00  0.00           H  
ATOM   2518  HZ2 LYS   168      42.530  78.239  53.506  1.00  0.00           H  
ATOM   2519  HZ3 LYS   168      43.561  77.043  54.006  1.00  0.00           H  
ATOM   2520  C   LYS   168      43.802  71.820  52.460  1.00  0.00           C  
ATOM   2521  O   LYS   168      44.109  71.546  51.315  1.00  0.00           O  
ATOM   2522  N   GLN   169      44.664  72.038  53.411  1.00  0.00           N  
ATOM   2523  H   GLN   169      44.402  72.229  54.367  1.00  0.00           H  
ATOM   2524  CA  GLN   169      46.168  71.952  53.242  1.00  0.00           C  
ATOM   2525  HA  GLN   169      46.456  72.584  52.402  1.00  0.00           H  
ATOM   2526  CB  GLN   169      46.775  72.645  54.476  1.00  0.00           C  
ATOM   2527  HB2 GLN   169      46.342  72.153  55.347  1.00  0.00           H  
ATOM   2528  HB3 GLN   169      47.851  72.481  54.530  1.00  0.00           H  
ATOM   2529  CG  GLN   169      46.497  74.136  54.613  1.00  0.00           C  
ATOM   2530  HG2 GLN   169      46.896  74.742  53.801  1.00  0.00           H  
ATOM   2531  HG3 GLN   169      45.445  74.373  54.452  1.00  0.00           H  
ATOM   2532  CD  GLN   169      46.965  74.761  55.950  1.00  0.00           C  
ATOM   2533  OE1 GLN   169      47.896  74.373  56.606  1.00  0.00           O  
ATOM   2534  NE2 GLN   169      46.328  75.767  56.480  1.00  0.00           N  
ATOM   2535 HE21 GLN   169      45.440  76.059  56.098  1.00  0.00           H  
ATOM   2536 HE22 GLN   169      46.769  76.263  57.241  1.00  0.00           H  
ATOM   2537  C   GLN   169      46.684  70.520  53.069  1.00  0.00           C  
ATOM   2538  O   GLN   169      47.588  70.364  52.297  1.00  0.00           O  
ATOM   2539  N   ILE   170      45.934  69.561  53.427  1.00  0.00           N  
ATOM   2540  H   ILE   170      45.220  69.731  54.120  1.00  0.00           H  
ATOM   2541  CA  ILE   170      46.148  68.111  53.160  1.00  0.00           C  
ATOM   2542  HA  ILE   170      47.182  67.827  53.354  1.00  0.00           H  
ATOM   2543  CB  ILE   170      45.289  67.283  54.130  1.00  0.00           C  
ATOM   2544  HB  ILE   170      44.299  67.729  54.229  1.00  0.00           H  
ATOM   2545  CG2 ILE   170      44.963  65.761  53.677  1.00  0.00           C  
ATOM   2546 HG21 ILE   170      45.437  65.077  54.382  1.00  0.00           H  
ATOM   2547 HG22 ILE   170      43.888  65.658  53.525  1.00  0.00           H  
ATOM   2548 HG23 ILE   170      45.323  65.463  52.693  1.00  0.00           H  
ATOM   2549  CG1 ILE   170      45.755  67.320  55.618  1.00  0.00           C  
ATOM   2550 HG12 ILE   170      46.762  66.908  55.691  1.00  0.00           H  
ATOM   2551 HG13 ILE   170      45.773  68.344  55.991  1.00  0.00           H  
ATOM   2552  CD1 ILE   170      44.818  66.553  56.614  1.00  0.00           C  
ATOM   2553 HD11 ILE   170      44.355  65.670  56.176  1.00  0.00           H  
ATOM   2554 HD12 ILE   170      45.268  66.357  57.588  1.00  0.00           H  
ATOM   2555 HD13 ILE   170      44.008  67.249  56.833  1.00  0.00           H  
ATOM   2556  C   ILE   170      45.821  67.905  51.644  1.00  0.00           C  
ATOM   2557  O   ILE   170      46.589  67.350  50.902  1.00  0.00           O  
ATOM   2558  N   ALA   171      44.633  68.330  51.139  1.00  0.00           N  
ATOM   2559  H   ALA   171      44.024  68.841  51.761  1.00  0.00           H  
ATOM   2560  CA  ALA   171      44.145  68.176  49.791  1.00  0.00           C  
ATOM   2561  HA  ALA   171      44.145  67.140  49.452  1.00  0.00           H  
ATOM   2562  CB  ALA   171      42.616  68.514  49.851  1.00  0.00           C  
ATOM   2563  HB1 ALA   171      42.414  69.414  50.430  1.00  0.00           H  
ATOM   2564  HB2 ALA   171      42.207  68.661  48.851  1.00  0.00           H  
ATOM   2565  HB3 ALA   171      42.129  67.713  50.408  1.00  0.00           H  
ATOM   2566  C   ALA   171      44.970  68.988  48.760  1.00  0.00           C  
ATOM   2567  O   ALA   171      45.162  68.489  47.666  1.00  0.00           O  
ATOM   2568  N   SER   172      45.460  70.223  49.035  1.00  0.00           N  
ATOM   2569  H   SER   172      44.994  70.784  49.733  1.00  0.00           H  
ATOM   2570  CA  SER   172      46.454  70.925  48.234  1.00  0.00           C  
ATOM   2571  HA  SER   172      46.081  71.058  47.218  1.00  0.00           H  
ATOM   2572  CB  SER   172      46.568  72.334  48.899  1.00  0.00           C  
ATOM   2573  HB2 SER   172      46.628  72.268  49.985  1.00  0.00           H  
ATOM   2574  HB3 SER   172      47.492  72.845  48.625  1.00  0.00           H  
ATOM   2575  OG  SER   172      45.439  73.129  48.592  1.00  0.00           O  
ATOM   2576  HG  SER   172      45.501  73.523  47.719  1.00  0.00           H  
ATOM   2577  C   SER   172      47.778  70.082  48.170  1.00  0.00           C  
ATOM   2578  O   SER   172      48.189  69.850  47.060  1.00  0.00           O  
ATOM   2579  N   LYS   173      48.286  69.500  49.290  1.00  0.00           N  
ATOM   2580  H   LYS   173      47.923  69.706  50.210  1.00  0.00           H  
ATOM   2581  CA  LYS   173      49.404  68.585  49.225  1.00  0.00           C  
ATOM   2582  HA  LYS   173      50.207  69.114  48.711  1.00  0.00           H  
ATOM   2583  CB  LYS   173      49.973  68.280  50.631  1.00  0.00           C  
ATOM   2584  HB2 LYS   173      49.941  69.196  51.220  1.00  0.00           H  
ATOM   2585  HB3 LYS   173      49.306  67.564  51.111  1.00  0.00           H  
ATOM   2586  CG  LYS   173      51.424  67.690  50.696  1.00  0.00           C  
ATOM   2587  HG2 LYS   173      51.608  67.139  51.618  1.00  0.00           H  
ATOM   2588  HG3 LYS   173      51.667  66.937  49.947  1.00  0.00           H  
ATOM   2589  CD  LYS   173      52.390  68.845  50.333  1.00  0.00           C  
ATOM   2590  HD2 LYS   173      52.249  69.302  49.353  1.00  0.00           H  
ATOM   2591  HD3 LYS   173      52.328  69.578  51.137  1.00  0.00           H  
ATOM   2592  CE  LYS   173      53.778  68.190  50.183  1.00  0.00           C  
ATOM   2593  HE2 LYS   173      54.089  67.659  51.083  1.00  0.00           H  
ATOM   2594  HE3 LYS   173      53.698  67.406  49.430  1.00  0.00           H  
ATOM   2595  NZ  LYS   173      54.860  69.091  49.788  1.00  0.00           N  
ATOM   2596  HZ1 LYS   173      54.832  70.003  50.221  1.00  0.00           H  
ATOM   2597  HZ2 LYS   173      55.772  68.662  49.856  1.00  0.00           H  
ATOM   2598  HZ3 LYS   173      54.746  69.222  48.793  1.00  0.00           H  
ATOM   2599  C   LYS   173      49.119  67.252  48.390  1.00  0.00           C  
ATOM   2600  O   LYS   173      49.919  66.876  47.521  1.00  0.00           O  
ATOM   2601  N   LEU   174      47.898  66.782  48.431  1.00  0.00           N  
ATOM   2602  H   LEU   174      47.209  67.158  49.066  1.00  0.00           H  
ATOM   2603  CA  LEU   174      47.490  65.642  47.503  1.00  0.00           C  
ATOM   2604  HA  LEU   174      48.269  64.881  47.562  1.00  0.00           H  
ATOM   2605  CB  LEU   174      46.156  64.951  47.778  1.00  0.00           C  
ATOM   2606  HB2 LEU   174      45.461  65.788  47.845  1.00  0.00           H  
ATOM   2607  HB3 LEU   174      45.846  64.301  46.961  1.00  0.00           H  
ATOM   2608  CG  LEU   174      45.995  64.211  49.166  1.00  0.00           C  
ATOM   2609  HG  LEU   174      46.009  64.888  50.020  1.00  0.00           H  
ATOM   2610  CD1 LEU   174      44.636  63.540  49.135  1.00  0.00           C  
ATOM   2611 HD11 LEU   174      44.284  63.271  50.131  1.00  0.00           H  
ATOM   2612 HD12 LEU   174      43.835  63.980  48.541  1.00  0.00           H  
ATOM   2613 HD13 LEU   174      44.801  62.551  48.709  1.00  0.00           H  
ATOM   2614  CD2 LEU   174      47.182  63.257  49.271  1.00  0.00           C  
ATOM   2615 HD21 LEU   174      47.321  62.829  48.278  1.00  0.00           H  
ATOM   2616 HD22 LEU   174      48.040  63.907  49.438  1.00  0.00           H  
ATOM   2617 HD23 LEU   174      47.092  62.563  50.107  1.00  0.00           H  
ATOM   2618  C   LEU   174      47.604  66.088  46.079  1.00  0.00           C  
ATOM   2619  O   LEU   174      48.105  65.300  45.300  1.00  0.00           O  
ATOM   2620  N   ARG   175      47.204  67.314  45.678  1.00  0.00           N  
ATOM   2621  H   ARG   175      46.777  67.901  46.381  1.00  0.00           H  
ATOM   2622  CA  ARG   175      47.256  67.787  44.252  1.00  0.00           C  
ATOM   2623  HA  ARG   175      46.855  67.065  43.541  1.00  0.00           H  
ATOM   2624  CB  ARG   175      46.472  69.132  44.269  1.00  0.00           C  
ATOM   2625  HB2 ARG   175      46.697  69.586  45.234  1.00  0.00           H  
ATOM   2626  HB3 ARG   175      46.904  69.674  43.428  1.00  0.00           H  
ATOM   2627  CG  ARG   175      44.968  69.052  44.251  1.00  0.00           C  
ATOM   2628  HG2 ARG   175      44.628  68.935  43.222  1.00  0.00           H  
ATOM   2629  HG3 ARG   175      44.707  68.178  44.847  1.00  0.00           H  
ATOM   2630  CD  ARG   175      44.346  70.315  44.898  1.00  0.00           C  
ATOM   2631  HD2 ARG   175      44.105  70.105  45.940  1.00  0.00           H  
ATOM   2632  HD3 ARG   175      45.113  71.089  44.894  1.00  0.00           H  
ATOM   2633  NE  ARG   175      43.182  70.789  44.078  1.00  0.00           N  
ATOM   2634  HE  ARG   175      42.466  70.145  43.775  1.00  0.00           H  
ATOM   2635  CZ  ARG   175      43.203  71.736  43.190  1.00  0.00           C  
ATOM   2636  NH1 ARG   175      42.283  71.687  42.280  1.00  0.00           N  
ATOM   2637 HH11 ARG   175      42.254  72.495  41.676  1.00  0.00           H  
ATOM   2638 HH12 ARG   175      41.418  71.198  42.458  1.00  0.00           H  
ATOM   2639  NH2 ARG   175      44.275  72.459  42.994  1.00  0.00           N  
ATOM   2640 HH21 ARG   175      45.098  72.147  43.489  1.00  0.00           H  
ATOM   2641 HH22 ARG   175      44.158  73.458  42.907  1.00  0.00           H  
ATOM   2642  C   ARG   175      48.715  67.885  43.815  1.00  0.00           C  
ATOM   2643  O   ARG   175      49.129  67.193  42.891  1.00  0.00           O  
ATOM   2644  N   GLU   176      49.551  68.615  44.516  1.00  0.00           N  
ATOM   2645  H   GLU   176      49.108  69.198  45.211  1.00  0.00           H  
ATOM   2646  CA  GLU   176      50.996  68.751  44.298  1.00  0.00           C  
ATOM   2647  HA  GLU   176      51.037  69.256  43.334  1.00  0.00           H  
ATOM   2648  CB  GLU   176      51.581  69.482  45.521  1.00  0.00           C  
ATOM   2649  HB2 GLU   176      50.859  70.187  45.934  1.00  0.00           H  
ATOM   2650  HB3 GLU   176      51.820  68.681  46.221  1.00  0.00           H  
ATOM   2651  CG  GLU   176      52.892  70.143  45.213  1.00  0.00           C  
ATOM   2652  HG2 GLU   176      53.621  69.482  44.744  1.00  0.00           H  
ATOM   2653  HG3 GLU   176      52.705  71.009  44.579  1.00  0.00           H  
ATOM   2654  CD  GLU   176      53.442  70.625  46.553  1.00  0.00           C  
ATOM   2655  OE1 GLU   176      53.102  71.795  46.897  1.00  0.00           O  
ATOM   2656  OE2 GLU   176      54.309  69.896  47.151  1.00  0.00           O  
ATOM   2657  C   GLU   176      51.747  67.412  44.175  1.00  0.00           C  
ATOM   2658  O   GLU   176      52.656  67.249  43.364  1.00  0.00           O  
ATOM   2659  N   GLN   177      51.305  66.360  44.871  1.00  0.00           N  
ATOM   2660  H   GLN   177      50.563  66.425  45.553  1.00  0.00           H  
ATOM   2661  CA  GLN   177      51.827  65.047  44.702  1.00  0.00           C  
ATOM   2662  HA  GLN   177      52.903  65.155  44.564  1.00  0.00           H  
ATOM   2663  CB  GLN   177      51.599  64.187  45.936  1.00  0.00           C  
ATOM   2664  HB2 GLN   177      50.558  64.073  46.238  1.00  0.00           H  
ATOM   2665  HB3 GLN   177      51.919  63.180  45.668  1.00  0.00           H  
ATOM   2666  CG  GLN   177      52.360  64.752  47.135  1.00  0.00           C  
ATOM   2667  HG2 GLN   177      51.916  65.677  47.502  1.00  0.00           H  
ATOM   2668  HG3 GLN   177      52.291  64.089  47.997  1.00  0.00           H  
ATOM   2669  CD  GLN   177      53.890  65.090  46.854  1.00  0.00           C  
ATOM   2670  OE1 GLN   177      54.673  64.169  46.639  1.00  0.00           O  
ATOM   2671  NE2 GLN   177      54.320  66.325  46.877  1.00  0.00           N  
ATOM   2672 HE21 GLN   177      55.146  66.329  46.295  1.00  0.00           H  
ATOM   2673 HE22 GLN   177      53.542  66.931  46.659  1.00  0.00           H  
ATOM   2674  C   GLN   177      51.171  64.381  43.432  1.00  0.00           C  
ATOM   2675  O   GLN   177      51.921  63.943  42.520  1.00  0.00           O  
ATOM   2676  N   PHE   178      49.839  64.219  43.387  1.00  0.00           N  
ATOM   2677  H   PHE   178      49.214  64.803  43.924  1.00  0.00           H  
ATOM   2678  CA  PHE   178      49.173  63.270  42.553  1.00  0.00           C  
ATOM   2679  HA  PHE   178      49.836  62.631  41.969  1.00  0.00           H  
ATOM   2680  CB  PHE   178      48.402  62.227  43.273  1.00  0.00           C  
ATOM   2681  HB2 PHE   178      47.525  62.628  43.781  1.00  0.00           H  
ATOM   2682  HB3 PHE   178      48.062  61.518  42.518  1.00  0.00           H  
ATOM   2683  CG  PHE   178      49.094  61.378  44.252  1.00  0.00           C  
ATOM   2684  CD1 PHE   178      49.096  61.624  45.648  1.00  0.00           C  
ATOM   2685  HD1 PHE   178      48.703  62.567  46.001  1.00  0.00           H  
ATOM   2686  CE1 PHE   178      49.627  60.615  46.546  1.00  0.00           C  
ATOM   2687  HE1 PHE   178      49.586  60.744  47.618  1.00  0.00           H  
ATOM   2688  CZ  PHE   178      50.265  59.502  45.982  1.00  0.00           C  
ATOM   2689  HZ  PHE   178      50.690  58.765  46.646  1.00  0.00           H  
ATOM   2690  CE2 PHE   178      50.276  59.308  44.591  1.00  0.00           C  
ATOM   2691  HE2 PHE   178      50.526  58.316  44.245  1.00  0.00           H  
ATOM   2692  CD2 PHE   178      49.694  60.207  43.715  1.00  0.00           C  
ATOM   2693  HD2 PHE   178      49.759  60.120  42.641  1.00  0.00           H  
ATOM   2694  C   PHE   178      48.268  63.789  41.416  1.00  0.00           C  
ATOM   2695  O   PHE   178      47.815  62.993  40.557  1.00  0.00           O  
ATOM   2696  N   GLY   179      47.887  65.080  41.492  1.00  0.00           N  
ATOM   2697  H   GLY   179      48.240  65.699  42.207  1.00  0.00           H  
ATOM   2698  CA  GLY   179      46.869  65.644  40.570  1.00  0.00           C  
ATOM   2699  HA2 GLY   179      47.008  65.323  39.538  1.00  0.00           H  
ATOM   2700  HA3 GLY   179      45.921  65.218  40.900  1.00  0.00           H  
ATOM   2701  C   GLY   179      46.673  67.109  40.793  1.00  0.00           C  
ATOM   2702  O   GLY   179      45.709  67.576  41.391  1.00  0.00           O  
ATOM   2703  N   ASN   180      47.577  67.943  40.239  1.00  0.00           N  
ATOM   2704  H   ASN   180      48.313  67.621  39.625  1.00  0.00           H  
ATOM   2705  CA  ASN   180      47.685  69.422  40.544  1.00  0.00           C  
ATOM   2706  HA  ASN   180      47.931  69.483  41.604  1.00  0.00           H  
ATOM   2707  CB  ASN   180      48.752  70.008  39.659  1.00  0.00           C  
ATOM   2708  HB2 ASN   180      49.715  69.522  39.813  1.00  0.00           H  
ATOM   2709  HB3 ASN   180      48.493  70.142  38.608  1.00  0.00           H  
ATOM   2710  CG  ASN   180      49.054  71.361  40.182  1.00  0.00           C  
ATOM   2711  OD1 ASN   180      49.327  71.493  41.386  1.00  0.00           O  
ATOM   2712  ND2 ASN   180      48.736  72.395  39.504  1.00  0.00           N  
ATOM   2713 HD21 ASN   180      49.143  73.286  39.749  1.00  0.00           H  
ATOM   2714 HD22 ASN   180      48.647  72.282  38.504  1.00  0.00           H  
ATOM   2715  C   ASN   180      46.416  70.135  40.239  1.00  0.00           C  
ATOM   2716  O   ASN   180      46.106  71.080  41.001  1.00  0.00           O  
ATOM   2717  N   ASN   181      45.623  69.827  39.270  1.00  0.00           N  
ATOM   2718  H   ASN   181      45.954  69.035  38.738  1.00  0.00           H  
ATOM   2719  CA  ASN   181      44.418  70.553  38.953  1.00  0.00           C  
ATOM   2720  HA  ASN   181      44.357  71.564  39.354  1.00  0.00           H  
ATOM   2721  CB  ASN   181      44.371  70.697  37.406  1.00  0.00           C  
ATOM   2722  HB2 ASN   181      44.302  69.770  36.837  1.00  0.00           H  
ATOM   2723  HB3 ASN   181      43.486  71.291  37.181  1.00  0.00           H  
ATOM   2724  CG  ASN   181      45.516  71.519  36.857  1.00  0.00           C  
ATOM   2725  OD1 ASN   181      45.421  72.784  36.838  1.00  0.00           O  
ATOM   2726  ND2 ASN   181      46.232  70.937  35.911  1.00  0.00           N  
ATOM   2727 HD21 ASN   181      47.202  71.212  35.964  1.00  0.00           H  
ATOM   2728 HD22 ASN   181      46.140  69.935  35.824  1.00  0.00           H  
ATOM   2729  C   ASN   181      43.143  69.939  39.605  1.00  0.00           C  
ATOM   2730  O   ASN   181      42.111  70.543  39.389  1.00  0.00           O  
ATOM   2731  N   LYS   182      43.231  68.818  40.370  1.00  0.00           N  
ATOM   2732  H   LYS   182      44.130  68.383  40.521  1.00  0.00           H  
ATOM   2733  CA  LYS   182      42.065  67.910  40.481  1.00  0.00           C  
ATOM   2734  HA  LYS   182      41.534  67.821  39.533  1.00  0.00           H  
ATOM   2735  CB  LYS   182      42.537  66.487  40.805  1.00  0.00           C  
ATOM   2736  HB2 LYS   182      43.220  66.547  41.652  1.00  0.00           H  
ATOM   2737  HB3 LYS   182      41.749  65.777  41.055  1.00  0.00           H  
ATOM   2738  CG  LYS   182      43.280  65.983  39.480  1.00  0.00           C  
ATOM   2739  HG2 LYS   182      42.616  66.239  38.654  1.00  0.00           H  
ATOM   2740  HG3 LYS   182      44.286  66.399  39.409  1.00  0.00           H  
ATOM   2741  CD  LYS   182      43.529  64.524  39.743  1.00  0.00           C  
ATOM   2742  HD2 LYS   182      44.076  64.232  40.640  1.00  0.00           H  
ATOM   2743  HD3 LYS   182      42.582  64.001  39.609  1.00  0.00           H  
ATOM   2744  CE  LYS   182      44.411  64.058  38.574  1.00  0.00           C  
ATOM   2745  HE2 LYS   182      43.952  64.386  37.641  1.00  0.00           H  
ATOM   2746  HE3 LYS   182      45.447  64.395  38.542  1.00  0.00           H  
ATOM   2747  NZ  LYS   182      44.474  62.551  38.505  1.00  0.00           N  
ATOM   2748  HZ1 LYS   182      43.556  62.132  38.466  1.00  0.00           H  
ATOM   2749  HZ2 LYS   182      45.006  62.192  37.726  1.00  0.00           H  
ATOM   2750  HZ3 LYS   182      44.936  62.375  39.386  1.00  0.00           H  
ATOM   2751  C   LYS   182      41.039  68.384  41.497  1.00  0.00           C  
ATOM   2752  O   LYS   182      41.365  68.966  42.541  1.00  0.00           O  
ATOM   2753  N   THR   183      39.823  68.038  41.284  1.00  0.00           N  
ATOM   2754  H   THR   183      39.719  67.515  40.426  1.00  0.00           H  
ATOM   2755  CA  THR   183      38.919  67.820  42.467  1.00  0.00           C  
ATOM   2756  HA  THR   183      39.042  68.704  43.093  1.00  0.00           H  
ATOM   2757  CB  THR   183      37.465  67.511  42.028  1.00  0.00           C  
ATOM   2758  HB  THR   183      37.618  66.718  41.296  1.00  0.00           H  
ATOM   2759  CG2 THR   183      36.554  67.045  43.155  1.00  0.00           C  
ATOM   2760 HG21 THR   183      36.357  67.898  43.805  1.00  0.00           H  
ATOM   2761 HG22 THR   183      35.591  66.644  42.838  1.00  0.00           H  
ATOM   2762 HG23 THR   183      36.945  66.158  43.653  1.00  0.00           H  
ATOM   2763  OG1 THR   183      36.913  68.579  41.325  1.00  0.00           O  
ATOM   2764  HG1 THR   183      37.307  69.383  41.672  1.00  0.00           H  
ATOM   2765  C   THR   183      39.482  66.648  43.306  1.00  0.00           C  
ATOM   2766  O   THR   183      39.821  65.593  42.817  1.00  0.00           O  
ATOM   2767  N   ILE   184      39.517  66.899  44.596  1.00  0.00           N  
ATOM   2768  H   ILE   184      39.086  67.749  44.930  1.00  0.00           H  
ATOM   2769  CA  ILE   184      39.873  65.924  45.682  1.00  0.00           C  
ATOM   2770  HA  ILE   184      40.059  64.951  45.227  1.00  0.00           H  
ATOM   2771  CB  ILE   184      41.006  66.388  46.623  1.00  0.00           C  
ATOM   2772  HB  ILE   184      40.651  67.141  47.327  1.00  0.00           H  
ATOM   2773  CG2 ILE   184      41.639  65.301  47.481  1.00  0.00           C  
ATOM   2774 HG21 ILE   184      41.917  64.472  46.829  1.00  0.00           H  
ATOM   2775 HG22 ILE   184      42.478  65.717  48.039  1.00  0.00           H  
ATOM   2776 HG23 ILE   184      40.976  64.900  48.248  1.00  0.00           H  
ATOM   2777  CG1 ILE   184      42.028  67.093  45.717  1.00  0.00           C  
ATOM   2778 HG12 ILE   184      41.637  67.992  45.240  1.00  0.00           H  
ATOM   2779 HG13 ILE   184      42.708  67.524  46.451  1.00  0.00           H  
ATOM   2780  CD1 ILE   184      42.682  66.149  44.701  1.00  0.00           C  
ATOM   2781 HD11 ILE   184      41.962  65.447  44.280  1.00  0.00           H  
ATOM   2782 HD12 ILE   184      43.150  66.817  43.977  1.00  0.00           H  
ATOM   2783 HD13 ILE   184      43.460  65.553  45.179  1.00  0.00           H  
ATOM   2784  C   ILE   184      38.539  65.653  46.456  1.00  0.00           C  
ATOM   2785  O   ILE   184      37.872  66.568  46.894  1.00  0.00           O  
ATOM   2786  N   ILE   185      38.229  64.379  46.699  1.00  0.00           N  
ATOM   2787  H   ILE   185      38.704  63.666  46.163  1.00  0.00           H  
ATOM   2788  CA  ILE   185      37.150  63.903  47.583  1.00  0.00           C  
ATOM   2789  HA  ILE   185      36.817  64.795  48.113  1.00  0.00           H  
ATOM   2790  CB  ILE   185      36.009  63.197  46.734  1.00  0.00           C  
ATOM   2791  HB  ILE   185      36.432  62.385  46.142  1.00  0.00           H  
ATOM   2792  CG2 ILE   185      35.007  62.795  47.783  1.00  0.00           C  
ATOM   2793 HG21 ILE   185      35.012  63.507  48.609  1.00  0.00           H  
ATOM   2794 HG22 ILE   185      34.010  62.652  47.367  1.00  0.00           H  
ATOM   2795 HG23 ILE   185      35.216  61.800  48.177  1.00  0.00           H  
ATOM   2796  CG1 ILE   185      35.365  64.264  45.746  1.00  0.00           C  
ATOM   2797 HG12 ILE   185      35.464  65.292  46.093  1.00  0.00           H  
ATOM   2798 HG13 ILE   185      36.100  64.363  44.947  1.00  0.00           H  
ATOM   2799  CD1 ILE   185      33.980  63.961  45.180  1.00  0.00           C  
ATOM   2800 HD11 ILE   185      33.855  64.380  44.182  1.00  0.00           H  
ATOM   2801 HD12 ILE   185      33.931  62.893  44.964  1.00  0.00           H  
ATOM   2802 HD13 ILE   185      33.197  64.300  45.858  1.00  0.00           H  
ATOM   2803  C   ILE   185      37.752  62.901  48.639  1.00  0.00           C  
ATOM   2804  O   ILE   185      38.261  61.878  48.211  1.00  0.00           O  
ATOM   2805  N   PHE   186      37.487  63.162  49.875  1.00  0.00           N  
ATOM   2806  H   PHE   186      37.008  64.042  50.004  1.00  0.00           H  
ATOM   2807  CA  PHE   186      37.531  62.205  50.944  1.00  0.00           C  
ATOM   2808  HA  PHE   186      38.234  61.412  50.689  1.00  0.00           H  
ATOM   2809  CB  PHE   186      37.957  62.826  52.291  1.00  0.00           C  
ATOM   2810  HB2 PHE   186      37.306  63.658  52.562  1.00  0.00           H  
ATOM   2811  HB3 PHE   186      37.841  62.068  53.065  1.00  0.00           H  
ATOM   2812  CG  PHE   186      39.429  63.197  52.278  1.00  0.00           C  
ATOM   2813  CD1 PHE   186      40.407  62.439  52.883  1.00  0.00           C  
ATOM   2814  HD1 PHE   186      40.148  61.622  53.541  1.00  0.00           H  
ATOM   2815  CE1 PHE   186      41.750  62.875  52.803  1.00  0.00           C  
ATOM   2816  HE1 PHE   186      42.544  62.348  53.312  1.00  0.00           H  
ATOM   2817  CZ  PHE   186      42.061  63.895  51.947  1.00  0.00           C  
ATOM   2818  HZ  PHE   186      43.062  64.251  51.753  1.00  0.00           H  
ATOM   2819  CE2 PHE   186      41.040  64.636  51.352  1.00  0.00           C  
ATOM   2820  HE2 PHE   186      41.288  65.507  50.764  1.00  0.00           H  
ATOM   2821  CD2 PHE   186      39.740  64.417  51.655  1.00  0.00           C  
ATOM   2822  HD2 PHE   186      38.948  65.120  51.442  1.00  0.00           H  
ATOM   2823  C   PHE   186      36.103  61.678  51.016  1.00  0.00           C  
ATOM   2824  O   PHE   186      35.146  62.377  51.455  1.00  0.00           O  
ATOM   2825  N   LYS   187      35.900  60.320  50.688  1.00  0.00           N  
ATOM   2826  H   LYS   187      36.703  59.853  50.290  1.00  0.00           H  
ATOM   2827  CA  LYS   187      34.754  59.613  51.226  1.00  0.00           C  
ATOM   2828  HA  LYS   187      33.904  60.163  50.824  1.00  0.00           H  
ATOM   2829  CB  LYS   187      34.510  58.300  50.487  1.00  0.00           C  
ATOM   2830  HB2 LYS   187      35.246  57.607  50.895  1.00  0.00           H  
ATOM   2831  HB3 LYS   187      33.562  57.861  50.798  1.00  0.00           H  
ATOM   2832  CG  LYS   187      34.475  58.432  48.925  1.00  0.00           C  
ATOM   2833  HG2 LYS   187      35.303  59.020  48.529  1.00  0.00           H  
ATOM   2834  HG3 LYS   187      34.593  57.446  48.475  1.00  0.00           H  
ATOM   2835  CD  LYS   187      33.064  58.882  48.519  1.00  0.00           C  
ATOM   2836  HD2 LYS   187      32.308  58.446  49.172  1.00  0.00           H  
ATOM   2837  HD3 LYS   187      33.147  59.967  48.592  1.00  0.00           H  
ATOM   2838  CE  LYS   187      32.769  58.528  47.042  1.00  0.00           C  
ATOM   2839  HE2 LYS   187      31.820  58.882  46.641  1.00  0.00           H  
ATOM   2840  HE3 LYS   187      33.544  58.877  46.360  1.00  0.00           H  
ATOM   2841  NZ  LYS   187      32.764  57.026  46.864  1.00  0.00           N  
ATOM   2842  HZ1 LYS   187      32.279  56.852  45.995  1.00  0.00           H  
ATOM   2843  HZ2 LYS   187      33.644  56.535  46.790  1.00  0.00           H  
ATOM   2844  HZ3 LYS   187      32.183  56.587  47.563  1.00  0.00           H  
ATOM   2845  C   LYS   187      34.732  59.373  52.702  1.00  0.00           C  
ATOM   2846  O   LYS   187      35.741  59.507  53.380  1.00  0.00           O  
ATOM   2847  N   GLN   188      33.537  59.088  53.243  1.00  0.00           N  
ATOM   2848  H   GLN   188      32.722  59.016  52.652  1.00  0.00           H  
ATOM   2849  CA  GLN   188      33.589  58.213  54.431  1.00  0.00           C  
ATOM   2850  HA  GLN   188      34.011  58.801  55.245  1.00  0.00           H  
ATOM   2851  CB  GLN   188      32.128  57.956  54.882  1.00  0.00           C  
ATOM   2852  HB2 GLN   188      32.211  57.815  55.960  1.00  0.00           H  
ATOM   2853  HB3 GLN   188      31.654  58.937  54.927  1.00  0.00           H  
ATOM   2854  CG  GLN   188      31.072  57.003  54.201  1.00  0.00           C  
ATOM   2855  HG2 GLN   188      31.593  56.050  54.106  1.00  0.00           H  
ATOM   2856  HG3 GLN   188      30.162  56.834  54.776  1.00  0.00           H  
ATOM   2857  CD  GLN   188      30.665  57.468  52.832  1.00  0.00           C  
ATOM   2858  OE1 GLN   188      31.173  57.012  51.826  1.00  0.00           O  
ATOM   2859  NE2 GLN   188      29.663  58.252  52.618  1.00  0.00           N  
ATOM   2860 HE21 GLN   188      29.847  58.819  51.802  1.00  0.00           H  
ATOM   2861 HE22 GLN   188      29.336  58.612  53.503  1.00  0.00           H  
ATOM   2862  C   GLN   188      34.326  56.892  54.173  1.00  0.00           C  
ATOM   2863  O   GLN   188      34.492  56.469  52.991  1.00  0.00           O  
ATOM   2864  N   SER   189      34.532  56.097  55.198  1.00  0.00           N  
ATOM   2865  H   SER   189      34.454  56.539  56.102  1.00  0.00           H  
ATOM   2866  CA  SER   189      34.979  54.692  55.237  1.00  0.00           C  
ATOM   2867  HA  SER   189      35.912  54.624  54.677  1.00  0.00           H  
ATOM   2868  CB  SER   189      35.327  54.233  56.706  1.00  0.00           C  
ATOM   2869  HB2 SER   189      35.893  55.075  57.105  1.00  0.00           H  
ATOM   2870  HB3 SER   189      34.403  53.931  57.199  1.00  0.00           H  
ATOM   2871  OG  SER   189      36.211  53.185  56.643  1.00  0.00           O  
ATOM   2872  HG  SER   189      36.490  53.104  57.558  1.00  0.00           H  
ATOM   2873  C   SER   189      34.024  53.721  54.565  1.00  0.00           C  
ATOM   2874  O   SER   189      32.879  53.960  54.266  1.00  0.00           O  
ATOM   2875  N   SER   190      34.485  52.449  54.487  1.00  0.00           N  
ATOM   2876  H   SER   190      35.249  52.268  55.123  1.00  0.00           H  
ATOM   2877  CA  SER   190      33.876  51.178  53.883  1.00  0.00           C  
ATOM   2878  HA  SER   190      32.827  51.063  54.155  1.00  0.00           H  
ATOM   2879  CB  SER   190      33.890  51.221  52.366  1.00  0.00           C  
ATOM   2880  HB2 SER   190      33.445  52.115  51.929  1.00  0.00           H  
ATOM   2881  HB3 SER   190      34.893  51.001  51.999  1.00  0.00           H  
ATOM   2882  OG  SER   190      33.113  50.181  51.827  1.00  0.00           O  
ATOM   2883  HG  SER   190      33.172  50.281  50.874  1.00  0.00           H  
ATOM   2884  C   SER   190      34.478  49.923  54.462  1.00  0.00           C  
ATOM   2885  O   SER   190      35.618  49.946  54.927  1.00  0.00           O  
ATOM   2886  N   GLY   191      33.632  48.925  54.599  1.00  0.00           N  
ATOM   2887  H   GLY   191      32.672  49.009  54.296  1.00  0.00           H  
ATOM   2888  CA  GLY   191      34.126  47.810  55.501  1.00  0.00           C  
ATOM   2889  HA2 GLY   191      35.003  47.360  55.036  1.00  0.00           H  
ATOM   2890  HA3 GLY   191      34.385  48.386  56.390  1.00  0.00           H  
ATOM   2891  C   GLY   191      33.108  46.764  56.014  1.00  0.00           C  
ATOM   2892  O   GLY   191      32.024  47.233  56.274  1.00  0.00           O  
ATOM   2893  N   GLY   192      33.588  45.617  56.484  1.00  0.00           N  
ATOM   2894  H   GLY   192      34.569  45.524  56.262  1.00  0.00           H  
ATOM   2895  CA  GLY   192      32.946  44.564  57.290  1.00  0.00           C  
ATOM   2896  HA2 GLY   192      31.900  44.554  56.986  1.00  0.00           H  
ATOM   2897  HA3 GLY   192      33.241  43.521  57.175  1.00  0.00           H  
ATOM   2898  C   GLY   192      32.966  44.711  58.760  1.00  0.00           C  
ATOM   2899  O   GLY   192      32.633  43.697  59.367  1.00  0.00           O  
ATOM   2900  N   ASP   193      33.789  45.563  59.284  1.00  0.00           N  
ATOM   2901  H   ASP   193      34.129  46.331  58.723  1.00  0.00           H  
ATOM   2902  CA  ASP   193      33.914  45.763  60.728  1.00  0.00           C  
ATOM   2903  HA  ASP   193      33.097  45.256  61.241  1.00  0.00           H  
ATOM   2904  CB  ASP   193      35.285  45.234  61.235  1.00  0.00           C  
ATOM   2905  HB2 ASP   193      36.043  45.646  60.568  1.00  0.00           H  
ATOM   2906  HB3 ASP   193      35.430  45.620  62.244  1.00  0.00           H  
ATOM   2907  CG  ASP   193      35.273  43.749  61.185  1.00  0.00           C  
ATOM   2908  OD1 ASP   193      36.277  43.138  60.717  1.00  0.00           O  
ATOM   2909  OD2 ASP   193      34.411  43.213  61.837  1.00  0.00           O  
ATOM   2910  C   ASP   193      33.771  47.264  61.200  1.00  0.00           C  
ATOM   2911  O   ASP   193      34.213  48.168  60.448  1.00  0.00           O  
ATOM   2912  N   PRO   194      33.448  47.516  62.501  1.00  0.00           N  
ATOM   2913  CD  PRO   194      32.853  46.556  63.377  1.00  0.00           C  
ATOM   2914  HD2 PRO   194      33.625  45.811  63.571  1.00  0.00           H  
ATOM   2915  HD3 PRO   194      32.022  46.020  62.919  1.00  0.00           H  
ATOM   2916  CG  PRO   194      32.414  47.308  64.668  1.00  0.00           C  
ATOM   2917  HG2 PRO   194      32.722  46.825  65.595  1.00  0.00           H  
ATOM   2918  HG3 PRO   194      31.325  47.263  64.674  1.00  0.00           H  
ATOM   2919  CB  PRO   194      32.916  48.711  64.586  1.00  0.00           C  
ATOM   2920  HB2 PRO   194      33.668  48.875  65.358  1.00  0.00           H  
ATOM   2921  HB3 PRO   194      32.059  49.381  64.653  1.00  0.00           H  
ATOM   2922  CA  PRO   194      33.628  48.786  63.127  1.00  0.00           C  
ATOM   2923  HA  PRO   194      33.097  49.510  62.508  1.00  0.00           H  
ATOM   2924  C   PRO   194      35.078  49.273  63.336  1.00  0.00           C  
ATOM   2925  O   PRO   194      35.225  50.465  63.113  1.00  0.00           O  
ATOM   2926  N   GLU   195      36.017  48.314  63.294  1.00  0.00           N  
ATOM   2927  H   GLU   195      35.634  47.383  63.381  1.00  0.00           H  
ATOM   2928  CA  GLU   195      37.510  48.558  63.337  1.00  0.00           C  
ATOM   2929  HA  GLU   195      37.865  48.847  64.326  1.00  0.00           H  
ATOM   2930  CB  GLU   195      38.156  47.183  63.143  1.00  0.00           C  
ATOM   2931  HB2 GLU   195      37.613  46.735  62.310  1.00  0.00           H  
ATOM   2932  HB3 GLU   195      39.170  47.359  62.785  1.00  0.00           H  
ATOM   2933  CG  GLU   195      38.317  46.294  64.417  1.00  0.00           C  
ATOM   2934  HG2 GLU   195      39.187  45.638  64.444  1.00  0.00           H  
ATOM   2935  HG3 GLU   195      38.387  46.969  65.270  1.00  0.00           H  
ATOM   2936  CD  GLU   195      37.008  45.582  64.706  1.00  0.00           C  
ATOM   2937  OE1 GLU   195      35.938  46.180  64.945  1.00  0.00           O  
ATOM   2938  OE2 GLU   195      36.972  44.323  64.634  1.00  0.00           O  
ATOM   2939  C   GLU   195      38.067  49.487  62.341  1.00  0.00           C  
ATOM   2940  O   GLU   195      39.191  50.022  62.443  1.00  0.00           O  
ATOM   2941  N   ILE   196      37.347  49.583  61.208  1.00  0.00           N  
ATOM   2942  H   ILE   196      36.459  49.103  61.195  1.00  0.00           H  
ATOM   2943  CA  ILE   196      37.780  50.389  60.085  1.00  0.00           C  
ATOM   2944  HA  ILE   196      38.585  51.058  60.388  1.00  0.00           H  
ATOM   2945  CB  ILE   196      38.408  49.412  59.096  1.00  0.00           C  
ATOM   2946  HB  ILE   196      39.173  48.830  59.610  1.00  0.00           H  
ATOM   2947  CG2 ILE   196      37.408  48.369  58.490  1.00  0.00           C  
ATOM   2948 HG21 ILE   196      36.514  48.322  59.111  1.00  0.00           H  
ATOM   2949 HG22 ILE   196      37.156  48.522  57.441  1.00  0.00           H  
ATOM   2950 HG23 ILE   196      38.027  47.476  58.580  1.00  0.00           H  
ATOM   2951  CG1 ILE   196      39.190  50.125  57.997  1.00  0.00           C  
ATOM   2952 HG12 ILE   196      39.567  49.394  57.281  1.00  0.00           H  
ATOM   2953 HG13 ILE   196      38.465  50.780  57.515  1.00  0.00           H  
ATOM   2954  CD1 ILE   196      40.415  50.908  58.293  1.00  0.00           C  
ATOM   2955 HD11 ILE   196      41.023  51.063  57.401  1.00  0.00           H  
ATOM   2956 HD12 ILE   196      40.165  51.874  58.732  1.00  0.00           H  
ATOM   2957 HD13 ILE   196      40.999  50.395  59.057  1.00  0.00           H  
ATOM   2958  C   ILE   196      36.709  51.243  59.500  1.00  0.00           C  
ATOM   2959  O   ILE   196      37.000  52.326  59.054  1.00  0.00           O  
ATOM   2960  N   VAL   197      35.403  51.039  59.865  1.00  0.00           N  
ATOM   2961  H   VAL   197      35.162  50.168  60.316  1.00  0.00           H  
ATOM   2962  CA  VAL   197      34.283  51.901  59.448  1.00  0.00           C  
ATOM   2963  HA  VAL   197      34.552  52.284  58.464  1.00  0.00           H  
ATOM   2964  CB  VAL   197      32.947  51.177  59.294  1.00  0.00           C  
ATOM   2965  HB  VAL   197      32.777  50.609  60.209  1.00  0.00           H  
ATOM   2966  CG1 VAL   197      31.611  52.056  59.188  1.00  0.00           C  
ATOM   2967 HG11 VAL   197      31.377  52.607  60.099  1.00  0.00           H  
ATOM   2968 HG12 VAL   197      31.660  52.633  58.265  1.00  0.00           H  
ATOM   2969 HG13 VAL   197      30.750  51.395  59.097  1.00  0.00           H  
ATOM   2970  CG2 VAL   197      32.997  50.147  58.200  1.00  0.00           C  
ATOM   2971 HG21 VAL   197      32.641  50.541  57.248  1.00  0.00           H  
ATOM   2972 HG22 VAL   197      33.960  49.636  58.219  1.00  0.00           H  
ATOM   2973 HG23 VAL   197      32.215  49.441  58.480  1.00  0.00           H  
ATOM   2974  C   VAL   197      34.082  53.115  60.390  1.00  0.00           C  
ATOM   2975  O   VAL   197      33.929  54.278  59.912  1.00  0.00           O  
ATOM   2976  N   THR   198      34.194  52.839  61.673  1.00  0.00           N  
ATOM   2977  H   THR   198      34.516  51.925  61.958  1.00  0.00           H  
ATOM   2978  CA  THR   198      34.446  53.841  62.667  1.00  0.00           C  
ATOM   2979  HA  THR   198      33.981  54.782  62.374  1.00  0.00           H  
ATOM   2980  CB  THR   198      33.770  53.459  63.959  1.00  0.00           C  
ATOM   2981  HB  THR   198      33.793  54.337  64.604  1.00  0.00           H  
ATOM   2982  CG2 THR   198      32.309  53.113  63.852  1.00  0.00           C  
ATOM   2983 HG21 THR   198      31.863  53.257  64.837  1.00  0.00           H  
ATOM   2984 HG22 THR   198      31.841  53.802  63.148  1.00  0.00           H  
ATOM   2985 HG23 THR   198      32.201  52.077  63.532  1.00  0.00           H  
ATOM   2986  OG1 THR   198      34.318  52.411  64.649  1.00  0.00           O  
ATOM   2987  HG1 THR   198      34.982  52.080  64.040  1.00  0.00           H  
ATOM   2988  C   THR   198      35.884  54.127  62.951  1.00  0.00           C  
ATOM   2989  O   THR   198      36.754  53.426  62.512  1.00  0.00           O  
ATOM   2990  N   HIE   199      36.248  55.312  63.438  1.00  0.00           N  
ATOM   2991  H   HIE   199      35.624  55.994  63.844  1.00  0.00           H  
ATOM   2992  CA  HIE   199      37.585  55.527  63.901  1.00  0.00           C  
ATOM   2993  HA  HIE   199      38.224  54.980  63.208  1.00  0.00           H  
ATOM   2994  CB  HIE   199      38.049  56.966  63.855  1.00  0.00           C  
ATOM   2995  HB2 HIE   199      37.962  57.394  62.856  1.00  0.00           H  
ATOM   2996  HB3 HIE   199      37.392  57.457  64.573  1.00  0.00           H  
ATOM   2997  CG  HIE   199      39.422  57.098  64.251  1.00  0.00           C  
ATOM   2998  ND1 HIE   199      40.507  56.626  63.514  1.00  0.00           N  
ATOM   2999  CE1 HIE   199      41.537  56.653  64.359  1.00  0.00           C  
ATOM   3000  HE1 HIE   199      42.542  56.324  64.140  1.00  0.00           H  
ATOM   3001  NE2 HIE   199      41.155  57.164  65.514  1.00  0.00           N  
ATOM   3002  HE2 HIE   199      41.692  57.070  66.364  1.00  0.00           H  
ATOM   3003  CD2 HIE   199      39.799  57.421  65.511  1.00  0.00           C  
ATOM   3004  HD2 HIE   199      39.194  57.771  66.334  1.00  0.00           H  
ATOM   3005  C   HIE   199      37.813  54.828  65.245  1.00  0.00           C  
ATOM   3006  O   HIE   199      37.308  55.203  66.320  1.00  0.00           O  
ATOM   3007  N   TRP   200      38.692  53.788  65.186  1.00  0.00           N  
ATOM   3008  H   TRP   200      39.336  53.788  64.408  1.00  0.00           H  
ATOM   3009  CA  TRP   200      38.936  52.827  66.194  1.00  0.00           C  
ATOM   3010  HA  TRP   200      38.136  52.854  66.935  1.00  0.00           H  
ATOM   3011  CB  TRP   200      39.035  51.426  65.590  1.00  0.00           C  
ATOM   3012  HB2 TRP   200      38.074  51.092  65.201  1.00  0.00           H  
ATOM   3013  HB3 TRP   200      39.680  51.451  64.711  1.00  0.00           H  
ATOM   3014  CG  TRP   200      39.539  50.306  66.474  1.00  0.00           C  
ATOM   3015  CD1 TRP   200      39.285  50.132  67.743  1.00  0.00           C  
ATOM   3016  HD1 TRP   200      38.620  50.753  68.325  1.00  0.00           H  
ATOM   3017  NE1 TRP   200      39.871  49.023  68.288  1.00  0.00           N  
ATOM   3018  HE1 TRP   200      39.806  48.634  69.218  1.00  0.00           H  
ATOM   3019  CE2 TRP   200      40.586  48.352  67.308  1.00  0.00           C  
ATOM   3020  CZ2 TRP   200      41.159  47.104  67.308  1.00  0.00           C  
ATOM   3021  HZ2 TRP   200      41.197  46.518  68.214  1.00  0.00           H  
ATOM   3022  CH2 TRP   200      41.843  46.763  66.091  1.00  0.00           C  
ATOM   3023  HH2 TRP   200      42.181  45.741  66.002  1.00  0.00           H  
ATOM   3024  CZ3 TRP   200      41.767  47.587  64.947  1.00  0.00           C  
ATOM   3025  HZ3 TRP   200      41.970  47.168  63.972  1.00  0.00           H  
ATOM   3026  CE3 TRP   200      41.148  48.855  64.991  1.00  0.00           C  
ATOM   3027  HE3 TRP   200      41.019  49.526  64.155  1.00  0.00           H  
ATOM   3028  CD2 TRP   200      40.409  49.181  66.170  1.00  0.00           C  
ATOM   3029  C   TRP   200      40.367  53.154  66.771  1.00  0.00           C  
ATOM   3030  O   TRP   200      41.257  53.361  65.950  1.00  0.00           O  
ATOM   3031  N   PHE   201      40.561  53.384  68.101  1.00  0.00           N  
ATOM   3032  H   PHE   201      39.822  53.470  68.783  1.00  0.00           H  
ATOM   3033  CA  PHE   201      41.843  53.502  68.768  1.00  0.00           C  
ATOM   3034  HA  PHE   201      42.533  52.855  68.226  1.00  0.00           H  
ATOM   3035  CB  PHE   201      42.348  54.920  68.565  1.00  0.00           C  
ATOM   3036  HB2 PHE   201      43.409  54.842  68.805  1.00  0.00           H  
ATOM   3037  HB3 PHE   201      42.375  55.097  67.490  1.00  0.00           H  
ATOM   3038  CG  PHE   201      41.645  56.156  69.104  1.00  0.00           C  
ATOM   3039  CD1 PHE   201      40.321  56.439  68.778  1.00  0.00           C  
ATOM   3040  HD1 PHE   201      39.886  56.057  67.866  1.00  0.00           H  
ATOM   3041  CE1 PHE   201      39.593  57.407  69.416  1.00  0.00           C  
ATOM   3042  HE1 PHE   201      38.588  57.672  69.124  1.00  0.00           H  
ATOM   3043  CZ  PHE   201      40.186  57.991  70.558  1.00  0.00           C  
ATOM   3044  HZ  PHE   201      39.660  58.702  71.177  1.00  0.00           H  
ATOM   3045  CE2 PHE   201      41.439  57.649  71.013  1.00  0.00           C  
ATOM   3046  HE2 PHE   201      41.702  57.970  72.010  1.00  0.00           H  
ATOM   3047  CD2 PHE   201      42.209  56.705  70.284  1.00  0.00           C  
ATOM   3048  HD2 PHE   201      42.960  56.192  70.866  1.00  0.00           H  
ATOM   3049  C   PHE   201      41.803  53.054  70.210  1.00  0.00           C  
ATOM   3050  O   PHE   201      40.734  52.647  70.695  1.00  0.00           O  
ATOM   3051  N   ASN   202      42.958  53.049  70.930  1.00  0.00           N  
ATOM   3052  H   ASN   202      43.827  53.338  70.506  1.00  0.00           H  
ATOM   3053  CA  ASN   202      42.969  52.755  72.362  1.00  0.00           C  
ATOM   3054  HA  ASN   202      41.977  52.474  72.715  1.00  0.00           H  
ATOM   3055  CB  ASN   202      43.841  51.494  72.452  1.00  0.00           C  
ATOM   3056  HB2 ASN   202      43.536  50.983  73.364  1.00  0.00           H  
ATOM   3057  HB3 ASN   202      43.592  50.790  71.658  1.00  0.00           H  
ATOM   3058  CG  ASN   202      45.365  51.698  72.414  1.00  0.00           C  
ATOM   3059  OD1 ASN   202      45.981  51.993  71.395  1.00  0.00           O  
ATOM   3060  ND2 ASN   202      45.913  51.697  73.634  1.00  0.00           N  
ATOM   3061 HD21 ASN   202      46.358  52.579  73.844  1.00  0.00           H  
ATOM   3062 HD22 ASN   202      45.363  51.298  74.381  1.00  0.00           H  
ATOM   3063  C   ASN   202      43.487  53.863  73.225  1.00  0.00           C  
ATOM   3064  O   ASN   202      44.393  54.669  72.864  1.00  0.00           O  
ATOM   3065  N   CYX   203      42.769  54.113  74.315  1.00  0.00           N  
ATOM   3066  H   CYX   203      41.950  53.564  74.535  1.00  0.00           H  
ATOM   3067  CA  CYX   203      42.964  55.293  75.162  1.00  0.00           C  
ATOM   3068  HA  CYX   203      44.022  55.557  75.186  1.00  0.00           H  
ATOM   3069  CB  CYX   203      42.297  56.499  74.364  1.00  0.00           C  
ATOM   3070  HB2 CYX   203      42.711  56.557  73.357  1.00  0.00           H  
ATOM   3071  HB3 CYX   203      41.228  56.394  74.182  1.00  0.00           H  
ATOM   3072  SG  CYX   203      42.647  58.113  75.023  1.00  0.00           S  
ATOM   3073  C   CYX   203      42.344  55.003  76.497  1.00  0.00           C  
ATOM   3074  O   CYX   203      41.296  54.318  76.579  1.00  0.00           O  
ATOM   3075  N   GLY   204      43.141  55.271  77.623  1.00  0.00           N  
ATOM   3076  H   GLY   204      44.080  55.604  77.458  1.00  0.00           H  
ATOM   3077  CA  GLY   204      42.796  54.615  78.936  1.00  0.00           C  
ATOM   3078  HA2 GLY   204      43.657  54.891  79.545  1.00  0.00           H  
ATOM   3079  HA3 GLY   204      41.900  55.029  79.399  1.00  0.00           H  
ATOM   3080  C   GLY   204      42.947  53.071  79.108  1.00  0.00           C  
ATOM   3081  O   GLY   204      43.615  52.473  78.269  1.00  0.00           O  
ATOM   3082  N   GLY   205      41.913  52.460  79.630  1.00  0.00           N  
ATOM   3083  H   GLY   205      41.111  52.919  80.036  1.00  0.00           H  
ATOM   3084  CA  GLY   205      41.844  51.008  79.668  1.00  0.00           C  
ATOM   3085  HA2 GLY   205      42.845  50.578  79.710  1.00  0.00           H  
ATOM   3086  HA3 GLY   205      41.200  50.723  80.499  1.00  0.00           H  
ATOM   3087  C   GLY   205      41.170  50.436  78.465  1.00  0.00           C  
ATOM   3088  O   GLY   205      40.997  49.226  78.292  1.00  0.00           O  
ATOM   3089  N   GLU   206      40.782  51.209  77.486  1.00  0.00           N  
ATOM   3090  H   GLU   206      41.073  52.166  77.631  1.00  0.00           H  
ATOM   3091  CA  GLU   206      39.582  51.063  76.656  1.00  0.00           C  
ATOM   3092  HA  GLU   206      39.159  50.078  76.855  1.00  0.00           H  
ATOM   3093  CB  GLU   206      38.495  52.126  76.928  1.00  0.00           C  
ATOM   3094  HB2 GLU   206      38.798  53.156  76.742  1.00  0.00           H  
ATOM   3095  HB3 GLU   206      37.744  51.812  76.203  1.00  0.00           H  
ATOM   3096  CG  GLU   206      37.924  52.047  78.369  1.00  0.00           C  
ATOM   3097  HG2 GLU   206      36.946  52.516  78.473  1.00  0.00           H  
ATOM   3098  HG3 GLU   206      37.680  50.986  78.423  1.00  0.00           H  
ATOM   3099  CD  GLU   206      38.716  52.507  79.566  1.00  0.00           C  
ATOM   3100  OE1 GLU   206      38.793  51.789  80.622  1.00  0.00           O  
ATOM   3101  OE2 GLU   206      39.299  53.675  79.486  1.00  0.00           O  
ATOM   3102  C   GLU   206      40.004  51.017  75.187  1.00  0.00           C  
ATOM   3103  O   GLU   206      41.075  51.448  74.815  1.00  0.00           O  
ATOM   3104  N   PHE   207      39.103  50.486  74.337  1.00  0.00           N  
ATOM   3105  H   PHE   207      38.304  50.096  74.816  1.00  0.00           H  
ATOM   3106  CA  PHE   207      38.916  50.840  72.884  1.00  0.00           C  
ATOM   3107  HA  PHE   207      39.805  51.328  72.484  1.00  0.00           H  
ATOM   3108  CB  PHE   207      38.650  49.677  71.988  1.00  0.00           C  
ATOM   3109  HB2 PHE   207      37.749  49.261  72.440  1.00  0.00           H  
ATOM   3110  HB3 PHE   207      38.475  50.004  70.963  1.00  0.00           H  
ATOM   3111  CG  PHE   207      39.744  48.647  72.046  1.00  0.00           C  
ATOM   3112  CD1 PHE   207      39.370  47.299  72.284  1.00  0.00           C  
ATOM   3113  HD1 PHE   207      38.364  47.001  72.539  1.00  0.00           H  
ATOM   3114  CE1 PHE   207      40.427  46.381  72.206  1.00  0.00           C  
ATOM   3115  HE1 PHE   207      40.215  45.353  72.459  1.00  0.00           H  
ATOM   3116  CZ  PHE   207      41.726  46.810  71.905  1.00  0.00           C  
ATOM   3117  HZ  PHE   207      42.515  46.074  71.874  1.00  0.00           H  
ATOM   3118  CE2 PHE   207      42.009  48.095  71.427  1.00  0.00           C  
ATOM   3119  HE2 PHE   207      42.980  48.396  71.063  1.00  0.00           H  
ATOM   3120  CD2 PHE   207      40.971  49.019  71.479  1.00  0.00           C  
ATOM   3121  HD2 PHE   207      41.106  50.046  71.170  1.00  0.00           H  
ATOM   3122  C   PHE   207      37.780  51.908  72.653  1.00  0.00           C  
ATOM   3123  O   PHE   207      36.904  52.079  73.539  1.00  0.00           O  
ATOM   3124  N   PHE   208      37.899  52.803  71.643  1.00  0.00           N  
ATOM   3125  H   PHE   208      38.795  52.817  71.178  1.00  0.00           H  
ATOM   3126  CA  PHE   208      36.874  53.788  71.281  1.00  0.00           C  
ATOM   3127  HA  PHE   208      36.023  53.638  71.946  1.00  0.00           H  
ATOM   3128  CB  PHE   208      37.488  55.219  71.323  1.00  0.00           C  
ATOM   3129  HB2 PHE   208      38.455  55.185  70.822  1.00  0.00           H  
ATOM   3130  HB3 PHE   208      36.769  55.888  70.849  1.00  0.00           H  
ATOM   3131  CG  PHE   208      37.643  55.868  72.746  1.00  0.00           C  
ATOM   3132  CD1 PHE   208      37.248  57.176  72.938  1.00  0.00           C  
ATOM   3133  HD1 PHE   208      36.752  57.787  72.198  1.00  0.00           H  
ATOM   3134  CE1 PHE   208      37.380  57.758  74.209  1.00  0.00           C  
ATOM   3135  HE1 PHE   208      36.966  58.743  74.367  1.00  0.00           H  
ATOM   3136  CZ  PHE   208      38.172  57.062  75.145  1.00  0.00           C  
ATOM   3137  HZ  PHE   208      38.561  57.509  76.047  1.00  0.00           H  
ATOM   3138  CE2 PHE   208      38.567  55.707  74.977  1.00  0.00           C  
ATOM   3139  HE2 PHE   208      38.802  55.150  75.872  1.00  0.00           H  
ATOM   3140  CD2 PHE   208      38.307  55.129  73.746  1.00  0.00           C  
ATOM   3141  HD2 PHE   208      38.620  54.096  73.756  1.00  0.00           H  
ATOM   3142  C   PHE   208      36.430  53.575  69.823  1.00  0.00           C  
ATOM   3143  O   PHE   208      37.340  53.592  68.957  1.00  0.00           O  
ATOM   3144  N   TYR   209      35.163  53.370  69.657  1.00  0.00           N  
ATOM   3145  H   TYR   209      34.580  53.308  70.479  1.00  0.00           H  
ATOM   3146  CA  TYR   209      34.616  53.221  68.302  1.00  0.00           C  
ATOM   3147  HA  TYR   209      35.447  53.231  67.597  1.00  0.00           H  
ATOM   3148  CB  TYR   209      33.778  51.961  68.027  1.00  0.00           C  
ATOM   3149  HB2 TYR   209      32.932  51.982  68.714  1.00  0.00           H  
ATOM   3150  HB3 TYR   209      33.445  51.973  66.990  1.00  0.00           H  
ATOM   3151  CG  TYR   209      34.599  50.772  68.347  1.00  0.00           C  
ATOM   3152  CD1 TYR   209      35.499  50.249  67.357  1.00  0.00           C  
ATOM   3153  HD1 TYR   209      35.516  50.598  66.335  1.00  0.00           H  
ATOM   3154  CE1 TYR   209      36.184  49.131  67.806  1.00  0.00           C  
ATOM   3155  HE1 TYR   209      36.878  48.639  67.140  1.00  0.00           H  
ATOM   3156  CZ  TYR   209      36.267  48.660  69.124  1.00  0.00           C  
ATOM   3157  OH  TYR   209      37.279  47.843  69.475  1.00  0.00           O  
ATOM   3158  HH  TYR   209      37.223  47.183  68.780  1.00  0.00           H  
ATOM   3159  CE2 TYR   209      35.370  49.216  70.040  1.00  0.00           C  
ATOM   3160  HE2 TYR   209      35.511  48.909  71.066  1.00  0.00           H  
ATOM   3161  CD2 TYR   209      34.489  50.224  69.661  1.00  0.00           C  
ATOM   3162  HD2 TYR   209      33.896  50.789  70.365  1.00  0.00           H  
ATOM   3163  C   TYR   209      33.890  54.566  67.962  1.00  0.00           C  
ATOM   3164  O   TYR   209      32.723  54.730  68.258  1.00  0.00           O  
ATOM   3165  N   CYX   210      34.517  55.552  67.359  1.00  0.00           N  
ATOM   3166  H   CYX   210      35.515  55.425  67.268  1.00  0.00           H  
ATOM   3167  CA  CYX   210      33.925  56.899  67.023  1.00  0.00           C  
ATOM   3168  HA  CYX   210      33.179  57.046  67.804  1.00  0.00           H  
ATOM   3169  CB  CYX   210      34.974  57.926  67.391  1.00  0.00           C  
ATOM   3170  HB2 CYX   210      35.770  57.908  66.648  1.00  0.00           H  
ATOM   3171  HB3 CYX   210      34.545  58.926  67.317  1.00  0.00           H  
ATOM   3172  SG  CYX   210      35.621  57.915  69.035  1.00  0.00           S  
ATOM   3173  C   CYX   210      33.290  57.119  65.587  1.00  0.00           C  
ATOM   3174  O   CYX   210      33.987  56.974  64.544  1.00  0.00           O  
ATOM   3175  N   ASN   211      32.027  57.558  65.528  1.00  0.00           N  
ATOM   3176  H   ASN   211      31.536  57.628  66.407  1.00  0.00           H  
ATOM   3177  CA  ASN   211      31.323  57.560  64.259  1.00  0.00           C  
ATOM   3178  HA  ASN   211      31.589  56.632  63.753  1.00  0.00           H  
ATOM   3179  CB  ASN   211      29.815  57.550  64.573  1.00  0.00           C  
ATOM   3180  HB2 ASN   211      29.583  56.488  64.657  1.00  0.00           H  
ATOM   3181  HB3 ASN   211      29.599  58.244  65.385  1.00  0.00           H  
ATOM   3182  CG  ASN   211      28.977  57.929  63.392  1.00  0.00           C  
ATOM   3183  OD1 ASN   211      28.877  57.242  62.372  1.00  0.00           O  
ATOM   3184  ND2 ASN   211      28.022  58.772  63.711  1.00  0.00           N  
ATOM   3185 HD21 ASN   211      27.162  58.287  63.498  1.00  0.00           H  
ATOM   3186 HD22 ASN   211      27.949  59.100  64.663  1.00  0.00           H  
ATOM   3187  C   ASN   211      31.650  58.742  63.307  1.00  0.00           C  
ATOM   3188  O   ASN   211      31.022  59.779  63.254  1.00  0.00           O  
ATOM   3189  N   SER   212      32.635  58.505  62.414  1.00  0.00           N  
ATOM   3190  H   SER   212      32.759  57.509  62.296  1.00  0.00           H  
ATOM   3191  CA  SER   212      33.548  59.405  61.726  1.00  0.00           C  
ATOM   3192  HA  SER   212      33.529  60.334  62.296  1.00  0.00           H  
ATOM   3193  CB  SER   212      34.961  58.852  61.861  1.00  0.00           C  
ATOM   3194  HB2 SER   212      35.624  59.365  61.163  1.00  0.00           H  
ATOM   3195  HB3 SER   212      35.321  59.116  62.855  1.00  0.00           H  
ATOM   3196  OG  SER   212      35.108  57.442  61.630  1.00  0.00           O  
ATOM   3197  HG  SER   212      36.015  57.160  61.488  1.00  0.00           H  
ATOM   3198  C   SER   212      33.218  59.794  60.247  1.00  0.00           C  
ATOM   3199  O   SER   212      34.104  59.928  59.372  1.00  0.00           O  
ATOM   3200  N   THR   213      31.937  60.138  60.027  1.00  0.00           N  
ATOM   3201  H   THR   213      31.295  59.942  60.782  1.00  0.00           H  
ATOM   3202  CA  THR   213      31.389  60.399  58.711  1.00  0.00           C  
ATOM   3203  HA  THR   213      32.074  59.994  57.966  1.00  0.00           H  
ATOM   3204  CB  THR   213      30.094  59.641  58.650  1.00  0.00           C  
ATOM   3205  HB  THR   213      29.660  59.781  57.660  1.00  0.00           H  
ATOM   3206  CG2 THR   213      30.146  58.138  58.919  1.00  0.00           C  
ATOM   3207 HG21 THR   213      29.210  57.619  58.716  1.00  0.00           H  
ATOM   3208 HG22 THR   213      30.848  57.718  58.199  1.00  0.00           H  
ATOM   3209 HG23 THR   213      30.416  58.015  59.968  1.00  0.00           H  
ATOM   3210  OG1 THR   213      29.140  60.176  59.545  1.00  0.00           O  
ATOM   3211  HG1 THR   213      28.328  60.424  59.097  1.00  0.00           H  
ATOM   3212  C   THR   213      31.273  61.879  58.455  1.00  0.00           C  
ATOM   3213  O   THR   213      31.752  62.262  57.407  1.00  0.00           O  
ATOM   3214  N   GLN   214      30.880  62.659  59.492  1.00  0.00           N  
ATOM   3215  H   GLN   214      30.425  62.292  60.315  1.00  0.00           H  
ATOM   3216  CA  GLN   214      31.014  64.095  59.466  1.00  0.00           C  
ATOM   3217  HA  GLN   214      30.572  64.434  58.529  1.00  0.00           H  
ATOM   3218  CB  GLN   214      30.218  64.773  60.593  1.00  0.00           C  
ATOM   3219  HB2 GLN   214      29.345  64.143  60.758  1.00  0.00           H  
ATOM   3220  HB3 GLN   214      30.763  64.716  61.535  1.00  0.00           H  
ATOM   3221  CG  GLN   214      29.667  66.180  60.268  1.00  0.00           C  
ATOM   3222  HG2 GLN   214      30.404  66.808  59.766  1.00  0.00           H  
ATOM   3223  HG3 GLN   214      28.827  66.140  59.575  1.00  0.00           H  
ATOM   3224  CD  GLN   214      29.342  66.905  61.597  1.00  0.00           C  
ATOM   3225  OE1 GLN   214      29.605  68.059  61.716  1.00  0.00           O  
ATOM   3226  NE2 GLN   214      28.601  66.294  62.481  1.00  0.00           N  
ATOM   3227 HE21 GLN   214      28.357  65.332  62.290  1.00  0.00           H  
ATOM   3228 HE22 GLN   214      28.382  66.787  63.334  1.00  0.00           H  
ATOM   3229  C   GLN   214      32.469  64.446  59.608  1.00  0.00           C  
ATOM   3230  O   GLN   214      32.931  65.278  58.772  1.00  0.00           O  
ATOM   3231  N   LEU   215      33.164  63.773  60.534  1.00  0.00           N  
ATOM   3232  H   LEU   215      32.688  63.515  61.387  1.00  0.00           H  
ATOM   3233  CA  LEU   215      34.622  63.924  60.533  1.00  0.00           C  
ATOM   3234  HA  LEU   215      34.881  64.911  60.915  1.00  0.00           H  
ATOM   3235  CB  LEU   215      35.287  62.949  61.474  1.00  0.00           C  
ATOM   3236  HB2 LEU   215      34.745  63.181  62.391  1.00  0.00           H  
ATOM   3237  HB3 LEU   215      35.111  61.924  61.147  1.00  0.00           H  
ATOM   3238  CG  LEU   215      36.789  63.198  61.695  1.00  0.00           C  
ATOM   3239  HG  LEU   215      37.310  63.602  60.827  1.00  0.00           H  
ATOM   3240  CD1 LEU   215      37.082  64.073  62.881  1.00  0.00           C  
ATOM   3241 HD11 LEU   215      36.733  63.515  63.750  1.00  0.00           H  
ATOM   3242 HD12 LEU   215      38.153  64.271  62.842  1.00  0.00           H  
ATOM   3243 HD13 LEU   215      36.570  65.030  62.785  1.00  0.00           H  
ATOM   3244  CD2 LEU   215      37.419  61.831  61.862  1.00  0.00           C  
ATOM   3245 HD21 LEU   215      37.029  61.307  62.734  1.00  0.00           H  
ATOM   3246 HD22 LEU   215      37.298  61.203  60.979  1.00  0.00           H  
ATOM   3247 HD23 LEU   215      38.504  61.878  61.947  1.00  0.00           H  
ATOM   3248  C   LEU   215      35.372  63.854  59.127  1.00  0.00           C  
ATOM   3249  O   LEU   215      35.958  64.833  58.740  1.00  0.00           O  
ATOM   3250  N   PHE   216      35.144  62.856  58.315  1.00  0.00           N  
ATOM   3251  H   PHE   216      34.811  61.973  58.675  1.00  0.00           H  
ATOM   3252  CA  PHE   216      35.970  62.662  57.122  1.00  0.00           C  
ATOM   3253  HA  PHE   216      36.881  63.255  57.195  1.00  0.00           H  
ATOM   3254  CB  PHE   216      36.508  61.205  57.052  1.00  0.00           C  
ATOM   3255  HB2 PHE   216      35.763  60.486  57.392  1.00  0.00           H  
ATOM   3256  HB3 PHE   216      36.627  60.940  56.001  1.00  0.00           H  
ATOM   3257  CG  PHE   216      37.853  60.989  57.768  1.00  0.00           C  
ATOM   3258  CD1 PHE   216      38.960  61.770  57.366  1.00  0.00           C  
ATOM   3259  HD1 PHE   216      38.904  62.402  56.492  1.00  0.00           H  
ATOM   3260  CE1 PHE   216      40.276  61.646  57.906  1.00  0.00           C  
ATOM   3261  HE1 PHE   216      41.069  62.262  57.507  1.00  0.00           H  
ATOM   3262  CZ  PHE   216      40.510  60.530  58.798  1.00  0.00           C  
ATOM   3263  HZ  PHE   216      41.523  60.159  58.857  1.00  0.00           H  
ATOM   3264  CE2 PHE   216      39.344  59.918  59.326  1.00  0.00           C  
ATOM   3265  HE2 PHE   216      39.520  59.308  60.200  1.00  0.00           H  
ATOM   3266  CD2 PHE   216      38.074  60.084  58.784  1.00  0.00           C  
ATOM   3267  HD2 PHE   216      37.251  59.519  59.196  1.00  0.00           H  
ATOM   3268  C   PHE   216      35.316  63.160  55.743  1.00  0.00           C  
ATOM   3269  O   PHE   216      35.988  63.848  54.962  1.00  0.00           O  
ATOM   3270  N   ASN   217      33.997  62.870  55.532  1.00  0.00           N  
ATOM   3271  H   ASN   217      33.507  62.257  56.168  1.00  0.00           H  
ATOM   3272  CA  ASN   217      33.490  62.908  54.188  1.00  0.00           C  
ATOM   3273  HA  ASN   217      34.121  62.300  53.540  1.00  0.00           H  
ATOM   3274  CB  ASN   217      32.034  62.284  54.111  1.00  0.00           C  
ATOM   3275  HB2 ASN   217      32.055  61.250  54.456  1.00  0.00           H  
ATOM   3276  HB3 ASN   217      31.249  62.728  54.724  1.00  0.00           H  
ATOM   3277  CG  ASN   217      31.505  62.094  52.711  1.00  0.00           C  
ATOM   3278  OD1 ASN   217      31.943  61.249  52.006  1.00  0.00           O  
ATOM   3279  ND2 ASN   217      30.598  62.955  52.266  1.00  0.00           N  
ATOM   3280 HD21 ASN   217      30.667  63.826  52.773  1.00  0.00           H  
ATOM   3281 HD22 ASN   217      30.750  63.118  51.281  1.00  0.00           H  
ATOM   3282  C   ASN   217      33.406  64.396  53.732  1.00  0.00           C  
ATOM   3283  O   ASN   217      32.475  65.209  54.112  1.00  0.00           O  
ATOM   3284  N   SER   218      34.312  64.806  52.820  1.00  0.00           N  
ATOM   3285  H   SER   218      34.820  64.190  52.201  1.00  0.00           H  
ATOM   3286  CA  SER   218      34.537  66.218  52.276  1.00  0.00           C  
ATOM   3287  HA  SER   218      33.560  66.700  52.314  1.00  0.00           H  
ATOM   3288  CB  SER   218      35.425  66.938  53.352  1.00  0.00           C  
ATOM   3289  HB2 SER   218      35.405  67.998  53.099  1.00  0.00           H  
ATOM   3290  HB3 SER   218      34.978  66.892  54.346  1.00  0.00           H  
ATOM   3291  OG  SER   218      36.666  66.420  53.525  1.00  0.00           O  
ATOM   3292  HG  SER   218      36.689  65.638  54.081  1.00  0.00           H  
ATOM   3293  C   SER   218      35.058  66.325  50.870  1.00  0.00           C  
ATOM   3294  O   SER   218      35.719  65.418  50.407  1.00  0.00           O  
ATOM   3295  N   THR   219      34.785  67.455  50.155  1.00  0.00           N  
ATOM   3296  H   THR   219      34.555  68.251  50.732  1.00  0.00           H  
ATOM   3297  CA  THR   219      34.888  67.657  48.708  1.00  0.00           C  
ATOM   3298  HA  THR   219      35.435  66.859  48.205  1.00  0.00           H  
ATOM   3299  CB  THR   219      33.566  67.569  48.023  1.00  0.00           C  
ATOM   3300  HB  THR   219      32.870  68.189  48.588  1.00  0.00           H  
ATOM   3301  CG2 THR   219      33.563  68.002  46.526  1.00  0.00           C  
ATOM   3302 HG21 THR   219      34.462  67.553  46.104  1.00  0.00           H  
ATOM   3303 HG22 THR   219      32.682  67.560  46.060  1.00  0.00           H  
ATOM   3304 HG23 THR   219      33.450  69.083  46.441  1.00  0.00           H  
ATOM   3305  OG1 THR   219      33.139  66.163  47.952  1.00  0.00           O  
ATOM   3306  HG1 THR   219      32.654  65.997  48.763  1.00  0.00           H  
ATOM   3307  C   THR   219      35.533  68.980  48.349  1.00  0.00           C  
ATOM   3308  O   THR   219      35.126  70.016  48.886  1.00  0.00           O  
ATOM   3309  N   TRP   220      36.567  68.974  47.530  1.00  0.00           N  
ATOM   3310  H   TRP   220      36.780  68.134  47.011  1.00  0.00           H  
ATOM   3311  CA  TRP   220      37.587  69.984  47.486  1.00  0.00           C  
ATOM   3312  HA  TRP   220      37.180  70.887  47.941  1.00  0.00           H  
ATOM   3313  CB  TRP   220      38.847  69.617  48.180  1.00  0.00           C  
ATOM   3314  HB2 TRP   220      39.154  68.700  47.677  1.00  0.00           H  
ATOM   3315  HB3 TRP   220      39.481  70.502  48.131  1.00  0.00           H  
ATOM   3316  CG  TRP   220      38.588  69.384  49.662  1.00  0.00           C  
ATOM   3317  CD1 TRP   220      38.189  68.260  50.249  1.00  0.00           C  
ATOM   3318  HD1 TRP   220      38.068  67.384  49.629  1.00  0.00           H  
ATOM   3319  NE1 TRP   220      37.778  68.508  51.572  1.00  0.00           N  
ATOM   3320  HE1 TRP   220      37.337  67.820  52.165  1.00  0.00           H  
ATOM   3321  CE2 TRP   220      38.288  69.699  51.957  1.00  0.00           C  
ATOM   3322  CZ2 TRP   220      38.367  70.248  53.222  1.00  0.00           C  
ATOM   3323  HZ2 TRP   220      38.114  69.715  54.126  1.00  0.00           H  
ATOM   3324  CH2 TRP   220      38.346  71.646  53.224  1.00  0.00           C  
ATOM   3325  HH2 TRP   220      38.071  72.165  54.131  1.00  0.00           H  
ATOM   3326  CZ3 TRP   220      38.439  72.430  52.067  1.00  0.00           C  
ATOM   3327  HZ3 TRP   220      38.342  73.505  52.094  1.00  0.00           H  
ATOM   3328  CE3 TRP   220      38.588  71.785  50.838  1.00  0.00           C  
ATOM   3329  HE3 TRP   220      38.882  72.398  49.998  1.00  0.00           H  
ATOM   3330  CD2 TRP   220      38.552  70.386  50.708  1.00  0.00           C  
ATOM   3331  C   TRP   220      37.863  70.332  46.056  1.00  0.00           C  
ATOM   3332  O   TRP   220      38.136  69.431  45.238  1.00  0.00           O  
ATOM   3333  N   PHE   221      37.743  71.608  45.630  1.00  0.00           N  
ATOM   3334  H   PHE   221      37.349  72.259  46.294  1.00  0.00           H  
ATOM   3335  CA  PHE   221      38.243  72.122  44.315  1.00  0.00           C  
ATOM   3336  HA  PHE   221      38.140  73.207  44.295  1.00  0.00           H  
ATOM   3337  CB  PHE   221      39.780  71.782  44.156  1.00  0.00           C  
ATOM   3338  HB2 PHE   221      39.961  70.714  44.037  1.00  0.00           H  
ATOM   3339  HB3 PHE   221      40.121  72.332  43.279  1.00  0.00           H  
ATOM   3340  CG  PHE   221      40.672  72.227  45.293  1.00  0.00           C  
ATOM   3341  CD1 PHE   221      40.693  73.622  45.643  1.00  0.00           C  
ATOM   3342  HD1 PHE   221      40.050  74.329  45.140  1.00  0.00           H  
ATOM   3343  CE1 PHE   221      41.484  74.087  46.691  1.00  0.00           C  
ATOM   3344  HE1 PHE   221      41.597  75.139  46.911  1.00  0.00           H  
ATOM   3345  CZ  PHE   221      42.277  73.162  47.433  1.00  0.00           C  
ATOM   3346  HZ  PHE   221      42.957  73.412  48.234  1.00  0.00           H  
ATOM   3347  CE2 PHE   221      42.064  71.788  47.210  1.00  0.00           C  
ATOM   3348  HE2 PHE   221      42.454  71.081  47.928  1.00  0.00           H  
ATOM   3349  CD2 PHE   221      41.231  71.298  46.211  1.00  0.00           C  
ATOM   3350  HD2 PHE   221      41.155  70.233  46.049  1.00  0.00           H  
ATOM   3351  C   PHE   221      37.390  71.584  43.157  1.00  0.00           C  
ATOM   3352  O   PHE   221      37.941  71.125  42.171  1.00  0.00           O  
ATOM   3353  N   ASN   222      36.041  71.714  43.277  1.00  0.00           N  
ATOM   3354  H   ASN   222      35.707  72.178  44.109  1.00  0.00           H  
ATOM   3355  CA  ASN   222      34.954  71.282  42.341  1.00  0.00           C  
ATOM   3356  HA  ASN   222      35.370  70.897  41.410  1.00  0.00           H  
ATOM   3357  CB  ASN   222      34.219  70.150  43.063  1.00  0.00           C  
ATOM   3358  HB2 ASN   222      34.964  69.448  43.438  1.00  0.00           H  
ATOM   3359  HB3 ASN   222      33.864  70.451  44.049  1.00  0.00           H  
ATOM   3360  CG  ASN   222      33.194  69.449  42.331  1.00  0.00           C  
ATOM   3361  OD1 ASN   222      32.029  69.824  42.380  1.00  0.00           O  
ATOM   3362  ND2 ASN   222      33.567  68.583  41.382  1.00  0.00           N  
ATOM   3363 HD21 ASN   222      34.546  68.343  41.321  1.00  0.00           H  
ATOM   3364 HD22 ASN   222      33.061  67.722  41.534  1.00  0.00           H  
ATOM   3365  C   ASN   222      34.052  72.484  41.952  1.00  0.00           C  
ATOM   3366  O   ASN   222      33.986  73.487  42.751  1.00  0.00           O  
ATOM   3367  N   SER   223      33.353  72.495  40.784  1.00  0.00           N  
ATOM   3368  H   SER   223      33.638  71.833  40.076  1.00  0.00           H  
ATOM   3369  CA  SER   223      32.352  73.463  40.354  1.00  0.00           C  
ATOM   3370  HA  SER   223      32.607  74.507  40.538  1.00  0.00           H  
ATOM   3371  CB  SER   223      32.036  73.434  38.857  1.00  0.00           C  
ATOM   3372  HB2 SER   223      31.966  72.419  38.467  1.00  0.00           H  
ATOM   3373  HB3 SER   223      31.144  74.019  38.634  1.00  0.00           H  
ATOM   3374  OG  SER   223      33.214  74.112  38.330  1.00  0.00           O  
ATOM   3375  HG  SER   223      33.019  74.425  37.444  1.00  0.00           H  
ATOM   3376  C   SER   223      31.054  73.268  41.157  1.00  0.00           C  
ATOM   3377  O   SER   223      30.416  74.310  41.455  1.00  0.00           O  
ATOM   3378  N   THR   224      30.590  72.029  41.485  1.00  0.00           N  
ATOM   3379  H   THR   224      30.868  71.195  40.987  1.00  0.00           H  
ATOM   3380  CA  THR   224      29.335  71.844  42.198  1.00  0.00           C  
ATOM   3381  HA  THR   224      28.686  72.612  41.777  1.00  0.00           H  
ATOM   3382  CB  THR   224      28.759  70.449  41.989  1.00  0.00           C  
ATOM   3383  HB  THR   224      27.744  70.486  42.382  1.00  0.00           H  
ATOM   3384  CG2 THR   224      28.858  69.838  40.569  1.00  0.00           C  
ATOM   3385 HG21 THR   224      28.421  70.553  39.873  1.00  0.00           H  
ATOM   3386 HG22 THR   224      29.895  69.726  40.253  1.00  0.00           H  
ATOM   3387 HG23 THR   224      28.308  68.898  40.520  1.00  0.00           H  
ATOM   3388  OG1 THR   224      29.400  69.437  42.705  1.00  0.00           O  
ATOM   3389  HG1 THR   224      30.319  69.531  42.442  1.00  0.00           H  
ATOM   3390  C   THR   224      29.328  72.114  43.702  1.00  0.00           C  
ATOM   3391  O   THR   224      28.329  71.977  44.360  1.00  0.00           O  
ATOM   3392  N   TRP   225      30.459  72.359  44.339  1.00  0.00           N  
ATOM   3393  H   TRP   225      31.131  72.860  43.776  1.00  0.00           H  
ATOM   3394  CA  TRP   225      30.660  72.580  45.811  1.00  0.00           C  
ATOM   3395  HA  TRP   225      29.706  72.856  46.259  1.00  0.00           H  
ATOM   3396  CB  TRP   225      31.092  71.340  46.499  1.00  0.00           C  
ATOM   3397  HB2 TRP   225      30.561  70.458  46.140  1.00  0.00           H  
ATOM   3398  HB3 TRP   225      32.142  71.232  46.227  1.00  0.00           H  
ATOM   3399  CG  TRP   225      31.020  71.334  47.982  1.00  0.00           C  
ATOM   3400  CD1 TRP   225      32.134  71.548  48.782  1.00  0.00           C  
ATOM   3401  HD1 TRP   225      33.151  71.632  48.429  1.00  0.00           H  
ATOM   3402  NE1 TRP   225      31.665  71.435  50.117  1.00  0.00           N  
ATOM   3403  HE1 TRP   225      32.395  71.384  50.813  1.00  0.00           H  
ATOM   3404  CE2 TRP   225      30.327  71.209  50.132  1.00  0.00           C  
ATOM   3405  CZ2 TRP   225      29.417  71.137  51.147  1.00  0.00           C  
ATOM   3406  HZ2 TRP   225      29.766  71.308  52.155  1.00  0.00           H  
ATOM   3407  CH2 TRP   225      28.013  71.431  50.924  1.00  0.00           C  
ATOM   3408  HH2 TRP   225      27.393  71.712  51.762  1.00  0.00           H  
ATOM   3409  CZ3 TRP   225      27.495  71.305  49.663  1.00  0.00           C  
ATOM   3410  HZ3 TRP   225      26.495  70.967  49.438  1.00  0.00           H  
ATOM   3411  CE3 TRP   225      28.461  71.189  48.649  1.00  0.00           C  
ATOM   3412  HE3 TRP   225      28.107  71.207  47.629  1.00  0.00           H  
ATOM   3413  CD2 TRP   225      29.877  71.323  48.820  1.00  0.00           C  
ATOM   3414  C   TRP   225      31.664  73.775  46.081  1.00  0.00           C  
ATOM   3415  O   TRP   225      32.750  73.887  45.520  1.00  0.00           O  
ATOM   3416  N   SER   226      31.292  74.547  47.080  1.00  0.00           N  
ATOM   3417  H   SER   226      30.404  74.465  47.553  1.00  0.00           H  
ATOM   3418  CA  SER   226      32.131  75.786  47.481  1.00  0.00           C  
ATOM   3419  HA  SER   226      32.219  76.364  46.561  1.00  0.00           H  
ATOM   3420  CB  SER   226      31.358  76.735  48.396  1.00  0.00           C  
ATOM   3421  HB2 SER   226      31.160  76.228  49.341  1.00  0.00           H  
ATOM   3422  HB3 SER   226      31.897  77.672  48.542  1.00  0.00           H  
ATOM   3423  OG  SER   226      30.106  77.078  47.749  1.00  0.00           O  
ATOM   3424  HG  SER   226      29.456  76.382  47.871  1.00  0.00           H  
ATOM   3425  C   SER   226      33.534  75.511  48.093  1.00  0.00           C  
ATOM   3426  O   SER   226      33.789  74.502  48.804  1.00  0.00           O  
ATOM   3427  N   THR   227      34.528  76.322  47.787  1.00  0.00           N  
ATOM   3428  H   THR   227      34.270  77.161  47.288  1.00  0.00           H  
ATOM   3429  CA  THR   227      35.905  76.197  48.206  1.00  0.00           C  
ATOM   3430  HA  THR   227      36.050  75.719  49.175  1.00  0.00           H  
ATOM   3431  CB  THR   227      36.753  75.303  47.229  1.00  0.00           C  
ATOM   3432  HB  THR   227      36.506  75.583  46.205  1.00  0.00           H  
ATOM   3433  CG2 THR   227      38.254  75.207  47.412  1.00  0.00           C  
ATOM   3434 HG21 THR   227      38.696  76.064  46.903  1.00  0.00           H  
ATOM   3435 HG22 THR   227      38.466  75.109  48.477  1.00  0.00           H  
ATOM   3436 HG23 THR   227      38.637  74.292  46.960  1.00  0.00           H  
ATOM   3437  OG1 THR   227      36.261  73.976  47.396  1.00  0.00           O  
ATOM   3438  HG1 THR   227      35.698  73.971  48.174  1.00  0.00           H  
ATOM   3439  C   THR   227      36.604  77.594  48.437  1.00  0.00           C  
ATOM   3440  O   THR   227      37.160  77.818  49.518  1.00  0.00           O  
ATOM   3441  N   GLU   228      36.256  78.500  47.555  1.00  0.00           N  
ATOM   3442  H   GLU   228      35.899  78.195  46.661  1.00  0.00           H  
ATOM   3443  CA  GLU   228      36.011  79.873  47.966  1.00  0.00           C  
ATOM   3444  HA  GLU   228      36.817  80.349  48.524  1.00  0.00           H  
ATOM   3445  CB  GLU   228      35.877  80.749  46.747  1.00  0.00           C  
ATOM   3446  HB2 GLU   228      35.355  80.230  45.943  1.00  0.00           H  
ATOM   3447  HB3 GLU   228      35.255  81.625  46.936  1.00  0.00           H  
ATOM   3448  CG  GLU   228      37.168  81.338  46.179  1.00  0.00           C  
ATOM   3449  HG2 GLU   228      37.951  80.656  46.512  1.00  0.00           H  
ATOM   3450  HG3 GLU   228      37.207  81.281  45.092  1.00  0.00           H  
ATOM   3451  CD  GLU   228      37.547  82.742  46.720  1.00  0.00           C  
ATOM   3452  OE1 GLU   228      37.782  83.565  45.765  1.00  0.00           O  
ATOM   3453  OE2 GLU   228      37.822  82.963  47.953  1.00  0.00           O  
ATOM   3454  C   GLU   228      34.798  79.914  48.864  1.00  0.00           C  
ATOM   3455  O   GLU   228      33.719  79.610  48.516  1.00  0.00           O  
ATOM   3456  N   GLY   229      35.026  80.190  50.098  1.00  0.00           N  
ATOM   3457  H   GLY   229      35.975  80.257  50.438  1.00  0.00           H  
ATOM   3458  CA  GLY   229      33.982  80.174  51.115  1.00  0.00           C  
ATOM   3459  HA2 GLY   229      34.386  80.614  52.027  1.00  0.00           H  
ATOM   3460  HA3 GLY   229      33.136  80.792  50.812  1.00  0.00           H  
ATOM   3461  C   GLY   229      33.550  78.737  51.350  1.00  0.00           C  
ATOM   3462  O   GLY   229      32.420  78.309  51.110  1.00  0.00           O  
ATOM   3463  N   SER   230      34.455  77.933  51.971  1.00  0.00           N  
ATOM   3464  H   SER   230      35.210  78.312  52.525  1.00  0.00           H  
ATOM   3465  CA  SER   230      34.197  76.464  52.172  1.00  0.00           C  
ATOM   3466  HA  SER   230      33.973  75.920  51.255  1.00  0.00           H  
ATOM   3467  CB  SER   230      35.459  75.819  52.770  1.00  0.00           C  
ATOM   3468  HB2 SER   230      35.539  76.062  53.829  1.00  0.00           H  
ATOM   3469  HB3 SER   230      35.432  74.731  52.716  1.00  0.00           H  
ATOM   3470  OG  SER   230      36.664  76.278  52.067  1.00  0.00           O  
ATOM   3471  HG  SER   230      36.993  76.994  52.615  1.00  0.00           H  
ATOM   3472  C   SER   230      32.942  76.139  53.095  1.00  0.00           C  
ATOM   3473  O   SER   230      32.688  76.873  54.006  1.00  0.00           O  
ATOM   3474  N   ASN   231      32.192  75.144  52.857  1.00  0.00           N  
ATOM   3475  H   ASN   231      32.395  74.438  52.165  1.00  0.00           H  
ATOM   3476  CA  ASN   231      30.833  75.101  53.277  1.00  0.00           C  
ATOM   3477  HA  ASN   231      30.518  76.074  53.654  1.00  0.00           H  
ATOM   3478  CB  ASN   231      29.838  74.841  52.137  1.00  0.00           C  
ATOM   3479  HB2 ASN   231      30.007  75.465  51.259  1.00  0.00           H  
ATOM   3480  HB3 ASN   231      29.967  73.816  51.790  1.00  0.00           H  
ATOM   3481  CG  ASN   231      28.372  75.239  52.563  1.00  0.00           C  
ATOM   3482  OD1 ASN   231      27.652  74.304  52.895  1.00  0.00           O  
ATOM   3483  ND2 ASN   231      27.895  76.443  52.342  1.00  0.00           N  
ATOM   3484 HD21 ASN   231      28.502  77.127  51.915  1.00  0.00           H  
ATOM   3485 HD22 ASN   231      26.939  76.722  52.508  1.00  0.00           H  
ATOM   3486  C   ASN   231      30.704  74.041  54.393  1.00  0.00           C  
ATOM   3487  O   ASN   231      31.127  72.902  54.218  1.00  0.00           O  
ATOM   3488  N   ASN   232      30.109  74.387  55.467  1.00  0.00           N  
ATOM   3489  H   ASN   232      29.833  75.358  55.499  1.00  0.00           H  
ATOM   3490  CA  ASN   232      30.073  73.616  56.744  1.00  0.00           C  
ATOM   3491  HA  ASN   232      30.827  72.829  56.711  1.00  0.00           H  
ATOM   3492  CB  ASN   232      30.421  74.669  57.808  1.00  0.00           C  
ATOM   3493  HB2 ASN   232      31.450  74.979  57.624  1.00  0.00           H  
ATOM   3494  HB3 ASN   232      29.747  75.525  57.768  1.00  0.00           H  
ATOM   3495  CG  ASN   232      30.364  74.203  59.298  1.00  0.00           C  
ATOM   3496  OD1 ASN   232      30.661  73.029  59.608  1.00  0.00           O  
ATOM   3497  ND2 ASN   232      29.974  75.101  60.162  1.00  0.00           N  
ATOM   3498 HD21 ASN   232      29.210  74.884  60.787  1.00  0.00           H  
ATOM   3499 HD22 ASN   232      30.605  75.875  60.315  1.00  0.00           H  
ATOM   3500  C   ASN   232      28.646  73.022  57.039  1.00  0.00           C  
ATOM   3501  O   ASN   232      27.657  73.727  56.897  1.00  0.00           O  
ATOM   3502  N   THR   233      28.535  71.945  57.869  1.00  0.00           N  
ATOM   3503  H   THR   233      29.366  71.574  58.306  1.00  0.00           H  
ATOM   3504  CA  THR   233      27.318  71.139  57.861  1.00  0.00           C  
ATOM   3505  HA  THR   233      26.854  71.072  56.877  1.00  0.00           H  
ATOM   3506  CB  THR   233      27.518  69.696  58.320  1.00  0.00           C  
ATOM   3507  HB  THR   233      26.547  69.228  58.480  1.00  0.00           H  
ATOM   3508  CG2 THR   233      28.410  68.770  57.424  1.00  0.00           C  
ATOM   3509 HG21 THR   233      28.507  69.194  56.424  1.00  0.00           H  
ATOM   3510 HG22 THR   233      29.402  68.721  57.871  1.00  0.00           H  
ATOM   3511 HG23 THR   233      27.930  67.803  57.576  1.00  0.00           H  
ATOM   3512  OG1 THR   233      28.167  69.815  59.566  1.00  0.00           O  
ATOM   3513  HG1 THR   233      27.800  69.033  59.984  1.00  0.00           H  
ATOM   3514  C   THR   233      26.336  71.927  58.840  1.00  0.00           C  
ATOM   3515  O   THR   233      25.169  72.160  58.512  1.00  0.00           O  
ATOM   3516  N   GLU   234      26.880  72.501  59.937  1.00  0.00           N  
ATOM   3517  H   GLU   234      27.888  72.436  59.939  1.00  0.00           H  
ATOM   3518  CA  GLU   234      26.265  72.754  61.246  1.00  0.00           C  
ATOM   3519  HA  GLU   234      25.246  73.122  61.134  1.00  0.00           H  
ATOM   3520  CB  GLU   234      26.233  71.443  62.056  1.00  0.00           C  
ATOM   3521  HB2 GLU   234      26.076  70.570  61.423  1.00  0.00           H  
ATOM   3522  HB3 GLU   234      27.230  71.347  62.488  1.00  0.00           H  
ATOM   3523  CG  GLU   234      25.164  71.350  63.157  1.00  0.00           C  
ATOM   3524  HG2 GLU   234      25.272  72.198  63.833  1.00  0.00           H  
ATOM   3525  HG3 GLU   234      24.146  71.351  62.766  1.00  0.00           H  
ATOM   3526  CD  GLU   234      25.369  70.058  64.001  1.00  0.00           C  
ATOM   3527  OE1 GLU   234      26.393  69.829  64.735  1.00  0.00           O  
ATOM   3528  OE2 GLU   234      24.505  69.129  64.019  1.00  0.00           O  
ATOM   3529  C   GLU   234      26.935  73.824  61.938  1.00  0.00           C  
ATOM   3530  O   GLU   234      28.233  73.862  61.919  1.00  0.00           O  
ATOM   3531  N   GLY   235      26.209  74.672  62.679  1.00  0.00           N  
ATOM   3532  H   GLY   235      25.216  74.490  62.699  1.00  0.00           H  
ATOM   3533  CA  GLY   235      26.800  75.868  63.318  1.00  0.00           C  
ATOM   3534  HA2 GLY   235      27.533  76.364  62.682  1.00  0.00           H  
ATOM   3535  HA3 GLY   235      25.955  76.517  63.548  1.00  0.00           H  
ATOM   3536  C   GLY   235      27.543  75.573  64.626  1.00  0.00           C  
ATOM   3537  O   GLY   235      27.884  76.538  65.364  1.00  0.00           O  
ATOM   3538  N   SER   236      27.729  74.288  64.982  1.00  0.00           N  
ATOM   3539  H   SER   236      27.424  73.577  64.333  1.00  0.00           H  
ATOM   3540  CA  SER   236      28.340  73.939  66.295  1.00  0.00           C  
ATOM   3541  HA  SER   236      27.861  74.509  67.091  1.00  0.00           H  
ATOM   3542  CB  SER   236      27.968  72.428  66.570  1.00  0.00           C  
ATOM   3543  HB2 SER   236      28.436  72.155  67.516  1.00  0.00           H  
ATOM   3544  HB3 SER   236      26.881  72.416  66.654  1.00  0.00           H  
ATOM   3545  OG  SER   236      28.353  71.604  65.490  1.00  0.00           O  
ATOM   3546  HG  SER   236      27.624  71.089  65.136  1.00  0.00           H  
ATOM   3547  C   SER   236      29.821  74.224  66.264  1.00  0.00           C  
ATOM   3548  O   SER   236      30.363  74.237  65.143  1.00  0.00           O  
ATOM   3549  N   ASP   237      30.380  74.565  67.398  1.00  0.00           N  
ATOM   3550  H   ASP   237      29.770  74.812  68.164  1.00  0.00           H  
ATOM   3551  CA  ASP   237      31.779  75.079  67.331  1.00  0.00           C  
ATOM   3552  HA  ASP   237      31.800  75.736  66.462  1.00  0.00           H  
ATOM   3553  CB  ASP   237      32.141  75.919  68.551  1.00  0.00           C  
ATOM   3554  HB2 ASP   237      31.196  76.214  69.007  1.00  0.00           H  
ATOM   3555  HB3 ASP   237      32.696  75.461  69.370  1.00  0.00           H  
ATOM   3556  CG  ASP   237      32.881  77.177  68.142  1.00  0.00           C  
ATOM   3557  OD1 ASP   237      33.982  77.076  67.569  1.00  0.00           O  
ATOM   3558  OD2 ASP   237      32.339  78.303  68.374  1.00  0.00           O  
ATOM   3559  C   ASP   237      32.843  73.962  67.095  1.00  0.00           C  
ATOM   3560  O   ASP   237      33.912  74.094  66.459  1.00  0.00           O  
ATOM   3561  N   THR   238      32.594  72.813  67.683  1.00  0.00           N  
ATOM   3562  H   THR   238      31.876  72.754  68.391  1.00  0.00           H  
ATOM   3563  CA  THR   238      33.266  71.495  67.479  1.00  0.00           C  
ATOM   3564  HA  THR   238      34.295  71.547  67.124  1.00  0.00           H  
ATOM   3565  CB  THR   238      33.427  70.754  68.803  1.00  0.00           C  
ATOM   3566  HB  THR   238      34.220  70.038  68.589  1.00  0.00           H  
ATOM   3567  CG2 THR   238      33.911  71.619  69.915  1.00  0.00           C  
ATOM   3568 HG21 THR   238      33.150  72.304  70.291  1.00  0.00           H  
ATOM   3569 HG22 THR   238      34.159  70.967  70.752  1.00  0.00           H  
ATOM   3570 HG23 THR   238      34.774  72.216  69.622  1.00  0.00           H  
ATOM   3571  OG1 THR   238      32.276  70.118  69.196  1.00  0.00           O  
ATOM   3572  HG1 THR   238      32.484  69.567  69.954  1.00  0.00           H  
ATOM   3573  C   THR   238      32.494  70.638  66.437  1.00  0.00           C  
ATOM   3574  O   THR   238      31.268  70.577  66.436  1.00  0.00           O  
ATOM   3575  N   ILE   239      33.255  69.683  65.831  1.00  0.00           N  
ATOM   3576  H   ILE   239      34.251  69.753  65.984  1.00  0.00           H  
ATOM   3577  CA  ILE   239      32.732  68.315  65.539  1.00  0.00           C  
ATOM   3578  HA  ILE   239      31.676  68.352  65.274  1.00  0.00           H  
ATOM   3579  CB  ILE   239      33.494  67.579  64.368  1.00  0.00           C  
ATOM   3580  HB  ILE   239      34.502  67.332  64.699  1.00  0.00           H  
ATOM   3581  CG2 ILE   239      32.731  66.298  63.950  1.00  0.00           C  
ATOM   3582 HG21 ILE   239      33.470  65.691  63.426  1.00  0.00           H  
ATOM   3583 HG22 ILE   239      32.272  65.736  64.764  1.00  0.00           H  
ATOM   3584 HG23 ILE   239      31.914  66.564  63.279  1.00  0.00           H  
ATOM   3585  CG1 ILE   239      33.666  68.493  63.136  1.00  0.00           C  
ATOM   3586 HG12 ILE   239      32.667  68.578  62.709  1.00  0.00           H  
ATOM   3587 HG13 ILE   239      34.001  69.494  63.409  1.00  0.00           H  
ATOM   3588  CD1 ILE   239      34.641  67.885  62.180  1.00  0.00           C  
ATOM   3589 HD11 ILE   239      35.595  67.696  62.671  1.00  0.00           H  
ATOM   3590 HD12 ILE   239      34.214  66.986  61.736  1.00  0.00           H  
ATOM   3591 HD13 ILE   239      34.911  68.588  61.392  1.00  0.00           H  
ATOM   3592  C   ILE   239      32.801  67.499  66.825  1.00  0.00           C  
ATOM   3593  O   ILE   239      33.874  67.332  67.355  1.00  0.00           O  
ATOM   3594  N   THR   240      31.719  67.140  67.418  1.00  0.00           N  
ATOM   3595  H   THR   240      30.880  67.673  67.240  1.00  0.00           H  
ATOM   3596  CA  THR   240      31.621  65.998  68.381  1.00  0.00           C  
ATOM   3597  HA  THR   240      32.444  65.967  69.095  1.00  0.00           H  
ATOM   3598  CB  THR   240      30.312  66.119  69.209  1.00  0.00           C  
ATOM   3599  HB  THR   240      29.492  65.996  68.502  1.00  0.00           H  
ATOM   3600  CG2 THR   240      30.160  65.186  70.308  1.00  0.00           C  
ATOM   3601 HG21 THR   240      29.989  64.196  69.885  1.00  0.00           H  
ATOM   3602 HG22 THR   240      31.004  65.140  70.995  1.00  0.00           H  
ATOM   3603 HG23 THR   240      29.208  65.385  70.801  1.00  0.00           H  
ATOM   3604  OG1 THR   240      30.327  67.391  69.862  1.00  0.00           O  
ATOM   3605  HG1 THR   240      31.223  67.702  69.716  1.00  0.00           H  
ATOM   3606  C   THR   240      31.529  64.722  67.642  1.00  0.00           C  
ATOM   3607  O   THR   240      30.563  64.651  66.871  1.00  0.00           O  
ATOM   3608  N   LEU   241      32.546  63.873  67.711  1.00  0.00           N  
ATOM   3609  H   LEU   241      33.287  64.080  68.366  1.00  0.00           H  
ATOM   3610  CA  LEU   241      32.492  62.495  67.212  1.00  0.00           C  
ATOM   3611  HA  LEU   241      32.042  62.502  66.219  1.00  0.00           H  
ATOM   3612  CB  LEU   241      33.989  61.945  67.183  1.00  0.00           C  
ATOM   3613  HB2 LEU   241      34.461  62.395  68.056  1.00  0.00           H  
ATOM   3614  HB3 LEU   241      33.989  60.883  67.430  1.00  0.00           H  
ATOM   3615  CG  LEU   241      34.846  62.055  65.894  1.00  0.00           C  
ATOM   3616  HG  LEU   241      34.935  63.127  65.720  1.00  0.00           H  
ATOM   3617  CD1 LEU   241      36.293  61.654  66.135  1.00  0.00           C  
ATOM   3618 HD11 LEU   241      36.652  61.657  67.164  1.00  0.00           H  
ATOM   3619 HD12 LEU   241      36.473  60.699  65.642  1.00  0.00           H  
ATOM   3620 HD13 LEU   241      36.972  62.325  65.609  1.00  0.00           H  
ATOM   3621  CD2 LEU   241      34.199  61.321  64.738  1.00  0.00           C  
ATOM   3622 HD21 LEU   241      34.859  61.375  63.872  1.00  0.00           H  
ATOM   3623 HD22 LEU   241      34.129  60.255  64.954  1.00  0.00           H  
ATOM   3624 HD23 LEU   241      33.224  61.730  64.470  1.00  0.00           H  
ATOM   3625  C   LEU   241      31.668  61.725  68.369  1.00  0.00           C  
ATOM   3626  O   LEU   241      32.179  61.782  69.485  1.00  0.00           O  
ATOM   3627  N   PRO   242      30.574  61.058  68.124  1.00  0.00           N  
ATOM   3628  CD  PRO   242      29.709  61.339  66.998  1.00  0.00           C  
ATOM   3629  HD2 PRO   242      30.113  60.775  66.157  1.00  0.00           H  
ATOM   3630  HD3 PRO   242      29.655  62.402  66.763  1.00  0.00           H  
ATOM   3631  CG  PRO   242      28.357  60.733  67.396  1.00  0.00           C  
ATOM   3632  HG2 PRO   242      28.153  59.800  66.871  1.00  0.00           H  
ATOM   3633  HG3 PRO   242      27.576  61.494  67.399  1.00  0.00           H  
ATOM   3634  CB  PRO   242      28.509  60.211  68.822  1.00  0.00           C  
ATOM   3635  HB2 PRO   242      28.147  59.183  68.848  1.00  0.00           H  
ATOM   3636  HB3 PRO   242      27.952  60.811  69.542  1.00  0.00           H  
ATOM   3637  CA  PRO   242      30.013  60.178  69.146  1.00  0.00           C  
ATOM   3638  HA  PRO   242      30.004  60.561  70.166  1.00  0.00           H  
ATOM   3639  C   PRO   242      30.689  58.796  69.182  1.00  0.00           C  
ATOM   3640  O   PRO   242      30.821  58.171  68.129  1.00  0.00           O  
ATOM   3641  N   CYX   243      31.151  58.428  70.338  1.00  0.00           N  
ATOM   3642  H   CYX   243      30.883  58.870  71.205  1.00  0.00           H  
ATOM   3643  CA  CYX   243      31.989  57.222  70.509  1.00  0.00           C  
ATOM   3644  HA  CYX   243      32.199  56.767  69.541  1.00  0.00           H  
ATOM   3645  CB  CYX   243      33.349  57.623  71.078  1.00  0.00           C  
ATOM   3646  HB2 CYX   243      33.322  57.892  72.134  1.00  0.00           H  
ATOM   3647  HB3 CYX   243      33.979  56.742  70.954  1.00  0.00           H  
ATOM   3648  SG  CYX   243      34.251  58.895  70.211  1.00  0.00           S  
ATOM   3649  C   CYX   243      31.239  56.148  71.406  1.00  0.00           C  
ATOM   3650  O   CYX   243      30.706  56.544  72.418  1.00  0.00           O  
ATOM   3651  N   ARG   244      31.141  54.833  71.011  1.00  0.00           N  
ATOM   3652  H   ARG   244      31.557  54.653  70.108  1.00  0.00           H  
ATOM   3653  CA  ARG   244      30.946  53.685  71.956  1.00  0.00           C  
ATOM   3654  HA  ARG   244      30.241  53.981  72.733  1.00  0.00           H  
ATOM   3655  CB  ARG   244      30.295  52.565  71.077  1.00  0.00           C  
ATOM   3656  HB2 ARG   244      31.098  52.241  70.415  1.00  0.00           H  
ATOM   3657  HB3 ARG   244      30.004  51.691  71.659  1.00  0.00           H  
ATOM   3658  CG  ARG   244      29.038  53.138  70.368  1.00  0.00           C  
ATOM   3659  HG2 ARG   244      28.650  53.883  71.062  1.00  0.00           H  
ATOM   3660  HG3 ARG   244      29.403  53.512  69.411  1.00  0.00           H  
ATOM   3661  CD  ARG   244      27.911  52.153  70.124  1.00  0.00           C  
ATOM   3662  HD2 ARG   244      28.287  51.218  69.708  1.00  0.00           H  
ATOM   3663  HD3 ARG   244      27.518  51.785  71.072  1.00  0.00           H  
ATOM   3664  NE  ARG   244      26.861  52.714  69.317  1.00  0.00           N  
ATOM   3665  HE  ARG   244      26.227  53.414  69.675  1.00  0.00           H  
ATOM   3666  CZ  ARG   244      26.657  52.484  68.047  1.00  0.00           C  
ATOM   3667  NH1 ARG   244      27.243  51.507  67.366  1.00  0.00           N  
ATOM   3668 HH11 ARG   244      27.815  50.824  67.842  1.00  0.00           H  
ATOM   3669 HH12 ARG   244      26.704  51.241  66.555  1.00  0.00           H  
ATOM   3670  NH2 ARG   244      25.814  53.082  67.311  1.00  0.00           N  
ATOM   3671 HH21 ARG   244      25.326  53.924  67.583  1.00  0.00           H  
ATOM   3672 HH22 ARG   244      26.018  53.214  66.331  1.00  0.00           H  
ATOM   3673  C   ARG   244      32.313  53.227  72.522  1.00  0.00           C  
ATOM   3674  O   ARG   244      33.310  53.192  71.741  1.00  0.00           O  
ATOM   3675  N   ILE   245      32.372  53.004  73.818  1.00  0.00           N  
ATOM   3676  H   ILE   245      31.570  53.332  74.338  1.00  0.00           H  
ATOM   3677  CA  ILE   245      33.580  52.676  74.631  1.00  0.00           C  
ATOM   3678  HA  ILE   245      34.509  52.610  74.065  1.00  0.00           H  
ATOM   3679  CB  ILE   245      33.729  53.824  75.705  1.00  0.00           C  
ATOM   3680  HB  ILE   245      32.984  53.430  76.397  1.00  0.00           H  
ATOM   3681  CG2 ILE   245      35.086  53.825  76.333  1.00  0.00           C  
ATOM   3682 HG21 ILE   245      35.231  52.934  76.945  1.00  0.00           H  
ATOM   3683 HG22 ILE   245      35.786  53.925  75.504  1.00  0.00           H  
ATOM   3684 HG23 ILE   245      35.238  54.662  77.014  1.00  0.00           H  
ATOM   3685  CG1 ILE   245      33.308  55.271  75.239  1.00  0.00           C  
ATOM   3686 HG12 ILE   245      32.292  55.413  74.870  1.00  0.00           H  
ATOM   3687 HG13 ILE   245      33.450  55.997  76.039  1.00  0.00           H  
ATOM   3688  CD1 ILE   245      34.176  55.687  74.031  1.00  0.00           C  
ATOM   3689 HD11 ILE   245      33.899  55.114  73.146  1.00  0.00           H  
ATOM   3690 HD12 ILE   245      34.095  56.750  73.804  1.00  0.00           H  
ATOM   3691 HD13 ILE   245      35.256  55.606  74.155  1.00  0.00           H  
ATOM   3692  C   ILE   245      33.482  51.262  75.333  1.00  0.00           C  
ATOM   3693  O   ILE   245      32.364  50.904  75.729  1.00  0.00           O  
ATOM   3694  N   LYS   246      34.616  50.518  75.383  1.00  0.00           N  
ATOM   3695  H   LYS   246      35.441  51.036  75.115  1.00  0.00           H  
ATOM   3696  CA  LYS   246      34.739  49.105  75.838  1.00  0.00           C  
ATOM   3697  HA  LYS   246      34.054  48.880  76.655  1.00  0.00           H  
ATOM   3698  CB  LYS   246      34.517  48.034  74.715  1.00  0.00           C  
ATOM   3699  HB2 LYS   246      34.943  48.460  73.807  1.00  0.00           H  
ATOM   3700  HB3 LYS   246      34.975  47.088  75.002  1.00  0.00           H  
ATOM   3701  CG  LYS   246      33.052  47.896  74.373  1.00  0.00           C  
ATOM   3702  HG2 LYS   246      32.502  47.741  75.301  1.00  0.00           H  
ATOM   3703  HG3 LYS   246      32.645  48.815  73.951  1.00  0.00           H  
ATOM   3704  CD  LYS   246      32.802  46.830  73.305  1.00  0.00           C  
ATOM   3705  HD2 LYS   246      33.374  46.933  72.383  1.00  0.00           H  
ATOM   3706  HD3 LYS   246      33.075  45.856  73.711  1.00  0.00           H  
ATOM   3707  CE  LYS   246      31.334  46.770  72.920  1.00  0.00           C  
ATOM   3708  HE2 LYS   246      30.804  46.229  73.704  1.00  0.00           H  
ATOM   3709  HE3 LYS   246      30.946  47.786  72.994  1.00  0.00           H  
ATOM   3710  NZ  LYS   246      31.093  46.225  71.616  1.00  0.00           N  
ATOM   3711  HZ1 LYS   246      30.137  45.912  71.524  1.00  0.00           H  
ATOM   3712  HZ2 LYS   246      31.193  46.906  70.877  1.00  0.00           H  
ATOM   3713  HZ3 LYS   246      31.690  45.444  71.382  1.00  0.00           H  
ATOM   3714  C   LYS   246      36.139  48.843  76.478  1.00  0.00           C  
ATOM   3715  O   LYS   246      37.194  48.975  75.874  1.00  0.00           O  
ATOM   3716  N   GLN   247      36.143  48.486  77.803  1.00  0.00           N  
ATOM   3717  H   GLN   247      35.212  48.394  78.184  1.00  0.00           H  
ATOM   3718  CA  GLN   247      37.336  48.360  78.632  1.00  0.00           C  
ATOM   3719  HA  GLN   247      38.032  49.082  78.205  1.00  0.00           H  
ATOM   3720  CB  GLN   247      36.958  48.651  80.098  1.00  0.00           C  
ATOM   3721  HB2 GLN   247      36.616  49.686  80.065  1.00  0.00           H  
ATOM   3722  HB3 GLN   247      36.282  47.863  80.429  1.00  0.00           H  
ATOM   3723  CG  GLN   247      38.136  48.635  81.047  1.00  0.00           C  
ATOM   3724  HG2 GLN   247      38.528  47.629  81.194  1.00  0.00           H  
ATOM   3725  HG3 GLN   247      38.955  49.228  80.639  1.00  0.00           H  
ATOM   3726  CD  GLN   247      37.744  49.113  82.477  1.00  0.00           C  
ATOM   3727  OE1 GLN   247      37.290  48.412  83.319  1.00  0.00           O  
ATOM   3728  NE2 GLN   247      37.993  50.352  82.759  1.00  0.00           N  
ATOM   3729 HE21 GLN   247      38.121  50.937  81.945  1.00  0.00           H  
ATOM   3730 HE22 GLN   247      37.873  50.703  83.698  1.00  0.00           H  
ATOM   3731  C   GLN   247      37.999  46.987  78.521  1.00  0.00           C  
ATOM   3732  O   GLN   247      37.253  46.047  78.794  1.00  0.00           O  
ATOM   3733  N   ILE   248      39.339  46.786  78.412  1.00  0.00           N  
ATOM   3734  H   ILE   248      39.961  47.556  78.212  1.00  0.00           H  
ATOM   3735  CA  ILE   248      39.957  45.491  78.490  1.00  0.00           C  
ATOM   3736  HA  ILE   248      39.241  44.877  77.944  1.00  0.00           H  
ATOM   3737  CB  ILE   248      41.311  45.430  77.665  1.00  0.00           C  
ATOM   3738  HB  ILE   248      41.938  46.245  78.028  1.00  0.00           H  
ATOM   3739  CG2 ILE   248      41.926  44.000  77.713  1.00  0.00           C  
ATOM   3740 HG21 ILE   248      41.302  43.230  77.259  1.00  0.00           H  
ATOM   3741 HG22 ILE   248      42.889  44.032  77.204  1.00  0.00           H  
ATOM   3742 HG23 ILE   248      42.121  43.782  78.763  1.00  0.00           H  
ATOM   3743  CG1 ILE   248      41.157  45.753  76.124  1.00  0.00           C  
ATOM   3744 HG12 ILE   248      41.902  45.189  75.563  1.00  0.00           H  
ATOM   3745 HG13 ILE   248      40.210  45.380  75.735  1.00  0.00           H  
ATOM   3746  CD1 ILE   248      41.305  47.291  75.792  1.00  0.00           C  
ATOM   3747 HD11 ILE   248      41.308  47.431  74.711  1.00  0.00           H  
ATOM   3748 HD12 ILE   248      40.500  47.872  76.243  1.00  0.00           H  
ATOM   3749 HD13 ILE   248      42.236  47.615  76.258  1.00  0.00           H  
ATOM   3750  C   ILE   248      40.023  44.996  79.919  1.00  0.00           C  
ATOM   3751  O   ILE   248      40.967  45.319  80.626  1.00  0.00           O  
ATOM   3752  N   ILE   249      39.126  44.081  80.253  1.00  0.00           N  
ATOM   3753  H   ILE   249      38.408  43.838  79.585  1.00  0.00           H  
ATOM   3754  CA  ILE   249      39.107  43.670  81.671  1.00  0.00           C  
ATOM   3755  HA  ILE   249      39.730  44.226  82.371  1.00  0.00           H  
ATOM   3756  CB  ILE   249      37.657  43.728  82.218  1.00  0.00           C  
ATOM   3757  HB  ILE   249      37.690  43.335  83.234  1.00  0.00           H  
ATOM   3758  CG2 ILE   249      37.121  45.148  82.351  1.00  0.00           C  
ATOM   3759 HG21 ILE   249      36.664  45.515  81.432  1.00  0.00           H  
ATOM   3760 HG22 ILE   249      36.459  45.201  83.215  1.00  0.00           H  
ATOM   3761 HG23 ILE   249      37.918  45.887  82.430  1.00  0.00           H  
ATOM   3762  CG1 ILE   249      36.784  42.893  81.287  1.00  0.00           C  
ATOM   3763 HG12 ILE   249      36.437  43.436  80.408  1.00  0.00           H  
ATOM   3764 HG13 ILE   249      37.368  42.010  81.030  1.00  0.00           H  
ATOM   3765  CD1 ILE   249      35.618  42.398  82.080  1.00  0.00           C  
ATOM   3766 HD11 ILE   249      35.168  43.243  82.601  1.00  0.00           H  
ATOM   3767 HD12 ILE   249      34.810  41.941  81.510  1.00  0.00           H  
ATOM   3768 HD13 ILE   249      36.048  41.745  82.839  1.00  0.00           H  
ATOM   3769  C   ILE   249      39.925  42.348  81.759  1.00  0.00           C  
ATOM   3770  O   ILE   249      40.340  41.915  82.906  1.00  0.00           O  
ATOM   3771  N   ASN   250      40.228  41.628  80.639  1.00  0.00           N  
ATOM   3772  H   ASN   250      39.881  41.976  79.757  1.00  0.00           H  
ATOM   3773  CA  ASN   250      40.895  40.277  80.526  1.00  0.00           C  
ATOM   3774  HA  ASN   250      41.823  40.313  81.097  1.00  0.00           H  
ATOM   3775  CB  ASN   250      39.988  39.139  81.096  1.00  0.00           C  
ATOM   3776  HB2 ASN   250      39.025  39.434  81.513  1.00  0.00           H  
ATOM   3777  HB3 ASN   250      39.663  38.540  80.245  1.00  0.00           H  
ATOM   3778  CG  ASN   250      40.766  38.274  82.013  1.00  0.00           C  
ATOM   3779  OD1 ASN   250      41.795  37.671  81.729  1.00  0.00           O  
ATOM   3780  ND2 ASN   250      40.510  38.436  83.280  1.00  0.00           N  
ATOM   3781 HD21 ASN   250      41.289  38.053  83.797  1.00  0.00           H  
ATOM   3782 HD22 ASN   250      40.064  39.270  83.634  1.00  0.00           H  
ATOM   3783  C   ASN   250      41.361  40.068  79.071  1.00  0.00           C  
ATOM   3784  O   ASN   250      40.733  40.645  78.185  1.00  0.00           O  
ATOM   3785  N   MET   251      42.291  39.123  78.808  1.00  0.00           N  
ATOM   3786  H   MET   251      42.544  38.586  79.625  1.00  0.00           H  
ATOM   3787  CA  MET   251      42.413  38.255  77.597  1.00  0.00           C  
ATOM   3788  HA  MET   251      42.065  38.645  76.641  1.00  0.00           H  
ATOM   3789  CB  MET   251      43.893  38.032  77.232  1.00  0.00           C  
ATOM   3790  HB2 MET   251      44.338  37.541  78.097  1.00  0.00           H  
ATOM   3791  HB3 MET   251      43.906  37.320  76.407  1.00  0.00           H  
ATOM   3792  CG  MET   251      44.687  39.254  76.913  1.00  0.00           C  
ATOM   3793  HG2 MET   251      44.467  39.937  77.734  1.00  0.00           H  
ATOM   3794  HG3 MET   251      45.740  38.974  76.907  1.00  0.00           H  
ATOM   3795  SD  MET   251      44.400  39.979  75.309  1.00  0.00           S  
ATOM   3796  CE  MET   251      43.575  41.567  75.843  1.00  0.00           C  
ATOM   3797  HE1 MET   251      43.666  42.239  74.990  1.00  0.00           H  
ATOM   3798  HE2 MET   251      42.518  41.303  75.803  1.00  0.00           H  
ATOM   3799  HE3 MET   251      43.903  41.997  76.789  1.00  0.00           H  
ATOM   3800  C   MET   251      41.867  36.877  77.768  1.00  0.00           C  
ATOM   3801  O   MET   251      42.281  36.194  78.697  1.00  0.00           O  
ATOM   3802  N   TRP   252      41.041  36.298  76.842  1.00  0.00           N  
ATOM   3803  H   TRP   252      40.962  36.743  75.938  1.00  0.00           H  
ATOM   3804  CA  TRP   252      40.141  35.208  77.238  1.00  0.00           C  
ATOM   3805  HA  TRP   252      40.496  34.787  78.178  1.00  0.00           H  
ATOM   3806  CB  TRP   252      38.708  35.850  77.356  1.00  0.00           C  
ATOM   3807  HB2 TRP   252      38.848  36.577  78.155  1.00  0.00           H  
ATOM   3808  HB3 TRP   252      38.461  36.545  76.554  1.00  0.00           H  
ATOM   3809  CG  TRP   252      37.483  34.981  77.594  1.00  0.00           C  
ATOM   3810  CD1 TRP   252      37.507  33.729  78.029  1.00  0.00           C  
ATOM   3811  HD1 TRP   252      38.409  33.174  78.237  1.00  0.00           H  
ATOM   3812  NE1 TRP   252      36.232  33.160  77.981  1.00  0.00           N  
ATOM   3813  HE1 TRP   252      36.043  32.194  78.206  1.00  0.00           H  
ATOM   3814  CE2 TRP   252      35.291  34.165  77.861  1.00  0.00           C  
ATOM   3815  CZ2 TRP   252      33.864  34.184  77.946  1.00  0.00           C  
ATOM   3816  HZ2 TRP   252      33.285  33.391  78.395  1.00  0.00           H  
ATOM   3817  CH2 TRP   252      33.147  35.331  77.556  1.00  0.00           C  
ATOM   3818  HH2 TRP   252      32.077  35.309  77.408  1.00  0.00           H  
ATOM   3819  CZ3 TRP   252      33.873  36.377  77.026  1.00  0.00           C  
ATOM   3820  HZ3 TRP   252      33.382  37.321  76.844  1.00  0.00           H  
ATOM   3821  CE3 TRP   252      35.255  36.261  76.828  1.00  0.00           C  
ATOM   3822  HE3 TRP   252      35.747  37.174  76.529  1.00  0.00           H  
ATOM   3823  CD2 TRP   252      36.042  35.257  77.437  1.00  0.00           C  
ATOM   3824  C   TRP   252      40.263  34.033  76.230  1.00  0.00           C  
ATOM   3825  O   TRP   252      40.444  32.892  76.665  1.00  0.00           O  
ATOM   3826  N   CYX   253      40.397  34.350  74.960  1.00  0.00           N  
ATOM   3827  H   CYX   253      40.066  35.272  74.713  1.00  0.00           H  
ATOM   3828  CA  CYX   253      40.944  33.652  73.810  1.00  0.00           C  
ATOM   3829  HA  CYX   253      41.065  34.433  73.060  1.00  0.00           H  
ATOM   3830  CB  CYX   253      42.344  33.088  74.119  1.00  0.00           C  
ATOM   3831  HB2 CYX   253      42.372  32.047  74.443  1.00  0.00           H  
ATOM   3832  HB3 CYX   253      42.744  33.173  73.109  1.00  0.00           H  
ATOM   3833  SG  CYX   253      43.476  33.983  75.133  1.00  0.00           S  
ATOM   3834  C   CYX   253      40.077  32.550  73.192  1.00  0.00           C  
ATOM   3835  O   CYX   253      40.052  32.417  72.028  1.00  0.00           O  
ATOM   3836  N   LYS   254      39.264  31.803  74.011  1.00  0.00           N  
ATOM   3837  H   LYS   254      39.104  32.227  74.913  1.00  0.00           H  
ATOM   3838  CA  LYS   254      38.756  30.437  73.723  1.00  0.00           C  
ATOM   3839  HA  LYS   254      39.663  29.869  73.517  1.00  0.00           H  
ATOM   3840  CB  LYS   254      38.189  29.831  75.089  1.00  0.00           C  
ATOM   3841  HB2 LYS   254      38.863  29.963  75.935  1.00  0.00           H  
ATOM   3842  HB3 LYS   254      37.290  30.412  75.293  1.00  0.00           H  
ATOM   3843  CG  LYS   254      37.899  28.333  74.971  1.00  0.00           C  
ATOM   3844  HG2 LYS   254      37.331  28.001  75.840  1.00  0.00           H  
ATOM   3845  HG3 LYS   254      37.246  28.256  74.101  1.00  0.00           H  
ATOM   3846  CD  LYS   254      39.183  27.524  74.805  1.00  0.00           C  
ATOM   3847  HD2 LYS   254      39.632  27.440  73.816  1.00  0.00           H  
ATOM   3848  HD3 LYS   254      39.901  28.100  75.390  1.00  0.00           H  
ATOM   3849  CE  LYS   254      39.139  26.092  75.230  1.00  0.00           C  
ATOM   3850  HE2 LYS   254      40.182  25.785  75.310  1.00  0.00           H  
ATOM   3851  HE3 LYS   254      38.639  26.049  76.198  1.00  0.00           H  
ATOM   3852  NZ  LYS   254      38.535  25.126  74.311  1.00  0.00           N  
ATOM   3853  HZ1 LYS   254      38.314  24.248  74.758  1.00  0.00           H  
ATOM   3854  HZ2 LYS   254      37.636  25.440  73.975  1.00  0.00           H  
ATOM   3855  HZ3 LYS   254      39.128  24.991  73.504  1.00  0.00           H  
ATOM   3856  C   LYS   254      37.902  30.353  72.467  1.00  0.00           C  
ATOM   3857  O   LYS   254      38.029  29.430  71.643  1.00  0.00           O  
ATOM   3858  N   VAL   255      36.888  31.307  72.440  1.00  0.00           N  
ATOM   3859  H   VAL   255      36.582  31.659  73.336  1.00  0.00           H  
ATOM   3860  CA  VAL   255      36.344  31.944  71.211  1.00  0.00           C  
ATOM   3861  HA  VAL   255      36.813  31.426  70.375  1.00  0.00           H  
ATOM   3862  CB  VAL   255      34.767  31.731  71.136  1.00  0.00           C  
ATOM   3863  HB  VAL   255      34.391  31.924  72.141  1.00  0.00           H  
ATOM   3864  CG1 VAL   255      34.042  32.596  70.126  1.00  0.00           C  
ATOM   3865 HG11 VAL   255      34.741  32.563  69.291  1.00  0.00           H  
ATOM   3866 HG12 VAL   255      33.081  32.140  69.886  1.00  0.00           H  
ATOM   3867 HG13 VAL   255      33.873  33.639  70.394  1.00  0.00           H  
ATOM   3868  CG2 VAL   255      34.439  30.192  70.902  1.00  0.00           C  
ATOM   3869 HG21 VAL   255      34.951  29.658  71.702  1.00  0.00           H  
ATOM   3870 HG22 VAL   255      33.413  29.916  70.657  1.00  0.00           H  
ATOM   3871 HG23 VAL   255      35.062  30.017  70.025  1.00  0.00           H  
ATOM   3872  C   VAL   255      36.636  33.443  70.946  1.00  0.00           C  
ATOM   3873  O   VAL   255      37.038  33.818  69.823  1.00  0.00           O  
ATOM   3874  N   GLY   256      36.549  34.232  72.046  1.00  0.00           N  
ATOM   3875  H   GLY   256      36.098  33.895  72.885  1.00  0.00           H  
ATOM   3876  CA  GLY   256      36.809  35.705  72.036  1.00  0.00           C  
ATOM   3877  HA2 GLY   256      36.751  35.998  70.988  1.00  0.00           H  
ATOM   3878  HA3 GLY   256      35.968  36.235  72.483  1.00  0.00           H  
ATOM   3879  C   GLY   256      38.145  36.113  72.492  1.00  0.00           C  
ATOM   3880  O   GLY   256      38.518  35.762  73.576  1.00  0.00           O  
ATOM   3881  N   LYS   257      38.772  37.069  71.834  1.00  0.00           N  
ATOM   3882  H   LYS   257      38.327  37.657  71.144  1.00  0.00           H  
ATOM   3883  CA  LYS   257      40.247  37.379  72.083  1.00  0.00           C  
ATOM   3884  HA  LYS   257      40.775  36.445  72.273  1.00  0.00           H  
ATOM   3885  CB  LYS   257      40.903  38.144  70.810  1.00  0.00           C  
ATOM   3886  HB2 LYS   257      40.435  39.041  70.406  1.00  0.00           H  
ATOM   3887  HB3 LYS   257      41.876  38.539  71.101  1.00  0.00           H  
ATOM   3888  CG  LYS   257      41.033  37.255  69.549  1.00  0.00           C  
ATOM   3889  HG2 LYS   257      40.103  36.713  69.379  1.00  0.00           H  
ATOM   3890  HG3 LYS   257      41.383  37.810  68.678  1.00  0.00           H  
ATOM   3891  CD  LYS   257      42.231  36.253  69.889  1.00  0.00           C  
ATOM   3892  HD2 LYS   257      43.044  36.834  70.326  1.00  0.00           H  
ATOM   3893  HD3 LYS   257      41.965  35.424  70.544  1.00  0.00           H  
ATOM   3894  CE  LYS   257      42.743  35.655  68.647  1.00  0.00           C  
ATOM   3895  HE2 LYS   257      42.676  36.412  67.865  1.00  0.00           H  
ATOM   3896  HE3 LYS   257      43.833  35.618  68.637  1.00  0.00           H  
ATOM   3897  NZ  LYS   257      42.246  34.292  68.299  1.00  0.00           N  
ATOM   3898  HZ1 LYS   257      41.276  34.195  68.564  1.00  0.00           H  
ATOM   3899  HZ2 LYS   257      42.400  34.117  67.316  1.00  0.00           H  
ATOM   3900  HZ3 LYS   257      42.730  33.544  68.775  1.00  0.00           H  
ATOM   3901  C   LYS   257      40.432  38.137  73.446  1.00  0.00           C  
ATOM   3902  O   LYS   257      41.183  37.619  74.268  1.00  0.00           O  
ATOM   3903  N   MET   258      39.703  39.147  73.573  1.00  0.00           N  
ATOM   3904  H   MET   258      39.444  39.553  72.685  1.00  0.00           H  
ATOM   3905  CA  MET   258      39.569  39.941  74.825  1.00  0.00           C  
ATOM   3906  HA  MET   258      40.374  39.767  75.539  1.00  0.00           H  
ATOM   3907  CB  MET   258      39.695  41.448  74.456  1.00  0.00           C  
ATOM   3908  HB2 MET   258      38.744  41.820  74.075  1.00  0.00           H  
ATOM   3909  HB3 MET   258      39.977  41.989  75.359  1.00  0.00           H  
ATOM   3910  CG  MET   258      40.832  41.792  73.477  1.00  0.00           C  
ATOM   3911  HG2 MET   258      41.210  42.794  73.683  1.00  0.00           H  
ATOM   3912  HG3 MET   258      41.729  41.192  73.630  1.00  0.00           H  
ATOM   3913  SD  MET   258      40.647  41.727  71.669  1.00  0.00           S  
ATOM   3914  CE  MET   258      41.921  42.920  71.106  1.00  0.00           C  
ATOM   3915  HE1 MET   258      41.351  43.788  70.773  1.00  0.00           H  
ATOM   3916  HE2 MET   258      42.521  43.127  71.993  1.00  0.00           H  
ATOM   3917  HE3 MET   258      42.609  42.631  70.312  1.00  0.00           H  
ATOM   3918  C   MET   258      38.211  39.719  75.498  1.00  0.00           C  
ATOM   3919  O   MET   258      37.288  39.154  74.961  1.00  0.00           O  
ATOM   3920  N   MET   259      38.195  40.070  76.785  1.00  0.00           N  
ATOM   3921  H   MET   259      39.083  40.343  77.182  1.00  0.00           H  
ATOM   3922  CA  MET   259      36.974  40.378  77.555  1.00  0.00           C  
ATOM   3923  HA  MET   259      36.257  39.930  76.868  1.00  0.00           H  
ATOM   3924  CB  MET   259      36.874  39.587  78.867  1.00  0.00           C  
ATOM   3925  HB2 MET   259      37.222  38.570  78.686  1.00  0.00           H  
ATOM   3926  HB3 MET   259      37.475  40.101  79.617  1.00  0.00           H  
ATOM   3927  CG  MET   259      35.455  39.489  79.399  1.00  0.00           C  
ATOM   3928  HG2 MET   259      35.128  40.522  79.518  1.00  0.00           H  
ATOM   3929  HG3 MET   259      34.841  38.959  78.670  1.00  0.00           H  
ATOM   3930  SD  MET   259      35.271  38.647  81.001  1.00  0.00           S  
ATOM   3931  CE  MET   259      35.533  36.894  80.497  1.00  0.00           C  
ATOM   3932  HE1 MET   259      35.652  36.216  81.341  1.00  0.00           H  
ATOM   3933  HE2 MET   259      34.684  36.592  79.884  1.00  0.00           H  
ATOM   3934  HE3 MET   259      36.435  36.895  79.884  1.00  0.00           H  
ATOM   3935  C   MET   259      36.703  41.910  77.688  1.00  0.00           C  
ATOM   3936  O   MET   259      37.677  42.656  77.947  1.00  0.00           O  
ATOM   3937  N   TYR   260      35.457  42.359  77.689  1.00  0.00           N  
ATOM   3938  H   TYR   260      34.725  41.825  77.241  1.00  0.00           H  
ATOM   3939  CA  TYR   260      35.133  43.769  77.871  1.00  0.00           C  
ATOM   3940  HA  TYR   260      36.017  44.297  78.228  1.00  0.00           H  
ATOM   3941  CB  TYR   260      34.735  44.490  76.578  1.00  0.00           C  
ATOM   3942  HB2 TYR   260      33.700  44.275  76.312  1.00  0.00           H  
ATOM   3943  HB3 TYR   260      34.721  45.559  76.794  1.00  0.00           H  
ATOM   3944  CG  TYR   260      35.572  44.249  75.307  1.00  0.00           C  
ATOM   3945  CD1 TYR   260      36.839  44.898  75.250  1.00  0.00           C  
ATOM   3946  HD1 TYR   260      37.370  45.344  76.077  1.00  0.00           H  
ATOM   3947  CE1 TYR   260      37.545  44.945  74.045  1.00  0.00           C  
ATOM   3948  HE1 TYR   260      38.595  45.194  73.995  1.00  0.00           H  
ATOM   3949  CZ  TYR   260      37.008  44.229  72.926  1.00  0.00           C  
ATOM   3950  OH  TYR   260      37.665  44.275  71.759  1.00  0.00           O  
ATOM   3951  HH  TYR   260      37.566  43.433  71.308  1.00  0.00           H  
ATOM   3952  CE2 TYR   260      35.788  43.593  72.994  1.00  0.00           C  
ATOM   3953  HE2 TYR   260      35.414  42.996  72.175  1.00  0.00           H  
ATOM   3954  CD2 TYR   260      35.102  43.556  74.235  1.00  0.00           C  
ATOM   3955  HD2 TYR   260      34.258  42.902  74.397  1.00  0.00           H  
ATOM   3956  C   TYR   260      34.143  44.081  78.910  1.00  0.00           C  
ATOM   3957  O   TYR   260      33.328  43.200  79.255  1.00  0.00           O  
ATOM   3958  N   ALA   261      34.166  45.342  79.353  1.00  0.00           N  
ATOM   3959  H   ALA   261      34.954  45.930  79.121  1.00  0.00           H  
ATOM   3960  CA  ALA   261      33.177  45.945  80.276  1.00  0.00           C  
ATOM   3961  HA  ALA   261      32.142  45.617  80.181  1.00  0.00           H  
ATOM   3962  CB  ALA   261      33.588  45.563  81.659  1.00  0.00           C  
ATOM   3963  HB1 ALA   261      33.738  44.483  81.677  1.00  0.00           H  
ATOM   3964  HB2 ALA   261      34.481  46.095  81.986  1.00  0.00           H  
ATOM   3965  HB3 ALA   261      32.749  45.842  82.297  1.00  0.00           H  
ATOM   3966  C   ALA   261      32.993  47.473  80.126  1.00  0.00           C  
ATOM   3967  O   ALA   261      33.565  48.029  79.205  1.00  0.00           O  
ATOM   3968  N   PRO   262      32.070  48.102  80.851  1.00  0.00           N  
ATOM   3969  CD  PRO   262      30.647  47.880  80.921  1.00  0.00           C  
ATOM   3970  HD2 PRO   262      30.393  47.128  81.668  1.00  0.00           H  
ATOM   3971  HD3 PRO   262      30.314  47.535  79.942  1.00  0.00           H  
ATOM   3972  CG  PRO   262      30.013  49.209  81.206  1.00  0.00           C  
ATOM   3973  HG2 PRO   262      29.330  48.984  82.024  1.00  0.00           H  
ATOM   3974  HG3 PRO   262      29.420  49.623  80.390  1.00  0.00           H  
ATOM   3975  CB  PRO   262      31.063  50.169  81.618  1.00  0.00           C  
ATOM   3976  HB2 PRO   262      31.019  50.338  82.694  1.00  0.00           H  
ATOM   3977  HB3 PRO   262      30.875  51.124  81.129  1.00  0.00           H  
ATOM   3978  CA  PRO   262      32.350  49.561  81.039  1.00  0.00           C  
ATOM   3979  HA  PRO   262      32.463  49.975  80.037  1.00  0.00           H  
ATOM   3980  C   PRO   262      33.561  49.858  81.894  1.00  0.00           C  
ATOM   3981  O   PRO   262      33.919  49.110  82.824  1.00  0.00           O  
ATOM   3982  N   PRO   263      34.177  51.071  81.813  1.00  0.00           N  
ATOM   3983  CD  PRO   263      34.103  51.859  80.536  1.00  0.00           C  
ATOM   3984  HD2 PRO   263      33.086  52.091  80.219  1.00  0.00           H  
ATOM   3985  HD3 PRO   263      34.692  51.427  79.727  1.00  0.00           H  
ATOM   3986  CG  PRO   263      34.789  53.127  80.816  1.00  0.00           C  
ATOM   3987  HG2 PRO   263      33.987  53.820  81.071  1.00  0.00           H  
ATOM   3988  HG3 PRO   263      35.312  53.495  79.933  1.00  0.00           H  
ATOM   3989  CB  PRO   263      35.548  52.947  82.065  1.00  0.00           C  
ATOM   3990  HB2 PRO   263      35.660  53.849  82.667  1.00  0.00           H  
ATOM   3991  HB3 PRO   263      36.513  52.631  81.671  1.00  0.00           H  
ATOM   3992  CA  PRO   263      34.875  51.861  82.858  1.00  0.00           C  
ATOM   3993  HA  PRO   263      35.671  51.221  83.240  1.00  0.00           H  
ATOM   3994  C   PRO   263      33.954  52.460  83.943  1.00  0.00           C  
ATOM   3995  O   PRO   263      33.056  53.269  83.649  1.00  0.00           O  
ATOM   3996  N   ILE   264      33.662  51.734  85.022  1.00  0.00           N  
ATOM   3997  H   ILE   264      34.357  51.071  85.336  1.00  0.00           H  
ATOM   3998  CA  ILE   264      32.360  51.664  85.705  1.00  0.00           C  
ATOM   3999  HA  ILE   264      31.561  51.752  84.968  1.00  0.00           H  
ATOM   4000  CB  ILE   264      32.225  50.336  86.465  1.00  0.00           C  
ATOM   4001  HB  ILE   264      32.692  49.585  85.827  1.00  0.00           H  
ATOM   4002  CG2 ILE   264      32.871  50.379  87.870  1.00  0.00           C  
ATOM   4003 HG21 ILE   264      32.849  49.353  88.236  1.00  0.00           H  
ATOM   4004 HG22 ILE   264      33.925  50.642  87.776  1.00  0.00           H  
ATOM   4005 HG23 ILE   264      32.324  50.971  88.603  1.00  0.00           H  
ATOM   4006  CG1 ILE   264      30.731  49.963  86.593  1.00  0.00           C  
ATOM   4007 HG12 ILE   264      30.124  50.675  87.152  1.00  0.00           H  
ATOM   4008 HG13 ILE   264      30.352  49.798  85.584  1.00  0.00           H  
ATOM   4009  CD1 ILE   264      30.390  48.558  87.204  1.00  0.00           C  
ATOM   4010 HD11 ILE   264      29.743  47.889  86.637  1.00  0.00           H  
ATOM   4011 HD12 ILE   264      31.196  47.875  87.472  1.00  0.00           H  
ATOM   4012 HD13 ILE   264      29.902  48.818  88.143  1.00  0.00           H  
ATOM   4013  C   ILE   264      32.103  52.857  86.566  1.00  0.00           C  
ATOM   4014  O   ILE   264      30.882  53.062  86.892  1.00  0.00           O  
ATOM   4015  N   SER   265      33.022  53.864  86.700  1.00  0.00           N  
ATOM   4016  H   SER   265      33.980  53.641  86.467  1.00  0.00           H  
ATOM   4017  CA  SER   265      32.821  55.189  87.275  1.00  0.00           C  
ATOM   4018  HA  SER   265      31.774  55.259  87.569  1.00  0.00           H  
ATOM   4019  CB  SER   265      33.711  55.257  88.524  1.00  0.00           C  
ATOM   4020  HB2 SER   265      33.504  56.165  89.089  1.00  0.00           H  
ATOM   4021  HB3 SER   265      33.308  54.521  89.220  1.00  0.00           H  
ATOM   4022  OG  SER   265      35.104  54.957  88.236  1.00  0.00           O  
ATOM   4023  HG  SER   265      35.405  54.237  88.795  1.00  0.00           H  
ATOM   4024  C   SER   265      33.210  56.307  86.296  1.00  0.00           C  
ATOM   4025  O   SER   265      33.140  57.503  86.631  1.00  0.00           O  
ATOM   4026  N   GLY   266      33.638  56.016  85.104  1.00  0.00           N  
ATOM   4027  H   GLY   266      33.832  55.043  84.919  1.00  0.00           H  
ATOM   4028  CA  GLY   266      33.651  56.953  83.984  1.00  0.00           C  
ATOM   4029  HA2 GLY   266      33.707  56.370  83.064  1.00  0.00           H  
ATOM   4030  HA3 GLY   266      32.780  57.600  84.087  1.00  0.00           H  
ATOM   4031  C   GLY   266      34.902  57.818  84.017  1.00  0.00           C  
ATOM   4032  O   GLY   266      34.833  58.875  83.462  1.00  0.00           O  
ATOM   4033  N   GLN   267      35.976  57.366  84.682  1.00  0.00           N  
ATOM   4034  H   GLN   267      35.816  56.458  85.095  1.00  0.00           H  
ATOM   4035  CA  GLN   267      37.363  57.838  84.466  1.00  0.00           C  
ATOM   4036  HA  GLN   267      37.440  58.922  84.551  1.00  0.00           H  
ATOM   4037  CB  GLN   267      38.231  57.252  85.543  1.00  0.00           C  
ATOM   4038  HB2 GLN   267      38.028  56.185  85.444  1.00  0.00           H  
ATOM   4039  HB3 GLN   267      39.281  57.390  85.282  1.00  0.00           H  
ATOM   4040  CG  GLN   267      37.944  57.755  87.003  1.00  0.00           C  
ATOM   4041  HG2 GLN   267      37.779  58.830  87.080  1.00  0.00           H  
ATOM   4042  HG3 GLN   267      37.030  57.382  87.464  1.00  0.00           H  
ATOM   4043  CD  GLN   267      39.197  57.549  87.860  1.00  0.00           C  
ATOM   4044  OE1 GLN   267      40.317  57.606  87.430  1.00  0.00           O  
ATOM   4045  NE2 GLN   267      39.029  57.382  89.097  1.00  0.00           N  
ATOM   4046 HE21 GLN   267      38.182  57.544  89.623  1.00  0.00           H  
ATOM   4047 HE22 GLN   267      39.909  57.219  89.565  1.00  0.00           H  
ATOM   4048  C   GLN   267      37.844  57.315  83.059  1.00  0.00           C  
ATOM   4049  O   GLN   267      38.085  56.160  82.802  1.00  0.00           O  
ATOM   4050  N   ILE   268      37.498  58.092  82.008  1.00  0.00           N  
ATOM   4051  H   ILE   268      37.268  59.004  82.374  1.00  0.00           H  
ATOM   4052  CA  ILE   268      37.793  57.872  80.643  1.00  0.00           C  
ATOM   4053  HA  ILE   268      38.430  56.990  80.572  1.00  0.00           H  
ATOM   4054  CB  ILE   268      36.545  57.738  79.745  1.00  0.00           C  
ATOM   4055  HB  ILE   268      36.043  58.705  79.737  1.00  0.00           H  
ATOM   4056  CG2 ILE   268      36.878  57.321  78.339  1.00  0.00           C  
ATOM   4057 HG21 ILE   268      37.311  56.332  78.191  1.00  0.00           H  
ATOM   4058 HG22 ILE   268      35.935  57.444  77.807  1.00  0.00           H  
ATOM   4059 HG23 ILE   268      37.561  58.091  77.979  1.00  0.00           H  
ATOM   4060  CG1 ILE   268      35.545  56.662  80.294  1.00  0.00           C  
ATOM   4061 HG12 ILE   268      35.747  55.630  80.009  1.00  0.00           H  
ATOM   4062 HG13 ILE   268      35.462  56.870  81.361  1.00  0.00           H  
ATOM   4063  CD1 ILE   268      34.039  56.961  79.752  1.00  0.00           C  
ATOM   4064 HD11 ILE   268      33.690  57.798  80.357  1.00  0.00           H  
ATOM   4065 HD12 ILE   268      34.022  57.045  78.666  1.00  0.00           H  
ATOM   4066 HD13 ILE   268      33.365  56.168  80.074  1.00  0.00           H  
ATOM   4067  C   ILE   268      38.679  59.051  80.218  1.00  0.00           C  
ATOM   4068  O   ILE   268      38.216  60.074  79.702  1.00  0.00           O  
ATOM   4069  N   ARG   269      39.971  58.881  80.371  1.00  0.00           N  
ATOM   4070  H   ARG   269      40.302  57.948  80.173  1.00  0.00           H  
ATOM   4071  CA  ARG   269      40.969  59.929  80.778  1.00  0.00           C  
ATOM   4072  HA  ARG   269      40.443  60.659  81.395  1.00  0.00           H  
ATOM   4073  CB  ARG   269      42.068  59.395  81.740  1.00  0.00           C  
ATOM   4074  HB2 ARG   269      42.586  60.270  82.133  1.00  0.00           H  
ATOM   4075  HB3 ARG   269      41.593  58.904  82.589  1.00  0.00           H  
ATOM   4076  CG  ARG   269      42.986  58.406  81.020  1.00  0.00           C  
ATOM   4077  HG2 ARG   269      42.487  57.687  80.371  1.00  0.00           H  
ATOM   4078  HG3 ARG   269      43.634  58.978  80.356  1.00  0.00           H  
ATOM   4079  CD  ARG   269      43.798  57.662  82.074  1.00  0.00           C  
ATOM   4080  HD2 ARG   269      44.775  57.491  81.622  1.00  0.00           H  
ATOM   4081  HD3 ARG   269      44.045  58.302  82.921  1.00  0.00           H  
ATOM   4082  NE  ARG   269      43.141  56.467  82.522  1.00  0.00           N  
ATOM   4083  HE  ARG   269      42.328  56.580  83.111  1.00  0.00           H  
ATOM   4084  CZ  ARG   269      43.674  55.328  82.353  1.00  0.00           C  
ATOM   4085  NH1 ARG   269      42.824  54.336  82.418  1.00  0.00           N  
ATOM   4086 HH11 ARG   269      41.872  54.403  82.088  1.00  0.00           H  
ATOM   4087 HH12 ARG   269      43.307  53.465  82.247  1.00  0.00           H  
ATOM   4088  NH2 ARG   269      44.898  55.006  82.074  1.00  0.00           N  
ATOM   4089 HH21 ARG   269      45.551  55.773  82.001  1.00  0.00           H  
ATOM   4090 HH22 ARG   269      45.205  54.144  82.502  1.00  0.00           H  
ATOM   4091  C   ARG   269      41.473  60.824  79.658  1.00  0.00           C  
ATOM   4092  O   ARG   269      42.581  61.377  79.730  1.00  0.00           O  
ATOM   4093  N   CYX   270      40.822  60.670  78.541  1.00  0.00           N  
ATOM   4094  H   CYX   270      39.813  60.653  78.589  1.00  0.00           H  
ATOM   4095  CA  CYX   270      41.399  60.519  77.190  1.00  0.00           C  
ATOM   4096  HA  CYX   270      42.367  60.019  77.160  1.00  0.00           H  
ATOM   4097  CB  CYX   270      40.487  59.587  76.392  1.00  0.00           C  
ATOM   4098  HB2 CYX   270      40.304  58.653  76.923  1.00  0.00           H  
ATOM   4099  HB3 CYX   270      39.500  60.042  76.314  1.00  0.00           H  
ATOM   4100  SG  CYX   270      40.994  59.247  74.695  1.00  0.00           S  
ATOM   4101  C   CYX   270      41.534  61.921  76.531  1.00  0.00           C  
ATOM   4102  O   CYX   270      40.503  62.479  76.219  1.00  0.00           O  
ATOM   4103  N   SER   271      42.726  62.454  76.399  1.00  0.00           N  
ATOM   4104  H   SER   271      43.549  61.973  76.732  1.00  0.00           H  
ATOM   4105  CA  SER   271      43.042  63.492  75.395  1.00  0.00           C  
ATOM   4106  HA  SER   271      42.141  63.762  74.843  1.00  0.00           H  
ATOM   4107  CB  SER   271      43.471  64.776  76.137  1.00  0.00           C  
ATOM   4108  HB2 SER   271      42.714  64.897  76.911  1.00  0.00           H  
ATOM   4109  HB3 SER   271      44.421  64.570  76.630  1.00  0.00           H  
ATOM   4110  OG  SER   271      43.401  65.938  75.301  1.00  0.00           O  
ATOM   4111  HG  SER   271      43.985  66.544  75.764  1.00  0.00           H  
ATOM   4112  C   SER   271      44.176  63.065  74.391  1.00  0.00           C  
ATOM   4113  O   SER   271      45.030  62.281  74.793  1.00  0.00           O  
ATOM   4114  N   SER   272      44.149  63.658  73.218  1.00  0.00           N  
ATOM   4115  H   SER   272      43.355  64.251  73.021  1.00  0.00           H  
ATOM   4116  CA  SER   272      45.169  63.385  72.196  1.00  0.00           C  
ATOM   4117  HA  SER   272      46.150  63.269  72.656  1.00  0.00           H  
ATOM   4118  CB  SER   272      44.864  62.017  71.493  1.00  0.00           C  
ATOM   4119  HB2 SER   272      44.395  61.256  72.115  1.00  0.00           H  
ATOM   4120  HB3 SER   272      44.165  62.143  70.666  1.00  0.00           H  
ATOM   4121  OG  SER   272      46.056  61.472  70.955  1.00  0.00           O  
ATOM   4122  HG  SER   272      46.189  60.566  71.242  1.00  0.00           H  
ATOM   4123  C   SER   272      45.385  64.509  71.232  1.00  0.00           C  
ATOM   4124  O   SER   272      45.100  65.664  71.510  1.00  0.00           O  
ATOM   4125  N   ASN   273      46.057  64.283  70.087  1.00  0.00           N  
ATOM   4126  H   ASN   273      46.280  63.304  69.982  1.00  0.00           H  
ATOM   4127  CA  ASN   273      46.399  65.200  68.950  1.00  0.00           C  
ATOM   4128  HA  ASN   273      45.708  66.042  68.980  1.00  0.00           H  
ATOM   4129  CB  ASN   273      47.861  65.683  69.138  1.00  0.00           C  
ATOM   4130  HB2 ASN   273      48.463  64.821  69.427  1.00  0.00           H  
ATOM   4131  HB3 ASN   273      48.101  66.044  68.138  1.00  0.00           H  
ATOM   4132  CG  ASN   273      48.214  66.849  70.087  1.00  0.00           C  
ATOM   4133  OD1 ASN   273      47.460  67.801  70.321  1.00  0.00           O  
ATOM   4134  ND2 ASN   273      49.321  66.737  70.792  1.00  0.00           N  
ATOM   4135 HD21 ASN   273      49.442  65.758  71.007  1.00  0.00           H  
ATOM   4136 HD22 ASN   273      49.182  67.356  71.577  1.00  0.00           H  
ATOM   4137  C   ASN   273      46.310  64.399  67.693  1.00  0.00           C  
ATOM   4138  O   ASN   273      47.070  63.412  67.605  1.00  0.00           O  
ATOM   4139  N   ILE   274      45.577  64.952  66.700  1.00  0.00           N  
ATOM   4140  H   ILE   274      45.214  65.885  66.836  1.00  0.00           H  
ATOM   4141  CA  ILE   274      45.704  64.507  65.332  1.00  0.00           C  
ATOM   4142  HA  ILE   274      45.710  63.418  65.377  1.00  0.00           H  
ATOM   4143  CB  ILE   274      44.584  65.189  64.425  1.00  0.00           C  
ATOM   4144  HB  ILE   274      44.772  66.256  64.545  1.00  0.00           H  
ATOM   4145  CG2 ILE   274      44.687  64.715  63.031  1.00  0.00           C  
ATOM   4146 HG21 ILE   274      43.842  65.061  62.436  1.00  0.00           H  
ATOM   4147 HG22 ILE   274      45.582  65.166  62.602  1.00  0.00           H  
ATOM   4148 HG23 ILE   274      44.794  63.640  62.890  1.00  0.00           H  
ATOM   4149  CG1 ILE   274      43.177  64.889  64.956  1.00  0.00           C  
ATOM   4150 HG12 ILE   274      43.013  63.817  65.068  1.00  0.00           H  
ATOM   4151 HG13 ILE   274      43.117  65.154  66.012  1.00  0.00           H  
ATOM   4152  CD1 ILE   274      42.066  65.592  64.236  1.00  0.00           C  
ATOM   4153 HD11 ILE   274      42.280  66.622  63.950  1.00  0.00           H  
ATOM   4154 HD12 ILE   274      41.947  65.014  63.319  1.00  0.00           H  
ATOM   4155 HD13 ILE   274      41.086  65.538  64.711  1.00  0.00           H  
ATOM   4156  C   ILE   274      47.097  64.845  64.796  1.00  0.00           C  
ATOM   4157  O   ILE   274      47.334  66.043  64.517  1.00  0.00           O  
ATOM   4158  N   THR   275      47.974  63.827  64.554  1.00  0.00           N  
ATOM   4159  H   THR   275      47.626  62.885  64.654  1.00  0.00           H  
ATOM   4160  CA  THR   275      49.304  64.019  63.939  1.00  0.00           C  
ATOM   4161  HA  THR   275      49.468  65.096  63.943  1.00  0.00           H  
ATOM   4162  CB  THR   275      50.373  63.283  64.763  1.00  0.00           C  
ATOM   4163  HB  THR   275      51.389  63.449  64.405  1.00  0.00           H  
ATOM   4164  CG2 THR   275      50.435  63.752  66.269  1.00  0.00           C  
ATOM   4165 HG21 THR   275      49.541  63.450  66.815  1.00  0.00           H  
ATOM   4166 HG22 THR   275      51.305  63.267  66.711  1.00  0.00           H  
ATOM   4167 HG23 THR   275      50.555  64.831  66.366  1.00  0.00           H  
ATOM   4168  OG1 THR   275      50.091  61.896  64.632  1.00  0.00           O  
ATOM   4169  HG1 THR   275      50.697  61.591  63.953  1.00  0.00           H  
ATOM   4170  C   THR   275      49.223  63.595  62.427  1.00  0.00           C  
ATOM   4171  O   THR   275      50.202  63.839  61.685  1.00  0.00           O  
ATOM   4172  N   GLY   276      48.162  62.942  61.986  1.00  0.00           N  
ATOM   4173  H   GLY   276      47.468  62.669  62.666  1.00  0.00           H  
ATOM   4174  CA  GLY   276      47.764  62.827  60.569  1.00  0.00           C  
ATOM   4175  HA2 GLY   276      47.465  63.799  60.177  1.00  0.00           H  
ATOM   4176  HA3 GLY   276      48.689  62.576  60.049  1.00  0.00           H  
ATOM   4177  C   GLY   276      46.709  61.812  60.349  1.00  0.00           C  
ATOM   4178  O   GLY   276      45.829  61.753  61.199  1.00  0.00           O  
ATOM   4179  N   LEU   277      46.615  61.248  59.153  1.00  0.00           N  
ATOM   4180  H   LEU   277      47.399  61.419  58.539  1.00  0.00           H  
ATOM   4181  CA  LEU   277      45.606  60.334  58.617  1.00  0.00           C  
ATOM   4182  HA  LEU   277      45.252  59.841  59.523  1.00  0.00           H  
ATOM   4183  CB  LEU   277      44.483  61.112  57.926  1.00  0.00           C  
ATOM   4184  HB2 LEU   277      43.641  60.442  57.749  1.00  0.00           H  
ATOM   4185  HB3 LEU   277      44.235  61.829  58.709  1.00  0.00           H  
ATOM   4186  CG  LEU   277      44.790  61.790  56.548  1.00  0.00           C  
ATOM   4187  HG  LEU   277      45.764  62.278  56.514  1.00  0.00           H  
ATOM   4188  CD1 LEU   277      44.742  60.846  55.343  1.00  0.00           C  
ATOM   4189 HD11 LEU   277      44.578  61.379  54.407  1.00  0.00           H  
ATOM   4190 HD12 LEU   277      45.554  60.121  55.276  1.00  0.00           H  
ATOM   4191 HD13 LEU   277      43.855  60.222  55.456  1.00  0.00           H  
ATOM   4192  CD2 LEU   277      43.749  62.917  56.296  1.00  0.00           C  
ATOM   4193 HD21 LEU   277      42.797  62.412  56.132  1.00  0.00           H  
ATOM   4194 HD22 LEU   277      43.761  63.634  57.117  1.00  0.00           H  
ATOM   4195 HD23 LEU   277      44.144  63.488  55.457  1.00  0.00           H  
ATOM   4196  C   LEU   277      46.181  59.222  57.719  1.00  0.00           C  
ATOM   4197  O   LEU   277      47.159  59.471  57.030  1.00  0.00           O  
ATOM   4198  N   LEU   278      45.501  58.085  57.681  1.00  0.00           N  
ATOM   4199  H   LEU   278      44.670  57.965  58.241  1.00  0.00           H  
ATOM   4200  CA  LEU   278      45.716  56.992  56.739  1.00  0.00           C  
ATOM   4201  HA  LEU   278      46.686  57.218  56.296  1.00  0.00           H  
ATOM   4202  CB  LEU   278      45.802  55.696  57.510  1.00  0.00           C  
ATOM   4203  HB2 LEU   278      44.810  55.609  57.954  1.00  0.00           H  
ATOM   4204  HB3 LEU   278      46.140  54.982  56.759  1.00  0.00           H  
ATOM   4205  CG  LEU   278      46.876  55.632  58.650  1.00  0.00           C  
ATOM   4206  HG  LEU   278      46.786  56.578  59.184  1.00  0.00           H  
ATOM   4207  CD1 LEU   278      46.520  54.595  59.715  1.00  0.00           C  
ATOM   4208 HD11 LEU   278      46.036  53.763  59.203  1.00  0.00           H  
ATOM   4209 HD12 LEU   278      47.411  54.295  60.266  1.00  0.00           H  
ATOM   4210 HD13 LEU   278      45.659  54.849  60.333  1.00  0.00           H  
ATOM   4211  CD2 LEU   278      48.230  55.377  57.985  1.00  0.00           C  
ATOM   4212 HD21 LEU   278      48.184  54.498  57.341  1.00  0.00           H  
ATOM   4213 HD22 LEU   278      48.493  56.275  57.426  1.00  0.00           H  
ATOM   4214 HD23 LEU   278      49.017  55.219  58.723  1.00  0.00           H  
ATOM   4215  C   LEU   278      44.658  56.937  55.645  1.00  0.00           C  
ATOM   4216  O   LEU   278      43.551  57.413  55.923  1.00  0.00           O  
ATOM   4217  N   LEU   279      45.042  56.346  54.550  1.00  0.00           N  
ATOM   4218  H   LEU   279      46.018  56.104  54.453  1.00  0.00           H  
ATOM   4219  CA  LEU   279      44.362  56.661  53.260  1.00  0.00           C  
ATOM   4220  HA  LEU   279      43.321  56.875  53.500  1.00  0.00           H  
ATOM   4221  CB  LEU   279      44.993  57.880  52.695  1.00  0.00           C  
ATOM   4222  HB2 LEU   279      45.232  58.538  53.530  1.00  0.00           H  
ATOM   4223  HB3 LEU   279      45.966  57.591  52.299  1.00  0.00           H  
ATOM   4224  CG  LEU   279      44.197  58.641  51.616  1.00  0.00           C  
ATOM   4225  HG  LEU   279      43.756  57.973  50.876  1.00  0.00           H  
ATOM   4226  CD1 LEU   279      43.124  59.558  52.198  1.00  0.00           C  
ATOM   4227 HD11 LEU   279      42.584  59.126  53.040  1.00  0.00           H  
ATOM   4228 HD12 LEU   279      43.631  60.435  52.601  1.00  0.00           H  
ATOM   4229 HD13 LEU   279      42.490  59.936  51.395  1.00  0.00           H  
ATOM   4230  CD2 LEU   279      45.158  59.468  50.803  1.00  0.00           C  
ATOM   4231 HD21 LEU   279      45.769  60.124  51.423  1.00  0.00           H  
ATOM   4232 HD22 LEU   279      45.832  58.759  50.322  1.00  0.00           H  
ATOM   4233 HD23 LEU   279      44.600  60.069  50.085  1.00  0.00           H  
ATOM   4234  C   LEU   279      44.522  55.408  52.318  1.00  0.00           C  
ATOM   4235  O   LEU   279      45.606  54.806  52.172  1.00  0.00           O  
ATOM   4236  N   THR   280      43.566  55.222  51.368  1.00  0.00           N  
ATOM   4237  H   THR   280      42.667  55.675  51.457  1.00  0.00           H  
ATOM   4238  CA  THR   280      43.629  54.393  50.131  1.00  0.00           C  
ATOM   4239  HA  THR   280      44.683  54.367  49.855  1.00  0.00           H  
ATOM   4240  CB  THR   280      43.309  52.934  50.338  1.00  0.00           C  
ATOM   4241  HB  THR   280      43.483  52.421  49.392  1.00  0.00           H  
ATOM   4242  CG2 THR   280      44.380  52.301  51.271  1.00  0.00           C  
ATOM   4243 HG21 THR   280      44.190  51.229  51.218  1.00  0.00           H  
ATOM   4244 HG22 THR   280      45.336  52.597  50.840  1.00  0.00           H  
ATOM   4245 HG23 THR   280      44.282  52.722  52.272  1.00  0.00           H  
ATOM   4246  OG1 THR   280      42.068  52.493  50.764  1.00  0.00           O  
ATOM   4247  HG1 THR   280      41.843  52.987  51.556  1.00  0.00           H  
ATOM   4248  C   THR   280      42.757  54.933  49.056  1.00  0.00           C  
ATOM   4249  O   THR   280      41.875  55.686  49.272  1.00  0.00           O  
ATOM   4250  N   ARG   281      43.099  54.654  47.809  1.00  0.00           N  
ATOM   4251  H   ARG   281      43.611  53.788  47.712  1.00  0.00           H  
ATOM   4252  CA  ARG   281      42.111  54.998  46.672  1.00  0.00           C  
ATOM   4253  HA  ARG   281      41.870  56.060  46.620  1.00  0.00           H  
ATOM   4254  CB  ARG   281      42.791  54.751  45.344  1.00  0.00           C  
ATOM   4255  HB2 ARG   281      43.314  53.808  45.499  1.00  0.00           H  
ATOM   4256  HB3 ARG   281      42.030  54.554  44.589  1.00  0.00           H  
ATOM   4257  CG  ARG   281      43.796  55.870  44.908  1.00  0.00           C  
ATOM   4258  HG2 ARG   281      43.297  56.778  44.570  1.00  0.00           H  
ATOM   4259  HG3 ARG   281      44.450  55.997  45.770  1.00  0.00           H  
ATOM   4260  CD  ARG   281      44.656  55.273  43.745  1.00  0.00           C  
ATOM   4261  HD2 ARG   281      45.055  54.289  43.991  1.00  0.00           H  
ATOM   4262  HD3 ARG   281      43.926  55.077  42.960  1.00  0.00           H  
ATOM   4263  NE  ARG   281      45.679  56.247  43.400  1.00  0.00           N  
ATOM   4264  HE  ARG   281      45.394  56.838  42.632  1.00  0.00           H  
ATOM   4265  CZ  ARG   281      46.988  56.167  43.771  1.00  0.00           C  
ATOM   4266  NH1 ARG   281      47.793  57.102  43.445  1.00  0.00           N  
ATOM   4267 HH11 ARG   281      48.730  56.835  43.709  1.00  0.00           H  
ATOM   4268 HH12 ARG   281      47.489  57.944  42.977  1.00  0.00           H  
ATOM   4269  NH2 ARG   281      47.432  55.134  44.530  1.00  0.00           N  
ATOM   4270 HH21 ARG   281      46.827  54.331  44.627  1.00  0.00           H  
ATOM   4271 HH22 ARG   281      48.323  55.123  45.005  1.00  0.00           H  
ATOM   4272  C   ARG   281      40.793  54.244  46.826  1.00  0.00           C  
ATOM   4273  O   ARG   281      40.759  53.130  47.246  1.00  0.00           O  
ATOM   4274  N   ASP   282      39.732  54.852  46.355  1.00  0.00           N  
ATOM   4275  H   ASP   282      39.830  55.770  45.946  1.00  0.00           H  
ATOM   4276  CA  ASP   282      38.390  54.188  46.382  1.00  0.00           C  
ATOM   4277  HA  ASP   282      38.244  53.662  47.325  1.00  0.00           H  
ATOM   4278  CB  ASP   282      37.326  55.343  46.223  1.00  0.00           C  
ATOM   4279  HB2 ASP   282      37.699  56.154  46.849  1.00  0.00           H  
ATOM   4280  HB3 ASP   282      37.316  55.547  45.152  1.00  0.00           H  
ATOM   4281  CG  ASP   282      35.909  54.924  46.681  1.00  0.00           C  
ATOM   4282  OD1 ASP   282      35.628  53.822  47.234  1.00  0.00           O  
ATOM   4283  OD2 ASP   282      34.998  55.745  46.421  1.00  0.00           O  
ATOM   4284  C   ASP   282      38.252  53.150  45.252  1.00  0.00           C  
ATOM   4285  O   ASP   282      38.998  53.135  44.295  1.00  0.00           O  
ATOM   4286  N   GLY   283      37.149  52.392  45.262  1.00  0.00           N  
ATOM   4287  H   GLY   283      36.405  52.806  45.806  1.00  0.00           H  
ATOM   4288  CA  GLY   283      36.771  51.307  44.413  1.00  0.00           C  
ATOM   4289  HA2 GLY   283      37.649  50.667  44.331  1.00  0.00           H  
ATOM   4290  HA3 GLY   283      35.968  50.756  44.903  1.00  0.00           H  
ATOM   4291  C   GLY   283      36.359  51.785  43.019  1.00  0.00           C  
ATOM   4292  O   GLY   283      35.308  52.350  42.864  1.00  0.00           O  
ATOM   4293  N   GLY   284      37.278  51.688  42.084  1.00  0.00           N  
ATOM   4294  H   GLY   284      38.007  51.026  42.304  1.00  0.00           H  
ATOM   4295  CA  GLY   284      37.017  52.082  40.722  1.00  0.00           C  
ATOM   4296  HA2 GLY   284      37.377  51.302  40.051  1.00  0.00           H  
ATOM   4297  HA3 GLY   284      35.948  52.101  40.507  1.00  0.00           H  
ATOM   4298  C   GLY   284      37.469  53.521  40.310  1.00  0.00           C  
ATOM   4299  O   GLY   284      37.507  53.846  39.140  1.00  0.00           O  
ATOM   4300  N   ASN   285      38.002  54.369  41.162  1.00  0.00           N  
ATOM   4301  H   ASN   285      38.228  54.069  42.100  1.00  0.00           H  
ATOM   4302  CA  ASN   285      38.472  55.679  40.720  1.00  0.00           C  
ATOM   4303  HA  ASN   285      37.622  56.092  40.177  1.00  0.00           H  
ATOM   4304  CB  ASN   285      38.660  56.569  41.913  1.00  0.00           C  
ATOM   4305  HB2 ASN   285      37.679  56.837  42.308  1.00  0.00           H  
ATOM   4306  HB3 ASN   285      39.257  56.096  42.693  1.00  0.00           H  
ATOM   4307  CG  ASN   285      39.202  57.957  41.512  1.00  0.00           C  
ATOM   4308  OD1 ASN   285      40.193  58.393  42.032  1.00  0.00           O  
ATOM   4309  ND2 ASN   285      38.401  58.746  40.785  1.00  0.00           N  
ATOM   4310 HD21 ASN   285      37.464  58.513  40.488  1.00  0.00           H  
ATOM   4311 HD22 ASN   285      38.631  59.724  40.884  1.00  0.00           H  
ATOM   4312  C   ASN   285      39.800  55.554  39.906  1.00  0.00           C  
ATOM   4313  O   ASN   285      40.835  55.178  40.490  1.00  0.00           O  
ATOM   4314  N   SER   286      39.871  55.964  38.655  1.00  0.00           N  
ATOM   4315  H   SER   286      38.972  56.128  38.224  1.00  0.00           H  
ATOM   4316  CA  SER   286      41.075  56.616  38.107  1.00  0.00           C  
ATOM   4317  HA  SER   286      41.640  57.068  38.922  1.00  0.00           H  
ATOM   4318  CB  SER   286      41.945  55.530  37.437  1.00  0.00           C  
ATOM   4319  HB2 SER   286      42.200  54.726  38.127  1.00  0.00           H  
ATOM   4320  HB3 SER   286      41.466  55.093  36.561  1.00  0.00           H  
ATOM   4321  OG  SER   286      43.152  56.041  36.906  1.00  0.00           O  
ATOM   4322  HG  SER   286      43.797  55.334  36.974  1.00  0.00           H  
ATOM   4323  C   SER   286      40.688  57.630  37.063  1.00  0.00           C  
ATOM   4324  O   SER   286      39.901  57.229  36.151  1.00  0.00           O  
ATOM   4325  N   ASN   287      40.895  58.920  37.313  1.00  0.00           N  
ATOM   4326  H   ASN   287      41.311  59.147  38.205  1.00  0.00           H  
ATOM   4327  CA  ASN   287      40.284  60.004  36.462  1.00  0.00           C  
ATOM   4328  HA  ASN   287      40.221  59.641  35.436  1.00  0.00           H  
ATOM   4329  CB  ASN   287      38.940  60.294  37.033  1.00  0.00           C  
ATOM   4330  HB2 ASN   287      38.338  59.386  36.987  1.00  0.00           H  
ATOM   4331  HB3 ASN   287      39.002  60.613  38.073  1.00  0.00           H  
ATOM   4332  CG  ASN   287      38.106  61.347  36.287  1.00  0.00           C  
ATOM   4333  OD1 ASN   287      38.277  62.513  36.514  1.00  0.00           O  
ATOM   4334  ND2 ASN   287      37.584  60.926  35.192  1.00  0.00           N  
ATOM   4335 HD21 ASN   287      37.128  61.586  34.578  1.00  0.00           H  
ATOM   4336 HD22 ASN   287      37.254  59.972  35.155  1.00  0.00           H  
ATOM   4337  C   ASN   287      41.098  61.309  36.243  1.00  0.00           C  
ATOM   4338  O   ASN   287      41.699  61.821  37.229  1.00  0.00           O  
ATOM   4339  N   ASN   288      41.096  61.879  35.071  1.00  0.00           N  
ATOM   4340  H   ASN   288      40.641  61.340  34.348  1.00  0.00           H  
ATOM   4341  CA  ASN   288      41.893  63.139  34.659  1.00  0.00           C  
ATOM   4342  HA  ASN   288      42.928  62.932  34.929  1.00  0.00           H  
ATOM   4343  CB  ASN   288      41.987  63.438  33.040  1.00  0.00           C  
ATOM   4344  HB2 ASN   288      42.606  62.662  32.589  1.00  0.00           H  
ATOM   4345  HB3 ASN   288      41.022  63.329  32.546  1.00  0.00           H  
ATOM   4346  CG  ASN   288      42.627  64.748  32.726  1.00  0.00           C  
ATOM   4347  OD1 ASN   288      43.822  64.849  32.966  1.00  0.00           O  
ATOM   4348  ND2 ASN   288      42.002  65.794  32.193  1.00  0.00           N  
ATOM   4349 HD21 ASN   288      42.735  66.353  31.782  1.00  0.00           H  
ATOM   4350 HD22 ASN   288      41.478  65.391  31.429  1.00  0.00           H  
ATOM   4351  C   ASN   288      41.602  64.369  35.480  1.00  0.00           C  
ATOM   4352  O   ASN   288      42.508  65.133  35.822  1.00  0.00           O  
ATOM   4353  N   GLU   289      40.371  64.437  35.987  1.00  0.00           N  
ATOM   4354  H   GLU   289      39.651  63.892  35.535  1.00  0.00           H  
ATOM   4355  CA  GLU   289      39.901  65.594  36.839  1.00  0.00           C  
ATOM   4356  HA  GLU   289      40.730  66.301  36.812  1.00  0.00           H  
ATOM   4357  CB  GLU   289      38.719  66.335  36.136  1.00  0.00           C  
ATOM   4358  HB2 GLU   289      38.476  67.320  36.535  1.00  0.00           H  
ATOM   4359  HB3 GLU   289      39.103  66.655  35.167  1.00  0.00           H  
ATOM   4360  CG  GLU   289      37.490  65.530  35.807  1.00  0.00           C  
ATOM   4361  HG2 GLU   289      37.606  64.854  34.959  1.00  0.00           H  
ATOM   4362  HG3 GLU   289      37.253  64.966  36.709  1.00  0.00           H  
ATOM   4363  CD  GLU   289      36.346  66.460  35.417  1.00  0.00           C  
ATOM   4364  OE1 GLU   289      36.567  67.578  34.806  1.00  0.00           O  
ATOM   4365  OE2 GLU   289      35.238  65.926  35.567  1.00  0.00           O  
ATOM   4366  C   GLU   289      39.592  65.280  38.336  1.00  0.00           C  
ATOM   4367  O   GLU   289      39.381  66.238  39.096  1.00  0.00           O  
ATOM   4368  N   SER   290      39.535  63.971  38.755  1.00  0.00           N  
ATOM   4369  H   SER   290      39.736  63.276  38.050  1.00  0.00           H  
ATOM   4370  CA  SER   290      39.124  63.656  40.123  1.00  0.00           C  
ATOM   4371  HA  SER   290      39.062  64.508  40.800  1.00  0.00           H  
ATOM   4372  CB  SER   290      37.635  63.263  40.110  1.00  0.00           C  
ATOM   4373  HB2 SER   290      37.572  62.307  39.590  1.00  0.00           H  
ATOM   4374  HB3 SER   290      37.330  63.091  41.142  1.00  0.00           H  
ATOM   4375  OG  SER   290      36.698  64.141  39.665  1.00  0.00           O  
ATOM   4376  HG  SER   290      36.405  63.692  38.870  1.00  0.00           H  
ATOM   4377  C   SER   290      39.972  62.510  40.826  1.00  0.00           C  
ATOM   4378  O   SER   290      39.905  61.325  40.430  1.00  0.00           O  
ATOM   4379  N   GLU   291      40.626  62.799  41.991  1.00  0.00           N  
ATOM   4380  H   GLU   291      40.468  63.745  42.306  1.00  0.00           H  
ATOM   4381  CA  GLU   291      41.078  61.801  42.981  1.00  0.00           C  
ATOM   4382  HA  GLU   291      41.264  60.810  42.565  1.00  0.00           H  
ATOM   4383  CB  GLU   291      42.289  62.231  43.895  1.00  0.00           C  
ATOM   4384  HB2 GLU   291      42.052  63.075  44.543  1.00  0.00           H  
ATOM   4385  HB3 GLU   291      42.457  61.386  44.564  1.00  0.00           H  
ATOM   4386  CG  GLU   291      43.502  62.653  43.123  1.00  0.00           C  
ATOM   4387  HG2 GLU   291      43.275  63.611  42.654  1.00  0.00           H  
ATOM   4388  HG3 GLU   291      44.313  62.848  43.824  1.00  0.00           H  
ATOM   4389  CD  GLU   291      44.014  61.611  42.055  1.00  0.00           C  
ATOM   4390  OE1 GLU   291      43.544  60.447  42.116  1.00  0.00           O  
ATOM   4391  OE2 GLU   291      44.708  61.903  41.058  1.00  0.00           O  
ATOM   4392  C   GLU   291      39.831  61.605  43.917  1.00  0.00           C  
ATOM   4393  O   GLU   291      39.484  62.604  44.514  1.00  0.00           O  
ATOM   4394  N   ILE   292      39.415  60.320  44.111  1.00  0.00           N  
ATOM   4395  H   ILE   292      39.727  59.584  43.494  1.00  0.00           H  
ATOM   4396  CA  ILE   292      38.518  59.936  45.204  1.00  0.00           C  
ATOM   4397  HA  ILE   292      38.276  60.870  45.712  1.00  0.00           H  
ATOM   4398  CB  ILE   292      37.152  59.328  44.688  1.00  0.00           C  
ATOM   4399  HB  ILE   292      37.393  58.397  44.175  1.00  0.00           H  
ATOM   4400  CG2 ILE   292      36.189  59.069  45.840  1.00  0.00           C  
ATOM   4401 HG21 ILE   292      35.956  59.944  46.447  1.00  0.00           H  
ATOM   4402 HG22 ILE   292      35.296  58.578  45.454  1.00  0.00           H  
ATOM   4403 HG23 ILE   292      36.578  58.362  46.573  1.00  0.00           H  
ATOM   4404  CG1 ILE   292      36.594  60.359  43.628  1.00  0.00           C  
ATOM   4405 HG12 ILE   292      36.398  61.331  44.081  1.00  0.00           H  
ATOM   4406 HG13 ILE   292      37.190  60.390  42.716  1.00  0.00           H  
ATOM   4407  CD1 ILE   292      35.303  59.800  43.021  1.00  0.00           C  
ATOM   4408 HD11 ILE   292      34.488  59.900  43.738  1.00  0.00           H  
ATOM   4409 HD12 ILE   292      34.987  60.345  42.131  1.00  0.00           H  
ATOM   4410 HD13 ILE   292      35.338  58.740  42.768  1.00  0.00           H  
ATOM   4411  C   ILE   292      39.188  58.958  46.105  1.00  0.00           C  
ATOM   4412  O   ILE   292      39.630  57.878  45.676  1.00  0.00           O  
ATOM   4413  N   PHE   293      39.295  59.267  47.426  1.00  0.00           N  
ATOM   4414  H   PHE   293      39.004  60.183  47.739  1.00  0.00           H  
ATOM   4415  CA  PHE   293      39.984  58.393  48.391  1.00  0.00           C  
ATOM   4416  HA  PHE   293      40.345  57.486  47.906  1.00  0.00           H  
ATOM   4417  CB  PHE   293      41.180  59.026  49.056  1.00  0.00           C  
ATOM   4418  HB2 PHE   293      40.901  59.893  49.654  1.00  0.00           H  
ATOM   4419  HB3 PHE   293      41.701  58.321  49.705  1.00  0.00           H  
ATOM   4420  CG  PHE   293      42.186  59.508  48.030  1.00  0.00           C  
ATOM   4421  CD1 PHE   293      42.161  60.870  47.758  1.00  0.00           C  
ATOM   4422  HD1 PHE   293      41.406  61.551  48.123  1.00  0.00           H  
ATOM   4423  CE1 PHE   293      43.222  61.476  47.068  1.00  0.00           C  
ATOM   4424  HE1 PHE   293      43.154  62.500  46.731  1.00  0.00           H  
ATOM   4425  CZ  PHE   293      44.219  60.656  46.584  1.00  0.00           C  
ATOM   4426  HZ  PHE   293      44.846  61.145  45.854  1.00  0.00           H  
ATOM   4427  CE2 PHE   293      44.404  59.305  46.929  1.00  0.00           C  
ATOM   4428  HE2 PHE   293      45.112  58.784  46.301  1.00  0.00           H  
ATOM   4429  CD2 PHE   293      43.326  58.729  47.592  1.00  0.00           C  
ATOM   4430  HD2 PHE   293      43.391  57.724  47.983  1.00  0.00           H  
ATOM   4431  C   PHE   293      39.017  57.965  49.513  1.00  0.00           C  
ATOM   4432  O   PHE   293      37.954  58.540  49.816  1.00  0.00           O  
ATOM   4433  N   ARG   294      39.351  56.822  50.012  1.00  0.00           N  
ATOM   4434  H   ARG   294      40.241  56.473  49.687  1.00  0.00           H  
ATOM   4435  CA  ARG   294      38.889  56.266  51.298  1.00  0.00           C  
ATOM   4436  HA  ARG   294      37.888  56.663  51.468  1.00  0.00           H  
ATOM   4437  CB  ARG   294      38.793  54.752  51.313  1.00  0.00           C  
ATOM   4438  HB2 ARG   294      39.746  54.464  50.868  1.00  0.00           H  
ATOM   4439  HB3 ARG   294      38.705  54.313  52.307  1.00  0.00           H  
ATOM   4440  CG  ARG   294      37.682  54.149  50.366  1.00  0.00           C  
ATOM   4441  HG2 ARG   294      37.742  54.799  49.493  1.00  0.00           H  
ATOM   4442  HG3 ARG   294      37.906  53.118  50.095  1.00  0.00           H  
ATOM   4443  CD  ARG   294      36.321  54.312  51.035  1.00  0.00           C  
ATOM   4444  HD2 ARG   294      36.177  53.465  51.707  1.00  0.00           H  
ATOM   4445  HD3 ARG   294      36.221  55.303  51.477  1.00  0.00           H  
ATOM   4446  NE  ARG   294      35.289  54.198  49.947  1.00  0.00           N  
ATOM   4447  HE  ARG   294      35.424  54.240  48.947  1.00  0.00           H  
ATOM   4448  CZ  ARG   294      34.008  54.375  50.066  1.00  0.00           C  
ATOM   4449  NH1 ARG   294      33.448  54.656  51.221  1.00  0.00           N  
ATOM   4450 HH11 ARG   294      32.438  54.656  51.198  1.00  0.00           H  
ATOM   4451 HH12 ARG   294      33.994  55.139  51.921  1.00  0.00           H  
ATOM   4452  NH2 ARG   294      33.185  54.231  49.088  1.00  0.00           N  
ATOM   4453 HH21 ARG   294      33.580  53.874  48.230  1.00  0.00           H  
ATOM   4454 HH22 ARG   294      32.197  54.066  49.224  1.00  0.00           H  
ATOM   4455  C   ARG   294      39.836  56.555  52.515  1.00  0.00           C  
ATOM   4456  O   ARG   294      41.058  56.422  52.315  1.00  0.00           O  
ATOM   4457  N   PRO   295      39.310  56.924  53.678  1.00  0.00           N  
ATOM   4458  CD  PRO   295      37.968  57.227  53.994  1.00  0.00           C  
ATOM   4459  HD2 PRO   295      37.419  56.299  54.150  1.00  0.00           H  
ATOM   4460  HD3 PRO   295      37.449  57.787  53.216  1.00  0.00           H  
ATOM   4461  CG  PRO   295      37.953  58.029  55.323  1.00  0.00           C  
ATOM   4462  HG2 PRO   295      37.057  57.765  55.886  1.00  0.00           H  
ATOM   4463  HG3 PRO   295      37.919  59.116  55.250  1.00  0.00           H  
ATOM   4464  CB  PRO   295      39.250  57.514  56.047  1.00  0.00           C  
ATOM   4465  HB2 PRO   295      38.934  56.796  56.803  1.00  0.00           H  
ATOM   4466  HB3 PRO   295      39.810  58.366  56.433  1.00  0.00           H  
ATOM   4467  CA  PRO   295      40.098  56.787  54.943  1.00  0.00           C  
ATOM   4468  HA  PRO   295      41.057  57.302  54.887  1.00  0.00           H  
ATOM   4469  C   PRO   295      40.369  55.359  55.289  1.00  0.00           C  
ATOM   4470  O   PRO   295      39.668  54.403  54.971  1.00  0.00           O  
ATOM   4471  N   GLY   296      41.562  55.140  55.920  1.00  0.00           N  
ATOM   4472  H   GLY   296      42.167  55.939  56.042  1.00  0.00           H  
ATOM   4473  CA  GLY   296      41.982  53.826  56.493  1.00  0.00           C  
ATOM   4474  HA2 GLY   296      41.846  53.871  57.574  1.00  0.00           H  
ATOM   4475  HA3 GLY   296      41.356  53.056  56.041  1.00  0.00           H  
ATOM   4476  C   GLY   296      43.436  53.437  56.150  1.00  0.00           C  
ATOM   4477  O   GLY   296      43.869  53.605  54.983  1.00  0.00           O  
ATOM   4478  N   GLY   297      44.199  52.791  57.074  1.00  0.00           N  
ATOM   4479  H   GLY   297      43.649  52.674  57.914  1.00  0.00           H  
ATOM   4480  CA  GLY   297      45.120  51.770  56.747  1.00  0.00           C  
ATOM   4481  HA2 GLY   297      45.875  52.156  56.062  1.00  0.00           H  
ATOM   4482  HA3 GLY   297      45.548  51.338  57.651  1.00  0.00           H  
ATOM   4483  C   GLY   297      44.500  50.627  55.931  1.00  0.00           C  
ATOM   4484  O   GLY   297      43.395  50.152  56.145  1.00  0.00           O  
ATOM   4485  N   GLY   298      45.193  50.205  54.839  1.00  0.00           N  
ATOM   4486  H   GLY   298      45.947  50.807  54.540  1.00  0.00           H  
ATOM   4487  CA  GLY   298      44.969  48.864  54.205  1.00  0.00           C  
ATOM   4488  HA2 GLY   298      43.912  48.635  54.073  1.00  0.00           H  
ATOM   4489  HA3 GLY   298      45.312  48.798  53.172  1.00  0.00           H  
ATOM   4490  C   GLY   298      45.541  47.728  55.051  1.00  0.00           C  
ATOM   4491  O   GLY   298      45.283  46.546  54.775  1.00  0.00           O  
ATOM   4492  N   ASP   299      46.246  48.014  56.135  1.00  0.00           N  
ATOM   4493  H   ASP   299      46.647  48.940  56.098  1.00  0.00           H  
ATOM   4494  CA  ASP   299      46.599  47.193  57.278  1.00  0.00           C  
ATOM   4495  HA  ASP   299      45.935  46.333  57.360  1.00  0.00           H  
ATOM   4496  CB  ASP   299      47.969  46.557  56.966  1.00  0.00           C  
ATOM   4497  HB2 ASP   299      47.832  45.798  56.196  1.00  0.00           H  
ATOM   4498  HB3 ASP   299      48.538  47.340  56.465  1.00  0.00           H  
ATOM   4499  CG  ASP   299      48.877  46.083  58.121  1.00  0.00           C  
ATOM   4500  OD1 ASP   299      50.062  45.837  57.716  1.00  0.00           O  
ATOM   4501  OD2 ASP   299      48.447  45.632  59.236  1.00  0.00           O  
ATOM   4502  C   ASP   299      46.338  48.083  58.513  1.00  0.00           C  
ATOM   4503  O   ASP   299      46.411  49.322  58.553  1.00  0.00           O  
ATOM   4504  N   MET   300      46.065  47.447  59.596  1.00  0.00           N  
ATOM   4505  H   MET   300      45.865  46.459  59.533  1.00  0.00           H  
ATOM   4506  CA  MET   300      46.000  48.088  60.923  1.00  0.00           C  
ATOM   4507  HA  MET   300      45.436  49.019  60.860  1.00  0.00           H  
ATOM   4508  CB  MET   300      45.391  47.150  61.984  1.00  0.00           C  
ATOM   4509  HB2 MET   300      44.323  47.105  61.774  1.00  0.00           H  
ATOM   4510  HB3 MET   300      45.789  46.136  61.953  1.00  0.00           H  
ATOM   4511  CG  MET   300      45.454  47.558  63.453  1.00  0.00           C  
ATOM   4512  HG2 MET   300      45.558  48.629  63.626  1.00  0.00           H  
ATOM   4513  HG3 MET   300      44.504  47.248  63.889  1.00  0.00           H  
ATOM   4514  SD  MET   300      46.660  46.644  64.381  1.00  0.00           S  
ATOM   4515  CE  MET   300      45.856  45.030  64.420  1.00  0.00           C  
ATOM   4516  HE1 MET   300      44.773  45.092  64.520  1.00  0.00           H  
ATOM   4517  HE2 MET   300      46.275  44.497  63.566  1.00  0.00           H  
ATOM   4518  HE3 MET   300      46.152  44.580  65.367  1.00  0.00           H  
ATOM   4519  C   MET   300      47.383  48.501  61.486  1.00  0.00           C  
ATOM   4520  O   MET   300      47.536  49.569  62.030  1.00  0.00           O  
ATOM   4521  N   ARG   301      48.493  47.735  61.149  1.00  0.00           N  
ATOM   4522  H   ARG   301      48.238  46.849  60.737  1.00  0.00           H  
ATOM   4523  CA  ARG   301      49.880  47.987  61.607  1.00  0.00           C  
ATOM   4524  HA  ARG   301      49.927  48.363  62.629  1.00  0.00           H  
ATOM   4525  CB  ARG   301      50.678  46.647  61.515  1.00  0.00           C  
ATOM   4526  HB2 ARG   301      50.790  46.274  60.497  1.00  0.00           H  
ATOM   4527  HB3 ARG   301      51.717  46.802  61.808  1.00  0.00           H  
ATOM   4528  CG  ARG   301      50.130  45.412  62.428  1.00  0.00           C  
ATOM   4529  HG2 ARG   301      50.328  45.522  63.494  1.00  0.00           H  
ATOM   4530  HG3 ARG   301      49.044  45.437  62.337  1.00  0.00           H  
ATOM   4531  CD  ARG   301      50.621  44.020  62.057  1.00  0.00           C  
ATOM   4532  HD2 ARG   301      51.706  44.089  62.131  1.00  0.00           H  
ATOM   4533  HD3 ARG   301      50.112  43.362  62.762  1.00  0.00           H  
ATOM   4534  NE  ARG   301      50.199  43.720  60.630  1.00  0.00           N  
ATOM   4535  HE  ARG   301      49.589  44.411  60.217  1.00  0.00           H  
ATOM   4536  CZ  ARG   301      50.765  42.954  59.720  1.00  0.00           C  
ATOM   4537  NH1 ARG   301      51.297  41.810  60.039  1.00  0.00           N  
ATOM   4538 HH11 ARG   301      51.620  41.231  59.277  1.00  0.00           H  
ATOM   4539 HH12 ARG   301      51.139  41.413  60.955  1.00  0.00           H  
ATOM   4540  NH2 ARG   301      50.843  43.278  58.502  1.00  0.00           N  
ATOM   4541 HH21 ARG   301      51.651  42.877  58.047  1.00  0.00           H  
ATOM   4542 HH22 ARG   301      50.577  44.237  58.330  1.00  0.00           H  
ATOM   4543  C   ARG   301      50.530  49.092  60.729  1.00  0.00           C  
ATOM   4544  O   ARG   301      51.710  49.442  60.941  1.00  0.00           O  
ATOM   4545  N   ASP   302      49.803  49.685  59.789  1.00  0.00           N  
ATOM   4546  H   ASP   302      48.987  49.198  59.447  1.00  0.00           H  
ATOM   4547  CA  ASP   302      50.148  50.990  59.124  1.00  0.00           C  
ATOM   4548  HA  ASP   302      51.137  51.021  58.667  1.00  0.00           H  
ATOM   4549  CB  ASP   302      49.189  51.331  57.991  1.00  0.00           C  
ATOM   4550  HB2 ASP   302      48.171  51.302  58.381  1.00  0.00           H  
ATOM   4551  HB3 ASP   302      49.388  52.331  57.606  1.00  0.00           H  
ATOM   4552  CG  ASP   302      49.326  50.326  56.841  1.00  0.00           C  
ATOM   4553  OD1 ASP   302      48.417  50.316  55.979  1.00  0.00           O  
ATOM   4554  OD2 ASP   302      50.393  49.671  56.659  1.00  0.00           O  
ATOM   4555  C   ASP   302      50.221  52.203  60.077  1.00  0.00           C  
ATOM   4556  O   ASP   302      51.049  53.092  59.894  1.00  0.00           O  
ATOM   4557  N   ASN   303      49.529  52.059  61.249  1.00  0.00           N  
ATOM   4558  H   ASN   303      48.998  51.202  61.319  1.00  0.00           H  
ATOM   4559  CA  ASN   303      49.770  53.031  62.338  1.00  0.00           C  
ATOM   4560  HA  ASN   303      49.747  54.053  61.958  1.00  0.00           H  
ATOM   4561  CB  ASN   303      48.659  53.032  63.369  1.00  0.00           C  
ATOM   4562  HB2 ASN   303      48.452  54.019  63.782  1.00  0.00           H  
ATOM   4563  HB3 ASN   303      47.719  52.842  62.851  1.00  0.00           H  
ATOM   4564  CG  ASN   303      48.831  52.057  64.439  1.00  0.00           C  
ATOM   4565  OD1 ASN   303      49.409  52.329  65.428  1.00  0.00           O  
ATOM   4566  ND2 ASN   303      48.216  50.925  64.298  1.00  0.00           N  
ATOM   4567 HD21 ASN   303      48.337  50.257  65.046  1.00  0.00           H  
ATOM   4568 HD22 ASN   303      47.754  50.684  63.432  1.00  0.00           H  
ATOM   4569  C   ASN   303      51.217  52.920  62.926  1.00  0.00           C  
ATOM   4570  O   ASN   303      51.847  53.925  63.315  1.00  0.00           O  
ATOM   4571  N   TRP   304      51.778  51.693  63.040  1.00  0.00           N  
ATOM   4572  H   TRP   304      51.098  50.986  62.798  1.00  0.00           H  
ATOM   4573  CA  TRP   304      53.144  51.377  63.544  1.00  0.00           C  
ATOM   4574  HA  TRP   304      53.212  51.804  64.544  1.00  0.00           H  
ATOM   4575  CB  TRP   304      53.290  49.890  63.845  1.00  0.00           C  
ATOM   4576  HB2 TRP   304      53.458  49.270  62.965  1.00  0.00           H  
ATOM   4577  HB3 TRP   304      54.103  49.864  64.570  1.00  0.00           H  
ATOM   4578  CG  TRP   304      52.223  49.160  64.649  1.00  0.00           C  
ATOM   4579  CD1 TRP   304      51.338  49.630  65.539  1.00  0.00           C  
ATOM   4580  HD1 TRP   304      51.164  50.678  65.735  1.00  0.00           H  
ATOM   4581  NE1 TRP   304      50.776  48.648  66.281  1.00  0.00           N  
ATOM   4582  HE1 TRP   304      49.952  48.742  66.858  1.00  0.00           H  
ATOM   4583  CE2 TRP   304      51.286  47.426  65.919  1.00  0.00           C  
ATOM   4584  CZ2 TRP   304      51.146  46.106  66.417  1.00  0.00           C  
ATOM   4585  HZ2 TRP   304      50.537  46.034  67.305  1.00  0.00           H  
ATOM   4586  CH2 TRP   304      51.989  45.088  65.922  1.00  0.00           C  
ATOM   4587  HH2 TRP   304      52.118  44.148  66.439  1.00  0.00           H  
ATOM   4588  CZ3 TRP   304      52.799  45.361  64.886  1.00  0.00           C  
ATOM   4589  HZ3 TRP   304      53.491  44.578  64.616  1.00  0.00           H  
ATOM   4590  CE3 TRP   304      52.908  46.668  64.331  1.00  0.00           C  
ATOM   4591  HE3 TRP   304      53.507  46.813  63.444  1.00  0.00           H  
ATOM   4592  CD2 TRP   304      52.082  47.694  64.796  1.00  0.00           C  
ATOM   4593  C   TRP   304      54.222  51.961  62.614  1.00  0.00           C  
ATOM   4594  O   TRP   304      54.987  52.832  63.066  1.00  0.00           O  
ATOM   4595  N   ARG   305      54.159  51.591  61.329  1.00  0.00           N  
ATOM   4596  H   ARG   305      53.390  50.956  61.164  1.00  0.00           H  
ATOM   4597  CA  ARG   305      54.848  52.095  60.112  1.00  0.00           C  
ATOM   4598  HA  ARG   305      55.914  51.873  60.093  1.00  0.00           H  
ATOM   4599  CB  ARG   305      54.255  51.539  58.843  1.00  0.00           C  
ATOM   4600  HB2 ARG   305      53.170  51.635  58.881  1.00  0.00           H  
ATOM   4601  HB3 ARG   305      54.668  52.144  58.036  1.00  0.00           H  
ATOM   4602  CG  ARG   305      54.621  50.100  58.555  1.00  0.00           C  
ATOM   4603  HG2 ARG   305      55.574  50.045  58.029  1.00  0.00           H  
ATOM   4604  HG3 ARG   305      54.660  49.561  59.501  1.00  0.00           H  
ATOM   4605  CD  ARG   305      53.540  49.444  57.713  1.00  0.00           C  
ATOM   4606  HD2 ARG   305      52.604  49.338  58.262  1.00  0.00           H  
ATOM   4607  HD3 ARG   305      53.374  50.158  56.906  1.00  0.00           H  
ATOM   4608  NE  ARG   305      53.948  48.215  57.089  1.00  0.00           N  
ATOM   4609  HE  ARG   305      54.933  47.994  57.109  1.00  0.00           H  
ATOM   4610  CZ  ARG   305      53.157  47.313  56.511  1.00  0.00           C  
ATOM   4611  NH1 ARG   305      51.866  47.445  56.560  1.00  0.00           N  
ATOM   4612 HH11 ARG   305      51.469  48.252  57.019  1.00  0.00           H  
ATOM   4613 HH12 ARG   305      51.394  46.557  56.658  1.00  0.00           H  
ATOM   4614  NH2 ARG   305      53.507  46.205  55.917  1.00  0.00           N  
ATOM   4615 HH21 ARG   305      54.500  46.266  55.739  1.00  0.00           H  
ATOM   4616 HH22 ARG   305      52.869  45.760  55.272  1.00  0.00           H  
ATOM   4617  C   ARG   305      54.753  53.593  60.029  1.00  0.00           C  
ATOM   4618  O   ARG   305      55.734  54.124  59.596  1.00  0.00           O  
ATOM   4619  N   SER   306      53.669  54.273  60.334  1.00  0.00           N  
ATOM   4620  H   SER   306      52.795  53.769  60.310  1.00  0.00           H  
ATOM   4621  CA  SER   306      53.690  55.745  60.377  1.00  0.00           C  
ATOM   4622  HA  SER   306      53.870  56.072  59.353  1.00  0.00           H  
ATOM   4623  CB  SER   306      52.289  56.278  60.765  1.00  0.00           C  
ATOM   4624  HB2 SER   306      51.996  56.128  61.804  1.00  0.00           H  
ATOM   4625  HB3 SER   306      52.332  57.349  60.568  1.00  0.00           H  
ATOM   4626  OG  SER   306      51.423  55.741  59.774  1.00  0.00           O  
ATOM   4627  HG  SER   306      51.318  54.804  59.953  1.00  0.00           H  
ATOM   4628  C   SER   306      54.710  56.338  61.337  1.00  0.00           C  
ATOM   4629  O   SER   306      55.178  57.470  61.290  1.00  0.00           O  
ATOM   4630  N   GLU   307      55.107  55.541  62.370  1.00  0.00           N  
ATOM   4631  H   GLU   307      54.872  54.563  62.275  1.00  0.00           H  
ATOM   4632  CA  GLU   307      56.197  55.806  63.308  1.00  0.00           C  
ATOM   4633  HA  GLU   307      56.401  56.877  63.318  1.00  0.00           H  
ATOM   4634  CB  GLU   307      55.917  55.411  64.779  1.00  0.00           C  
ATOM   4635  HB2 GLU   307      55.495  54.413  64.894  1.00  0.00           H  
ATOM   4636  HB3 GLU   307      56.823  55.286  65.371  1.00  0.00           H  
ATOM   4637  CG  GLU   307      54.909  56.305  65.610  1.00  0.00           C  
ATOM   4638  HG2 GLU   307      53.927  56.426  65.154  1.00  0.00           H  
ATOM   4639  HG3 GLU   307      54.714  55.849  66.580  1.00  0.00           H  
ATOM   4640  CD  GLU   307      55.557  57.681  65.810  1.00  0.00           C  
ATOM   4641  OE1 GLU   307      55.402  58.488  64.888  1.00  0.00           O  
ATOM   4642  OE2 GLU   307      56.062  58.029  66.940  1.00  0.00           O  
ATOM   4643  C   GLU   307      57.527  55.137  62.808  1.00  0.00           C  
ATOM   4644  O   GLU   307      58.443  55.841  62.658  1.00  0.00           O  
ATOM   4645  N   LEU   308      57.571  53.822  62.474  1.00  0.00           N  
ATOM   4646  H   LEU   308      56.759  53.231  62.581  1.00  0.00           H  
ATOM   4647  CA  LEU   308      58.849  53.087  62.398  1.00  0.00           C  
ATOM   4648  HA  LEU   308      59.373  53.161  63.351  1.00  0.00           H  
ATOM   4649  CB  LEU   308      58.403  51.655  62.122  1.00  0.00           C  
ATOM   4650  HB2 LEU   308      57.476  51.758  61.559  1.00  0.00           H  
ATOM   4651  HB3 LEU   308      59.146  51.029  61.628  1.00  0.00           H  
ATOM   4652  CG  LEU   308      57.911  50.890  63.390  1.00  0.00           C  
ATOM   4653  HG  LEU   308      57.477  51.666  64.021  1.00  0.00           H  
ATOM   4654  CD1 LEU   308      56.940  49.732  63.101  1.00  0.00           C  
ATOM   4655 HD11 LEU   308      57.512  49.000  62.530  1.00  0.00           H  
ATOM   4656 HD12 LEU   308      56.485  49.319  64.001  1.00  0.00           H  
ATOM   4657 HD13 LEU   308      56.193  50.117  62.406  1.00  0.00           H  
ATOM   4658  CD2 LEU   308      59.049  50.326  64.249  1.00  0.00           C  
ATOM   4659 HD21 LEU   308      59.916  50.979  64.157  1.00  0.00           H  
ATOM   4660 HD22 LEU   308      58.701  50.369  65.281  1.00  0.00           H  
ATOM   4661 HD23 LEU   308      59.300  49.291  64.017  1.00  0.00           H  
ATOM   4662  C   LEU   308      59.786  53.421  61.242  1.00  0.00           C  
ATOM   4663  O   LEU   308      60.949  52.999  61.111  1.00  0.00           O  
ATOM   4664  N   TYR   309      59.289  54.297  60.380  1.00  0.00           N  
ATOM   4665  H   TYR   309      58.297  54.457  60.486  1.00  0.00           H  
ATOM   4666  CA  TYR   309      59.971  54.738  59.155  1.00  0.00           C  
ATOM   4667  HA  TYR   309      60.297  53.863  58.593  1.00  0.00           H  
ATOM   4668  CB  TYR   309      59.057  55.639  58.337  1.00  0.00           C  
ATOM   4669  HB2 TYR   309      59.393  55.606  57.301  1.00  0.00           H  
ATOM   4670  HB3 TYR   309      58.075  55.175  58.438  1.00  0.00           H  
ATOM   4671  CG  TYR   309      58.959  57.032  58.911  1.00  0.00           C  
ATOM   4672  CD1 TYR   309      58.112  57.218  60.024  1.00  0.00           C  
ATOM   4673  HD1 TYR   309      57.448  56.469  60.431  1.00  0.00           H  
ATOM   4674  CE1 TYR   309      58.197  58.537  60.667  1.00  0.00           C  
ATOM   4675  HE1 TYR   309      57.487  58.899  61.395  1.00  0.00           H  
ATOM   4676  CZ  TYR   309      59.021  59.538  60.208  1.00  0.00           C  
ATOM   4677  OH  TYR   309      59.055  60.727  60.826  1.00  0.00           O  
ATOM   4678  HH  TYR   309      58.306  61.284  60.602  1.00  0.00           H  
ATOM   4679  CE2 TYR   309      59.855  59.302  59.148  1.00  0.00           C  
ATOM   4680  HE2 TYR   309      60.440  60.082  58.683  1.00  0.00           H  
ATOM   4681  CD2 TYR   309      59.709  58.121  58.397  1.00  0.00           C  
ATOM   4682  HD2 TYR   309      60.350  57.951  57.545  1.00  0.00           H  
ATOM   4683  C   TYR   309      61.305  55.456  59.456  1.00  0.00           C  
ATOM   4684  O   TYR   309      62.202  55.456  58.599  1.00  0.00           O  
ATOM   4685  N   LYS   310      61.514  56.191  60.545  1.00  0.00           N  
ATOM   4686  H   LYS   310      60.813  56.374  61.250  1.00  0.00           H  
ATOM   4687  CA  LYS   310      62.843  56.577  61.068  1.00  0.00           C  
ATOM   4688  HA  LYS   310      63.221  57.346  60.396  1.00  0.00           H  
ATOM   4689  CB  LYS   310      62.670  57.254  62.466  1.00  0.00           C  
ATOM   4690  HB2 LYS   310      62.174  56.543  63.128  1.00  0.00           H  
ATOM   4691  HB3 LYS   310      63.651  57.417  62.912  1.00  0.00           H  
ATOM   4692  CG  LYS   310      61.939  58.599  62.489  1.00  0.00           C  
ATOM   4693  HG2 LYS   310      62.367  59.235  61.714  1.00  0.00           H  
ATOM   4694  HG3 LYS   310      60.894  58.437  62.223  1.00  0.00           H  
ATOM   4695  CD  LYS   310      62.110  59.385  63.828  1.00  0.00           C  
ATOM   4696  HD2 LYS   310      61.753  58.693  64.590  1.00  0.00           H  
ATOM   4697  HD3 LYS   310      63.156  59.610  64.039  1.00  0.00           H  
ATOM   4698  CE  LYS   310      61.413  60.741  63.901  1.00  0.00           C  
ATOM   4699  HE2 LYS   310      61.718  61.231  64.826  1.00  0.00           H  
ATOM   4700  HE3 LYS   310      61.848  61.359  63.116  1.00  0.00           H  
ATOM   4701  NZ  LYS   310      59.952  60.804  63.756  1.00  0.00           N  
ATOM   4702  HZ1 LYS   310      59.560  60.082  64.345  1.00  0.00           H  
ATOM   4703  HZ2 LYS   310      59.549  61.707  63.963  1.00  0.00           H  
ATOM   4704  HZ3 LYS   310      59.742  60.520  62.810  1.00  0.00           H  
ATOM   4705  C   LYS   310      63.950  55.499  61.093  1.00  0.00           C  
ATOM   4706  O   LYS   310      65.117  55.868  61.219  1.00  0.00           O  
ATOM   4707  N   TYR   311      63.646  54.208  61.191  1.00  0.00           N  
ATOM   4708  H   TYR   311      62.697  53.915  61.376  1.00  0.00           H  
ATOM   4709  CA  TYR   311      64.708  53.152  61.560  1.00  0.00           C  
ATOM   4710  HA  TYR   311      65.525  53.642  62.088  1.00  0.00           H  
ATOM   4711  CB  TYR   311      64.082  52.272  62.644  1.00  0.00           C  
ATOM   4712  HB2 TYR   311      63.032  52.049  62.452  1.00  0.00           H  
ATOM   4713  HB3 TYR   311      64.607  51.324  62.759  1.00  0.00           H  
ATOM   4714  CG  TYR   311      63.917  52.899  64.012  1.00  0.00           C  
ATOM   4715  CD1 TYR   311      64.990  52.974  64.918  1.00  0.00           C  
ATOM   4716  HD1 TYR   311      65.980  52.776  64.533  1.00  0.00           H  
ATOM   4717  CE1 TYR   311      64.814  53.158  66.313  1.00  0.00           C  
ATOM   4718  HE1 TYR   311      65.656  53.212  66.987  1.00  0.00           H  
ATOM   4719  CZ  TYR   311      63.407  53.282  66.796  1.00  0.00           C  
ATOM   4720  OH  TYR   311      63.115  53.775  68.051  1.00  0.00           O  
ATOM   4721  HH  TYR   311      62.727  54.653  68.072  1.00  0.00           H  
ATOM   4722  CE2 TYR   311      62.407  53.553  65.841  1.00  0.00           C  
ATOM   4723  HE2 TYR   311      61.451  53.884  66.221  1.00  0.00           H  
ATOM   4724  CD2 TYR   311      62.610  53.234  64.467  1.00  0.00           C  
ATOM   4725  HD2 TYR   311      61.866  53.415  63.705  1.00  0.00           H  
ATOM   4726  C   TYR   311      65.253  52.301  60.424  1.00  0.00           C  
ATOM   4727  O   TYR   311      64.430  51.823  59.666  1.00  0.00           O  
ATOM   4728  N   LYS   312      66.442  51.818  60.536  1.00  0.00           N  
ATOM   4729  H   LYS   312      66.920  52.040  61.397  1.00  0.00           H  
ATOM   4730  CA  LYS   312      67.066  50.819  59.612  1.00  0.00           C  
ATOM   4731  HA  LYS   312      66.421  50.531  58.783  1.00  0.00           H  
ATOM   4732  CB  LYS   312      68.130  51.617  59.054  1.00  0.00           C  
ATOM   4733  HB2 LYS   312      67.692  52.419  58.460  1.00  0.00           H  
ATOM   4734  HB3 LYS   312      68.723  52.076  59.845  1.00  0.00           H  
ATOM   4735  CG  LYS   312      69.036  50.780  58.172  1.00  0.00           C  
ATOM   4736  HG2 LYS   312      69.721  50.200  58.789  1.00  0.00           H  
ATOM   4737  HG3 LYS   312      68.410  50.148  57.541  1.00  0.00           H  
ATOM   4738  CD  LYS   312      69.922  51.623  57.159  1.00  0.00           C  
ATOM   4739  HD2 LYS   312      69.273  52.202  56.503  1.00  0.00           H  
ATOM   4740  HD3 LYS   312      70.510  52.326  57.749  1.00  0.00           H  
ATOM   4741  CE  LYS   312      70.894  50.609  56.568  1.00  0.00           C  
ATOM   4742  HE2 LYS   312      71.519  50.268  57.394  1.00  0.00           H  
ATOM   4743  HE3 LYS   312      70.292  49.829  56.101  1.00  0.00           H  
ATOM   4744  NZ  LYS   312      71.559  51.185  55.412  1.00  0.00           N  
ATOM   4745  HZ1 LYS   312      72.288  51.785  55.771  1.00  0.00           H  
ATOM   4746  HZ2 LYS   312      72.115  50.513  54.903  1.00  0.00           H  
ATOM   4747  HZ3 LYS   312      70.988  51.812  54.864  1.00  0.00           H  
ATOM   4748  C   LYS   312      67.622  49.732  60.548  1.00  0.00           C  
ATOM   4749  O   LYS   312      68.281  50.080  61.553  1.00  0.00           O  
ATOM   4750  N   VAL   313      67.513  48.460  60.282  1.00  0.00           N  
ATOM   4751  H   VAL   313      67.058  48.130  59.443  1.00  0.00           H  
ATOM   4752  CA  VAL   313      68.085  47.373  61.011  1.00  0.00           C  
ATOM   4753  HA  VAL   313      68.411  47.781  61.967  1.00  0.00           H  
ATOM   4754  CB  VAL   313      67.081  46.231  61.327  1.00  0.00           C  
ATOM   4755  HB  VAL   313      66.900  45.539  60.504  1.00  0.00           H  
ATOM   4756  CG1 VAL   313      67.481  45.339  62.552  1.00  0.00           C  
ATOM   4757 HG11 VAL   313      66.693  44.640  62.831  1.00  0.00           H  
ATOM   4758 HG12 VAL   313      68.439  44.920  62.243  1.00  0.00           H  
ATOM   4759 HG13 VAL   313      67.672  46.013  63.388  1.00  0.00           H  
ATOM   4760  CG2 VAL   313      65.635  46.715  61.677  1.00  0.00           C  
ATOM   4761 HG21 VAL   313      65.679  47.072  62.707  1.00  0.00           H  
ATOM   4762 HG22 VAL   313      65.209  47.492  61.043  1.00  0.00           H  
ATOM   4763 HG23 VAL   313      64.872  45.937  61.707  1.00  0.00           H  
ATOM   4764  C   VAL   313      69.355  46.736  60.362  1.00  0.00           C  
ATOM   4765  O   VAL   313      69.324  46.363  59.220  1.00  0.00           O  
ATOM   4766  N   VAL   314      70.386  46.232  61.096  1.00  0.00           N  
ATOM   4767  H   VAL   314      70.322  46.155  62.101  1.00  0.00           H  
ATOM   4768  CA  VAL   314      71.657  45.728  60.487  1.00  0.00           C  
ATOM   4769  HA  VAL   314      71.418  45.246  59.539  1.00  0.00           H  
ATOM   4770  CB  VAL   314      72.724  46.870  60.207  1.00  0.00           C  
ATOM   4771  HB  VAL   314      73.721  46.482  59.995  1.00  0.00           H  
ATOM   4772  CG1 VAL   314      72.359  47.755  58.960  1.00  0.00           C  
ATOM   4773 HG11 VAL   314      72.572  47.192  58.051  1.00  0.00           H  
ATOM   4774 HG12 VAL   314      71.335  48.126  59.012  1.00  0.00           H  
ATOM   4775 HG13 VAL   314      72.929  48.678  58.860  1.00  0.00           H  
ATOM   4776  CG2 VAL   314      72.826  47.929  61.315  1.00  0.00           C  
ATOM   4777 HG21 VAL   314      71.972  48.604  61.256  1.00  0.00           H  
ATOM   4778 HG22 VAL   314      72.701  47.460  62.290  1.00  0.00           H  
ATOM   4779 HG23 VAL   314      73.695  48.582  61.235  1.00  0.00           H  
ATOM   4780  C   VAL   314      72.301  44.689  61.400  1.00  0.00           C  
ATOM   4781  O   VAL   314      72.284  44.872  62.621  1.00  0.00           O  
ATOM   4782  N   LYS   315      72.822  43.607  60.818  1.00  0.00           N  
ATOM   4783  H   LYS   315      72.735  43.567  59.812  1.00  0.00           H  
ATOM   4784  CA  LYS   315      73.738  42.637  61.443  1.00  0.00           C  
ATOM   4785  HA  LYS   315      73.309  42.562  62.442  1.00  0.00           H  
ATOM   4786  CB  LYS   315      73.734  41.264  60.736  1.00  0.00           C  
ATOM   4787  HB2 LYS   315      72.721  40.935  60.505  1.00  0.00           H  
ATOM   4788  HB3 LYS   315      74.265  41.384  59.791  1.00  0.00           H  
ATOM   4789  CG  LYS   315      74.302  40.234  61.763  1.00  0.00           C  
ATOM   4790  HG2 LYS   315      75.321  40.407  62.111  1.00  0.00           H  
ATOM   4791  HG3 LYS   315      73.651  40.205  62.636  1.00  0.00           H  
ATOM   4792  CD  LYS   315      74.288  38.880  61.187  1.00  0.00           C  
ATOM   4793  HD2 LYS   315      73.264  38.765  60.833  1.00  0.00           H  
ATOM   4794  HD3 LYS   315      74.922  38.896  60.300  1.00  0.00           H  
ATOM   4795  CE  LYS   315      74.753  37.845  62.180  1.00  0.00           C  
ATOM   4796  HE2 LYS   315      75.807  37.657  61.978  1.00  0.00           H  
ATOM   4797  HE3 LYS   315      74.726  38.319  63.162  1.00  0.00           H  
ATOM   4798  NZ  LYS   315      74.058  36.550  62.195  1.00  0.00           N  
ATOM   4799  HZ1 LYS   315      74.686  35.830  61.867  1.00  0.00           H  
ATOM   4800  HZ2 LYS   315      73.683  36.272  63.091  1.00  0.00           H  
ATOM   4801  HZ3 LYS   315      73.297  36.497  61.533  1.00  0.00           H  
ATOM   4802  C   LYS   315      75.165  43.208  61.593  1.00  0.00           C  
ATOM   4803  O   LYS   315      75.660  43.865  60.641  1.00  0.00           O  
ATOM   4804  N   ILE   316      75.720  43.097  62.741  1.00  0.00           N  
ATOM   4805  H   ILE   316      75.181  42.651  63.470  1.00  0.00           H  
ATOM   4806  CA  ILE   316      77.047  43.660  63.104  1.00  0.00           C  
ATOM   4807  HA  ILE   316      77.211  44.646  62.670  1.00  0.00           H  
ATOM   4808  CB  ILE   316      76.974  43.926  64.617  1.00  0.00           C  
ATOM   4809  HB  ILE   316      76.878  42.969  65.130  1.00  0.00           H  
ATOM   4810  CG2 ILE   316      78.280  44.540  65.133  1.00  0.00           C  
ATOM   4811 HG21 ILE   316      78.183  45.026  66.104  1.00  0.00           H  
ATOM   4812 HG22 ILE   316      78.949  43.680  65.123  1.00  0.00           H  
ATOM   4813 HG23 ILE   316      78.660  45.288  64.437  1.00  0.00           H  
ATOM   4814  CG1 ILE   316      75.770  44.890  64.893  1.00  0.00           C  
ATOM   4815 HG12 ILE   316      74.788  44.418  64.861  1.00  0.00           H  
ATOM   4816 HG13 ILE   316      75.822  45.175  65.944  1.00  0.00           H  
ATOM   4817  CD1 ILE   316      75.874  46.295  64.166  1.00  0.00           C  
ATOM   4818 HD11 ILE   316      75.745  47.050  64.941  1.00  0.00           H  
ATOM   4819 HD12 ILE   316      76.869  46.561  63.810  1.00  0.00           H  
ATOM   4820 HD13 ILE   316      75.149  46.307  63.352  1.00  0.00           H  
ATOM   4821  C   ILE   316      78.248  42.701  62.732  1.00  0.00           C  
ATOM   4822  O   ILE   316      79.044  43.122  61.842  1.00  0.00           O  
ATOM   4823  OXT ILE   316      78.375  41.637  63.300  1.00  0.00           O  
ATOM   4824  C1  0YB   317      45.721  71.231  34.615  1.00  0.00           C  
ATOM   4825  H1  0YB   317      44.684  71.557  34.688  1.00  0.00           H  
ATOM   4826  O5  0YB   317      45.705  69.892  34.186  1.00  0.00           O  
ATOM   4827  C5  0YB   317      45.157  69.565  32.868  1.00  0.00           C  
ATOM   4828  H5  0YB   317      44.140  69.938  32.748  1.00  0.00           H  
ATOM   4829  C6  0YB   317      45.093  68.033  32.830  1.00  0.00           C  
ATOM   4830  H62 0YB   317      44.478  67.681  33.658  1.00  0.00           H  
ATOM   4831  H61 0YB   317      46.081  67.586  32.942  1.00  0.00           H  
ATOM   4832  O6  0YB   317      44.507  67.642  31.563  1.00  0.00           O  
ATOM   4833  H6O 0YB   317      44.828  68.403  31.075  1.00  0.00           H  
ATOM   4834  C4  0YB   317      46.149  70.169  31.812  1.00  0.00           C  
ATOM   4835  H4  0YB   317      47.091  69.620  31.793  1.00  0.00           H  
ATOM   4836  O4  0YB   317      45.530  69.966  30.517  1.00  0.00           O  
ATOM   4837  H4O 0YB   317      46.225  70.131  29.876  1.00  0.00           H  
ATOM   4838  C3  0YB   317      46.404  71.652  32.137  1.00  0.00           C  
ATOM   4839  H3  0YB   317      45.435  72.121  31.964  1.00  0.00           H  
ATOM   4840  O3  0YB   317      47.515  72.132  31.308  1.00  0.00           O  
ATOM   4841  H3O 0YB   317      47.217  72.586  30.516  1.00  0.00           H  
ATOM   4842  C2  0YB   317      46.625  72.020  33.579  1.00  0.00           C  
ATOM   4843  H2  0YB   317      47.627  71.664  33.818  1.00  0.00           H  
ATOM   4844  N2  0YB   317      46.431  73.475  33.812  1.00  0.00           N  
ATOM   4845  H2N 0YB   317      45.482  73.818  33.812  1.00  0.00           H  
ATOM   4846  C2N 0YB   317      47.464  74.268  34.022  1.00  0.00           C  
ATOM   4847  O2N 0YB   317      48.653  73.830  33.918  1.00  0.00           O  
ATOM   4848  CME 0YB   317      47.232  75.778  34.371  1.00  0.00           C  
ATOM   4849  H3M 0YB   317      46.375  75.926  35.028  1.00  0.00           H  
ATOM   4850  H2M 0YB   317      48.135  76.162  34.844  1.00  0.00           H  
ATOM   4851  H1M 0YB   317      47.019  76.312  33.445  1.00  0.00           H  
ATOM   4852  C1  0YB   318      40.939  66.460  32.945  1.00  0.00           C  
ATOM   4853  H1  0YB   318      41.046  66.135  33.980  1.00  0.00           H  
ATOM   4854  O5  0YB   318      39.754  65.860  32.301  1.00  0.00           O  
ATOM   4855  C5  0YB   318      38.481  66.634  32.096  1.00  0.00           C  
ATOM   4856  H5  0YB   318      37.866  66.483  32.983  1.00  0.00           H  
ATOM   4857  C6  0YB   318      37.736  65.940  30.956  1.00  0.00           C  
ATOM   4858  H62 0YB   318      36.841  66.534  30.770  1.00  0.00           H  
ATOM   4859  H61 0YB   318      37.497  64.909  31.215  1.00  0.00           H  
ATOM   4860  O6  0YB   318      38.515  66.018  29.727  1.00  0.00           O  
ATOM   4861  H6O 0YB   318      39.283  65.472  29.910  1.00  0.00           H  
ATOM   4862  C4  0YB   318      38.707  68.132  31.869  1.00  0.00           C  
ATOM   4863  H4  0YB   318      38.229  68.442  30.940  1.00  0.00           H  
ATOM   4864  O4  0YB   318      37.976  68.779  32.943  1.00  0.00           O  
ATOM   4865  H4O 0YB   318      37.537  68.174  33.545  1.00  0.00           H  
ATOM   4866  C3  0YB   318      40.118  68.698  31.902  1.00  0.00           C  
ATOM   4867  H3  0YB   318      40.048  69.782  31.989  1.00  0.00           H  
ATOM   4868  O3  0YB   318      40.657  68.378  30.624  1.00  0.00           O  
ATOM   4869  H3O 0YB   318      41.507  68.818  30.540  1.00  0.00           H  
ATOM   4870  C2  0YB   318      41.058  68.016  32.937  1.00  0.00           C  
ATOM   4871  H2  0YB   318      42.100  68.258  32.727  1.00  0.00           H  
ATOM   4872  N2  0YB   318      40.791  68.628  34.247  1.00  0.00           N  
ATOM   4873  H2N 0YB   318      39.806  68.851  34.282  1.00  0.00           H  
ATOM   4874  C2N 0YB   318      41.657  69.098  35.195  1.00  0.00           C  
ATOM   4875  O2N 0YB   318      42.792  68.821  35.163  1.00  0.00           O  
ATOM   4876  CME 0YB   318      41.085  69.731  36.446  1.00  0.00           C  
ATOM   4877  H3M 0YB   318      40.056  69.373  36.409  1.00  0.00           H  
ATOM   4878  H2M 0YB   318      41.661  69.317  37.273  1.00  0.00           H  
ATOM   4879  H1M 0YB   318      41.228  70.806  36.339  1.00  0.00           H  
ATOM   4880  C1  0YB   319      29.207  62.626  52.449  1.00  0.00           C  
ATOM   4881  H1  0YB   319      29.110  62.020  53.350  1.00  0.00           H  
ATOM   4882  O5  0YB   319      28.841  61.778  51.392  1.00  0.00           O  
ATOM   4883  C5  0YB   319      27.536  61.013  51.419  1.00  0.00           C  
ATOM   4884  H5  0YB   319      27.723  60.343  52.258  1.00  0.00           H  
ATOM   4885  C6  0YB   319      27.309  60.180  50.106  1.00  0.00           C  
ATOM   4886  H62 0YB   319      27.009  60.793  49.256  1.00  0.00           H  
ATOM   4887  H61 0YB   319      26.571  59.421  50.366  1.00  0.00           H  
ATOM   4888  O6  0YB   319      28.514  59.419  49.830  1.00  0.00           O  
ATOM   4889  H6O 0YB   319      29.280  59.996  49.785  1.00  0.00           H  
ATOM   4890  C4  0YB   319      26.431  62.015  51.725  1.00  0.00           C  
ATOM   4891  H4  0YB   319      26.183  62.514  50.788  1.00  0.00           H  
ATOM   4892  O4  0YB   319      25.250  61.238  52.242  1.00  0.00           O  
ATOM   4893  H4O 0YB   319      24.476  61.775  52.058  1.00  0.00           H  
ATOM   4894  C3  0YB   319      26.710  63.209  52.687  1.00  0.00           C  
ATOM   4895  H3  0YB   319      26.533  62.850  53.701  1.00  0.00           H  
ATOM   4896  O3  0YB   319      25.790  64.364  52.400  1.00  0.00           O  
ATOM   4897  H3O 0YB   319      25.052  64.480  53.002  1.00  0.00           H  
ATOM   4898  C2  0YB   319      28.181  63.749  52.632  1.00  0.00           C  
ATOM   4899  H2  0YB   319      28.130  64.479  51.824  1.00  0.00           H  
ATOM   4900  N2  0YB   319      28.448  64.569  53.828  1.00  0.00           N  
ATOM   4901  H2N 0YB   319      27.789  64.438  54.582  1.00  0.00           H  
ATOM   4902  C2N 0YB   319      29.289  65.621  53.841  1.00  0.00           C  
ATOM   4903  O2N 0YB   319      30.040  65.778  52.873  1.00  0.00           O  
ATOM   4904  CME 0YB   319      29.477  66.300  55.212  1.00  0.00           C  
ATOM   4905  H3M 0YB   319      29.988  65.586  55.857  1.00  0.00           H  
ATOM   4906  H2M 0YB   319      30.059  67.211  55.069  1.00  0.00           H  
ATOM   4907  H1M 0YB   319      28.524  66.629  55.627  1.00  0.00           H  
ATOM   4908  C1  0YB   320      52.540  59.393  72.086  1.00  0.00           C  
ATOM   4909  H1  0YB   320      53.056  60.342  71.941  1.00  0.00           H  
ATOM   4910  O5  0YB   320      52.748  58.608  70.834  1.00  0.00           O  
ATOM   4911  C5  0YB   320      54.108  58.130  70.538  1.00  0.00           C  
ATOM   4912  H5  0YB   320      54.639  59.022  70.208  1.00  0.00           H  
ATOM   4913  C6  0YB   320      53.926  57.187  69.344  1.00  0.00           C  
ATOM   4914  H62 0YB   320      54.914  56.771  69.150  1.00  0.00           H  
ATOM   4915  H61 0YB   320      53.534  57.802  68.534  1.00  0.00           H  
ATOM   4916  O6  0YB   320      52.913  56.170  69.688  1.00  0.00           O  
ATOM   4917  H6O 0YB   320      52.235  56.284  69.017  1.00  0.00           H  
ATOM   4918  C4  0YB   320      54.905  57.521  71.663  1.00  0.00           C  
ATOM   4919  H4  0YB   320      54.508  56.528  71.870  1.00  0.00           H  
ATOM   4920  O4  0YB   320      56.312  57.487  71.246  1.00  0.00           O  
ATOM   4921  H4O 0YB   320      56.837  57.668  72.028  1.00  0.00           H  
ATOM   4922  C3  0YB   320      54.759  58.392  72.968  1.00  0.00           C  
ATOM   4923  H3  0YB   320      55.413  59.256  72.848  1.00  0.00           H  
ATOM   4924  O3  0YB   320      55.443  57.749  74.059  1.00  0.00           O  
ATOM   4925  H3O 0YB   320      55.808  58.443  74.613  1.00  0.00           H  
ATOM   4926  C2  0YB   320      53.248  58.747  73.352  1.00  0.00           C  
ATOM   4927  H2  0YB   320      52.630  57.887  73.610  1.00  0.00           H  
ATOM   4928  N2  0YB   320      53.327  59.681  74.496  1.00  0.00           N  
ATOM   4929  H2N 0YB   320      54.231  60.023  74.790  1.00  0.00           H  
ATOM   4930  C2N 0YB   320      52.317  60.097  75.281  1.00  0.00           C  
ATOM   4931  O2N 0YB   320      51.126  59.920  74.977  1.00  0.00           O  
ATOM   4932  CME 0YB   320      52.647  61.084  76.380  1.00  0.00           C  
ATOM   4933  H3M 0YB   320      53.712  61.244  76.551  1.00  0.00           H  
ATOM   4934  H2M 0YB   320      52.309  62.068  76.056  1.00  0.00           H  
ATOM   4935  H1M 0YB   320      52.193  60.804  77.330  1.00  0.00           H  
ATOM   4936  C1  0YB   321      33.164  68.836  40.009  1.00  0.00           C  
ATOM   4937  H1  0YB   321      32.858  69.882  39.992  1.00  0.00           H  
ATOM   4938  O5  0YB   321      31.949  67.969  39.922  1.00  0.00           O
[truncated: 563,659 more chars]
