# Supplementary material for: IgG1-b12–HIV-gp120 Interface in Solution: A Computational Study
Source: J Chem Inf Model. 2021 Dec 31;62(2):359–71. doi: 10.1021/acs.jcim.1c01143 (PMC8790758; doi:10.1021/acs.jcim.1c01143)
Supplement: Supplementary file 2 — ci1c01143_si_002.zip [file ci1c01143_si_002.zip › GP120_B12_pdbs/InitialSnapshots_QMMM/snap_11.pdb]

ATOM      1  N   GLU     1      64.176  29.039  65.535  1.00  0.00           N  
ATOM      2  H1  GLU     1      64.383  28.835  64.568  1.00  0.00           H  
ATOM      3  H2  GLU     1      63.187  28.850  65.610  1.00  0.00           H  
ATOM      4  H3  GLU     1      64.628  28.311  66.070  1.00  0.00           H  
ATOM      5  CA  GLU     1      64.629  30.416  65.804  1.00  0.00           C  
ATOM      6  HA  GLU     1      63.972  31.095  65.260  1.00  0.00           H  
ATOM      7  CB  GLU     1      64.516  30.939  67.219  1.00  0.00           C  
ATOM      8  HB2 GLU     1      65.024  30.314  67.954  1.00  0.00           H  
ATOM      9  HB3 GLU     1      64.870  31.968  67.271  1.00  0.00           H  
ATOM     10  CG  GLU     1      63.019  31.122  67.735  1.00  0.00           C  
ATOM     11  HG2 GLU     1      62.380  31.467  66.922  1.00  0.00           H  
ATOM     12  HG3 GLU     1      62.694  30.145  68.090  1.00  0.00           H  
ATOM     13  CD  GLU     1      63.001  32.164  68.834  1.00  0.00           C  
ATOM     14  OE1 GLU     1      62.356  33.205  68.710  1.00  0.00           O  
ATOM     15  OE2 GLU     1      63.858  32.071  69.761  1.00  0.00           O  
ATOM     16  C   GLU     1      66.017  30.599  65.283  1.00  0.00           C  
ATOM     17  O   GLU     1      66.939  29.809  65.562  1.00  0.00           O  
ATOM     18  N   VAL     2      66.185  31.747  64.686  1.00  0.00           N  
ATOM     19  H   VAL     2      65.473  32.459  64.763  1.00  0.00           H  
ATOM     20  CA  VAL     2      67.526  32.241  64.232  1.00  0.00           C  
ATOM     21  HA  VAL     2      68.196  32.052  65.070  1.00  0.00           H  
ATOM     22  CB  VAL     2      67.954  31.435  63.055  1.00  0.00           C  
ATOM     23  HB  VAL     2      67.664  30.387  63.129  1.00  0.00           H  
ATOM     24  CG1 VAL     2      67.516  32.038  61.634  1.00  0.00           C  
ATOM     25 HG11 VAL     2      66.471  32.349  61.604  1.00  0.00           H  
ATOM     26 HG12 VAL     2      68.244  32.805  61.372  1.00  0.00           H  
ATOM     27 HG13 VAL     2      67.617  31.180  60.969  1.00  0.00           H  
ATOM     28  CG2 VAL     2      69.510  31.368  63.029  1.00  0.00           C  
ATOM     29 HG21 VAL     2      69.990  32.346  63.058  1.00  0.00           H  
ATOM     30 HG22 VAL     2      69.769  30.867  63.962  1.00  0.00           H  
ATOM     31 HG23 VAL     2      69.828  30.825  62.139  1.00  0.00           H  
ATOM     32  C   VAL     2      67.337  33.767  64.091  1.00  0.00           C  
ATOM     33  O   VAL     2      66.247  34.305  63.941  1.00  0.00           O  
ATOM     34  N   VAL     3      68.486  34.483  64.051  1.00  0.00           N  
ATOM     35  H   VAL     3      69.298  34.070  64.488  1.00  0.00           H  
ATOM     36  CA  VAL     3      68.660  35.764  63.422  1.00  0.00           C  
ATOM     37  HA  VAL     3      67.681  36.229  63.302  1.00  0.00           H  
ATOM     38  CB  VAL     3      69.547  36.766  64.256  1.00  0.00           C  
ATOM     39  HB  VAL     3      70.605  36.507  64.284  1.00  0.00           H  
ATOM     40  CG1 VAL     3      69.490  38.160  63.671  1.00  0.00           C  
ATOM     41 HG11 VAL     3      68.473  38.532  63.551  1.00  0.00           H  
ATOM     42 HG12 VAL     3      69.991  38.892  64.305  1.00  0.00           H  
ATOM     43 HG13 VAL     3      69.955  38.117  62.686  1.00  0.00           H  
ATOM     44  CG2 VAL     3      69.104  36.918  65.730  1.00  0.00           C  
ATOM     45 HG21 VAL     3      69.917  37.342  66.319  1.00  0.00           H  
ATOM     46 HG22 VAL     3      68.212  37.541  65.795  1.00  0.00           H  
ATOM     47 HG23 VAL     3      68.857  35.942  66.148  1.00  0.00           H  
ATOM     48  C   VAL     3      69.317  35.611  62.024  1.00  0.00           C  
ATOM     49  O   VAL     3      70.398  35.055  61.834  1.00  0.00           O  
ATOM     50  N   LEU     4      68.565  36.077  61.022  1.00  0.00           N  
ATOM     51  H   LEU     4      67.803  36.731  61.133  1.00  0.00           H  
ATOM     52  CA  LEU     4      68.996  36.134  59.654  1.00  0.00           C  
ATOM     53  HA  LEU     4      69.586  35.261  59.375  1.00  0.00           H  
ATOM     54  CB  LEU     4      67.823  36.254  58.628  1.00  0.00           C  
ATOM     55  HB2 LEU     4      67.375  37.248  58.657  1.00  0.00           H  
ATOM     56  HB3 LEU     4      68.226  36.258  57.615  1.00  0.00           H  
ATOM     57  CG  LEU     4      66.818  35.117  58.901  1.00  0.00           C  
ATOM     58  HG  LEU     4      66.431  35.174  59.919  1.00  0.00           H  
ATOM     59  CD1 LEU     4      65.610  35.128  58.005  1.00  0.00           C  
ATOM     60 HD11 LEU     4      64.742  34.618  58.422  1.00  0.00           H  
ATOM     61 HD12 LEU     4      65.330  36.155  57.769  1.00  0.00           H  
ATOM     62 HD13 LEU     4      65.790  34.769  56.991  1.00  0.00           H  
ATOM     63  CD2 LEU     4      67.403  33.702  58.648  1.00  0.00           C  
ATOM     64 HD21 LEU     4      67.631  33.696  57.582  1.00  0.00           H  
ATOM     65 HD22 LEU     4      68.311  33.552  59.232  1.00  0.00           H  
ATOM     66 HD23 LEU     4      66.647  32.953  58.885  1.00  0.00           H  
ATOM     67  C   LEU     4      69.954  37.370  59.482  1.00  0.00           C  
ATOM     68  O   LEU     4      69.728  38.429  60.072  1.00  0.00           O  
ATOM     69  N   VAL     5      71.051  37.077  58.777  1.00  0.00           N  
ATOM     70  H   VAL     5      71.075  36.119  58.459  1.00  0.00           H  
ATOM     71  CA  VAL     5      72.095  38.066  58.308  1.00  0.00           C  
ATOM     72  HA  VAL     5      71.515  38.914  57.943  1.00  0.00           H  
ATOM     73  CB  VAL     5      72.961  38.577  59.466  1.00  0.00           C  
ATOM     74  HB  VAL     5      72.412  38.410  60.393  1.00  0.00           H  
ATOM     75  CG1 VAL     5      74.349  37.884  59.687  1.00  0.00           C  
ATOM     76 HG11 VAL     5      74.838  37.651  58.741  1.00  0.00           H  
ATOM     77 HG12 VAL     5      74.987  38.451  60.365  1.00  0.00           H  
ATOM     78 HG13 VAL     5      74.244  36.962  60.260  1.00  0.00           H  
ATOM     79  CG2 VAL     5      73.115  40.115  59.354  1.00  0.00           C  
ATOM     80 HG21 VAL     5      74.020  40.370  59.906  1.00  0.00           H  
ATOM     81 HG22 VAL     5      73.131  40.400  58.302  1.00  0.00           H  
ATOM     82 HG23 VAL     5      72.309  40.694  59.806  1.00  0.00           H  
ATOM     83  C   VAL     5      72.927  37.589  57.054  1.00  0.00           C  
ATOM     84  O   VAL     5      73.541  38.418  56.438  1.00  0.00           O  
ATOM     85  N   ASN     6      73.015  36.295  56.813  1.00  0.00           N  
ATOM     86  H   ASN     6      72.509  35.600  57.343  1.00  0.00           H  
ATOM     87  CA  ASN     6      73.851  35.815  55.652  1.00  0.00           C  
ATOM     88  HA  ASN     6      74.709  36.468  55.497  1.00  0.00           H  
ATOM     89  CB  ASN     6      74.184  34.307  56.012  1.00  0.00           C  
ATOM     90  HB2 ASN     6      74.566  34.289  57.033  1.00  0.00           H  
ATOM     91  HB3 ASN     6      73.300  33.683  55.882  1.00  0.00           H  
ATOM     92  CG  ASN     6      75.451  33.944  55.243  1.00  0.00           C  
ATOM     93  OD1 ASN     6      76.304  34.782  55.011  1.00  0.00           O  
ATOM     94  ND2 ASN     6      75.576  32.624  55.068  1.00  0.00           N  
ATOM     95 HD21 ASN     6      75.942  32.355  54.167  1.00  0.00           H  
ATOM     96 HD22 ASN     6      74.812  32.135  55.512  1.00  0.00           H  
ATOM     97  C   ASN     6      73.054  35.905  54.303  1.00  0.00           C  
ATOM     98  O   ASN     6      73.035  35.022  53.471  1.00  0.00           O  
ATOM     99  N   VAL     7      72.140  36.919  54.265  1.00  0.00           N  
ATOM    100  H   VAL     7      72.239  37.661  54.943  1.00  0.00           H  
ATOM    101  CA  VAL     7      70.996  37.101  53.373  1.00  0.00           C  
ATOM    102  HA  VAL     7      71.419  37.157  52.370  1.00  0.00           H  
ATOM    103  CB  VAL     7      69.918  36.043  53.461  1.00  0.00           C  
ATOM    104  HB  VAL     7      70.378  35.055  53.498  1.00  0.00           H  
ATOM    105  CG1 VAL     7      69.044  36.158  54.705  1.00  0.00           C  
ATOM    106 HG11 VAL     7      68.370  37.013  54.651  1.00  0.00           H  
ATOM    107 HG12 VAL     7      68.499  35.223  54.835  1.00  0.00           H  
ATOM    108 HG13 VAL     7      69.702  36.288  55.564  1.00  0.00           H  
ATOM    109  CG2 VAL     7      69.106  35.906  52.178  1.00  0.00           C  
ATOM    110 HG21 VAL     7      69.688  35.371  51.427  1.00  0.00           H  
ATOM    111 HG22 VAL     7      68.163  35.427  52.441  1.00  0.00           H  
ATOM    112 HG23 VAL     7      68.781  36.865  51.774  1.00  0.00           H  
ATOM    113  C   VAL     7      70.520  38.566  53.711  1.00  0.00           C  
ATOM    114  O   VAL     7      70.744  39.075  54.789  1.00  0.00           O  
ATOM    115  N   THR     8      69.777  39.219  52.769  1.00  0.00           N  
ATOM    116  H   THR     8      69.478  38.672  51.975  1.00  0.00           H  
ATOM    117  CA  THR     8      68.927  40.459  53.047  1.00  0.00           C  
ATOM    118  HA  THR     8      68.750  40.378  54.119  1.00  0.00           H  
ATOM    119  CB  THR     8      69.580  41.756  52.667  1.00  0.00           C  
ATOM    120  HB  THR     8      69.911  41.749  51.629  1.00  0.00           H  
ATOM    121  CG2 THR     8      68.789  43.064  52.594  1.00  0.00           C  
ATOM    122 HG21 THR     8      68.300  43.307  53.538  1.00  0.00           H  
ATOM    123 HG22 THR     8      69.429  43.922  52.390  1.00  0.00           H  
ATOM    124 HG23 THR     8      68.037  43.045  51.806  1.00  0.00           H  
ATOM    125  OG1 THR     8      70.726  42.031  53.481  1.00  0.00           O  
ATOM    126  HG1 THR     8      71.494  42.025  52.905  1.00  0.00           H  
ATOM    127  C   THR     8      67.575  40.389  52.269  1.00  0.00           C  
ATOM    128  O   THR     8      67.542  40.231  51.017  1.00  0.00           O  
ATOM    129  N   GLU     9      66.486  40.377  52.934  1.00  0.00           N  
ATOM    130  H   GLU     9      66.461  40.571  53.925  1.00  0.00           H  
ATOM    131  CA  GLU     9      65.322  39.624  52.505  1.00  0.00           C  
ATOM    132  HA  GLU     9      65.579  39.192  51.538  1.00  0.00           H  
ATOM    133  CB  GLU     9      65.117  38.552  53.561  1.00  0.00           C  
ATOM    134  HB2 GLU     9      66.050  37.996  53.652  1.00  0.00           H  
ATOM    135  HB3 GLU     9      64.740  38.938  54.508  1.00  0.00           H  
ATOM    136  CG  GLU     9      64.105  37.482  53.151  1.00  0.00           C  
ATOM    137  HG2 GLU     9      63.804  36.878  54.007  1.00  0.00           H  
ATOM    138  HG3 GLU     9      63.164  38.020  53.034  1.00  0.00           H  
ATOM    139  CD  GLU     9      64.517  36.498  52.048  1.00  0.00           C  
ATOM    140  OE1 GLU     9      64.438  36.947  50.920  1.00  0.00           O  
ATOM    141  OE2 GLU     9      64.842  35.304  52.309  1.00  0.00           O  
ATOM    142  C   GLU     9      64.128  40.522  52.199  1.00  0.00           C  
ATOM    143  O   GLU     9      63.842  41.371  53.019  1.00  0.00           O  
ATOM    144  N   ASN    10      63.447  40.390  51.048  1.00  0.00           N  
ATOM    145  H   ASN    10      63.913  39.974  50.253  1.00  0.00           H  
ATOM    146  CA  ASN    10      62.229  41.071  50.847  1.00  0.00           C  
ATOM    147  HA  ASN    10      62.379  42.109  51.144  1.00  0.00           H  
ATOM    148  CB  ASN    10      61.857  41.048  49.298  1.00  0.00           C  
ATOM    149  HB2 ASN    10      62.681  41.290  48.626  1.00  0.00           H  
ATOM    150  HB3 ASN    10      61.660  40.004  49.055  1.00  0.00           H  
ATOM    151  CG  ASN    10      60.622  41.929  48.980  1.00  0.00           C  
ATOM    152  OD1 ASN    10      59.540  41.413  48.967  1.00  0.00           O  
ATOM    153  ND2 ASN    10      60.807  43.204  48.760  1.00  0.00           N  
ATOM    154 HD21 ASN    10      59.991  43.699  48.428  1.00  0.00           H  
ATOM    155 HD22 ASN    10      61.749  43.567  48.797  1.00  0.00           H  
ATOM    156  C   ASN    10      61.112  40.522  51.706  1.00  0.00           C  
ATOM    157  O   ASN    10      60.796  39.341  51.670  1.00  0.00           O  
ATOM    158  N   PHE    11      60.378  41.464  52.299  1.00  0.00           N  
ATOM    159  H   PHE    11      60.746  42.402  52.223  1.00  0.00           H  
ATOM    160  CA  PHE    11      59.101  41.332  52.958  1.00  0.00           C  
ATOM    161  HA  PHE    11      58.804  40.296  53.121  1.00  0.00           H  
ATOM    162  CB  PHE    11      59.210  41.975  54.291  1.00  0.00           C  
ATOM    163  HB2 PHE    11      59.752  42.920  54.317  1.00  0.00           H  
ATOM    164  HB3 PHE    11      58.200  42.234  54.609  1.00  0.00           H  
ATOM    165  CG  PHE    11      59.766  41.004  55.356  1.00  0.00           C  
ATOM    166  CD1 PHE    11      61.154  40.541  55.357  1.00  0.00           C  
ATOM    167  HD1 PHE    11      61.920  40.952  54.716  1.00  0.00           H  
ATOM    168  CE1 PHE    11      61.525  39.546  56.279  1.00  0.00           C  
ATOM    169  HE1 PHE    11      62.539  39.174  56.282  1.00  0.00           H  
ATOM    170  CZ  PHE    11      60.625  38.965  57.102  1.00  0.00           C  
ATOM    171  HZ  PHE    11      60.953  38.276  57.866  1.00  0.00           H  
ATOM    172  CE2 PHE    11      59.243  39.459  57.198  1.00  0.00           C  
ATOM    173  HE2 PHE    11      58.580  39.106  57.974  1.00  0.00           H  
ATOM    174  CD2 PHE    11      58.842  40.492  56.320  1.00  0.00           C  
ATOM    175  HD2 PHE    11      57.804  40.779  56.248  1.00  0.00           H  
ATOM    176  C   PHE    11      58.102  42.199  52.109  1.00  0.00           C  
ATOM    177  O   PHE    11      58.419  43.285  51.678  1.00  0.00           O  
ATOM    178  N   ASN    12      56.906  41.671  51.848  1.00  0.00           N  
ATOM    179  H   ASN    12      56.622  40.845  52.355  1.00  0.00           H  
ATOM    180  CA  ASN    12      55.851  42.267  51.044  1.00  0.00           C  
ATOM    181  HA  ASN    12      55.853  43.333  51.271  1.00  0.00           H  
ATOM    182  CB  ASN    12      56.095  42.044  49.520  1.00  0.00           C  
ATOM    183  HB2 ASN    12      57.094  42.445  49.350  1.00  0.00           H  
ATOM    184  HB3 ASN    12      56.207  41.012  49.185  1.00  0.00           H  
ATOM    185  CG  ASN    12      55.124  42.803  48.639  1.00  0.00           C  
ATOM    186  OD1 ASN    12      54.022  43.104  48.937  1.00  0.00           O  
ATOM    187  ND2 ASN    12      55.519  43.013  47.396  1.00  0.00           N  
ATOM    188 HD21 ASN    12      54.871  43.268  46.665  1.00  0.00           H  
ATOM    189 HD22 ASN    12      56.364  42.550  47.094  1.00  0.00           H  
ATOM    190  C   ASN    12      54.470  41.716  51.449  1.00  0.00           C  
ATOM    191  O   ASN    12      54.169  40.558  51.246  1.00  0.00           O  
ATOM    192  N   TRP    13      53.648  42.533  52.087  1.00  0.00           N  
ATOM    193  H   TRP    13      53.930  43.492  52.233  1.00  0.00           H  
ATOM    194  CA  TRP    13      52.422  42.158  52.730  1.00  0.00           C  
ATOM    195  HA  TRP    13      52.514  41.245  53.319  1.00  0.00           H  
ATOM    196  CB  TRP    13      52.043  43.331  53.722  1.00  0.00           C  
ATOM    197  HB2 TRP    13      51.251  43.019  54.402  1.00  0.00           H  
ATOM    198  HB3 TRP    13      52.915  43.540  54.341  1.00  0.00           H  
ATOM    199  CG  TRP    13      51.526  44.677  53.192  1.00  0.00           C  
ATOM    200  CD1 TRP    13      52.127  45.401  52.225  1.00  0.00           C  
ATOM    201  HD1 TRP    13      53.133  45.184  51.898  1.00  0.00           H  
ATOM    202  NE1 TRP    13      51.401  46.584  52.079  1.00  0.00           N  
ATOM    203  HE1 TRP    13      51.508  47.207  51.292  1.00  0.00           H  
ATOM    204  CE2 TRP    13      50.164  46.461  52.736  1.00  0.00           C  
ATOM    205  CZ2 TRP    13      48.869  47.059  52.550  1.00  0.00           C  
ATOM    206  HZ2 TRP    13      48.642  47.544  51.612  1.00  0.00           H  
ATOM    207  CH2 TRP    13      47.891  46.719  53.468  1.00  0.00           C  
ATOM    208  HH2 TRP    13      46.903  47.127  53.317  1.00  0.00           H  
ATOM    209  CZ3 TRP    13      48.110  45.923  54.591  1.00  0.00           C  
ATOM    210  HZ3 TRP    13      47.240  45.782  55.215  1.00  0.00           H  
ATOM    211  CE3 TRP    13      49.241  45.043  54.467  1.00  0.00           C  
ATOM    212  HE3 TRP    13      49.244  44.225  55.172  1.00  0.00           H  
ATOM    213  CD2 TRP    13      50.296  45.336  53.609  1.00  0.00           C  
ATOM    214  C   TRP    13      51.413  41.860  51.686  1.00  0.00           C  
ATOM    215  O   TRP    13      50.856  40.764  51.729  1.00  0.00           O  
ATOM    216  N   CYX    14      51.253  42.788  50.707  1.00  0.00           N  
ATOM    217  H   CYX    14      51.977  43.469  50.530  1.00  0.00           H  
ATOM    218  CA  CYX    14      50.299  42.496  49.569  1.00  0.00           C  
ATOM    219  HA  CYX    14      49.262  42.286  49.829  1.00  0.00           H  
ATOM    220  CB  CYX    14      50.204  43.688  48.665  1.00  0.00           C  
ATOM    221  HB2 CYX    14      51.224  43.865  48.324  1.00  0.00           H  
ATOM    222  HB3 CYX    14      49.490  43.497  47.864  1.00  0.00           H  
ATOM    223  SG  CYX    14      49.703  45.247  49.505  1.00  0.00           S  
ATOM    224  C   CYX    14      50.647  41.123  48.885  1.00  0.00           C  
ATOM    225  O   CYX    14      49.785  40.300  48.561  1.00  0.00           O  
ATOM    226  N   LYS    15      51.941  40.771  48.705  1.00  0.00           N  
ATOM    227  H   LYS    15      52.672  41.416  48.971  1.00  0.00           H  
ATOM    228  CA  LYS    15      52.381  39.417  48.286  1.00  0.00           C  
ATOM    229  HA  LYS    15      51.908  39.129  47.347  1.00  0.00           H  
ATOM    230  CB  LYS    15      53.832  39.517  47.892  1.00  0.00           C  
ATOM    231  HB2 LYS    15      53.976  40.402  47.273  1.00  0.00           H  
ATOM    232  HB3 LYS    15      54.238  39.556  48.903  1.00  0.00           H  
ATOM    233  CG  LYS    15      54.379  38.159  47.263  1.00  0.00           C  
ATOM    234  HG2 LYS    15      54.498  37.388  48.024  1.00  0.00           H  
ATOM    235  HG3 LYS    15      53.529  37.674  46.783  1.00  0.00           H  
ATOM    236  CD  LYS    15      55.490  38.256  46.308  1.00  0.00           C  
ATOM    237  HD2 LYS    15      55.455  37.372  45.671  1.00  0.00           H  
ATOM    238  HD3 LYS    15      55.361  39.019  45.541  1.00  0.00           H  
ATOM    239  CE  LYS    15      56.832  38.324  47.073  1.00  0.00           C  
ATOM    240  HE2 LYS    15      56.797  39.322  47.510  1.00  0.00           H  
ATOM    241  HE3 LYS    15      56.799  37.508  47.796  1.00  0.00           H  
ATOM    242  NZ  LYS    15      58.047  38.166  46.221  1.00  0.00           N  
ATOM    243  HZ1 LYS    15      58.705  38.826  46.611  1.00  0.00           H  
ATOM    244  HZ2 LYS    15      58.407  37.230  46.343  1.00  0.00           H  
ATOM    245  HZ3 LYS    15      57.893  38.373  45.245  1.00  0.00           H  
ATOM    246  C   LYS    15      51.974  38.336  49.305  1.00  0.00           C  
ATOM    247  O   LYS    15      51.187  37.428  49.113  1.00  0.00           O  
ATOM    248  N   ASN    16      52.687  38.256  50.437  1.00  0.00           N  
ATOM    249  H   ASN    16      53.059  39.133  50.772  1.00  0.00           H  
ATOM    250  CA  ASN    16      52.682  37.101  51.432  1.00  0.00           C  
ATOM    251  HA  ASN    16      52.549  36.131  50.953  1.00  0.00           H  
ATOM    252  CB  ASN    16      54.036  36.969  52.109  1.00  0.00           C  
ATOM    253  HB2 ASN    16      54.067  37.786  52.829  1.00  0.00           H  
ATOM    254  HB3 ASN    16      54.185  36.035  52.652  1.00  0.00           H  
ATOM    255  CG  ASN    16      55.033  37.155  51.059  1.00  0.00           C  
ATOM    256  OD1 ASN    16      55.296  36.207  50.305  1.00  0.00           O  
ATOM    257  ND2 ASN    16      55.867  38.195  51.098  1.00  0.00           N  
ATOM    258 HD21 ASN    16      55.653  38.912  51.777  1.00  0.00           H  
ATOM    259 HD22 ASN    16      56.735  38.135  50.586  1.00  0.00           H  
ATOM    260  C   ASN    16      51.529  37.189  52.444  1.00  0.00           C  
ATOM    261  O   ASN    16      51.711  36.829  53.626  1.00  0.00           O  
ATOM    262  N   ASP    17      50.276  37.276  51.910  1.00  0.00           N  
ATOM    263  H   ASP    17      50.222  37.305  50.902  1.00  0.00           H  
ATOM    264  CA  ASP    17      49.021  37.360  52.714  1.00  0.00           C  
ATOM    265  HA  ASP    17      48.974  38.251  53.340  1.00  0.00           H  
ATOM    266  CB  ASP    17      47.941  37.477  51.665  1.00  0.00           C  
ATOM    267  HB2 ASP    17      48.185  38.063  50.779  1.00  0.00           H  
ATOM    268  HB3 ASP    17      47.585  36.544  51.229  1.00  0.00           H  
ATOM    269  CG  ASP    17      46.656  38.128  52.231  1.00  0.00           C  
ATOM    270  OD1 ASP    17      46.765  38.995  53.130  1.00  0.00           O  
ATOM    271  OD2 ASP    17      45.569  37.926  51.583  1.00  0.00           O  
ATOM    272  C   ASP    17      48.856  36.157  53.574  1.00  0.00           C  
ATOM    273  O   ASP    17      49.175  34.987  53.292  1.00  0.00           O  
ATOM    274  N   MET    18      48.363  36.438  54.821  1.00  0.00           N  
ATOM    275  H   MET    18      48.154  37.416  54.956  1.00  0.00           H  
ATOM    276  CA  MET    18      48.389  35.514  55.958  1.00  0.00           C  
ATOM    277  HA  MET    18      48.734  34.547  55.591  1.00  0.00           H  
ATOM    278  CB  MET    18      49.299  36.083  57.015  1.00  0.00           C  
ATOM    279  HB2 MET    18      50.167  36.515  56.517  1.00  0.00           H  
ATOM    280  HB3 MET    18      48.814  36.849  57.620  1.00  0.00           H  
ATOM    281  CG  MET    18      49.696  35.115  58.100  1.00  0.00           C  
ATOM    282  HG2 MET    18      48.875  35.058  58.815  1.00  0.00           H  
ATOM    283  HG3 MET    18      49.739  34.130  57.635  1.00  0.00           H  
ATOM    284  SD  MET    18      51.272  35.450  58.824  1.00  0.00           S  
ATOM    285  CE  MET    18      51.128  34.597  60.408  1.00  0.00           C  
ATOM    286  HE1 MET    18      50.569  33.675  60.250  1.00  0.00           H  
ATOM    287  HE2 MET    18      52.118  34.283  60.739  1.00  0.00           H  
ATOM    288  HE3 MET    18      50.716  35.284  61.147  1.00  0.00           H  
ATOM    289  C   MET    18      47.024  35.216  56.559  1.00  0.00           C  
ATOM    290  O   MET    18      46.920  34.121  57.156  1.00  0.00           O  
ATOM    291  N   VAL    19      45.967  35.986  56.158  1.00  0.00           N  
ATOM    292  H   VAL    19      46.211  36.869  55.732  1.00  0.00           H  
ATOM    293  CA  VAL    19      44.589  35.860  56.660  1.00  0.00           C  
ATOM    294  HA  VAL    19      44.475  36.148  57.705  1.00  0.00           H  
ATOM    295  CB  VAL    19      43.607  36.716  55.834  1.00  0.00           C  
ATOM    296  HB  VAL    19      42.588  36.624  56.212  1.00  0.00           H  
ATOM    297  CG1 VAL    19      43.830  38.136  56.118  1.00  0.00           C  
ATOM    298 HG11 VAL    19      42.889  38.650  56.314  1.00  0.00           H  
ATOM    299 HG12 VAL    19      44.515  38.290  56.952  1.00  0.00           H  
ATOM    300 HG13 VAL    19      44.241  38.664  55.257  1.00  0.00           H  
ATOM    301  CG2 VAL    19      43.529  36.497  54.331  1.00  0.00           C  
ATOM    302 HG21 VAL    19      43.077  35.522  54.152  1.00  0.00           H  
ATOM    303 HG22 VAL    19      42.866  37.293  53.990  1.00  0.00           H  
ATOM    304 HG23 VAL    19      44.476  36.663  53.817  1.00  0.00           H  
ATOM    305  C   VAL    19      44.078  34.397  56.681  1.00  0.00           C  
ATOM    306  O   VAL    19      43.707  33.937  57.763  1.00  0.00           O  
ATOM    307  N   GLU    20      44.244  33.634  55.608  1.00  0.00           N  
ATOM    308  H   GLU    20      44.913  34.000  54.946  1.00  0.00           H  
ATOM    309  CA  GLU    20      43.714  32.262  55.322  1.00  0.00           C  
ATOM    310  HA  GLU    20      42.740  32.183  55.805  1.00  0.00           H  
ATOM    311  CB  GLU    20      43.515  32.021  53.808  1.00  0.00           C  
ATOM    312  HB2 GLU    20      44.260  32.604  53.267  1.00  0.00           H  
ATOM    313  HB3 GLU    20      43.536  30.974  53.506  1.00  0.00           H  
ATOM    314  CG  GLU    20      42.193  32.672  53.369  1.00  0.00           C  
ATOM    315  HG2 GLU    20      41.309  32.235  53.834  1.00  0.00           H  
ATOM    316  HG3 GLU    20      42.172  33.648  53.853  1.00  0.00           H  
ATOM    317  CD  GLU    20      42.178  33.000  51.860  1.00  0.00           C  
ATOM    318  OE1 GLU    20      41.217  32.482  51.225  1.00  0.00           O  
ATOM    319  OE2 GLU    20      43.169  33.440  51.306  1.00  0.00           O  
ATOM    320  C   GLU    20      44.649  31.167  55.863  1.00  0.00           C  
ATOM    321  O   GLU    20      44.167  30.099  56.272  1.00  0.00           O  
ATOM    322  N   GLN    21      45.999  31.358  55.682  1.00  0.00           N  
ATOM    323  H   GLN    21      46.328  32.135  55.127  1.00  0.00           H  
ATOM    324  CA  GLN    21      47.011  30.661  56.522  1.00  0.00           C  
ATOM    325  HA  GLN    21      47.142  29.640  56.164  1.00  0.00           H  
ATOM    326  CB  GLN    21      48.405  31.312  56.483  1.00  0.00           C  
ATOM    327  HB2 GLN    21      48.303  32.396  56.438  1.00  0.00           H  
ATOM    328  HB3 GLN    21      48.992  31.099  57.376  1.00  0.00           H  
ATOM    329  CG  GLN    21      49.096  30.900  55.136  1.00  0.00           C  
ATOM    330  HG2 GLN    21      49.191  29.816  55.085  1.00  0.00           H  
ATOM    331  HG3 GLN    21      48.579  31.001  54.181  1.00  0.00           H  
ATOM    332  CD  GLN    21      50.420  31.606  54.921  1.00  0.00           C  
ATOM    333  OE1 GLN    21      50.609  32.772  55.212  1.00  0.00           O  
ATOM    334  NE2 GLN    21      51.395  30.891  54.339  1.00  0.00           N  
ATOM    335 HE21 GLN    21      51.233  29.897  54.269  1.00  0.00           H  
ATOM    336 HE22 GLN    21      52.303  31.309  54.193  1.00  0.00           H  
ATOM    337  C   GLN    21      46.610  30.550  58.011  1.00  0.00           C  
ATOM    338  O   GLN    21      46.520  29.393  58.525  1.00  0.00           O  
ATOM    339  N   MET    22      46.068  31.638  58.555  1.00  0.00           N  
ATOM    340  H   MET    22      46.185  32.481  58.011  1.00  0.00           H  
ATOM    341  CA  MET    22      45.695  31.590  59.955  1.00  0.00           C  
ATOM    342  HA  MET    22      46.522  31.229  60.565  1.00  0.00           H  
ATOM    343  CB  MET    22      45.497  32.997  60.523  1.00  0.00           C  
ATOM    344  HB2 MET    22      45.102  33.641  59.737  1.00  0.00           H  
ATOM    345  HB3 MET    22      44.842  33.096  61.388  1.00  0.00           H  
ATOM    346  CG  MET    22      46.832  33.544  61.061  1.00  0.00           C  
ATOM    347  HG2 MET    22      47.115  32.927  61.914  1.00  0.00           H  
ATOM    348  HG3 MET    22      47.582  33.382  60.286  1.00  0.00           H  
ATOM    349  SD  MET    22      46.893  35.288  61.540  1.00  0.00           S  
ATOM    350  CE  MET    22      45.626  35.498  62.802  1.00  0.00           C  
ATOM    351  HE1 MET    22      46.113  35.348  63.766  1.00  0.00           H  
ATOM    352  HE2 MET    22      45.259  36.524  62.821  1.00  0.00           H  
ATOM    353  HE3 MET    22      44.827  34.756  62.826  1.00  0.00           H  
ATOM    354  C   MET    22      44.474  30.738  60.225  1.00  0.00           C  
ATOM    355  O   MET    22      44.546  29.622  60.773  1.00  0.00           O  
ATOM    356  N   HIE    23      43.369  31.042  59.647  1.00  0.00           N  
ATOM    357  H   HIE    23      43.426  31.593  58.802  1.00  0.00           H  
ATOM    358  CA  HIE    23      42.034  30.449  59.886  1.00  0.00           C  
ATOM    359  HA  HIE    23      42.269  29.386  59.820  1.00  0.00           H  
ATOM    360  CB  HIE    23      41.450  30.626  61.272  1.00  0.00           C  
ATOM    361  HB2 HIE    23      40.427  30.250  61.255  1.00  0.00           H  
ATOM    362  HB3 HIE    23      42.065  30.071  61.980  1.00  0.00           H  
ATOM    363  CG  HIE    23      41.409  32.090  61.717  1.00  0.00           C  
ATOM    364  ND1 HIE    23      41.508  32.516  63.037  1.00  0.00           N  
ATOM    365  CE1 HIE    23      41.809  33.760  63.076  1.00  0.00           C  
ATOM    366  HE1 HIE    23      41.768  34.320  63.999  1.00  0.00           H  
ATOM    367  NE2 HIE    23      41.936  34.227  61.777  1.00  0.00           N  
ATOM    368  HE2 HIE    23      42.301  35.144  61.563  1.00  0.00           H  
ATOM    369  CD2 HIE    23      41.651  33.215  60.893  1.00  0.00           C  
ATOM    370  HD2 HIE    23      41.757  33.179  59.818  1.00  0.00           H  
ATOM    371  C   HIE    23      41.025  30.816  58.749  1.00  0.00           C  
ATOM    372  O   HIE    23      41.280  31.633  57.837  1.00  0.00           O  
ATOM    373  N   GLU    24      39.864  30.191  58.709  1.00  0.00           N  
ATOM    374  H   GLU    24      39.822  29.203  58.914  1.00  0.00           H  
ATOM    375  CA  GLU    24      38.641  30.739  58.205  1.00  0.00           C  
ATOM    376  HA  GLU    24      38.825  31.670  57.669  1.00  0.00           H  
ATOM    377  CB  GLU    24      37.905  29.688  57.333  1.00  0.00           C  
ATOM    378  HB2 GLU    24      38.579  29.226  56.611  1.00  0.00           H  
ATOM    379  HB3 GLU    24      37.465  28.983  58.038  1.00  0.00           H  
ATOM    380  CG  GLU    24      36.727  30.271  56.568  1.00  0.00           C  
ATOM    381  HG2 GLU    24      36.289  29.440  56.016  1.00  0.00           H  
ATOM    382  HG3 GLU    24      35.994  30.605  57.304  1.00  0.00           H  
ATOM    383  CD  GLU    24      37.120  31.498  55.709  1.00  0.00           C  
ATOM    384  OE1 GLU    24      37.866  31.221  54.772  1.00  0.00           O  
ATOM    385  OE2 GLU    24      36.826  32.658  55.922  1.00  0.00           O  
ATOM    386  C   GLU    24      37.677  31.137  59.329  1.00  0.00           C  
ATOM    387  O   GLU    24      36.863  32.053  59.126  1.00  0.00           O  
ATOM    388  N   ASP    25      37.498  30.345  60.355  1.00  0.00           N  
ATOM    389  H   ASP    25      38.236  29.769  60.735  1.00  0.00           H  
ATOM    390  CA  ASP    25      36.155  30.077  60.912  1.00  0.00           C  
ATOM    391  HA  ASP    25      35.402  30.264  60.147  1.00  0.00           H  
ATOM    392  CB  ASP    25      36.149  28.509  61.192  1.00  0.00           C  
ATOM    393  HB2 ASP    25      36.371  27.943  60.288  1.00  0.00           H  
ATOM    394  HB3 ASP    25      37.034  28.337  61.803  1.00  0.00           H  
ATOM    395  CG  ASP    25      34.776  27.881  61.745  1.00  0.00           C  
ATOM    396  OD1 ASP    25      33.765  28.565  61.866  1.00  0.00           O  
ATOM    397  OD2 ASP    25      34.788  26.679  62.001  1.00  0.00           O  
ATOM    398  C   ASP    25      35.875  30.879  62.166  1.00  0.00           C  
ATOM    399  O   ASP    25      36.814  31.155  62.943  1.00  0.00           O  
ATOM    400  N   ILE    26      34.600  31.339  62.399  1.00  0.00           N  
ATOM    401  H   ILE    26      33.930  31.229  61.652  1.00  0.00           H  
ATOM    402  CA  ILE    26      34.168  31.973  63.652  1.00  0.00           C  
ATOM    403  HA  ILE    26      34.669  32.927  63.816  1.00  0.00           H  
ATOM    404  CB  ILE    26      32.656  32.326  63.522  1.00  0.00           C  
ATOM    405  HB  ILE    26      32.203  31.618  62.828  1.00  0.00           H  
ATOM    406  CG2 ILE    26      31.868  32.221  64.828  1.00  0.00           C  
ATOM    407 HG21 ILE    26      31.861  31.144  64.996  1.00  0.00           H  
ATOM    408 HG22 ILE    26      32.226  32.651  65.763  1.00  0.00           H  
ATOM    409 HG23 ILE    26      30.890  32.687  64.706  1.00  0.00           H  
ATOM    410  CG1 ILE    26      32.611  33.759  62.934  1.00  0.00           C  
ATOM    411 HG12 ILE    26      32.411  34.537  63.670  1.00  0.00           H  
ATOM    412 HG13 ILE    26      33.497  34.133  62.420  1.00  0.00           H  
ATOM    413  CD1 ILE    26      31.408  33.927  61.967  1.00  0.00           C  
ATOM    414 HD11 ILE    26      31.291  32.947  61.503  1.00  0.00           H  
ATOM    415 HD12 ILE    26      30.468  34.288  62.385  1.00  0.00           H  
ATOM    416 HD13 ILE    26      31.697  34.582  61.145  1.00  0.00           H  
ATOM    417  C   ILE    26      34.448  31.222  64.976  1.00  0.00           C  
ATOM    418  O   ILE    26      35.139  31.775  65.807  1.00  0.00           O  
ATOM    419  N   CYX    27      34.577  29.852  64.880  1.00  0.00           N  
ATOM    420  H   CYX    27      33.954  29.323  64.286  1.00  0.00           H  
ATOM    421  CA  CYX    27      35.016  29.055  66.037  1.00  0.00           C  
ATOM    422  HA  CYX    27      34.614  29.503  66.945  1.00  0.00           H  
ATOM    423  CB  CYX    27      34.553  27.571  65.803  1.00  0.00           C  
ATOM    424  HB2 CYX    27      35.090  27.246  64.912  1.00  0.00           H  
ATOM    425  HB3 CYX    27      34.953  26.973  66.623  1.00  0.00           H  
ATOM    426  SG  CYX    27      32.695  27.338  65.697  1.00  0.00           S  
ATOM    427  C   CYX    27      36.590  29.196  66.291  1.00  0.00           C  
ATOM    428  O   CYX    27      37.095  29.227  67.408  1.00  0.00           O  
ATOM    429  N   SER    28      37.309  29.496  65.264  1.00  0.00           N  
ATOM    430  H   SER    28      36.901  29.765  64.381  1.00  0.00           H  
ATOM    431  CA  SER    28      38.745  29.814  65.422  1.00  0.00           C  
ATOM    432  HA  SER    28      39.265  29.093  66.053  1.00  0.00           H  
ATOM    433  CB  SER    28      39.331  29.618  64.052  1.00  0.00           C  
ATOM    434  HB2 SER    28      38.883  30.356  63.386  1.00  0.00           H  
ATOM    435  HB3 SER    28      40.410  29.744  64.137  1.00  0.00           H  
ATOM    436  OG  SER    28      39.127  28.374  63.571  1.00  0.00           O  
ATOM    437  HG  SER    28      39.259  27.743  64.283  1.00  0.00           H  
ATOM    438  C   SER    28      39.157  31.192  65.898  1.00  0.00           C  
ATOM    439  O   SER    28      40.189  31.267  66.492  1.00  0.00           O  
ATOM    440  N   LEU    29      38.372  32.211  65.514  1.00  0.00           N  
ATOM    441  H   LEU    29      37.686  31.958  64.818  1.00  0.00           H  
ATOM    442  CA  LEU    29      38.614  33.652  65.985  1.00  0.00           C  
ATOM    443  HA  LEU    29      39.699  33.713  66.073  1.00  0.00           H  
ATOM    444  CB  LEU    29      38.082  34.567  64.808  1.00  0.00           C  
ATOM    445  HB2 LEU    29      38.789  34.388  63.998  1.00  0.00           H  
ATOM    446  HB3 LEU    29      37.223  34.082  64.345  1.00  0.00           H  
ATOM    447  CG  LEU    29      37.877  36.080  65.013  1.00  0.00           C  
ATOM    448  HG  LEU    29      37.268  36.224  65.906  1.00  0.00           H  
ATOM    449  CD1 LEU    29      39.292  36.700  65.297  1.00  0.00           C  
ATOM    450 HD11 LEU    29      39.719  36.189  66.160  1.00  0.00           H  
ATOM    451 HD12 LEU    29      39.968  36.386  64.502  1.00  0.00           H  
ATOM    452 HD13 LEU    29      39.283  37.787  65.375  1.00  0.00           H  
ATOM    453  CD2 LEU    29      37.241  36.658  63.774  1.00  0.00           C  
ATOM    454 HD21 LEU    29      36.300  36.124  63.635  1.00  0.00           H  
ATOM    455 HD22 LEU    29      37.169  37.743  63.842  1.00  0.00           H  
ATOM    456 HD23 LEU    29      37.758  36.439  62.839  1.00  0.00           H  
ATOM    457  C   LEU    29      38.016  34.057  67.313  1.00  0.00           C  
ATOM    458  O   LEU    29      38.599  34.829  68.015  1.00  0.00           O  
ATOM    459  N   TRP    30      36.893  33.384  67.770  1.00  0.00           N  
ATOM    460  H   TRP    30      36.528  32.663  67.163  1.00  0.00           H  
ATOM    461  CA  TRP    30      36.027  33.729  68.938  1.00  0.00           C  
ATOM    462  HA  TRP    30      36.402  34.637  69.409  1.00  0.00           H  
ATOM    463  CB  TRP    30      34.557  33.869  68.483  1.00  0.00           C  
ATOM    464  HB2 TRP    30      34.361  33.004  67.849  1.00  0.00           H  
ATOM    465  HB3 TRP    30      33.871  33.613  69.290  1.00  0.00           H  
ATOM    466  CG  TRP    30      34.111  35.072  67.759  1.00  0.00           C  
ATOM    467  CD1 TRP    30      34.087  35.195  66.392  1.00  0.00           C  
ATOM    468  HD1 TRP    30      34.333  34.415  65.686  1.00  0.00           H  
ATOM    469  NE1 TRP    30      33.586  36.468  66.090  1.00  0.00           N  
ATOM    470  HE1 TRP    30      33.316  36.847  65.194  1.00  0.00           H  
ATOM    471  CE2 TRP    30      33.121  37.099  67.179  1.00  0.00           C  
ATOM    472  CZ2 TRP    30      32.468  38.354  67.374  1.00  0.00           C  
ATOM    473  HZ2 TRP    30      32.327  39.076  66.584  1.00  0.00           H  
ATOM    474  CH2 TRP    30      31.977  38.696  68.716  1.00  0.00           C  
ATOM    475  HH2 TRP    30      31.371  39.558  68.952  1.00  0.00           H  
ATOM    476  CZ3 TRP    30      32.447  37.921  69.790  1.00  0.00           C  
ATOM    477  HZ3 TRP    30      32.236  38.187  70.815  1.00  0.00           H  
ATOM    478  CE3 TRP    30      33.073  36.681  69.564  1.00  0.00           C  
ATOM    479  HE3 TRP    30      33.444  36.038  70.349  1.00  0.00           H  
ATOM    480  CD2 TRP    30      33.488  36.244  68.294  1.00  0.00           C  
ATOM    481  C   TRP    30      36.113  32.655  70.049  1.00  0.00           C  
ATOM    482  O   TRP    30      36.086  31.455  69.844  1.00  0.00           O  
ATOM    483  N   ASP    31      36.236  33.149  71.301  1.00  0.00           N  
ATOM    484  H   ASP    31      36.357  34.152  71.329  1.00  0.00           H  
ATOM    485  CA  ASP    31      35.803  32.492  72.490  1.00  0.00           C  
ATOM    486  HA  ASP    31      34.921  31.910  72.223  1.00  0.00           H  
ATOM    487  CB  ASP    31      36.836  31.468  72.975  1.00  0.00           C  
ATOM    488  HB2 ASP    31      37.048  30.621  72.323  1.00  0.00           H  
ATOM    489  HB3 ASP    31      37.780  32.012  72.969  1.00  0.00           H  
ATOM    490  CG  ASP    31      36.408  30.971  74.373  1.00  0.00           C  
ATOM    491  OD1 ASP    31      37.228  31.158  75.304  1.00  0.00           O  
ATOM    492  OD2 ASP    31      35.235  30.551  74.567  1.00  0.00           O  
ATOM    493  C   ASP    31      35.250  33.529  73.588  1.00  0.00           C  
ATOM    494  O   ASP    31      34.157  33.974  73.415  1.00  0.00           O  
ATOM    495  N   GLN    32      36.104  33.944  74.520  1.00  0.00           N  
ATOM    496  H   GLN    32      37.035  33.553  74.558  1.00  0.00           H  
ATOM    497  CA  GLN    32      35.678  34.638  75.784  1.00  0.00           C  
ATOM    498  HA  GLN    32      34.872  35.256  75.388  1.00  0.00           H  
ATOM    499  CB  GLN    32      35.195  33.627  76.854  1.00  0.00           C  
ATOM    500  HB2 GLN    32      35.719  32.671  76.846  1.00  0.00           H  
ATOM    501  HB3 GLN    32      35.454  34.085  77.809  1.00  0.00           H  
ATOM    502  CG  GLN    32      33.700  33.356  76.799  1.00  0.00           C  
ATOM    503  HG2 GLN    32      33.242  34.176  77.351  1.00  0.00           H  
ATOM    504  HG3 GLN    32      33.344  33.397  75.770  1.00  0.00           H  
ATOM    505  CD  GLN    32      33.200  32.070  77.368  1.00  0.00           C  
ATOM    506  OE1 GLN    32      32.693  32.061  78.464  1.00  0.00           O  
ATOM    507  NE2 GLN    32      33.480  30.931  76.675  1.00  0.00           N  
ATOM    508 HE21 GLN    32      34.066  30.935  75.853  1.00  0.00           H  
ATOM    509 HE22 GLN    32      33.349  30.027  77.106  1.00  0.00           H  
ATOM    510  C   GLN    32      36.765  35.613  76.369  1.00  0.00           C  
ATOM    511  O   GLN    32      37.921  35.318  76.163  1.00  0.00           O  
ATOM    512  N   SER    33      36.422  36.810  76.830  1.00  0.00           N  
ATOM    513  H   SER    33      35.448  37.012  77.007  1.00  0.00           H  
ATOM    514  CA  SER    33      37.405  37.835  77.216  1.00  0.00           C  
ATOM    515  HA  SER    33      38.053  38.013  76.359  1.00  0.00           H  
ATOM    516  CB  SER    33      36.744  39.190  77.539  1.00  0.00           C  
ATOM    517  HB2 SER    33      35.847  39.371  76.946  1.00  0.00           H  
ATOM    518  HB3 SER    33      36.514  39.238  78.603  1.00  0.00           H  
ATOM    519  OG  SER    33      37.732  40.184  77.152  1.00  0.00           O  
ATOM    520  HG  SER    33      37.619  40.546  76.270  1.00  0.00           H  
ATOM    521  C   SER    33      38.301  37.434  78.381  1.00  0.00           C  
ATOM    522  O   SER    33      38.012  36.440  78.997  1.00  0.00           O  
ATOM    523  N   LEU    34      39.222  38.323  78.855  1.00  0.00           N  
ATOM    524  H   LEU    34      39.289  39.203  78.363  1.00  0.00           H  
ATOM    525  CA  LEU    34      40.433  37.959  79.643  1.00  0.00           C  
ATOM    526  HA  LEU    34      40.586  36.882  79.707  1.00  0.00           H  
ATOM    527  CB  LEU    34      41.603  38.677  78.837  1.00  0.00           C  
ATOM    528  HB2 LEU    34      41.392  38.631  77.769  1.00  0.00           H  
ATOM    529  HB3 LEU    34      41.627  39.758  78.976  1.00  0.00           H  
ATOM    530  CG  LEU    34      42.984  38.099  79.070  1.00  0.00           C  
ATOM    531  HG  LEU    34      43.377  38.260  80.074  1.00  0.00           H  
ATOM    532  CD1 LEU    34      43.283  36.669  78.677  1.00  0.00           C  
ATOM    533 HD11 LEU    34      42.868  36.415  77.702  1.00  0.00           H  
ATOM    534 HD12 LEU    34      44.370  36.594  78.661  1.00  0.00           H  
ATOM    535 HD13 LEU    34      42.936  36.015  79.477  1.00  0.00           H  
ATOM    536  CD2 LEU    34      44.020  38.876  78.212  1.00  0.00           C  
ATOM    537 HD21 LEU    34      45.056  38.611  78.421  1.00  0.00           H  
ATOM    538 HD22 LEU    34      43.956  38.614  77.156  1.00  0.00           H  
ATOM    539 HD23 LEU    34      43.966  39.957  78.342  1.00  0.00           H  
ATOM    540  C   LEU    34      40.406  38.493  81.147  1.00  0.00           C  
ATOM    541  O   LEU    34      41.327  38.048  81.890  1.00  0.00           O  
ATOM    542  N   LYS    35      39.392  39.207  81.618  1.00  0.00           N  
ATOM    543  H   LYS    35      38.726  39.624  80.984  1.00  0.00           H  
ATOM    544  CA  LYS    35      39.181  39.622  83.010  1.00  0.00           C  
ATOM    545  HA  LYS    35      40.171  39.643  83.466  1.00  0.00           H  
ATOM    546  CB  LYS    35      38.640  41.092  83.033  1.00  0.00           C  
ATOM    547  HB2 LYS    35      38.987  41.724  82.215  1.00  0.00           H  
ATOM    548  HB3 LYS    35      37.556  41.071  82.917  1.00  0.00           H  
ATOM    549  CG  LYS    35      38.973  41.795  84.373  1.00  0.00           C  
ATOM    550  HG2 LYS    35      38.165  42.502  84.564  1.00  0.00           H  
ATOM    551  HG3 LYS    35      39.009  41.041  85.159  1.00  0.00           H  
ATOM    552  CD  LYS    35      40.418  42.495  84.288  1.00  0.00           C  
ATOM    553  HD2 LYS    35      41.124  41.701  84.045  1.00  0.00           H  
ATOM    554  HD3 LYS    35      40.402  43.296  83.548  1.00  0.00           H  
ATOM    555  CE  LYS    35      40.841  43.066  85.650  1.00  0.00           C  
ATOM    556  HE2 LYS    35      40.218  42.475  86.322  1.00  0.00           H  
ATOM    557  HE3 LYS    35      41.922  42.931  85.656  1.00  0.00           H  
ATOM    558  NZ  LYS    35      40.574  44.506  85.911  1.00  0.00           N  
ATOM    559  HZ1 LYS    35      40.807  44.696  86.875  1.00  0.00           H  
ATOM    560  HZ2 LYS    35      41.185  45.150  85.430  1.00  0.00           H  
ATOM    561  HZ3 LYS    35      39.617  44.638  85.614  1.00  0.00           H  
ATOM    562  C   LYS    35      38.358  38.569  83.692  1.00  0.00           C  
ATOM    563  O   LYS    35      37.366  38.298  83.129  1.00  0.00           O  
ATOM    564  N   PRO    36      38.689  38.240  84.948  1.00  0.00           N  
ATOM    565  CD  PRO    36      40.080  38.066  85.480  1.00  0.00           C  
ATOM    566  HD2 PRO    36      40.289  38.985  86.029  1.00  0.00           H  
ATOM    567  HD3 PRO    36      40.821  37.686  84.778  1.00  0.00           H  
ATOM    568  CG  PRO    36      40.000  37.034  86.571  1.00  0.00           C  
ATOM    569  HG2 PRO    36      40.353  37.295  87.568  1.00  0.00           H  
ATOM    570  HG3 PRO    36      40.538  36.123  86.306  1.00  0.00           H  
ATOM    571  CB  PRO    36      38.588  36.636  86.810  1.00  0.00           C  
ATOM    572  HB2 PRO    36      38.459  36.784  87.882  1.00  0.00           H  
ATOM    573  HB3 PRO    36      38.506  35.625  86.411  1.00  0.00           H  
ATOM    574  CA  PRO    36      37.780  37.543  85.852  1.00  0.00           C  
ATOM    575  HA  PRO    36      37.076  36.974  85.246  1.00  0.00           H  
ATOM    576  C   PRO    36      37.018  38.607  86.627  1.00  0.00           C  
ATOM    577  O   PRO    36      37.579  39.500  87.269  1.00  0.00           O  
ATOM    578  N   CYX    37      35.655  38.477  86.704  1.00  0.00           N  
ATOM    579  H   CYX    37      35.216  37.764  86.139  1.00  0.00           H  
ATOM    580  CA  CYX    37      34.816  39.357  87.446  1.00  0.00           C  
ATOM    581  HA  CYX    37      34.898  40.400  87.140  1.00  0.00           H  
ATOM    582  CB  CYX    37      33.365  38.952  87.235  1.00  0.00           C  
ATOM    583  HB2 CYX    37      33.103  38.900  86.179  1.00  0.00           H  
ATOM    584  HB3 CYX    37      33.420  37.939  87.633  1.00  0.00           H  
ATOM    585  SG  CYX    37      32.138  39.936  88.077  1.00  0.00           S  
ATOM    586  C   CYX    37      35.137  39.478  88.935  1.00  0.00           C  
ATOM    587  O   CYX    37      35.048  40.500  89.654  1.00  0.00           O  
ATOM    588  N   VAL    38      35.532  38.283  89.450  1.00  0.00           N  
ATOM    589  H   VAL    38      35.667  37.555  88.763  1.00  0.00           H  
ATOM    590  CA  VAL    38      35.584  37.982  90.908  1.00  0.00           C  
ATOM    591  HA  VAL    38      36.001  36.990  91.081  1.00  0.00           H  
ATOM    592  CB  VAL    38      36.514  38.942  91.797  1.00  0.00           C  
ATOM    593  HB  VAL    38      36.021  39.898  91.975  1.00  0.00           H  
ATOM    594  CG1 VAL    38      36.928  38.166  93.075  1.00  0.00           C  
ATOM    595 HG11 VAL    38      36.137  38.205  93.824  1.00  0.00           H  
ATOM    596 HG12 VAL    38      37.105  37.133  92.773  1.00  0.00           H  
ATOM    597 HG13 VAL    38      37.800  38.577  93.583  1.00  0.00           H  
ATOM    598  CG2 VAL    38      37.843  39.309  91.038  1.00  0.00           C  
ATOM    599 HG21 VAL    38      38.605  39.374  91.814  1.00  0.00           H  
ATOM    600 HG22 VAL    38      38.197  38.476  90.432  1.00  0.00           H  
ATOM    601 HG23 VAL    38      37.738  40.253  90.503  1.00  0.00           H  
ATOM    602  C   VAL    38      34.181  37.975  91.615  1.00  0.00           C  
ATOM    603  O   VAL    38      33.736  36.931  91.997  1.00  0.00           O  
ATOM    604  N   LYS    39      33.449  39.082  91.760  1.00  0.00           N  
ATOM    605  H   LYS    39      33.790  39.817  91.158  1.00  0.00           H  
ATOM    606  CA  LYS    39      32.361  39.317  92.712  1.00  0.00           C  
ATOM    607  HA  LYS    39      32.696  39.006  93.701  1.00  0.00           H  
ATOM    608  CB  LYS    39      32.085  40.817  92.770  1.00  0.00           C  
ATOM    609  HB2 LYS    39      31.243  40.974  93.443  1.00  0.00           H  
ATOM    610  HB3 LYS    39      32.969  41.284  93.206  1.00  0.00           H  
ATOM    611  CG  LYS    39      31.711  41.437  91.395  1.00  0.00           C  
ATOM    612  HG2 LYS    39      32.605  41.493  90.774  1.00  0.00           H  
ATOM    613  HG3 LYS    39      31.032  40.771  90.863  1.00  0.00           H  
ATOM    614  CD  LYS    39      31.163  42.826  91.376  1.00  0.00           C  
ATOM    615  HD2 LYS    39      30.364  42.990  92.098  1.00  0.00           H  
ATOM    616  HD3 LYS    39      31.907  43.605  91.547  1.00  0.00           H  
ATOM    617  CE  LYS    39      30.638  43.133  89.964  1.00  0.00           C  
ATOM    618  HE2 LYS    39      30.309  44.172  89.946  1.00  0.00           H  
ATOM    619  HE3 LYS    39      31.377  43.056  89.167  1.00  0.00           H  
ATOM    620  NZ  LYS    39      29.430  42.400  89.655  1.00  0.00           N  
ATOM    621  HZ1 LYS    39      28.572  42.710  90.087  1.00  0.00           H  
ATOM    622  HZ2 LYS    39      29.275  42.416  88.657  1.00  0.00           H  
ATOM    623  HZ3 LYS    39      29.498  41.411  89.851  1.00  0.00           H  
ATOM    624  C   LYS    39      31.138  38.518  92.374  1.00  0.00           C  
ATOM    625  O   LYS    39      30.988  38.068  91.225  1.00  0.00           O  
ATOM    626  N   LEU    40      30.276  38.323  93.387  1.00  0.00           N  
ATOM    627  H   LEU    40      30.300  38.919  94.202  1.00  0.00           H  
ATOM    628  CA  LEU    40      29.161  37.408  93.442  1.00  0.00           C  
ATOM    629  HA  LEU    40      29.498  36.410  93.160  1.00  0.00           H  
ATOM    630  CB  LEU    40      28.721  37.217  94.950  1.00  0.00           C  
ATOM    631  HB2 LEU    40      29.653  36.915  95.429  1.00  0.00           H  
ATOM    632  HB3 LEU    40      28.445  38.172  95.398  1.00  0.00           H  
ATOM    633  CG  LEU    40      27.608  36.219  95.252  1.00  0.00           C  
ATOM    634  HG  LEU    40      27.656  35.352  94.593  1.00  0.00           H  
ATOM    635  CD1 LEU    40      27.788  35.662  96.660  1.00  0.00           C  
ATOM    636 HD11 LEU    40      28.741  35.136  96.724  1.00  0.00           H  
ATOM    637 HD12 LEU    40      27.457  36.346  97.441  1.00  0.00           H  
ATOM    638 HD13 LEU    40      27.065  34.864  96.831  1.00  0.00           H  
ATOM    639  CD2 LEU    40      26.199  36.857  95.110  1.00  0.00           C  
ATOM    640 HD21 LEU    40      25.458  36.105  95.381  1.00  0.00           H  
ATOM    641 HD22 LEU    40      26.067  37.621  95.876  1.00  0.00           H  
ATOM    642 HD23 LEU    40      26.041  37.310  94.132  1.00  0.00           H  
ATOM    643  C   LEU    40      27.973  37.727  92.469  1.00  0.00           C  
ATOM    644  O   LEU    40      27.327  36.837  91.937  1.00  0.00           O  
ATOM    645  N   THR    41      27.572  39.037  92.402  1.00  0.00           N  
ATOM    646  H   THR    41      28.198  39.747  92.753  1.00  0.00           H  
ATOM    647  CA  THR    41      26.630  39.730  91.430  1.00  0.00           C  
ATOM    648  HA  THR    41      25.663  39.239  91.548  1.00  0.00           H  
ATOM    649  CB  THR    41      26.510  41.220  91.942  1.00  0.00           C  
ATOM    650  HB  THR    41      25.980  41.871  91.246  1.00  0.00           H  
ATOM    651  CG2 THR    41      25.804  41.381  93.280  1.00  0.00           C  
ATOM    652 HG21 THR    41      24.794  40.970  93.268  1.00  0.00           H  
ATOM    653 HG22 THR    41      26.440  40.912  94.030  1.00  0.00           H  
ATOM    654 HG23 THR    41      25.670  42.453  93.426  1.00  0.00           H  
ATOM    655  OG1 THR    41      27.829  41.738  92.066  1.00  0.00           O  
ATOM    656  HG1 THR    41      28.076  41.808  92.991  1.00  0.00           H  
ATOM    657  C   THR    41      27.137  39.723  89.927  1.00  0.00           C  
ATOM    658  O   THR    41      28.383  39.972  89.774  1.00  0.00           O  
ATOM    659  N   PRO    42      26.313  39.725  88.919  1.00  0.00           N  
ATOM    660  CD  PRO    42      26.443  40.393  87.647  1.00  0.00           C  
ATOM    661  HD2 PRO    42      27.387  40.052  87.223  1.00  0.00           H  
ATOM    662  HD3 PRO    42      26.367  41.477  87.734  1.00  0.00           H  
ATOM    663  CG  PRO    42      25.185  39.910  86.840  1.00  0.00           C  
ATOM    664  HG2 PRO    42      25.456  38.932  86.441  1.00  0.00           H  
ATOM    665  HG3 PRO    42      24.787  40.556  86.057  1.00  0.00           H  
ATOM    666  CB  PRO    42      24.122  39.779  87.898  1.00  0.00           C  
ATOM    667  HB2 PRO    42      23.286  39.126  87.647  1.00  0.00           H  
ATOM    668  HB3 PRO    42      23.823  40.814  88.062  1.00  0.00           H  
ATOM    669  CA  PRO    42      24.897  39.307  89.164  1.00  0.00           C  
ATOM    670  HA  PRO    42      24.498  39.889  89.995  1.00  0.00           H  
ATOM    671  C   PRO    42      24.774  37.751  89.409  1.00  0.00           C  
ATOM    672  O   PRO    42      25.724  36.990  89.322  1.00  0.00           O  
ATOM    673  N   LEU    43      23.546  37.412  89.684  1.00  0.00           N  
ATOM    674  H   LEU    43      22.814  38.093  89.824  1.00  0.00           H  
ATOM    675  CA  LEU    43      23.087  35.968  89.558  1.00  0.00           C  
ATOM    676  HA  LEU    43      23.731  35.435  90.259  1.00  0.00           H  
ATOM    677  CB  LEU    43      21.683  35.814  90.019  1.00  0.00           C  
ATOM    678  HB2 LEU    43      21.652  36.362  90.961  1.00  0.00           H  
ATOM    679  HB3 LEU    43      21.047  36.255  89.252  1.00  0.00           H  
ATOM    680  CG  LEU    43      21.190  34.352  90.225  1.00  0.00           C  
ATOM    681  HG  LEU    43      22.039  33.807  90.636  1.00  0.00           H  
ATOM    682  CD1 LEU    43      20.087  34.149  91.196  1.00  0.00           C  
ATOM    683 HD11 LEU    43      20.401  34.481  92.186  1.00  0.00           H  
ATOM    684 HD12 LEU    43      19.267  34.784  90.861  1.00  0.00           H  
ATOM    685 HD13 LEU    43      19.927  33.088  91.392  1.00  0.00           H  
ATOM    686  CD2 LEU    43      20.719  33.705  88.928  1.00  0.00           C  
ATOM    687 HD21 LEU    43      21.508  33.950  88.217  1.00  0.00           H  
ATOM    688 HD22 LEU    43      20.609  32.623  89.004  1.00  0.00           H  
ATOM    689 HD23 LEU    43      19.799  34.137  88.534  1.00  0.00           H  
ATOM    690  C   LEU    43      23.372  35.520  88.099  1.00  0.00           C  
ATOM    691  O   LEU    43      22.845  36.016  87.084  1.00  0.00           O  
ATOM    692  N   CYX    44      24.226  34.524  87.959  1.00  0.00           N  
ATOM    693  H   CYX    44      24.615  34.179  88.824  1.00  0.00           H  
ATOM    694  CA  CYX    44      24.984  34.182  86.725  1.00  0.00           C  
ATOM    695  HA  CYX    44      25.074  35.090  86.128  1.00  0.00           H  
ATOM    696  CB  CYX    44      26.343  33.728  87.131  1.00  0.00           C  
ATOM    697  HB2 CYX    44      26.715  34.345  87.949  1.00  0.00           H  
ATOM    698  HB3 CYX    44      26.291  32.718  87.538  1.00  0.00           H  
ATOM    699  SG  CYX    44      27.494  33.576  85.737  1.00  0.00           S  
ATOM    700  C   CYX    44      24.218  33.124  85.907  1.00  0.00           C  
ATOM    701  O   CYX    44      24.092  31.993  86.426  1.00  0.00           O  
ATOM    702  N   VAL    45      23.785  33.470  84.717  1.00  0.00           N  
ATOM    703  H   VAL    45      24.284  34.221  84.261  1.00  0.00           H  
ATOM    704  CA  VAL    45      22.986  32.656  83.822  1.00  0.00           C  
ATOM    705  HA  VAL    45      22.717  31.762  84.385  1.00  0.00           H  
ATOM    706  CB  VAL    45      21.583  33.297  83.497  1.00  0.00           C  
ATOM    707  HB  VAL    45      21.017  32.867  82.671  1.00  0.00           H  
ATOM    708  CG1 VAL    45      20.679  33.205  84.730  1.00  0.00           C  
ATOM    709 HG11 VAL    45      20.412  32.160  84.886  1.00  0.00           H  
ATOM    710 HG12 VAL    45      21.098  33.709  85.601  1.00  0.00           H  
ATOM    711 HG13 VAL    45      19.764  33.735  84.465  1.00  0.00           H  
ATOM    712  CG2 VAL    45      21.826  34.636  82.957  1.00  0.00           C  
ATOM    713 HG21 VAL    45      22.141  34.650  81.914  1.00  0.00           H  
ATOM    714 HG22 VAL    45      20.943  35.273  82.896  1.00  0.00           H  
ATOM    715 HG23 VAL    45      22.407  35.289  83.609  1.00  0.00           H  
ATOM    716  C   VAL    45      23.767  32.093  82.546  1.00  0.00           C  
ATOM    717  O   VAL    45      24.741  32.686  82.103  1.00  0.00           O  
ATOM    718  N   GLY    46      23.087  31.154  81.870  1.00  0.00           N  
ATOM    719  H   GLY    46      22.302  30.767  82.373  1.00  0.00           H  
ATOM    720  CA  GLY    46      23.043  31.098  80.397  1.00  0.00           C  
ATOM    721  HA2 GLY    46      22.045  30.802  80.072  1.00  0.00           H  
ATOM    722  HA3 GLY    46      23.275  32.049  79.918  1.00  0.00           H  
ATOM    723  C   GLY    46      24.015  30.043  79.891  1.00  0.00           C  
ATOM    724  O   GLY    46      23.830  28.840  80.098  1.00  0.00           O  
ATOM    725  N   ALA    47      25.189  30.523  79.386  1.00  0.00           N  
ATOM    726  H   ALA    47      25.394  31.512  79.395  1.00  0.00           H  
ATOM    727  CA  ALA    47      26.227  29.725  78.697  1.00  0.00           C  
ATOM    728  HA  ALA    47      26.238  28.760  79.204  1.00  0.00           H  
ATOM    729  CB  ALA    47      25.811  29.529  77.260  1.00  0.00           C  
ATOM    730  HB1 ALA    47      24.725  29.445  77.230  1.00  0.00           H  
ATOM    731  HB2 ALA    47      26.092  30.455  76.757  1.00  0.00           H  
ATOM    732  HB3 ALA    47      26.331  28.662  76.853  1.00  0.00           H  
ATOM    733  C   ALA    47      27.655  30.280  78.774  1.00  0.00           C  
ATOM    734  O   ALA    47      27.758  31.518  78.848  1.00  0.00           O  
ATOM    735  N   GLY    48      28.563  29.476  78.241  1.00  0.00           N  
ATOM    736  H   GLY    48      28.207  28.649  77.782  1.00  0.00           H  
ATOM    737  CA  GLY    48      30.051  29.428  78.469  1.00  0.00           C  
ATOM    738  HA2 GLY    48      30.523  28.612  77.924  1.00  0.00           H  
ATOM    739  HA3 GLY    48      30.534  30.267  77.968  1.00  0.00           H  
ATOM    740  C   GLY    48      30.416  29.491  79.911  1.00  0.00           C  
ATOM    741  O   GLY    48      30.051  28.635  80.655  1.00  0.00           O  
ATOM    742  N   SER    49      31.208  30.452  80.330  1.00  0.00           N  
ATOM    743  H   SER    49      31.510  31.123  79.638  1.00  0.00           H  
ATOM    744  CA  SER    49      31.994  30.398  81.536  1.00  0.00           C  
ATOM    745  HA  SER    49      31.644  29.551  82.128  1.00  0.00           H  
ATOM    746  CB  SER    49      33.455  30.245  81.306  1.00  0.00           C  
ATOM    747  HB2 SER    49      33.681  30.950  80.507  1.00  0.00           H  
ATOM    748  HB3 SER    49      33.921  30.546  82.245  1.00  0.00           H  
ATOM    749  OG  SER    49      33.930  28.950  80.901  1.00  0.00           O  
ATOM    750  HG  SER    49      34.511  28.618  81.589  1.00  0.00           H  
ATOM    751  C   SER    49      31.755  31.691  82.350  1.00  0.00           C  
ATOM    752  O   SER    49      32.314  32.730  82.097  1.00  0.00           O  
ATOM    753  N   CYX    50      31.213  31.440  83.479  1.00  0.00           N  
ATOM    754  H   CYX    50      30.853  30.510  83.641  1.00  0.00           H  
ATOM    755  CA  CYX    50      30.555  32.434  84.337  1.00  0.00           C  
ATOM    756  HA  CYX    50      29.702  32.838  83.791  1.00  0.00           H  
ATOM    757  CB  CYX    50      29.862  31.744  85.466  1.00  0.00           C  
ATOM    758  HB2 CYX    50      29.092  31.042  85.147  1.00  0.00           H  
ATOM    759  HB3 CYX    50      30.629  31.192  86.010  1.00  0.00           H  
ATOM    760  SG  CYX    50      29.155  32.847  86.680  1.00  0.00           S  
ATOM    761  C   CYX    50      31.389  33.640  84.746  1.00  0.00           C  
ATOM    762  O   CYX    50      30.913  34.735  84.603  1.00  0.00           O  
ATOM    763  N   ASN    51      32.687  33.464  85.127  1.00  0.00           N  
ATOM    764  H   ASN    51      33.081  32.535  85.102  1.00  0.00           H  
ATOM    765  CA  ASN    51      33.513  34.530  85.590  1.00  0.00           C  
ATOM    766  HA  ASN    51      32.819  35.100  86.207  1.00  0.00           H  
ATOM    767  CB  ASN    51      34.672  33.883  86.411  1.00  0.00           C  
ATOM    768  HB2 ASN    51      34.296  33.055  87.012  1.00  0.00           H  
ATOM    769  HB3 ASN    51      35.402  33.529  85.683  1.00  0.00           H  
ATOM    770  CG  ASN    51      35.402  34.768  87.424  1.00  0.00           C  
ATOM    771  OD1 ASN    51      35.035  35.908  87.685  1.00  0.00           O  
ATOM    772  ND2 ASN    51      36.225  34.190  88.222  1.00  0.00           N  
ATOM    773 HD21 ASN    51      36.331  33.186  88.254  1.00  0.00           H  
ATOM    774 HD22 ASN    51      36.895  34.733  88.748  1.00  0.00           H  
ATOM    775  C   ASN    51      33.987  35.506  84.447  1.00  0.00           C  
ATOM    776  O   ASN    51      34.361  36.672  84.752  1.00  0.00           O  
ATOM    777  N   THR    52      34.072  35.098  83.178  1.00  0.00           N  
ATOM    778  H   THR    52      33.748  34.155  83.012  1.00  0.00           H  
ATOM    779  CA  THR    52      34.628  35.855  82.040  1.00  0.00           C  
ATOM    780  HA  THR    52      35.703  35.980  82.173  1.00  0.00           H  
ATOM    781  CB  THR    52      34.442  35.032  80.734  1.00  0.00           C  
ATOM    782  HB  THR    52      34.678  35.622  79.849  1.00  0.00           H  
ATOM    783  CG2 THR    52      35.197  33.643  80.586  1.00  0.00           C  
ATOM    784 HG21 THR    52      34.943  33.158  79.644  1.00  0.00           H  
ATOM    785 HG22 THR    52      36.253  33.823  80.786  1.00  0.00           H  
ATOM    786 HG23 THR    52      34.805  32.983  81.360  1.00  0.00           H  
ATOM    787  OG1 THR    52      33.095  34.779  80.458  1.00  0.00           O  
ATOM    788  HG1 THR    52      32.748  34.095  81.035  1.00  0.00           H  
ATOM    789  C   THR    52      34.009  37.232  81.877  1.00  0.00           C  
ATOM    790  O   THR    52      32.796  37.433  81.960  1.00  0.00           O  
ATOM    791  N   SER    53      34.756  38.266  81.537  1.00  0.00           N  
ATOM    792  H   SER    53      35.748  38.076  81.545  1.00  0.00           H  
ATOM    793  CA  SER    53      34.338  39.644  81.673  1.00  0.00           C  
ATOM    794  HA  SER    53      33.333  39.813  81.286  1.00  0.00           H  
ATOM    795  CB  SER    53      34.169  40.064  83.090  1.00  0.00           C  
ATOM    796  HB2 SER    53      33.872  41.111  83.030  1.00  0.00           H  
ATOM    797  HB3 SER    53      33.454  39.351  83.501  1.00  0.00           H  
ATOM    798  OG  SER    53      35.400  40.117  83.832  1.00  0.00           O  
ATOM    799  HG  SER    53      35.844  39.291  83.625  1.00  0.00           H  
ATOM    800  C   SER    53      35.192  40.654  81.014  1.00  0.00           C  
ATOM    801  O   SER    53      36.393  40.466  80.944  1.00  0.00           O  
ATOM    802  N   VAL    54      34.624  41.744  80.428  1.00  0.00           N  
ATOM    803  H   VAL    54      33.663  41.833  80.725  1.00  0.00           H  
ATOM    804  CA  VAL    54      35.403  42.959  80.063  1.00  0.00           C  
ATOM    805  HA  VAL    54      36.080  42.848  79.216  1.00  0.00           H  
ATOM    806  CB  VAL    54      34.311  44.053  79.642  1.00  0.00           C  
ATOM    807  HB  VAL    54      33.554  44.080  80.425  1.00  0.00           H  
ATOM    808  CG1 VAL    54      34.844  45.469  79.521  1.00  0.00           C  
ATOM    809 HG11 VAL    54      35.794  45.536  78.991  1.00  0.00           H  
ATOM    810 HG12 VAL    54      34.076  46.064  79.029  1.00  0.00           H  
ATOM    811 HG13 VAL    54      34.915  45.982  80.481  1.00  0.00           H  
ATOM    812  CG2 VAL    54      33.585  43.627  78.326  1.00  0.00           C  
ATOM    813 HG21 VAL    54      32.835  44.354  78.015  1.00  0.00           H  
ATOM    814 HG22 VAL    54      34.395  43.547  77.601  1.00  0.00           H  
ATOM    815 HG23 VAL    54      33.087  42.658  78.352  1.00  0.00           H  
ATOM    816  C   VAL    54      36.231  43.495  81.272  1.00  0.00           C  
ATOM    817  O   VAL    54      35.844  43.266  82.425  1.00  0.00           O  
ATOM    818  N   ILE    55      37.296  44.260  80.982  1.00  0.00           N  
ATOM    819  H   ILE    55      37.497  44.324  79.994  1.00  0.00           H  
ATOM    820  CA  ILE    55      38.279  44.831  81.911  1.00  0.00           C  
ATOM    821  HA  ILE    55      38.883  43.986  82.241  1.00  0.00           H  
ATOM    822  CB  ILE    55      39.224  45.837  81.199  1.00  0.00           C  
ATOM    823  HB  ILE    55      39.426  45.522  80.175  1.00  0.00           H  
ATOM    824  CG2 ILE    55      38.645  47.243  81.130  1.00  0.00           C  
ATOM    825 HG21 ILE    55      39.301  47.894  80.551  1.00  0.00           H  
ATOM    826 HG22 ILE    55      37.655  47.338  80.682  1.00  0.00           H  
ATOM    827 HG23 ILE    55      38.551  47.713  82.109  1.00  0.00           H  
ATOM    828  CG1 ILE    55      40.489  45.918  82.075  1.00  0.00           C  
ATOM    829 HG12 ILE    55      40.333  46.506  82.979  1.00  0.00           H  
ATOM    830 HG13 ILE    55      40.872  44.966  82.442  1.00  0.00           H  
ATOM    831  CD1 ILE    55      41.729  46.630  81.431  1.00  0.00           C  
ATOM    832 HD11 ILE    55      41.680  47.685  81.701  1.00  0.00           H  
ATOM    833 HD12 ILE    55      42.622  46.099  81.759  1.00  0.00           H  
ATOM    834 HD13 ILE    55      41.663  46.552  80.346  1.00  0.00           H  
ATOM    835  C   ILE    55      37.626  45.337  83.211  1.00  0.00           C  
ATOM    836  O   ILE    55      38.039  45.099  84.352  1.00  0.00           O  
ATOM    837  N   THR    56      36.547  46.078  83.119  1.00  0.00           N  
ATOM    838  H   THR    56      36.410  46.476  82.200  1.00  0.00           H  
ATOM    839  CA  THR    56      35.946  46.932  84.226  1.00  0.00           C  
ATOM    840  HA  THR    56      36.853  47.301  84.704  1.00  0.00           H  
ATOM    841  CB  THR    56      34.994  48.002  83.660  1.00  0.00           C  
ATOM    842  HB  THR    56      34.124  47.459  83.290  1.00  0.00           H  
ATOM    843  CG2 THR    56      34.616  49.011  84.726  1.00  0.00           C  
ATOM    844 HG21 THR    56      34.780  50.072  84.541  1.00  0.00           H  
ATOM    845 HG22 THR    56      33.549  48.927  84.927  1.00  0.00           H  
ATOM    846 HG23 THR    56      35.064  48.879  85.710  1.00  0.00           H  
ATOM    847  OG1 THR    56      35.520  48.791  82.576  1.00  0.00           O  
ATOM    848  HG1 THR    56      34.971  48.792  81.788  1.00  0.00           H  
ATOM    849  C   THR    56      35.271  46.113  85.237  1.00  0.00           C  
ATOM    850  O   THR    56      34.200  45.433  85.010  1.00  0.00           O  
ATOM    851  N   GLN    57      35.732  46.244  86.441  1.00  0.00           N  
ATOM    852  H   GLN    57      36.572  46.776  86.616  1.00  0.00           H  
ATOM    853  CA  GLN    57      35.255  45.422  87.527  1.00  0.00           C  
ATOM    854  HA  GLN    57      35.208  44.369  87.248  1.00  0.00           H  
ATOM    855  CB  GLN    57      36.252  45.466  88.760  1.00  0.00           C  
ATOM    856  HB2 GLN    57      36.260  46.522  89.031  1.00  0.00           H  
ATOM    857  HB3 GLN    57      35.884  44.835  89.570  1.00  0.00           H  
ATOM    858  CG  GLN    57      37.695  45.049  88.278  1.00  0.00           C  
ATOM    859  HG2 GLN    57      37.917  45.409  87.273  1.00  0.00           H  
ATOM    860  HG3 GLN    57      38.399  45.536  88.953  1.00  0.00           H  
ATOM    861  CD  GLN    57      37.863  43.495  88.356  1.00  0.00           C  
ATOM    862  OE1 GLN    57      38.923  43.007  88.590  1.00  0.00           O  
ATOM    863  NE2 GLN    57      36.923  42.626  87.865  1.00  0.00           N  
ATOM    864 HE21 GLN    57      37.175  41.649  87.885  1.00  0.00           H  
ATOM    865 HE22 GLN    57      36.348  42.985  87.116  1.00  0.00           H  
ATOM    866  C   GLN    57      33.776  45.605  88.066  1.00  0.00           C  
ATOM    867  O   GLN    57      33.344  44.898  88.946  1.00  0.00           O  
ATOM    868  N   ALA    58      32.920  46.494  87.474  1.00  0.00           N  
ATOM    869  H   ALA    58      33.246  46.994  86.660  1.00  0.00           H  
ATOM    870  CA  ALA    58      31.435  46.575  87.699  1.00  0.00           C  
ATOM    871  HA  ALA    58      31.266  46.393  88.761  1.00  0.00           H  
ATOM    872  CB  ALA    58      31.001  48.066  87.350  1.00  0.00           C  
ATOM    873  HB1 ALA    58      31.032  48.221  86.272  1.00  0.00           H  
ATOM    874  HB2 ALA    58      29.999  48.349  87.672  1.00  0.00           H  
ATOM    875  HB3 ALA    58      31.716  48.757  87.797  1.00  0.00           H  
ATOM    876  C   ALA    58      30.648  45.467  86.936  1.00  0.00           C  
ATOM    877  O   ALA    58      29.447  45.424  86.937  1.00  0.00           O  
ATOM    878  N   CYX    59      31.384  44.419  86.540  1.00  0.00           N  
ATOM    879  H   CYX    59      32.336  44.475  86.872  1.00  0.00           H  
ATOM    880  CA  CYX    59      31.031  43.263  85.593  1.00  0.00           C  
ATOM    881  HA  CYX    59      31.122  43.585  84.556  1.00  0.00           H  
ATOM    882  CB  CYX    59      32.032  42.125  85.816  1.00  0.00           C  
ATOM    883  HB2 CYX    59      31.557  41.193  85.507  1.00  0.00           H  
ATOM    884  HB3 CYX    59      32.897  42.242  85.164  1.00  0.00           H  
ATOM    885  SG  CYX    59      32.686  41.816  87.487  1.00  0.00           S  
ATOM    886  C   CYX    59      29.555  42.812  85.772  1.00  0.00           C  
ATOM    887  O   CYX    59      29.302  42.104  86.704  1.00  0.00           O  
ATOM    888  N   PRO    60      28.651  42.940  84.818  1.00  0.00           N  
ATOM    889  CD  PRO    60      28.540  44.141  84.058  1.00  0.00           C  
ATOM    890  HD2 PRO    60      29.502  44.598  83.825  1.00  0.00           H  
ATOM    891  HD3 PRO    60      27.960  44.849  84.650  1.00  0.00           H  
ATOM    892  CG  PRO    60      27.767  43.720  82.761  1.00  0.00           C  
ATOM    893  HG2 PRO    60      28.531  43.571  81.997  1.00  0.00           H  
ATOM    894  HG3 PRO    60      27.014  44.469  82.518  1.00  0.00           H  
ATOM    895  CB  PRO    60      26.977  42.412  83.064  1.00  0.00           C  
ATOM    896  HB2 PRO    60      26.929  41.798  82.165  1.00  0.00           H  
ATOM    897  HB3 PRO    60      25.997  42.701  83.442  1.00  0.00           H  
ATOM    898  CA  PRO    60      27.909  41.856  84.146  1.00  0.00           C  
ATOM    899  HA  PRO    60      27.350  41.358  84.938  1.00  0.00           H  
ATOM    900  C   PRO    60      28.931  40.886  83.504  1.00  0.00           C  
ATOM    901  O   PRO    60      30.074  41.261  83.276  1.00  0.00           O  
ATOM    902  N   LYS    61      28.571  39.604  83.329  1.00  0.00           N  
ATOM    903  H   LYS    61      27.577  39.469  83.446  1.00  0.00           H  
ATOM    904  CA  LYS    61      29.449  38.404  83.397  1.00  0.00           C  
ATOM    905  HA  LYS    61      30.298  38.549  82.729  1.00  0.00           H  
ATOM    906  CB  LYS    61      29.928  38.234  84.863  1.00  0.00           C  
ATOM    907  HB2 LYS    61      30.791  37.576  84.765  1.00  0.00           H  
ATOM    908  HB3 LYS    61      30.222  39.203  85.268  1.00  0.00           H  
ATOM    909  CG  LYS    61      28.876  37.589  85.811  1.00  0.00           C  
ATOM    910  HG2 LYS    61      27.957  38.164  85.926  1.00  0.00           H  
ATOM    911  HG3 LYS    61      28.778  36.532  85.566  1.00  0.00           H  
ATOM    912  CD  LYS    61      29.503  37.615  87.203  1.00  0.00           C  
ATOM    913  HD2 LYS    61      30.503  37.181  87.187  1.00  0.00           H  
ATOM    914  HD3 LYS    61      29.533  38.620  87.623  1.00  0.00           H  
ATOM    915  CE  LYS    61      28.659  36.787  88.235  1.00  0.00           C  
ATOM    916  HE2 LYS    61      27.803  37.317  88.652  1.00  0.00           H  
ATOM    917  HE3 LYS    61      28.196  35.946  87.719  1.00  0.00           H  
ATOM    918  NZ  LYS    61      29.453  36.477  89.432  1.00  0.00           N  
ATOM    919  HZ1 LYS    61      30.365  36.116  89.194  1.00  0.00           H  
ATOM    920  HZ2 LYS    61      29.623  37.280  90.021  1.00  0.00           H  
ATOM    921  HZ3 LYS    61      29.025  35.777  90.020  1.00  0.00           H  
ATOM    922  C   LYS    61      28.876  37.143  82.783  1.00  0.00           C  
ATOM    923  O   LYS    61      27.677  37.126  82.579  1.00  0.00           O  
ATOM    924  N   VAL    62      29.694  36.192  82.483  1.00  0.00           N  
ATOM    925  H   VAL    62      30.458  36.033  83.125  1.00  0.00           H  
ATOM    926  CA  VAL    62      29.959  35.882  81.087  1.00  0.00           C  
ATOM    927  HA  VAL    62      30.805  35.196  81.109  1.00  0.00           H  
ATOM    928  CB  VAL    62      28.919  35.043  80.422  1.00  0.00           C  
ATOM    929  HB  VAL    62      27.961  35.548  80.302  1.00  0.00           H  
ATOM    930  CG1 VAL    62      29.400  34.658  78.991  1.00  0.00           C  
ATOM    931 HG11 VAL    62      29.087  35.459  78.321  1.00  0.00           H  
ATOM    932 HG12 VAL    62      30.483  34.538  78.987  1.00  0.00           H  
ATOM    933 HG13 VAL    62      29.013  33.727  78.578  1.00  0.00           H  
ATOM    934  CG2 VAL    62      28.640  33.740  81.189  1.00  0.00           C  
ATOM    935 HG21 VAL    62      29.439  33.023  81.001  1.00  0.00           H  
ATOM    936 HG22 VAL    62      28.634  33.858  82.273  1.00  0.00           H  
ATOM    937 HG23 VAL    62      27.665  33.289  81.008  1.00  0.00           H  
ATOM    938  C   VAL    62      30.335  37.150  80.172  1.00  0.00           C  
ATOM    939  O   VAL    62      29.537  38.053  79.998  1.00  0.00           O  
ATOM    940  N   SER    63      31.434  36.938  79.420  1.00  0.00           N  
ATOM    941  H   SER    63      32.004  36.108  79.504  1.00  0.00           H  
ATOM    942  CA  SER    63      31.674  37.756  78.230  1.00  0.00           C  
ATOM    943  HA  SER    63      30.704  38.048  77.828  1.00  0.00           H  
ATOM    944  CB  SER    63      32.375  39.069  78.602  1.00  0.00           C  
ATOM    945  HB2 SER    63      31.985  39.455  79.544  1.00  0.00           H  
ATOM    946  HB3 SER    63      33.457  39.098  78.726  1.00  0.00           H  
ATOM    947  OG  SER    63      32.022  40.183  77.787  1.00  0.00           O  
ATOM    948  HG  SER    63      32.820  40.424  77.312  1.00  0.00           H  
ATOM    949  C   SER    63      32.408  36.982  77.157  1.00  0.00           C  
ATOM    950  O   SER    63      33.616  36.769  77.148  1.00  0.00           O  
ATOM    951  N   PHE    64      31.700  36.695  76.053  1.00  0.00           N  
ATOM    952  H   PHE    64      30.798  37.117  75.887  1.00  0.00           H  
ATOM    953  CA  PHE    64      32.211  36.211  74.788  1.00  0.00           C  
ATOM    954  HA  PHE    64      32.858  35.339  74.887  1.00  0.00           H  
ATOM    955  CB  PHE    64      30.976  35.727  73.960  1.00  0.00           C  
ATOM    956  HB2 PHE    64      30.149  36.438  73.955  1.00  0.00           H  
ATOM    957  HB3 PHE    64      31.302  35.636  72.925  1.00  0.00           H  
ATOM    958  CG  PHE    64      30.385  34.445  74.518  1.00  0.00           C  
ATOM    959  CD1 PHE    64      30.968  33.327  73.990  1.00  0.00           C  
ATOM    960  HD1 PHE    64      31.751  33.387  73.248  1.00  0.00           H  
ATOM    961  CE1 PHE    64      30.576  32.067  74.531  1.00  0.00           C  
ATOM    962  HE1 PHE    64      31.026  31.171  74.129  1.00  0.00           H  
ATOM    963  CZ  PHE    64      29.641  32.003  75.544  1.00  0.00           C  
ATOM    964  HZ  PHE    64      29.427  30.992  75.858  1.00  0.00           H  
ATOM    965  CE2 PHE    64      28.901  33.151  75.956  1.00  0.00           C  
ATOM    966  HE2 PHE    64      28.162  33.017  76.732  1.00  0.00           H  
ATOM    967  CD2 PHE    64      29.371  34.397  75.500  1.00  0.00           C  
ATOM    968  HD2 PHE    64      29.033  35.322  75.944  1.00  0.00           H  
ATOM    969  C   PHE    64      33.018  37.292  74.078  1.00  0.00           C  
ATOM    970  O   PHE    64      32.743  38.497  74.268  1.00  0.00           O  
ATOM    971  N   GLU    65      34.061  36.918  73.325  1.00  0.00           N  
ATOM    972  H   GLU    65      34.225  35.930  73.198  1.00  0.00           H  
ATOM    973  CA  GLU    65      35.118  37.856  72.679  1.00  0.00           C  
ATOM    974  HA  GLU    65      34.550  38.731  72.365  1.00  0.00           H  
ATOM    975  CB  GLU    65      36.060  38.229  73.818  1.00  0.00           C  
ATOM    976  HB2 GLU    65      35.505  38.461  74.727  1.00  0.00           H  
ATOM    977  HB3 GLU    65      36.692  37.353  73.961  1.00  0.00           H  
ATOM    978  CG  GLU    65      37.099  39.230  73.571  1.00  0.00           C  
ATOM    979  HG2 GLU    65      38.015  39.030  74.127  1.00  0.00           H  
ATOM    980  HG3 GLU    65      37.390  39.153  72.523  1.00  0.00           H  
ATOM    981  CD  GLU    65      36.693  40.610  74.017  1.00  0.00           C  
ATOM    982  OE1 GLU    65      37.440  41.252  74.800  1.00  0.00           O  
ATOM    983  OE2 GLU    65      35.646  41.115  73.582  1.00  0.00           O  
ATOM    984  C   GLU    65      35.900  37.252  71.482  1.00  0.00           C  
ATOM    985  O   GLU    65      36.336  36.112  71.503  1.00  0.00           O  
ATOM    986  N   PRO    66      36.154  37.995  70.407  1.00  0.00           N  
ATOM    987  CD  PRO    66      35.588  39.342  70.166  1.00  0.00           C  
ATOM    988  HD2 PRO    66      36.013  40.006  70.919  1.00  0.00           H  
ATOM    989  HD3 PRO    66      34.507  39.312  70.308  1.00  0.00           H  
ATOM    990  CG  PRO    66      35.835  39.726  68.747  1.00  0.00           C  
ATOM    991  HG2 PRO    66      36.532  40.563  68.698  1.00  0.00           H  
ATOM    992  HG3 PRO    66      34.932  39.812  68.142  1.00  0.00           H  
ATOM    993  CB  PRO    66      36.642  38.607  68.179  1.00  0.00           C  
ATOM    994  HB2 PRO    66      37.514  39.026  67.677  1.00  0.00           H  
ATOM    995  HB3 PRO    66      35.983  38.056  67.508  1.00  0.00           H  
ATOM    996  CA  PRO    66      37.036  37.689  69.338  1.00  0.00           C  
ATOM    997  HA  PRO    66      36.891  36.681  68.951  1.00  0.00           H  
ATOM    998  C   PRO    66      38.500  37.923  69.842  1.00  0.00           C  
ATOM    999  O   PRO    66      38.868  39.003  70.243  1.00  0.00           O  
ATOM   1000  N   ILE    67      39.283  36.909  69.699  1.00  0.00           N  
ATOM   1001  H   ILE    67      38.983  36.079  69.207  1.00  0.00           H  
ATOM   1002  CA  ILE    67      40.576  36.765  70.453  1.00  0.00           C  
ATOM   1003  HA  ILE    67      40.385  37.326  71.367  1.00  0.00           H  
ATOM   1004  CB  ILE    67      40.601  35.233  70.783  1.00  0.00           C  
ATOM   1005  HB  ILE    67      40.512  34.660  69.860  1.00  0.00           H  
ATOM   1006  CG2 ILE    67      41.870  34.844  71.663  1.00  0.00           C  
ATOM   1007 HG21 ILE    67      42.773  34.954  71.063  1.00  0.00           H  
ATOM   1008 HG22 ILE    67      41.992  35.446  72.564  1.00  0.00           H  
ATOM   1009 HG23 ILE    67      41.818  33.771  71.845  1.00  0.00           H  
ATOM   1010  CG1 ILE    67      39.444  34.656  71.655  1.00  0.00           C  
ATOM   1011 HG12 ILE    67      38.523  34.843  71.103  1.00  0.00           H  
ATOM   1012 HG13 ILE    67      39.538  33.573  71.744  1.00  0.00           H  
ATOM   1013  CD1 ILE    67      39.390  35.191  73.080  1.00  0.00           C  
ATOM   1014 HD11 ILE    67      39.650  36.250  73.091  1.00  0.00           H  
ATOM   1015 HD12 ILE    67      38.350  35.141  73.401  1.00  0.00           H  
ATOM   1016 HD13 ILE    67      39.994  34.605  73.772  1.00  0.00           H  
ATOM   1017  C   ILE    67      41.849  37.167  69.758  1.00  0.00           C  
ATOM   1018  O   ILE    67      41.847  37.019  68.524  1.00  0.00           O  
ATOM   1019  N   PRO    68      42.852  37.859  70.411  1.00  0.00           N  
ATOM   1020  CD  PRO    68      42.665  38.667  71.613  1.00  0.00           C  
ATOM   1021  HD2 PRO    68      42.839  38.076  72.512  1.00  0.00           H  
ATOM   1022  HD3 PRO    68      41.666  39.101  71.572  1.00  0.00           H  
ATOM   1023  CG  PRO    68      43.690  39.793  71.612  1.00  0.00           C  
ATOM   1024  HG2 PRO    68      44.120  39.933  72.604  1.00  0.00           H  
ATOM   1025  HG3 PRO    68      43.281  40.658  71.090  1.00  0.00           H  
ATOM   1026  CB  PRO    68      44.839  39.291  70.708  1.00  0.00           C  
ATOM   1027  HB2 PRO    68      45.654  38.850  71.282  1.00  0.00           H  
ATOM   1028  HB3 PRO    68      45.181  40.037  69.991  1.00  0.00           H  
ATOM   1029  CA  PRO    68      44.142  38.164  69.830  1.00  0.00           C  
ATOM   1030  HA  PRO    68      43.992  38.577  68.832  1.00  0.00           H  
ATOM   1031  C   PRO    68      45.074  36.993  69.570  1.00  0.00           C  
ATOM   1032  O   PRO    68      45.633  36.435  70.527  1.00  0.00           O  
ATOM   1033  N   ILE    69      45.266  36.604  68.308  1.00  0.00           N  
ATOM   1034  H   ILE    69      44.846  37.161  67.579  1.00  0.00           H  
ATOM   1035  CA  ILE    69      45.714  35.192  68.068  1.00  0.00           C  
ATOM   1036  HA  ILE    69      45.672  34.688  69.034  1.00  0.00           H  
ATOM   1037  CB  ILE    69      44.824  34.442  67.063  1.00  0.00           C  
ATOM   1038  HB  ILE    69      44.417  35.253  66.458  1.00  0.00           H  
ATOM   1039  CG2 ILE    69      45.349  33.270  66.220  1.00  0.00           C  
ATOM   1040 HG21 ILE    69      46.059  33.671  65.496  1.00  0.00           H  
ATOM   1041 HG22 ILE    69      45.793  32.507  66.860  1.00  0.00           H  
ATOM   1042 HG23 ILE    69      44.583  32.890  65.544  1.00  0.00           H  
ATOM   1043  CG1 ILE    69      43.626  33.773  67.811  1.00  0.00           C  
ATOM   1044 HG12 ILE    69      43.860  32.867  68.371  1.00  0.00           H  
ATOM   1045 HG13 ILE    69      43.251  34.471  68.558  1.00  0.00           H  
ATOM   1046  CD1 ILE    69      42.401  33.566  66.885  1.00  0.00           C  
ATOM   1047 HD11 ILE    69      42.202  34.491  66.345  1.00  0.00           H  
ATOM   1048 HD12 ILE    69      42.651  32.815  66.136  1.00  0.00           H  
ATOM   1049 HD13 ILE    69      41.490  33.343  67.440  1.00  0.00           H  
ATOM   1050  C   ILE    69      47.195  35.151  67.675  1.00  0.00           C  
ATOM   1051  O   ILE    69      47.599  35.381  66.554  1.00  0.00           O  
ATOM   1052  N   HIE    70      48.043  34.800  68.628  1.00  0.00           N  
ATOM   1053  H   HIE    70      47.625  34.404  69.459  1.00  0.00           H  
ATOM   1054  CA  HIE    70      49.478  34.440  68.432  1.00  0.00           C  
ATOM   1055  HA  HIE    70      49.976  35.213  67.847  1.00  0.00           H  
ATOM   1056  CB  HIE    70      50.187  34.295  69.791  1.00  0.00           C  
ATOM   1057  HB2 HIE    70      51.091  33.746  69.529  1.00  0.00           H  
ATOM   1058  HB3 HIE    70      50.504  35.297  70.083  1.00  0.00           H  
ATOM   1059  CG  HIE    70      49.647  33.542  70.948  1.00  0.00           C  
ATOM   1060  ND1 HIE    70      48.703  33.994  71.905  1.00  0.00           N  
ATOM   1061  CE1 HIE    70      48.420  32.955  72.680  1.00  0.00           C  
ATOM   1062  HE1 HIE    70      47.596  32.835  73.367  1.00  0.00           H  
ATOM   1063  NE2 HIE    70      49.115  31.832  72.249  1.00  0.00           N  
ATOM   1064  HE2 HIE    70      49.219  30.978  72.778  1.00  0.00           H  
ATOM   1065  CD2 HIE    70      49.814  32.210  71.202  1.00  0.00           C  
ATOM   1066  HD2 HIE    70      50.331  31.524  70.547  1.00  0.00           H  
ATOM   1067  C   HIE    70      49.633  33.146  67.556  1.00  0.00           C  
ATOM   1068  O   HIE    70      49.565  32.001  68.062  1.00  0.00           O  
ATOM   1069  N   TYR    71      49.429  33.281  66.291  1.00  0.00           N  
ATOM   1070  H   TYR    71      49.353  34.232  65.959  1.00  0.00           H  
ATOM   1071  CA  TYR    71      49.420  32.214  65.370  1.00  0.00           C  
ATOM   1072  HA  TYR    71      48.831  31.369  65.727  1.00  0.00           H  
ATOM   1073  CB  TYR    71      48.989  32.659  63.992  1.00  0.00           C  
ATOM   1074  HB2 TYR    71      47.902  32.697  64.070  1.00  0.00           H  
ATOM   1075  HB3 TYR    71      49.177  33.723  63.853  1.00  0.00           H  
ATOM   1076  CG  TYR    71      49.470  31.739  62.794  1.00  0.00           C  
ATOM   1077  CD1 TYR    71      50.686  31.824  62.119  1.00  0.00           C  
ATOM   1078  HD1 TYR    71      51.288  32.670  62.417  1.00  0.00           H  
ATOM   1079  CE1 TYR    71      51.008  30.934  61.071  1.00  0.00           C  
ATOM   1080  HE1 TYR    71      51.940  30.989  60.527  1.00  0.00           H  
ATOM   1081  CZ  TYR    71      50.084  29.984  60.470  1.00  0.00           C  
ATOM   1082  OH  TYR    71      50.503  29.192  59.477  1.00  0.00           O  
ATOM   1083  HH  TYR    71      49.820  28.545  59.285  1.00  0.00           H  
ATOM   1084  CE2 TYR    71      48.899  29.849  61.242  1.00  0.00           C  
ATOM   1085  HE2 TYR    71      48.198  29.073  60.971  1.00  0.00           H  
ATOM   1086  CD2 TYR    71      48.630  30.654  62.402  1.00  0.00           C  
ATOM   1087  HD2 TYR    71      47.739  30.425  62.967  1.00  0.00           H  
ATOM   1088  C   TYR    71      50.833  31.543  65.279  1.00  0.00           C  
ATOM   1089  O   TYR    71      51.821  32.227  65.275  1.00  0.00           O  
ATOM   1090  N   CYX    72      50.879  30.235  65.384  1.00  0.00           N  
ATOM   1091  H   CYX    72      49.981  29.775  65.333  1.00  0.00           H  
ATOM   1092  CA  CYX    72      52.000  29.367  65.525  1.00  0.00           C  
ATOM   1093  HA  CYX    72      52.886  30.001  65.490  1.00  0.00           H  
ATOM   1094  CB  CYX    72      51.949  28.582  66.889  1.00  0.00           C  
ATOM   1095  HB2 CYX    72      51.071  27.947  67.006  1.00  0.00           H  
ATOM   1096  HB3 CYX    72      52.810  27.918  66.969  1.00  0.00           H  
ATOM   1097  SG  CYX    72      52.262  29.677  68.338  1.00  0.00           S  
ATOM   1098  C   CYX    72      52.097  28.334  64.322  1.00  0.00           C  
ATOM   1099  O   CYX    72      51.081  27.833  63.801  1.00  0.00           O  
ATOM   1100  N   ALA    73      53.218  28.219  63.672  1.00  0.00           N  
ATOM   1101  H   ALA    73      53.980  28.642  64.183  1.00  0.00           H  
ATOM   1102  CA  ALA    73      53.425  27.669  62.333  1.00  0.00           C  
ATOM   1103  HA  ALA    73      52.622  28.164  61.787  1.00  0.00           H  
ATOM   1104  CB  ALA    73      54.772  28.119  61.751  1.00  0.00           C  
ATOM   1105  HB1 ALA    73      54.823  29.201  61.867  1.00  0.00           H  
ATOM   1106  HB2 ALA    73      55.618  27.680  62.280  1.00  0.00           H  
ATOM   1107  HB3 ALA    73      54.816  27.815  60.705  1.00  0.00           H  
ATOM   1108  C   ALA    73      53.199  26.115  62.277  1.00  0.00           C  
ATOM   1109  O   ALA    73      53.339  25.468  63.288  1.00  0.00           O  
ATOM   1110  N   PRO    74      52.764  25.551  61.113  1.00  0.00           N  
ATOM   1111  CD  PRO    74      51.971  26.305  60.135  1.00  0.00           C  
ATOM   1112  HD2 PRO    74      52.529  27.173  59.785  1.00  0.00           H  
ATOM   1113  HD3 PRO    74      51.082  26.721  60.609  1.00  0.00           H  
ATOM   1114  CG  PRO    74      51.564  25.279  59.021  1.00  0.00           C  
ATOM   1115  HG2 PRO    74      51.670  25.663  58.006  1.00  0.00           H  
ATOM   1116  HG3 PRO    74      50.530  24.988  59.205  1.00  0.00           H  
ATOM   1117  CB  PRO    74      52.386  24.010  59.285  1.00  0.00           C  
ATOM   1118  HB2 PRO    74      53.209  23.940  58.573  1.00  0.00           H  
ATOM   1119  HB3 PRO    74      51.668  23.207  59.119  1.00  0.00           H  
ATOM   1120  CA  PRO    74      52.938  24.124  60.701  1.00  0.00           C  
ATOM   1121  HA  PRO    74      52.329  23.475  61.331  1.00  0.00           H  
ATOM   1122  C   PRO    74      54.427  23.661  60.932  1.00  0.00           C  
ATOM   1123  O   PRO    74      55.300  24.495  60.807  1.00  0.00           O  
ATOM   1124  N   ALA    75      54.674  22.368  60.975  1.00  0.00           N  
ATOM   1125  H   ALA    75      53.973  21.738  60.611  1.00  0.00           H  
ATOM   1126  CA  ALA    75      55.987  21.791  61.432  1.00  0.00           C  
ATOM   1127  HA  ALA    75      56.330  22.166  62.396  1.00  0.00           H  
ATOM   1128  CB  ALA    75      55.804  20.263  61.503  1.00  0.00           C  
ATOM   1129  HB1 ALA    75      54.841  20.120  61.993  1.00  0.00           H  
ATOM   1130  HB2 ALA    75      55.677  19.834  60.509  1.00  0.00           H  
ATOM   1131  HB3 ALA    75      56.605  19.703  61.987  1.00  0.00           H  
ATOM   1132  C   ALA    75      57.129  22.188  60.448  1.00  0.00           C  
ATOM   1133  O   ALA    75      58.210  22.426  60.900  1.00  0.00           O  
ATOM   1134  N   GLY    76      56.944  21.924  59.155  1.00  0.00           N  
ATOM   1135  H   GLY    76      56.080  21.452  58.932  1.00  0.00           H  
ATOM   1136  CA  GLY    76      57.743  22.329  58.034  1.00  0.00           C  
ATOM   1137  HA2 GLY    76      58.768  22.413  58.394  1.00  0.00           H  
ATOM   1138  HA3 GLY    76      57.756  21.588  57.235  1.00  0.00           H  
ATOM   1139  C   GLY    76      57.597  23.732  57.489  1.00  0.00           C  
ATOM   1140  O   GLY    76      57.783  23.964  56.280  1.00  0.00           O  
ATOM   1141  N   PHE    77      56.967  24.618  58.278  1.00  0.00           N  
ATOM   1142  H   PHE    77      56.576  24.312  59.158  1.00  0.00           H  
ATOM   1143  CA  PHE    77      56.987  26.074  58.134  1.00  0.00           C  
ATOM   1144  HA  PHE    77      57.498  26.249  57.187  1.00  0.00           H  
ATOM   1145  CB  PHE    77      55.525  26.638  57.964  1.00  0.00           C  
ATOM   1146  HB2 PHE    77      54.942  26.189  58.768  1.00  0.00           H  
ATOM   1147  HB3 PHE    77      55.414  27.702  58.178  1.00  0.00           H  
ATOM   1148  CG  PHE    77      54.900  26.230  56.586  1.00  0.00           C  
ATOM   1149  CD1 PHE    77      54.767  24.914  56.129  1.00  0.00           C  
ATOM   1150  HD1 PHE    77      54.854  24.069  56.795  1.00  0.00           H  
ATOM   1151  CE1 PHE    77      54.434  24.628  54.785  1.00  0.00           C  
ATOM   1152  HE1 PHE    77      54.341  23.646  54.347  1.00  0.00           H  
ATOM   1153  CZ  PHE    77      54.322  25.704  53.859  1.00  0.00           C  
ATOM   1154  HZ  PHE    77      53.938  25.481  52.874  1.00  0.00           H  
ATOM   1155  CE2 PHE    77      54.433  27.020  54.321  1.00  0.00           C  
ATOM   1156  HE2 PHE    77      54.131  27.885  53.748  1.00  0.00           H  
ATOM   1157  CD2 PHE    77      54.777  27.264  55.671  1.00  0.00           C  
ATOM   1158  HD2 PHE    77      55.024  28.271  55.973  1.00  0.00           H  
ATOM   1159  C   PHE    77      57.782  26.857  59.213  1.00  0.00           C  
ATOM   1160  O   PHE    77      58.172  26.301  60.218  1.00  0.00           O  
ATOM   1161  N   ALA    78      58.086  28.128  58.903  1.00  0.00           N  
ATOM   1162  H   ALA    78      57.906  28.503  57.983  1.00  0.00           H  
ATOM   1163  CA  ALA    78      58.407  29.107  60.003  1.00  0.00           C  
ATOM   1164  HA  ALA    78      57.877  28.755  60.889  1.00  0.00           H  
ATOM   1165  CB  ALA    78      59.923  29.132  60.164  1.00  0.00           C  
ATOM   1166  HB1 ALA    78      60.270  28.132  60.425  1.00  0.00           H  
ATOM   1167  HB2 ALA    78      60.379  29.471  59.233  1.00  0.00           H  
ATOM   1168  HB3 ALA    78      60.177  29.935  60.856  1.00  0.00           H  
ATOM   1169  C   ALA    78      57.958  30.509  59.747  1.00  0.00           C  
ATOM   1170  O   ALA    78      57.398  30.767  58.671  1.00  0.00           O  
ATOM   1171  N   ILE    79      57.702  31.223  60.850  1.00  0.00           N  
ATOM   1172  H   ILE    79      57.864  30.809  61.757  1.00  0.00           H  
ATOM   1173  CA  ILE    79      57.418  32.662  60.714  1.00  0.00           C  
ATOM   1174  HA  ILE    79      56.970  32.920  59.755  1.00  0.00           H  
ATOM   1175  CB  ILE    79      56.442  33.224  61.793  1.00  0.00           C  
ATOM   1176  HB  ILE    79      56.913  33.166  62.775  1.00  0.00           H  
ATOM   1177  CG2 ILE    79      56.204  34.668  61.447  1.00  0.00           C  
ATOM   1178 HG21 ILE    79      55.908  34.702  60.399  1.00  0.00           H  
ATOM   1179 HG22 ILE    79      55.292  35.063  61.895  1.00  0.00           H  
ATOM   1180 HG23 ILE    79      57.034  35.339  61.665  1.00  0.00           H  
ATOM   1181  CG1 ILE    79      55.041  32.551  61.697  1.00  0.00           C  
ATOM   1182 HG12 ILE    79      54.425  33.001  60.919  1.00  0.00           H  
ATOM   1183 HG13 ILE    79      55.147  31.509  61.394  1.00  0.00           H  
ATOM   1184  CD1 ILE    79      54.097  32.573  63.021  1.00  0.00           C  
ATOM   1185 HD11 ILE    79      54.785  32.426  63.854  1.00  0.00           H  
ATOM   1186 HD12 ILE    79      53.744  33.588  63.203  1.00  0.00           H  
ATOM   1187 HD13 ILE    79      53.312  31.818  62.982  1.00  0.00           H  
ATOM   1188  C   ILE    79      58.713  33.463  60.645  1.00  0.00           C  
ATOM   1189  O   ILE    79      59.599  33.206  61.460  1.00  0.00           O  
ATOM   1190  N   LEU    80      58.785  34.371  59.648  1.00  0.00           N  
ATOM   1191  H   LEU    80      58.446  34.148  58.723  1.00  0.00           H  
ATOM   1192  CA  LEU    80      59.686  35.483  59.737  1.00  0.00           C  
ATOM   1193  HA  LEU    80      60.430  35.276  60.507  1.00  0.00           H  
ATOM   1194  CB  LEU    80      60.566  35.670  58.487  1.00  0.00           C  
ATOM   1195  HB2 LEU    80      60.110  36.479  57.916  1.00  0.00           H  
ATOM   1196  HB3 LEU    80      61.562  36.060  58.695  1.00  0.00           H  
ATOM   1197  CG  LEU    80      60.723  34.404  57.568  1.00  0.00           C  
ATOM   1198  HG  LEU    80      59.726  34.064  57.289  1.00  0.00           H  
ATOM   1199  CD1 LEU    80      61.329  34.954  56.259  1.00  0.00           C  
ATOM   1200 HD11 LEU    80      60.703  35.751  55.858  1.00  0.00           H  
ATOM   1201 HD12 LEU    80      62.325  35.363  56.427  1.00  0.00           H  
ATOM   1202 HD13 LEU    80      61.370  34.164  55.508  1.00  0.00           H  
ATOM   1203  CD2 LEU    80      61.453  33.243  58.238  1.00  0.00           C  
ATOM   1204 HD21 LEU    80      62.088  32.732  57.515  1.00  0.00           H  
ATOM   1205 HD22 LEU    80      62.067  33.729  58.996  1.00  0.00           H  
ATOM   1206 HD23 LEU    80      60.747  32.626  58.795  1.00  0.00           H  
ATOM   1207  C   LEU    80      59.026  36.811  60.003  1.00  0.00           C  
ATOM   1208  O   LEU    80      57.876  36.980  59.606  1.00  0.00           O  
ATOM   1209  N   LYS    81      59.730  37.728  60.738  1.00  0.00           N  
ATOM   1210  H   LYS    81      60.632  37.432  61.085  1.00  0.00           H  
ATOM   1211  CA  LYS    81      59.337  39.084  61.061  1.00  0.00           C  
ATOM   1212  HA  LYS    81      58.490  39.388  60.447  1.00  0.00           H  
ATOM   1213  CB  LYS    81      58.880  39.195  62.565  1.00  0.00           C  
ATOM   1214  HB2 LYS    81      58.296  38.276  62.591  1.00  0.00           H  
ATOM   1215  HB3 LYS    81      59.767  39.177  63.199  1.00  0.00           H  
ATOM   1216  CG  LYS    81      58.034  40.385  62.957  1.00  0.00           C  
ATOM   1217  HG2 LYS    81      58.471  41.293  62.542  1.00  0.00           H  
ATOM   1218  HG3 LYS    81      57.007  40.127  62.698  1.00  0.00           H  
ATOM   1219  CD  LYS    81      58.047  40.548  64.461  1.00  0.00           C  
ATOM   1220  HD2 LYS    81      57.850  39.638  65.027  1.00  0.00           H  
ATOM   1221  HD3 LYS    81      58.997  40.917  64.849  1.00  0.00           H  
ATOM   1222  CE  LYS    81      57.054  41.560  64.891  1.00  0.00           C  
ATOM   1223  HE2 LYS    81      57.131  42.519  64.378  1.00  0.00           H  
ATOM   1224  HE3 LYS    81      56.054  41.235  64.602  1.00  0.00           H  
ATOM   1225  NZ  LYS    81      57.056  41.796  66.357  1.00  0.00           N  
ATOM   1226  HZ1 LYS    81      56.651  42.697  66.565  1.00  0.00           H  
ATOM   1227  HZ2 LYS    81      56.572  41.110  66.919  1.00  0.00           H  
ATOM   1228  HZ3 LYS    81      57.983  41.709  66.749  1.00  0.00           H  
ATOM   1229  C   LYS    81      60.494  39.996  60.814  1.00  0.00           C  
ATOM   1230  O   LYS    81      61.602  39.765  61.270  1.00  0.00           O  
ATOM   1231  N   CYX    82      60.279  41.106  60.045  1.00  0.00           N  
ATOM   1232  H   CYX    82      59.307  41.374  59.976  1.00  0.00           H  
ATOM   1233  CA  CYX    82      61.199  42.267  59.986  1.00  0.00           C  
ATOM   1234  HA  CYX    82      62.191  41.816  59.977  1.00  0.00           H  
ATOM   1235  CB  CYX    82      60.891  42.911  58.621  1.00  0.00           C  
ATOM   1236  HB2 CYX    82      61.146  42.156  57.877  1.00  0.00           H  
ATOM   1237  HB3 CYX    82      59.831  43.125  58.484  1.00  0.00           H  
ATOM   1238  SG  CYX    82      61.777  44.496  58.374  1.00  0.00           S  
ATOM   1239  C   CYX    82      60.932  43.200  61.169  1.00  0.00           C  
ATOM   1240  O   CYX    82      59.761  43.424  61.538  1.00  0.00           O  
ATOM   1241  N   ASN    83      62.033  43.717  61.712  1.00  0.00           N  
ATOM   1242  H   ASN    83      62.952  43.423  61.415  1.00  0.00           H  
ATOM   1243  CA  ASN    83      62.023  44.393  62.974  1.00  0.00           C  
ATOM   1244  HA  ASN    83      61.058  44.486  63.474  1.00  0.00           H  
ATOM   1245  CB  ASN    83      62.747  43.576  64.007  1.00  0.00           C  
ATOM   1246  HB2 ASN    83      63.798  43.805  63.832  1.00  0.00           H  
ATOM   1247  HB3 ASN    83      62.526  43.854  65.037  1.00  0.00           H  
ATOM   1248  CG  ASN    83      62.605  42.020  63.949  1.00  0.00           C  
ATOM   1249  OD1 ASN    83      61.472  41.503  64.212  1.00  0.00           O  
ATOM   1250  ND2 ASN    83      63.534  41.274  63.435  1.00  0.00           N  
ATOM   1251 HD21 ASN    83      64.440  41.709  63.538  1.00  0.00           H  
ATOM   1252 HD22 ASN    83      63.455  40.274  63.549  1.00  0.00           H  
ATOM   1253  C   ASN    83      62.647  45.774  62.858  1.00  0.00           C  
ATOM   1254  O   ASN    83      62.471  46.615  63.756  1.00  0.00           O  
ATOM   1255  N   ASN    84      62.907  46.203  61.592  1.00  0.00           N  
ATOM   1256  H   ASN    84      62.954  45.506  60.862  1.00  0.00           H  
ATOM   1257  CA  ASN    84      62.846  47.604  61.260  1.00  0.00           C  
ATOM   1258  HA  ASN    84      63.399  48.234  61.957  1.00  0.00           H  
ATOM   1259  CB  ASN    84      63.474  47.935  59.869  1.00  0.00           C  
ATOM   1260  HB2 ASN    84      64.561  47.875  59.827  1.00  0.00           H  
ATOM   1261  HB3 ASN    84      63.154  47.173  59.158  1.00  0.00           H  
ATOM   1262  CG  ASN    84      62.989  49.287  59.329  1.00  0.00           C  
ATOM   1263  OD1 ASN    84      62.784  50.202  60.054  1.00  0.00           O  
ATOM   1264  ND2 ASN    84      62.939  49.399  58.076  1.00  0.00           N  
ATOM   1265 HD21 ASN    84      63.281  48.617  57.536  1.00  0.00           H  
ATOM   1266 HD22 ASN    84      62.853  50.306  57.641  1.00  0.00           H  
ATOM   1267  C   ASN    84      61.435  48.212  61.453  1.00  0.00           C  
ATOM   1268  O   ASN    84      60.577  47.891  60.668  1.00  0.00           O  
ATOM   1269  N   LYS    85      61.136  48.961  62.477  1.00  0.00           N  
ATOM   1270  H   LYS    85      61.689  48.837  63.313  1.00  0.00           H  
ATOM   1271  CA  LYS    85      59.941  49.819  62.684  1.00  0.00           C  
ATOM   1272  HA  LYS    85      59.184  49.065  62.903  1.00  0.00           H  
ATOM   1273  CB  LYS    85      60.081  50.744  64.025  1.00  0.00           C  
ATOM   1274  HB2 LYS    85      60.970  51.366  63.922  1.00  0.00           H  
ATOM   1275  HB3 LYS    85      59.209  51.379  64.183  1.00  0.00           H  
ATOM   1276  CG  LYS    85      60.208  49.859  65.295  1.00  0.00           C  
ATOM   1277  HG2 LYS    85      59.424  49.101  65.276  1.00  0.00           H  
ATOM   1278  HG3 LYS    85      61.136  49.289  65.279  1.00  0.00           H  
ATOM   1279  CD  LYS    85      60.193  50.643  66.559  1.00  0.00           C  
ATOM   1280  HD2 LYS    85      60.947  51.428  66.513  1.00  0.00           H  
ATOM   1281  HD3 LYS    85      59.247  51.168  66.693  1.00  0.00           H  
ATOM   1282  CE  LYS    85      60.485  49.689  67.753  1.00  0.00           C  
ATOM   1283  HE2 LYS    85      59.799  48.852  67.619  1.00  0.00           H  
ATOM   1284  HE3 LYS    85      61.558  49.500  67.791  1.00  0.00           H  
ATOM   1285  NZ  LYS    85      60.201  50.236  69.078  1.00  0.00           N  
ATOM   1286  HZ1 LYS    85      59.233  50.037  69.289  1.00  0.00           H  
ATOM   1287  HZ2 LYS    85      60.726  49.853  69.852  1.00  0.00           H  
ATOM   1288  HZ3 LYS    85      60.381  51.230  69.053  1.00  0.00           H  
ATOM   1289  C   LYS    85      59.462  50.676  61.432  1.00  0.00           C  
ATOM   1290  O   LYS    85      58.302  50.715  61.076  1.00  0.00           O  
ATOM   1291  N   THR    86      60.438  51.496  60.909  1.00  0.00           N  
ATOM   1292  H   THR    86      61.338  51.606  61.353  1.00  0.00           H  
ATOM   1293  CA  THR    86      60.201  52.451  59.898  1.00  0.00           C  
ATOM   1294  HA  THR    86      59.359  53.036  60.268  1.00  0.00           H  
ATOM   1295  CB  THR    86      61.430  53.383  59.698  1.00  0.00           C  
ATOM   1296  HB  THR    86      62.043  52.826  58.989  1.00  0.00           H  
ATOM   1297  CG2 THR    86      60.959  54.724  59.165  1.00  0.00           C  
ATOM   1298 HG21 THR    86      61.879  55.291  59.021  1.00  0.00           H  
ATOM   1299 HG22 THR    86      60.424  54.525  58.236  1.00  0.00           H  
ATOM   1300 HG23 THR    86      60.367  55.265  59.905  1.00  0.00           H  
ATOM   1301  OG1 THR    86      62.167  53.685  60.898  1.00  0.00           O  
ATOM   1302  HG1 THR    86      61.490  53.698  61.578  1.00  0.00           H  
ATOM   1303  C   THR    86      59.799  51.734  58.524  1.00  0.00           C  
ATOM   1304  O   THR    86      59.273  52.387  57.562  1.00  0.00           O  
ATOM   1305  N   PHE    87      59.807  50.399  58.509  1.00  0.00           N  
ATOM   1306  H   PHE    87      60.067  49.910  59.353  1.00  0.00           H  
ATOM   1307  CA  PHE    87      59.180  49.589  57.488  1.00  0.00           C  
ATOM   1308  HA  PHE    87      59.859  49.726  56.647  1.00  0.00           H  
ATOM   1309  CB  PHE    87      59.470  48.140  57.916  1.00  0.00           C  
ATOM   1310  HB2 PHE    87      60.470  47.866  58.252  1.00  0.00           H  
ATOM   1311  HB3 PHE    87      58.871  47.979  58.813  1.00  0.00           H  
ATOM   1312  CG  PHE    87      59.052  46.992  56.936  1.00  0.00           C  
ATOM   1313  CD1 PHE    87      59.802  46.894  55.737  1.00  0.00           C  
ATOM   1314  HD1 PHE    87      60.567  47.637  55.565  1.00  0.00           H  
ATOM   1315  CE1 PHE    87      59.359  45.973  54.736  1.00  0.00           C  
ATOM   1316  HE1 PHE    87      59.750  45.963  53.729  1.00  0.00           H  
ATOM   1317  CZ  PHE    87      58.269  45.112  55.099  1.00  0.00           C  
ATOM   1318  HZ  PHE    87      57.904  44.401  54.373  1.00  0.00           H  
ATOM   1319  CE2 PHE    87      57.522  45.292  56.273  1.00  0.00           C  
ATOM   1320  HE2 PHE    87      56.719  44.609  56.507  1.00  0.00           H  
ATOM   1321  CD2 PHE    87      58.028  46.153  57.275  1.00  0.00           C  
ATOM   1322  HD2 PHE    87      57.553  46.147  58.245  1.00  0.00           H  
ATOM   1323  C   PHE    87      57.672  49.942  57.304  1.00  0.00           C  
ATOM   1324  O   PHE    87      56.864  49.848  58.260  1.00  0.00           O  
ATOM   1325  N   ASN    88      57.356  50.438  56.147  1.00  0.00           N  
ATOM   1326  H   ASN    88      58.135  50.548  55.514  1.00  0.00           H  
ATOM   1327  CA  ASN    88      55.883  50.571  55.752  1.00  0.00           C  
ATOM   1328  HA  ASN    88      55.380  51.009  56.614  1.00  0.00           H  
ATOM   1329  CB  ASN    88      55.771  51.608  54.676  1.00  0.00           C  
ATOM   1330  HB2 ASN    88      56.365  51.324  53.807  1.00  0.00           H  
ATOM   1331  HB3 ASN    88      54.762  51.695  54.272  1.00  0.00           H  
ATOM   1332  CG  ASN    88      56.183  52.960  55.210  1.00  0.00           C  
ATOM   1333  OD1 ASN    88      57.230  53.486  54.814  1.00  0.00           O  
ATOM   1334  ND2 ASN    88      55.460  53.611  56.124  1.00  0.00           N  
ATOM   1335 HD21 ASN    88      55.287  54.541  55.772  1.00  0.00           H  
ATOM   1336 HD22 ASN    88      54.586  53.160  56.353  1.00  0.00           H  
ATOM   1337  C   ASN    88      55.184  49.323  55.410  1.00  0.00           C  
ATOM   1338  O   ASN    88      54.038  49.082  55.821  1.00  0.00           O  
ATOM   1339  N   GLY    89      55.804  48.404  54.646  1.00  0.00           N  
ATOM   1340  H   GLY    89      56.519  48.810  54.059  1.00  0.00           H  
ATOM   1341  CA  GLY    89      55.137  47.149  54.230  1.00  0.00           C  
ATOM   1342  HA2 GLY    89      55.021  46.411  55.024  1.00  0.00           H  
ATOM   1343  HA3 GLY    89      54.145  47.385  53.845  1.00  0.00           H  
ATOM   1344  C   GLY    89      55.795  46.330  53.098  1.00  0.00           C  
ATOM   1345  O   GLY    89      55.469  45.140  53.048  1.00  0.00           O  
ATOM   1346  N   THR    90      56.623  46.826  52.278  1.00  0.00           N  
ATOM   1347  H   THR    90      56.886  47.800  52.340  1.00  0.00           H  
ATOM   1348  CA  THR    90      56.973  46.252  50.950  1.00  0.00           C  
ATOM   1349  HA  THR    90      57.021  45.173  51.092  1.00  0.00           H  
ATOM   1350  CB  THR    90      55.927  46.606  49.861  1.00  0.00           C  
ATOM   1351  HB  THR    90      55.700  47.671  49.812  1.00  0.00           H  
ATOM   1352  CG2 THR    90      56.381  46.025  48.470  1.00  0.00           C  
ATOM   1353 HG21 THR    90      55.575  45.872  47.752  1.00  0.00           H  
ATOM   1354 HG22 THR    90      56.896  46.831  47.947  1.00  0.00           H  
ATOM   1355 HG23 THR    90      57.069  45.180  48.499  1.00  0.00           H  
ATOM   1356  OG1 THR    90      54.711  45.941  50.043  1.00  0.00           O  
ATOM   1357  HG1 THR    90      54.543  45.396  49.271  1.00  0.00           H  
ATOM   1358  C   THR    90      58.396  46.700  50.456  1.00  0.00           C  
ATOM   1359  O   THR    90      58.543  47.752  49.768  1.00  0.00           O  
ATOM   1360  N   GLY    91      59.442  45.956  50.877  1.00  0.00           N  
ATOM   1361  H   GLY    91      59.279  45.106  51.399  1.00  0.00           H  
ATOM   1362  CA  GLY    91      60.833  46.251  50.515  1.00  0.00           C  
ATOM   1363  HA2 GLY    91      60.856  45.905  49.482  1.00  0.00           H  
ATOM   1364  HA3 GLY    91      60.943  47.335  50.502  1.00  0.00           H  
ATOM   1365  C   GLY    91      61.855  45.509  51.346  1.00  0.00           C  
ATOM   1366  O   GLY    91      61.411  44.526  52.000  1.00  0.00           O  
ATOM   1367  N   PRO    92      63.143  45.862  51.254  1.00  0.00           N  
ATOM   1368  CD  PRO    92      63.675  46.879  50.398  1.00  0.00           C  
ATOM   1369  HD2 PRO    92      63.541  47.857  50.860  1.00  0.00           H  
ATOM   1370  HD3 PRO    92      63.159  46.785  49.443  1.00  0.00           H  
ATOM   1371  CG  PRO    92      65.117  46.658  50.171  1.00  0.00           C  
ATOM   1372  HG2 PRO    92      65.636  47.512  50.607  1.00  0.00           H  
ATOM   1373  HG3 PRO    92      65.281  46.538  49.100  1.00  0.00           H  
ATOM   1374  CB  PRO    92      65.418  45.307  50.867  1.00  0.00           C  
ATOM   1375  HB2 PRO    92      66.236  45.299  51.588  1.00  0.00           H  
ATOM   1376  HB3 PRO    92      65.623  44.526  50.135  1.00  0.00           H  
ATOM   1377  CA  PRO    92      64.180  45.014  51.743  1.00  0.00           C  
ATOM   1378  HA  PRO    92      63.892  43.982  51.540  1.00  0.00           H  
ATOM   1379  C   PRO    92      64.436  45.260  53.178  1.00  0.00           C  
ATOM   1380  O   PRO    92      64.713  46.358  53.617  1.00  0.00           O  
ATOM   1381  N   CYX    93      64.596  44.166  53.912  1.00  0.00           N  
ATOM   1382  H   CYX    93      64.404  43.258  53.513  1.00  0.00           H  
ATOM   1383  CA  CYX    93      64.874  44.219  55.346  1.00  0.00           C  
ATOM   1384  HA  CYX    93      65.226  45.217  55.605  1.00  0.00           H  
ATOM   1385  CB  CYX    93      63.540  43.909  56.102  1.00  0.00           C  
ATOM   1386  HB2 CYX    93      62.669  44.468  55.760  1.00  0.00           H  
ATOM   1387  HB3 CYX    93      63.184  42.903  55.878  1.00  0.00           H  
ATOM   1388  SG  CYX    93      63.706  44.126  57.935  1.00  0.00           S  
ATOM   1389  C   CYX    93      66.101  43.278  55.609  1.00  0.00           C  
ATOM   1390  O   CYX    93      66.258  42.227  54.966  1.00  0.00           O  
ATOM   1391  N   THR    94      67.006  43.725  56.452  1.00  0.00           N  
ATOM   1392  H   THR    94      66.979  44.675  56.794  1.00  0.00           H  
ATOM   1393  CA  THR    94      68.023  42.870  57.021  1.00  0.00           C  
ATOM   1394  HA  THR    94      68.158  41.885  56.573  1.00  0.00           H  
ATOM   1395  CB  THR    94      69.394  43.649  56.890  1.00  0.00           C  
ATOM   1396  HB  THR    94      69.361  44.560  57.487  1.00  0.00           H  
ATOM   1397  CG2 THR    94      70.580  42.825  57.348  1.00  0.00           C  
ATOM   1398 HG21 THR    94      71.589  43.211  57.201  1.00  0.00           H  
ATOM   1399 HG22 THR    94      70.388  42.768  58.419  1.00  0.00           H  
ATOM   1400 HG23 THR    94      70.566  41.800  56.979  1.00  0.00           H  
ATOM   1401  OG1 THR    94      69.653  43.939  55.520  1.00  0.00           O  
ATOM   1402  HG1 THR    94      70.156  43.231  55.110  1.00  0.00           H  
ATOM   1403  C   THR    94      67.841  42.669  58.476  1.00  0.00           C  
ATOM   1404  O   THR    94      68.140  41.565  58.931  1.00  0.00           O  
ATOM   1405  N   ASN    95      67.441  43.644  59.283  1.00  0.00           N  
ATOM   1406  H   ASN    95      67.084  44.498  58.879  1.00  0.00           H  
ATOM   1407  CA  ASN    95      67.001  43.366  60.662  1.00  0.00           C  
ATOM   1408  HA  ASN    95      67.796  42.921  61.259  1.00  0.00           H  
ATOM   1409  CB  ASN    95      66.648  44.752  61.316  1.00  0.00           C  
ATOM   1410  HB2 ASN    95      67.519  45.395  61.195  1.00  0.00           H  
ATOM   1411  HB3 ASN    95      65.746  45.231  60.934  1.00  0.00           H  
ATOM   1412  CG  ASN    95      66.398  44.624  62.798  1.00  0.00           C  
ATOM   1413  OD1 ASN    95      66.622  43.572  63.466  1.00  0.00           O  
ATOM   1414  ND2 ASN    95      65.997  45.665  63.474  1.00  0.00           N  
ATOM   1415 HD21 ASN    95      66.065  46.617  63.143  1.00  0.00           H  
ATOM   1416 HD22 ASN    95      65.830  45.554  64.464  1.00  0.00           H  
ATOM   1417  C   ASN    95      65.810  42.373  60.669  1.00  0.00           C  
ATOM   1418  O   ASN    95      64.647  42.807  60.847  1.00  0.00           O  
ATOM   1419  N   VAL    96      66.055  41.064  60.461  1.00  0.00           N  
ATOM   1420  H   VAL    96      67.002  40.799  60.230  1.00  0.00           H  
ATOM   1421  CA  VAL    96      65.035  40.017  60.474  1.00  0.00           C  
ATOM   1422  HA  VAL    96      64.133  40.456  60.901  1.00  0.00           H  
ATOM   1423  CB  VAL    96      64.860  39.467  59.059  1.00  0.00           C  
ATOM   1424  HB  VAL    96      65.830  38.991  58.918  1.00  0.00           H  
ATOM   1425  CG1 VAL    96      63.739  38.415  58.892  1.00  0.00           C  
ATOM   1426 HG11 VAL    96      62.856  39.046  58.997  1.00  0.00           H  
ATOM   1427 HG12 VAL    96      63.883  37.997  57.895  1.00  0.00           H  
ATOM   1428 HG13 VAL    96      63.817  37.736  59.741  1.00  0.00           H  
ATOM   1429  CG2 VAL    96      64.708  40.468  57.815  1.00  0.00           C  
ATOM   1430 HG21 VAL    96      63.661  40.763  57.749  1.00  0.00           H  
ATOM   1431 HG22 VAL    96      65.330  41.354  57.938  1.00  0.00           H  
ATOM   1432 HG23 VAL    96      64.972  40.038  56.849  1.00  0.00           H  
ATOM   1433  C   VAL    96      65.331  38.910  61.460  1.00  0.00           C  
ATOM   1434  O   VAL    96      66.435  38.407  61.469  1.00  0.00           O  
ATOM   1435  N   SER    97      64.271  38.444  62.089  1.00  0.00           N  
ATOM   1436  H   SER    97      63.387  38.913  61.944  1.00  0.00           H  
ATOM   1437  CA  SER    97      64.366  37.216  62.988  1.00  0.00           C  
ATOM   1438  HA  SER    97      65.380  36.819  62.930  1.00  0.00           H  
ATOM   1439  CB  SER    97      64.035  37.488  64.487  1.00  0.00           C  
ATOM   1440  HB2 SER    97      63.027  37.148  64.725  1.00  0.00           H  
ATOM   1441  HB3 SER    97      64.798  36.968  65.065  1.00  0.00           H  
ATOM   1442  OG  SER    97      64.070  38.835  64.907  1.00  0.00           O  
ATOM   1443  HG  SER    97      64.944  39.154  64.672  1.00  0.00           H  
ATOM   1444  C   SER    97      63.326  36.128  62.491  1.00  0.00           C  
ATOM   1445  O   SER    97      62.191  36.472  62.192  1.00  0.00           O  
ATOM   1446  N   THR    98      63.789  34.902  62.343  1.00  0.00           N  
ATOM   1447  H   THR    98      64.732  34.751  62.671  1.00  0.00           H  
ATOM   1448  CA  THR    98      62.969  33.638  62.365  1.00  0.00           C  
ATOM   1449  HA  THR    98      62.162  33.710  61.636  1.00  0.00           H  
ATOM   1450  CB  THR    98      63.587  32.351  61.871  1.00  0.00           C  
ATOM   1451  HB  THR    98      64.265  31.911  62.603  1.00  0.00           H  
ATOM   1452  CG2 THR    98      62.553  31.361  61.478  1.00  0.00           C  
ATOM   1453 HG21 THR    98      62.264  31.496  60.435  1.00  0.00           H  
ATOM   1454 HG22 THR    98      62.765  30.332  61.771  1.00  0.00           H  
ATOM   1455 HG23 THR    98      61.634  31.478  62.052  1.00  0.00           H  
ATOM   1456  OG1 THR    98      64.259  32.575  60.695  1.00  0.00           O  
ATOM   1457  HG1 THR    98      63.996  31.908  60.057  1.00  0.00           H  
ATOM   1458  C   THR    98      62.380  33.442  63.773  1.00  0.00           C  
ATOM   1459  O   THR    98      63.136  32.920  64.668  1.00  0.00           O  
ATOM   1460  N   VAL    99      61.171  33.807  64.026  1.00  0.00           N  
ATOM   1461  H   VAL    99      60.563  33.968  63.237  1.00  0.00           H  
ATOM   1462  CA  VAL    99      60.447  33.717  65.290  1.00  0.00           C  
ATOM   1463  HA  VAL    99      61.164  33.545  66.093  1.00  0.00           H  
ATOM   1464  CB  VAL    99      59.689  35.028  65.613  1.00  0.00           C  
ATOM   1465  HB  VAL    99      59.015  35.011  66.469  1.00  0.00           H  
ATOM   1466  CG1 VAL    99      60.736  36.123  65.889  1.00  0.00           C  
ATOM   1467 HG11 VAL    99      61.446  35.809  66.655  1.00  0.00           H  
ATOM   1468 HG12 VAL    99      61.214  36.329  64.931  1.00  0.00           H  
ATOM   1469 HG13 VAL    99      60.230  37.005  66.281  1.00  0.00           H  
ATOM   1470  CG2 VAL    99      58.779  35.576  64.510  1.00  0.00           C  
ATOM   1471 HG21 VAL    99      59.370  35.839  63.633  1.00  0.00           H  
ATOM   1472 HG22 VAL    99      57.984  34.875  64.258  1.00  0.00           H  
ATOM   1473 HG23 VAL    99      58.232  36.475  64.796  1.00  0.00           H  
ATOM   1474  C   VAL    99      59.504  32.551  65.408  1.00  0.00           C  
ATOM   1475  O   VAL    99      59.331  31.780  64.427  1.00  0.00           O  
ATOM   1476  N   GLN   100      59.086  32.083  66.618  1.00  0.00           N  
ATOM   1477  H   GLN   100      59.447  32.542  67.442  1.00  0.00           H  
ATOM   1478  CA  GLN   100      58.138  30.989  66.721  1.00  0.00           C  
ATOM   1479  HA  GLN   100      58.508  30.112  66.191  1.00  0.00           H  
ATOM   1480  CB  GLN   100      57.883  30.496  68.155  1.00  0.00           C  
ATOM   1481  HB2 GLN   100      57.590  31.327  68.795  1.00  0.00           H  
ATOM   1482  HB3 GLN   100      56.964  29.912  68.204  1.00  0.00           H  
ATOM   1483  CG  GLN   100      59.063  29.766  68.784  1.00  0.00           C  
ATOM   1484  HG2 GLN   100      60.021  30.056  68.354  1.00  0.00           H  
ATOM   1485  HG3 GLN   100      58.930  30.104  69.811  1.00  0.00           H  
ATOM   1486  CD  GLN   100      58.973  28.252  68.860  1.00  0.00           C  
ATOM   1487  OE1 GLN   100      58.136  27.545  68.221  1.00  0.00           O  
ATOM   1488  NE2 GLN   100      59.926  27.600  69.545  1.00  0.00           N  
ATOM   1489 HE21 GLN   100      59.974  26.591  69.562  1.00  0.00           H  
ATOM   1490 HE22 GLN   100      60.641  28.257  69.823  1.00  0.00           H  
ATOM   1491  C   GLN   100      56.743  31.393  66.127  1.00  0.00           C  
ATOM   1492  O   GLN   100      56.123  30.672  65.309  1.00  0.00           O  
ATOM   1493  N   CYX   101      56.065  32.365  66.754  1.00  0.00           N  
ATOM   1494  H   CYX   101      56.450  32.640  67.646  1.00  0.00           H  
ATOM   1495  CA  CYX   101      54.666  32.724  66.567  1.00  0.00           C  
ATOM   1496  HA  CYX   101      54.362  32.228  65.645  1.00  0.00           H  
ATOM   1497  CB  CYX   101      53.794  32.154  67.671  1.00  0.00           C  
ATOM   1498  HB2 CYX   101      54.002  32.723  68.577  1.00  0.00           H  
ATOM   1499  HB3 CYX   101      52.775  32.289  67.308  1.00  0.00           H  
ATOM   1500  SG  CYX   101      54.050  30.435  68.129  1.00  0.00           S  
ATOM   1501  C   CYX   101      54.426  34.250  66.599  1.00  0.00           C  
ATOM   1502  O   CYX   101      55.313  34.940  67.152  1.00  0.00           O  
ATOM   1503  N   THR   102      53.395  34.741  65.913  1.00  0.00           N  
ATOM   1504  H   THR   102      52.876  34.063  65.374  1.00  0.00           H  
ATOM   1505  CA  THR   102      53.135  36.146  65.878  1.00  0.00           C  
ATOM   1506  HA  THR   102      54.050  36.612  65.512  1.00  0.00           H  
ATOM   1507  CB  THR   102      51.962  36.523  64.978  1.00  0.00           C  
ATOM   1508  HB  THR   102      51.768  37.579  65.166  1.00  0.00           H  
ATOM   1509  CG2 THR   102      52.166  36.104  63.494  1.00  0.00           C  
ATOM   1510 HG21 THR   102      51.930  35.040  63.452  1.00  0.00           H  
ATOM   1511 HG22 THR   102      51.339  36.564  62.953  1.00  0.00           H  
ATOM   1512 HG23 THR   102      53.103  36.449  63.058  1.00  0.00           H  
ATOM   1513  OG1 THR   102      50.771  35.849  65.456  1.00  0.00           O  
ATOM   1514  HG1 THR   102      50.349  36.297  66.193  1.00  0.00           H  
ATOM   1515  C   THR   102      52.952  36.779  67.294  1.00  0.00           C  
ATOM   1516  O   THR   102      52.809  36.105  68.322  1.00  0.00           O  
ATOM   1517  N   HIE   103      52.899  38.112  67.408  1.00  0.00           N  
ATOM   1518  H   HIE   103      53.511  38.650  66.811  1.00  0.00           H  
ATOM   1519  CA  HIE   103      52.097  38.778  68.373  1.00  0.00           C  
ATOM   1520  HA  HIE   103      52.488  38.544  69.363  1.00  0.00           H  
ATOM   1521  CB  HIE   103      52.248  40.290  68.062  1.00  0.00           C  
ATOM   1522  HB2 HIE   103      51.940  40.874  68.929  1.00  0.00           H  
ATOM   1523  HB3 HIE   103      53.312  40.517  67.999  1.00  0.00           H  
ATOM   1524  CG  HIE   103      51.513  40.775  66.818  1.00  0.00           C  
ATOM   1525  ND1 HIE   103      52.159  41.021  65.625  1.00  0.00           N  
ATOM   1526  CE1 HIE   103      51.323  41.935  65.049  1.00  0.00           C  
ATOM   1527  HE1 HIE   103      51.379  42.324  64.043  1.00  0.00           H  
ATOM   1528  NE2 HIE   103      50.157  42.037  65.623  1.00  0.00           N  
ATOM   1529  HE2 HIE   103      49.648  42.909  65.578  1.00  0.00           H  
ATOM   1530  CD2 HIE   103      50.262  41.338  66.824  1.00  0.00           C  
ATOM   1531  HD2 HIE   103      49.665  41.559  67.697  1.00  0.00           H  
ATOM   1532  C   HIE   103      50.641  38.276  68.270  1.00  0.00           C  
ATOM   1533  O   HIE   103      50.291  37.672  67.218  1.00  0.00           O  
ATOM   1534  N   GLY   104      49.859  38.489  69.315  1.00  0.00           N  
ATOM   1535  H   GLY   104      50.240  38.977  70.113  1.00  0.00           H  
ATOM   1536  CA  GLY   104      48.440  38.269  69.231  1.00  0.00           C  
ATOM   1537  HA2 GLY   104      48.262  37.285  68.797  1.00  0.00           H  
ATOM   1538  HA3 GLY   104      47.997  38.343  70.224  1.00  0.00           H  
ATOM   1539  C   GLY   104      47.800  39.350  68.322  1.00  0.00           C  
ATOM   1540  O   GLY   104      47.654  40.434  68.733  1.00  0.00           O  
ATOM   1541  N   ILE   105      47.351  38.962  67.104  1.00  0.00           N  
ATOM   1542  H   ILE   105      47.659  38.095  66.687  1.00  0.00           H  
ATOM   1543  CA  ILE   105      46.554  39.699  66.143  1.00  0.00           C  
ATOM   1544  HA  ILE   105      47.198  40.485  65.746  1.00  0.00           H  
ATOM   1545  CB  ILE   105      46.360  38.796  64.864  1.00  0.00           C  
ATOM   1546  HB  ILE   105      45.651  38.003  65.102  1.00  0.00           H  
ATOM   1547  CG2 ILE   105      45.732  39.613  63.680  1.00  0.00           C  
ATOM   1548 HG21 ILE   105      44.892  40.240  63.981  1.00  0.00           H  
ATOM   1549 HG22 ILE   105      46.401  40.244  63.094  1.00  0.00           H  
ATOM   1550 HG23 ILE   105      45.264  38.973  62.931  1.00  0.00           H  
ATOM   1551  CG1 ILE   105      47.638  38.091  64.487  1.00  0.00           C  
ATOM   1552 HG12 ILE   105      47.924  37.380  65.262  1.00  0.00           H  
ATOM   1553 HG13 ILE   105      47.469  37.551  63.555  1.00  0.00           H  
ATOM   1554  CD1 ILE   105      48.806  39.029  64.187  1.00  0.00           C  
ATOM   1555 HD11 ILE   105      49.610  38.408  63.793  1.00  0.00           H  
ATOM   1556 HD12 ILE   105      48.506  39.788  63.465  1.00  0.00           H  
ATOM   1557 HD13 ILE   105      49.185  39.596  65.037  1.00  0.00           H  
ATOM   1558  C   ILE   105      45.168  40.217  66.630  1.00  0.00           C  
ATOM   1559  O   ILE   105      44.054  39.588  66.387  1.00  0.00           O  
ATOM   1560  N   ARG   106      45.152  41.474  67.018  1.00  0.00           N  
ATOM   1561  H   ARG   106      46.065  41.858  67.217  1.00  0.00           H  
ATOM   1562  CA  ARG   106      44.040  42.481  66.863  1.00  0.00           C  
ATOM   1563  HA  ARG   106      43.408  42.028  66.099  1.00  0.00           H  
ATOM   1564  CB  ARG   106      43.283  42.647  68.186  1.00  0.00           C  
ATOM   1565  HB2 ARG   106      42.431  43.291  67.971  1.00  0.00           H  
ATOM   1566  HB3 ARG   106      42.828  41.723  68.545  1.00  0.00           H  
ATOM   1567  CG  ARG   106      43.967  43.321  69.363  1.00  0.00           C  
ATOM   1568  HG2 ARG   106      44.679  42.607  69.775  1.00  0.00           H  
ATOM   1569  HG3 ARG   106      44.479  44.244  69.092  1.00  0.00           H  
ATOM   1570  CD  ARG   106      42.988  43.635  70.480  1.00  0.00           C  
ATOM   1571  HD2 ARG   106      42.684  44.682  70.475  1.00  0.00           H  
ATOM   1572  HD3 ARG   106      42.065  43.110  70.233  1.00  0.00           H  
ATOM   1573  NE  ARG   106      43.541  43.310  71.847  1.00  0.00           N  
ATOM   1574  HE  ARG   106      43.099  42.538  72.324  1.00  0.00           H  
ATOM   1575  CZ  ARG   106      44.379  44.035  72.535  1.00  0.00           C  
ATOM   1576  NH1 ARG   106      44.228  44.174  73.777  1.00  0.00           N  
ATOM   1577 HH11 ARG   106      43.685  43.479  74.269  1.00  0.00           H  
ATOM   1578 HH12 ARG   106      44.268  45.070  74.241  1.00  0.00           H  
ATOM   1579  NH2 ARG   106      44.824  45.081  72.015  1.00  0.00           N  
ATOM   1580 HH21 ARG   106      45.613  45.538  72.450  1.00  0.00           H  
ATOM   1581 HH22 ARG   106      44.551  45.320  71.072  1.00  0.00           H  
ATOM   1582  C   ARG   106      44.388  43.878  66.316  1.00  0.00           C  
ATOM   1583  O   ARG   106      45.472  44.352  66.608  1.00  0.00           O  
ATOM   1584  N   PRO   107      43.641  44.478  65.351  1.00  0.00           N  
ATOM   1585  CD  PRO   107      44.180  45.527  64.511  1.00  0.00           C  
ATOM   1586  HD2 PRO   107      44.383  45.073  63.542  1.00  0.00           H  
ATOM   1587  HD3 PRO   107      45.002  46.033  65.018  1.00  0.00           H  
ATOM   1588  CG  PRO   107      43.059  46.453  64.212  1.00  0.00           C  
ATOM   1589  HG2 PRO   107      43.213  46.774  63.182  1.00  0.00           H  
ATOM   1590  HG3 PRO   107      43.004  47.349  64.830  1.00  0.00           H  
ATOM   1591  CB  PRO   107      41.796  45.664  64.455  1.00  0.00           C  
ATOM   1592  HB2 PRO   107      41.340  45.380  63.507  1.00  0.00           H  
ATOM   1593  HB3 PRO   107      41.101  46.248  65.058  1.00  0.00           H  
ATOM   1594  CA  PRO   107      42.220  44.491  65.319  1.00  0.00           C  
ATOM   1595  HA  PRO   107      41.926  44.751  66.336  1.00  0.00           H  
ATOM   1596  C   PRO   107      41.572  43.221  64.814  1.00  0.00           C  
ATOM   1597  O   PRO   107      42.209  42.531  63.954  1.00  0.00           O  
ATOM   1598  N   VAL   108      40.341  42.844  65.256  1.00  0.00           N  
ATOM   1599  H   VAL   108      39.885  43.369  65.989  1.00  0.00           H  
ATOM   1600  CA  VAL   108      39.625  41.632  64.758  1.00  0.00           C  
ATOM   1601  HA  VAL   108      40.201  41.053  64.036  1.00  0.00           H  
ATOM   1602  CB  VAL   108      39.259  40.737  65.995  1.00  0.00           C  
ATOM   1603  HB  VAL   108      38.508  39.988  65.745  1.00  0.00           H  
ATOM   1604  CG1 VAL   108      40.599  40.030  66.504  1.00  0.00           C  
ATOM   1605 HG11 VAL   108      40.370  39.283  67.265  1.00  0.00           H  
ATOM   1606 HG12 VAL   108      41.042  39.517  65.650  1.00  0.00           H  
ATOM   1607 HG13 VAL   108      41.351  40.643  67.000  1.00  0.00           H  
ATOM   1608  CG2 VAL   108      38.835  41.469  67.207  1.00  0.00           C  
ATOM   1609 HG21 VAL   108      39.484  42.280  67.535  1.00  0.00           H  
ATOM   1610 HG22 VAL   108      37.774  41.712  67.154  1.00  0.00           H  
ATOM   1611 HG23 VAL   108      38.817  40.790  68.059  1.00  0.00           H  
ATOM   1612  C   VAL   108      38.428  41.906  63.952  1.00  0.00           C  
ATOM   1613  O   VAL   108      38.297  41.326  62.901  1.00  0.00           O  
ATOM   1614  N   VAL   109      37.321  42.601  64.440  1.00  0.00           N  
ATOM   1615  H   VAL   109      37.491  43.013  65.346  1.00  0.00           H  
ATOM   1616  CA  VAL   109      35.916  42.581  63.969  1.00  0.00           C  
ATOM   1617  HA  VAL   109      35.987  42.120  62.983  1.00  0.00           H  
ATOM   1618  CB  VAL   109      35.070  41.609  64.778  1.00  0.00           C  
ATOM   1619  HB  VAL   109      35.271  41.864  65.818  1.00  0.00           H  
ATOM   1620  CG1 VAL   109      33.540  41.722  64.396  1.00  0.00           C  
ATOM   1621 HG11 VAL   109      33.120  42.476  65.062  1.00  0.00           H  
ATOM   1622 HG12 VAL   109      33.462  42.051  63.360  1.00  0.00           H  
ATOM   1623 HG13 VAL   109      33.000  40.812  64.654  1.00  0.00           H  
ATOM   1624  CG2 VAL   109      35.557  40.165  64.551  1.00  0.00           C  
ATOM   1625 HG21 VAL   109      35.055  39.462  65.215  1.00  0.00           H  
ATOM   1626 HG22 VAL   109      35.240  39.949  63.531  1.00  0.00           H  
ATOM   1627 HG23 VAL   109      36.647  40.127  64.563  1.00  0.00           H  
ATOM   1628  C   VAL   109      35.313  44.008  63.956  1.00  0.00           C  
ATOM   1629  O   VAL   109      34.756  44.545  64.948  1.00  0.00           O  
ATOM   1630  N   SER   110      35.473  44.594  62.770  1.00  0.00           N  
ATOM   1631  H   SER   110      35.972  44.044  62.086  1.00  0.00           H  
ATOM   1632  CA  SER   110      34.865  45.903  62.519  1.00  0.00           C  
ATOM   1633  HA  SER   110      33.937  45.865  63.090  1.00  0.00           H  
ATOM   1634  CB  SER   110      35.763  47.035  63.111  1.00  0.00           C  
ATOM   1635  HB2 SER   110      35.892  46.999  64.193  1.00  0.00           H  
ATOM   1636  HB3 SER   110      36.667  47.060  62.503  1.00  0.00           H  
ATOM   1637  OG  SER   110      35.135  48.347  63.027  1.00  0.00           O  
ATOM   1638  HG  SER   110      35.847  48.986  63.105  1.00  0.00           H  
ATOM   1639  C   SER   110      34.649  46.075  61.007  1.00  0.00           C  
ATOM   1640  O   SER   110      35.373  45.608  60.167  1.00  0.00           O  
ATOM   1641  N   SER   111      33.634  46.796  60.586  1.00  0.00           N  
ATOM   1642  H   SER   111      33.042  47.244  61.272  1.00  0.00           H  
ATOM   1643  CA  SER   111      33.498  47.317  59.199  1.00  0.00           C  
ATOM   1644  HA  SER   111      34.014  46.601  58.559  1.00  0.00           H  
ATOM   1645  CB  SER   111      32.014  47.429  58.736  1.00  0.00           C  
ATOM   1646  HB2 SER   111      31.980  47.757  57.697  1.00  0.00           H  
ATOM   1647  HB3 SER   111      31.604  46.422  58.812  1.00  0.00           H  
ATOM   1648  OG  SER   111      31.278  48.344  59.461  1.00  0.00           O  
ATOM   1649  HG  SER   111      30.454  48.652  59.076  1.00  0.00           H  
ATOM   1650  C   SER   111      34.177  48.658  58.911  1.00  0.00           C  
ATOM   1651  O   SER   111      34.756  48.749  57.859  1.00  0.00           O  
ATOM   1652  N   GLN   112      34.195  49.667  59.819  1.00  0.00           N  
ATOM   1653  H   GLN   112      34.017  49.398  60.776  1.00  0.00           H  
ATOM   1654  CA  GLN   112      34.709  51.049  59.528  1.00  0.00           C  
ATOM   1655  HA  GLN   112      34.942  51.018  58.463  1.00  0.00           H  
ATOM   1656  CB  GLN   112      33.611  52.092  59.547  1.00  0.00           C  
ATOM   1657  HB2 GLN   112      33.390  52.259  60.601  1.00  0.00           H  
ATOM   1658  HB3 GLN   112      34.089  53.029  59.259  1.00  0.00           H  
ATOM   1659  CG  GLN   112      32.397  51.758  58.614  1.00  0.00           C  
ATOM   1660  HG2 GLN   112      32.718  51.364  57.650  1.00  0.00           H  
ATOM   1661  HG3 GLN   112      31.849  50.959  59.113  1.00  0.00           H  
ATOM   1662  CD  GLN   112      31.384  52.929  58.327  1.00  0.00           C  
ATOM   1663  OE1 GLN   112      31.181  53.759  59.190  1.00  0.00           O  
ATOM   1664  NE2 GLN   112      30.522  52.842  57.395  1.00  0.00           N  
ATOM   1665 HE21 GLN   112      29.836  53.579  57.471  1.00  0.00           H  
ATOM   1666 HE22 GLN   112      30.263  52.022  56.864  1.00  0.00           H  
ATOM   1667  C   GLN   112      36.008  51.476  60.246  1.00  0.00           C  
ATOM   1668  O   GLN   112      37.101  51.431  59.735  1.00  0.00           O  
ATOM   1669  N   LEU   113      35.867  51.852  61.524  1.00  0.00           N  
ATOM   1670  H   LEU   113      34.971  52.015  61.961  1.00  0.00           H  
ATOM   1671  CA  LEU   113      37.066  52.254  62.271  1.00  0.00           C  
ATOM   1672  HA  LEU   113      37.777  52.849  61.698  1.00  0.00           H  
ATOM   1673  CB  LEU   113      36.726  53.018  63.518  1.00  0.00           C  
ATOM   1674  HB2 LEU   113      36.251  52.285  64.169  1.00  0.00           H  
ATOM   1675  HB3 LEU   113      37.688  53.307  63.941  1.00  0.00           H  
ATOM   1676  CG  LEU   113      35.861  54.342  63.301  1.00  0.00           C  
ATOM   1677  HG  LEU   113      35.132  54.097  62.529  1.00  0.00           H  
ATOM   1678  CD1 LEU   113      35.181  54.680  64.629  1.00  0.00           C  
ATOM   1679 HD11 LEU   113      34.725  55.669  64.616  1.00  0.00           H  
ATOM   1680 HD12 LEU   113      34.355  53.991  64.805  1.00  0.00           H  
ATOM   1681 HD13 LEU   113      35.993  54.683  65.356  1.00  0.00           H  
ATOM   1682  CD2 LEU   113      36.663  55.502  62.796  1.00  0.00           C  
ATOM   1683 HD21 LEU   113      37.158  55.240  61.861  1.00  0.00           H  
ATOM   1684 HD22 LEU   113      36.003  56.352  62.622  1.00  0.00           H  
ATOM   1685 HD23 LEU   113      37.476  55.780  63.467  1.00  0.00           H  
ATOM   1686  C   LEU   113      37.856  51.054  62.785  1.00  0.00           C  
ATOM   1687  O   LEU   113      37.272  50.021  63.137  1.00  0.00           O  
ATOM   1688  N   LEU   114      39.208  51.107  62.966  1.00  0.00           N  
ATOM   1689  H   LEU   114      39.599  52.037  62.915  1.00  0.00           H  
ATOM   1690  CA  LEU   114      40.112  50.102  63.523  1.00  0.00           C  
ATOM   1691  HA  LEU   114      39.745  49.077  63.473  1.00  0.00           H  
ATOM   1692  CB  LEU   114      41.491  49.926  62.742  1.00  0.00           C  
ATOM   1693  HB2 LEU   114      41.779  50.977  62.732  1.00  0.00           H  
ATOM   1694  HB3 LEU   114      42.272  49.339  63.225  1.00  0.00           H  
ATOM   1695  CG  LEU   114      41.312  49.509  61.335  1.00  0.00           C  
ATOM   1696  HG  LEU   114      40.701  50.261  60.836  1.00  0.00           H  
ATOM   1697  CD1 LEU   114      42.704  49.625  60.786  1.00  0.00           C  
ATOM   1698 HD11 LEU   114      42.722  49.060  59.854  1.00  0.00           H  
ATOM   1699 HD12 LEU   114      42.958  50.627  60.441  1.00  0.00           H  
ATOM   1700 HD13 LEU   114      43.485  49.310  61.478  1.00  0.00           H  
ATOM   1701  CD2 LEU   114      40.813  48.059  61.281  1.00  0.00           C  
ATOM   1702 HD21 LEU   114      39.857  48.063  61.804  1.00  0.00           H  
ATOM   1703 HD22 LEU   114      40.704  47.705  60.256  1.00  0.00           H  
ATOM   1704 HD23 LEU   114      41.467  47.390  61.841  1.00  0.00           H  
ATOM   1705  C   LEU   114      40.343  50.464  65.052  1.00  0.00           C  
ATOM   1706  O   LEU   114      40.769  51.567  65.319  1.00  0.00           O  
ATOM   1707  N   LEU   115      40.172  49.401  65.843  1.00  0.00           N  
ATOM   1708  H   LEU   115      39.716  48.619  65.395  1.00  0.00           H  
ATOM   1709  CA  LEU   115      39.971  49.516  67.316  1.00  0.00           C  
ATOM   1710  HA  LEU   115      40.166  50.540  67.634  1.00  0.00           H  
ATOM   1711  CB  LEU   115      38.546  49.214  67.659  1.00  0.00           C  
ATOM   1712  HB2 LEU   115      38.297  48.159  67.545  1.00  0.00           H  
ATOM   1713  HB3 LEU   115      38.288  49.363  68.707  1.00  0.00           H  
ATOM   1714  CG  LEU   115      37.468  50.060  66.946  1.00  0.00           C  
ATOM   1715  HG  LEU   115      37.517  49.992  65.860  1.00  0.00           H  
ATOM   1716  CD1 LEU   115      36.051  49.557  67.278  1.00  0.00           C  
ATOM   1717 HD11 LEU   115      35.926  48.500  67.513  1.00  0.00           H  
ATOM   1718 HD12 LEU   115      35.733  50.121  68.155  1.00  0.00           H  
ATOM   1719 HD13 LEU   115      35.316  49.748  66.495  1.00  0.00           H  
ATOM   1720  CD2 LEU   115      37.657  51.548  67.175  1.00  0.00           C  
ATOM   1721 HD21 LEU   115      36.671  52.012  67.214  1.00  0.00           H  
ATOM   1722 HD22 LEU   115      38.222  51.631  68.103  1.00  0.00           H  
ATOM   1723 HD23 LEU   115      38.251  51.955  66.357  1.00  0.00           H  
ATOM   1724  C   LEU   115      40.894  48.541  68.036  1.00  0.00           C  
ATOM   1725  O   LEU   115      41.082  47.391  67.688  1.00  0.00           O  
ATOM   1726  N   ASN   116      41.148  48.905  69.273  1.00  0.00           N  
ATOM   1727  H   ASN   116      40.919  49.880  69.399  1.00  0.00           H  
ATOM   1728  CA  ASN   116      42.269  48.432  70.109  1.00  0.00           C  
ATOM   1729  HA  ASN   116      42.650  49.338  70.580  1.00  0.00           H  
ATOM   1730  CB  ASN   116      41.692  47.621  71.352  1.00  0.00           C  
ATOM   1731  HB2 ASN   116      41.339  46.648  71.009  1.00  0.00           H  
ATOM   1732  HB3 ASN   116      42.566  47.482  71.989  1.00  0.00           H  
ATOM   1733  CG  ASN   116      40.628  48.322  72.094  1.00  0.00           C  
ATOM   1734  OD1 ASN   116      40.743  49.474  72.477  1.00  0.00           O  
ATOM   1735  ND2 ASN   116      39.550  47.626  72.405  1.00  0.00           N  
ATOM   1736 HD21 ASN   116      38.676  48.099  72.223  1.00  0.00           H  
ATOM   1737 HD22 ASN   116      39.604  46.714  71.975  1.00  0.00           H  
ATOM   1738  C   ASN   116      43.414  47.750  69.367  1.00  0.00           C  
ATOM   1739  O   ASN   116      43.781  46.664  69.857  1.00  0.00           O  
ATOM   1740  N   GLY   117      43.995  48.357  68.341  1.00  0.00           N  
ATOM   1741  H   GLY   117      43.830  49.313  68.061  1.00  0.00           H  
ATOM   1742  CA  GLY   117      45.002  47.797  67.495  1.00  0.00           C  
ATOM   1743  HA2 GLY   117      45.258  46.739  67.553  1.00  0.00           H  
ATOM   1744  HA3 GLY   117      44.761  47.975  66.447  1.00  0.00           H  
ATOM   1745  C   GLY   117      46.326  48.619  67.687  1.00  0.00           C  
ATOM   1746  O   GLY   117      46.704  49.020  68.758  1.00  0.00           O  
ATOM   1747  N   SER   118      47.162  48.652  66.614  1.00  0.00           N  
ATOM   1748  H   SER   118      47.044  47.966  65.882  1.00  0.00           H  
ATOM   1749  CA  SER   118      48.500  49.266  66.558  1.00  0.00           C  
ATOM   1750  HA  SER   118      48.996  49.182  67.525  1.00  0.00           H  
ATOM   1751  CB  SER   118      49.399  48.569  65.589  1.00  0.00           C  
ATOM   1752  HB2 SER   118      48.896  48.482  64.626  1.00  0.00           H  
ATOM   1753  HB3 SER   118      50.216  49.290  65.545  1.00  0.00           H  
ATOM   1754  OG  SER   118      49.686  47.247  66.058  1.00  0.00           O  
ATOM   1755  HG  SER   118      48.982  46.714  65.682  1.00  0.00           H  
ATOM   1756  C   SER   118      48.431  50.701  66.115  1.00  0.00           C  
ATOM   1757  O   SER   118      47.765  51.006  65.134  1.00  0.00           O  
ATOM   1758  N   LEU   119      49.094  51.628  66.832  1.00  0.00           N  
ATOM   1759  H   LEU   119      49.592  51.331  67.659  1.00  0.00           H  
ATOM   1760  CA  LEU   119      49.035  53.050  66.621  1.00  0.00           C  
ATOM   1761  HA  LEU   119      48.116  53.239  66.067  1.00  0.00           H  
ATOM   1762  CB  LEU   119      49.030  53.774  67.991  1.00  0.00           C  
ATOM   1763  HB2 LEU   119      49.907  53.399  68.518  1.00  0.00           H  
ATOM   1764  HB3 LEU   119      49.104  54.843  67.790  1.00  0.00           H  
ATOM   1765  CG  LEU   119      47.773  53.441  68.750  1.00  0.00           C  
ATOM   1766  HG  LEU   119      46.949  53.196  68.080  1.00  0.00           H  
ATOM   1767  CD1 LEU   119      47.772  52.371  69.843  1.00  0.00           C  
ATOM   1768 HD11 LEU   119      48.747  52.320  70.329  1.00  0.00           H  
ATOM   1769 HD12 LEU   119      47.041  52.532  70.635  1.00  0.00           H  
ATOM   1770 HD13 LEU   119      47.553  51.420  69.357  1.00  0.00           H  
ATOM   1771  CD2 LEU   119      47.422  54.732  69.514  1.00  0.00           C  
ATOM   1772 HD21 LEU   119      46.542  54.607  70.145  1.00  0.00           H  
ATOM   1773 HD22 LEU   119      48.278  54.906  70.166  1.00  0.00           H  
ATOM   1774 HD23 LEU   119      47.159  55.480  68.766  1.00  0.00           H  
ATOM   1775  C   LEU   119      50.164  53.678  65.755  1.00  0.00           C  
ATOM   1776  O   LEU   119      51.207  53.091  65.609  1.00  0.00           O  
ATOM   1777  N   ALA   120      49.909  54.785  65.035  1.00  0.00           N  
ATOM   1778  H   ALA   120      49.030  55.220  65.276  1.00  0.00           H  
ATOM   1779  CA  ALA   120      50.848  55.417  64.058  1.00  0.00           C  
ATOM   1780  HA  ALA   120      51.178  54.586  63.435  1.00  0.00           H  
ATOM   1781  CB  ALA   120      50.134  56.564  63.295  1.00  0.00           C  
ATOM   1782  HB1 ALA   120      49.769  57.305  64.007  1.00  0.00           H  
ATOM   1783  HB2 ALA   120      50.746  57.031  62.523  1.00  0.00           H  
ATOM   1784  HB3 ALA   120      49.239  56.072  62.913  1.00  0.00           H  
ATOM   1785  C   ALA   120      52.046  55.956  64.874  1.00  0.00           C  
ATOM   1786  O   ALA   120      51.890  56.649  65.897  1.00  0.00           O  
ATOM   1787  N   GLU   121      53.251  55.566  64.471  1.00  0.00           N  
ATOM   1788  H   GLU   121      53.423  54.630  64.133  1.00  0.00           H  
ATOM   1789  CA  GLU   121      54.411  56.533  64.427  1.00  0.00           C  
ATOM   1790  HA  GLU   121      54.417  57.135  65.336  1.00  0.00           H  
ATOM   1791  CB  GLU   121      55.766  55.719  64.591  1.00  0.00           C  
ATOM   1792  HB2 GLU   121      55.668  55.010  65.414  1.00  0.00           H  
ATOM   1793  HB3 GLU   121      55.751  55.077  63.711  1.00  0.00           H  
ATOM   1794  CG  GLU   121      57.082  56.478  64.564  1.00  0.00           C  
ATOM   1795  HG2 GLU   121      56.971  57.358  65.197  1.00  0.00           H  
ATOM   1796  HG3 GLU   121      57.890  55.900  65.011  1.00  0.00           H  
ATOM   1797  CD  GLU   121      57.471  56.890  63.117  1.00  0.00           C  
ATOM   1798  OE1 GLU   121      57.744  55.925  62.371  1.00  0.00           O  
ATOM   1799  OE2 GLU   121      58.037  57.967  62.939  1.00  0.00           O  
ATOM   1800  C   GLU   121      54.357  57.494  63.165  1.00  0.00           C  
ATOM   1801  O   GLU   121      54.187  57.014  62.047  1.00  0.00           O  
ATOM   1802  N   GLU   122      54.732  58.764  63.252  1.00  0.00           N  
ATOM   1803  H   GLU   122      54.638  59.233  62.362  1.00  0.00           H  
ATOM   1804  CA  GLU   122      54.625  59.601  64.462  1.00  0.00           C  
ATOM   1805  HA  GLU   122      55.089  59.049  65.279  1.00  0.00           H  
ATOM   1806  CB  GLU   122      55.653  60.838  64.286  1.00  0.00           C  
ATOM   1807  HB2 GLU   122      55.599  61.474  65.170  1.00  0.00           H  
ATOM   1808  HB3 GLU   122      56.617  60.333  64.350  1.00  0.00           H  
ATOM   1809  CG  GLU   122      55.668  61.739  62.965  1.00  0.00           C  
ATOM   1810  HG2 GLU   122      55.798  61.132  62.069  1.00  0.00           H  
ATOM   1811  HG3 GLU   122      54.707  62.251  62.913  1.00  0.00           H  
ATOM   1812  CD  GLU   122      56.732  62.768  62.934  1.00  0.00           C  
ATOM   1813  OE1 GLU   122      57.924  62.461  62.892  1.00  0.00           O  
ATOM   1814  OE2 GLU   122      56.461  63.943  62.649  1.00  0.00           O  
ATOM   1815  C   GLU   122      53.218  60.091  64.771  1.00  0.00           C  
ATOM   1816  O   GLU   122      52.865  60.446  65.891  1.00  0.00           O  
ATOM   1817  N   GLU   123      52.286  59.929  63.806  1.00  0.00           N  
ATOM   1818  H   GLU   123      52.727  59.623  62.951  1.00  0.00           H  
ATOM   1819  CA  GLU   123      51.106  60.789  63.696  1.00  0.00           C  
ATOM   1820  HA  GLU   123      50.672  60.899  64.690  1.00  0.00           H  
ATOM   1821  CB  GLU   123      51.503  62.235  63.184  1.00  0.00           C  
ATOM   1822  HB2 GLU   123      52.209  62.651  63.903  1.00  0.00           H  
ATOM   1823  HB3 GLU   123      52.035  62.150  62.237  1.00  0.00           H  
ATOM   1824  CG  GLU   123      50.290  63.254  63.093  1.00  0.00           C  
ATOM   1825  HG2 GLU   123      49.670  63.067  62.217  1.00  0.00           H  
ATOM   1826  HG3 GLU   123      49.727  63.108  64.015  1.00  0.00           H  
ATOM   1827  CD  GLU   123      50.686  64.745  63.012  1.00  0.00           C  
ATOM   1828  OE1 GLU   123      51.014  65.241  61.869  1.00  0.00           O  
ATOM   1829  OE2 GLU   123      50.478  65.490  63.967  1.00  0.00           O  
ATOM   1830  C   GLU   123      49.987  60.196  62.827  1.00  0.00           C  
ATOM   1831  O   GLU   123      48.889  59.930  63.407  1.00  0.00           O  
ATOM   1832  N   VAL   124      50.305  59.763  61.600  1.00  0.00           N  
ATOM   1833  H   VAL   124      51.219  59.933  61.205  1.00  0.00           H  
ATOM   1834  CA  VAL   124      49.339  59.184  60.658  1.00  0.00           C  
ATOM   1835  HA  VAL   124      48.642  58.518  61.166  1.00  0.00           H  
ATOM   1836  CB  VAL   124      48.582  60.307  59.944  1.00  0.00           C  
ATOM   1837  HB  VAL   124      47.928  60.719  60.712  1.00  0.00           H  
ATOM   1838  CG1 VAL   124      49.472  61.421  59.329  1.00  0.00           C  
ATOM   1839 HG11 VAL   124      49.859  61.001  58.401  1.00  0.00           H  
ATOM   1840 HG12 VAL   124      48.819  62.249  59.054  1.00  0.00           H  
ATOM   1841 HG13 VAL   124      50.308  61.639  59.993  1.00  0.00           H  
ATOM   1842  CG2 VAL   124      47.549  59.725  58.995  1.00  0.00           C  
ATOM   1843 HG21 VAL   124      48.016  59.276  58.118  1.00  0.00           H  
ATOM   1844 HG22 VAL   124      47.051  58.893  59.492  1.00  0.00           H  
ATOM   1845 HG23 VAL   124      46.842  60.535  58.814  1.00  0.00           H  
ATOM   1846  C   VAL   124      50.074  58.243  59.692  1.00  0.00           C  
ATOM   1847  O   VAL   124      51.120  58.567  59.014  1.00  0.00           O  
ATOM   1848  N   VAL   125      49.568  57.011  59.632  1.00  0.00           N  
ATOM   1849  H   VAL   125      48.622  56.784  59.904  1.00  0.00           H  
ATOM   1850  CA  VAL   125      50.160  55.942  58.782  1.00  0.00           C  
ATOM   1851  HA  VAL   125      50.989  56.184  58.116  1.00  0.00           H  
ATOM   1852  CB  VAL   125      50.629  54.829  59.808  1.00  0.00           C  
ATOM   1853  HB  VAL   125      50.007  54.809  60.702  1.00  0.00           H  
ATOM   1854  CG1 VAL   125      50.674  53.443  59.156  1.00  0.00           C  
ATOM   1855 HG11 VAL   125      49.636  53.111  59.151  1.00  0.00           H  
ATOM   1856 HG12 VAL   125      51.030  53.526  58.129  1.00  0.00           H  
ATOM   1857 HG13 VAL   125      51.354  52.783  59.694  1.00  0.00           H  
ATOM   1858  CG2 VAL   125      52.048  55.249  60.237  1.00  0.00           C  
ATOM   1859 HG21 VAL   125      52.571  54.578  60.918  1.00  0.00           H  
ATOM   1860 HG22 VAL   125      52.674  55.363  59.352  1.00  0.00           H  
ATOM   1861 HG23 VAL   125      52.007  56.214  60.742  1.00  0.00           H  
ATOM   1862  C   VAL   125      49.101  55.421  57.826  1.00  0.00           C  
ATOM   1863  O   VAL   125      47.927  55.268  58.165  1.00  0.00           O  
ATOM   1864  N   ILE   126      49.444  55.123  56.544  1.00  0.00           N  
ATOM   1865  H   ILE   126      50.360  55.295  56.155  1.00  0.00           H  
ATOM   1866  CA  ILE   126      48.607  54.583  55.423  1.00  0.00           C  
ATOM   1867  HA  ILE   126      47.645  54.344  55.876  1.00  0.00           H  
ATOM   1868  CB  ILE   126      48.330  55.787  54.442  1.00  0.00           C  
ATOM   1869  HB  ILE   126      49.225  56.394  54.307  1.00  0.00           H  
ATOM   1870  CG2 ILE   126      48.035  55.206  52.996  1.00  0.00           C  
ATOM   1871 HG21 ILE   126      47.914  56.126  52.424  1.00  0.00           H  
ATOM   1872 HG22 ILE   126      48.866  54.609  52.622  1.00  0.00           H  
ATOM   1873 HG23 ILE   126      47.054  54.742  53.098  1.00  0.00           H  
ATOM   1874  CG1 ILE   126      47.126  56.623  54.972  1.00  0.00           C  
ATOM   1875 HG12 ILE   126      46.259  55.973  55.092  1.00  0.00           H  
ATOM   1876 HG13 ILE   126      47.198  56.903  56.023  1.00  0.00           H  
ATOM   1877  CD1 ILE   126      46.610  57.823  54.129  1.00  0.00           C  
ATOM   1878 HD11 ILE   126      46.462  58.716  54.737  1.00  0.00           H  
ATOM   1879 HD12 ILE   126      47.385  58.098  53.414  1.00  0.00           H  
ATOM   1880 HD13 ILE   126      45.717  57.444  53.631  1.00  0.00           H  
ATOM   1881  C   ILE   126      49.162  53.286  54.769  1.00  0.00           C  
ATOM   1882  O   ILE   126      50.370  53.166  54.582  1.00  0.00           O  
ATOM   1883  N   ARG   127      48.315  52.375  54.442  1.00  0.00           N  
ATOM   1884  H   ARG   127      47.332  52.460  54.655  1.00  0.00           H  
ATOM   1885  CA  ARG   127      48.676  51.164  53.689  1.00  0.00           C  
ATOM   1886  HA  ARG   127      49.669  51.174  53.238  1.00  0.00           H  
ATOM   1887  CB  ARG   127      48.894  49.957  54.684  1.00  0.00           C  
ATOM   1888  HB2 ARG   127      47.921  49.472  54.761  1.00  0.00           H  
ATOM   1889  HB3 ARG   127      49.396  49.161  54.134  1.00  0.00           H  
ATOM   1890  CG  ARG   127      49.355  50.252  56.139  1.00  0.00           C  
ATOM   1891  HG2 ARG   127      50.047  51.094  56.122  1.00  0.00           H  
ATOM   1892  HG3 ARG   127      48.513  50.538  56.770  1.00  0.00           H  
ATOM   1893  CD  ARG   127      50.116  49.000  56.786  1.00  0.00           C  
ATOM   1894  HD2 ARG   127      49.582  48.066  56.610  1.00  0.00           H  
ATOM   1895  HD3 ARG   127      51.030  48.855  56.210  1.00  0.00           H  
ATOM   1896  NE  ARG   127      50.267  49.187  58.170  1.00  0.00           N  
ATOM   1897  HE  ARG   127      49.434  49.313  58.727  1.00  0.00           H  
ATOM   1898  CZ  ARG   127      51.330  49.379  58.847  1.00  0.00           C  
ATOM   1899  NH1 ARG   127      51.239  49.819  60.039  1.00  0.00           N  
ATOM   1900 HH11 ARG   127      50.378  49.637  60.534  1.00  0.00           H  
ATOM   1901 HH12 ARG   127      52.148  49.698  60.463  1.00  0.00           H  
ATOM   1902  NH2 ARG   127      52.498  49.648  58.286  1.00  0.00           N  
ATOM   1903 HH21 ARG   127      53.260  50.005  58.845  1.00  0.00           H  
ATOM   1904 HH22 ARG   127      52.809  49.101  57.496  1.00  0.00           H  
ATOM   1905  C   ARG   127      47.692  50.711  52.615  1.00  0.00           C  
ATOM   1906  O   ARG   127      46.524  50.667  52.831  1.00  0.00           O  
ATOM   1907  N   SER   128      48.135  50.651  51.371  1.00  0.00           N  
ATOM   1908  H   SER   128      49.019  51.083  51.145  1.00  0.00           H  
ATOM   1909  CA  SER   128      47.374  50.043  50.236  1.00  0.00           C  
ATOM   1910  HA  SER   128      46.691  49.276  50.602  1.00  0.00           H  
ATOM   1911  CB  SER   128      46.355  50.986  49.640  1.00  0.00           C  
ATOM   1912  HB2 SER   128      45.601  51.388  50.317  1.00  0.00           H  
ATOM   1913  HB3 SER   128      46.970  51.758  49.177  1.00  0.00           H  
ATOM   1914  OG  SER   128      45.615  50.383  48.541  1.00  0.00           O  
ATOM   1915  HG  SER   128      44.889  49.864  48.897  1.00  0.00           H  
ATOM   1916  C   SER   128      48.359  49.444  49.207  1.00  0.00           C  
ATOM   1917  O   SER   128      49.572  49.700  49.273  1.00  0.00           O  
ATOM   1918  N   CYX   129      47.869  48.621  48.324  1.00  0.00           N  
ATOM   1919  H   CYX   129      46.875  48.674  48.152  1.00  0.00           H  
ATOM   1920  CA  CYX   129      48.654  47.818  47.335  1.00  0.00           C  
ATOM   1921  HA  CYX   129      49.661  47.560  47.666  1.00  0.00           H  
ATOM   1922  CB  CYX   129      48.043  46.446  47.127  1.00  0.00           C  
ATOM   1923  HB2 CYX   129      47.046  46.699  46.768  1.00  0.00           H  
ATOM   1924  HB3 CYX   129      48.701  45.956  46.410  1.00  0.00           H  
ATOM   1925  SG  CYX   129      47.825  45.456  48.694  1.00  0.00           S  
ATOM   1926  C   CYX   129      48.933  48.560  45.970  1.00  0.00           C  
ATOM   1927  O   CYX   129      49.913  48.326  45.235  1.00  0.00           O  
ATOM   1928  N   ASN   130      47.975  49.419  45.584  1.00  0.00           N  
ATOM   1929  H   ASN   130      47.252  49.624  46.259  1.00  0.00           H  
ATOM   1930  CA  ASN   130      47.986  50.254  44.401  1.00  0.00           C  
ATOM   1931  HA  ASN   130      49.008  50.514  44.127  1.00  0.00           H  
ATOM   1932  CB  ASN   130      47.456  49.376  43.207  1.00  0.00           C  
ATOM   1933  HB2 ASN   130      47.876  48.377  43.317  1.00  0.00           H  
ATOM   1934  HB3 ASN   130      46.376  49.261  43.303  1.00  0.00           H  
ATOM   1935  CG  ASN   130      47.767  49.958  41.841  1.00  0.00           C  
ATOM   1936  OD1 ASN   130      47.935  51.154  41.711  1.00  0.00           O  
ATOM   1937  ND2 ASN   130      47.813  49.187  40.783  1.00  0.00           N  
ATOM   1938 HD21 ASN   130      47.968  48.197  40.911  1.00  0.00           H  
ATOM   1939 HD22 ASN   130      48.603  49.559  40.277  1.00  0.00           H  
ATOM   1940  C   ASN   130      47.221  51.563  44.702  1.00  0.00           C  
ATOM   1941  O   ASN   130      46.325  51.594  45.578  1.00  0.00           O  
ATOM   1942  N   PHE   131      47.500  52.671  43.977  1.00  0.00           N  
ATOM   1943  H   PHE   131      48.209  52.513  43.275  1.00  0.00           H  
ATOM   1944  CA  PHE   131      46.915  54.010  44.251  1.00  0.00           C  
ATOM   1945  HA  PHE   131      45.990  53.882  44.813  1.00  0.00           H  
ATOM   1946  CB  PHE   131      47.832  54.891  45.120  1.00  0.00           C  
ATOM   1947  HB2 PHE   131      48.708  55.087  44.502  1.00  0.00           H  
ATOM   1948  HB3 PHE   131      47.277  55.815  45.280  1.00  0.00           H  
ATOM   1949  CG  PHE   131      48.161  54.407  46.577  1.00  0.00           C  
ATOM   1950  CD1 PHE   131      49.304  53.559  46.752  1.00  0.00           C  
ATOM   1951  HD1 PHE   131      49.900  53.130  45.960  1.00  0.00           H  
ATOM   1952  CE1 PHE   131      49.588  53.129  48.091  1.00  0.00           C  
ATOM   1953  HE1 PHE   131      50.494  52.584  48.308  1.00  0.00           H  
ATOM   1954  CZ  PHE   131      48.790  53.585  49.190  1.00  0.00           C  
ATOM   1955  HZ  PHE   131      49.269  53.603  50.158  1.00  0.00           H  
ATOM   1956  CE2 PHE   131      47.679  54.443  48.973  1.00  0.00           C  
ATOM   1957  HE2 PHE   131      46.963  54.643  49.755  1.00  0.00           H  
ATOM   1958  CD2 PHE   131      47.379  54.676  47.652  1.00  0.00           C  
ATOM   1959  HD2 PHE   131      46.579  55.365  47.426  1.00  0.00           H  
ATOM   1960  C   PHE   131      46.296  54.702  43.058  1.00  0.00           C  
ATOM   1961  O   PHE   131      45.451  55.624  43.245  1.00  0.00           O  
ATOM   1962  N   THR   132      46.662  54.285  41.845  1.00  0.00           N  
ATOM   1963  H   THR   132      47.377  53.609  41.618  1.00  0.00           H  
ATOM   1964  CA  THR   132      45.846  54.699  40.667  1.00  0.00           C  
ATOM   1965  HA  THR   132      45.638  55.768  40.731  1.00  0.00           H  
ATOM   1966  CB  THR   132      46.534  54.413  39.314  1.00  0.00           C  
ATOM   1967  HB  THR   132      45.740  54.470  38.569  1.00  0.00           H  
ATOM   1968  CG2 THR   132      47.685  55.400  39.028  1.00  0.00           C  
ATOM   1969 HG21 THR   132      48.172  55.250  38.065  1.00  0.00           H  
ATOM   1970 HG22 THR   132      47.151  56.350  39.050  1.00  0.00           H  
ATOM   1971 HG23 THR   132      48.459  55.211  39.773  1.00  0.00           H  
ATOM   1972  OG1 THR   132      47.084  53.151  39.279  1.00  0.00           O  
ATOM   1973  HG1 THR   132      46.794  52.745  38.458  1.00  0.00           H  
ATOM   1974  C   THR   132      44.515  53.950  40.739  1.00  0.00           C  
ATOM   1975  O   THR   132      43.514  54.399  40.203  1.00  0.00           O  
ATOM   1976  N   ASP   133      44.594  52.661  41.097  1.00  0.00           N  
ATOM   1977  H   ASP   133      45.513  52.243  41.085  1.00  0.00           H  
ATOM   1978  CA  ASP   133      43.441  51.872  41.586  1.00  0.00           C  
ATOM   1979  HA  ASP   133      43.063  51.452  40.655  1.00  0.00           H  
ATOM   1980  CB  ASP   133      43.997  50.705  42.442  1.00  0.00           C  
ATOM   1981  HB2 ASP   133      44.895  50.373  41.920  1.00  0.00           H  
ATOM   1982  HB3 ASP   133      44.179  51.107  43.438  1.00  0.00           H  
ATOM   1983  CG  ASP   133      42.996  49.568  42.731  1.00  0.00           C  
ATOM   1984  OD1 ASP   133      41.920  49.783  43.296  1.00  0.00           O  
ATOM   1985  OD2 ASP   133      43.273  48.496  42.224  1.00  0.00           O  
ATOM   1986  C   ASP   133      42.384  52.648  42.432  1.00  0.00           C  
ATOM   1987  O   ASP   133      42.776  53.441  43.284  1.00  0.00           O  
ATOM   1988  N   ASN   134      41.117  52.506  42.036  1.00  0.00           N  
ATOM   1989  H   ASN   134      40.857  51.860  41.304  1.00  0.00           H  
ATOM   1990  CA  ASN   134      40.021  53.253  42.494  1.00  0.00           C  
ATOM   1991  HA  ASN   134      40.399  54.129  43.021  1.00  0.00           H  
ATOM   1992  CB  ASN   134      39.290  53.933  41.283  1.00  0.00           C  
ATOM   1993  HB2 ASN   134      40.065  54.286  40.602  1.00  0.00           H  
ATOM   1994  HB3 ASN   134      38.722  53.212  40.695  1.00  0.00           H  
ATOM   1995  CG  ASN   134      38.434  55.042  41.749  1.00  0.00           C  
ATOM   1996  OD1 ASN   134      38.905  56.210  41.835  1.00  0.00           O  
ATOM   1997  ND2 ASN   134      37.225  54.768  42.056  1.00  0.00           N  
ATOM   1998 HD21 ASN   134      36.920  55.268  42.879  1.00  0.00           H  
ATOM   1999 HD22 ASN   134      36.896  53.814  42.006  1.00  0.00           H  
ATOM   2000  C   ASN   134      39.079  52.520  43.496  1.00  0.00           C  
ATOM   2001  O   ASN   134      38.085  53.051  43.955  1.00  0.00           O  
ATOM   2002  N   ALA   135      39.347  51.240  43.772  1.00  0.00           N  
ATOM   2003  H   ALA   135      40.082  50.787  43.247  1.00  0.00           H  
ATOM   2004  CA  ALA   135      38.466  50.372  44.614  1.00  0.00           C  
ATOM   2005  HA  ALA   135      37.652  50.945  45.056  1.00  0.00           H  
ATOM   2006  CB  ALA   135      37.634  49.400  43.671  1.00  0.00           C  
ATOM   2007  HB1 ALA   135      36.832  49.972  43.204  1.00  0.00           H  
ATOM   2008  HB2 ALA   135      38.230  48.845  42.947  1.00  0.00           H  
ATOM   2009  HB3 ALA   135      37.121  48.652  44.276  1.00  0.00           H  
ATOM   2010  C   ALA   135      39.191  49.623  45.816  1.00  0.00           C  
ATOM   2011  O   ALA   135      38.574  49.158  46.780  1.00  0.00           O  
ATOM   2012  N   LYS   136      40.451  49.480  45.667  1.00  0.00           N  
ATOM   2013  H   LYS   136      40.993  49.747  44.858  1.00  0.00           H  
ATOM   2014  CA  LYS   136      41.242  48.805  46.778  1.00  0.00           C  
ATOM   2015  HA  LYS   136      40.949  47.756  46.830  1.00  0.00           H  
ATOM   2016  CB  LYS   136      42.735  48.869  46.404  1.00  0.00           C  
ATOM   2017  HB2 LYS   136      42.982  49.785  45.867  1.00  0.00           H  
ATOM   2018  HB3 LYS   136      43.401  48.749  47.258  1.00  0.00           H  
ATOM   2019  CG  LYS   136      42.986  47.627  45.541  1.00  0.00           C  
ATOM   2020  HG2 LYS   136      42.058  47.422  45.007  1.00  0.00           H  
ATOM   2021  HG3 LYS   136      43.777  47.804  44.812  1.00  0.00           H  
ATOM   2022  CD  LYS   136      43.420  46.417  46.412  1.00  0.00           C  
ATOM   2023  HD2 LYS   136      44.492  46.542  46.564  1.00  0.00           H  
ATOM   2024  HD3 LYS   136      42.776  46.325  47.287  1.00  0.00           H  
ATOM   2025  CE  LYS   136      43.074  45.168  45.617  1.00  0.00           C  
ATOM   2026  HE2 LYS   136      43.046  44.361  46.350  1.00  0.00           H  
ATOM   2027  HE3 LYS   136      42.061  45.331  45.250  1.00  0.00           H  
ATOM   2028  NZ  LYS   136      44.023  44.861  44.467  1.00  0.00           N  
ATOM   2029  HZ1 LYS   136      43.720  44.190  43.775  1.00  0.00           H  
ATOM   2030  HZ2 LYS   136      44.227  45.701  43.944  1.00  0.00           H  
ATOM   2031  HZ3 LYS   136      44.840  44.449  44.894  1.00  0.00           H  
ATOM   2032  C   LYS   136      41.063  49.455  48.215  1.00  0.00           C  
ATOM   2033  O   LYS   136      41.014  50.673  48.358  1.00  0.00           O  
ATOM   2034  N   THR   137      40.982  48.532  49.225  1.00  0.00           N  
ATOM   2035  H   THR   137      40.585  47.618  49.059  1.00  0.00           H  
ATOM   2036  CA  THR   137      41.165  48.808  50.636  1.00  0.00           C  
ATOM   2037  HA  THR   137      40.325  49.362  51.055  1.00  0.00           H  
ATOM   2038  CB  THR   137      41.367  47.500  51.416  1.00  0.00           C  
ATOM   2039  HB  THR   137      42.363  47.086  51.253  1.00  0.00           H  
ATOM   2040  CG2 THR   137      41.268  47.811  52.893  1.00  0.00           C  
ATOM   2041 HG21 THR   137      41.769  48.744  53.152  1.00  0.00           H  
ATOM   2042 HG22 THR   137      40.242  47.781  53.260  1.00  0.00           H  
ATOM   2043 HG23 THR   137      41.793  47.034  53.448  1.00  0.00           H  
ATOM   2044  OG1 THR   137      40.383  46.539  51.119  1.00  0.00           O  
ATOM   2045  HG1 THR   137      40.578  45.900  51.808  1.00  0.00           H  
ATOM   2046  C   THR   137      42.371  49.733  50.834  1.00  0.00           C  
ATOM   2047  O   THR   137      43.485  49.517  50.307  1.00  0.00           O  
ATOM   2048  N   ILE   138      42.113  50.922  51.491  1.00  0.00           N  
ATOM   2049  H   ILE   138      41.160  51.251  51.561  1.00  0.00           H  
ATOM   2050  CA  ILE   138      43.081  51.666  52.314  1.00  0.00           C  
ATOM   2051  HA  ILE   138      44.070  51.393  51.946  1.00  0.00           H  
ATOM   2052  CB  ILE   138      42.903  53.199  52.087  1.00  0.00           C  
ATOM   2053  HB  ILE   138      41.866  53.444  52.315  1.00  0.00           H  
ATOM   2054  CG2 ILE   138      43.862  54.002  52.980  1.00  0.00           C  
ATOM   2055 HG21 ILE   138      43.492  55.027  52.951  1.00  0.00           H  
ATOM   2056 HG22 ILE   138      43.746  53.778  54.041  1.00  0.00           H  
ATOM   2057 HG23 ILE   138      44.898  53.955  52.647  1.00  0.00           H  
ATOM   2058  CG1 ILE   138      43.232  53.566  50.612  1.00  0.00           C  
ATOM   2059 HG12 ILE   138      44.299  53.476  50.409  1.00  0.00           H  
ATOM   2060 HG13 ILE   138      42.729  52.829  49.987  1.00  0.00           H  
ATOM   2061  CD1 ILE   138      42.760  54.948  50.163  1.00  0.00           C  
ATOM   2062 HD11 ILE   138      43.226  55.682  50.820  1.00  0.00           H  
ATOM   2063 HD12 ILE   138      43.214  54.941  49.172  1.00  0.00           H  
ATOM   2064 HD13 ILE   138      41.673  55.029  50.136  1.00  0.00           H  
ATOM   2065  C   ILE   138      42.942  51.292  53.803  1.00  0.00           C  
ATOM   2066  O   ILE   138      41.871  51.350  54.443  1.00  0.00           O  
ATOM   2067  N   ILE   139      44.032  50.803  54.391  1.00  0.00           N  
ATOM   2068  H   ILE   139      44.868  50.752  53.826  1.00  0.00           H  
ATOM   2069  CA  ILE   139      44.128  50.914  55.845  1.00  0.00           C  
ATOM   2070  HA  ILE   139      43.127  50.847  56.271  1.00  0.00           H  
ATOM   2071  CB  ILE   139      44.949  49.748  56.416  1.00  0.00           C  
ATOM   2072  HB  ILE   139      45.834  49.593  55.799  1.00  0.00           H  
ATOM   2073  CG2 ILE   139      45.445  49.925  57.889  1.00  0.00           C  
ATOM   2074 HG21 ILE   139      44.633  50.099  58.596  1.00  0.00           H  
ATOM   2075 HG22 ILE   139      46.051  49.035  58.057  1.00  0.00           H  
ATOM   2076 HG23 ILE   139      46.031  50.844  57.896  1.00  0.00           H  
ATOM   2077  CG1 ILE   139      44.142  48.360  56.387  1.00  0.00           C  
ATOM   2078 HG12 ILE   139      43.920  48.092  57.420  1.00  0.00           H  
ATOM   2079 HG13 ILE   139      43.216  48.530  55.839  1.00  0.00           H  
ATOM   2080  CD1 ILE   139      44.976  47.357  55.672  1.00  0.00           C  
ATOM   2081 HD11 ILE   139      44.923  47.589  54.609  1.00  0.00           H  
ATOM   2082 HD12 ILE   139      45.945  47.249  56.159  1.00  0.00           H  
ATOM   2083 HD13 ILE   139      44.625  46.329  55.756  1.00  0.00           H  
ATOM   2084  C   ILE   139      44.718  52.250  56.250  1.00  0.00           C  
ATOM   2085  O   ILE   139      45.691  52.731  55.643  1.00  0.00           O  
ATOM   2086  N   VAL   140      44.078  52.967  57.117  1.00  0.00           N  
ATOM   2087  H   VAL   140      43.113  52.712  57.274  1.00  0.00           H  
ATOM   2088  CA  VAL   140      44.650  54.124  57.837  1.00  0.00           C  
ATOM   2089  HA  VAL   140      45.578  54.329  57.304  1.00  0.00           H  
ATOM   2090  CB  VAL   140      43.689  55.313  57.899  1.00  0.00           C  
ATOM   2091  HB  VAL   140      43.071  55.198  58.789  1.00  0.00           H  
ATOM   2092  CG1 VAL   140      44.615  56.447  58.212  1.00  0.00           C  
ATOM   2093 HG11 VAL   140      45.121  56.329  59.170  1.00  0.00           H  
ATOM   2094 HG12 VAL   140      45.365  56.635  57.443  1.00  0.00           H  
ATOM   2095 HG13 VAL   140      44.061  57.375  58.351  1.00  0.00           H  
ATOM   2096  CG2 VAL   140      42.832  55.601  56.638  1.00  0.00           C  
ATOM   2097 HG21 VAL   140      42.245  54.709  56.416  1.00  0.00           H  
ATOM   2098 HG22 VAL   140      42.131  56.426  56.759  1.00  0.00           H  
ATOM   2099 HG23 VAL   140      43.425  55.750  55.735  1.00  0.00           H  
ATOM   2100  C   VAL   140      45.003  53.618  59.257  1.00  0.00           C  
ATOM   2101  O   VAL   140      44.177  52.960  59.938  1.00  0.00           O  
ATOM   2102  N   GLN   141      46.088  54.150  59.831  1.00  0.00           N  
ATOM   2103  H   GLN   141      46.621  54.749  59.217  1.00  0.00           H  
ATOM   2104  CA  GLN   141      46.389  54.188  61.327  1.00  0.00           C  
ATOM   2105  HA  GLN   141      45.577  53.687  61.854  1.00  0.00           H  
ATOM   2106  CB  GLN   141      47.547  53.211  61.543  1.00  0.00           C  
ATOM   2107  HB2 GLN   141      48.130  53.241  60.622  1.00  0.00           H  
ATOM   2108  HB3 GLN   141      48.239  53.497  62.335  1.00  0.00           H  
ATOM   2109  CG  GLN   141      47.153  51.781  61.816  1.00  0.00           C  
ATOM   2110  HG2 GLN   141      46.778  51.582  62.820  1.00  0.00           H  
ATOM   2111  HG3 GLN   141      46.428  51.509  61.048  1.00  0.00           H  
ATOM   2112  CD  GLN   141      48.356  50.928  61.604  1.00  0.00           C  
ATOM   2113  OE1 GLN   141      48.496  50.244  60.597  1.00  0.00           O  
ATOM   2114  NE2 GLN   141      49.207  51.012  62.571  1.00  0.00           N  
ATOM   2115 HE21 GLN   141      50.004  50.397  62.655  1.00  0.00           H  
ATOM   2116 HE22 GLN   141      49.018  51.593  63.375  1.00  0.00           H  
ATOM   2117  C   GLN   141      46.629  55.611  61.883  1.00  0.00           C  
ATOM   2118  O   GLN   141      47.108  56.448  61.106  1.00  0.00           O  
ATOM   2119  N   LEU   142      46.383  55.854  63.197  1.00  0.00           N  
ATOM   2120  H   LEU   142      46.112  55.050  63.744  1.00  0.00           H  
ATOM   2121  CA  LEU   142      46.573  57.180  63.902  1.00  0.00           C  
ATOM   2122  HA  LEU   142      47.364  57.709  63.372  1.00  0.00           H  
ATOM   2123  CB  LEU   142      45.211  57.911  64.006  1.00  0.00           C  
ATOM   2124  HB2 LEU   142      45.333  58.954  64.298  1.00  0.00           H  
ATOM   2125  HB3 LEU   142      44.705  58.022  63.047  1.00  0.00           H  
ATOM   2126  CG  LEU   142      44.098  57.234  64.905  1.00  0.00           C  
ATOM   2127  HG  LEU   142      44.182  56.149  64.969  1.00  0.00           H  
ATOM   2128  CD1 LEU   142      43.942  57.682  66.338  1.00  0.00           C  
ATOM   2129 HD11 LEU   142      43.114  57.223  66.878  1.00  0.00           H  
ATOM   2130 HD12 LEU   142      44.856  57.317  66.806  1.00  0.00           H  
ATOM   2131 HD13 LEU   142      43.690  58.738  66.428  1.00  0.00           H  
ATOM   2132  CD2 LEU   142      42.732  57.568  64.173  1.00  0.00           C  
ATOM   2133 HD21 LEU   142      42.461  56.740  63.518  1.00  0.00           H  
ATOM   2134 HD22 LEU   142      41.914  57.709  64.880  1.00  0.00           H  
ATOM   2135 HD23 LEU   142      42.786  58.474  63.570  1.00  0.00           H  
ATOM   2136  C   LEU   142      47.115  56.998  65.272  1.00  0.00           C  
ATOM   2137  O   LEU   142      47.333  55.882  65.834  1.00  0.00           O  
ATOM   2138  N   ASN   143      47.485  58.125  65.867  1.00  0.00           N  
ATOM   2139  H   ASN   143      47.055  58.992  65.579  1.00  0.00           H  
ATOM   2140  CA  ASN   143      48.352  58.235  67.054  1.00  0.00           C  
ATOM   2141  HA  ASN   143      48.538  57.247  67.476  1.00  0.00           H  
ATOM   2142  CB  ASN   143      49.649  58.942  66.728  1.00  0.00           C  
ATOM   2143  HB2 ASN   143      49.982  58.453  65.813  1.00  0.00           H  
ATOM   2144  HB3 ASN   143      49.485  59.996  66.502  1.00  0.00           H  
ATOM   2145  CG  ASN   143      50.636  58.893  67.879  1.00  0.00           C  
ATOM   2146  OD1 ASN   143      50.635  57.839  68.509  1.00  0.00           O  
ATOM   2147  ND2 ASN   143      51.325  59.986  68.223  1.00  0.00           N  
ATOM   2148 HD21 ASN   143      52.053  59.626  68.823  1.00  0.00           H  
ATOM   2149 HD22 ASN   143      51.620  60.555  67.443  1.00  0.00           H  
ATOM   2150  C   ASN   143      47.607  59.027  68.144  1.00  0.00           C  
ATOM   2151  O   ASN   143      47.626  58.487  69.212  1.00  0.00           O  
ATOM   2152  N   THR   144      46.990  60.186  67.941  1.00  0.00           N  
ATOM   2153  H   THR   144      46.859  60.420  66.967  1.00  0.00           H  
ATOM   2154  CA  THR   144      46.149  60.914  68.860  1.00  0.00           C  
ATOM   2155  HA  THR   144      46.862  61.497  69.443  1.00  0.00           H  
ATOM   2156  CB  THR   144      45.335  61.986  68.055  1.00  0.00           C  
ATOM   2157  HB  THR   144      44.547  61.478  67.498  1.00  0.00           H  
ATOM   2158  CG2 THR   144      44.685  63.017  68.922  1.00  0.00           C  
ATOM   2159 HG21 THR   144      44.078  63.647  68.272  1.00  0.00           H  
ATOM   2160 HG22 THR   144      44.241  62.604  69.828  1.00  0.00           H  
ATOM   2161 HG23 THR   144      45.461  63.666  69.330  1.00  0.00           H  
ATOM   2162  OG1 THR   144      46.150  62.561  66.993  1.00  0.00           O  
ATOM   2163  HG1 THR   144      45.514  62.734  66.295  1.00  0.00           H  
ATOM   2164  C   THR   144      45.228  60.033  69.717  1.00  0.00           C  
ATOM   2165  O   THR   144      44.539  59.149  69.207  1.00  0.00           O  
ATOM   2166  N   SER   145      45.129  60.359  70.987  1.00  0.00           N  
ATOM   2167  H   SER   145      45.979  60.742  71.375  1.00  0.00           H  
ATOM   2168  CA  SER   145      44.225  59.759  71.940  1.00  0.00           C  
ATOM   2169  HA  SER   145      44.238  58.672  71.853  1.00  0.00           H  
ATOM   2170  CB  SER   145      44.523  60.184  73.402  1.00  0.00           C  
ATOM   2171  HB2 SER   145      45.587  60.183  73.640  1.00  0.00           H  
ATOM   2172  HB3 SER   145      44.292  61.230  73.605  1.00  0.00           H  
ATOM   2173  OG  SER   145      43.762  59.247  74.275  1.00  0.00           O  
ATOM   2174  HG  SER   145      44.066  59.528  75.141  1.00  0.00           H  
ATOM   2175  C   SER   145      42.741  59.986  71.645  1.00  0.00           C  
ATOM   2176  O   SER   145      42.315  61.057  71.938  1.00  0.00           O  
ATOM   2177  N   VAL   146      42.037  59.000  71.258  1.00  0.00           N  
ATOM   2178  H   VAL   146      42.500  58.119  71.083  1.00  0.00           H  
ATOM   2179  CA  VAL   146      40.601  58.932  70.992  1.00  0.00           C  
ATOM   2180  HA  VAL   146      40.111  59.639  71.661  1.00  0.00           H  
ATOM   2181  CB  VAL   146      40.184  59.314  69.527  1.00  0.00           C  
ATOM   2182  HB  VAL   146      39.255  58.787  69.307  1.00  0.00           H  
ATOM   2183  CG1 VAL   146      40.106  60.815  69.423  1.00  0.00           C  
ATOM   2184 HG11 VAL   146      39.646  61.040  68.460  1.00  0.00           H  
ATOM   2185 HG12 VAL   146      39.496  61.214  70.233  1.00  0.00           H  
ATOM   2186 HG13 VAL   146      41.038  61.359  69.574  1.00  0.00           H  
ATOM   2187  CG2 VAL   146      41.179  59.040  68.382  1.00  0.00           C  
ATOM   2188 HG21 VAL   146      41.968  59.791  68.409  1.00  0.00           H  
ATOM   2189 HG22 VAL   146      41.584  58.028  68.418  1.00  0.00           H  
ATOM   2190 HG23 VAL   146      40.697  59.188  67.416  1.00  0.00           H  
ATOM   2191  C   VAL   146      40.049  57.505  71.274  1.00  0.00           C  
ATOM   2192  O   VAL   146      40.218  56.572  70.490  1.00  0.00           O  
ATOM   2193  N   GLU   147      39.266  57.334  72.389  1.00  0.00           N  
ATOM   2194  H   GLU   147      39.277  58.004  73.145  1.00  0.00           H  
ATOM   2195  CA  GLU   147      38.272  56.220  72.514  1.00  0.00           C  
ATOM   2196  HA  GLU   147      38.717  55.326  72.078  1.00  0.00           H  
ATOM   2197  CB  GLU   147      37.836  55.950  73.977  1.00  0.00           C  
ATOM   2198  HB2 GLU   147      37.615  56.920  74.422  1.00  0.00           H  
ATOM   2199  HB3 GLU   147      36.904  55.406  74.126  1.00  0.00           H  
ATOM   2200  CG  GLU   147      39.010  55.224  74.563  1.00  0.00           C  
ATOM   2201  HG2 GLU   147      38.908  54.168  74.312  1.00  0.00           H  
ATOM   2202  HG3 GLU   147      39.941  55.487  74.063  1.00  0.00           H  
ATOM   2203  CD  GLU   147      39.058  55.443  76.023  1.00  0.00           C  
ATOM   2204  OE1 GLU   147      39.880  56.281  76.509  1.00  0.00           O  
ATOM   2205  OE2 GLU   147      38.413  54.695  76.740  1.00  0.00           O  
ATOM   2206  C   GLU   147      37.068  56.472  71.683  1.00  0.00           C  
ATOM   2207  O   GLU   147      36.512  57.580  71.776  1.00  0.00           O  
ATOM   2208  N   ILE   148      36.395  55.392  71.186  1.00  0.00           N  
ATOM   2209  H   ILE   148      36.823  54.509  71.424  1.00  0.00           H  
ATOM   2210  CA  ILE   148      34.991  55.370  71.036  1.00  0.00           C  
ATOM   2211  HA  ILE   148      34.666  56.404  70.919  1.00  0.00           H  
ATOM   2212  CB  ILE   148      34.481  54.664  69.720  1.00  0.00           C  
ATOM   2213  HB  ILE   148      34.826  55.150  68.808  1.00  0.00           H  
ATOM   2214  CG2 ILE   148      34.968  53.182  69.596  1.00  0.00           C  
ATOM   2215 HG21 ILE   148      34.569  52.818  68.649  1.00  0.00           H  
ATOM   2216 HG22 ILE   148      36.057  53.209  69.584  1.00  0.00           H  
ATOM   2217 HG23 ILE   148      34.543  52.549  70.375  1.00  0.00           H  
ATOM   2218  CG1 ILE   148      32.928  54.762  69.607  1.00  0.00           C  
ATOM   2219 HG12 ILE   148      32.503  54.235  70.462  1.00  0.00           H  
ATOM   2220 HG13 ILE   148      32.700  55.826  69.547  1.00  0.00           H  
ATOM   2221  CD1 ILE   148      32.408  54.227  68.223  1.00  0.00           C  
ATOM   2222 HD11 ILE   148      33.246  54.258  67.527  1.00  0.00           H  
ATOM   2223 HD12 ILE   148      32.189  53.174  68.401  1.00  0.00           H  
ATOM   2224 HD13 ILE   148      31.549  54.790  67.858  1.00  0.00           H  
ATOM   2225  C   ILE   148      34.287  54.793  72.304  1.00  0.00           C  
ATOM   2226  O   ILE   148      34.635  53.766  72.846  1.00  0.00           O  
ATOM   2227  N   ASN   149      33.331  55.530  72.887  1.00  0.00           N  
ATOM   2228  H   ASN   149      33.063  56.383  72.417  1.00  0.00           H  
ATOM   2229  CA  ASN   149      32.891  55.367  74.299  1.00  0.00           C  
ATOM   2230  HA  ASN   149      33.272  54.439  74.725  1.00  0.00           H  
ATOM   2231  CB  ASN   149      33.463  56.404  75.184  1.00  0.00           C  
ATOM   2232  HB2 ASN   149      34.511  56.573  74.934  1.00  0.00           H  
ATOM   2233  HB3 ASN   149      32.845  57.299  75.115  1.00  0.00           H  
ATOM   2234  CG  ASN   149      33.400  56.027  76.639  1.00  0.00           C  
ATOM   2235  OD1 ASN   149      32.458  55.415  77.120  1.00  0.00           O  
ATOM   2236  ND2 ASN   149      34.491  56.328  77.360  1.00  0.00           N  
ATOM   2237 HD21 ASN   149      34.391  55.994  78.308  1.00  0.00           H  
ATOM   2238 HD22 ASN   149      35.278  55.835  76.964  1.00  0.00           H  
ATOM   2239  C   ASN   149      31.350  55.282  74.302  1.00  0.00           C  
ATOM   2240  O   ASN   149      30.650  56.159  73.811  1.00  0.00           O  
ATOM   2241  N   CYX   150      30.835  54.240  74.920  1.00  0.00           N  
ATOM   2242  H   CYX   150      31.511  53.521  75.137  1.00  0.00           H  
ATOM   2243  CA  CYX   150      29.402  53.905  74.845  1.00  0.00           C  
ATOM   2244  HA  CYX   150      28.843  54.803  74.581  1.00  0.00           H  
ATOM   2245  CB  CYX   150      29.212  52.885  73.726  1.00  0.00           C  
ATOM   2246  HB2 CYX   150      29.572  51.945  74.144  1.00  0.00           H  
ATOM   2247  HB3 CYX   150      28.181  52.867  73.373  1.00  0.00           H  
ATOM   2248  SG  CYX   150      30.299  53.191  72.256  1.00  0.00           S  
ATOM   2249  C   CYX   150      28.921  53.474  76.272  1.00  0.00           C  
ATOM   2250  O   CYX   150      28.017  52.692  76.430  1.00  0.00           O  
ATOM   2251  N   THR   151      29.719  53.878  77.305  1.00  0.00           N  
ATOM   2252  H   THR   151      30.390  54.612  77.132  1.00  0.00           H  
ATOM   2253  CA  THR   151      29.737  53.087  78.576  1.00  0.00           C  
ATOM   2254  HA  THR   151      29.813  52.061  78.216  1.00  0.00           H  
ATOM   2255  CB  THR   151      30.954  53.347  79.484  1.00  0.00           C  
ATOM   2256  HB  THR   151      31.138  54.408  79.651  1.00  0.00           H  
ATOM   2257  CG2 THR   151      30.959  52.539  80.812  1.00  0.00           C  
ATOM   2258 HG21 THR   151      31.486  53.152  81.544  1.00  0.00           H  
ATOM   2259 HG22 THR   151      29.938  52.482  81.190  1.00  0.00           H  
ATOM   2260 HG23 THR   151      31.365  51.536  80.677  1.00  0.00           H  
ATOM   2261  OG1 THR   151      32.016  52.899  78.718  1.00  0.00           O  
ATOM   2262  HG1 THR   151      32.124  53.523  77.997  1.00  0.00           H  
ATOM   2263  C   THR   151      28.549  53.336  79.441  1.00  0.00           C  
ATOM   2264  O   THR   151      28.144  54.456  79.666  1.00  0.00           O  
ATOM   2265  N   GLY   152      27.921  52.185  79.817  1.00  0.00           N  
ATOM   2266  H   GLY   152      28.283  51.343  79.392  1.00  0.00           H  
ATOM   2267  CA  GLY   152      26.507  52.268  80.187  1.00  0.00           C  
ATOM   2268  HA2 GLY   152      26.232  51.564  80.972  1.00  0.00           H  
ATOM   2269  HA3 GLY   152      26.228  53.260  80.543  1.00  0.00           H  
ATOM   2270  C   GLY   152      25.653  52.052  78.987  1.00  0.00           C  
ATOM   2271  O   GLY   152      24.612  51.335  79.053  1.00  0.00           O  
ATOM   2272  N   ALA   153      25.795  52.824  77.950  1.00  0.00           N  
ATOM   2273  H   ALA   153      26.759  53.032  77.729  1.00  0.00           H  
ATOM   2274  CA  ALA   153      24.763  53.809  77.527  1.00  0.00           C  
ATOM   2275  HA  ALA   153      23.866  53.665  78.129  1.00  0.00           H  
ATOM   2276  CB  ALA   153      25.361  55.196  77.705  1.00  0.00           C  
ATOM   2277  HB1 ALA   153      25.316  55.570  78.728  1.00  0.00           H  
ATOM   2278  HB2 ALA   153      26.383  55.215  77.326  1.00  0.00           H  
ATOM   2279  HB3 ALA   153      24.729  55.872  77.129  1.00  0.00           H  
ATOM   2280  C   ALA   153      24.367  53.553  76.091  1.00  0.00           C  
ATOM   2281  O   ALA   153      23.172  53.870  75.835  1.00  0.00           O  
ATOM   2282  N   GLY   154      25.220  53.007  75.224  1.00  0.00           N  
ATOM   2283  H   GLY   154      26.116  52.712  75.585  1.00  0.00           H  
ATOM   2284  CA  GLY   154      24.761  52.339  73.999  1.00  0.00           C  
ATOM   2285  HA2 GLY   154      25.226  51.364  73.850  1.00  0.00           H  
ATOM   2286  HA3 GLY   154      23.702  52.138  74.161  1.00  0.00           H  
ATOM   2287  C   GLY   154      24.923  53.088  72.715  1.00  0.00           C  
ATOM   2288  O   GLY   154      25.604  52.602  71.818  1.00  0.00           O  
ATOM   2289  N   HIE   155      24.603  54.395  72.751  1.00  0.00           N  
ATOM   2290  H   HIE   155      24.006  54.665  73.520  1.00  0.00           H  
ATOM   2291  CA  HIE   155      24.971  55.400  71.812  1.00  0.00           C  
ATOM   2292  HA  HIE   155      24.852  55.006  70.803  1.00  0.00           H  
ATOM   2293  CB  HIE   155      23.989  56.585  71.811  1.00  0.00           C  
ATOM   2294  HB2 HIE   155      24.093  57.220  72.691  1.00  0.00           H  
ATOM   2295  HB3 HIE   155      24.248  57.186  70.939  1.00  0.00           H  
ATOM   2296  CG  HIE   155      22.533  56.133  71.645  1.00  0.00           C  
ATOM   2297  ND1 HIE   155      22.134  55.354  70.561  1.00  0.00           N  
ATOM   2298  CE1 HIE   155      21.106  54.583  70.974  1.00  0.00           C  
ATOM   2299  HE1 HIE   155      20.626  53.851  70.341  1.00  0.00           H  
ATOM   2300  NE2 HIE   155      20.825  54.911  72.239  1.00  0.00           N  
ATOM   2301  HE2 HIE   155      20.076  54.545  72.809  1.00  0.00           H  
ATOM   2302  CD2 HIE   155      21.666  55.876  72.641  1.00  0.00           C  
ATOM   2303  HD2 HIE   155      21.902  56.140  73.661  1.00  0.00           H  
ATOM   2304  C   HIE   155      26.457  55.787  72.068  1.00  0.00           C  
ATOM   2305  O   HIE   155      26.757  56.349  73.124  1.00  0.00           O  
ATOM   2306  N   CYX   156      27.169  56.004  70.987  1.00  0.00           N  
ATOM   2307  H   CYX   156      26.811  55.718  70.086  1.00  0.00           H  
ATOM   2308  CA  CYX   156      28.674  56.015  71.125  1.00  0.00           C  
ATOM   2309  HA  CYX   156      28.900  55.751  72.159  1.00  0.00           H  
ATOM   2310  CB  CYX   156      29.245  55.006  70.234  1.00  0.00           C  
ATOM   2311  HB2 CYX   156      28.862  55.070  69.216  1.00  0.00           H  
ATOM   2312  HB3 CYX   156      30.295  55.290  70.163  1.00  0.00           H  
ATOM   2313  SG  CYX   156      28.960  53.319  70.863  1.00  0.00           S  
ATOM   2314  C   CYX   156      29.262  57.397  70.797  1.00  0.00           C  
ATOM   2315  O   CYX   156      28.931  57.971  69.766  1.00  0.00           O  
ATOM   2316  N   ASN   157      30.065  57.869  71.722  1.00  0.00           N  
ATOM   2317  H   ASN   157      30.221  57.161  72.425  1.00  0.00           H  
ATOM   2318  CA  ASN   157      30.626  59.185  71.877  1.00  0.00           C  
ATOM   2319  HA  ASN   157      30.055  60.005  71.441  1.00  0.00           H  
ATOM   2320  CB  ASN   157      30.742  59.354  73.437  1.00  0.00           C  
ATOM   2321  HB2 ASN   157      31.257  58.468  73.808  1.00  0.00           H  
ATOM   2322  HB3 ASN   157      31.112  60.354  73.663  1.00  0.00           H  
ATOM   2323  CG  ASN   157      29.419  59.330  74.225  1.00  0.00           C  
ATOM   2324  OD1 ASN   157      28.632  60.247  74.077  1.00  0.00           O  
ATOM   2325  ND2 ASN   157      29.282  58.431  75.091  1.00  0.00           N  
ATOM   2326 HD21 ASN   157      29.653  57.512  74.897  1.00  0.00           H  
ATOM   2327 HD22 ASN   157      28.534  58.491  75.767  1.00  0.00           H  
ATOM   2328  C   ASN   157      32.043  59.251  71.279  1.00  0.00           C  
ATOM   2329  O   ASN   157      32.901  58.503  71.818  1.00  0.00           O  
ATOM   2330  N   ILE   158      32.388  60.224  70.376  1.00  0.00           N  
ATOM   2331  H   ILE   158      31.646  60.768  69.960  1.00  0.00           H  
ATOM   2332  CA  ILE   158      33.747  60.508  69.976  1.00  0.00           C  
ATOM   2333  HA  ILE   158      34.367  59.862  70.598  1.00  0.00           H  
ATOM   2334  CB  ILE   158      34.020  59.876  68.565  1.00  0.00           C  
ATOM   2335  HB  ILE   158      33.342  60.260  67.803  1.00  0.00           H  
ATOM   2336  CG2 ILE   158      35.378  60.338  68.136  1.00  0.00           C  
ATOM   2337 HG21 ILE   158      35.386  61.427  68.117  1.00  0.00           H  
ATOM   2338 HG22 ILE   158      36.252  59.918  68.635  1.00  0.00           H  
ATOM   2339 HG23 ILE   158      35.513  60.110  67.078  1.00  0.00           H  
ATOM   2340  CG1 ILE   158      33.878  58.250  68.487  1.00  0.00           C  
ATOM   2341 HG12 ILE   158      34.738  57.781  68.965  1.00  0.00           H  
ATOM   2342 HG13 ILE   158      32.979  57.900  68.994  1.00  0.00           H  
ATOM   2343  CD1 ILE   158      33.784  57.760  67.046  1.00  0.00           C  
ATOM   2344 HD11 ILE   158      34.692  58.127  66.566  1.00  0.00           H  
ATOM   2345 HD12 ILE   158      33.699  56.674  67.013  1.00  0.00           H  
ATOM   2346 HD13 ILE   158      32.868  58.123  66.579  1.00  0.00           H  
ATOM   2347  C   ILE   158      34.119  61.987  70.157  1.00  0.00           C  
ATOM   2348  O   ILE   158      33.502  62.890  69.564  1.00  0.00           O  
ATOM   2349  N   ALA   159      35.240  62.287  70.733  1.00  0.00           N  
ATOM   2350  H   ALA   159      35.965  61.587  70.654  1.00  0.00           H  
ATOM   2351  CA  ALA   159      35.632  63.570  71.223  1.00  0.00           C  
ATOM   2352  HA  ALA   159      34.909  64.005  71.913  1.00  0.00           H  
ATOM   2353  CB  ALA   159      36.842  63.453  72.151  1.00  0.00           C  
ATOM   2354  HB1 ALA   159      37.177  64.472  72.342  1.00  0.00           H  
ATOM   2355  HB2 ALA   159      36.526  62.968  73.075  1.00  0.00           H  
ATOM   2356  HB3 ALA   159      37.607  62.827  71.690  1.00  0.00           H  
ATOM   2357  C   ALA   159      35.899  64.546  69.992  1.00  0.00           C  
ATOM   2358  O   ALA   159      36.910  64.505  69.314  1.00  0.00           O  
ATOM   2359  N   ARG   160      35.021  65.562  69.789  1.00  0.00           N  
ATOM   2360  H   ARG   160      34.257  65.646  70.444  1.00  0.00           H  
ATOM   2361  CA  ARG   160      34.979  66.372  68.551  1.00  0.00           C  
ATOM   2362  HA  ARG   160      34.830  65.725  67.686  1.00  0.00           H  
ATOM   2363  CB  ARG   160      33.716  67.275  68.649  1.00  0.00           C  
ATOM   2364  HB2 ARG   160      32.856  66.693  68.979  1.00  0.00           H  
ATOM   2365  HB3 ARG   160      33.932  68.052  69.383  1.00  0.00           H  
ATOM   2366  CG  ARG   160      33.299  67.862  67.292  1.00  0.00           C  
ATOM   2367  HG2 ARG   160      34.020  68.533  66.824  1.00  0.00           H  
ATOM   2368  HG3 ARG   160      33.267  67.028  66.590  1.00  0.00           H  
ATOM   2369  CD  ARG   160      32.019  68.732  67.266  1.00  0.00           C  
ATOM   2370  HD2 ARG   160      32.203  69.709  67.712  1.00  0.00           H  
ATOM   2371  HD3 ARG   160      31.780  68.976  66.231  1.00  0.00           H  
ATOM   2372  NE  ARG   160      30.746  68.139  67.836  1.00  0.00           N  
ATOM   2373  HE  ARG   160      30.606  68.307  68.821  1.00  0.00           H  
ATOM   2374  CZ  ARG   160      29.819  67.465  67.244  1.00  0.00           C  
ATOM   2375  NH1 ARG   160      29.031  66.655  67.907  1.00  0.00           N  
ATOM   2376 HH11 ARG   160      28.310  66.168  67.392  1.00  0.00           H  
ATOM   2377 HH12 ARG   160      29.129  66.587  68.910  1.00  0.00           H  
ATOM   2378  NH2 ARG   160      29.696  67.425  65.972  1.00  0.00           N  
ATOM   2379 HH21 ARG   160      29.993  68.196  65.391  1.00  0.00           H  
ATOM   2380 HH22 ARG   160      28.923  66.867  65.637  1.00  0.00           H  
ATOM   2381  C   ARG   160      36.297  67.247  68.161  1.00  0.00           C  
ATOM   2382  O   ARG   160      36.926  66.977  67.166  1.00  0.00           O  
ATOM   2383  N   ALA   161      36.820  68.094  69.099  1.00  0.00           N  
ATOM   2384  H   ALA   161      36.639  67.893  70.072  1.00  0.00           H  
ATOM   2385  CA  ALA   161      37.987  68.947  68.817  1.00  0.00           C  
ATOM   2386  HA  ALA   161      37.715  69.447  67.887  1.00  0.00           H  
ATOM   2387  CB  ALA   161      38.196  70.018  69.948  1.00  0.00           C  
ATOM   2388  HB1 ALA   161      38.511  69.440  70.817  1.00  0.00           H  
ATOM   2389  HB2 ALA   161      38.872  70.843  69.725  1.00  0.00           H  
ATOM   2390  HB3 ALA   161      37.223  70.458  70.170  1.00  0.00           H  
ATOM   2391  C   ALA   161      39.191  68.083  68.486  1.00  0.00           C  
ATOM   2392  O   ALA   161      39.890  68.405  67.545  1.00  0.00           O  
ATOM   2393  N   LYS   162      39.420  67.006  69.298  1.00  0.00           N  
ATOM   2394  H   LYS   162      38.891  66.806  70.135  1.00  0.00           H  
ATOM   2395  CA  LYS   162      40.449  65.969  69.054  1.00  0.00           C  
ATOM   2396  HA  LYS   162      41.403  66.471  68.896  1.00  0.00           H  
ATOM   2397  CB  LYS   162      40.616  65.050  70.291  1.00  0.00           C  
ATOM   2398  HB2 LYS   162      39.646  64.682  70.625  1.00  0.00           H  
ATOM   2399  HB3 LYS   162      41.163  64.158  69.985  1.00  0.00           H  
ATOM   2400  CG  LYS   162      41.394  65.696  71.430  1.00  0.00           C  
ATOM   2401  HG2 LYS   162      42.196  66.271  70.969  1.00  0.00           H  
ATOM   2402  HG3 LYS   162      40.714  66.279  72.052  1.00  0.00           H  
ATOM   2403  CD  LYS   162      42.083  64.777  72.333  1.00  0.00           C  
ATOM   2404  HD2 LYS   162      42.716  64.058  71.813  1.00  0.00           H  
ATOM   2405  HD3 LYS   162      42.699  65.310  73.056  1.00  0.00           H  
ATOM   2406  CE  LYS   162      41.085  63.968  73.246  1.00  0.00           C  
ATOM   2407  HE2 LYS   162      40.629  64.723  73.887  1.00  0.00           H  
ATOM   2408  HE3 LYS   162      40.354  63.500  72.587  1.00  0.00           H  
ATOM   2409  NZ  LYS   162      41.788  62.922  74.000  1.00  0.00           N  
ATOM   2410  HZ1 LYS   162      42.613  63.277  74.463  1.00  0.00           H  
ATOM   2411  HZ2 LYS   162      41.127  62.412  74.568  1.00  0.00           H  
ATOM   2412  HZ3 LYS   162      42.040  62.196  73.344  1.00  0.00           H  
ATOM   2413  C   LYS   162      40.235  65.145  67.789  1.00  0.00           C  
ATOM   2414  O   LYS   162      41.196  65.029  66.953  1.00  0.00           O  
ATOM   2415  N   TRP   163      39.057  64.694  67.508  1.00  0.00           N  
ATOM   2416  H   TRP   163      38.340  64.865  68.199  1.00  0.00           H  
ATOM   2417  CA  TRP   163      38.780  64.022  66.246  1.00  0.00           C  
ATOM   2418  HA  TRP   163      39.470  63.217  65.992  1.00  0.00           H  
ATOM   2419  CB  TRP   163      37.477  63.258  66.337  1.00  0.00           C  
ATOM   2420  HB2 TRP   163      37.608  62.597  67.193  1.00  0.00           H  
ATOM   2421  HB3 TRP   163      36.591  63.864  66.527  1.00  0.00           H  
ATOM   2422  CG  TRP   163      37.214  62.426  65.200  1.00  0.00           C  
ATOM   2423  CD1 TRP   163      36.304  62.771  64.253  1.00  0.00           C  
ATOM   2424  HD1 TRP   163      35.634  63.617  64.209  1.00  0.00           H  
ATOM   2425  NE1 TRP   163      36.363  61.781  63.233  1.00  0.00           N  
ATOM   2426  HE1 TRP   163      35.613  61.567  62.591  1.00  0.00           H  
ATOM   2427  CE2 TRP   163      37.382  60.842  63.502  1.00  0.00           C  
ATOM   2428  CZ2 TRP   163      37.721  59.586  62.970  1.00  0.00           C  
ATOM   2429  HZ2 TRP   163      37.115  59.229  62.150  1.00  0.00           H  
ATOM   2430  CH2 TRP   163      38.615  58.690  63.618  1.00  0.00           C  
ATOM   2431  HH2 TRP   163      38.871  57.736  63.183  1.00  0.00           H  
ATOM   2432  CZ3 TRP   163      39.094  59.175  64.855  1.00  0.00           C  
ATOM   2433  HZ3 TRP   163      39.637  58.549  65.549  1.00  0.00           H  
ATOM   2434  CE3 TRP   163      38.830  60.411  65.312  1.00  0.00           C  
ATOM   2435  HE3 TRP   163      39.371  60.667  66.211  1.00  0.00           H  
ATOM   2436  CD2 TRP   163      37.823  61.217  64.812  1.00  0.00           C  
ATOM   2437  C   TRP   163      38.901  64.886  65.032  1.00  0.00           C  
ATOM   2438  O   TRP   163      39.562  64.509  64.065  1.00  0.00           O  
ATOM   2439  N   ASN   164      38.511  66.124  65.098  1.00  0.00           N  
ATOM   2440  H   ASN   164      37.888  66.376  65.852  1.00  0.00           H  
ATOM   2441  CA  ASN   164      38.562  67.134  63.964  1.00  0.00           C  
ATOM   2442  HA  ASN   164      38.035  66.716  63.107  1.00  0.00           H  
ATOM   2443  CB  ASN   164      37.688  68.334  64.326  1.00  0.00           C  
ATOM   2444  HB2 ASN   164      36.801  67.928  64.811  1.00  0.00           H  
ATOM   2445  HB3 ASN   164      38.246  69.013  64.971  1.00  0.00           H  
ATOM   2446  CG  ASN   164      37.352  69.103  63.064  1.00  0.00           C  
ATOM   2447  OD1 ASN   164      38.264  69.479  62.344  1.00  0.00           O  
ATOM   2448  ND2 ASN   164      36.139  69.487  62.917  1.00  0.00           N  
ATOM   2449 HD21 ASN   164      35.492  69.007  63.525  1.00  0.00           H  
ATOM   2450 HD22 ASN   164      36.045  70.490  62.990  1.00  0.00           H  
ATOM   2451  C   ASN   164      39.991  67.417  63.584  1.00  0.00           C  
ATOM   2452  O   ASN   164      40.448  67.062  62.479  1.00  0.00           O  
ATOM   2453  N   ASN   165      40.853  67.700  64.569  1.00  0.00           N  
ATOM   2454  H   ASN   165      40.511  67.924  65.493  1.00  0.00           H  
ATOM   2455  CA  ASN   165      42.362  67.593  64.565  1.00  0.00           C  
ATOM   2456  HA  ASN   165      42.631  68.355  63.835  1.00  0.00           H  
ATOM   2457  CB  ASN   165      43.008  68.114  65.847  1.00  0.00           C  
ATOM   2458  HB2 ASN   165      42.370  68.908  66.236  1.00  0.00           H  
ATOM   2459  HB3 ASN   165      42.903  67.278  66.540  1.00  0.00           H  
ATOM   2460  CG  ASN   165      44.340  68.707  65.458  1.00  0.00           C  
ATOM   2461  OD1 ASN   165      44.509  69.944  65.416  1.00  0.00           O  
ATOM   2462  ND2 ASN   165      45.427  68.073  65.547  1.00  0.00           N  
ATOM   2463 HD21 ASN   165      46.279  68.518  65.236  1.00  0.00           H  
ATOM   2464 HD22 ASN   165      45.505  67.234  66.103  1.00  0.00           H  
ATOM   2465  C   ASN   165      42.968  66.258  64.060  1.00  0.00           C  
ATOM   2466  O   ASN   165      43.829  66.327  63.181  1.00  0.00           O  
ATOM   2467  N   THR   166      42.477  65.055  64.415  1.00  0.00           N  
ATOM   2468  H   THR   166      41.810  65.098  65.173  1.00  0.00           H  
ATOM   2469  CA  THR   166      42.929  63.724  63.964  1.00  0.00           C  
ATOM   2470  HA  THR   166      44.018  63.731  63.971  1.00  0.00           H  
ATOM   2471  CB  THR   166      42.371  62.543  64.837  1.00  0.00           C  
ATOM   2472  HB  THR   166      41.284  62.559  64.754  1.00  0.00           H  
ATOM   2473  CG2 THR   166      42.754  61.103  64.480  1.00  0.00           C  
ATOM   2474 HG21 THR   166      42.345  60.371  65.176  1.00  0.00           H  
ATOM   2475 HG22 THR   166      42.225  60.921  63.545  1.00  0.00           H  
ATOM   2476 HG23 THR   166      43.839  61.020  64.411  1.00  0.00           H  
ATOM   2477  OG1 THR   166      42.717  62.713  66.200  1.00  0.00           O  
ATOM   2478  HG1 THR   166      42.281  63.500  66.536  1.00  0.00           H  
ATOM   2479  C   THR   166      42.598  63.443  62.442  1.00  0.00           C  
ATOM   2480  O   THR   166      43.421  63.106  61.638  1.00  0.00           O  
ATOM   2481  N   LEU   167      41.481  63.966  62.046  1.00  0.00           N  
ATOM   2482  H   LEU   167      40.933  64.518  62.690  1.00  0.00           H  
ATOM   2483  CA  LEU   167      40.883  63.848  60.679  1.00  0.00           C  
ATOM   2484  HA  LEU   167      41.015  62.844  60.274  1.00  0.00           H  
ATOM   2485  CB  LEU   167      39.411  64.256  60.693  1.00  0.00           C  
ATOM   2486  HB2 LEU   167      39.140  64.814  61.589  1.00  0.00           H  
ATOM   2487  HB3 LEU   167      39.234  64.852  59.798  1.00  0.00           H  
ATOM   2488  CG  LEU   167      38.389  63.158  60.631  1.00  0.00           C  
ATOM   2489  HG  LEU   167      38.562  62.479  61.466  1.00  0.00           H  
ATOM   2490  CD1 LEU   167      37.001  63.791  60.831  1.00  0.00           C  
ATOM   2491 HD11 LEU   167      36.232  63.018  60.828  1.00  0.00           H  
ATOM   2492 HD12 LEU   167      37.009  64.295  61.797  1.00  0.00           H  
ATOM   2493 HD13 LEU   167      36.913  64.548  60.052  1.00  0.00           H  
ATOM   2494  CD2 LEU   167      38.525  62.396  59.253  1.00  0.00           C  
ATOM   2495 HD21 LEU   167      38.638  61.321  59.396  1.00  0.00           H  
ATOM   2496 HD22 LEU   167      37.611  62.475  58.665  1.00  0.00           H  
ATOM   2497 HD23 LEU   167      39.345  62.766  58.637  1.00  0.00           H  
ATOM   2498  C   LEU   167      41.584  64.905  59.836  1.00  0.00           C  
ATOM   2499  O   LEU   167      41.874  64.503  58.750  1.00  0.00           O  
ATOM   2500  N   LYS   168      42.031  66.108  60.390  1.00  0.00           N  
ATOM   2501  H   LYS   168      41.938  66.275  61.382  1.00  0.00           H  
ATOM   2502  CA  LYS   168      42.995  67.026  59.639  1.00  0.00           C  
ATOM   2503  HA  LYS   168      42.470  67.182  58.697  1.00  0.00           H  
ATOM   2504  CB  LYS   168      43.199  68.320  60.458  1.00  0.00           C  
ATOM   2505  HB2 LYS   168      42.261  68.763  60.793  1.00  0.00           H  
ATOM   2506  HB3 LYS   168      43.826  68.082  61.318  1.00  0.00           H  
ATOM   2507  CG  LYS   168      43.736  69.419  59.585  1.00  0.00           C  
ATOM   2508  HG2 LYS   168      44.773  69.125  59.425  1.00  0.00           H  
ATOM   2509  HG3 LYS   168      43.184  69.501  58.649  1.00  0.00           H  
ATOM   2510  CD  LYS   168      43.825  70.834  60.203  1.00  0.00           C  
ATOM   2511  HD2 LYS   168      44.181  70.647  61.216  1.00  0.00           H  
ATOM   2512  HD3 LYS   168      44.534  71.385  59.586  1.00  0.00           H  
ATOM   2513  CE  LYS   168      42.489  71.606  60.143  1.00  0.00           C  
ATOM   2514  HE2 LYS   168      42.054  71.326  59.183  1.00  0.00           H  
ATOM   2515  HE3 LYS   168      41.788  71.185  60.864  1.00  0.00           H  
ATOM   2516  NZ  LYS   168      42.721  73.019  60.516  1.00  0.00           N  
ATOM   2517  HZ1 LYS   168      43.204  73.033  61.403  1.00  0.00           H  
ATOM   2518  HZ2 LYS   168      43.231  73.633  59.896  1.00  0.00           H  
ATOM   2519  HZ3 LYS   168      41.803  73.423  60.636  1.00  0.00           H  
ATOM   2520  C   LYS   168      44.297  66.373  59.291  1.00  0.00           C  
ATOM   2521  O   LYS   168      44.793  66.475  58.140  1.00  0.00           O  
ATOM   2522  N   GLN   169      44.887  65.557  60.120  1.00  0.00           N  
ATOM   2523  H   GLN   169      44.256  65.229  60.837  1.00  0.00           H  
ATOM   2524  CA  GLN   169      45.956  64.680  59.847  1.00  0.00           C  
ATOM   2525  HA  GLN   169      46.732  65.409  59.612  1.00  0.00           H  
ATOM   2526  CB  GLN   169      46.526  64.117  61.114  1.00  0.00           C  
ATOM   2527  HB2 GLN   169      45.895  63.338  61.541  1.00  0.00           H  
ATOM   2528  HB3 GLN   169      47.381  63.460  60.959  1.00  0.00           H  
ATOM   2529  CG  GLN   169      47.031  65.124  62.189  1.00  0.00           C  
ATOM   2530  HG2 GLN   169      47.990  65.514  61.849  1.00  0.00           H  
ATOM   2531  HG3 GLN   169      46.427  66.029  62.122  1.00  0.00           H  
ATOM   2532  CD  GLN   169      47.058  64.625  63.599  1.00  0.00           C  
ATOM   2533  OE1 GLN   169      46.681  63.526  63.967  1.00  0.00           O  
ATOM   2534  NE2 GLN   169      47.327  65.457  64.566  1.00  0.00           N  
ATOM   2535 HE21 GLN   169      47.201  65.030  65.472  1.00  0.00           H  
ATOM   2536 HE22 GLN   169      47.805  66.332  64.405  1.00  0.00           H  
ATOM   2537  C   GLN   169      45.813  63.477  58.899  1.00  0.00           C  
ATOM   2538  O   GLN   169      46.508  63.429  57.863  1.00  0.00           O  
ATOM   2539  N   ILE   170      44.726  62.780  59.060  1.00  0.00           N  
ATOM   2540  H   ILE   170      44.250  62.897  59.943  1.00  0.00           H  
ATOM   2541  CA  ILE   170      44.267  61.732  58.114  1.00  0.00           C  
ATOM   2542  HA  ILE   170      45.137  61.095  57.960  1.00  0.00           H  
ATOM   2543  CB  ILE   170      43.087  60.906  58.545  1.00  0.00           C  
ATOM   2544  HB  ILE   170      42.271  61.574  58.821  1.00  0.00           H  
ATOM   2545  CG2 ILE   170      42.470  60.007  57.428  1.00  0.00           C  
ATOM   2546 HG21 ILE   170      41.502  59.531  57.585  1.00  0.00           H  
ATOM   2547 HG22 ILE   170      42.137  60.589  56.568  1.00  0.00           H  
ATOM   2548 HG23 ILE   170      43.234  59.314  57.077  1.00  0.00           H  
ATOM   2549  CG1 ILE   170      43.532  60.072  59.801  1.00  0.00           C  
ATOM   2550 HG12 ILE   170      43.872  59.129  59.373  1.00  0.00           H  
ATOM   2551 HG13 ILE   170      44.341  60.552  60.351  1.00  0.00           H  
ATOM   2552  CD1 ILE   170      42.248  59.956  60.601  1.00  0.00           C  
ATOM   2553 HD11 ILE   170      42.496  59.550  61.582  1.00  0.00           H  
ATOM   2554 HD12 ILE   170      41.679  60.875  60.741  1.00  0.00           H  
ATOM   2555 HD13 ILE   170      41.607  59.213  60.128  1.00  0.00           H  
ATOM   2556  C   ILE   170      44.090  62.358  56.693  1.00  0.00           C  
ATOM   2557  O   ILE   170      44.795  61.925  55.751  1.00  0.00           O  
ATOM   2558  N   ALA   171      43.313  63.376  56.538  1.00  0.00           N  
ATOM   2559  H   ALA   171      42.701  63.630  57.301  1.00  0.00           H  
ATOM   2560  CA  ALA   171      43.237  64.241  55.321  1.00  0.00           C  
ATOM   2561  HA  ALA   171      42.877  63.598  54.519  1.00  0.00           H  
ATOM   2562  CB  ALA   171      42.136  65.264  55.511  1.00  0.00           C  
ATOM   2563  HB1 ALA   171      42.555  66.270  55.478  1.00  0.00           H  
ATOM   2564  HB2 ALA   171      41.493  65.179  54.635  1.00  0.00           H  
ATOM   2565  HB3 ALA   171      41.557  65.028  56.404  1.00  0.00           H  
ATOM   2566  C   ALA   171      44.563  64.791  54.814  1.00  0.00           C  
ATOM   2567  O   ALA   171      44.779  64.707  53.582  1.00  0.00           O  
ATOM   2568  N   SER   172      45.490  65.262  55.633  1.00  0.00           N  
ATOM   2569  H   SER   172      45.216  65.526  56.569  1.00  0.00           H  
ATOM   2570  CA  SER   172      46.817  65.695  55.189  1.00  0.00           C  
ATOM   2571  HA  SER   172      46.744  66.438  54.394  1.00  0.00           H  
ATOM   2572  CB  SER   172      47.536  66.419  56.376  1.00  0.00           C  
ATOM   2573  HB2 SER   172      47.888  65.688  57.105  1.00  0.00           H  
ATOM   2574  HB3 SER   172      48.434  66.902  55.990  1.00  0.00           H  
ATOM   2575  OG  SER   172      46.764  67.474  56.883  1.00  0.00           O  
ATOM   2576  HG  SER   172      45.906  67.128  57.141  1.00  0.00           H  
ATOM   2577  C   SER   172      47.725  64.575  54.753  1.00  0.00           C  
ATOM   2578  O   SER   172      48.380  64.720  53.736  1.00  0.00           O  
ATOM   2579  N   LYS   173      47.419  63.335  55.087  1.00  0.00           N  
ATOM   2580  H   LYS   173      46.842  63.265  55.913  1.00  0.00           H  
ATOM   2581  CA  LYS   173      48.100  62.153  54.654  1.00  0.00           C  
ATOM   2582  HA  LYS   173      49.078  62.458  54.282  1.00  0.00           H  
ATOM   2583  CB  LYS   173      48.270  61.124  55.819  1.00  0.00           C  
ATOM   2584  HB2 LYS   173      48.621  61.574  56.747  1.00  0.00           H  
ATOM   2585  HB3 LYS   173      47.302  60.631  55.914  1.00  0.00           H  
ATOM   2586  CG  LYS   173      49.406  60.055  55.487  1.00  0.00           C  
ATOM   2587  HG2 LYS   173      49.403  59.478  56.412  1.00  0.00           H  
ATOM   2588  HG3 LYS   173      49.120  59.479  54.607  1.00  0.00           H  
ATOM   2589  CD  LYS   173      50.831  60.559  55.179  1.00  0.00           C  
ATOM   2590  HD2 LYS   173      51.028  60.404  54.118  1.00  0.00           H  
ATOM   2591  HD3 LYS   173      50.900  61.599  55.497  1.00  0.00           H  
ATOM   2592  CE  LYS   173      51.895  59.760  55.904  1.00  0.00           C  
ATOM   2593  HE2 LYS   173      52.173  60.295  56.813  1.00  0.00           H  
ATOM   2594  HE3 LYS   173      51.539  58.753  56.126  1.00  0.00           H  
ATOM   2595  NZ  LYS   173      53.154  59.758  55.274  1.00  0.00           N  
ATOM   2596  HZ1 LYS   173      53.218  59.043  54.563  1.00  0.00           H  
ATOM   2597  HZ2 LYS   173      53.525  60.610  54.879  1.00  0.00           H  
ATOM   2598  HZ3 LYS   173      53.785  59.516  56.024  1.00  0.00           H  
ATOM   2599  C   LYS   173      47.486  61.514  53.445  1.00  0.00           C  
ATOM   2600  O   LYS   173      48.125  60.886  52.594  1.00  0.00           O  
ATOM   2601  N   LEU   174      46.205  61.701  53.190  1.00  0.00           N  
ATOM   2602  H   LEU   174      45.734  61.979  54.040  1.00  0.00           H  
ATOM   2603  CA  LEU   174      45.486  61.389  51.935  1.00  0.00           C  
ATOM   2604  HA  LEU   174      45.732  60.391  51.574  1.00  0.00           H  
ATOM   2605  CB  LEU   174      43.970  61.404  52.181  1.00  0.00           C  
ATOM   2606  HB2 LEU   174      43.729  62.396  52.565  1.00  0.00           H  
ATOM   2607  HB3 LEU   174      43.560  61.386  51.172  1.00  0.00           H  
ATOM   2608  CG  LEU   174      43.444  60.238  53.135  1.00  0.00           C  
ATOM   2609  HG  LEU   174      44.203  60.121  53.909  1.00  0.00           H  
ATOM   2610  CD1 LEU   174      42.112  60.599  53.687  1.00  0.00           C  
ATOM   2611 HD11 LEU   174      41.695  59.718  54.174  1.00  0.00           H  
ATOM   2612 HD12 LEU   174      42.267  61.289  54.518  1.00  0.00           H  
ATOM   2613 HD13 LEU   174      41.395  61.068  53.013  1.00  0.00           H  
ATOM   2614  CD2 LEU   174      43.369  58.964  52.296  1.00  0.00           C  
ATOM   2615 HD21 LEU   174      42.562  59.084  51.574  1.00  0.00           H  
ATOM   2616 HD22 LEU   174      44.336  58.737  51.848  1.00  0.00           H  
ATOM   2617 HD23 LEU   174      43.001  58.161  52.935  1.00  0.00           H  
ATOM   2618  C   LEU   174      45.885  62.415  50.836  1.00  0.00           C  
ATOM   2619  O   LEU   174      46.313  61.947  49.775  1.00  0.00           O  
ATOM   2620  N   ARG   175      46.078  63.652  51.197  1.00  0.00           N  
ATOM   2621  H   ARG   175      45.741  63.929  52.107  1.00  0.00           H  
ATOM   2622  CA  ARG   175      46.747  64.675  50.378  1.00  0.00           C  
ATOM   2623  HA  ARG   175      46.244  64.751  49.413  1.00  0.00           H  
ATOM   2624  CB  ARG   175      46.756  66.151  51.072  1.00  0.00           C  
ATOM   2625  HB2 ARG   175      46.079  66.135  51.926  1.00  0.00           H  
ATOM   2626  HB3 ARG   175      47.771  66.439  51.345  1.00  0.00           H  
ATOM   2627  CG  ARG   175      46.293  67.072  49.924  1.00  0.00           C  
ATOM   2628  HG2 ARG   175      46.996  67.050  49.092  1.00  0.00           H  
ATOM   2629  HG3 ARG   175      45.242  66.901  49.690  1.00  0.00           H  
ATOM   2630  CD  ARG   175      46.428  68.494  50.505  1.00  0.00           C  
ATOM   2631  HD2 ARG   175      45.813  68.504  51.405  1.00  0.00           H  
ATOM   2632  HD3 ARG   175      47.447  68.727  50.815  1.00  0.00           H  
ATOM   2633  NE  ARG   175      45.956  69.505  49.532  1.00  0.00           N  
ATOM   2634  HE  ARG   175      45.258  69.226  48.858  1.00  0.00           H  
ATOM   2635  CZ  ARG   175      46.210  70.778  49.729  1.00  0.00           C  
ATOM   2636  NH1 ARG   175      45.930  71.603  48.768  1.00  0.00           N  
ATOM   2637 HH11 ARG   175      46.235  72.552  48.931  1.00  0.00           H  
ATOM   2638 HH12 ARG   175      45.900  71.302  47.804  1.00  0.00           H  
ATOM   2639  NH2 ARG   175      46.728  71.289  50.835  1.00  0.00           N  
ATOM   2640 HH21 ARG   175      47.026  70.703  51.602  1.00  0.00           H  
ATOM   2641 HH22 ARG   175      46.653  72.297  50.831  1.00  0.00           H  
ATOM   2642  C   ARG   175      48.153  64.203  50.021  1.00  0.00           C  
ATOM   2643  O   ARG   175      48.453  64.074  48.826  1.00  0.00           O  
ATOM   2644  N   GLU   176      49.025  63.828  50.944  1.00  0.00           N  
ATOM   2645  H   GLU   176      48.710  63.947  51.896  1.00  0.00           H  
ATOM   2646  CA  GLU   176      50.347  63.331  50.664  1.00  0.00           C  
ATOM   2647  HA  GLU   176      50.872  64.031  50.015  1.00  0.00           H  
ATOM   2648  CB  GLU   176      51.129  63.015  51.959  1.00  0.00           C  
ATOM   2649  HB2 GLU   176      50.808  63.821  52.619  1.00  0.00           H  
ATOM   2650  HB3 GLU   176      50.803  62.113  52.478  1.00  0.00           H  
ATOM   2651  CG  GLU   176      52.700  63.062  51.872  1.00  0.00           C  
ATOM   2652  HG2 GLU   176      52.920  62.396  51.037  1.00  0.00           H  
ATOM   2653  HG3 GLU   176      53.198  64.019  51.722  1.00  0.00           H  
ATOM   2654  CD  GLU   176      53.211  62.493  53.218  1.00  0.00           C  
ATOM   2655  OE1 GLU   176      54.158  61.694  53.061  1.00  0.00           O  
ATOM   2656  OE2 GLU   176      52.970  63.095  54.318  1.00  0.00           O  
ATOM   2657  C   GLU   176      50.422  62.051  49.835  1.00  0.00           C  
ATOM   2658  O   GLU   176      51.466  61.846  49.121  1.00  0.00           O  
ATOM   2659  N   GLN   177      49.440  61.162  49.811  1.00  0.00           N  
ATOM   2660  H   GLN   177      48.654  61.451  50.374  1.00  0.00           H  
ATOM   2661  CA  GLN   177      49.354  60.040  48.895  1.00  0.00           C  
ATOM   2662  HA  GLN   177      50.382  59.729  48.709  1.00  0.00           H  
ATOM   2663  CB  GLN   177      48.550  58.867  49.506  1.00  0.00           C  
ATOM   2664  HB2 GLN   177      47.652  59.250  49.991  1.00  0.00           H  
ATOM   2665  HB3 GLN   177      48.297  58.159  48.716  1.00  0.00           H  
ATOM   2666  CG  GLN   177      49.362  57.915  50.438  1.00  0.00           C  
ATOM   2667  HG2 GLN   177      49.662  58.336  51.397  1.00  0.00           H  
ATOM   2668  HG3 GLN   177      48.728  57.071  50.710  1.00  0.00           H  
ATOM   2669  CD  GLN   177      50.667  57.382  49.841  1.00  0.00           C  
ATOM   2670  OE1 GLN   177      51.754  57.761  50.301  1.00  0.00           O  
ATOM   2671  NE2 GLN   177      50.706  56.367  48.933  1.00  0.00           N  
ATOM   2672 HE21 GLN   177      51.610  56.063  48.601  1.00  0.00           H  
ATOM   2673 HE22 GLN   177      49.873  55.875  48.643  1.00  0.00           H  
ATOM   2674  C   GLN   177      48.855  60.564  47.513  1.00  0.00           C  
ATOM   2675  O   GLN   177      49.526  60.406  46.492  1.00  0.00           O  
ATOM   2676  N   PHE   178      47.641  61.153  47.465  1.00  0.00           N  
ATOM   2677  H   PHE   178      47.124  61.251  48.328  1.00  0.00           H  
ATOM   2678  CA  PHE   178      46.883  61.250  46.217  1.00  0.00           C  
ATOM   2679  HA  PHE   178      46.980  60.301  45.690  1.00  0.00           H  
ATOM   2680  CB  PHE   178      45.372  61.231  46.481  1.00  0.00           C  
ATOM   2681  HB2 PHE   178      45.108  61.776  47.387  1.00  0.00           H  
ATOM   2682  HB3 PHE   178      44.917  61.715  45.617  1.00  0.00           H  
ATOM   2683  CG  PHE   178      44.769  59.835  46.609  1.00  0.00           C  
ATOM   2684  CD1 PHE   178      44.629  59.229  47.911  1.00  0.00           C  
ATOM   2685  HD1 PHE   178      44.962  59.723  48.811  1.00  0.00           H  
ATOM   2686  CE1 PHE   178      44.380  57.889  47.999  1.00  0.00           C  
ATOM   2687  HE1 PHE   178      44.383  57.538  49.020  1.00  0.00           H  
ATOM   2688  CZ  PHE   178      44.076  57.083  46.854  1.00  0.00           C  
ATOM   2689  HZ  PHE   178      44.180  56.009  46.915  1.00  0.00           H  
ATOM   2690  CE2 PHE   178      44.071  57.711  45.631  1.00  0.00           C  
ATOM   2691  HE2 PHE   178      44.083  57.039  44.785  1.00  0.00           H  
ATOM   2692  CD2 PHE   178      44.519  59.024  45.461  1.00  0.00           C  
ATOM   2693  HD2 PHE   178      44.917  59.327  44.504  1.00  0.00           H  
ATOM   2694  C   PHE   178      47.308  62.476  45.352  1.00  0.00           C  
ATOM   2695  O   PHE   178      47.124  62.392  44.147  1.00  0.00           O  
ATOM   2696  N   GLY   179      47.714  63.565  45.950  1.00  0.00           N  
ATOM   2697  H   GLY   179      47.809  63.483  46.952  1.00  0.00           H  
ATOM   2698  CA  GLY   179      48.126  64.797  45.353  1.00  0.00           C  
ATOM   2699  HA2 GLY   179      49.169  64.687  45.058  1.00  0.00           H  
ATOM   2700  HA3 GLY   179      47.507  64.911  44.463  1.00  0.00           H  
ATOM   2701  C   GLY   179      48.019  66.067  46.202  1.00  0.00           C  
ATOM   2702  O   GLY   179      46.868  66.281  46.656  1.00  0.00           O  
ATOM   2703  N   ASN   180      49.065  66.900  46.326  1.00  0.00           N  
ATOM   2704  H   ASN   180      50.011  66.669  46.062  1.00  0.00           H  
ATOM   2705  CA  ASN   180      48.856  68.260  46.885  1.00  0.00           C  
ATOM   2706  HA  ASN   180      48.566  68.117  47.926  1.00  0.00           H  
ATOM   2707  CB  ASN   180      50.263  68.832  46.989  1.00  0.00           C  
ATOM   2708  HB2 ASN   180      50.866  68.261  47.695  1.00  0.00           H  
ATOM   2709  HB3 ASN   180      50.827  68.859  46.057  1.00  0.00           H  
ATOM   2710  CG  ASN   180      50.180  70.331  47.385  1.00  0.00           C  
ATOM   2711  OD1 ASN   180      50.226  71.261  46.583  1.00  0.00           O  
ATOM   2712  ND2 ASN   180      50.150  70.562  48.662  1.00  0.00           N  
ATOM   2713 HD21 ASN   180      50.141  69.783  49.305  1.00  0.00           H  
ATOM   2714 HD22 ASN   180      50.529  71.425  49.027  1.00  0.00           H  
ATOM   2715  C   ASN   180      47.909  69.210  46.145  1.00  0.00           C  
ATOM   2716  O   ASN   180      47.242  69.993  46.793  1.00  0.00           O  
ATOM   2717  N   ASN   181      47.555  69.012  44.852  1.00  0.00           N  
ATOM   2718  H   ASN   181      48.080  68.295  44.371  1.00  0.00           H  
ATOM   2719  CA  ASN   181      46.440  69.696  44.161  1.00  0.00           C  
ATOM   2720  HA  ASN   181      46.611  70.769  44.075  1.00  0.00           H  
ATOM   2721  CB  ASN   181      46.396  69.269  42.721  1.00  0.00           C  
ATOM   2722  HB2 ASN   181      47.402  69.162  42.316  1.00  0.00           H  
ATOM   2723  HB3 ASN   181      46.009  68.250  42.716  1.00  0.00           H  
ATOM   2724  CG  ASN   181      45.601  70.238  41.895  1.00  0.00           C  
ATOM   2725  OD1 ASN   181      44.393  70.160  41.890  1.00  0.00           O  
ATOM   2726  ND2 ASN   181      46.214  71.238  41.267  1.00  0.00           N  
ATOM   2727 HD21 ASN   181      47.219  71.169  41.341  1.00  0.00           H  
ATOM   2728 HD22 ASN   181      45.983  71.123  40.291  1.00  0.00           H  
ATOM   2729  C   ASN   181      45.145  69.625  44.852  1.00  0.00           C  
ATOM   2730  O   ASN   181      44.327  70.572  44.877  1.00  0.00           O  
ATOM   2731  N   LYS   182      44.826  68.437  45.437  1.00  0.00           N  
ATOM   2732  H   LYS   182      45.557  67.755  45.582  1.00  0.00           H  
ATOM   2733  CA  LYS   182      43.469  67.957  45.704  1.00  0.00           C  
ATOM   2734  HA  LYS   182      42.838  68.250  44.865  1.00  0.00           H  
ATOM   2735  CB  LYS   182      43.491  66.387  45.588  1.00  0.00           C  
ATOM   2736  HB2 LYS   182      44.266  66.044  46.273  1.00  0.00           H  
ATOM   2737  HB3 LYS   182      42.515  65.946  45.794  1.00  0.00           H  
ATOM   2738  CG  LYS   182      43.883  65.956  44.169  1.00  0.00           C  
ATOM   2739  HG2 LYS   182      43.035  66.145  43.512  1.00  0.00           H  
ATOM   2740  HG3 LYS   182      44.769  66.486  43.820  1.00  0.00           H  
ATOM   2741  CD  LYS   182      44.231  64.502  44.051  1.00  0.00           C  
ATOM   2742  HD2 LYS   182      45.271  64.391  44.357  1.00  0.00           H  
ATOM   2743  HD3 LYS   182      43.550  64.006  44.743  1.00  0.00           H  
ATOM   2744  CE  LYS   182      44.192  63.891  42.628  1.00  0.00           C  
ATOM   2745  HE2 LYS   182      44.427  64.658  41.890  1.00  0.00           H  
ATOM   2746  HE3 LYS   182      44.921  63.082  42.578  1.00  0.00           H  
ATOM   2747  NZ  LYS   182      42.844  63.337  42.426  1.00  0.00           N  
ATOM   2748  HZ1 LYS   182      42.702  62.942  41.508  1.00  0.00           H  
ATOM   2749  HZ2 LYS   182      42.796  62.596  43.111  1.00  0.00           H  
ATOM   2750  HZ3 LYS   182      42.150  64.036  42.650  1.00  0.00           H  
ATOM   2751  C   LYS   182      42.924  68.565  46.990  1.00  0.00           C  
ATOM   2752  O   LYS   182      43.547  68.630  48.057  1.00  0.00           O  
ATOM   2753  N   THR   183      41.625  68.831  46.920  1.00  0.00           N  
ATOM   2754  H   THR   183      41.256  69.040  46.004  1.00  0.00           H  
ATOM   2755  CA  THR   183      40.701  68.713  48.126  1.00  0.00           C  
ATOM   2756  HA  THR   183      41.151  69.236  48.969  1.00  0.00           H  
ATOM   2757  CB  THR   183      39.388  69.519  47.742  1.00  0.00           C  
ATOM   2758  HB  THR   183      39.097  69.218  46.735  1.00  0.00           H  
ATOM   2759  CG2 THR   183      38.154  69.341  48.675  1.00  0.00           C  
ATOM   2760 HG21 THR   183      38.242  70.125  49.427  1.00  0.00           H  
ATOM   2761 HG22 THR   183      37.194  69.383  48.160  1.00  0.00           H  
ATOM   2762 HG23 THR   183      38.042  68.316  49.029  1.00  0.00           H  
ATOM   2763  OG1 THR   183      39.674  70.931  47.518  1.00  0.00           O  
ATOM   2764  HG1 THR   183      40.292  70.933  46.784  1.00  0.00           H  
ATOM   2765  C   THR   183      40.406  67.275  48.466  1.00  0.00           C  
ATOM   2766  O   THR   183      40.559  66.389  47.609  1.00  0.00           O  
ATOM   2767  N   ILE   184      40.203  66.945  49.741  1.00  0.00           N  
ATOM   2768  H   ILE   184      40.253  67.684  50.427  1.00  0.00           H  
ATOM   2769  CA  ILE   184      39.839  65.618  50.284  1.00  0.00           C  
ATOM   2770  HA  ILE   184      39.820  64.821  49.540  1.00  0.00           H  
ATOM   2771  CB  ILE   184      40.793  65.173  51.439  1.00  0.00           C  
ATOM   2772  HB  ILE   184      40.837  65.870  52.276  1.00  0.00           H  
ATOM   2773  CG2 ILE   184      40.210  63.897  51.896  1.00  0.00           C  
ATOM   2774 HG21 ILE   184      39.262  63.928  52.432  1.00  0.00           H  
ATOM   2775 HG22 ILE   184      40.133  63.099  51.157  1.00  0.00           H  
ATOM   2776 HG23 ILE   184      40.699  63.535  52.800  1.00  0.00           H  
ATOM   2777  CG1 ILE   184      42.252  65.003  50.913  1.00  0.00           C  
ATOM   2778 HG12 ILE   184      42.839  65.921  50.930  1.00  0.00           H  
ATOM   2779 HG13 ILE   184      42.684  64.344  51.666  1.00  0.00           H  
ATOM   2780  CD1 ILE   184      42.457  64.205  49.562  1.00  0.00           C  
ATOM   2781 HD11 ILE   184      41.567  63.585  49.458  1.00  0.00           H  
ATOM   2782 HD12 ILE   184      42.555  64.809  48.660  1.00  0.00           H  
ATOM   2783 HD13 ILE   184      43.296  63.510  49.594  1.00  0.00           H  
ATOM   2784  C   ILE   184      38.425  65.835  50.768  1.00  0.00           C  
ATOM   2785  O   ILE   184      38.014  66.851  51.431  1.00  0.00           O  
ATOM   2786  N   ILE   185      37.603  64.945  50.332  1.00  0.00           N  
ATOM   2787  H   ILE   185      37.907  64.289  49.626  1.00  0.00           H  
ATOM   2788  CA  ILE   185      36.206  64.728  50.820  1.00  0.00           C  
ATOM   2789  HA  ILE   185      36.159  65.437  51.646  1.00  0.00           H  
ATOM   2790  CB  ILE   185      35.285  65.054  49.605  1.00  0.00           C  
ATOM   2791  HB  ILE   185      35.370  64.298  48.824  1.00  0.00           H  
ATOM   2792  CG2 ILE   185      33.816  64.910  50.129  1.00  0.00           C  
ATOM   2793 HG21 ILE   185      33.209  65.635  49.585  1.00  0.00           H  
ATOM   2794 HG22 ILE   185      33.444  63.909  49.912  1.00  0.00           H  
ATOM   2795 HG23 ILE   185      33.801  65.104  51.201  1.00  0.00           H  
ATOM   2796  CG1 ILE   185      35.633  66.379  48.799  1.00  0.00           C  
ATOM   2797 HG12 ILE   185      34.669  66.869  48.667  1.00  0.00           H  
ATOM   2798 HG13 ILE   185      36.303  67.017  49.374  1.00  0.00           H  
ATOM   2799  CD1 ILE   185      36.347  66.181  47.446  1.00  0.00           C  
ATOM   2800 HD11 ILE   185      37.061  65.360  47.512  1.00  0.00           H  
ATOM   2801 HD12 ILE   185      35.585  65.992  46.691  1.00  0.00           H  
ATOM   2802 HD13 ILE   185      36.911  67.012  47.023  1.00  0.00           H  
ATOM   2803  C   ILE   185      35.945  63.292  51.350  1.00  0.00           C  
ATOM   2804  O   ILE   185      35.991  62.324  50.555  1.00  0.00           O  
ATOM   2805  N   PHE   186      35.620  63.187  52.638  1.00  0.00           N  
ATOM   2806  H   PHE   186      35.429  64.019  53.179  1.00  0.00           H  
ATOM   2807  CA  PHE   186      34.882  61.995  53.100  1.00  0.00           C  
ATOM   2808  HA  PHE   186      35.199  61.057  52.645  1.00  0.00           H  
ATOM   2809  CB  PHE   186      35.182  61.780  54.538  1.00  0.00           C  
ATOM   2810  HB2 PHE   186      34.841  62.641  55.111  1.00  0.00           H  
ATOM   2811  HB3 PHE   186      34.465  61.017  54.841  1.00  0.00           H  
ATOM   2812  CG  PHE   186      36.542  61.524  54.976  1.00  0.00           C  
ATOM   2813  CD1 PHE   186      37.376  62.606  55.387  1.00  0.00           C  
ATOM   2814  HD1 PHE   186      37.072  63.611  55.135  1.00  0.00           H  
ATOM   2815  CE1 PHE   186      38.616  62.404  55.927  1.00  0.00           C  
ATOM   2816  HE1 PHE   186      39.067  63.206  56.492  1.00  0.00           H  
ATOM   2817  CZ  PHE   186      39.135  61.095  56.041  1.00  0.00           C  
ATOM   2818  HZ  PHE   186      39.928  60.973  56.764  1.00  0.00           H  
ATOM   2819  CE2 PHE   186      38.341  59.995  55.662  1.00  0.00           C  
ATOM   2820  HE2 PHE   186      38.636  58.984  55.901  1.00  0.00           H  
ATOM   2821  CD2 PHE   186      36.966  60.197  55.233  1.00  0.00           C  
ATOM   2822  HD2 PHE   186      36.397  59.338  54.907  1.00  0.00           H  
ATOM   2823  C   PHE   186      33.393  62.156  52.867  1.00  0.00           C  
ATOM   2824  O   PHE   186      32.814  63.254  53.097  1.00  0.00           O  
ATOM   2825  N   LYS   187      32.732  61.259  52.176  1.00  0.00           N  
ATOM   2826  H   LYS   187      33.245  60.420  51.944  1.00  0.00           H  
ATOM   2827  CA  LYS   187      31.282  60.996  52.157  1.00  0.00           C  
ATOM   2828  HA  LYS   187      30.805  61.915  52.498  1.00  0.00           H  
ATOM   2829  CB  LYS   187      30.738  60.500  50.720  1.00  0.00           C  
ATOM   2830  HB2 LYS   187      31.188  59.529  50.513  1.00  0.00           H  
ATOM   2831  HB3 LYS   187      29.670  60.288  50.775  1.00  0.00           H  
ATOM   2832  CG  LYS   187      31.012  61.500  49.643  1.00  0.00           C  
ATOM   2833  HG2 LYS   187      30.515  62.421  49.950  1.00  0.00           H  
ATOM   2834  HG3 LYS   187      32.095  61.583  49.554  1.00  0.00           H  
ATOM   2835  CD  LYS   187      30.447  61.117  48.284  1.00  0.00           C  
ATOM   2836  HD2 LYS   187      30.931  60.224  47.887  1.00  0.00           H  
ATOM   2837  HD3 LYS   187      29.391  60.884  48.414  1.00  0.00           H  
ATOM   2838  CE  LYS   187      30.693  62.286  47.269  1.00  0.00           C  
ATOM   2839  HE2 LYS   187      30.781  63.212  47.836  1.00  0.00           H  
ATOM   2840  HE3 LYS   187      31.668  62.215  46.787  1.00  0.00           H  
ATOM   2841  NZ  LYS   187      29.545  62.465  46.387  1.00  0.00           N  
ATOM   2842  HZ1 LYS   187      28.740  62.613  46.978  1.00  0.00           H  
ATOM   2843  HZ2 LYS   187      29.767  63.206  45.737  1.00  0.00           H  
ATOM   2844  HZ3 LYS   187      29.422  61.639  45.820  1.00  0.00           H  
ATOM   2845  C   LYS   187      30.903  59.951  53.233  1.00  0.00           C  
ATOM   2846  O   LYS   187      31.777  59.128  53.589  1.00  0.00           O  
ATOM   2847  N   GLN   188      29.719  60.024  53.825  1.00  0.00           N  
ATOM   2848  H   GLN   188      28.992  60.679  53.572  1.00  0.00           H  
ATOM   2849  CA  GLN   188      29.159  58.873  54.535  1.00  0.00           C  
ATOM   2850  HA  GLN   188      29.820  58.601  55.358  1.00  0.00           H  
ATOM   2851  CB  GLN   188      27.834  59.401  55.115  1.00  0.00           C  
ATOM   2852  HB2 GLN   188      27.643  58.883  56.055  1.00  0.00           H  
ATOM   2853  HB3 GLN   188      27.891  60.455  55.386  1.00  0.00           H  
ATOM   2854  CG  GLN   188      26.656  59.156  54.248  1.00  0.00           C  
ATOM   2855  HG2 GLN   188      26.507  58.100  54.020  1.00  0.00           H  
ATOM   2856  HG3 GLN   188      25.759  59.461  54.788  1.00  0.00           H  
ATOM   2857  CD  GLN   188      26.748  59.979  52.916  1.00  0.00           C  
ATOM   2858  OE1 GLN   188      27.319  61.053  52.871  1.00  0.00           O  
ATOM   2859  NE2 GLN   188      25.785  59.764  52.037  1.00  0.00           N  
ATOM   2860 HE21 GLN   188      24.886  59.507  52.421  1.00  0.00           H  
ATOM   2861 HE22 GLN   188      25.764  60.585  51.450  1.00  0.00           H  
ATOM   2862  C   GLN   188      29.097  57.607  53.630  1.00  0.00           C  
ATOM   2863  O   GLN   188      29.086  57.742  52.396  1.00  0.00           O  
ATOM   2864  N   SER   189      29.124  56.377  54.276  1.00  0.00           N  
ATOM   2865  H   SER   189      29.084  56.362  55.285  1.00  0.00           H  
ATOM   2866  CA  SER   189      28.987  55.041  53.585  1.00  0.00           C  
ATOM   2867  HA  SER   189      29.672  54.991  52.739  1.00  0.00           H  
ATOM   2868  CB  SER   189      29.429  53.951  54.511  1.00  0.00           C  
ATOM   2869  HB2 SER   189      30.355  54.319  54.954  1.00  0.00           H  
ATOM   2870  HB3 SER   189      28.758  53.848  55.364  1.00  0.00           H  
ATOM   2871  OG  SER   189      29.538  52.709  53.845  1.00  0.00           O  
ATOM   2872  HG  SER   189      29.621  52.024  54.512  1.00  0.00           H  
ATOM   2873  C   SER   189      27.563  54.715  53.064  1.00  0.00           C  
ATOM   2874  O   SER   189      26.606  55.084  53.756  1.00  0.00           O  
ATOM   2875  N   SER   190      27.393  54.228  51.861  1.00  0.00           N  
ATOM   2876  H   SER   190      28.053  53.521  51.571  1.00  0.00           H  
ATOM   2877  CA  SER   190      26.141  54.145  51.192  1.00  0.00           C  
ATOM   2878  HA  SER   190      25.389  54.003  51.968  1.00  0.00           H  
ATOM   2879  CB  SER   190      25.808  55.405  50.419  1.00  0.00           C  
ATOM   2880  HB2 SER   190      26.619  55.542  49.705  1.00  0.00           H  
ATOM   2881  HB3 SER   190      24.808  55.286  50.002  1.00  0.00           H  
ATOM   2882  OG  SER   190      25.495  56.489  51.245  1.00  0.00           O  
ATOM   2883  HG  SER   190      25.055  57.068  50.618  1.00  0.00           H  
ATOM   2884  C   SER   190      26.094  52.893  50.245  1.00  0.00           C  
ATOM   2885  O   SER   190      26.857  52.866  49.264  1.00  0.00           O  
ATOM   2886  N   GLY   191      25.179  51.977  50.553  1.00  0.00           N  
ATOM   2887  H   GLY   191      24.423  52.182  51.190  1.00  0.00           H  
ATOM   2888  CA  GLY   191      25.142  50.724  49.923  1.00  0.00           C  
ATOM   2889  HA2 GLY   191      25.061  50.760  48.837  1.00  0.00           H  
ATOM   2890  HA3 GLY   191      26.061  50.168  50.112  1.00  0.00           H  
ATOM   2891  C   GLY   191      23.932  49.926  50.503  1.00  0.00           C  
ATOM   2892  O   GLY   191      22.949  50.541  50.889  1.00  0.00           O  
ATOM   2893  N   GLY   192      24.106  48.618  50.470  1.00  0.00           N  
ATOM   2894  H   GLY   192      25.031  48.320  50.196  1.00  0.00           H  
ATOM   2895  CA  GLY   192      23.054  47.558  50.533  1.00  0.00           C  
ATOM   2896  HA2 GLY   192      22.145  47.925  50.057  1.00  0.00           H  
ATOM   2897  HA3 GLY   192      23.417  46.565  50.270  1.00  0.00           H  
ATOM   2898  C   GLY   192      22.491  47.237  51.880  1.00  0.00           C  
ATOM   2899  O   GLY   192      21.333  46.941  52.015  1.00  0.00           O  
ATOM   2900  N   ASP   193      23.215  47.471  53.002  1.00  0.00           N  
ATOM   2901  H   ASP   193      24.169  47.772  52.864  1.00  0.00           H  
ATOM   2902  CA  ASP   193      22.885  46.899  54.340  1.00  0.00           C  
ATOM   2903  HA  ASP   193      21.798  46.985  54.349  1.00  0.00           H  
ATOM   2904  CB  ASP   193      23.235  45.354  54.171  1.00  0.00           C  
ATOM   2905  HB2 ASP   193      22.870  45.068  53.184  1.00  0.00           H  
ATOM   2906  HB3 ASP   193      24.321  45.369  54.262  1.00  0.00           H  
ATOM   2907  CG  ASP   193      22.652  44.563  55.305  1.00  0.00           C  
ATOM   2908  OD1 ASP   193      21.388  44.330  55.328  1.00  0.00           O  
ATOM   2909  OD2 ASP   193      23.364  44.141  56.184  1.00  0.00           O  
ATOM   2910  C   ASP   193      23.608  47.640  55.392  1.00  0.00           C  
ATOM   2911  O   ASP   193      24.683  48.271  55.155  1.00  0.00           O  
ATOM   2912  N   PRO   194      23.034  47.805  56.574  1.00  0.00           N  
ATOM   2913  CD  PRO   194      21.807  47.201  57.147  1.00  0.00           C  
ATOM   2914  HD2 PRO   194      21.911  46.132  57.336  1.00  0.00           H  
ATOM   2915  HD3 PRO   194      20.953  47.140  56.472  1.00  0.00           H  
ATOM   2916  CG  PRO   194      21.434  47.766  58.489  1.00  0.00           C  
ATOM   2917  HG2 PRO   194      21.080  46.998  59.177  1.00  0.00           H  
ATOM   2918  HG3 PRO   194      20.714  48.569  58.326  1.00  0.00           H  
ATOM   2919  CB  PRO   194      22.773  48.372  58.887  1.00  0.00           C  
ATOM   2920  HB2 PRO   194      23.171  47.828  59.744  1.00  0.00           H  
ATOM   2921  HB3 PRO   194      22.543  49.390  59.202  1.00  0.00           H  
ATOM   2922  CA  PRO   194      23.685  48.472  57.698  1.00  0.00           C  
ATOM   2923  HA  PRO   194      23.801  49.531  57.467  1.00  0.00           H  
ATOM   2924  C   PRO   194      25.093  47.993  58.108  1.00  0.00           C  
ATOM   2925  O   PRO   194      25.929  48.874  58.441  1.00  0.00           O  
ATOM   2926  N   GLU   195      25.385  46.749  57.820  1.00  0.00           N  
ATOM   2927  H   GLU   195      24.652  46.154  57.460  1.00  0.00           H  
ATOM   2928  CA  GLU   195      26.689  46.085  58.030  1.00  0.00           C  
ATOM   2929  HA  GLU   195      26.913  46.158  59.094  1.00  0.00           H  
ATOM   2930  CB  GLU   195      26.477  44.659  57.663  1.00  0.00           C  
ATOM   2931  HB2 GLU   195      25.441  44.375  57.479  1.00  0.00           H  
ATOM   2932  HB3 GLU   195      27.031  44.330  56.785  1.00  0.00           H  
ATOM   2933  CG  GLU   195      26.887  43.738  58.820  1.00  0.00           C  
ATOM   2934  HG2 GLU   195      27.927  43.413  58.815  1.00  0.00           H  
ATOM   2935  HG3 GLU   195      26.699  44.246  59.766  1.00  0.00           H  
ATOM   2936  CD  GLU   195      25.974  42.412  58.987  1.00  0.00           C  
ATOM   2937  OE1 GLU   195      26.047  41.570  58.011  1.00  0.00           O  
ATOM   2938  OE2 GLU   195      25.128  42.461  59.869  1.00  0.00           O  
ATOM   2939  C   GLU   195      27.803  46.702  57.141  1.00  0.00           C  
ATOM   2940  O   GLU   195      28.930  46.505  57.503  1.00  0.00           O  
ATOM   2941  N   ILE   196      27.534  47.662  56.322  1.00  0.00           N  
ATOM   2942  H   ILE   196      26.576  47.976  56.267  1.00  0.00           H  
ATOM   2943  CA  ILE   196      28.574  48.563  55.715  1.00  0.00           C  
ATOM   2944  HA  ILE   196      29.533  48.522  56.231  1.00  0.00           H  
ATOM   2945  CB  ILE   196      28.898  48.036  54.242  1.00  0.00           C  
ATOM   2946  HB  ILE   196      28.936  46.948  54.294  1.00  0.00           H  
ATOM   2947  CG2 ILE   196      27.636  48.157  53.398  1.00  0.00           C  
ATOM   2948 HG21 ILE   196      26.812  47.540  53.756  1.00  0.00           H  
ATOM   2949 HG22 ILE   196      27.362  49.203  53.262  1.00  0.00           H  
ATOM   2950 HG23 ILE   196      27.799  47.728  52.410  1.00  0.00           H  
ATOM   2951  CG1 ILE   196      30.176  48.655  53.759  1.00  0.00           C  
ATOM   2952 HG12 ILE   196      29.990  49.629  53.307  1.00  0.00           H  
ATOM   2953 HG13 ILE   196      31.002  48.573  54.465  1.00  0.00           H  
ATOM   2954  CD1 ILE   196      30.640  47.816  52.468  1.00  0.00           C  
ATOM   2955 HD11 ILE   196      29.930  47.974  51.657  1.00  0.00           H  
ATOM   2956 HD12 ILE   196      31.634  48.145  52.165  1.00  0.00           H  
ATOM   2957 HD13 ILE   196      30.621  46.748  52.687  1.00  0.00           H  
ATOM   2958  C   ILE   196      28.140  50.060  55.699  1.00  0.00           C  
ATOM   2959  O   ILE   196      29.032  50.913  55.575  1.00  0.00           O  
ATOM   2960  N   VAL   197      26.846  50.388  55.644  1.00  0.00           N  
ATOM   2961  H   VAL   197      26.197  49.635  55.462  1.00  0.00           H  
ATOM   2962  CA  VAL   197      26.338  51.718  55.773  1.00  0.00           C  
ATOM   2963  HA  VAL   197      26.868  52.318  55.034  1.00  0.00           H  
ATOM   2964  CB  VAL   197      24.815  51.846  55.505  1.00  0.00           C  
ATOM   2965  HB  VAL   197      24.307  51.012  55.989  1.00  0.00           H  
ATOM   2966  CG1 VAL   197      24.086  53.087  56.111  1.00  0.00           C  
ATOM   2967 HG11 VAL   197      24.721  53.900  55.760  1.00  0.00           H  
ATOM   2968 HG12 VAL   197      23.027  53.161  55.867  1.00  0.00           H  
ATOM   2969 HG13 VAL   197      24.129  52.969  57.194  1.00  0.00           H  
ATOM   2970  CG2 VAL   197      24.509  51.861  53.976  1.00  0.00           C  
ATOM   2971 HG21 VAL   197      24.992  50.990  53.533  1.00  0.00           H  
ATOM   2972 HG22 VAL   197      23.444  51.926  53.754  1.00  0.00           H  
ATOM   2973 HG23 VAL   197      24.868  52.776  53.504  1.00  0.00           H  
ATOM   2974  C   VAL   197      26.830  52.283  57.143  1.00  0.00           C  
ATOM   2975  O   VAL   197      27.371  53.393  57.218  1.00  0.00           O  
ATOM   2976  N   THR   198      26.871  51.579  58.246  1.00  0.00           N  
ATOM   2977  H   THR   198      27.026  50.598  58.063  1.00  0.00           H  
ATOM   2978  CA  THR   198      27.219  51.937  59.631  1.00  0.00           C  
ATOM   2979  HA  THR   198      27.231  53.017  59.777  1.00  0.00           H  
ATOM   2980  CB  THR   198      26.185  51.410  60.622  1.00  0.00           C  
ATOM   2981  HB  THR   198      26.257  51.981  61.548  1.00  0.00           H  
ATOM   2982  CG2 THR   198      24.703  51.441  60.282  1.00  0.00           C  
ATOM   2983 HG21 THR   198      24.123  51.389  61.204  1.00  0.00           H  
ATOM   2984 HG22 THR   198      24.353  52.316  59.736  1.00  0.00           H  
ATOM   2985 HG23 THR   198      24.442  50.588  59.655  1.00  0.00           H  
ATOM   2986  OG1 THR   198      26.586  50.102  60.969  1.00  0.00           O  
ATOM   2987  HG1 THR   198      26.725  49.560  60.188  1.00  0.00           H  
ATOM   2988  C   THR   198      28.627  51.536  60.078  1.00  0.00           C  
ATOM   2989  O   THR   198      29.252  50.657  59.412  1.00  0.00           O  
ATOM   2990  N   HIE   199      29.205  52.277  61.014  1.00  0.00           N  
ATOM   2991  H   HIE   199      28.725  53.010  61.517  1.00  0.00           H  
ATOM   2992  CA  HIE   199      30.288  51.685  61.864  1.00  0.00           C  
ATOM   2993  HA  HIE   199      31.171  51.354  61.317  1.00  0.00           H  
ATOM   2994  CB  HIE   199      30.861  52.789  62.762  1.00  0.00           C  
ATOM   2995  HB2 HIE   199      31.299  53.585  62.159  1.00  0.00           H  
ATOM   2996  HB3 HIE   199      30.138  53.284  63.409  1.00  0.00           H  
ATOM   2997  CG  HIE   199      31.982  52.329  63.629  1.00  0.00           C  
ATOM   2998  ND1 HIE   199      33.170  51.794  63.121  1.00  0.00           N  
ATOM   2999  CE1 HIE   199      33.830  51.330  64.242  1.00  0.00           C  
ATOM   3000  HE1 HIE   199      34.685  50.674  64.174  1.00  0.00           H  
ATOM   3001  NE2 HIE   199      32.975  51.389  65.306  1.00  0.00           N  
ATOM   3002  HE2 HIE   199      33.142  51.003  66.225  1.00  0.00           H  
ATOM   3003  CD2 HIE   199      31.885  52.132  64.990  1.00  0.00           C  
ATOM   3004  HD2 HIE   199      31.066  52.481  65.603  1.00  0.00           H  
ATOM   3005  C   HIE   199      29.831  50.555  62.732  1.00  0.00           C  
ATOM   3006  O   HIE   199      29.080  50.834  63.685  1.00  0.00           O  
ATOM   3007  N   TRP   200      29.991  49.364  62.261  1.00  0.00           N  
ATOM   3008  H   TRP   200      30.398  49.298  61.339  1.00  0.00           H  
ATOM   3009  CA  TRP   200      29.622  48.036  62.755  1.00  0.00           C  
ATOM   3010  HA  TRP   200      28.844  48.116  63.514  1.00  0.00           H  
ATOM   3011  CB  TRP   200      28.912  47.177  61.711  1.00  0.00           C  
ATOM   3012  HB2 TRP   200      28.063  47.660  61.227  1.00  0.00           H  
ATOM   3013  HB3 TRP   200      29.618  47.084  60.886  1.00  0.00           H  
ATOM   3014  CG  TRP   200      28.615  45.759  62.143  1.00  0.00           C  
ATOM   3015  CD1 TRP   200      27.580  45.463  62.928  1.00  0.00           C  
ATOM   3016  HD1 TRP   200      26.883  46.172  63.349  1.00  0.00           H  
ATOM   3017  NE1 TRP   200      27.329  44.109  62.848  1.00  0.00           N  
ATOM   3018  HE1 TRP   200      26.537  43.673  63.298  1.00  0.00           H  
ATOM   3019  CE2 TRP   200      28.176  43.443  61.995  1.00  0.00           C  
ATOM   3020  CZ2 TRP   200      28.275  42.156  61.474  1.00  0.00           C  
ATOM   3021  HZ2 TRP   200      27.440  41.478  61.568  1.00  0.00           H  
ATOM   3022  CH2 TRP   200      29.455  41.827  60.793  1.00  0.00           C  
ATOM   3023  HH2 TRP   200      29.591  40.782  60.558  1.00  0.00           H  
ATOM   3024  CZ3 TRP   200      30.542  42.739  60.705  1.00  0.00           C  
ATOM   3025  HZ3 TRP   200      31.463  42.342  60.303  1.00  0.00           H  
ATOM   3026  CE3 TRP   200      30.325  44.077  61.069  1.00  0.00           C  
ATOM   3027  HE3 TRP   200      31.057  44.823  60.795  1.00  0.00           H  
ATOM   3028  CD2 TRP   200      29.057  44.482  61.607  1.00  0.00           C  
ATOM   3029  C   TRP   200      30.717  47.276  63.299  1.00  0.00           C  
ATOM   3030  O   TRP   200      31.695  47.125  62.607  1.00  0.00           O  
ATOM   3031  N   PHE   201      30.678  46.820  64.556  1.00  0.00           N  
ATOM   3032  H   PHE   201      29.764  46.858  64.983  1.00  0.00           H  
ATOM   3033  CA  PHE   201      31.844  46.381  65.311  1.00  0.00           C  
ATOM   3034  HA  PHE   201      32.410  45.691  64.686  1.00  0.00           H  
ATOM   3035  CB  PHE   201      32.701  47.592  65.651  1.00  0.00           C  
ATOM   3036  HB2 PHE   201      33.637  47.251  66.095  1.00  0.00           H  
ATOM   3037  HB3 PHE   201      32.897  48.260  64.813  1.00  0.00           H  
ATOM   3038  CG  PHE   201      32.125  48.529  66.757  1.00  0.00           C  
ATOM   3039  CD1 PHE   201      31.015  49.327  66.403  1.00  0.00           C  
ATOM   3040  HD1 PHE   201      30.841  49.512  65.354  1.00  0.00           H  
ATOM   3041  CE1 PHE   201      30.501  50.294  67.282  1.00  0.00           C  
ATOM   3042  HE1 PHE   201      29.562  50.705  66.944  1.00  0.00           H  
ATOM   3043  CZ  PHE   201      31.103  50.476  68.535  1.00  0.00           C  
ATOM   3044  HZ  PHE   201      30.590  51.105  69.248  1.00  0.00           H  
ATOM   3045  CE2 PHE   201      32.357  49.872  68.861  1.00  0.00           C  
ATOM   3046  HE2 PHE   201      32.804  49.868  69.844  1.00  0.00           H  
ATOM   3047  CD2 PHE   201      32.847  48.914  67.941  1.00  0.00           C  
ATOM   3048  HD2 PHE   201      33.608  48.270  68.355  1.00  0.00           H  
ATOM   3049  C   PHE   201      31.492  45.528  66.569  1.00  0.00           C  
ATOM   3050  O   PHE   201      30.501  45.769  67.273  1.00  0.00           O  
ATOM   3051  N   ASN   202      32.373  44.602  66.973  1.00  0.00           N  
ATOM   3052  H   ASN   202      33.208  44.485  66.417  1.00  0.00           H  
ATOM   3053  CA  ASN   202      32.350  43.910  68.284  1.00  0.00           C  
ATOM   3054  HA  ASN   202      31.316  43.840  68.622  1.00  0.00           H  
ATOM   3055  CB  ASN   202      32.863  42.491  68.170  1.00  0.00           C  
ATOM   3056  HB2 ASN   202      32.092  42.002  67.574  1.00  0.00           H  
ATOM   3057  HB3 ASN   202      33.763  42.544  67.558  1.00  0.00           H  
ATOM   3058  CG  ASN   202      33.206  41.934  69.564  1.00  0.00           C  
ATOM   3059  OD1 ASN   202      34.352  41.992  70.066  1.00  0.00           O  
ATOM   3060  ND2 ASN   202      32.163  41.767  70.296  1.00  0.00           N  
ATOM   3061 HD21 ASN   202      31.366  42.367  70.138  1.00  0.00           H  
ATOM   3062 HD22 ASN   202      32.289  41.425  71.238  1.00  0.00           H  
ATOM   3063  C   ASN   202      33.055  44.803  69.348  1.00  0.00           C  
ATOM   3064  O   ASN   202      34.091  45.445  69.104  1.00  0.00           O  
ATOM   3065  N   CYX   203      32.400  44.900  70.543  1.00  0.00           N  
ATOM   3066  H   CYX   203      31.420  44.660  70.583  1.00  0.00           H  
ATOM   3067  CA  CYX   203      32.892  45.729  71.698  1.00  0.00           C  
ATOM   3068  HA  CYX   203      33.958  45.532  71.809  1.00  0.00           H  
ATOM   3069  CB  CYX   203      32.767  47.238  71.497  1.00  0.00           C  
ATOM   3070  HB2 CYX   203      33.274  47.563  70.588  1.00  0.00           H  
ATOM   3071  HB3 CYX   203      31.693  47.422  71.497  1.00  0.00           H  
ATOM   3072  SG  CYX   203      33.603  48.274  72.797  1.00  0.00           S  
ATOM   3073  C   CYX   203      32.315  45.073  72.999  1.00  0.00           C  
ATOM   3074  O   CYX   203      31.182  45.406  73.378  1.00  0.00           O  
ATOM   3075  N   GLY   204      33.195  44.432  73.724  1.00  0.00           N  
ATOM   3076  H   GLY   204      33.903  43.917  73.221  1.00  0.00           H  
ATOM   3077  CA  GLY   204      33.176  44.220  75.144  1.00  0.00           C  
ATOM   3078  HA2 GLY   204      34.068  43.598  75.220  1.00  0.00           H  
ATOM   3079  HA3 GLY   204      33.296  45.234  75.525  1.00  0.00           H  
ATOM   3080  C   GLY   204      31.900  43.496  75.606  1.00  0.00           C  
ATOM   3081  O   GLY   204      31.207  44.091  76.395  1.00  0.00           O  
ATOM   3082  N   GLY   205      31.557  42.342  74.991  1.00  0.00           N  
ATOM   3083  H   GLY   205      32.122  41.970  74.242  1.00  0.00           H  
ATOM   3084  CA  GLY   205      30.367  41.511  75.169  1.00  0.00           C  
ATOM   3085  HA2 GLY   205      30.723  40.529  74.857  1.00  0.00           H  
ATOM   3086  HA3 GLY   205      30.221  41.575  76.247  1.00  0.00           H  
ATOM   3087  C   GLY   205      29.219  41.848  74.297  1.00  0.00           C  
ATOM   3088  O   GLY   205      28.489  40.916  74.006  1.00  0.00           O  
ATOM   3089  N   GLU   206      29.046  43.151  73.820  1.00  0.00           N  
ATOM   3090  H   GLU   206      29.758  43.858  73.928  1.00  0.00           H  
ATOM   3091  CA  GLU   206      28.067  43.505  72.785  1.00  0.00           C  
ATOM   3092  HA  GLU   206      27.466  42.595  72.793  1.00  0.00           H  
ATOM   3093  CB  GLU   206      27.295  44.753  73.308  1.00  0.00           C  
ATOM   3094  HB2 GLU   206      27.963  45.598  73.478  1.00  0.00           H  
ATOM   3095  HB3 GLU   206      26.616  44.999  72.491  1.00  0.00           H  
ATOM   3096  CG  GLU   206      26.478  44.538  74.611  1.00  0.00           C  
ATOM   3097  HG2 GLU   206      25.838  45.409  74.745  1.00  0.00           H  
ATOM   3098  HG3 GLU   206      25.861  43.658  74.428  1.00  0.00           H  
ATOM   3099  CD  GLU   206      27.226  44.508  75.942  1.00  0.00           C  
ATOM   3100  OE1 GLU   206      26.995  43.635  76.786  1.00  0.00           O  
ATOM   3101  OE2 GLU   206      27.968  45.426  76.384  1.00  0.00           O  
ATOM   3102  C   GLU   206      28.601  43.642  71.353  1.00  0.00           C  
ATOM   3103  O   GLU   206      29.757  43.658  71.035  1.00  0.00           O  
ATOM   3104  N   PHE   207      27.652  43.701  70.452  1.00  0.00           N  
ATOM   3105  H   PHE   207      26.686  43.639  70.744  1.00  0.00           H  
ATOM   3106  CA  PHE   207      27.832  43.979  69.017  1.00  0.00           C  
ATOM   3107  HA  PHE   207      28.840  44.330  68.797  1.00  0.00           H  
ATOM   3108  CB  PHE   207      27.547  42.694  68.263  1.00  0.00           C  
ATOM   3109  HB2 PHE   207      27.811  41.881  68.939  1.00  0.00           H  
ATOM   3110  HB3 PHE   207      26.470  42.603  68.122  1.00  0.00           H  
ATOM   3111  CG  PHE   207      28.307  42.388  67.044  1.00  0.00           C  
ATOM   3112  CD1 PHE   207      28.511  43.315  66.058  1.00  0.00           C  
ATOM   3113  HD1 PHE   207      28.083  44.307  66.080  1.00  0.00           H  
ATOM   3114  CE1 PHE   207      29.420  43.209  64.959  1.00  0.00           C  
ATOM   3115  HE1 PHE   207      29.737  44.018  64.317  1.00  0.00           H  
ATOM   3116  CZ  PHE   207      29.993  41.932  64.846  1.00  0.00           C  
ATOM   3117  HZ  PHE   207      30.479  41.680  63.915  1.00  0.00           H  
ATOM   3118  CE2 PHE   207      29.713  40.899  65.785  1.00  0.00           C  
ATOM   3119  HE2 PHE   207      29.722  39.852  65.519  1.00  0.00           H  
ATOM   3120  CD2 PHE   207      29.072  41.225  67.016  1.00  0.00           C  
ATOM   3121  HD2 PHE   207      28.987  40.393  67.700  1.00  0.00           H  
ATOM   3122  C   PHE   207      26.940  45.177  68.548  1.00  0.00           C  
ATOM   3123  O   PHE   207      25.724  45.158  68.750  1.00  0.00           O  
ATOM   3124  N   PHE   208      27.486  46.152  67.927  1.00  0.00           N  
ATOM   3125  H   PHE   208      28.467  46.057  67.708  1.00  0.00           H  
ATOM   3126  CA  PHE   208      26.922  47.500  67.610  1.00  0.00           C  
ATOM   3127  HA  PHE   208      25.880  47.508  67.931  1.00  0.00           H  
ATOM   3128  CB  PHE   208      27.745  48.524  68.354  1.00  0.00           C  
ATOM   3129  HB2 PHE   208      28.780  48.426  68.024  1.00  0.00           H  
ATOM   3130  HB3 PHE   208      27.603  49.550  68.017  1.00  0.00           H  
ATOM   3131  CG  PHE   208      27.815  48.582  69.862  1.00  0.00           C  
ATOM   3132  CD1 PHE   208      28.610  47.613  70.542  1.00  0.00           C  
ATOM   3133  HD1 PHE   208      29.172  46.840  70.039  1.00  0.00           H  
ATOM   3134  CE1 PHE   208      29.047  47.862  71.853  1.00  0.00           C  
ATOM   3135  HE1 PHE   208      29.796  47.186  72.239  1.00  0.00           H  
ATOM   3136  CZ  PHE   208      28.559  48.967  72.529  1.00  0.00           C  
ATOM   3137  HZ  PHE   208      28.995  49.253  73.475  1.00  0.00           H  
ATOM   3138  CE2 PHE   208      27.662  49.787  71.892  1.00  0.00           C  
ATOM   3139  HE2 PHE   208      27.170  50.639  72.336  1.00  0.00           H  
ATOM   3140  CD2 PHE   208      27.188  49.594  70.573  1.00  0.00           C  
ATOM   3141  HD2 PHE   208      26.608  50.374  70.102  1.00  0.00           H  
ATOM   3142  C   PHE   208      26.944  47.795  66.094  1.00  0.00           C  
ATOM   3143  O   PHE   208      27.997  47.630  65.488  1.00  0.00           O  
ATOM   3144  N   TYR   209      25.812  48.203  65.562  1.00  0.00           N  
ATOM   3145  H   TYR   209      25.050  48.400  66.195  1.00  0.00           H  
ATOM   3146  CA  TYR   209      25.802  49.099  64.400  1.00  0.00           C  
ATOM   3147  HA  TYR   209      26.684  48.922  63.785  1.00  0.00           H  
ATOM   3148  CB  TYR   209      24.477  48.755  63.659  1.00  0.00           C  
ATOM   3149  HB2 TYR   209      23.540  49.024  64.147  1.00  0.00           H  
ATOM   3150  HB3 TYR   209      24.490  49.352  62.747  1.00  0.00           H  
ATOM   3151  CG  TYR   209      24.384  47.270  63.244  1.00  0.00           C  
ATOM   3152  CD1 TYR   209      23.632  46.402  64.049  1.00  0.00           C  
ATOM   3153  HD1 TYR   209      23.423  46.667  65.074  1.00  0.00           H  
ATOM   3154  CE1 TYR   209      23.393  45.102  63.567  1.00  0.00           C  
ATOM   3155  HE1 TYR   209      23.111  44.318  64.254  1.00  0.00           H  
ATOM   3156  CZ  TYR   209      23.882  44.685  62.273  1.00  0.00           C  
ATOM   3157  OH  TYR   209      23.700  43.435  61.837  1.00  0.00           O  
ATOM   3158  HH  TYR   209      24.342  43.088  61.213  1.00  0.00           H  
ATOM   3159  CE2 TYR   209      24.518  45.593  61.461  1.00  0.00           C  
ATOM   3160  HE2 TYR   209      24.876  45.246  60.502  1.00  0.00           H  
ATOM   3161  CD2 TYR   209      24.833  46.855  61.968  1.00  0.00           C  
ATOM   3162  HD2 TYR   209      25.345  47.568  61.339  1.00  0.00           H  
ATOM   3163  C   TYR   209      25.712  50.552  64.956  1.00  0.00           C  
ATOM   3164  O   TYR   209      24.838  50.867  65.719  1.00  0.00           O  
ATOM   3165  N   CYX   210      26.266  51.507  64.257  1.00  0.00           N  
ATOM   3166  H   CYX   210      26.967  51.303  63.559  1.00  0.00           H  
ATOM   3167  CA  CYX   210      26.119  52.952  64.561  1.00  0.00           C  
ATOM   3168  HA  CYX   210      25.193  53.183  65.089  1.00  0.00           H  
ATOM   3169  CB  CYX   210      27.266  53.235  65.495  1.00  0.00           C  
ATOM   3170  HB2 CYX   210      28.240  53.127  65.017  1.00  0.00           H  
ATOM   3171  HB3 CYX   210      27.195  54.317  65.611  1.00  0.00           H  
ATOM   3172  SG  CYX   210      27.414  52.399  67.011  1.00  0.00           S  
ATOM   3173  C   CYX   210      26.163  53.835  63.281  1.00  0.00           C  
ATOM   3174  O   CYX   210      27.105  53.755  62.465  1.00  0.00           O  
ATOM   3175  N   ASN   211      25.222  54.773  63.240  1.00  0.00           N  
ATOM   3176  H   ASN   211      24.477  54.773  63.922  1.00  0.00           H  
ATOM   3177  CA  ASN   211      25.207  55.875  62.281  1.00  0.00           C  
ATOM   3178  HA  ASN   211      25.274  55.423  61.291  1.00  0.00           H  
ATOM   3179  CB  ASN   211      23.787  56.573  62.440  1.00  0.00           C  
ATOM   3180  HB2 ASN   211      23.001  55.877  62.734  1.00  0.00           H  
ATOM   3181  HB3 ASN   211      23.827  57.247  63.296  1.00  0.00           H  
ATOM   3182  CG  ASN   211      23.216  57.398  61.306  1.00  0.00           C  
ATOM   3183  OD1 ASN   211      23.742  57.268  60.210  1.00  0.00           O  
ATOM   3184  ND2 ASN   211      22.506  58.421  61.601  1.00  0.00           N  
ATOM   3185 HD21 ASN   211      21.673  58.383  61.032  1.00  0.00           H  
ATOM   3186 HD22 ASN   211      22.251  58.408  62.578  1.00  0.00           H  
ATOM   3187  C   ASN   211      26.496  56.739  62.421  1.00  0.00           C  
ATOM   3188  O   ASN   211      26.732  57.418  63.422  1.00  0.00           O  
ATOM   3189  N   SER   212      27.244  56.680  61.337  1.00  0.00           N  
ATOM   3190  H   SER   212      26.961  56.207  60.490  1.00  0.00           H  
ATOM   3191  CA  SER   212      28.600  57.340  61.280  1.00  0.00           C  
ATOM   3192  HA  SER   212      28.837  57.698  62.282  1.00  0.00           H  
ATOM   3193  CB  SER   212      29.708  56.300  60.945  1.00  0.00           C  
ATOM   3194  HB2 SER   212      30.636  56.867  60.879  1.00  0.00           H  
ATOM   3195  HB3 SER   212      29.737  55.627  61.803  1.00  0.00           H  
ATOM   3196  OG  SER   212      29.534  55.744  59.644  1.00  0.00           O  
ATOM   3197  HG  SER   212      30.172  55.028  59.620  1.00  0.00           H  
ATOM   3198  C   SER   212      28.695  58.591  60.424  1.00  0.00           C  
ATOM   3199  O   SER   212      29.813  59.131  60.309  1.00  0.00           O  
ATOM   3200  N   THR   213      27.571  59.159  60.006  1.00  0.00           N  
ATOM   3201  H   THR   213      26.666  58.883  60.361  1.00  0.00           H  
ATOM   3202  CA  THR   213      27.596  60.349  59.164  1.00  0.00           C  
ATOM   3203  HA  THR   213      28.206  60.153  58.282  1.00  0.00           H  
ATOM   3204  CB  THR   213      26.188  60.867  58.737  1.00  0.00           C  
ATOM   3205  HB  THR   213      26.429  61.649  58.017  1.00  0.00           H  
ATOM   3206  CG2 THR   213      25.378  59.821  58.026  1.00  0.00           C  
ATOM   3207 HG21 THR   213      25.975  59.099  57.469  1.00  0.00           H  
ATOM   3208 HG22 THR   213      25.097  59.249  58.911  1.00  0.00           H  
ATOM   3209 HG23 THR   213      24.625  60.252  57.366  1.00  0.00           H  
ATOM   3210  OG1 THR   213      25.396  61.496  59.771  1.00  0.00           O  
ATOM   3211  HG1 THR   213      24.791  62.075  59.302  1.00  0.00           H  
ATOM   3212  C   THR   213      28.355  61.521  59.820  1.00  0.00           C  
ATOM   3213  O   THR   213      29.292  62.060  59.236  1.00  0.00           O  
ATOM   3214  N   GLN   214      28.004  61.927  61.022  1.00  0.00           N  
ATOM   3215  H   GLN   214      27.350  61.351  61.532  1.00  0.00           H  
ATOM   3216  CA  GLN   214      28.611  63.086  61.625  1.00  0.00           C  
ATOM   3217  HA  GLN   214      28.697  63.930  60.941  1.00  0.00           H  
ATOM   3218  CB  GLN   214      27.690  63.527  62.768  1.00  0.00           C  
ATOM   3219  HB2 GLN   214      26.677  63.326  62.417  1.00  0.00           H  
ATOM   3220  HB3 GLN   214      27.785  62.917  63.666  1.00  0.00           H  
ATOM   3221  CG  GLN   214      27.896  64.956  63.217  1.00  0.00           C  
ATOM   3222  HG2 GLN   214      28.909  65.020  63.614  1.00  0.00           H  
ATOM   3223  HG3 GLN   214      27.663  65.643  62.403  1.00  0.00           H  
ATOM   3224  CD  GLN   214      27.097  65.334  64.461  1.00  0.00           C  
ATOM   3225  OE1 GLN   214      27.577  65.872  65.399  1.00  0.00           O  
ATOM   3226  NE2 GLN   214      25.848  64.931  64.535  1.00  0.00           N  
ATOM   3227 HE21 GLN   214      25.263  65.155  65.328  1.00  0.00           H  
ATOM   3228 HE22 GLN   214      25.390  64.569  63.711  1.00  0.00           H  
ATOM   3229  C   GLN   214      30.079  62.858  62.074  1.00  0.00           C  
ATOM   3230  O   GLN   214      30.854  63.768  61.838  1.00  0.00           O  
ATOM   3231  N   LEU   215      30.409  61.668  62.526  1.00  0.00           N  
ATOM   3232  H   LEU   215      29.679  61.035  62.819  1.00  0.00           H  
ATOM   3233  CA  LEU   215      31.859  61.244  62.681  1.00  0.00           C  
ATOM   3234  HA  LEU   215      32.418  61.776  63.450  1.00  0.00           H  
ATOM   3235  CB  LEU   215      31.704  59.752  63.005  1.00  0.00           C  
ATOM   3236  HB2 LEU   215      31.411  59.620  64.046  1.00  0.00           H  
ATOM   3237  HB3 LEU   215      30.910  59.274  62.432  1.00  0.00           H  
ATOM   3238  CG  LEU   215      33.006  58.859  62.836  1.00  0.00           C  
ATOM   3239  HG  LEU   215      33.306  58.946  61.792  1.00  0.00           H  
ATOM   3240  CD1 LEU   215      34.104  59.351  63.793  1.00  0.00           C  
ATOM   3241 HD11 LEU   215      34.841  58.558  63.916  1.00  0.00           H  
ATOM   3242 HD12 LEU   215      34.569  60.294  63.506  1.00  0.00           H  
ATOM   3243 HD13 LEU   215      33.667  59.514  64.779  1.00  0.00           H  
ATOM   3244  CD2 LEU   215      32.804  57.327  63.108  1.00  0.00           C  
ATOM   3245 HD21 LEU   215      32.642  57.162  64.173  1.00  0.00           H  
ATOM   3246 HD22 LEU   215      31.815  57.091  62.715  1.00  0.00           H  
ATOM   3247 HD23 LEU   215      33.625  56.824  62.596  1.00  0.00           H  
ATOM   3248  C   LEU   215      32.750  61.588  61.517  1.00  0.00           C  
ATOM   3249  O   LEU   215      33.722  62.348  61.588  1.00  0.00           O  
ATOM   3250  N   PHE   216      32.210  61.075  60.390  1.00  0.00           N  
ATOM   3251  H   PHE   216      31.353  60.539  60.383  1.00  0.00           H  
ATOM   3252  CA  PHE   216      32.976  61.072  59.168  1.00  0.00           C  
ATOM   3253  HA  PHE   216      34.035  60.955  59.401  1.00  0.00           H  
ATOM   3254  CB  PHE   216      32.665  59.867  58.231  1.00  0.00           C  
ATOM   3255  HB2 PHE   216      31.591  59.716  58.120  1.00  0.00           H  
ATOM   3256  HB3 PHE   216      32.913  59.992  57.177  1.00  0.00           H  
ATOM   3257  CG  PHE   216      33.359  58.535  58.577  1.00  0.00           C  
ATOM   3258  CD1 PHE   216      34.763  58.531  58.521  1.00  0.00           C  
ATOM   3259  HD1 PHE   216      35.191  59.387  58.020  1.00  0.00           H  
ATOM   3260  CE1 PHE   216      35.418  57.643  59.370  1.00  0.00           C  
ATOM   3261  HE1 PHE   216      36.466  57.761  59.605  1.00  0.00           H  
ATOM   3262  CZ  PHE   216      34.791  56.434  59.668  1.00  0.00           C  
ATOM   3263  HZ  PHE   216      35.232  55.715  60.342  1.00  0.00           H  
ATOM   3264  CE2 PHE   216      33.393  56.376  59.689  1.00  0.00           C  
ATOM   3265  HE2 PHE   216      32.944  55.645  60.344  1.00  0.00           H  
ATOM   3266  CD2 PHE   216      32.648  57.411  59.060  1.00  0.00           C  
ATOM   3267  HD2 PHE   216      31.581  57.447  59.221  1.00  0.00           H  
ATOM   3268  C   PHE   216      32.912  62.291  58.220  1.00  0.00           C  
ATOM   3269  O   PHE   216      33.945  62.577  57.625  1.00  0.00           O  
ATOM   3270  N   ASN   217      31.727  62.810  57.921  1.00  0.00           N  
ATOM   3271  H   ASN   217      30.942  62.785  58.557  1.00  0.00           H  
ATOM   3272  CA  ASN   217      31.438  63.278  56.530  1.00  0.00           C  
ATOM   3273  HA  ASN   217      32.040  62.774  55.774  1.00  0.00           H  
ATOM   3274  CB  ASN   217      29.988  63.221  56.316  1.00  0.00           C  
ATOM   3275  HB2 ASN   217      29.802  62.158  56.160  1.00  0.00           H  
ATOM   3276  HB3 ASN   217      29.497  63.578  57.221  1.00  0.00           H  
ATOM   3277  CG  ASN   217      29.436  63.973  55.137  1.00  0.00           C  
ATOM   3278  OD1 ASN   217      29.686  63.581  53.990  1.00  0.00           O  
ATOM   3279  ND2 ASN   217      28.680  65.021  55.402  1.00  0.00           N  
ATOM   3280 HD21 ASN   217      28.764  65.284  56.374  1.00  0.00           H  
ATOM   3281 HD22 ASN   217      29.017  65.752  54.792  1.00  0.00           H  
ATOM   3282  C   ASN   217      31.902  64.743  56.403  1.00  0.00           C  
ATOM   3283  O   ASN   217      31.321  65.585  57.064  1.00  0.00           O  
ATOM   3284  N   SER   218      33.068  65.043  55.807  1.00  0.00           N  
ATOM   3285  H   SER   218      33.502  64.331  55.237  1.00  0.00           H  
ATOM   3286  CA  SER   218      33.853  66.302  56.033  1.00  0.00           C  
ATOM   3287  HA  SER   218      33.175  67.150  55.933  1.00  0.00           H  
ATOM   3288  CB  SER   218      34.713  66.303  57.337  1.00  0.00           C  
ATOM   3289  HB2 SER   218      35.330  67.200  57.404  1.00  0.00           H  
ATOM   3290  HB3 SER   218      34.095  66.078  58.205  1.00  0.00           H  
ATOM   3291  OG  SER   218      35.639  65.257  57.329  1.00  0.00           O  
ATOM   3292  HG  SER   218      35.406  64.762  58.118  1.00  0.00           H  
ATOM   3293  C   SER   218      34.797  66.567  54.920  1.00  0.00           C  
ATOM   3294  O   SER   218      35.107  65.670  54.108  1.00  0.00           O  
ATOM   3295  N   THR   219      35.110  67.848  54.760  1.00  0.00           N  
ATOM   3296  H   THR   219      34.933  68.475  55.531  1.00  0.00           H  
ATOM   3297  CA  THR   219      35.790  68.418  53.555  1.00  0.00           C  
ATOM   3298  HA  THR   219      36.030  67.607  52.868  1.00  0.00           H  
ATOM   3299  CB  THR   219      34.825  69.400  53.049  1.00  0.00           C  
ATOM   3300  HB  THR   219      35.372  70.156  52.485  1.00  0.00           H  
ATOM   3301  CG2 THR   219      33.733  68.745  52.232  1.00  0.00           C  
ATOM   3302 HG21 THR   219      33.057  69.497  51.826  1.00  0.00           H  
ATOM   3303 HG22 THR   219      34.153  68.376  51.296  1.00  0.00           H  
ATOM   3304 HG23 THR   219      33.240  67.926  52.755  1.00  0.00           H  
ATOM   3305  OG1 THR   219      34.060  70.122  54.003  1.00  0.00           O  
ATOM   3306  HG1 THR   219      33.695  70.817  53.451  1.00  0.00           H  
ATOM   3307  C   THR   219      36.981  69.216  53.889  1.00  0.00           C  
ATOM   3308  O   THR   219      37.067  69.887  54.906  1.00  0.00           O  
ATOM   3309  N   TRP   220      38.006  69.162  53.029  1.00  0.00           N  
ATOM   3310  H   TRP   220      38.072  68.500  52.269  1.00  0.00           H  
ATOM   3311  CA  TRP   220      39.336  69.612  53.522  1.00  0.00           C  
ATOM   3312  HA  TRP   220      39.175  70.406  54.251  1.00  0.00           H  
ATOM   3313  CB  TRP   220      40.162  68.333  53.982  1.00  0.00           C  
ATOM   3314  HB2 TRP   220      40.464  67.608  53.226  1.00  0.00           H  
ATOM   3315  HB3 TRP   220      41.125  68.652  54.382  1.00  0.00           H  
ATOM   3316  CG  TRP   220      39.504  67.481  55.021  1.00  0.00           C  
ATOM   3317  CD1 TRP   220      38.814  66.387  54.820  1.00  0.00           C  
ATOM   3318  HD1 TRP   220      38.547  66.020  53.840  1.00  0.00           H  
ATOM   3319  NE1 TRP   220      38.241  65.989  56.031  1.00  0.00           N  
ATOM   3320  HE1 TRP   220      37.541  65.262  56.012  1.00  0.00           H  
ATOM   3321  CE2 TRP   220      38.550  66.806  57.066  1.00  0.00           C  
ATOM   3322  CZ2 TRP   220      38.182  66.958  58.421  1.00  0.00           C  
ATOM   3323  HZ2 TRP   220      37.590  66.194  58.903  1.00  0.00           H  
ATOM   3324  CH2 TRP   220      38.953  67.804  59.278  1.00  0.00           C  
ATOM   3325  HH2 TRP   220      38.896  67.818  60.356  1.00  0.00           H  
ATOM   3326  CZ3 TRP   220      39.976  68.646  58.654  1.00  0.00           C  
ATOM   3327  HZ3 TRP   220      40.497  69.292  59.346  1.00  0.00           H  
ATOM   3328  CE3 TRP   220      40.229  68.569  57.282  1.00  0.00           C  
ATOM   3329  HE3 TRP   220      40.961  69.264  56.897  1.00  0.00           H  
ATOM   3330  CD2 TRP   220      39.524  67.723  56.430  1.00  0.00           C  
ATOM   3331  C   TRP   220      40.064  70.366  52.365  1.00  0.00           C  
ATOM   3332  O   TRP   220      39.933  69.775  51.314  1.00  0.00           O  
ATOM   3333  N   PHE   221      40.772  71.431  52.604  1.00  0.00           N  
ATOM   3334  H   PHE   221      40.839  71.778  53.550  1.00  0.00           H  
ATOM   3335  CA  PHE   221      41.660  72.047  51.684  1.00  0.00           C  
ATOM   3336  HA  PHE   221      42.101  72.871  52.245  1.00  0.00           H  
ATOM   3337  CB  PHE   221      42.789  71.118  51.229  1.00  0.00           C  
ATOM   3338  HB2 PHE   221      42.269  70.423  50.570  1.00  0.00           H  
ATOM   3339  HB3 PHE   221      43.448  71.762  50.647  1.00  0.00           H  
ATOM   3340  CG  PHE   221      43.506  70.296  52.329  1.00  0.00           C  
ATOM   3341  CD1 PHE   221      44.435  70.982  53.177  1.00  0.00           C  
ATOM   3342  HD1 PHE   221      44.676  72.026  53.044  1.00  0.00           H  
ATOM   3343  CE1 PHE   221      45.116  70.212  54.132  1.00  0.00           C  
ATOM   3344  HE1 PHE   221      45.915  70.752  54.618  1.00  0.00           H  
ATOM   3345  CZ  PHE   221      44.914  68.858  54.284  1.00  0.00           C  
ATOM   3346  HZ  PHE   221      45.366  68.443  55.173  1.00  0.00           H  
ATOM   3347  CE2 PHE   221      44.120  68.169  53.396  1.00  0.00           C  
ATOM   3348  HE2 PHE   221      43.895  67.122  53.544  1.00  0.00           H  
ATOM   3349  CD2 PHE   221      43.306  68.919  52.521  1.00  0.00           C  
ATOM   3350  HD2 PHE   221      42.629  68.343  51.907  1.00  0.00           H  
ATOM   3351  C   PHE   221      40.900  72.722  50.502  1.00  0.00           C  
ATOM   3352  O   PHE   221      41.339  72.633  49.347  1.00  0.00           O  
ATOM   3353  N   ASN   222      39.798  73.433  50.743  1.00  0.00           N  
ATOM   3354  H   ASN   222      39.639  73.639  51.719  1.00  0.00           H  
ATOM   3355  CA  ASN   222      39.109  74.103  49.641  1.00  0.00           C  
ATOM   3356  HA  ASN   222      39.728  74.116  48.744  1.00  0.00           H  
ATOM   3357  CB  ASN   222      37.848  73.377  49.363  1.00  0.00           C  
ATOM   3358  HB2 ASN   222      38.020  72.310  49.217  1.00  0.00           H  
ATOM   3359  HB3 ASN   222      37.146  73.577  50.173  1.00  0.00           H  
ATOM   3360  CG  ASN   222      37.282  73.881  48.112  1.00  0.00           C  
ATOM   3361  OD1 ASN   222      36.885  75.012  47.990  1.00  0.00           O  
ATOM   3362  ND2 ASN   222      37.332  73.105  47.001  1.00  0.00           N  
ATOM   3363 HD21 ASN   222      37.877  72.255  47.018  1.00  0.00           H  
ATOM   3364 HD22 ASN   222      36.379  72.866  46.768  1.00  0.00           H  
ATOM   3365  C   ASN   222      38.911  75.586  49.941  1.00  0.00           C  
ATOM   3366  O   ASN   222      38.159  75.957  50.871  1.00  0.00           O  
ATOM   3367  N   SER   223      39.521  76.511  49.232  1.00  0.00           N  
ATOM   3368  H   SER   223      39.951  76.188  48.378  1.00  0.00           H  
ATOM   3369  CA  SER   223      39.348  78.016  49.407  1.00  0.00           C  
ATOM   3370  HA  SER   223      39.511  78.112  50.480  1.00  0.00           H  
ATOM   3371  CB  SER   223      40.428  78.917  48.853  1.00  0.00           C  
ATOM   3372  HB2 SER   223      40.433  79.902  49.319  1.00  0.00           H  
ATOM   3373  HB3 SER   223      41.431  78.556  49.082  1.00  0.00           H  
ATOM   3374  OG  SER   223      40.297  78.923  47.442  1.00  0.00           O  
ATOM   3375  HG  SER   223      40.318  79.831  47.131  1.00  0.00           H  
ATOM   3376  C   SER   223      37.948  78.481  49.043  1.00  0.00           C  
ATOM   3377  O   SER   223      37.415  79.415  49.618  1.00  0.00           O  
ATOM   3378  N   THR   224      37.362  77.885  48.012  1.00  0.00           N  
ATOM   3379  H   THR   224      37.859  77.059  47.712  1.00  0.00           H  
ATOM   3380  CA  THR   224      36.049  78.231  47.407  1.00  0.00           C  
ATOM   3381  HA  THR   224      35.998  79.287  47.141  1.00  0.00           H  
ATOM   3382  CB  THR   224      35.715  77.636  46.035  1.00  0.00           C  
ATOM   3383  HB  THR   224      34.925  78.232  45.578  1.00  0.00           H  
ATOM   3384  CG2 THR   224      36.895  77.714  45.069  1.00  0.00           C  
ATOM   3385 HG21 THR   224      37.751  77.315  45.613  1.00  0.00           H  
ATOM   3386 HG22 THR   224      36.816  76.995  44.253  1.00  0.00           H  
ATOM   3387 HG23 THR   224      37.123  78.715  44.702  1.00  0.00           H  
ATOM   3388  OG1 THR   224      35.242  76.269  46.128  1.00  0.00           O  
ATOM   3389  HG1 THR   224      35.718  75.787  46.808  1.00  0.00           H  
ATOM   3390  C   THR   224      34.895  77.992  48.366  1.00  0.00           C  
ATOM   3391  O   THR   224      33.833  78.556  48.179  1.00  0.00           O  
ATOM   3392  N   TRP   225      35.082  77.121  49.372  1.00  0.00           N  
ATOM   3393  H   TRP   225      35.583  76.261  49.204  1.00  0.00           H  
ATOM   3394  CA  TRP   225      34.147  77.041  50.532  1.00  0.00           C  
ATOM   3395  HA  TRP   225      33.199  77.494  50.240  1.00  0.00           H  
ATOM   3396  CB  TRP   225      33.707  75.495  50.707  1.00  0.00           C  
ATOM   3397  HB2 TRP   225      34.541  75.068  51.264  1.00  0.00           H  
ATOM   3398  HB3 TRP   225      32.910  75.435  51.447  1.00  0.00           H  
ATOM   3399  CG  TRP   225      33.393  74.670  49.477  1.00  0.00           C  
ATOM   3400  CD1 TRP   225      32.944  75.192  48.305  1.00  0.00           C  
ATOM   3401  HD1 TRP   225      32.552  76.194  48.212  1.00  0.00           H  
ATOM   3402  NE1 TRP   225      32.923  74.205  47.348  1.00  0.00           N  
ATOM   3403  HE1 TRP   225      32.774  74.384  46.365  1.00  0.00           H  
ATOM   3404  CE2 TRP   225      33.345  72.990  47.892  1.00  0.00           C  
ATOM   3405  CZ2 TRP   225      33.886  71.931  47.167  1.00  0.00           C  
ATOM   3406  HZ2 TRP   225      33.664  71.840  46.114  1.00  0.00           H  
ATOM   3407  CH2 TRP   225      34.683  71.053  47.825  1.00  0.00           C  
ATOM   3408  HH2 TRP   225      35.055  70.203  47.272  1.00  0.00           H  
ATOM   3409  CZ3 TRP   225      34.819  71.133  49.220  1.00  0.00           C  
ATOM   3410  HZ3 TRP   225      35.550  70.461  49.647  1.00  0.00           H  
ATOM   3411  CE3 TRP   225      34.523  72.347  49.859  1.00  0.00           C  
ATOM   3412  HE3 TRP   225      34.684  72.484  50.918  1.00  0.00           H  
ATOM   3413  CD2 TRP   225      33.698  73.303  49.222  1.00  0.00           C  
ATOM   3414  C   TRP   225      34.714  77.466  51.919  1.00  0.00           C  
ATOM   3415  O   TRP   225      33.927  77.462  52.946  1.00  0.00           O  
ATOM   3416  N   SER   226      36.026  77.676  51.931  1.00  0.00           N  
ATOM   3417  H   SER   226      36.452  77.973  51.064  1.00  0.00           H  
ATOM   3418  CA  SER   226      36.719  78.034  53.159  1.00  0.00           C  
ATOM   3419  HA  SER   226      37.798  77.962  53.027  1.00  0.00           H  
ATOM   3420  CB  SER   226      36.290  79.377  53.690  1.00  0.00           C  
ATOM   3421  HB2 SER   226      35.285  79.355  54.113  1.00  0.00           H  
ATOM   3422  HB3 SER   226      36.925  79.724  54.506  1.00  0.00           H  
ATOM   3423  OG  SER   226      36.531  80.275  52.713  1.00  0.00           O  
ATOM   3424  HG  SER   226      36.393  81.133  53.121  1.00  0.00           H  
ATOM   3425  C   SER   226      36.577  76.918  54.242  1.00  0.00           C  
ATOM   3426  O   SER   226      36.113  77.207  55.352  1.00  0.00           O  
ATOM   3427  N   THR   227      36.805  75.633  53.843  1.00  0.00           N  
ATOM   3428  H   THR   227      37.222  75.570  52.925  1.00  0.00           H  
ATOM   3429  CA  THR   227      36.933  74.435  54.715  1.00  0.00           C  
ATOM   3430  HA  THR   227      35.916  74.185  55.016  1.00  0.00           H  
ATOM   3431  CB  THR   227      37.554  73.244  53.962  1.00  0.00           C  
ATOM   3432  HB  THR   227      37.798  72.363  54.555  1.00  0.00           H  
ATOM   3433  CG2 THR   227      36.616  72.651  52.912  1.00  0.00           C  
ATOM   3434 HG21 THR   227      35.749  72.179  53.373  1.00  0.00           H  
ATOM   3435 HG22 THR   227      36.343  73.467  52.242  1.00  0.00           H  
ATOM   3436 HG23 THR   227      37.193  71.899  52.375  1.00  0.00           H  
ATOM   3437  OG1 THR   227      38.750  73.652  53.297  1.00  0.00           O  
ATOM   3438  HG1 THR   227      39.463  73.273  53.816  1.00  0.00           H  
ATOM   3439  C   THR   227      37.776  74.602  55.982  1.00  0.00           C  
ATOM   3440  O   THR   227      37.566  73.932  57.048  1.00  0.00           O  
ATOM   3441  N   GLU   228      38.754  75.531  56.101  1.00  0.00           N  
ATOM   3442  H   GLU   228      39.011  76.022  55.257  1.00  0.00           H  
ATOM   3443  CA  GLU   228      39.667  75.772  57.166  1.00  0.00           C  
ATOM   3444  HA  GLU   228      40.005  74.754  57.358  1.00  0.00           H  
ATOM   3445  CB  GLU   228      40.856  76.648  56.706  1.00  0.00           C  
ATOM   3446  HB2 GLU   228      40.918  76.746  55.623  1.00  0.00           H  
ATOM   3447  HB3 GLU   228      40.769  77.670  57.075  1.00  0.00           H  
ATOM   3448  CG  GLU   228      42.245  76.085  57.216  1.00  0.00           C  
ATOM   3449  HG2 GLU   228      42.934  76.771  56.724  1.00  0.00           H  
ATOM   3450  HG3 GLU   228      42.333  76.298  58.281  1.00  0.00           H  
ATOM   3451  CD  GLU   228      42.550  74.634  56.915  1.00  0.00           C  
ATOM   3452  OE1 GLU   228      42.420  74.252  55.699  1.00  0.00           O  
ATOM   3453  OE2 GLU   228      43.262  73.963  57.708  1.00  0.00           O  
ATOM   3454  C   GLU   228      38.950  76.209  58.433  1.00  0.00           C  
ATOM   3455  O   GLU   228      39.417  75.881  59.531  1.00  0.00           O  
ATOM   3456  N   GLY   229      37.914  77.034  58.316  1.00  0.00           N  
ATOM   3457  H   GLY   229      37.601  77.260  57.383  1.00  0.00           H  
ATOM   3458  CA  GLY   229      36.960  77.422  59.381  1.00  0.00           C  
ATOM   3459  HA2 GLY   229      37.554  77.752  60.233  1.00  0.00           H  
ATOM   3460  HA3 GLY   229      36.292  78.241  59.114  1.00  0.00           H  
ATOM   3461  C   GLY   229      36.236  76.213  59.832  1.00  0.00           C  
ATOM   3462  O   GLY   229      35.628  75.496  58.962  1.00  0.00           O  
ATOM   3463  N   SER   230      36.349  75.845  61.122  1.00  0.00           N  
ATOM   3464  H   SER   230      36.983  76.331  61.739  1.00  0.00           H  
ATOM   3465  CA  SER   230      35.477  74.806  61.738  1.00  0.00           C  
ATOM   3466  HA  SER   230      35.529  73.849  61.220  1.00  0.00           H  
ATOM   3467  CB  SER   230      36.210  74.553  63.144  1.00  0.00           C  
ATOM   3468  HB2 SER   230      36.020  75.426  63.767  1.00  0.00           H  
ATOM   3469  HB3 SER   230      35.758  73.738  63.711  1.00  0.00           H  
ATOM   3470  OG  SER   230      37.584  74.324  63.016  1.00  0.00           O  
ATOM   3471  HG  SER   230      37.721  73.461  62.618  1.00  0.00           H  
ATOM   3472  C   SER   230      33.962  75.255  61.783  1.00  0.00           C  
ATOM   3473  O   SER   230      33.398  75.510  62.843  1.00  0.00           O  
ATOM   3474  N   ASN   231      33.349  75.188  60.564  1.00  0.00           N  
ATOM   3475  H   ASN   231      33.897  75.362  59.734  1.00  0.00           H  
ATOM   3476  CA  ASN   231      31.964  74.789  60.445  1.00  0.00           C  
ATOM   3477  HA  ASN   231      31.318  75.450  61.023  1.00  0.00           H  
ATOM   3478  CB  ASN   231      31.483  75.067  59.042  1.00  0.00           C  
ATOM   3479  HB2 ASN   231      31.688  76.117  58.837  1.00  0.00           H  
ATOM   3480  HB3 ASN   231      32.039  74.463  58.325  1.00  0.00           H  
ATOM   3481  CG  ASN   231      29.988  74.732  58.884  1.00  0.00           C  
ATOM   3482  OD1 ASN   231      29.688  73.667  58.356  1.00  0.00           O  
ATOM   3483  ND2 ASN   231      29.067  75.425  59.558  1.00  0.00           N  
ATOM   3484 HD21 ASN   231      29.335  76.286  60.014  1.00  0.00           H  
ATOM   3485 HD22 ASN   231      28.388  74.800  59.968  1.00  0.00           H  
ATOM   3486  C   ASN   231      31.759  73.293  60.949  1.00  0.00           C  
ATOM   3487  O   ASN   231      32.668  72.530  60.626  1.00  0.00           O  
ATOM   3488  N   ASN   232      30.619  72.981  61.597  1.00  0.00           N  
ATOM   3489  H   ASN   232      29.893  73.680  61.664  1.00  0.00           H  
ATOM   3490  CA  ASN   232      30.369  71.709  62.371  1.00  0.00           C  
ATOM   3491  HA  ASN   232      30.761  70.865  61.804  1.00  0.00           H  
ATOM   3492  CB  ASN   232      31.099  71.854  63.757  1.00  0.00           C  
ATOM   3493  HB2 ASN   232      32.130  71.516  63.652  1.00  0.00           H  
ATOM   3494  HB3 ASN   232      31.104  72.927  63.945  1.00  0.00           H  
ATOM   3495  CG  ASN   232      30.474  71.120  64.916  1.00  0.00           C  
ATOM   3496  OD1 ASN   232      30.071  69.982  64.809  1.00  0.00           O  
ATOM   3497  ND2 ASN   232      30.284  71.801  66.079  1.00  0.00           N  
ATOM   3498 HD21 ASN   232      29.779  71.240  66.750  1.00  0.00           H  
ATOM   3499 HD22 ASN   232      30.600  72.753  66.203  1.00  0.00           H  
ATOM   3500  C   ASN   232      28.843  71.573  62.474  1.00  0.00           C  
ATOM   3501  O   ASN   232      28.184  72.561  62.342  1.00  0.00           O  
ATOM   3502  N   THR   233      28.352  70.332  62.558  1.00  0.00           N  
ATOM   3503  H   THR   233      29.104  69.670  62.685  1.00  0.00           H  
ATOM   3504  CA  THR   233      26.976  69.897  62.697  1.00  0.00           C  
ATOM   3505  HA  THR   233      26.370  70.351  61.913  1.00  0.00           H  
ATOM   3506  CB  THR   233      26.844  68.349  62.582  1.00  0.00           C  
ATOM   3507  HB  THR   233      27.286  67.907  63.475  1.00  0.00           H  
ATOM   3508  CG2 THR   233      25.395  67.791  62.511  1.00  0.00           C  
ATOM   3509 HG21 THR   233      24.801  68.242  61.716  1.00  0.00           H  
ATOM   3510 HG22 THR   233      25.391  66.711  62.365  1.00  0.00           H  
ATOM   3511 HG23 THR   233      24.830  68.116  63.384  1.00  0.00           H  
ATOM   3512  OG1 THR   233      27.664  68.037  61.458  1.00  0.00           O  
ATOM   3513  HG1 THR   233      28.521  67.947  61.881  1.00  0.00           H  
ATOM   3514  C   THR   233      26.357  70.347  64.001  1.00  0.00           C  
ATOM   3515  O   THR   233      25.351  71.049  63.923  1.00  0.00           O  
ATOM   3516  N   GLU   234      26.951  70.084  65.135  1.00  0.00           N  
ATOM   3517  H   GLU   234      27.869  69.663  65.146  1.00  0.00           H  
ATOM   3518  CA  GLU   234      26.246  69.980  66.439  1.00  0.00           C  
ATOM   3519  HA  GLU   234      25.370  70.627  66.473  1.00  0.00           H  
ATOM   3520  CB  GLU   234      25.683  68.584  66.691  1.00  0.00           C  
ATOM   3521  HB2 GLU   234      25.092  68.279  65.828  1.00  0.00           H  
ATOM   3522  HB3 GLU   234      26.415  67.793  66.854  1.00  0.00           H  
ATOM   3523  CG  GLU   234      24.672  68.612  67.866  1.00  0.00           C  
ATOM   3524  HG2 GLU   234      24.310  69.624  68.047  1.00  0.00           H  
ATOM   3525  HG3 GLU   234      23.729  68.095  67.691  1.00  0.00           H  
ATOM   3526  CD  GLU   234      25.298  68.048  69.219  1.00  0.00           C  
ATOM   3527  OE1 GLU   234      25.558  68.858  70.166  1.00  0.00           O  
ATOM   3528  OE2 GLU   234      25.515  66.808  69.351  1.00  0.00           O  
ATOM   3529  C   GLU   234      27.196  70.370  67.564  1.00  0.00           C  
ATOM   3530  O   GLU   234      28.384  70.141  67.478  1.00  0.00           O  
ATOM   3531  N   GLY   235      26.798  71.282  68.446  1.00  0.00           N  
ATOM   3532  H   GLY   235      25.827  71.427  68.683  1.00  0.00           H  
ATOM   3533  CA  GLY   235      27.672  72.046  69.317  1.00  0.00           C  
ATOM   3534  HA2 GLY   235      28.589  72.431  68.869  1.00  0.00           H  
ATOM   3535  HA3 GLY   235      27.155  72.873  69.803  1.00  0.00           H  
ATOM   3536  C   GLY   235      28.354  71.324  70.526  1.00  0.00           C  
ATOM   3537  O   GLY   235      28.999  72.021  71.251  1.00  0.00           O  
ATOM   3538  N   SER   236      28.006  70.030  70.725  1.00  0.00           N  
ATOM   3539  H   SER   236      27.175  69.711  70.247  1.00  0.00           H  
ATOM   3540  CA  SER   236      28.515  69.336  71.941  1.00  0.00           C  
ATOM   3541  HA  SER   236      28.539  69.995  72.808  1.00  0.00           H  
ATOM   3542  CB  SER   236      27.700  68.044  72.257  1.00  0.00           C  
ATOM   3543  HB2 SER   236      27.743  67.364  71.406  1.00  0.00           H  
ATOM   3544  HB3 SER   236      28.102  67.505  73.116  1.00  0.00           H  
ATOM   3545  OG  SER   236      26.336  68.396  72.496  1.00  0.00           O  
ATOM   3546  HG  SER   236      25.896  68.550  71.657  1.00  0.00           H  
ATOM   3547  C   SER   236      29.970  68.809  71.769  1.00  0.00           C  
ATOM   3548  O   SER   236      30.363  68.361  70.698  1.00  0.00           O  
ATOM   3549  N   ASP   237      30.738  68.870  72.854  1.00  0.00           N  
ATOM   3550  H   ASP   237      30.389  69.457  73.598  1.00  0.00           H  
ATOM   3551  CA  ASP   237      32.146  68.398  72.818  1.00  0.00           C  
ATOM   3552  HA  ASP   237      32.653  69.087  72.142  1.00  0.00           H  
ATOM   3553  CB  ASP   237      32.795  68.638  74.225  1.00  0.00           C  
ATOM   3554  HB2 ASP   237      32.248  68.110  75.006  1.00  0.00           H  
ATOM   3555  HB3 ASP   237      33.764  68.139  74.221  1.00  0.00           H  
ATOM   3556  CG  ASP   237      32.900  70.173  74.677  1.00  0.00           C  
ATOM   3557  OD1 ASP   237      33.698  70.538  75.566  1.00  0.00           O  
ATOM   3558  OD2 ASP   237      32.148  71.008  74.135  1.00  0.00           O  
ATOM   3559  C   ASP   237      32.334  66.900  72.389  1.00  0.00           C  
ATOM   3560  O   ASP   237      33.464  66.533  72.087  1.00  0.00           O  
ATOM   3561  N   THR   238      31.306  66.016  72.646  1.00  0.00           N  
ATOM   3562  H   THR   238      30.511  66.331  73.183  1.00  0.00           H  
ATOM   3563  CA  THR   238      31.196  64.775  71.939  1.00  0.00           C  
ATOM   3564  HA  THR   238      32.215  64.506  71.662  1.00  0.00           H  
ATOM   3565  CB  THR   238      30.827  63.588  72.840  1.00  0.00           C  
ATOM   3566  HB  THR   238      31.249  63.784  73.826  1.00  0.00           H  
ATOM   3567  CG2 THR   238      29.318  63.470  72.867  1.00  0.00           C  
ATOM   3568 HG21 THR   238      28.885  63.156  71.917  1.00  0.00           H  
ATOM   3569 HG22 THR   238      29.094  62.737  73.642  1.00  0.00           H  
ATOM   3570 HG23 THR   238      28.934  64.469  73.071  1.00  0.00           H  
ATOM   3571  OG1 THR   238      31.477  62.418  72.282  1.00  0.00           O  
ATOM   3572  HG1 THR   238      32.338  62.264  72.677  1.00  0.00           H  
ATOM   3573  C   THR   238      30.358  64.772  70.618  1.00  0.00           C  
ATOM   3574  O   THR   238      29.349  65.432  70.562  1.00  0.00           O  
ATOM   3575  N   ILE   239      30.809  64.043  69.639  1.00  0.00           N  
ATOM   3576  H   ILE   239      31.704  63.579  69.705  1.00  0.00           H  
ATOM   3577  CA  ILE   239      29.900  63.472  68.558  1.00  0.00           C  
ATOM   3578  HA  ILE   239      29.132  64.150  68.187  1.00  0.00           H  
ATOM   3579  CB  ILE   239      30.678  63.100  67.191  1.00  0.00           C  
ATOM   3580  HB  ILE   239      31.212  62.180  67.428  1.00  0.00           H  
ATOM   3581  CG2 ILE   239      29.679  62.876  66.015  1.00  0.00           C  
ATOM   3582 HG21 ILE   239      29.168  61.914  65.981  1.00  0.00           H  
ATOM   3583 HG22 ILE   239      28.896  63.634  66.017  1.00  0.00           H  
ATOM   3584 HG23 ILE   239      30.173  62.790  65.047  1.00  0.00           H  
ATOM   3585  CG1 ILE   239      31.668  64.165  66.655  1.00  0.00           C  
ATOM   3586 HG12 ILE   239      31.230  64.761  65.854  1.00  0.00           H  
ATOM   3587 HG13 ILE   239      31.907  64.898  67.426  1.00  0.00           H  
ATOM   3588  CD1 ILE   239      33.032  63.465  66.274  1.00  0.00           C  
ATOM   3589 HD11 ILE   239      33.438  62.943  67.140  1.00  0.00           H  
ATOM   3590 HD12 ILE   239      32.880  62.695  65.518  1.00  0.00           H  
ATOM   3591 HD13 ILE   239      33.670  64.198  65.779  1.00  0.00           H  
ATOM   3592  C   ILE   239      29.204  62.278  68.985  1.00  0.00           C  
ATOM   3593  O   ILE   239      29.804  61.276  69.453  1.00  0.00           O  
ATOM   3594  N   THR   240      27.860  62.359  69.201  1.00  0.00           N  
ATOM   3595  H   THR   240      27.373  63.128  68.765  1.00  0.00           H  
ATOM   3596  CA  THR   240      26.959  61.264  69.646  1.00  0.00           C  
ATOM   3597  HA  THR   240      27.582  60.622  70.269  1.00  0.00           H  
ATOM   3598  CB  THR   240      25.742  61.754  70.477  1.00  0.00           C  
ATOM   3599  HB  THR   240      24.984  62.262  69.881  1.00  0.00           H  
ATOM   3600  CG2 THR   240      25.010  60.464  71.046  1.00  0.00           C  
ATOM   3601 HG21 THR   240      25.672  59.618  71.228  1.00  0.00           H  
ATOM   3602 HG22 THR   240      24.564  60.608  72.030  1.00  0.00           H  
ATOM   3603 HG23 THR   240      24.243  60.242  70.304  1.00  0.00           H  
ATOM   3604  OG1 THR   240      25.909  62.510  71.604  1.00  0.00           O  
ATOM   3605  HG1 THR   240      25.878  63.430  71.332  1.00  0.00           H  
ATOM   3606  C   THR   240      26.548  60.498  68.437  1.00  0.00           C  
ATOM   3607  O   THR   240      25.713  61.005  67.656  1.00  0.00           O  
ATOM   3608  N   LEU   241      27.123  59.319  68.234  1.00  0.00           N  
ATOM   3609  H   LEU   241      27.931  59.014  68.757  1.00  0.00           H  
ATOM   3610  CA  LEU   241      26.660  58.323  67.166  1.00  0.00           C  
ATOM   3611  HA  LEU   241      26.487  58.917  66.268  1.00  0.00           H  
ATOM   3612  CB  LEU   241      27.869  57.437  66.785  1.00  0.00           C  
ATOM   3613  HB2 LEU   241      28.281  56.899  67.639  1.00  0.00           H  
ATOM   3614  HB3 LEU   241      27.420  56.630  66.206  1.00  0.00           H  
ATOM   3615  CG  LEU   241      28.854  58.198  65.833  1.00  0.00           C  
ATOM   3616  HG  LEU   241      28.277  58.786  65.120  1.00  0.00           H  
ATOM   3617  CD1 LEU   241      29.875  58.992  66.663  1.00  0.00           C  
ATOM   3618 HD11 LEU   241      30.414  58.346  67.357  1.00  0.00           H  
ATOM   3619 HD12 LEU   241      30.648  59.448  66.045  1.00  0.00           H  
ATOM   3620 HD13 LEU   241      29.483  59.743  67.348  1.00  0.00           H  
ATOM   3621  CD2 LEU   241      29.682  57.053  65.176  1.00  0.00           C  
ATOM   3622 HD21 LEU   241      30.182  56.510  65.977  1.00  0.00           H  
ATOM   3623 HD22 LEU   241      29.013  56.417  64.596  1.00  0.00           H  
ATOM   3624 HD23 LEU   241      30.379  57.510  64.473  1.00  0.00           H  
ATOM   3625  C   LEU   241      25.438  57.468  67.623  1.00  0.00           C  
ATOM   3626  O   LEU   241      25.726  56.667  68.518  1.00  0.00           O  
ATOM   3627  N   PRO   242      24.174  57.648  67.169  1.00  0.00           N  
ATOM   3628  CD  PRO   242      23.808  58.557  66.139  1.00  0.00           C  
ATOM   3629  HD2 PRO   242      24.311  58.412  65.182  1.00  0.00           H  
ATOM   3630  HD3 PRO   242      23.967  59.547  66.566  1.00  0.00           H  
ATOM   3631  CG  PRO   242      22.364  58.425  65.868  1.00  0.00           C  
ATOM   3632  HG2 PRO   242      22.144  58.038  64.873  1.00  0.00           H  
ATOM   3633  HG3 PRO   242      21.893  59.407  65.832  1.00  0.00           H  
ATOM   3634  CB  PRO   242      21.796  57.386  66.874  1.00  0.00           C  
ATOM   3635  HB2 PRO   242      21.060  56.665  66.517  1.00  0.00           H  
ATOM   3636  HB3 PRO   242      21.398  58.009  67.676  1.00  0.00           H  
ATOM   3637  CA  PRO   242      23.089  56.723  67.428  1.00  0.00           C  
ATOM   3638  HA  PRO   242      22.955  56.612  68.504  1.00  0.00           H  
ATOM   3639  C   PRO   242      23.358  55.316  66.943  1.00  0.00           C  
ATOM   3640  O   PRO   242      23.758  55.186  65.824  1.00  0.00           O  
ATOM   3641  N   CYX   243      23.196  54.371  67.869  1.00  0.00           N  
ATOM   3642  H   CYX   243      23.147  54.739  68.808  1.00  0.00           H  
ATOM   3643  CA  CYX   243      23.538  52.921  67.684  1.00  0.00           C  
ATOM   3644  HA  CYX   243      23.958  52.767  66.690  1.00  0.00           H  
ATOM   3645  CB  CYX   243      24.764  52.645  68.578  1.00  0.00           C  
ATOM   3646  HB2 CYX   243      24.462  52.828  69.609  1.00  0.00           H  
ATOM   3647  HB3 CYX   243      24.989  51.579  68.603  1.00  0.00           H  
ATOM   3648  SG  CYX   243      26.298  53.596  68.298  1.00  0.00           S  
ATOM   3649  C   CYX   243      22.355  51.915  67.876  1.00  0.00           C  
ATOM   3650  O   CYX   243      21.429  52.210  68.621  1.00  0.00           O  
ATOM   3651  N   ARG   244      22.514  50.662  67.438  1.00  0.00           N  
ATOM   3652  H   ARG   244      23.370  50.377  66.983  1.00  0.00           H  
ATOM   3653  CA  ARG   244      21.529  49.585  67.503  1.00  0.00           C  
ATOM   3654  HA  ARG   244      20.817  49.824  68.293  1.00  0.00           H  
ATOM   3655  CB  ARG   244      20.921  49.438  66.100  1.00  0.00           C  
ATOM   3656  HB2 ARG   244      21.718  49.424  65.357  1.00  0.00           H  
ATOM   3657  HB3 ARG   244      20.487  48.439  66.051  1.00  0.00           H  
ATOM   3658  CG  ARG   244      19.888  50.508  65.722  1.00  0.00           C  
ATOM   3659  HG2 ARG   244      19.084  50.470  66.458  1.00  0.00           H  
ATOM   3660  HG3 ARG   244      20.348  51.493  65.801  1.00  0.00           H  
ATOM   3661  CD  ARG   244      19.194  50.334  64.402  1.00  0.00           C  
ATOM   3662  HD2 ARG   244      19.955  49.914  63.745  1.00  0.00           H  
ATOM   3663  HD3 ARG   244      18.424  49.563  64.389  1.00  0.00           H  
ATOM   3664  NE  ARG   244      18.631  51.603  63.863  1.00  0.00           N  
ATOM   3665  HE  ARG   244      18.592  52.474  64.372  1.00  0.00           H  
ATOM   3666  CZ  ARG   244      18.408  51.852  62.569  1.00  0.00           C  
ATOM   3667  NH1 ARG   244      17.938  52.936  62.153  1.00  0.00           N  
ATOM   3668 HH11 ARG   244      17.937  53.350  61.231  1.00  0.00           H  
ATOM   3669 HH12 ARG   244      17.432  53.454  62.858  1.00  0.00           H  
ATOM   3670  NH2 ARG   244      18.981  51.032  61.725  1.00  0.00           N  
ATOM   3671 HH21 ARG   244      19.104  50.080  62.040  1.00  0.00           H  
ATOM   3672 HH22 ARG   244      18.697  51.118  60.760  1.00  0.00           H  
ATOM   3673  C   ARG   244      22.248  48.370  68.003  1.00  0.00           C  
ATOM   3674  O   ARG   244      23.368  48.016  67.492  1.00  0.00           O  
ATOM   3675  N   ILE   245      21.897  47.955  69.221  1.00  0.00           N  
ATOM   3676  H   ILE   245      20.939  47.990  69.537  1.00  0.00           H  
ATOM   3677  CA  ILE   245      22.790  47.210  70.197  1.00  0.00           C  
ATOM   3678  HA  ILE   245      23.691  46.913  69.661  1.00  0.00           H  
ATOM   3679  CB  ILE   245      23.253  48.005  71.450  1.00  0.00           C  
ATOM   3680  HB  ILE   245      22.357  48.102  72.062  1.00  0.00           H  
ATOM   3681  CG2 ILE   245      24.351  47.233  72.267  1.00  0.00           C  
ATOM   3682 HG21 ILE   245      24.698  47.974  72.987  1.00  0.00           H  
ATOM   3683 HG22 ILE   245      24.008  46.347  72.802  1.00  0.00           H  
ATOM   3684 HG23 ILE   245      25.233  47.032  71.658  1.00  0.00           H  
ATOM   3685  CG1 ILE   245      23.713  49.398  70.988  1.00  0.00           C  
ATOM   3686 HG12 ILE   245      24.627  49.749  71.468  1.00  0.00           H  
ATOM   3687 HG13 ILE   245      24.048  49.345  69.952  1.00  0.00           H  
ATOM   3688  CD1 ILE   245      22.605  50.437  71.223  1.00  0.00           C  
ATOM   3689 HD11 ILE   245      22.900  51.380  70.762  1.00  0.00           H  
ATOM   3690 HD12 ILE   245      21.679  49.989  70.862  1.00  0.00           H  
ATOM   3691 HD13 ILE   245      22.583  50.601  72.300  1.00  0.00           H  
ATOM   3692  C   ILE   245      22.173  45.910  70.684  1.00  0.00           C  
ATOM   3693  O   ILE   245      21.084  45.906  71.234  1.00  0.00           O  
ATOM   3694  N   LYS   246      22.955  44.745  70.627  1.00  0.00           N  
ATOM   3695  H   LYS   246      23.794  44.919  70.091  1.00  0.00           H  
ATOM   3696  CA  LYS   246      22.620  43.381  71.038  1.00  0.00           C  
ATOM   3697  HA  LYS   246      21.797  43.339  71.752  1.00  0.00           H  
ATOM   3698  CB  LYS   246      22.297  42.544  69.779  1.00  0.00           C  
ATOM   3699  HB2 LYS   246      23.053  42.743  69.019  1.00  0.00           H  
ATOM   3700  HB3 LYS   246      22.499  41.502  70.028  1.00  0.00           H  
ATOM   3701  CG  LYS   246      20.854  42.765  69.132  1.00  0.00           C  
ATOM   3702  HG2 LYS   246      20.109  42.539  69.895  1.00  0.00           H  
ATOM   3703  HG3 LYS   246      20.711  43.738  68.662  1.00  0.00           H  
ATOM   3704  CD  LYS   246      20.598  41.744  68.002  1.00  0.00           C  
ATOM   3705  HD2 LYS   246      20.712  40.788  68.512  1.00  0.00           H  
ATOM   3706  HD3 LYS   246      19.543  41.870  67.759  1.00  0.00           H  
ATOM   3707  CE  LYS   246      21.538  41.716  66.807  1.00  0.00           C  
ATOM   3708  HE2 LYS   246      21.645  42.754  66.492  1.00  0.00           H  
ATOM   3709  HE3 LYS   246      22.506  41.409  67.201  1.00  0.00           H  
ATOM   3710  NZ  LYS   246      21.195  40.800  65.731  1.00  0.00           N  
ATOM   3711  HZ1 LYS   246      20.839  39.929  66.098  1.00  0.00           H  
ATOM   3712  HZ2 LYS   246      20.403  41.191  65.242  1.00  0.00           H  
ATOM   3713  HZ3 LYS   246      21.976  40.517  65.157  1.00  0.00           H  
ATOM   3714  C   LYS   246      23.798  42.647  71.771  1.00  0.00           C  
ATOM   3715  O   LYS   246      24.979  42.727  71.298  1.00  0.00           O  
ATOM   3716  N   GLN   247      23.512  41.883  72.755  1.00  0.00           N  
ATOM   3717  H   GLN   247      22.558  41.558  72.832  1.00  0.00           H  
ATOM   3718  CA  GLN   247      24.530  41.161  73.572  1.00  0.00           C  
ATOM   3719  HA  GLN   247      25.492  41.665  73.479  1.00  0.00           H  
ATOM   3720  CB  GLN   247      24.070  41.325  75.003  1.00  0.00           C  
ATOM   3721  HB2 GLN   247      23.820  42.383  75.077  1.00  0.00           H  
ATOM   3722  HB3 GLN   247      23.109  40.828  75.139  1.00  0.00           H  
ATOM   3723  CG  GLN   247      25.067  40.880  76.036  1.00  0.00           C  
ATOM   3724  HG2 GLN   247      25.348  39.835  75.901  1.00  0.00           H  
ATOM   3725  HG3 GLN   247      25.961  41.481  75.869  1.00  0.00           H  
ATOM   3726  CD  GLN   247      24.586  41.136  77.435  1.00  0.00           C  
ATOM   3727  OE1 GLN   247      23.784  40.454  78.043  1.00  0.00           O  
ATOM   3728  NE2 GLN   247      25.136  42.115  78.106  1.00  0.00           N  
ATOM   3729 HE21 GLN   247      24.891  42.318  79.064  1.00  0.00           H  
ATOM   3730 HE22 GLN   247      25.975  42.574  77.780  1.00  0.00           H  
ATOM   3731  C   GLN   247      24.656  39.705  73.111  1.00  0.00           C  
ATOM   3732  O   GLN   247      23.694  39.028  72.840  1.00  0.00           O  
ATOM   3733  N   ILE   248      25.936  39.283  72.894  1.00  0.00           N  
ATOM   3734  H   ILE   248      26.728  39.769  73.290  1.00  0.00           H  
ATOM   3735  CA  ILE   248      26.242  37.843  72.633  1.00  0.00           C  
ATOM   3736  HA  ILE   248      25.474  37.460  71.961  1.00  0.00           H  
ATOM   3737  CB  ILE   248      27.570  37.682  71.900  1.00  0.00           C  
ATOM   3738  HB  ILE   248      28.440  37.823  72.542  1.00  0.00           H  
ATOM   3739  CG2 ILE   248      27.815  36.228  71.341  1.00  0.00           C  
ATOM   3740 HG21 ILE   248      28.651  36.190  70.643  1.00  0.00           H  
ATOM   3741 HG22 ILE   248      28.035  35.457  72.079  1.00  0.00           H  
ATOM   3742 HG23 ILE   248      26.936  35.933  70.768  1.00  0.00           H  
ATOM   3743  CG1 ILE   248      27.717  38.557  70.668  1.00  0.00           C  
ATOM   3744 HG12 ILE   248      27.549  38.061  69.712  1.00  0.00           H  
ATOM   3745 HG13 ILE   248      26.803  39.150  70.626  1.00  0.00           H  
ATOM   3746  CD1 ILE   248      28.874  39.530  70.766  1.00  0.00           C  
ATOM   3747 HD11 ILE   248      29.829  39.085  71.046  1.00  0.00           H  
ATOM   3748 HD12 ILE   248      28.960  40.021  69.796  1.00  0.00           H  
ATOM   3749 HD13 ILE   248      28.624  40.349  71.442  1.00  0.00           H  
ATOM   3750  C   ILE   248      26.096  36.939  73.876  1.00  0.00           C  
ATOM   3751  O   ILE   248      26.856  37.086  74.853  1.00  0.00           O  
ATOM   3752  N   ILE   249      25.133  35.953  73.934  1.00  0.00           N  
ATOM   3753  H   ILE   249      24.527  35.818  73.138  1.00  0.00           H  
ATOM   3754  CA  ILE   249      24.809  35.072  75.014  1.00  0.00           C  
ATOM   3755  HA  ILE   249      25.257  35.331  75.974  1.00  0.00           H  
ATOM   3756  CB  ILE   249      23.329  35.019  75.384  1.00  0.00           C  
ATOM   3757  HB  ILE   249      23.312  34.252  76.158  1.00  0.00           H  
ATOM   3758  CG2 ILE   249      22.988  36.327  76.037  1.00  0.00           C  
ATOM   3759 HG21 ILE   249      22.989  37.058  75.229  1.00  0.00           H  
ATOM   3760 HG22 ILE   249      21.968  36.214  76.404  1.00  0.00           H  
ATOM   3761 HG23 ILE   249      23.752  36.721  76.709  1.00  0.00           H  
ATOM   3762  CG1 ILE   249      22.304  34.686  74.288  1.00  0.00           C  
ATOM   3763 HG12 ILE   249      21.383  35.234  74.487  1.00  0.00           H  
ATOM   3764 HG13 ILE   249      22.613  35.046  73.307  1.00  0.00           H  
ATOM   3765  CD1 ILE   249      22.052  33.152  74.174  1.00  0.00           C  
ATOM   3766 HD11 ILE   249      21.532  32.864  75.087  1.00  0.00           H  
ATOM   3767 HD12 ILE   249      21.380  32.848  73.372  1.00  0.00           H  
ATOM   3768 HD13 ILE   249      22.978  32.577  74.155  1.00  0.00           H  
ATOM   3769  C   ILE   249      25.424  33.653  74.894  1.00  0.00           C  
ATOM   3770  O   ILE   249      25.585  32.950  75.894  1.00  0.00           O  
ATOM   3771  N   ASN   250      25.952  33.306  73.728  1.00  0.00           N  
ATOM   3772  H   ASN   250      26.078  34.046  73.052  1.00  0.00           H  
ATOM   3773  CA  ASN   250      26.577  31.985  73.385  1.00  0.00           C  
ATOM   3774  HA  ASN   250      27.364  31.722  74.091  1.00  0.00           H  
ATOM   3775  CB  ASN   250      25.578  30.791  73.554  1.00  0.00           C  
ATOM   3776  HB2 ASN   250      25.128  30.573  74.523  1.00  0.00           H  
ATOM   3777  HB3 ASN   250      24.739  30.947  72.876  1.00  0.00           H  
ATOM   3778  CG  ASN   250      26.223  29.447  73.266  1.00  0.00           C  
ATOM   3779  OD1 ASN   250      27.459  29.355  73.328  1.00  0.00           O  
ATOM   3780  ND2 ASN   250      25.471  28.383  72.928  1.00  0.00           N  
ATOM   3781 HD21 ASN   250      26.022  27.587  72.640  1.00  0.00           H  
ATOM   3782 HD22 ASN   250      24.610  28.667  72.483  1.00  0.00           H  
ATOM   3783  C   ASN   250      27.126  32.204  72.029  1.00  0.00           C  
ATOM   3784  O   ASN   250      26.345  32.305  71.057  1.00  0.00           O  
ATOM   3785  N   MET   251      28.438  32.066  71.923  1.00  0.00           N  
ATOM   3786  H   MET   251      28.897  31.726  72.756  1.00  0.00           H  
ATOM   3787  CA  MET   251      29.150  31.750  70.682  1.00  0.00           C  
ATOM   3788  HA  MET   251      28.410  31.860  69.889  1.00  0.00           H  
ATOM   3789  CB  MET   251      30.277  32.752  70.318  1.00  0.00           C  
ATOM   3790  HB2 MET   251      29.805  33.730  70.409  1.00  0.00           H  
ATOM   3791  HB3 MET   251      31.064  32.571  71.050  1.00  0.00           H  
ATOM   3792  CG  MET   251      30.896  32.567  68.925  1.00  0.00           C  
ATOM   3793  HG2 MET   251      30.218  32.828  68.113  1.00  0.00           H  
ATOM   3794  HG3 MET   251      31.701  33.299  68.853  1.00  0.00           H  
ATOM   3795  SD  MET   251      31.627  30.914  68.399  1.00  0.00           S  
ATOM   3796  CE  MET   251      33.005  30.769  69.560  1.00  0.00           C  
ATOM   3797  HE1 MET   251      33.429  31.749  69.779  1.00  0.00           H  
ATOM   3798  HE2 MET   251      32.595  30.445  70.517  1.00  0.00           H  
ATOM   3799  HE3 MET   251      33.631  29.952  69.201  1.00  0.00           H  
ATOM   3800  C   MET   251      29.562  30.319  70.829  1.00  0.00           C  
ATOM   3801  O   MET   251      30.210  30.046  71.840  1.00  0.00           O  
ATOM   3802  N   TRP   252      29.173  29.424  69.909  1.00  0.00           N  
ATOM   3803  H   TRP   252      28.800  29.801  69.050  1.00  0.00           H  
ATOM   3804  CA  TRP   252      29.624  28.008  69.982  1.00  0.00           C  
ATOM   3805  HA  TRP   252      30.666  27.915  70.290  1.00  0.00           H  
ATOM   3806  CB  TRP   252      28.828  27.274  71.086  1.00  0.00           C  
ATOM   3807  HB2 TRP   252      28.959  27.554  72.131  1.00  0.00           H  
ATOM   3808  HB3 TRP   252      27.818  27.647  70.916  1.00  0.00           H  
ATOM   3809  CG  TRP   252      28.890  25.790  71.070  1.00  0.00           C  
ATOM   3810  CD1 TRP   252      27.871  24.951  70.763  1.00  0.00           C  
ATOM   3811  HD1 TRP   252      26.884  25.248  70.442  1.00  0.00           H  
ATOM   3812  NE1 TRP   252      28.289  23.669  70.602  1.00  0.00           N  
ATOM   3813  HE1 TRP   252      27.679  22.866  70.548  1.00  0.00           H  
ATOM   3814  CE2 TRP   252      29.595  23.523  71.119  1.00  0.00           C  
ATOM   3815  CZ2 TRP   252      30.308  22.431  71.588  1.00  0.00           C  
ATOM   3816  HZ2 TRP   252      29.872  21.467  71.807  1.00  0.00           H  
ATOM   3817  CH2 TRP   252      31.628  22.679  72.066  1.00  0.00           C  
ATOM   3818  HH2 TRP   252      32.185  21.824  72.419  1.00  0.00           H  
ATOM   3819  CZ3 TRP   252      32.171  23.986  72.134  1.00  0.00           C  
ATOM   3820  HZ3 TRP   252      33.192  24.111  72.463  1.00  0.00           H  
ATOM   3821  CE3 TRP   252      31.349  25.041  71.930  1.00  0.00           C  
ATOM   3822  HE3 TRP   252      31.693  26.058  72.046  1.00  0.00           H  
ATOM   3823  CD2 TRP   252      30.013  24.882  71.364  1.00  0.00           C  
ATOM   3824  C   TRP   252      29.508  27.369  68.632  1.00  0.00           C  
ATOM   3825  O   TRP   252      28.753  27.806  67.736  1.00  0.00           O  
ATOM   3826  N   CYX   253      30.175  26.279  68.379  1.00  0.00           N  
ATOM   3827  H   CYX   253      30.791  26.060  69.148  1.00  0.00           H  
ATOM   3828  CA  CYX   253      30.162  25.414  67.215  1.00  0.00           C  
ATOM   3829  HA  CYX   253      30.016  26.151  66.425  1.00  0.00           H  
ATOM   3830  CB  CYX   253      31.515  24.702  66.967  1.00  0.00           C  
ATOM   3831  HB2 CYX   253      32.179  25.083  67.742  1.00  0.00           H  
ATOM   3832  HB3 CYX   253      31.373  23.636  67.142  1.00  0.00           H  
ATOM   3833  SG  CYX   253      32.368  25.345  65.420  1.00  0.00           S  
ATOM   3834  C   CYX   253      28.935  24.526  67.210  1.00  0.00           C  
ATOM   3835  O   CYX   253      28.956  23.317  67.450  1.00  0.00           O  
ATOM   3836  N   LYS   254      27.857  25.191  66.728  1.00  0.00           N  
ATOM   3837  H   LYS   254      28.024  26.158  66.487  1.00  0.00           H  
ATOM   3838  CA  LYS   254      26.504  24.578  66.485  1.00  0.00           C  
ATOM   3839  HA  LYS   254      26.735  23.533  66.278  1.00  0.00           H  
ATOM   3840  CB  LYS   254      25.671  24.740  67.757  1.00  0.00           C  
ATOM   3841  HB2 LYS   254      24.655  24.386  67.584  1.00  0.00           H  
ATOM   3842  HB3 LYS   254      26.050  24.201  68.626  1.00  0.00           H  
ATOM   3843  CG  LYS   254      25.489  26.253  68.163  1.00  0.00           C  
ATOM   3844  HG2 LYS   254      26.495  26.617  68.371  1.00  0.00           H  
ATOM   3845  HG3 LYS   254      25.129  26.806  67.295  1.00  0.00           H  
ATOM   3846  CD  LYS   254      24.676  26.401  69.444  1.00  0.00           C  
ATOM   3847  HD2 LYS   254      24.422  25.430  69.869  1.00  0.00           H  
ATOM   3848  HD3 LYS   254      25.199  26.997  70.192  1.00  0.00           H  
ATOM   3849  CE  LYS   254      23.336  27.023  69.206  1.00  0.00           C  
ATOM   3850  HE2 LYS   254      22.794  26.572  68.376  1.00  0.00           H  
ATOM   3851  HE3 LYS   254      22.710  26.846  70.080  1.00  0.00           H  
ATOM   3852  NZ  LYS   254      23.309  28.547  69.004  1.00  0.00           N  
ATOM   3853  HZ1 LYS   254      22.346  28.850  68.953  1.00  0.00           H  
ATOM   3854  HZ2 LYS   254      23.778  29.052  69.741  1.00  0.00           H  
ATOM   3855  HZ3 LYS   254      23.686  28.889  68.131  1.00  0.00           H  
ATOM   3856  C   LYS   254      25.725  25.247  65.317  1.00  0.00           C  
ATOM   3857  O   LYS   254      26.161  26.265  64.881  1.00  0.00           O  
ATOM   3858  N   VAL   255      24.459  24.781  65.058  1.00  0.00           N  
ATOM   3859  H   VAL   255      24.168  23.923  65.504  1.00  0.00           H  
ATOM   3860  CA  VAL   255      23.529  25.545  64.256  1.00  0.00           C  
ATOM   3861  HA  VAL   255      23.971  25.632  63.263  1.00  0.00           H  
ATOM   3862  CB  VAL   255      22.281  24.675  63.925  1.00  0.00           C  
ATOM   3863  HB  VAL   255      21.586  25.162  63.240  1.00  0.00           H  
ATOM   3864  CG1 VAL   255      22.659  23.382  63.304  1.00  0.00           C  
ATOM   3865 HG11 VAL   255      23.325  22.847  63.982  1.00  0.00           H  
ATOM   3866 HG12 VAL   255      21.731  22.845  63.110  1.00  0.00           H  
ATOM   3867 HG13 VAL   255      23.085  23.609  62.327  1.00  0.00           H  
ATOM   3868  CG2 VAL   255      21.490  24.357  65.215  1.00  0.00           C  
ATOM   3869 HG21 VAL   255      22.049  23.835  65.991  1.00  0.00           H  
ATOM   3870 HG22 VAL   255      21.065  25.279  65.612  1.00  0.00           H  
ATOM   3871 HG23 VAL   255      20.715  23.712  64.801  1.00  0.00           H  
ATOM   3872  C   VAL   255      23.254  26.933  64.750  1.00  0.00           C  
ATOM   3873  O   VAL   255      22.931  27.076  65.909  1.00  0.00           O  
ATOM   3874  N   GLY   256      23.575  28.011  63.989  1.00  0.00           N  
ATOM   3875  H   GLY   256      23.934  27.852  63.059  1.00  0.00           H  
ATOM   3876  CA  GLY   256      23.557  29.458  64.326  1.00  0.00           C  
ATOM   3877  HA2 GLY   256      23.866  30.030  63.451  1.00  0.00           H  
ATOM   3878  HA3 GLY   256      22.635  29.884  64.720  1.00  0.00           H  
ATOM   3879  C   GLY   256      24.590  29.759  65.369  1.00  0.00           C  
ATOM   3880  O   GLY   256      24.185  30.157  66.484  1.00  0.00           O  
ATOM   3881  N   LYS   257      25.862  29.742  65.013  1.00  0.00           N  
ATOM   3882  H   LYS   257      26.022  29.744  64.015  1.00  0.00           H  
ATOM   3883  CA  LYS   257      27.060  29.815  65.791  1.00  0.00           C  
ATOM   3884  HA  LYS   257      27.152  28.966  66.469  1.00  0.00           H  
ATOM   3885  CB  LYS   257      28.247  29.971  64.936  1.00  0.00           C  
ATOM   3886  HB2 LYS   257      28.059  30.664  64.117  1.00  0.00           H  
ATOM   3887  HB3 LYS   257      29.076  30.453  65.456  1.00  0.00           H  
ATOM   3888  CG  LYS   257      28.683  28.644  64.240  1.00  0.00           C  
ATOM   3889  HG2 LYS   257      28.954  27.967  65.050  1.00  0.00           H  
ATOM   3890  HG3 LYS   257      27.796  28.233  63.759  1.00  0.00           H  
ATOM   3891  CD  LYS   257      29.858  28.724  63.247  1.00  0.00           C  
ATOM   3892  HD2 LYS   257      29.656  29.447  62.456  1.00  0.00           H  
ATOM   3893  HD3 LYS   257      30.736  29.046  63.806  1.00  0.00           H  
ATOM   3894  CE  LYS   257      30.321  27.480  62.612  1.00  0.00           C  
ATOM   3895  HE2 LYS   257      30.976  26.997  63.337  1.00  0.00           H  
ATOM   3896  HE3 LYS   257      29.519  26.817  62.290  1.00  0.00           H  
ATOM   3897  NZ  LYS   257      31.274  27.740  61.518  1.00  0.00           N  
ATOM   3898  HZ1 LYS   257      30.835  28.314  60.813  1.00  0.00           H  
ATOM   3899  HZ2 LYS   257      32.103  28.194  61.874  1.00  0.00           H  
ATOM   3900  HZ3 LYS   257      31.572  26.897  61.047  1.00  0.00           H  
ATOM   3901  C   LYS   257      27.019  31.058  66.676  1.00  0.00           C  
ATOM   3902  O   LYS   257      27.343  31.035  67.909  1.00  0.00           O  
ATOM   3903  N   MET   258      26.604  32.220  66.124  1.00  0.00           N  
ATOM   3904  H   MET   258      26.398  32.178  65.136  1.00  0.00           H  
ATOM   3905  CA  MET   258      26.340  33.429  66.875  1.00  0.00           C  
ATOM   3906  HA  MET   258      27.083  33.534  67.666  1.00  0.00           H  
ATOM   3907  CB  MET   258      26.646  34.593  65.968  1.00  0.00           C  
ATOM   3908  HB2 MET   258      27.583  34.404  65.446  1.00  0.00           H  
ATOM   3909  HB3 MET   258      25.973  34.922  65.176  1.00  0.00           H  
ATOM   3910  CG  MET   258      26.850  35.926  66.665  1.00  0.00           C  
ATOM   3911  HG2 MET   258      27.019  36.748  65.970  1.00  0.00           H  
ATOM   3912  HG3 MET   258      25.951  36.157  67.236  1.00  0.00           H  
ATOM   3913  SD  MET   258      28.245  36.036  67.867  1.00  0.00           S  
ATOM   3914  CE  MET   258      29.549  36.248  66.633  1.00  0.00           C  
ATOM   3915  HE1 MET   258      29.763  37.312  66.533  1.00  0.00           H  
ATOM   3916  HE2 MET   258      30.401  35.689  67.021  1.00  0.00           H  
ATOM   3917  HE3 MET   258      29.323  35.873  65.635  1.00  0.00           H  
ATOM   3918  C   MET   258      24.889  33.461  67.386  1.00  0.00           C  
ATOM   3919  O   MET   258      23.903  33.810  66.709  1.00  0.00           O  
ATOM   3920  N   MET   259      24.749  33.461  68.734  1.00  0.00           N  
ATOM   3921  H   MET   259      25.521  33.228  69.343  1.00  0.00           H  
ATOM   3922  CA  MET   259      23.475  33.702  69.462  1.00  0.00           C  
ATOM   3923  HA  MET   259      22.742  34.035  68.727  1.00  0.00           H  
ATOM   3924  CB  MET   259      23.080  32.455  70.241  1.00  0.00           C  
ATOM   3925  HB2 MET   259      23.688  31.633  69.862  1.00  0.00           H  
ATOM   3926  HB3 MET   259      23.354  32.529  71.294  1.00  0.00           H  
ATOM   3927  CG  MET   259      21.586  32.110  70.182  1.00  0.00           C  
ATOM   3928  HG2 MET   259      21.327  31.689  71.153  1.00  0.00           H  
ATOM   3929  HG3 MET   259      21.039  33.011  69.905  1.00  0.00           H  
ATOM   3930  SD  MET   259      21.203  30.926  68.871  1.00  0.00           S  
ATOM   3931  CE  MET   259      21.471  31.766  67.253  1.00  0.00           C  
ATOM   3932  HE1 MET   259      20.916  31.268  66.459  1.00  0.00           H  
ATOM   3933  HE2 MET   259      21.247  32.826  67.375  1.00  0.00           H  
ATOM   3934  HE3 MET   259      22.516  31.674  66.956  1.00  0.00           H  
ATOM   3935  C   MET   259      23.418  34.867  70.456  1.00  0.00           C  
ATOM   3936  O   MET   259      24.266  34.963  71.377  1.00  0.00           O  
ATOM   3937  N   TYR   260      22.397  35.672  70.425  1.00  0.00           N  
ATOM   3938  H   TYR   260      21.760  35.380  69.699  1.00  0.00           H  
ATOM   3939  CA  TYR   260      22.174  36.962  70.983  1.00  0.00           C  
ATOM   3940  HA  TYR   260      23.122  37.289  71.410  1.00  0.00           H  
ATOM   3941  CB  TYR   260      21.927  38.063  69.901  1.00  0.00           C  
ATOM   3942  HB2 TYR   260      21.108  37.709  69.274  1.00  0.00           H  
ATOM   3943  HB3 TYR   260      21.649  38.967  70.444  1.00  0.00           H  
ATOM   3944  CG  TYR   260      23.056  38.417  68.927  1.00  0.00           C  
ATOM   3945  CD1 TYR   260      23.183  37.877  67.630  1.00  0.00           C  
ATOM   3946  HD1 TYR   260      22.549  37.046  67.356  1.00  0.00           H  
ATOM   3947  CE1 TYR   260      24.306  38.375  66.850  1.00  0.00           C  
ATOM   3948  HE1 TYR   260      24.322  38.105  65.804  1.00  0.00           H  
ATOM   3949  CZ  TYR   260      25.128  39.396  67.308  1.00  0.00           C  
ATOM   3950  OH  TYR   260      26.005  39.986  66.458  1.00  0.00           O  
ATOM   3951  HH  TYR   260      26.313  39.400  65.763  1.00  0.00           H  
ATOM   3952  CE2 TYR   260      24.858  39.996  68.534  1.00  0.00           C  
ATOM   3953  HE2 TYR   260      25.386  40.907  68.774  1.00  0.00           H  
ATOM   3954  CD2 TYR   260      23.887  39.429  69.376  1.00  0.00           C  
ATOM   3955  HD2 TYR   260      23.826  39.994  70.295  1.00  0.00           H  
ATOM   3956  C   TYR   260      21.062  36.999  72.074  1.00  0.00           C  
ATOM   3957  O   TYR   260      20.124  36.215  71.958  1.00  0.00           O  
ATOM   3958  N   ALA   261      20.899  38.140  72.777  1.00  0.00           N  
ATOM   3959  H   ALA   261      21.719  38.729  72.812  1.00  0.00           H  
ATOM   3960  CA  ALA   261      19.668  38.687  73.335  1.00  0.00           C  
ATOM   3961  HA  ALA   261      18.839  38.372  72.700  1.00  0.00           H  
ATOM   3962  CB  ALA   261      19.493  38.182  74.791  1.00  0.00           C  
ATOM   3963  HB1 ALA   261      19.930  37.217  75.046  1.00  0.00           H  
ATOM   3964  HB2 ALA   261      20.022  38.909  75.407  1.00  0.00           H  
ATOM   3965  HB3 ALA   261      18.499  38.327  75.214  1.00  0.00           H  
ATOM   3966  C   ALA   261      19.803  40.247  73.247  1.00  0.00           C  
ATOM   3967  O   ALA   261      20.930  40.756  73.007  1.00  0.00           O  
ATOM   3968  N   PRO   262      18.811  40.940  73.757  1.00  0.00           N  
ATOM   3969  CD  PRO   262      17.423  40.566  73.722  1.00  0.00           C  
ATOM   3970  HD2 PRO   262      17.223  40.230  74.740  1.00  0.00           H  
ATOM   3971  HD3 PRO   262      17.187  39.917  72.879  1.00  0.00           H  
ATOM   3972  CG  PRO   262      16.684  41.919  73.526  1.00  0.00           C  
ATOM   3973  HG2 PRO   262      15.657  41.933  73.889  1.00  0.00           H  
ATOM   3974  HG3 PRO   262      16.790  42.241  72.490  1.00  0.00           H  
ATOM   3975  CB  PRO   262      17.567  42.907  74.376  1.00  0.00           C  
ATOM   3976  HB2 PRO   262      17.430  42.895  75.457  1.00  0.00           H  
ATOM   3977  HB3 PRO   262      17.451  43.968  74.157  1.00  0.00           H  
ATOM   3978  CA  PRO   262      18.918  42.362  74.149  1.00  0.00           C  
ATOM   3979  HA  PRO   262      19.435  42.840  73.317  1.00  0.00           H  
ATOM   3980  C   PRO   262      19.841  42.588  75.409  1.00  0.00           C  
ATOM   3981  O   PRO   262      19.968  41.539  76.084  1.00  0.00           O  
ATOM   3982  N   PRO   263      20.595  43.655  75.510  1.00  0.00           N  
ATOM   3983  CD  PRO   263      21.292  44.333  74.434  1.00  0.00           C  
ATOM   3984  HD2 PRO   263      20.670  44.957  73.792  1.00  0.00           H  
ATOM   3985  HD3 PRO   263      21.715  43.637  73.710  1.00  0.00           H  
ATOM   3986  CG  PRO   263      22.391  45.175  75.083  1.00  0.00           C  
ATOM   3987  HG2 PRO   263      22.030  46.203  75.063  1.00  0.00           H  
ATOM   3988  HG3 PRO   263      23.372  44.994  74.643  1.00  0.00           H  
ATOM   3989  CB  PRO   263      22.396  44.817  76.583  1.00  0.00           C  
ATOM   3990  HB2 PRO   263      22.329  45.755  77.135  1.00  0.00           H  
ATOM   3991  HB3 PRO   263      23.337  44.298  76.766  1.00  0.00           H  
ATOM   3992  CA  PRO   263      21.031  44.154  76.809  1.00  0.00           C  
ATOM   3993  HA  PRO   263      21.132  43.324  77.509  1.00  0.00           H  
ATOM   3994  C   PRO   263      19.954  45.101  77.385  1.00  0.00           C  
ATOM   3995  O   PRO   263      19.186  45.777  76.670  1.00  0.00           O  
ATOM   3996  N   ILE   264      19.908  45.270  78.734  1.00  0.00           N  
ATOM   3997  H   ILE   264      20.583  44.685  79.205  1.00  0.00           H  
ATOM   3998  CA  ILE   264      19.484  46.371  79.493  1.00  0.00           C  
ATOM   3999  HA  ILE   264      18.409  46.527  79.395  1.00  0.00           H  
ATOM   4000  CB  ILE   264      19.581  46.057  81.020  1.00  0.00           C  
ATOM   4001  HB  ILE   264      20.549  45.707  81.378  1.00  0.00           H  
ATOM   4002  CG2 ILE   264      19.235  47.287  81.892  1.00  0.00           C  
ATOM   4003 HG21 ILE   264      19.249  47.070  82.960  1.00  0.00           H  
ATOM   4004 HG22 ILE   264      19.907  48.109  81.644  1.00  0.00           H  
ATOM   4005 HG23 ILE   264      18.319  47.752  81.529  1.00  0.00           H  
ATOM   4006  CG1 ILE   264      18.581  44.948  81.274  1.00  0.00           C  
ATOM   4007 HG12 ILE   264      17.533  45.239  81.203  1.00  0.00           H  
ATOM   4008 HG13 ILE   264      18.852  44.145  80.589  1.00  0.00           H  
ATOM   4009  CD1 ILE   264      18.850  44.247  82.606  1.00  0.00           C  
ATOM   4010 HD11 ILE   264      18.329  43.292  82.676  1.00  0.00           H  
ATOM   4011 HD12 ILE   264      19.910  44.158  82.844  1.00  0.00           H  
ATOM   4012 HD13 ILE   264      18.295  44.852  83.322  1.00  0.00           H  
ATOM   4013  C   ILE   264      20.314  47.591  79.138  1.00  0.00           C  
ATOM   4014  O   ILE   264      21.546  47.568  79.387  1.00  0.00           O  
ATOM   4015  N   SER   265      19.577  48.530  78.607  1.00  0.00           N  
ATOM   4016  H   SER   265      18.596  48.332  78.469  1.00  0.00           H  
ATOM   4017  CA  SER   265      20.023  49.939  78.479  1.00  0.00           C  
ATOM   4018  HA  SER   265      20.851  49.792  77.785  1.00  0.00           H  
ATOM   4019  CB  SER   265      18.887  50.793  77.832  1.00  0.00           C  
ATOM   4020  HB2 SER   265      18.588  50.334  76.890  1.00  0.00           H  
ATOM   4021  HB3 SER   265      17.971  50.797  78.422  1.00  0.00           H  
ATOM   4022  OG  SER   265      19.225  52.139  77.667  1.00  0.00           O  
ATOM   4023  HG  SER   265      18.523  52.598  78.135  1.00  0.00           H  
ATOM   4024  C   SER   265      20.419  50.589  79.849  1.00  0.00           C  
ATOM   4025  O   SER   265      19.603  50.637  80.728  1.00  0.00           O  
ATOM   4026  N   GLY   266      21.655  50.976  79.889  1.00  0.00           N  
ATOM   4027  H   GLY   266      22.226  50.979  79.055  1.00  0.00           H  
ATOM   4028  CA  GLY   266      22.279  51.313  81.184  1.00  0.00           C  
ATOM   4029  HA2 GLY   266      22.729  52.297  81.051  1.00  0.00           H  
ATOM   4030  HA3 GLY   266      21.540  51.317  81.985  1.00  0.00           H  
ATOM   4031  C   GLY   266      23.355  50.347  81.587  1.00  0.00           C  
ATOM   4032  O   GLY   266      23.895  50.490  82.704  1.00  0.00           O  
ATOM   4033  N   GLN   267      23.579  49.298  80.877  1.00  0.00           N  
ATOM   4034  H   GLN   267      22.802  49.030  80.290  1.00  0.00           H  
ATOM   4035  CA  GLN   267      24.597  48.274  81.182  1.00  0.00           C  
ATOM   4036  HA  GLN   267      25.223  48.606  82.011  1.00  0.00           H  
ATOM   4037  CB  GLN   267      23.955  46.922  81.499  1.00  0.00           C  
ATOM   4038  HB2 GLN   267      23.466  46.431  80.657  1.00  0.00           H  
ATOM   4039  HB3 GLN   267      24.774  46.261  81.782  1.00  0.00           H  
ATOM   4040  CG  GLN   267      22.977  46.862  82.735  1.00  0.00           C  
ATOM   4041  HG2 GLN   267      23.389  47.279  83.654  1.00  0.00           H  
ATOM   4042  HG3 GLN   267      22.080  47.405  82.435  1.00  0.00           H  
ATOM   4043  CD  GLN   267      22.607  45.497  83.178  1.00  0.00           C  
ATOM   4044  OE1 GLN   267      22.796  44.507  82.470  1.00  0.00           O  
ATOM   4045  NE2 GLN   267      22.226  45.317  84.414  1.00  0.00           N  
ATOM   4046 HE21 GLN   267      22.227  46.108  85.042  1.00  0.00           H  
ATOM   4047 HE22 GLN   267      21.934  44.388  84.681  1.00  0.00           H  
ATOM   4048  C   GLN   267      25.616  47.953  80.057  1.00  0.00           C  
ATOM   4049  O   GLN   267      26.333  46.913  80.018  1.00  0.00           O  
ATOM   4050  N   ILE   268      25.532  48.695  78.927  1.00  0.00           N  
ATOM   4051  H   ILE   268      24.952  49.517  79.015  1.00  0.00           H  
ATOM   4052  CA  ILE   268      26.392  48.372  77.747  1.00  0.00           C  
ATOM   4053  HA  ILE   268      26.469  47.302  77.557  1.00  0.00           H  
ATOM   4054  CB  ILE   268      25.725  48.995  76.513  1.00  0.00           C  
ATOM   4055  HB  ILE   268      25.364  50.002  76.725  1.00  0.00           H  
ATOM   4056  CG2 ILE   268      26.600  49.025  75.267  1.00  0.00           C  
ATOM   4057 HG21 ILE   268      26.136  49.625  74.484  1.00  0.00           H  
ATOM   4058 HG22 ILE   268      27.621  49.397  75.359  1.00  0.00           H  
ATOM   4059 HG23 ILE   268      26.753  47.995  74.946  1.00  0.00           H  
ATOM   4060  CG1 ILE   268      24.382  48.161  76.302  1.00  0.00           C  
ATOM   4061 HG12 ILE   268      24.608  47.228  75.786  1.00  0.00           H  
ATOM   4062 HG13 ILE   268      23.968  47.789  77.239  1.00  0.00           H  
ATOM   4063  CD1 ILE   268      23.318  49.104  75.618  1.00  0.00           C  
ATOM   4064 HD11 ILE   268      22.404  48.517  75.709  1.00  0.00           H  
ATOM   4065 HD12 ILE   268      23.130  49.959  76.267  1.00  0.00           H  
ATOM   4066 HD13 ILE   268      23.678  49.367  74.624  1.00  0.00           H  
ATOM   4067  C   ILE   268      27.840  48.885  77.884  1.00  0.00           C  
ATOM   4068  O   ILE   268      28.094  50.074  78.185  1.00  0.00           O  
ATOM   4069  N   ARG   269      28.775  47.914  77.799  1.00  0.00           N  
ATOM   4070  H   ARG   269      28.526  46.953  77.615  1.00  0.00           H  
ATOM   4071  CA  ARG   269      30.069  48.114  78.520  1.00  0.00           C  
ATOM   4072  HA  ARG   269      29.904  48.467  79.538  1.00  0.00           H  
ATOM   4073  CB  ARG   269      30.651  46.712  78.711  1.00  0.00           C  
ATOM   4074  HB2 ARG   269      30.703  46.210  77.745  1.00  0.00           H  
ATOM   4075  HB3 ARG   269      31.659  46.821  79.112  1.00  0.00           H  
ATOM   4076  CG  ARG   269      30.004  45.815  79.793  1.00  0.00           C  
ATOM   4077  HG2 ARG   269      30.218  46.264  80.763  1.00  0.00           H  
ATOM   4078  HG3 ARG   269      28.930  45.923  79.644  1.00  0.00           H  
ATOM   4079  CD  ARG   269      30.471  44.349  79.834  1.00  0.00           C  
ATOM   4080  HD2 ARG   269      31.517  44.375  79.527  1.00  0.00           H  
ATOM   4081  HD3 ARG   269      30.286  43.900  80.810  1.00  0.00           H  
ATOM   4082  NE  ARG   269      29.684  43.550  78.853  1.00  0.00           N  
ATOM   4083  HE  ARG   269      29.598  43.982  77.944  1.00  0.00           H  
ATOM   4084  CZ  ARG   269      29.251  42.314  78.885  1.00  0.00           C  
ATOM   4085  NH1 ARG   269      28.502  41.829  77.953  1.00  0.00           N  
ATOM   4086 HH11 ARG   269      28.087  40.929  78.149  1.00  0.00           H  
ATOM   4087 HH12 ARG   269      28.097  42.525  77.344  1.00  0.00           H  
ATOM   4088  NH2 ARG   269      29.646  41.531  79.837  1.00  0.00           N  
ATOM   4089 HH21 ARG   269      30.357  41.906  80.449  1.00  0.00           H  
ATOM   4090 HH22 ARG   269      29.732  40.537  79.677  1.00  0.00           H  
ATOM   4091  C   ARG   269      31.100  48.952  77.816  1.00  0.00           C  
ATOM   4092  O   ARG   269      32.086  49.303  78.481  1.00  0.00           O  
ATOM   4093  N   CYX   270      30.938  49.384  76.548  1.00  0.00           N  
ATOM   4094  H   CYX   270      30.012  49.139  76.228  1.00  0.00           H  
ATOM   4095  CA  CYX   270      31.984  49.647  75.639  1.00  0.00           C  
ATOM   4096  HA  CYX   270      32.667  48.799  75.694  1.00  0.00           H  
ATOM   4097  CB  CYX   270      31.421  49.502  74.253  1.00  0.00           C  
ATOM   4098  HB2 CYX   270      30.972  48.530  74.045  1.00  0.00           H  
ATOM   4099  HB3 CYX   270      30.590  50.203  74.169  1.00  0.00           H  
ATOM   4100  SG  CYX   270      32.522  49.983  72.851  1.00  0.00           S  
ATOM   4101  C   CYX   270      32.743  50.966  75.882  1.00  0.00           C  
ATOM   4102  O   CYX   270      32.115  52.014  75.881  1.00  0.00           O  
ATOM   4103  N   SER   271      34.044  50.830  75.983  1.00  0.00           N  
ATOM   4104  H   SER   271      34.446  49.904  76.004  1.00  0.00           H  
ATOM   4105  CA  SER   271      34.929  51.952  75.628  1.00  0.00           C  
ATOM   4106  HA  SER   271      34.440  52.604  74.904  1.00  0.00           H  
ATOM   4107  CB  SER   271      35.217  52.848  76.871  1.00  0.00           C  
ATOM   4108  HB2 SER   271      34.328  53.199  77.396  1.00  0.00           H  
ATOM   4109  HB3 SER   271      35.913  52.382  77.568  1.00  0.00           H  
ATOM   4110  OG  SER   271      35.820  54.048  76.456  1.00  0.00           O  
ATOM   4111  HG  SER   271      36.769  53.986  76.585  1.00  0.00           H  
ATOM   4112  C   SER   271      36.243  51.459  75.056  1.00  0.00           C  
ATOM   4113  O   SER   271      37.095  50.958  75.771  1.00  0.00           O  
ATOM   4114  N   SER   272      36.313  51.454  73.670  1.00  0.00           N  
ATOM   4115  H   SER   272      35.713  52.091  73.166  1.00  0.00           H  
ATOM   4116  CA  SER   272      37.388  50.921  72.818  1.00  0.00           C  
ATOM   4117  HA  SER   272      37.973  50.302  73.498  1.00  0.00           H  
ATOM   4118  CB  SER   272      36.835  50.135  71.630  1.00  0.00           C  
ATOM   4119  HB2 SER   272      35.953  49.591  71.967  1.00  0.00           H  
ATOM   4120  HB3 SER   272      36.593  50.891  70.883  1.00  0.00           H  
ATOM   4121  OG  SER   272      37.752  49.258  71.172  1.00  0.00           O  
ATOM   4122  HG  SER   272      37.194  48.614  70.729  1.00  0.00           H  
ATOM   4123  C   SER   272      38.260  52.066  72.289  1.00  0.00           C  
ATOM   4124  O   SER   272      37.759  53.067  71.816  1.00  0.00           O  
ATOM   4125  N   ASN   273      39.502  52.064  72.584  1.00  0.00           N  
ATOM   4126  H   ASN   273      39.853  51.204  72.980  1.00  0.00           H  
ATOM   4127  CA  ASN   273      40.473  53.001  71.974  1.00  0.00           C  
ATOM   4128  HA  ASN   273      40.216  54.022  72.255  1.00  0.00           H  
ATOM   4129  CB  ASN   273      41.856  52.697  72.450  1.00  0.00           C  
ATOM   4130  HB2 ASN   273      42.261  51.887  71.843  1.00  0.00           H  
ATOM   4131  HB3 ASN   273      42.433  53.565  72.133  1.00  0.00           H  
ATOM   4132  CG  ASN   273      41.973  52.377  73.930  1.00  0.00           C  
ATOM   4133  OD1 ASN   273      41.724  53.280  74.764  1.00  0.00           O  
ATOM   4134  ND2 ASN   273      41.992  51.114  74.301  1.00  0.00           N  
ATOM   4135 HD21 ASN   273      41.672  50.468  73.594  1.00  0.00           H  
ATOM   4136 HD22 ASN   273      41.427  50.986  75.128  1.00  0.00           H  
ATOM   4137  C   ASN   273      40.361  52.829  70.437  1.00  0.00           C  
ATOM   4138  O   ASN   273      40.603  51.786  69.900  1.00  0.00           O  
ATOM   4139  N   ILE   274      39.969  53.881  69.702  1.00  0.00           N  
ATOM   4140  H   ILE   274      39.841  54.744  70.212  1.00  0.00           H  
ATOM   4141  CA  ILE   274      40.288  53.969  68.213  1.00  0.00           C  
ATOM   4142  HA  ILE   274      39.834  53.132  67.684  1.00  0.00           H  
ATOM   4143  CB  ILE   274      39.635  55.254  67.631  1.00  0.00           C  
ATOM   4144  HB  ILE   274      40.228  56.096  67.989  1.00  0.00           H  
ATOM   4145  CG2 ILE   274      39.871  55.157  66.117  1.00  0.00           C  
ATOM   4146 HG21 ILE   274      40.901  55.166  65.759  1.00  0.00           H  
ATOM   4147 HG22 ILE   274      39.468  54.254  65.660  1.00  0.00           H  
ATOM   4148 HG23 ILE   274      39.321  55.978  65.658  1.00  0.00           H  
ATOM   4149  CG1 ILE   274      38.145  55.425  68.002  1.00  0.00           C  
ATOM   4150 HG12 ILE   274      37.693  54.508  67.623  1.00  0.00           H  
ATOM   4151 HG13 ILE   274      37.971  55.424  69.078  1.00  0.00           H  
ATOM   4152  CD1 ILE   274      37.442  56.640  67.425  1.00  0.00           C  
ATOM   4153 HD11 ILE   274      37.375  56.672  66.338  1.00  0.00           H  
ATOM   4154 HD12 ILE   274      36.466  56.723  67.904  1.00  0.00           H  
ATOM   4155 HD13 ILE   274      38.040  57.516  67.674  1.00  0.00           H  
ATOM   4156  C   ILE   274      41.774  53.912  68.038  1.00  0.00           C  
ATOM   4157  O   ILE   274      42.569  54.387  68.887  1.00  0.00           O  
ATOM   4158  N   THR   275      42.203  53.149  67.061  1.00  0.00           N  
ATOM   4159  H   THR   275      41.627  52.509  66.533  1.00  0.00           H  
ATOM   4160  CA  THR   275      43.615  53.149  66.589  1.00  0.00           C  
ATOM   4161  HA  THR   275      44.094  54.013  67.048  1.00  0.00           H  
ATOM   4162  CB  THR   275      44.268  51.799  67.077  1.00  0.00           C  
ATOM   4163  HB  THR   275      45.305  51.753  66.744  1.00  0.00           H  
ATOM   4164  CG2 THR   275      44.275  51.853  68.616  1.00  0.00           C  
ATOM   4165 HG21 THR   275      43.271  51.829  69.040  1.00  0.00           H  
ATOM   4166 HG22 THR   275      44.853  51.048  69.070  1.00  0.00           H  
ATOM   4167 HG23 THR   275      44.800  52.764  68.902  1.00  0.00           H  
ATOM   4168  OG1 THR   275      43.568  50.668  66.621  1.00  0.00           O  
ATOM   4169  HG1 THR   275      44.046  50.432  65.823  1.00  0.00           H  
ATOM   4170  C   THR   275      43.836  53.335  65.144  1.00  0.00           C  
ATOM   4171  O   THR   275      44.973  53.636  64.720  1.00  0.00           O  
ATOM   4172  N   GLY   276      42.734  53.326  64.380  1.00  0.00           N  
ATOM   4173  H   GLY   276      41.895  53.551  64.895  1.00  0.00           H  
ATOM   4174  CA  GLY   276      42.777  53.502  62.930  1.00  0.00           C  
ATOM   4175  HA2 GLY   276      43.377  54.383  62.702  1.00  0.00           H  
ATOM   4176  HA3 GLY   276      43.380  52.658  62.596  1.00  0.00           H  
ATOM   4177  C   GLY   276      41.427  53.605  62.203  1.00  0.00           C  
ATOM   4178  O   GLY   276      40.377  53.829  62.855  1.00  0.00           O  
ATOM   4179  N   LEU   277      41.417  53.406  60.909  1.00  0.00           N  
ATOM   4180  H   LEU   277      42.285  53.241  60.419  1.00  0.00           H  
ATOM   4181  CA  LEU   277      40.200  53.380  60.042  1.00  0.00           C  
ATOM   4182  HA  LEU   277      39.483  52.845  60.665  1.00  0.00           H  
ATOM   4183  CB  LEU   277      39.848  54.849  59.749  1.00  0.00           C  
ATOM   4184  HB2 LEU   277      39.164  55.150  60.542  1.00  0.00           H  
ATOM   4185  HB3 LEU   277      40.754  55.456  59.765  1.00  0.00           H  
ATOM   4186  CG  LEU   277      39.046  55.141  58.524  1.00  0.00           C  
ATOM   4187  HG  LEU   277      39.533  54.619  57.700  1.00  0.00           H  
ATOM   4188  CD1 LEU   277      37.583  54.726  58.718  1.00  0.00           C  
ATOM   4189 HD11 LEU   277      37.029  54.662  57.781  1.00  0.00           H  
ATOM   4190 HD12 LEU   277      37.393  53.699  59.031  1.00  0.00           H  
ATOM   4191 HD13 LEU   277      37.147  55.406  59.450  1.00  0.00           H  
ATOM   4192  CD2 LEU   277      38.928  56.669  58.108  1.00  0.00           C  
ATOM   4193 HD21 LEU   277      38.470  56.780  57.125  1.00  0.00           H  
ATOM   4194 HD22 LEU   277      38.695  57.299  58.967  1.00  0.00           H  
ATOM   4195 HD23 LEU   277      39.961  56.989  57.968  1.00  0.00           H  
ATOM   4196  C   LEU   277      40.432  52.564  58.732  1.00  0.00           C  
ATOM   4197  O   LEU   277      41.370  52.819  58.007  1.00  0.00           O  
ATOM   4198  N   LEU   278      39.411  51.829  58.360  1.00  0.00           N  
ATOM   4199  H   LEU   278      38.766  51.592  59.100  1.00  0.00           H  
ATOM   4200  CA  LEU   278      39.211  51.298  57.027  1.00  0.00           C  
ATOM   4201  HA  LEU   278      40.215  51.176  56.620  1.00  0.00           H  
ATOM   4202  CB  LEU   278      38.517  49.957  56.924  1.00  0.00           C  
ATOM   4203  HB2 LEU   278      37.509  50.047  57.329  1.00  0.00           H  
ATOM   4204  HB3 LEU   278      38.524  49.777  55.849  1.00  0.00           H  
ATOM   4205  CG  LEU   278      39.264  48.775  57.547  1.00  0.00           C  
ATOM   4206  HG  LEU   278      39.433  49.017  58.596  1.00  0.00           H  
ATOM   4207  CD1 LEU   278      38.421  47.444  57.341  1.00  0.00           C  
ATOM   4208 HD11 LEU   278      38.886  46.749  58.040  1.00  0.00           H  
ATOM   4209 HD12 LEU   278      37.415  47.557  57.745  1.00  0.00           H  
ATOM   4210 HD13 LEU   278      38.407  47.055  56.323  1.00  0.00           H  
ATOM   4211  CD2 LEU   278      40.625  48.536  56.927  1.00  0.00           C  
ATOM   4212 HD21 LEU   278      40.470  48.626  55.852  1.00  0.00           H  
ATOM   4213 HD22 LEU   278      41.300  49.289  57.333  1.00  0.00           H  
ATOM   4214 HD23 LEU   278      40.967  47.617  57.403  1.00  0.00           H  
ATOM   4215  C   LEU   278      38.465  52.300  56.099  1.00  0.00           C  
ATOM   4216  O   LEU   278      37.344  52.791  56.352  1.00  0.00           O  
ATOM   4217  N   LEU   279      39.056  52.408  54.950  1.00  0.00           N  
ATOM   4218  H   LEU   279      39.882  51.858  54.766  1.00  0.00           H  
ATOM   4219  CA  LEU   279      38.651  53.362  53.816  1.00  0.00           C  
ATOM   4220  HA  LEU   279      37.644  53.752  53.962  1.00  0.00           H  
ATOM   4221  CB  LEU   279      39.485  54.643  54.107  1.00  0.00           C  
ATOM   4222  HB2 LEU   279      39.464  54.821  55.182  1.00  0.00           H  
ATOM   4223  HB3 LEU   279      40.480  54.604  53.664  1.00  0.00           H  
ATOM   4224  CG  LEU   279      38.816  55.894  53.485  1.00  0.00           C  
ATOM   4225  HG  LEU   279      38.485  55.779  52.453  1.00  0.00           H  
ATOM   4226  CD1 LEU   279      37.530  56.364  54.199  1.00  0.00           C  
ATOM   4227 HD11 LEU   279      37.144  57.179  53.586  1.00  0.00           H  
ATOM   4228 HD12 LEU   279      36.725  55.636  54.106  1.00  0.00           H  
ATOM   4229 HD13 LEU   279      37.675  56.658  55.239  1.00  0.00           H  
ATOM   4230  CD2 LEU   279      39.724  57.085  53.464  1.00  0.00           C  
ATOM   4231 HD21 LEU   279      40.421  56.984  52.633  1.00  0.00           H  
ATOM   4232 HD22 LEU   279      39.315  58.084  53.312  1.00  0.00           H  
ATOM   4233 HD23 LEU   279      40.324  57.117  54.374  1.00  0.00           H  
ATOM   4234  C   LEU   279      38.671  52.775  52.460  1.00  0.00           C  
ATOM   4235  O   LEU   279      39.466  51.865  52.185  1.00  0.00           O  
ATOM   4236  N   THR   280      37.750  53.179  51.545  1.00  0.00           N  
ATOM   4237  H   THR   280      37.033  53.837  51.814  1.00  0.00           H  
ATOM   4238  CA  THR   280      37.827  53.061  50.139  1.00  0.00           C  
ATOM   4239  HA  THR   280      38.840  52.735  49.903  1.00  0.00           H  
ATOM   4240  CB  THR   280      36.871  51.945  49.634  1.00  0.00           C  
ATOM   4241  HB  THR   280      35.867  52.368  49.660  1.00  0.00           H  
ATOM   4242  CG2 THR   280      37.195  51.604  48.222  1.00  0.00           C  
ATOM   4243 HG21 THR   280      36.939  52.405  47.529  1.00  0.00           H  
ATOM   4244 HG22 THR   280      38.251  51.342  48.161  1.00  0.00           H  
ATOM   4245 HG23 THR   280      36.638  50.701  47.973  1.00  0.00           H  
ATOM   4246  OG1 THR   280      37.099  50.839  50.439  1.00  0.00           O  
ATOM   4247  HG1 THR   280      37.111  51.147  51.349  1.00  0.00           H  
ATOM   4248  C   THR   280      37.489  54.399  49.425  1.00  0.00           C  
ATOM   4249  O   THR   280      36.595  55.132  49.814  1.00  0.00           O  
ATOM   4250  N   ARG   281      38.084  54.677  48.256  1.00  0.00           N  
ATOM   4251  H   ARG   281      38.624  53.967  47.781  1.00  0.00           H  
ATOM   4252  CA  ARG   281      37.609  55.782  47.328  1.00  0.00           C  
ATOM   4253  HA  ARG   281      37.664  56.777  47.770  1.00  0.00           H  
ATOM   4254  CB  ARG   281      38.531  55.839  46.097  1.00  0.00           C  
ATOM   4255  HB2 ARG   281      38.786  54.834  45.761  1.00  0.00           H  
ATOM   4256  HB3 ARG   281      37.961  56.230  45.255  1.00  0.00           H  
ATOM   4257  CG  ARG   281      39.762  56.667  46.285  1.00  0.00           C  
ATOM   4258  HG2 ARG   281      39.595  57.447  47.027  1.00  0.00           H  
ATOM   4259  HG3 ARG   281      40.494  56.056  46.814  1.00  0.00           H  
ATOM   4260  CD  ARG   281      40.323  57.367  44.989  1.00  0.00           C  
ATOM   4261  HD2 ARG   281      39.473  57.506  44.321  1.00  0.00           H  
ATOM   4262  HD3 ARG   281      40.664  58.364  45.268  1.00  0.00           H  
ATOM   4263  NE  ARG   281      41.296  56.623  44.164  1.00  0.00           N  
ATOM   4264  HE  ARG   281      41.575  55.713  44.501  1.00  0.00           H  
ATOM   4265  CZ  ARG   281      41.693  56.991  42.984  1.00  0.00           C  
ATOM   4266  NH1 ARG   281      42.499  56.217  42.312  1.00  0.00           N  
ATOM   4267 HH11 ARG   281      42.936  56.737  41.565  1.00  0.00           H  
ATOM   4268 HH12 ARG   281      42.887  55.360  42.680  1.00  0.00           H  
ATOM   4269  NH2 ARG   281      41.578  58.167  42.591  1.00  0.00           N  
ATOM   4270 HH21 ARG   281      41.113  58.852  43.170  1.00  0.00           H  
ATOM   4271 HH22 ARG   281      41.552  58.418  41.613  1.00  0.00           H  
ATOM   4272  C   ARG   281      36.134  55.501  46.890  1.00  0.00           C  
ATOM   4273  O   ARG   281      35.773  54.372  46.617  1.00  0.00           O  
ATOM   4274  N   ASP   282      35.451  56.553  46.656  1.00  0.00           N  
ATOM   4275  H   ASP   282      35.966  57.416  46.757  1.00  0.00           H  
ATOM   4276  CA  ASP   282      34.226  56.583  45.918  1.00  0.00           C  
ATOM   4277  HA  ASP   282      33.635  55.778  46.357  1.00  0.00           H  
ATOM   4278  CB  ASP   282      33.493  57.869  46.176  1.00  0.00           C  
ATOM   4279  HB2 ASP   282      33.475  58.070  47.247  1.00  0.00           H  
ATOM   4280  HB3 ASP   282      34.048  58.737  45.820  1.00  0.00           H  
ATOM   4281  CG  ASP   282      31.993  57.966  45.865  1.00  0.00           C  
ATOM   4282  OD1 ASP   282      31.635  58.562  44.774  1.00  0.00           O  
ATOM   4283  OD2 ASP   282      31.277  57.106  46.457  1.00  0.00           O  
ATOM   4284  C   ASP   282      34.449  56.330  44.443  1.00  0.00           C  
ATOM   4285  O   ASP   282      35.574  56.546  44.040  1.00  0.00           O  
ATOM   4286  N   GLY   283      33.359  55.948  43.688  1.00  0.00           N  
ATOM   4287  H   GLY   283      32.427  56.163  44.013  1.00  0.00           H  
ATOM   4288  CA  GLY   283      33.610  55.286  42.379  1.00  0.00           C  
ATOM   4289  HA2 GLY   283      34.450  54.598  42.473  1.00  0.00           H  
ATOM   4290  HA3 GLY   283      32.775  54.599  42.247  1.00  0.00           H  
ATOM   4291  C   GLY   283      33.792  56.204  41.163  1.00  0.00           C  
ATOM   4292  O   GLY   283      32.860  56.875  40.766  1.00  0.00           O  
ATOM   4293  N   GLY   284      34.965  56.254  40.528  1.00  0.00           N  
ATOM   4294  H   GLY   284      35.729  55.756  40.962  1.00  0.00           H  
ATOM   4295  CA  GLY   284      35.124  56.987  39.252  1.00  0.00           C  
ATOM   4296  HA2 GLY   284      36.187  57.050  39.020  1.00  0.00           H  
ATOM   4297  HA3 GLY   284      34.640  56.417  38.459  1.00  0.00           H  
ATOM   4298  C   GLY   284      34.671  58.469  39.149  1.00  0.00           C  
ATOM   4299  O   GLY   284      33.739  58.802  38.413  1.00  0.00           O  
ATOM   4300  N   ASN   285      35.524  59.354  39.788  1.00  0.00           N  
ATOM   4301  H   ASN   285      36.359  59.004  40.235  1.00  0.00           H  
ATOM   4302  CA  ASN   285      35.241  60.816  39.980  1.00  0.00           C  
ATOM   4303  HA  ASN   285      34.183  61.046  39.859  1.00  0.00           H  
ATOM   4304  CB  ASN   285      35.664  61.243  41.396  1.00  0.00           C  
ATOM   4305  HB2 ASN   285      35.003  60.852  42.169  1.00  0.00           H  
ATOM   4306  HB3 ASN   285      36.577  60.672  41.565  1.00  0.00           H  
ATOM   4307  CG  ASN   285      35.867  62.716  41.543  1.00  0.00           C  
ATOM   4308  OD1 ASN   285      34.969  63.414  41.151  1.00  0.00           O  
ATOM   4309  ND2 ASN   285      37.078  63.173  41.777  1.00  0.00           N  
ATOM   4310 HD21 ASN   285      37.749  62.451  41.995  1.00  0.00           H  
ATOM   4311 HD22 ASN   285      37.287  64.024  41.276  1.00  0.00           H  
ATOM   4312  C   ASN   285      35.878  61.676  38.836  1.00  0.00           C  
ATOM   4313  O   ASN   285      37.074  61.632  38.603  1.00  0.00           O  
ATOM   4314  N   SER   286      35.040  62.305  38.010  1.00  0.00           N  
ATOM   4315  H   SER   286      34.069  62.405  38.270  1.00  0.00           H  
ATOM   4316  CA  SER   286      35.596  62.874  36.742  1.00  0.00           C  
ATOM   4317  HA  SER   286      36.334  62.171  36.356  1.00  0.00           H  
ATOM   4318  CB  SER   286      34.446  63.083  35.734  1.00  0.00           C  
ATOM   4319  HB2 SER   286      34.019  64.048  36.007  1.00  0.00           H  
ATOM   4320  HB3 SER   286      34.877  63.113  34.733  1.00  0.00           H  
ATOM   4321  OG  SER   286      33.585  61.958  35.666  1.00  0.00           O  
ATOM   4322  HG  SER   286      32.698  62.265  35.868  1.00  0.00           H  
ATOM   4323  C   SER   286      36.393  64.201  36.887  1.00  0.00           C  
ATOM   4324  O   SER   286      37.082  64.637  35.983  1.00  0.00           O  
ATOM   4325  N   ASN   287      36.419  64.754  38.109  1.00  0.00           N  
ATOM   4326  H   ASN   287      35.756  64.396  38.781  1.00  0.00           H  
ATOM   4327  CA  ASN   287      37.051  65.956  38.481  1.00  0.00           C  
ATOM   4328  HA  ASN   287      37.278  66.398  37.510  1.00  0.00           H  
ATOM   4329  CB  ASN   287      35.921  66.726  39.178  1.00  0.00           C  
ATOM   4330  HB2 ASN   287      34.980  66.630  38.636  1.00  0.00           H  
ATOM   4331  HB3 ASN   287      35.721  66.424  40.207  1.00  0.00           H  
ATOM   4332  CG  ASN   287      36.350  68.156  39.274  1.00  0.00           C  
ATOM   4333  OD1 ASN   287      37.328  68.639  38.597  1.00  0.00           O  
ATOM   4334  ND2 ASN   287      35.662  69.102  39.780  1.00  0.00           N  
ATOM   4335 HD21 ASN   287      35.053  68.930  40.568  1.00  0.00           H  
ATOM   4336 HD22 ASN   287      35.862  70.016  39.401  1.00  0.00           H  
ATOM   4337  C   ASN   287      38.316  65.675  39.307  1.00  0.00           C  
ATOM   4338  O   ASN   287      38.295  65.457  40.524  1.00  0.00           O  
ATOM   4339  N   ASN   288      39.500  65.744  38.665  1.00  0.00           N  
ATOM   4340  H   ASN   288      39.431  65.724  37.658  1.00  0.00           H  
ATOM   4341  CA  ASN   288      40.760  65.412  39.194  1.00  0.00           C  
ATOM   4342  HA  ASN   288      40.472  64.445  39.607  1.00  0.00           H  
ATOM   4343  CB  ASN   288      41.722  65.338  37.994  1.00  0.00           C  
ATOM   4344  HB2 ASN   288      41.457  64.516  37.329  1.00  0.00           H  
ATOM   4345  HB3 ASN   288      41.836  66.295  37.484  1.00  0.00           H  
ATOM   4346  CG  ASN   288      43.119  64.996  38.462  1.00  0.00           C  
ATOM   4347  OD1 ASN   288      43.290  64.059  39.232  1.00  0.00           O  
ATOM   4348  ND2 ASN   288      44.191  65.356  37.795  1.00  0.00           N  
ATOM   4349 HD21 ASN   288      44.809  64.561  37.877  1.00  0.00           H  
ATOM   4350 HD22 ASN   288      43.935  65.623  36.856  1.00  0.00           H  
ATOM   4351  C   ASN   288      41.307  66.278  40.383  1.00  0.00           C  
ATOM   4352  O   ASN   288      42.091  65.898  41.255  1.00  0.00           O  
ATOM   4353  N   GLU   289      40.884  67.591  40.360  1.00  0.00           N  
ATOM   4354  H   GLU   289      40.224  67.737  39.610  1.00  0.00           H  
ATOM   4355  CA  GLU   289      40.867  68.545  41.520  1.00  0.00           C  
ATOM   4356  HA  GLU   289      41.870  68.899  41.758  1.00  0.00           H  
ATOM   4357  CB  GLU   289      40.028  69.756  41.196  1.00  0.00           C  
ATOM   4358  HB2 GLU   289      38.996  69.507  40.952  1.00  0.00           H  
ATOM   4359  HB3 GLU   289      40.063  70.450  42.036  1.00  0.00           H  
ATOM   4360  CG  GLU   289      40.593  70.439  39.943  1.00  0.00           C  
ATOM   4361  HG2 GLU   289      41.677  70.535  39.995  1.00  0.00           H  
ATOM   4362  HG3 GLU   289      40.318  69.797  39.106  1.00  0.00           H  
ATOM   4363  CD  GLU   289      40.061  71.913  39.706  1.00  0.00           C  
ATOM   4364  OE1 GLU   289      39.591  72.223  38.579  1.00  0.00           O  
ATOM   4365  OE2 GLU   289      40.068  72.723  40.637  1.00  0.00           O  
ATOM   4366  C   GLU   289      40.270  68.005  42.847  1.00  0.00           C  
ATOM   4367  O   GLU   289      40.513  68.620  43.942  1.00  0.00           O  
ATOM   4368  N   SER   290      39.488  66.930  42.823  1.00  0.00           N  
ATOM   4369  H   SER   290      39.212  66.602  41.908  1.00  0.00           H  
ATOM   4370  CA  SER   290      39.025  66.202  44.068  1.00  0.00           C  
ATOM   4371  HA  SER   290      39.188  66.906  44.884  1.00  0.00           H  
ATOM   4372  CB  SER   290      37.490  65.955  43.840  1.00  0.00           C  
ATOM   4373  HB2 SER   290      37.426  65.415  42.896  1.00  0.00           H  
ATOM   4374  HB3 SER   290      37.084  65.347  44.648  1.00  0.00           H  
ATOM   4375  OG  SER   290      36.721  67.210  43.758  1.00  0.00           O  
ATOM   4376  HG  SER   290      36.102  67.190  43.024  1.00  0.00           H  
ATOM   4377  C   SER   290      39.804  64.944  44.355  1.00  0.00           C  
ATOM   4378  O   SER   290      40.291  64.366  43.400  1.00  0.00           O  
ATOM   4379  N   GLU   291      39.692  64.453  45.565  1.00  0.00           N  
ATOM   4380  H   GLU   291      39.704  65.142  46.303  1.00  0.00           H  
ATOM   4381  CA  GLU   291      39.504  63.075  45.941  1.00  0.00           C  
ATOM   4382  HA  GLU   291      39.140  62.636  45.013  1.00  0.00           H  
ATOM   4383  CB  GLU   291      40.814  62.430  46.367  1.00  0.00           C  
ATOM   4384  HB2 GLU   291      41.607  62.960  45.839  1.00  0.00           H  
ATOM   4385  HB3 GLU   291      40.917  62.467  47.451  1.00  0.00           H  
ATOM   4386  CG  GLU   291      40.984  60.933  46.077  1.00  0.00           C  
ATOM   4387  HG2 GLU   291      41.819  60.588  46.686  1.00  0.00           H  
ATOM   4388  HG3 GLU   291      40.095  60.442  46.474  1.00  0.00           H  
ATOM   4389  CD  GLU   291      41.369  60.695  44.578  1.00  0.00           C  
ATOM   4390  OE1 GLU   291      40.414  60.298  43.807  1.00  0.00           O  
ATOM   4391  OE2 GLU   291      42.433  61.193  44.125  1.00  0.00           O  
ATOM   4392  C   GLU   291      38.390  62.737  46.973  1.00  0.00           C  
ATOM   4393  O   GLU   291      38.254  63.403  47.998  1.00  0.00           O  
ATOM   4394  N   ILE   292      37.634  61.689  46.648  1.00  0.00           N  
ATOM   4395  H   ILE   292      37.944  61.100  45.889  1.00  0.00           H  
ATOM   4396  CA  ILE   292      36.403  61.298  47.260  1.00  0.00           C  
ATOM   4397  HA  ILE   292      36.221  61.993  48.079  1.00  0.00           H  
ATOM   4398  CB  ILE   292      35.154  61.441  46.379  1.00  0.00           C  
ATOM   4399  HB  ILE   292      35.244  60.679  45.605  1.00  0.00           H  
ATOM   4400  CG2 ILE   292      33.810  61.289  47.189  1.00  0.00           C  
ATOM   4401 HG21 ILE   292      33.424  62.198  47.651  1.00  0.00           H  
ATOM   4402 HG22 ILE   292      33.045  60.844  46.552  1.00  0.00           H  
ATOM   4403 HG23 ILE   292      33.938  60.601  48.025  1.00  0.00           H  
ATOM   4404  CG1 ILE   292      35.199  62.741  45.636  1.00  0.00           C  
ATOM   4405 HG12 ILE   292      35.099  63.587  46.316  1.00  0.00           H  
ATOM   4406 HG13 ILE   292      36.094  62.857  45.025  1.00  0.00           H  
ATOM   4407  CD1 ILE   292      34.046  62.948  44.749  1.00  0.00           C  
ATOM   4408 HD11 ILE   292      33.153  62.900  45.373  1.00  0.00           H  
ATOM   4409 HD12 ILE   292      34.113  63.946  44.316  1.00  0.00           H  
ATOM   4410 HD13 ILE   292      34.069  62.140  44.018  1.00  0.00           H  
ATOM   4411  C   ILE   292      36.372  59.877  47.832  1.00  0.00           C  
ATOM   4412  O   ILE   292      36.827  58.920  47.152  1.00  0.00           O  
ATOM   4413  N   PHE   293      36.103  59.777  49.117  1.00  0.00           N  
ATOM   4414  H   PHE   293      36.095  60.647  49.630  1.00  0.00           H  
ATOM   4415  CA  PHE   293      36.197  58.510  49.905  1.00  0.00           C  
ATOM   4416  HA  PHE   293      36.479  57.711  49.219  1.00  0.00           H  
ATOM   4417  CB  PHE   293      37.303  58.706  50.909  1.00  0.00           C  
ATOM   4418  HB2 PHE   293      37.025  59.540  51.553  1.00  0.00           H  
ATOM   4419  HB3 PHE   293      37.328  57.869  51.607  1.00  0.00           H  
ATOM   4420  CG  PHE   293      38.664  58.991  50.315  1.00  0.00           C  
ATOM   4421  CD1 PHE   293      39.162  60.295  50.212  1.00  0.00           C  
ATOM   4422  HD1 PHE   293      38.457  61.074  50.463  1.00  0.00           H  
ATOM   4423  CE1 PHE   293      40.465  60.519  49.659  1.00  0.00           C  
ATOM   4424  HE1 PHE   293      40.825  61.525  49.504  1.00  0.00           H  
ATOM   4425  CZ  PHE   293      41.283  59.402  49.349  1.00  0.00           C  
ATOM   4426  HZ  PHE   293      42.236  59.492  48.849  1.00  0.00           H  
ATOM   4427  CE2 PHE   293      40.869  58.177  49.727  1.00  0.00           C  
ATOM   4428  HE2 PHE   293      41.523  57.400  49.357  1.00  0.00           H  
ATOM   4429  CD2 PHE   293      39.549  57.920  50.123  1.00  0.00           C  
ATOM   4430  HD2 PHE   293      39.060  56.958  50.150  1.00  0.00           H  
ATOM   4431  C   PHE   293      34.937  58.090  50.682  1.00  0.00           C  
ATOM   4432  O   PHE   293      34.365  58.895  51.434  1.00  0.00           O  
ATOM   4433  N   ARG   294      34.609  56.825  50.630  1.00  0.00           N  
ATOM   4434  H   ARG   294      35.269  56.177  50.224  1.00  0.00           H  
ATOM   4435  CA  ARG   294      33.513  56.140  51.445  1.00  0.00           C  
ATOM   4436  HA  ARG   294      32.918  56.987  51.787  1.00  0.00           H  
ATOM   4437  CB  ARG   294      32.780  55.047  50.589  1.00  0.00           C  
ATOM   4438  HB2 ARG   294      33.562  54.429  50.147  1.00  0.00           H  
ATOM   4439  HB3 ARG   294      32.301  54.292  51.212  1.00  0.00           H  
ATOM   4440  CG  ARG   294      31.713  55.510  49.558  1.00  0.00           C  
ATOM   4441  HG2 ARG   294      32.230  55.806  48.645  1.00  0.00           H  
ATOM   4442  HG3 ARG   294      30.994  54.731  49.303  1.00  0.00           H  
ATOM   4443  CD  ARG   294      30.814  56.572  50.159  1.00  0.00           C  
ATOM   4444  HD2 ARG   294      30.162  56.053  50.861  1.00  0.00           H  
ATOM   4445  HD3 ARG   294      31.397  57.369  50.621  1.00  0.00           H  
ATOM   4446  NE  ARG   294      30.034  57.180  49.053  1.00  0.00           N  
ATOM   4447  HE  ARG   294      30.522  57.148  48.169  1.00  0.00           H  
ATOM   4448  CZ  ARG   294      28.854  57.782  48.951  1.00  0.00           C  
ATOM   4449  NH1 ARG   294      28.581  58.341  47.831  1.00  0.00           N  
ATOM   4450 HH11 ARG   294      27.587  58.503  47.757  1.00  0.00           H  
ATOM   4451 HH12 ARG   294      29.096  58.311  46.963  1.00  0.00           H  
ATOM   4452  NH2 ARG   294      28.025  58.012  49.888  1.00  0.00           N  
ATOM   4453 HH21 ARG   294      28.340  57.866  50.837  1.00  0.00           H  
ATOM   4454 HH22 ARG   294      27.123  58.416  49.684  1.00  0.00           H  
ATOM   4455  C   ARG   294      34.150  55.337  52.634  1.00  0.00           C  
ATOM   4456  O   ARG   294      35.213  54.689  52.452  1.00  0.00           O  
ATOM   4457  N   PRO   295      33.528  55.275  53.793  1.00  0.00           N  
ATOM   4458  CD  PRO   295      32.792  56.409  54.315  1.00  0.00           C  
ATOM   4459  HD2 PRO   295      31.785  56.576  53.935  1.00  0.00           H  
ATOM   4460  HD3 PRO   295      33.435  57.275  54.161  1.00  0.00           H  
ATOM   4461  CG  PRO   295      32.624  56.272  55.805  1.00  0.00           C  
ATOM   4462  HG2 PRO   295      31.581  56.348  56.111  1.00  0.00           H  
ATOM   4463  HG3 PRO   295      33.257  56.965  56.360  1.00  0.00           H  
ATOM   4464  CB  PRO   295      33.028  54.827  56.110  1.00  0.00           C  
ATOM   4465  HB2 PRO   295      32.110  54.243  56.051  1.00  0.00           H  
ATOM   4466  HB3 PRO   295      33.473  54.752  57.103  1.00  0.00           H  
ATOM   4467  CA  PRO   295      33.895  54.450  54.922  1.00  0.00           C  
ATOM   4468  HA  PRO   295      34.891  54.804  55.188  1.00  0.00           H  
ATOM   4469  C   PRO   295      33.890  52.958  54.720  1.00  0.00           C  
ATOM   4470  O   PRO   295      33.111  52.476  53.890  1.00  0.00           O  
ATOM   4471  N   GLY   296      34.844  52.214  55.362  1.00  0.00           N  
ATOM   4472  H   GLY   296      35.688  52.637  55.722  1.00  0.00           H  
ATOM   4473  CA  GLY   296      34.811  50.807  55.180  1.00  0.00           C  
ATOM   4474  HA2 GLY   296      34.972  50.453  56.198  1.00  0.00           H  
ATOM   4475  HA3 GLY   296      33.806  50.462  54.935  1.00  0.00           H  
ATOM   4476  C   GLY   296      35.808  50.252  54.101  1.00  0.00           C  
ATOM   4477  O   GLY   296      36.237  51.105  53.300  1.00  0.00           O  
ATOM   4478  N   GLY   297      36.381  49.022  54.262  1.00  0.00           N  
ATOM   4479  H   GLY   297      36.035  48.421  54.996  1.00  0.00           H  
ATOM   4480  CA  GLY   297      37.481  48.538  53.473  1.00  0.00           C  
ATOM   4481  HA2 GLY   297      38.090  49.321  53.021  1.00  0.00           H  
ATOM   4482  HA3 GLY   297      38.109  47.825  54.007  1.00  0.00           H  
ATOM   4483  C   GLY   297      36.841  47.754  52.247  1.00  0.00           C  
ATOM   4484  O   GLY   297      35.820  48.044  51.645  1.00  0.00           O  
ATOM   4485  N   GLY   298      37.399  46.592  51.949  1.00  0.00           N  
ATOM   4486  H   GLY   298      38.389  46.473  52.104  1.00  0.00           H  
ATOM   4487  CA  GLY   298      36.786  45.643  51.011  1.00  0.00           C  
ATOM   4488  HA2 GLY   298      35.906  46.085  50.545  1.00  0.00           H  
ATOM   4489  HA3 GLY   298      37.564  45.404  50.285  1.00  0.00           H  
ATOM   4490  C   GLY   298      36.344  44.360  51.659  1.00  0.00           C  
ATOM   4491  O   GLY   298      35.235  43.958  51.341  1.00  0.00           O  
ATOM   4492  N   ASP   299      37.060  43.894  52.633  1.00  0.00           N  
ATOM   4493  H   ASP   299      37.980  44.298  52.730  1.00  0.00           H  
ATOM   4494  CA  ASP   299      36.580  42.868  53.562  1.00  0.00           C  
ATOM   4495  HA  ASP   299      35.640  42.504  53.147  1.00  0.00           H  
ATOM   4496  CB  ASP   299      37.527  41.600  53.414  1.00  0.00           C  
ATOM   4497  HB2 ASP   299      38.073  41.556  52.471  1.00  0.00           H  
ATOM   4498  HB3 ASP   299      38.335  41.654  54.144  1.00  0.00           H  
ATOM   4499  CG  ASP   299      36.851  40.301  53.529  1.00  0.00           C  
ATOM   4500  OD1 ASP   299      36.671  39.670  52.509  1.00  0.00           O  
ATOM   4501  OD2 ASP   299      36.713  39.867  54.702  1.00  0.00           O  
ATOM   4502  C   ASP   299      36.444  43.316  55.040  1.00  0.00           C  
ATOM   4503  O   ASP   299      37.126  44.247  55.431  1.00  0.00           O  
ATOM   4504  N   MET   300      35.560  42.609  55.816  1.00  0.00           N  
ATOM   4505  H   MET   300      34.772  42.089  55.456  1.00  0.00           H  
ATOM   4506  CA  MET   300      35.739  42.594  57.278  1.00  0.00           C  
ATOM   4507  HA  MET   300      35.680  43.655  57.521  1.00  0.00           H  
ATOM   4508  CB  MET   300      34.453  41.870  57.896  1.00  0.00           C  
ATOM   4509  HB2 MET   300      33.563  42.238  57.384  1.00  0.00           H  
ATOM   4510  HB3 MET   300      34.498  40.799  57.701  1.00  0.00           H  
ATOM   4511  CG  MET   300      34.428  42.047  59.458  1.00  0.00           C  
ATOM   4512  HG2 MET   300      35.403  42.465  59.708  1.00  0.00           H  
ATOM   4513  HG3 MET   300      33.550  42.668  59.636  1.00  0.00           H  
ATOM   4514  SD  MET   300      34.237  40.585  60.450  1.00  0.00           S  
ATOM   4515  CE  MET   300      35.998  40.115  60.620  1.00  0.00           C  
ATOM   4516  HE1 MET   300      36.135  39.278  61.306  1.00  0.00           H  
ATOM   4517  HE2 MET   300      36.353  39.838  59.628  1.00  0.00           H  
ATOM   4518  HE3 MET   300      36.547  41.019  60.883  1.00  0.00           H  
ATOM   4519  C   MET   300      37.100  42.058  57.838  1.00  0.00           C  
ATOM   4520  O   MET   300      37.708  42.743  58.680  1.00  0.00           O  
ATOM   4521  N   ARG   301      37.731  41.124  57.151  1.00  0.00           N  
ATOM   4522  H   ARG   301      37.269  40.763  56.329  1.00  0.00           H  
ATOM   4523  CA  ARG   301      39.133  40.659  57.424  1.00  0.00           C  
ATOM   4524  HA  ARG   301      39.117  40.442  58.493  1.00  0.00           H  
ATOM   4525  CB  ARG   301      39.409  39.357  56.714  1.00  0.00           C  
ATOM   4526  HB2 ARG   301      39.485  39.535  55.642  1.00  0.00           H  
ATOM   4527  HB3 ARG   301      40.429  38.988  56.815  1.00  0.00           H  
ATOM   4528  CG  ARG   301      38.373  38.243  57.076  1.00  0.00           C  
ATOM   4529  HG2 ARG   301      38.351  38.019  58.142  1.00  0.00           H  
ATOM   4530  HG3 ARG   301      37.378  38.597  56.807  1.00  0.00           H  
ATOM   4531  CD  ARG   301      38.647  37.061  56.146  1.00  0.00           C  
ATOM   4532  HD2 ARG   301      39.701  36.785  56.101  1.00  0.00           H  
ATOM   4533  HD3 ARG   301      38.176  36.176  56.573  1.00  0.00           H  
ATOM   4534  NE  ARG   301      38.192  37.303  54.759  1.00  0.00           N  
ATOM   4535  HE  ARG   301      37.686  38.156  54.569  1.00  0.00           H  
ATOM   4536  CZ  ARG   301      38.056  36.448  53.728  1.00  0.00           C  
ATOM   4537  NH1 ARG   301      38.715  35.358  53.840  1.00  0.00           N  
ATOM   4538 HH11 ARG   301      39.060  35.086  54.750  1.00  0.00           H  
ATOM   4539 HH12 ARG   301      38.291  34.595  53.332  1.00  0.00           H  
ATOM   4540  NH2 ARG   301      37.513  36.679  52.577  1.00  0.00           N  
ATOM   4541 HH21 ARG   301      37.114  37.584  52.374  1.00  0.00           H  
ATOM   4542 HH22 ARG   301      37.518  35.967  51.860  1.00  0.00           H  
ATOM   4543  C   ARG   301      40.307  41.640  57.200  1.00  0.00           C  
ATOM   4544  O   ARG   301      41.440  41.400  57.640  1.00  0.00           O  
ATOM   4545  N   ASP   302      40.074  42.783  56.499  1.00  0.00           N  
ATOM   4546  H   ASP   302      39.106  43.049  56.384  1.00  0.00           H  
ATOM   4547  CA  ASP   302      41.093  43.892  56.224  1.00  0.00           C  
ATOM   4548  HA  ASP   302      42.035  43.420  55.943  1.00  0.00           H  
ATOM   4549  CB  ASP   302      40.711  44.820  55.112  1.00  0.00           C  
ATOM   4550  HB2 ASP   302      39.697  45.169  55.306  1.00  0.00           H  
ATOM   4551  HB3 ASP   302      41.332  45.716  55.098  1.00  0.00           H  
ATOM   4552  CG  ASP   302      40.716  44.250  53.699  1.00  0.00           C  
ATOM   4553  OD1 ASP   302      41.673  43.491  53.419  1.00  0.00           O  
ATOM   4554  OD2 ASP   302      39.875  44.564  52.840  1.00  0.00           O  
ATOM   4555  C   ASP   302      41.523  44.539  57.575  1.00  0.00           C  
ATOM   4556  O   ASP   302      42.685  44.921  57.696  1.00  0.00           O  
ATOM   4557  N   ASN   303      40.660  44.409  58.591  1.00  0.00           N  
ATOM   4558  H   ASN   303      39.744  44.039  58.382  1.00  0.00           H  
ATOM   4559  CA  ASN   303      41.154  44.528  59.992  1.00  0.00           C  
ATOM   4560  HA  ASN   303      41.371  45.568  60.236  1.00  0.00           H  
ATOM   4561  CB  ASN   303      40.043  43.950  60.866  1.00  0.00           C  
ATOM   4562  HB2 ASN   303      39.594  43.122  60.319  1.00  0.00           H  
ATOM   4563  HB3 ASN   303      40.432  43.587  61.818  1.00  0.00           H  
ATOM   4564  CG  ASN   303      38.884  44.840  61.156  1.00  0.00           C  
ATOM   4565  OD1 ASN   303      38.762  45.320  62.285  1.00  0.00           O  
ATOM   4566  ND2 ASN   303      38.063  45.321  60.247  1.00  0.00           N  
ATOM   4567 HD21 ASN   303      37.255  45.785  60.637  1.00  0.00           H  
ATOM   4568 HD22 ASN   303      38.053  45.025  59.282  1.00  0.00           H  
ATOM   4569  C   ASN   303      42.476  43.818  60.340  1.00  0.00           C  
ATOM   4570  O   ASN   303      43.340  44.491  60.939  1.00  0.00           O  
ATOM   4571  N   TRP   304      42.613  42.550  59.907  1.00  0.00           N  
ATOM   4572  H   TRP   304      41.834  42.269  59.329  1.00  0.00           H  
ATOM   4573  CA  TRP   304      43.666  41.595  60.272  1.00  0.00           C  
ATOM   4574  HA  TRP   304      43.835  41.753  61.338  1.00  0.00           H  
ATOM   4575  CB  TRP   304      43.219  40.135  60.028  1.00  0.00           C  
ATOM   4576  HB2 TRP   304      43.299  39.928  58.961  1.00  0.00           H  
ATOM   4577  HB3 TRP   304      43.985  39.496  60.467  1.00  0.00           H  
ATOM   4578  CG  TRP   304      41.896  39.636  60.467  1.00  0.00           C  
ATOM   4579  CD1 TRP   304      41.043  40.131  61.403  1.00  0.00           C  
ATOM   4580  HD1 TRP   304      41.204  41.016  62.001  1.00  0.00           H  
ATOM   4581  NE1 TRP   304      40.010  39.233  61.645  1.00  0.00           N  
ATOM   4582  HE1 TRP   304      39.133  39.702  61.823  1.00  0.00           H  
ATOM   4583  CE2 TRP   304      40.139  38.104  60.860  1.00  0.00           C  
ATOM   4584  CZ2 TRP   304      39.318  37.015  60.513  1.00  0.00           C  
ATOM   4585  HZ2 TRP   304      38.289  37.056  60.838  1.00  0.00           H  
ATOM   4586  CH2 TRP   304      39.863  35.911  59.871  1.00  0.00           C  
ATOM   4587  HH2 TRP   304      39.213  35.075  59.658  1.00  0.00           H  
ATOM   4588  CZ3 TRP   304      41.069  36.084  59.121  1.00  0.00           C  
ATOM   4589  HZ3 TRP   304      41.416  35.236  58.549  1.00  0.00           H  
ATOM   4590  CE3 TRP   304      41.781  37.303  59.236  1.00  0.00           C  
ATOM   4591  HE3 TRP   304      42.665  37.499  58.647  1.00  0.00           H  
ATOM   4592  CD2 TRP   304      41.362  38.355  60.102  1.00  0.00           C  
ATOM   4593  C   TRP   304      44.918  41.908  59.457  1.00  0.00           C  
ATOM   4594  O   TRP   304      45.976  42.224  60.025  1.00  0.00           O  
ATOM   4595  N   ARG   305      44.776  42.000  58.176  1.00  0.00           N  
ATOM   4596  H   ARG   305      43.833  42.053  57.818  1.00  0.00           H  
ATOM   4597  CA  ARG   305      45.836  42.687  57.364  1.00  0.00           C  
ATOM   4598  HA  ARG   305      46.698  42.028  57.267  1.00  0.00           H  
ATOM   4599  CB  ARG   305      45.323  42.994  55.980  1.00  0.00           C  
ATOM   4600  HB2 ARG   305      44.528  43.720  56.149  1.00  0.00           H  
ATOM   4601  HB3 ARG   305      46.158  43.463  55.460  1.00  0.00           H  
ATOM   4602  CG  ARG   305      44.731  41.766  55.325  1.00  0.00           C  
ATOM   4603  HG2 ARG   305      45.425  40.938  55.468  1.00  0.00           H  
ATOM   4604  HG3 ARG   305      43.749  41.515  55.726  1.00  0.00           H  
ATOM   4605  CD  ARG   305      44.524  41.914  53.810  1.00  0.00           C  
ATOM   4606  HD2 ARG   305      43.734  42.607  53.521  1.00  0.00           H  
ATOM   4607  HD3 ARG   305      45.501  42.194  53.414  1.00  0.00           H  
ATOM   4608  NE  ARG   305      44.266  40.619  53.162  1.00  0.00           N  
ATOM   4609  HE  ARG   305      45.037  39.988  52.996  1.00  0.00           H  
ATOM   4610  CZ  ARG   305      43.068  40.137  52.821  1.00  0.00           C  
ATOM   4611  NH1 ARG   305      41.954  40.690  53.019  1.00  0.00           N  
ATOM   4612 HH11 ARG   305      41.929  41.698  52.959  1.00  0.00           H  
ATOM   4613 HH12 ARG   305      41.153  40.124  52.779  1.00  0.00           H  
ATOM   4614  NH2 ARG   305      43.032  39.010  52.176  1.00  0.00           N  
ATOM   4615 HH21 ARG   305      43.924  38.622  51.905  1.00  0.00           H  
ATOM   4616 HH22 ARG   305      42.122  38.686  51.879  1.00  0.00           H  
ATOM   4617  C   ARG   305      46.485  43.940  57.944  1.00  0.00           C  
ATOM   4618  O   ARG   305      47.669  44.112  57.669  1.00  0.00           O  
ATOM   4619  N   SER   306      45.811  44.888  58.584  1.00  0.00           N  
ATOM   4620  H   SER   306      44.806  44.792  58.618  1.00  0.00           H  
ATOM   4621  CA  SER   306      46.457  46.039  59.247  1.00  0.00           C  
ATOM   4622  HA  SER   306      46.851  46.740  58.510  1.00  0.00           H  
ATOM   4623  CB  SER   306      45.417  46.922  59.958  1.00  0.00           C  
ATOM   4624  HB2 SER   306      45.775  47.952  59.959  1.00  0.00           H  
ATOM   4625  HB3 SER   306      44.532  46.890  59.322  1.00  0.00           H  
ATOM   4626  OG  SER   306      45.183  46.447  61.215  1.00  0.00           O  
ATOM   4627  HG  SER   306      44.618  45.688  61.058  1.00  0.00           H  
ATOM   4628  C   SER   306      47.613  45.639  60.210  1.00  0.00           C  
ATOM   4629  O   SER   306      48.579  46.372  60.542  1.00  0.00           O  
ATOM   4630  N   GLU   307      47.549  44.448  60.887  1.00  0.00           N  
ATOM   4631  H   GLU   307      46.661  43.975  60.807  1.00  0.00           H  
ATOM   4632  CA  GLU   307      48.617  43.910  61.771  1.00  0.00           C  
ATOM   4633  HA  GLU   307      49.172  44.759  62.170  1.00  0.00           H  
ATOM   4634  CB  GLU   307      48.048  43.056  62.895  1.00  0.00           C  
ATOM   4635  HB2 GLU   307      47.367  42.310  62.485  1.00  0.00           H  
ATOM   4636  HB3 GLU   307      48.812  42.428  63.353  1.00  0.00           H  
ATOM   4637  CG  GLU   307      47.232  43.890  63.896  1.00  0.00           C  
ATOM   4638  HG2 GLU   307      46.431  44.363  63.328  1.00  0.00           H  
ATOM   4639  HG3 GLU   307      46.617  43.280  64.557  1.00  0.00           H  
ATOM   4640  CD  GLU   307      48.049  44.901  64.782  1.00  0.00           C  
ATOM   4641  OE1 GLU   307      47.626  46.050  64.999  1.00  0.00           O  
ATOM   4642  OE2 GLU   307      49.000  44.446  65.360  1.00  0.00           O  
ATOM   4643  C   GLU   307      49.628  43.064  61.048  1.00  0.00           C  
ATOM   4644  O   GLU   307      50.784  43.146  61.320  1.00  0.00           O  
ATOM   4645  N   LEU   308      49.172  42.192  60.175  1.00  0.00           N  
ATOM   4646  H   LEU   308      48.215  42.294  59.871  1.00  0.00           H  
ATOM   4647  CA  LEU   308      49.989  41.087  59.624  1.00  0.00           C  
ATOM   4648  HA  LEU   308      50.453  40.641  60.504  1.00  0.00           H  
ATOM   4649  CB  LEU   308      49.157  40.024  58.936  1.00  0.00           C  
ATOM   4650  HB2 LEU   308      48.594  40.517  58.144  1.00  0.00           H  
ATOM   4651  HB3 LEU   308      49.776  39.284  58.428  1.00  0.00           H  
ATOM   4652  CG  LEU   308      48.043  39.397  59.891  1.00  0.00           C  
ATOM   4653  HG  LEU   308      47.556  40.186  60.464  1.00  0.00           H  
ATOM   4654  CD1 LEU   308      46.882  38.697  59.101  1.00  0.00           C  
ATOM   4655 HD11 LEU   308      46.655  37.743  59.578  1.00  0.00           H  
ATOM   4656 HD12 LEU   308      45.968  39.291  59.093  1.00  0.00           H  
ATOM   4657 HD13 LEU   308      47.282  38.472  58.112  1.00  0.00           H  
ATOM   4658  CD2 LEU   308      48.715  38.381  60.803  1.00  0.00           C  
ATOM   4659 HD21 LEU   308      49.586  38.784  61.320  1.00  0.00           H  
ATOM   4660 HD22 LEU   308      47.976  38.062  61.539  1.00  0.00           H  
ATOM   4661 HD23 LEU   308      48.991  37.512  60.206  1.00  0.00           H  
ATOM   4662  C   LEU   308      51.160  41.500  58.710  1.00  0.00           C  
ATOM   4663  O   LEU   308      52.077  40.709  58.473  1.00  0.00           O  
ATOM   4664  N   TYR   309      51.250  42.756  58.317  1.00  0.00           N  
ATOM   4665  H   TYR   309      50.453  43.375  58.349  1.00  0.00           H  
ATOM   4666  CA  TYR   309      52.308  43.319  57.458  1.00  0.00           C  
ATOM   4667  HA  TYR   309      52.078  42.891  56.482  1.00  0.00           H  
ATOM   4668  CB  TYR   309      52.089  44.827  57.330  1.00  0.00           C  
ATOM   4669  HB2 TYR   309      52.434  45.094  56.331  1.00  0.00           H  
ATOM   4670  HB3 TYR   309      51.046  45.137  57.282  1.00  0.00           H  
ATOM   4671  CG  TYR   309      52.742  45.684  58.387  1.00  0.00           C  
ATOM   4672  CD1 TYR   309      52.059  46.019  59.536  1.00  0.00           C  
ATOM   4673  HD1 TYR   309      51.077  45.594  59.683  1.00  0.00           H  
ATOM   4674  CE1 TYR   309      52.664  46.725  60.659  1.00  0.00           C  
ATOM   4675  HE1 TYR   309      52.022  46.817  61.523  1.00  0.00           H  
ATOM   4676  CZ  TYR   309      53.980  47.147  60.415  1.00  0.00           C  
ATOM   4677  OH  TYR   309      54.575  47.964  61.405  1.00  0.00           O  
ATOM   4678  HH  TYR   309      55.532  47.900  61.378  1.00  0.00           H  
ATOM   4679  CE2 TYR   309      54.628  46.958  59.159  1.00  0.00           C  
ATOM   4680  HE2 TYR   309      55.610  47.394  59.048  1.00  0.00           H  
ATOM   4681  CD2 TYR   309      53.963  46.348  58.091  1.00  0.00           C  
ATOM   4682  HD2 TYR   309      54.329  46.241  57.081  1.00  0.00           H  
ATOM   4683  C   TYR   309      53.717  43.027  57.840  1.00  0.00           C  
ATOM   4684  O   TYR   309      54.588  43.153  56.935  1.00  0.00           O  
ATOM   4685  N   LYS   310      54.005  42.899  59.159  1.00  0.00           N  
ATOM   4686  H   LYS   310      53.322  43.228  59.826  1.00  0.00           H  
ATOM   4687  CA  LYS   310      55.335  42.699  59.613  1.00  0.00           C  
ATOM   4688  HA  LYS   310      56.050  43.449  59.275  1.00  0.00           H  
ATOM   4689  CB  LYS   310      55.260  42.736  61.111  1.00  0.00           C  
ATOM   4690  HB2 LYS   310      54.655  41.907  61.476  1.00  0.00           H  
ATOM   4691  HB3 LYS   310      56.298  42.609  61.418  1.00  0.00           H  
ATOM   4692  CG  LYS   310      54.696  44.026  61.716  1.00  0.00           C  
ATOM   4693  HG2 LYS   310      55.234  44.849  61.244  1.00  0.00           H  
ATOM   4694  HG3 LYS   310      53.670  44.207  61.396  1.00  0.00           H  
ATOM   4695  CD  LYS   310      54.769  44.155  63.268  1.00  0.00           C  
ATOM   4696  HD2 LYS   310      54.137  43.478  63.842  1.00  0.00           H  
ATOM   4697  HD3 LYS   310      55.825  43.959  63.452  1.00  0.00           H  
ATOM   4698  CE  LYS   310      54.445  45.541  63.743  1.00  0.00           C  
ATOM   4699  HE2 LYS   310      55.271  46.151  63.377  1.00  0.00           H  
ATOM   4700  HE3 LYS   310      53.592  46.007  63.251  1.00  0.00           H  
ATOM   4701  NZ  LYS   310      54.239  45.551  65.158  1.00  0.00           N  
ATOM   4702  HZ1 LYS   310      55.140  45.306  65.543  1.00  0.00           H  
ATOM   4703  HZ2 LYS   310      53.860  46.408  65.534  1.00  0.00           H  
ATOM   4704  HZ3 LYS   310      53.610  44.792  65.376  1.00  0.00           H  
ATOM   4705  C   LYS   310      55.962  41.365  59.239  1.00  0.00           C  
ATOM   4706  O   LYS   310      57.189  41.245  59.202  1.00  0.00           O  
ATOM   4707  N   TYR   311      55.125  40.343  59.009  1.00  0.00           N  
ATOM   4708  H   TYR   311      54.131  40.522  59.031  1.00  0.00           H  
ATOM   4709  CA  TYR   311      55.576  38.967  58.846  1.00  0.00           C  
ATOM   4710  HA  TYR   311      56.566  38.827  59.279  1.00  0.00           H  
ATOM   4711  CB  TYR   311      54.478  38.015  59.567  1.00  0.00           C  
ATOM   4712  HB2 TYR   311      53.527  38.073  59.039  1.00  0.00           H  
ATOM   4713  HB3 TYR   311      54.777  36.967  59.575  1.00  0.00           H  
ATOM   4714  CG  TYR   311      54.372  38.440  61.001  1.00  0.00           C  
ATOM   4715  CD1 TYR   311      55.357  37.931  61.877  1.00  0.00           C  
ATOM   4716  HD1 TYR   311      55.992  37.146  61.493  1.00  0.00           H  
ATOM   4717  CE1 TYR   311      55.340  38.281  63.221  1.00  0.00           C  
ATOM   4718  HE1 TYR   311      55.923  37.794  63.988  1.00  0.00           H  
ATOM   4719  CZ  TYR   311      54.321  39.143  63.694  1.00  0.00           C  
ATOM   4720  OH  TYR   311      54.275  39.330  65.018  1.00  0.00           O  
ATOM   4721  HH  TYR   311      53.539  39.924  65.184  1.00  0.00           H  
ATOM   4722  CE2 TYR   311      53.357  39.656  62.823  1.00  0.00           C  
ATOM   4723  HE2 TYR   311      52.562  40.290  63.187  1.00  0.00           H  
ATOM   4724  CD2 TYR   311      53.359  39.276  61.489  1.00  0.00           C  
ATOM   4725  HD2 TYR   311      52.506  39.514  60.872  1.00  0.00           H  
ATOM   4726  C   TYR   311      55.818  38.458  57.414  1.00  0.00           C  
ATOM   4727  O   TYR   311      55.352  39.061  56.474  1.00  0.00           O  
ATOM   4728  N   LYS   312      56.361  37.274  57.252  1.00  0.00           N  
ATOM   4729  H   LYS   312      57.055  36.961  57.916  1.00  0.00           H  
ATOM   4730  CA  LYS   312      55.800  36.310  56.324  1.00  0.00           C  
ATOM   4731  HA  LYS   312      54.712  36.329  56.401  1.00  0.00           H  
ATOM   4732  CB  LYS   312      56.294  36.440  54.815  1.00  0.00           C  
ATOM   4733  HB2 LYS   312      56.047  35.552  54.233  1.00  0.00           H  
ATOM   4734  HB3 LYS   312      55.926  37.388  54.422  1.00  0.00           H  
ATOM   4735  CG  LYS   312      57.880  36.460  54.773  1.00  0.00           C  
ATOM   4736  HG2 LYS   312      58.307  37.267  55.369  1.00  0.00           H  
ATOM   4737  HG3 LYS   312      58.294  35.555  55.218  1.00  0.00           H  
ATOM   4738  CD  LYS   312      58.254  36.649  53.314  1.00  0.00           C  
ATOM   4739  HD2 LYS   312      57.628  36.108  52.604  1.00  0.00           H  
ATOM   4740  HD3 LYS   312      58.246  37.732  53.192  1.00  0.00           H  
ATOM   4741  CE  LYS   312      59.684  36.231  52.963  1.00  0.00           C  
ATOM   4742  HE2 LYS   312      60.423  36.567  53.691  1.00  0.00           H  
ATOM   4743  HE3 LYS   312      59.686  35.142  53.011  1.00  0.00           H  
ATOM   4744  NZ  LYS   312      60.076  36.683  51.643  1.00  0.00           N  
ATOM   4745  HZ1 LYS   312      60.191  37.686  51.642  1.00  0.00           H  
ATOM   4746  HZ2 LYS   312      60.962  36.252  51.420  1.00  0.00           H  
ATOM   4747  HZ3 LYS   312      59.331  36.366  51.039  1.00  0.00           H  
ATOM   4748  C   LYS   312      56.007  34.835  56.684  1.00  0.00           C  
ATOM   4749  O   LYS   312      56.936  34.568  57.394  1.00  0.00           O  
ATOM   4750  N   VAL   313      55.027  33.976  56.304  1.00  0.00           N  
ATOM   4751  H   VAL   313      54.157  34.361  55.965  1.00  0.00           H  
ATOM   4752  CA  VAL   313      55.157  32.476  56.608  1.00  0.00           C  
ATOM   4753  HA  VAL   313      55.842  32.371  57.449  1.00  0.00           H  
ATOM   4754  CB  VAL   313      53.701  31.968  56.882  1.00  0.00           C  
ATOM   4755  HB  VAL   313      53.073  32.461  56.140  1.00  0.00           H  
ATOM   4756  CG1 VAL   313      53.591  30.444  56.767  1.00  0.00           C  
ATOM   4757 HG11 VAL   313      54.131  29.935  57.565  1.00  0.00           H  
ATOM   4758 HG12 VAL   313      52.575  30.099  56.962  1.00  0.00           H  
ATOM   4759 HG13 VAL   313      53.832  30.105  55.759  1.00  0.00           H  
ATOM   4760  CG2 VAL   313      53.245  32.344  58.326  1.00  0.00           C  
ATOM   4761 HG21 VAL   313      53.654  33.301  58.649  1.00  0.00           H  
ATOM   4762 HG22 VAL   313      52.158  32.411  58.365  1.00  0.00           H  
ATOM   4763 HG23 VAL   313      53.668  31.549  58.941  1.00  0.00           H  
ATOM   4764  C   VAL   313      55.709  31.948  55.337  1.00  0.00           C  
ATOM   4765  O   VAL   313      55.043  31.860  54.315  1.00  0.00           O  
ATOM   4766  N   VAL   314      56.972  31.425  55.522  1.00  0.00           N  
ATOM   4767  H   VAL   314      57.166  31.319  56.508  1.00  0.00           H  
ATOM   4768  CA  VAL   314      57.753  30.666  54.504  1.00  0.00           C  
ATOM   4769  HA  VAL   314      57.132  30.740  53.611  1.00  0.00           H  
ATOM   4770  CB  VAL   314      59.130  31.375  54.379  1.00  0.00           C  
ATOM   4771  HB  VAL   314      59.642  30.785  53.618  1.00  0.00           H  
ATOM   4772  CG1 VAL   314      58.924  32.801  53.987  1.00  0.00           C  
ATOM   4773 HG11 VAL   314      59.742  33.076  53.321  1.00  0.00           H  
ATOM   4774 HG12 VAL   314      58.013  32.834  53.390  1.00  0.00           H  
ATOM   4775 HG13 VAL   314      58.954  33.475  54.843  1.00  0.00           H  
ATOM   4776  CG2 VAL   314      60.063  31.236  55.635  1.00  0.00           C  
ATOM   4777 HG21 VAL   314      61.087  31.521  55.394  1.00  0.00           H  
ATOM   4778 HG22 VAL   314      59.660  31.927  56.375  1.00  0.00           H  
ATOM   4779 HG23 VAL   314      60.062  30.290  56.177  1.00  0.00           H  
ATOM   4780  C   VAL   314      57.909  29.150  54.870  1.00  0.00           C  
ATOM   4781  O   VAL   314      57.805  28.799  56.060  1.00  0.00           O  
ATOM   4782  N   LYS   315      58.022  28.259  53.857  1.00  0.00           N  
ATOM   4783  H   LYS   315      58.043  28.591  52.903  1.00  0.00           H  
ATOM   4784  CA  LYS   315      58.432  26.918  54.021  1.00  0.00           C  
ATOM   4785  HA  LYS   315      57.746  26.377  54.673  1.00  0.00           H  
ATOM   4786  CB  LYS   315      58.160  26.227  52.642  1.00  0.00           C  
ATOM   4787  HB2 LYS   315      57.266  26.649  52.182  1.00  0.00           H  
ATOM   4788  HB3 LYS   315      58.966  26.462  51.947  1.00  0.00           H  
ATOM   4789  CG  LYS   315      58.018  24.680  52.775  1.00  0.00           C  
ATOM   4790  HG2 LYS   315      58.688  24.324  53.558  1.00  0.00           H  
ATOM   4791  HG3 LYS   315      56.977  24.479  53.026  1.00  0.00           H  
ATOM   4792  CD  LYS   315      58.204  23.957  51.483  1.00  0.00           C  
ATOM   4793  HD2 LYS   315      57.302  23.930  50.871  1.00  0.00           H  
ATOM   4794  HD3 LYS   315      58.989  24.461  50.919  1.00  0.00           H  
ATOM   4795  CE  LYS   315      58.707  22.535  51.783  1.00  0.00           C  
ATOM   4796  HE2 LYS   315      59.652  22.583  52.324  1.00  0.00           H  
ATOM   4797  HE3 LYS   315      57.863  22.051  52.275  1.00  0.00           H  
ATOM   4798  NZ  LYS   315      59.178  21.901  50.510  1.00  0.00           N  
ATOM   4799  HZ1 LYS   315      58.665  22.088  49.661  1.00  0.00           H  
ATOM   4800  HZ2 LYS   315      60.133  22.212  50.398  1.00  0.00           H  
ATOM   4801  HZ3 LYS   315      59.186  20.898  50.626  1.00  0.00           H  
ATOM   4802  C   LYS   315      59.845  26.719  54.598  1.00  0.00           C  
ATOM   4803  O   LYS   315      60.714  27.612  54.541  1.00  0.00           O  
ATOM   4804  N   ILE   316      60.104  25.582  55.270  1.00  0.00           N  
ATOM   4805  H   ILE   316      59.442  24.822  55.326  1.00  0.00           H  
ATOM   4806  CA  ILE   316      61.562  25.115  55.503  1.00  0.00           C  
ATOM   4807  HA  ILE   316      62.227  25.970  55.381  1.00  0.00           H  
ATOM   4808  CB  ILE   316      61.810  24.428  56.833  1.00  0.00           C  
ATOM   4809  HB  ILE   316      61.245  23.503  56.939  1.00  0.00           H  
ATOM   4810  CG2 ILE   316      63.223  24.009  57.076  1.00  0.00           C  
ATOM   4811 HG21 ILE   316      63.616  23.247  56.403  1.00  0.00           H  
ATOM   4812 HG22 ILE   316      63.890  24.834  56.828  1.00  0.00           H  
ATOM   4813 HG23 ILE   316      63.406  23.694  58.103  1.00  0.00           H  
ATOM   4814  CG1 ILE   316      61.485  25.329  58.074  1.00  0.00           C  
ATOM   4815 HG12 ILE   316      60.403  25.425  58.172  1.00  0.00           H  
ATOM   4816 HG13 ILE   316      61.685  24.826  59.020  1.00  0.00           H  
ATOM   4817  CD1 ILE   316      62.148  26.723  58.016  1.00  0.00           C  
ATOM   4818 HD11 ILE   316      62.007  27.272  58.947  1.00  0.00           H  
ATOM   4819 HD12 ILE   316      63.238  26.692  57.999  1.00  0.00           H  
ATOM   4820 HD13 ILE   316      61.830  27.336  57.172  1.00  0.00           H  
ATOM   4821  C   ILE   316      61.952  24.229  54.350  1.00  0.00           C  
ATOM   4822  O   ILE   316      61.129  23.420  53.781  1.00  0.00           O  
ATOM   4823  OXT ILE   316      63.111  24.257  53.888  1.00  0.00           O  
ATOM   4824  C1  0YB   317      45.648  72.524  41.425  1.00  0.00           C  
ATOM   4825  H1  0YB   317      44.957  72.497  42.267  1.00  0.00           H  
ATOM   4826  O5  0YB   317      44.947  72.640  40.132  1.00  0.00           O  
ATOM   4827  C5  0YB   317      44.039  73.738  40.073  1.00  0.00           C  
ATOM   4828  H5  0YB   317      43.352  73.532  40.893  1.00  0.00           H  
ATOM   4829  C6  0YB   317      43.343  73.571  38.746  1.00  0.00           C  
ATOM   4830  H62 0YB   317      43.029  72.554  38.509  1.00  0.00           H  
ATOM   4831  H61 0YB   317      44.009  73.858  37.933  1.00  0.00           H  
ATOM   4832  O6  0YB   317      42.120  74.455  38.707  1.00  0.00           O  
ATOM   4833  H6O 0YB   317      41.557  73.918  38.144  1.00  0.00           H  
ATOM   4834  C4  0YB   317      44.873  75.036  40.258  1.00  0.00           C  
ATOM   4835  H4  0YB   317      45.474  75.202  39.365  1.00  0.00           H  
ATOM   4836  O4  0YB   317      43.897  76.116  40.311  1.00  0.00           O  
ATOM   4837  H4O 0YB   317      43.166  75.971  39.707  1.00  0.00           H  
ATOM   4838  C3  0YB   317      45.739  75.098  41.566  1.00  0.00           C  
ATOM   4839  H3  0YB   317      45.107  75.100  42.454  1.00  0.00           H  
ATOM   4840  O3  0YB   317      46.651  76.263  41.619  1.00  0.00           O  
ATOM   4841  H3O 0YB   317      47.276  76.165  42.341  1.00  0.00           H  
ATOM   4842  C2  0YB   317      46.566  73.760  41.677  1.00  0.00           C  
ATOM   4843  H2  0YB   317      47.203  73.758  40.793  1.00  0.00           H  
ATOM   4844  N2  0YB   317      47.201  73.601  43.020  1.00  0.00           N  
ATOM   4845  H2N 0YB   317      46.658  73.819  43.843  1.00  0.00           H  
ATOM   4846  C2N 0YB   317      48.547  73.727  43.125  1.00  0.00           C  
ATOM   4847  O2N 0YB   317      49.122  74.530  42.343  1.00  0.00           O  
ATOM   4848  CME 0YB   317      49.341  72.706  43.939  1.00  0.00           C  
ATOM   4849  H3M 0YB   317      49.783  73.227  44.788  1.00  0.00           H  
ATOM   4850  H2M 0YB   317      48.591  71.970  44.226  1.00  0.00           H  
ATOM   4851  H1M 0YB   317      50.057  72.137  43.346  1.00  0.00           H  
ATOM   4852  C1  0YB   318      44.873  66.521  38.392  1.00  0.00           C  
ATOM   4853  H1  0YB   318      44.729  66.492  39.473  1.00  0.00           H  
ATOM   4854  O5  0YB   318      44.018  67.583  37.826  1.00  0.00           O  
ATOM   4855  C5  0YB   318      44.317  69.014  38.213  1.00  0.00           C  
ATOM   4856  H5  0YB   318      44.199  69.198  39.280  1.00  0.00           H  
ATOM   4857  C6  0YB   318      43.340  69.779  37.388  1.00  0.00           C  
ATOM   4858  H62 0YB   318      43.474  70.832  37.632  1.00  0.00           H  
ATOM   4859  H61 0YB   318      42.317  69.468  37.600  1.00  0.00           H  
ATOM   4860  O6  0YB   318      43.586  69.611  35.981  1.00  0.00           O  
ATOM   4861  H6O 0YB   318      42.707  69.591  35.595  1.00  0.00           H  
ATOM   4862  C4  0YB   318      45.807  69.242  37.941  1.00  0.00           C  
ATOM   4863  H4  0YB   318      45.972  69.184  36.865  1.00  0.00           H  
ATOM   4864  O4  0YB   318      46.168  70.535  38.437  1.00  0.00           O  
ATOM   4865  H4O 0YB   318      46.707  71.020  37.808  1.00  0.00           H  
ATOM   4866  C3  0YB   318      46.816  68.205  38.521  1.00  0.00           C  
ATOM   4867  H3  0YB   318      46.747  68.285  39.606  1.00  0.00           H  
ATOM   4868  O3  0YB   318      48.199  68.524  38.153  1.00  0.00           O  
ATOM   4869  H3O 0YB   318      48.343  69.457  38.327  1.00  0.00           H  
ATOM   4870  C2  0YB   318      46.400  66.795  38.096  1.00  0.00           C  
ATOM   4871  H2  0YB   318      46.557  66.750  37.019  1.00  0.00           H  
ATOM   4872  N2  0YB   318      47.271  65.829  38.887  1.00  0.00           N  
ATOM   4873  H2N 0YB   318      47.952  66.209  39.528  1.00  0.00           H  
ATOM   4874  C2N 0YB   318      47.368  64.509  38.648  1.00  0.00           C  
ATOM   4875  O2N 0YB   318      46.502  63.887  37.971  1.00  0.00           O  
ATOM   4876  CME 0YB   318      48.719  63.870  39.016  1.00  0.00           C  
ATOM   4877  H3M 0YB   318      49.521  64.108  38.317  1.00  0.00           H  
ATOM   4878  H2M 0YB   318      48.978  64.201  40.021  1.00  0.00           H  
ATOM   4879  H1M 0YB   318      48.553  62.794  39.073  1.00  0.00           H  
ATOM   4880  C1  0YB   319      27.286  64.988  54.900  1.00  0.00           C  
ATOM   4881  H1  0YB   319      27.041  63.928  54.841  1.00  0.00           H  
ATOM   4882  O5  0YB   319      27.244  65.648  53.628  1.00  0.00           O  
ATOM   4883  C5  0YB   319      25.901  65.916  53.026  1.00  0.00           C  
ATOM   4884  H5  0YB   319      25.458  64.922  52.968  1.00  0.00           H  
ATOM   4885  C6  0YB   319      26.104  66.500  51.628  1.00  0.00           C  
ATOM   4886  H62 0YB   319      26.572  67.482  51.691  1.00  0.00           H  
ATOM   4887  H61 0YB   319      25.124  66.629  51.170  1.00  0.00           H  
ATOM   4888  O6  0YB   319      26.796  65.667  50.740  1.00  0.00           O  
ATOM   4889  H6O 0YB   319      27.581  65.299  51.153  1.00  0.00           H  
ATOM   4890  C4  0YB   319      24.961  66.670  54.043  1.00  0.00           C  
ATOM   4891  H4  0YB   319      25.381  67.668  54.167  1.00  0.00           H  
ATOM   4892  O4  0YB   319      23.611  66.825  53.434  1.00  0.00           O  
ATOM   4893  H4O 0YB   319      23.201  67.625  53.773  1.00  0.00           H  
ATOM   4894  C3  0YB   319      24.856  65.954  55.438  1.00  0.00           C  
ATOM   4895  H3  0YB   319      24.113  65.164  55.336  1.00  0.00           H  
ATOM   4896  O3  0YB   319      24.175  66.830  56.281  1.00  0.00           O  
ATOM   4897  H3O 0YB   319      23.332  67.048  55.878  1.00  0.00           H  
ATOM   4898  C2  0YB   319      26.235  65.621  55.949  1.00  0.00           C  
ATOM   4899  H2  0YB   319      26.739  66.556  56.197  1.00  0.00           H  
ATOM   4900  N2  0YB   319      26.154  64.746  57.118  1.00  0.00           N  
ATOM   4901  H2N 0YB   319      25.493  64.000  57.278  1.00  0.00           H  
ATOM   4902  C2N 0YB   319      26.916  64.971  58.183  1.00  0.00           C  
ATOM   4903  O2N 0YB   319      28.044  65.525  58.161  1.00  0.00           O  
ATOM   4904  CME 0YB   319      26.221  64.748  59.509  1.00  0.00           C  
ATOM   4905  H3M 0YB   319      25.165  64.644  59.261  1.00  0.00           H  
ATOM   4906  H2M 0YB   319      26.528  63.786  59.920  1.00  0.00           H  
ATOM   4907  H1M 0YB   319      26.296  65.631  60.143  1.00  0.00           H  
ATOM   4908  C1  0YB   320      39.366  47.285  73.757  1.00  0.00           C  
ATOM   4909  H1  0YB   320      39.839  48.031  74.397  1.00  0.00           H  
ATOM   4910  O5  0YB   320      40.087  46.038  73.897  1.00  0.00           O  
ATOM   4911  C5  0YB   320      39.574  44.874  74.696  1.00  0.00           C  
ATOM   4912  H5  0YB   320      39.512  45.280  75.705  1.00  0.00           H  
ATOM   4913  C6  0YB   320      40.539  43.667  74.608  1.00  0.00           C  
ATOM   4914  H62 0YB   320      40.299  42.982  75.421  1.00  0.00           H  
ATOM   4915  H61 0YB   320      41.563  44.014  74.744  1.00  0.00           H  
ATOM   4916  O6  0YB   320      40.552  43.097  73.295  1.00  0.00           O  
ATOM   4917  H6O 0YB   320      40.519  42.139  73.348  1.00  0.00           H  
ATOM   4918  C4  0YB   320      38.083  44.537  74.308  1.00  0.00           C  
ATOM   4919  H4  0YB   320      38.143  43.814  73.495  1.00  0.00           H  
ATOM   4920  O4  0YB   320      37.468  43.888  75.462  1.00  0.00           O  
ATOM   4921  H4O 0YB   320      37.280  42.990  75.179  1.00  0.00           H  
ATOM   4922  C3  0YB   320      37.145  45.783  73.844  1.00  0.00           C  
ATOM   4923  H3  0YB   320      36.247  45.570  74.425  1.00  0.00           H  
ATOM   4924  O3  0YB   320      36.802  45.671  72.467  1.00  0.00           O  
ATOM   4925  H3O 0YB   320      36.470  44.777  72.360  1.00  0.00           H  
ATOM   4926  C2  0YB   320      37.842  47.148  74.153  1.00  0.00           C  
ATOM   4927  H2  0YB   320      37.264  47.927  73.657  1.00  0.00           H  
ATOM   4928  N2  0YB   320      37.761  47.440  75.566  1.00  0.00           N  
ATOM   4929  H2N 0YB   320      38.608  47.315  76.103  1.00  0.00           H  
ATOM   4930  C2N 0YB   320      36.772  48.010  76.267  1.00  0.00           C  
ATOM   4931  O2N 0YB   320      35.651  48.352  75.783  1.00  0.00           O  
ATOM   4932  CME 0YB   320      36.975  48.382  77.739  1.00  0.00           C  
ATOM   4933  H3M 0YB   320      36.182  47.849  78.263  1.00  0.00           H  
ATOM   4934  H2M 0YB   320      37.959  48.133  78.137  1.00  0.00           H  
ATOM   4935  H1M 0YB   320      36.815  49.438  77.959  1.00  0.00           H  
ATOM   4936  C1  0YB   321      37.421  73.700  45.699  1.00  0.00           C  
ATOM   4937  H1  0YB   321      37.177  74.762  45.678  1.00  0.00           H  
ATOM   4938  O5  0YB   321      36.389  72.918  45.010  1.00  0.00           O
[truncated: 563,660 more chars]
