# Supplementary material for: IgG1-b12–HIV-gp120 Interface in Solution: A Computational Study
Source: J Chem Inf Model. 2021 Dec 31;62(2):359–71. doi: 10.1021/acs.jcim.1c01143 (PMC8790758; doi:10.1021/acs.jcim.1c01143)
Supplement: Supplementary file 2 — ci1c01143_si_002.zip [file ci1c01143_si_002.zip › GP120_B12_pdbs/InitialSnapshots_QMMM/snap_12.pdb]

ATOM      1  N   GLU     1      78.619  65.158  64.878  1.00  0.00           N  
ATOM      2  H1  GLU     1      79.599  65.400  64.864  1.00  0.00           H  
ATOM      3  H2  GLU     1      78.606  64.201  65.200  1.00  0.00           H  
ATOM      4  H3  GLU     1      78.216  65.723  65.611  1.00  0.00           H  
ATOM      5  CA  GLU     1      77.865  65.287  63.623  1.00  0.00           C  
ATOM      6  HA  GLU     1      78.281  64.505  62.987  1.00  0.00           H  
ATOM      7  CB  GLU     1      76.337  65.022  63.834  1.00  0.00           C  
ATOM      8  HB2 GLU     1      76.143  64.140  64.444  1.00  0.00           H  
ATOM      9  HB3 GLU     1      75.879  65.867  64.347  1.00  0.00           H  
ATOM     10  CG  GLU     1      75.573  64.860  62.473  1.00  0.00           C  
ATOM     11  HG2 GLU     1      75.852  65.640  61.765  1.00  0.00           H  
ATOM     12  HG3 GLU     1      75.863  63.892  62.063  1.00  0.00           H  
ATOM     13  CD  GLU     1      74.055  64.986  62.587  1.00  0.00           C  
ATOM     14  OE1 GLU     1      73.479  65.914  61.933  1.00  0.00           O  
ATOM     15  OE2 GLU     1      73.428  64.488  63.538  1.00  0.00           O  
ATOM     16  C   GLU     1      78.083  66.627  62.866  1.00  0.00           C  
ATOM     17  O   GLU     1      77.508  67.611  63.267  1.00  0.00           O  
ATOM     18  N   VAL     2      78.773  66.545  61.732  1.00  0.00           N  
ATOM     19  H   VAL     2      79.130  65.656  61.412  1.00  0.00           H  
ATOM     20  CA  VAL     2      79.074  67.544  60.831  1.00  0.00           C  
ATOM     21  HA  VAL     2      78.987  68.489  61.367  1.00  0.00           H  
ATOM     22  CB  VAL     2      80.519  67.480  60.344  1.00  0.00           C  
ATOM     23  HB  VAL     2      81.073  67.100  61.202  1.00  0.00           H  
ATOM     24  CG1 VAL     2      80.780  66.500  59.209  1.00  0.00           C  
ATOM     25 HG11 VAL     2      79.959  65.783  59.174  1.00  0.00           H  
ATOM     26 HG12 VAL     2      80.731  67.011  58.248  1.00  0.00           H  
ATOM     27 HG13 VAL     2      81.745  66.037  59.414  1.00  0.00           H  
ATOM     28  CG2 VAL     2      80.862  68.890  59.880  1.00  0.00           C  
ATOM     29 HG21 VAL     2      81.932  68.866  59.671  1.00  0.00           H  
ATOM     30 HG22 VAL     2      80.233  69.094  59.014  1.00  0.00           H  
ATOM     31 HG23 VAL     2      80.705  69.531  60.747  1.00  0.00           H  
ATOM     32  C   VAL     2      78.041  67.699  59.682  1.00  0.00           C  
ATOM     33  O   VAL     2      77.437  66.770  59.197  1.00  0.00           O  
ATOM     34  N   VAL     3      77.637  68.987  59.398  1.00  0.00           N  
ATOM     35  H   VAL     3      78.232  69.719  59.760  1.00  0.00           H  
ATOM     36  CA  VAL     3      76.644  69.291  58.274  1.00  0.00           C  
ATOM     37  HA  VAL     3      76.136  68.367  57.996  1.00  0.00           H  
ATOM     38  CB  VAL     3      75.567  70.245  58.757  1.00  0.00           C  
ATOM     39  HB  VAL     3      76.007  71.186  59.088  1.00  0.00           H  
ATOM     40  CG1 VAL     3      74.568  70.533  57.562  1.00  0.00           C  
ATOM     41 HG11 VAL     3      74.342  69.674  56.929  1.00  0.00           H  
ATOM     42 HG12 VAL     3      73.648  70.911  58.008  1.00  0.00           H  
ATOM     43 HG13 VAL     3      75.020  71.319  56.958  1.00  0.00           H  
ATOM     44  CG2 VAL     3      74.676  69.526  59.825  1.00  0.00           C  
ATOM     45 HG21 VAL     3      73.939  68.953  59.264  1.00  0.00           H  
ATOM     46 HG22 VAL     3      75.227  68.917  60.542  1.00  0.00           H  
ATOM     47 HG23 VAL     3      74.095  70.320  60.294  1.00  0.00           H  
ATOM     48  C   VAL     3      77.481  69.918  57.131  1.00  0.00           C  
ATOM     49  O   VAL     3      78.016  71.075  57.253  1.00  0.00           O  
ATOM     50  N   LEU     4      77.600  69.143  56.008  1.00  0.00           N  
ATOM     51  H   LEU     4      76.922  68.415  55.837  1.00  0.00           H  
ATOM     52  CA  LEU     4      78.020  69.720  54.760  1.00  0.00           C  
ATOM     53  HA  LEU     4      78.903  70.295  55.036  1.00  0.00           H  
ATOM     54  CB  LEU     4      78.456  68.582  53.771  1.00  0.00           C  
ATOM     55  HB2 LEU     4      79.079  67.886  54.332  1.00  0.00           H  
ATOM     56  HB3 LEU     4      77.519  68.067  53.556  1.00  0.00           H  
ATOM     57  CG  LEU     4      79.246  69.164  52.509  1.00  0.00           C  
ATOM     58  HG  LEU     4      78.647  69.919  52.000  1.00  0.00           H  
ATOM     59  CD1 LEU     4      80.619  69.735  52.877  1.00  0.00           C  
ATOM     60 HD11 LEU     4      81.240  68.862  53.075  1.00  0.00           H  
ATOM     61 HD12 LEU     4      80.971  70.340  52.041  1.00  0.00           H  
ATOM     62 HD13 LEU     4      80.537  70.406  53.732  1.00  0.00           H  
ATOM     63  CD2 LEU     4      79.573  68.117  51.405  1.00  0.00           C  
ATOM     64 HD21 LEU     4      80.103  67.255  51.808  1.00  0.00           H  
ATOM     65 HD22 LEU     4      78.652  67.832  50.897  1.00  0.00           H  
ATOM     66 HD23 LEU     4      80.185  68.655  50.680  1.00  0.00           H  
ATOM     67  C   LEU     4      76.909  70.699  54.267  1.00  0.00           C  
ATOM     68  O   LEU     4      75.770  70.283  54.029  1.00  0.00           O  
ATOM     69  N   VAL     5      77.215  72.010  54.343  1.00  0.00           N  
ATOM     70  H   VAL     5      77.902  72.264  55.038  1.00  0.00           H  
ATOM     71  CA  VAL     5      76.385  73.127  53.896  1.00  0.00           C  
ATOM     72  HA  VAL     5      75.342  72.881  54.091  1.00  0.00           H  
ATOM     73  CB  VAL     5      76.701  74.364  54.695  1.00  0.00           C  
ATOM     74  HB  VAL     5      75.869  75.046  54.520  1.00  0.00           H  
ATOM     75  CG1 VAL     5      76.776  74.230  56.203  1.00  0.00           C  
ATOM     76 HG11 VAL     5      76.004  73.538  56.540  1.00  0.00           H  
ATOM     77 HG12 VAL     5      77.739  73.743  56.359  1.00  0.00           H  
ATOM     78 HG13 VAL     5      76.708  75.224  56.643  1.00  0.00           H  
ATOM     79  CG2 VAL     5      77.997  75.050  54.239  1.00  0.00           C  
ATOM     80 HG21 VAL     5      78.830  74.360  54.372  1.00  0.00           H  
ATOM     81 HG22 VAL     5      77.986  75.377  53.199  1.00  0.00           H  
ATOM     82 HG23 VAL     5      78.038  75.886  54.937  1.00  0.00           H  
ATOM     83  C   VAL     5      76.382  73.454  52.427  1.00  0.00           C  
ATOM     84  O   VAL     5      77.425  73.336  51.758  1.00  0.00           O  
ATOM     85  N   ASN     6      75.211  73.983  51.933  1.00  0.00           N  
ATOM     86  H   ASN     6      74.358  73.942  52.473  1.00  0.00           H  
ATOM     87  CA  ASN     6      75.112  74.628  50.593  1.00  0.00           C  
ATOM     88  HA  ASN     6      74.040  74.725  50.424  1.00  0.00           H  
ATOM     89  CB  ASN     6      75.705  76.077  50.612  1.00  0.00           C  
ATOM     90  HB2 ASN     6      75.187  76.562  51.439  1.00  0.00           H  
ATOM     91  HB3 ASN     6      76.778  75.974  50.773  1.00  0.00           H  
ATOM     92  CG  ASN     6      75.428  76.913  49.459  1.00  0.00           C  
ATOM     93  OD1 ASN     6      74.267  77.166  49.042  1.00  0.00           O  
ATOM     94  ND2 ASN     6      76.376  77.295  48.642  1.00  0.00           N  
ATOM     95 HD21 ASN     6      76.053  78.082  48.098  1.00  0.00           H  
ATOM     96 HD22 ASN     6      77.346  77.343  48.921  1.00  0.00           H  
ATOM     97  C   ASN     6      75.560  73.686  49.388  1.00  0.00           C  
ATOM     98  O   ASN     6      76.054  74.237  48.376  1.00  0.00           O  
ATOM     99  N   VAL     7      75.341  72.381  49.474  1.00  0.00           N  
ATOM    100  H   VAL     7      74.819  72.119  50.298  1.00  0.00           H  
ATOM    101  CA  VAL     7      75.369  71.483  48.332  1.00  0.00           C  
ATOM    102  HA  VAL     7      76.329  71.672  47.850  1.00  0.00           H  
ATOM    103  CB  VAL     7      75.273  70.009  48.947  1.00  0.00           C  
ATOM    104  HB  VAL     7      75.008  69.503  48.019  1.00  0.00           H  
ATOM    105  CG1 VAL     7      76.597  69.350  49.373  1.00  0.00           C  
ATOM    106 HG11 VAL     7      76.965  68.702  48.577  1.00  0.00           H  
ATOM    107 HG12 VAL     7      77.377  70.084  49.579  1.00  0.00           H  
ATOM    108 HG13 VAL     7      76.450  68.727  50.256  1.00  0.00           H  
ATOM    109  CG2 VAL     7      74.214  69.807  50.067  1.00  0.00           C  
ATOM    110 HG21 VAL     7      74.641  70.061  51.037  1.00  0.00           H  
ATOM    111 HG22 VAL     7      73.386  70.434  49.734  1.00  0.00           H  
ATOM    112 HG23 VAL     7      73.789  68.804  50.034  1.00  0.00           H  
ATOM    113  C   VAL     7      74.266  71.640  47.300  1.00  0.00           C  
ATOM    114  O   VAL     7      74.462  71.344  46.124  1.00  0.00           O  
ATOM    115  N   THR     8      73.047  72.115  47.633  1.00  0.00           N  
ATOM    116  H   THR     8      72.904  72.274  48.620  1.00  0.00           H  
ATOM    117  CA  THR     8      71.823  72.204  46.768  1.00  0.00           C  
ATOM    118  HA  THR     8      70.989  72.478  47.414  1.00  0.00           H  
ATOM    119  CB  THR     8      71.988  73.384  45.863  1.00  0.00           C  
ATOM    120  HB  THR     8      72.840  73.175  45.215  1.00  0.00           H  
ATOM    121  CG2 THR     8      70.750  73.771  44.982  1.00  0.00           C  
ATOM    122 HG21 THR     8      70.989  74.640  44.368  1.00  0.00           H  
ATOM    123 HG22 THR     8      70.544  72.977  44.264  1.00  0.00           H  
ATOM    124 HG23 THR     8      69.835  73.732  45.571  1.00  0.00           H  
ATOM    125  OG1 THR     8      72.272  74.519  46.575  1.00  0.00           O  
ATOM    126  HG1 THR     8      73.195  74.778  46.614  1.00  0.00           H  
ATOM    127  C   THR     8      71.414  70.843  46.124  1.00  0.00           C  
ATOM    128  O   THR     8      71.168  70.801  44.942  1.00  0.00           O  
ATOM    129  N   GLU     9      71.346  69.688  46.824  1.00  0.00           N  
ATOM    130  H   GLU     9      71.553  69.693  47.813  1.00  0.00           H  
ATOM    131  CA  GLU     9      71.298  68.319  46.270  1.00  0.00           C  
ATOM    132  HA  GLU     9      71.926  68.193  45.388  1.00  0.00           H  
ATOM    133  CB  GLU     9      71.648  67.360  47.433  1.00  0.00           C  
ATOM    134  HB2 GLU     9      72.654  67.578  47.792  1.00  0.00           H  
ATOM    135  HB3 GLU     9      70.954  67.604  48.238  1.00  0.00           H  
ATOM    136  CG  GLU     9      71.488  65.867  47.040  1.00  0.00           C  
ATOM    137  HG2 GLU     9      71.868  65.235  47.843  1.00  0.00           H  
ATOM    138  HG3 GLU     9      70.440  65.607  46.896  1.00  0.00           H  
ATOM    139  CD  GLU     9      72.415  65.395  45.891  1.00  0.00           C  
ATOM    140  OE1 GLU     9      73.653  65.291  46.176  1.00  0.00           O  
ATOM    141  OE2 GLU     9      71.831  65.220  44.772  1.00  0.00           O  
ATOM    142  C   GLU     9      69.856  68.084  45.787  1.00  0.00           C  
ATOM    143  O   GLU     9      68.920  68.405  46.495  1.00  0.00           O  
ATOM    144  N   ASN    10      69.731  67.269  44.758  1.00  0.00           N  
ATOM    145  H   ASN    10      70.540  66.691  44.582  1.00  0.00           H  
ATOM    146  CA  ASN    10      68.480  66.712  44.219  1.00  0.00           C  
ATOM    147  HA  ASN    10      67.777  67.518  44.005  1.00  0.00           H  
ATOM    148  CB  ASN    10      68.689  66.032  42.843  1.00  0.00           C  
ATOM    149  HB2 ASN    10      68.519  66.838  42.129  1.00  0.00           H  
ATOM    150  HB3 ASN    10      69.715  65.700  42.685  1.00  0.00           H  
ATOM    151  CG  ASN    10      67.526  65.010  42.602  1.00  0.00           C  
ATOM    152  OD1 ASN    10      66.335  65.201  42.852  1.00  0.00           O  
ATOM    153  ND2 ASN    10      67.669  64.044  41.707  1.00  0.00           N  
ATOM    154 HD21 ASN    10      66.783  63.794  41.292  1.00  0.00           H  
ATOM    155 HD22 ASN    10      68.541  64.003  41.199  1.00  0.00           H  
ATOM    156  C   ASN    10      67.935  65.693  45.313  1.00  0.00           C  
ATOM    157  O   ASN    10      68.486  64.595  45.441  1.00  0.00           O  
ATOM    158  N   PHE    11      66.838  66.072  46.003  1.00  0.00           N  
ATOM    159  H   PHE    11      66.433  66.983  45.843  1.00  0.00           H  
ATOM    160  CA  PHE    11      66.096  65.176  46.882  1.00  0.00           C  
ATOM    161  HA  PHE    11      66.571  64.208  47.044  1.00  0.00           H  
ATOM    162  CB  PHE    11      65.976  65.869  48.235  1.00  0.00           C  
ATOM    163  HB2 PHE    11      66.056  66.944  48.077  1.00  0.00           H  
ATOM    164  HB3 PHE    11      65.011  65.718  48.720  1.00  0.00           H  
ATOM    165  CG  PHE    11      66.911  65.466  49.305  1.00  0.00           C  
ATOM    166  CD1 PHE    11      68.322  65.605  49.044  1.00  0.00           C  
ATOM    167  HD1 PHE    11      68.749  65.707  48.057  1.00  0.00           H  
ATOM    168  CE1 PHE    11      69.316  65.303  50.107  1.00  0.00           C  
ATOM    169  HE1 PHE    11      70.363  65.375  49.854  1.00  0.00           H  
ATOM    170  CZ  PHE    11      68.869  64.696  51.296  1.00  0.00           C  
ATOM    171  HZ  PHE    11      69.451  64.237  52.081  1.00  0.00           H  
ATOM    172  CE2 PHE    11      67.474  64.547  51.543  1.00  0.00           C  
ATOM    173  HE2 PHE    11      67.111  63.877  52.308  1.00  0.00           H  
ATOM    174  CD2 PHE    11      66.563  65.050  50.624  1.00  0.00           C  
ATOM    175  HD2 PHE    11      65.541  64.896  50.937  1.00  0.00           H  
ATOM    176  C   PHE    11      64.654  64.939  46.382  1.00  0.00           C  
ATOM    177  O   PHE    11      64.033  65.940  46.046  1.00  0.00           O  
ATOM    178  N   ASN    12      64.037  63.816  46.656  1.00  0.00           N  
ATOM    179  H   ASN    12      64.519  63.021  47.051  1.00  0.00           H  
ATOM    180  CA  ASN    12      62.661  63.457  46.333  1.00  0.00           C  
ATOM    181  HA  ASN    12      62.132  64.378  46.575  1.00  0.00           H  
ATOM    182  CB  ASN    12      62.506  63.187  44.765  1.00  0.00           C  
ATOM    183  HB2 ASN    12      62.965  64.011  44.219  1.00  0.00           H  
ATOM    184  HB3 ASN    12      63.163  62.358  44.500  1.00  0.00           H  
ATOM    185  CG  ASN    12      61.069  63.037  44.301  1.00  0.00           C  
ATOM    186  OD1 ASN    12      60.334  62.220  44.820  1.00  0.00           O  
ATOM    187  ND2 ASN    12      60.600  63.884  43.440  1.00  0.00           N  
ATOM    188 HD21 ASN    12      59.670  63.674  43.106  1.00  0.00           H  
ATOM    189 HD22 ASN    12      61.217  64.396  42.825  1.00  0.00           H  
ATOM    190  C   ASN    12      62.091  62.238  47.122  1.00  0.00           C  
ATOM    191  O   ASN    12      62.646  61.175  47.045  1.00  0.00           O  
ATOM    192  N   TRP    13      61.055  62.482  47.953  1.00  0.00           N  
ATOM    193  H   TRP    13      60.672  63.416  48.008  1.00  0.00           H  
ATOM    194  CA  TRP    13      60.526  61.452  48.894  1.00  0.00           C  
ATOM    195  HA  TRP    13      61.369  60.939  49.357  1.00  0.00           H  
ATOM    196  CB  TRP    13      59.703  62.160  50.010  1.00  0.00           C  
ATOM    197  HB2 TRP    13      59.585  61.423  50.803  1.00  0.00           H  
ATOM    198  HB3 TRP    13      60.261  63.038  50.335  1.00  0.00           H  
ATOM    199  CG  TRP    13      58.321  62.672  49.687  1.00  0.00           C  
ATOM    200  CD1 TRP    13      58.064  63.972  49.331  1.00  0.00           C  
ATOM    201  HD1 TRP    13      58.797  64.666  48.947  1.00  0.00           H  
ATOM    202  NE1 TRP    13      56.670  64.159  49.263  1.00  0.00           N  
ATOM    203  HE1 TRP    13      56.308  65.077  49.046  1.00  0.00           H  
ATOM    204  CE2 TRP    13      55.996  62.976  49.613  1.00  0.00           C  
ATOM    205  CZ2 TRP    13      54.692  62.733  49.969  1.00  0.00           C  
ATOM    206  HZ2 TRP    13      53.933  63.358  49.522  1.00  0.00           H  
ATOM    207  CH2 TRP    13      54.346  61.499  50.497  1.00  0.00           C  
ATOM    208  HH2 TRP    13      53.335  61.192  50.720  1.00  0.00           H  
ATOM    209  CZ3 TRP    13      55.374  60.649  51.046  1.00  0.00           C  
ATOM    210  HZ3 TRP    13      55.107  59.788  51.641  1.00  0.00           H  
ATOM    211  CE3 TRP    13      56.726  60.839  50.591  1.00  0.00           C  
ATOM    212  HE3 TRP    13      57.546  60.158  50.766  1.00  0.00           H  
ATOM    213  CD2 TRP    13      57.059  62.029  49.883  1.00  0.00           C  
ATOM    214  C   TRP    13      59.576  60.373  48.211  1.00  0.00           C  
ATOM    215  O   TRP    13      59.469  59.262  48.680  1.00  0.00           O  
ATOM    216  N   CYX    14      59.058  60.694  47.050  1.00  0.00           N  
ATOM    217  H   CYX    14      59.287  61.602  46.673  1.00  0.00           H  
ATOM    218  CA  CYX    14      58.336  59.799  46.139  1.00  0.00           C  
ATOM    219  HA  CYX    14      57.607  59.306  46.783  1.00  0.00           H  
ATOM    220  CB  CYX    14      57.512  60.547  45.093  1.00  0.00           C  
ATOM    221  HB2 CYX    14      58.190  60.752  44.265  1.00  0.00           H  
ATOM    222  HB3 CYX    14      56.802  59.795  44.749  1.00  0.00           H  
ATOM    223  SG  CYX    14      56.581  61.994  45.582  1.00  0.00           S  
ATOM    224  C   CYX    14      59.262  58.708  45.483  1.00  0.00           C  
ATOM    225  O   CYX    14      58.852  57.591  45.210  1.00  0.00           O  
ATOM    226  N   LYS    15      60.539  59.036  45.214  1.00  0.00           N  
ATOM    227  H   LYS    15      60.660  60.014  45.431  1.00  0.00           H  
ATOM    228  CA  LYS    15      61.668  58.186  44.731  1.00  0.00           C  
ATOM    229  HA  LYS    15      61.300  57.384  44.092  1.00  0.00           H  
ATOM    230  CB  LYS    15      62.699  58.998  44.076  1.00  0.00           C  
ATOM    231  HB2 LYS    15      62.872  59.927  44.618  1.00  0.00           H  
ATOM    232  HB3 LYS    15      63.642  58.461  43.971  1.00  0.00           H  
ATOM    233  CG  LYS    15      62.152  59.553  42.735  1.00  0.00           C  
ATOM    234  HG2 LYS    15      61.078  59.678  42.865  1.00  0.00           H  
ATOM    235  HG3 LYS    15      62.697  60.484  42.581  1.00  0.00           H  
ATOM    236  CD  LYS    15      62.386  58.586  41.553  1.00  0.00           C  
ATOM    237  HD2 LYS    15      63.463  58.465  41.437  1.00  0.00           H  
ATOM    238  HD3 LYS    15      61.938  57.624  41.801  1.00  0.00           H  
ATOM    239  CE  LYS    15      61.792  59.139  40.219  1.00  0.00           C  
ATOM    240  HE2 LYS    15      60.737  58.866  40.239  1.00  0.00           H  
ATOM    241  HE3 LYS    15      61.933  60.219  40.176  1.00  0.00           H  
ATOM    242  NZ  LYS    15      62.490  58.337  39.232  1.00  0.00           N  
ATOM    243  HZ1 LYS    15      62.478  58.820  38.345  1.00  0.00           H  
ATOM    244  HZ2 LYS    15      63.435  58.089  39.489  1.00  0.00           H  
ATOM    245  HZ3 LYS    15      61.933  57.531  38.989  1.00  0.00           H  
ATOM    246  C   LYS    15      62.430  57.491  45.868  1.00  0.00           C  
ATOM    247  O   LYS    15      62.726  56.270  45.738  1.00  0.00           O  
ATOM    248  N   ASN    16      62.726  58.246  46.971  1.00  0.00           N  
ATOM    249  H   ASN    16      62.684  59.249  46.858  1.00  0.00           H  
ATOM    250  CA  ASN    16      63.433  57.646  48.141  1.00  0.00           C  
ATOM    251  HA  ASN    16      64.121  56.910  47.726  1.00  0.00           H  
ATOM    252  CB  ASN    16      64.410  58.784  48.722  1.00  0.00           C  
ATOM    253  HB2 ASN    16      65.149  58.972  47.943  1.00  0.00           H  
ATOM    254  HB3 ASN    16      63.767  59.628  48.970  1.00  0.00           H  
ATOM    255  CG  ASN    16      65.118  58.305  49.943  1.00  0.00           C  
ATOM    256  OD1 ASN    16      66.278  57.922  49.874  1.00  0.00           O  
ATOM    257  ND2 ASN    16      64.497  58.377  51.080  1.00  0.00           N  
ATOM    258 HD21 ASN    16      63.516  58.552  51.245  1.00  0.00           H  
ATOM    259 HD22 ASN    16      65.091  58.325  51.895  1.00  0.00           H  
ATOM    260  C   ASN    16      62.473  56.941  49.134  1.00  0.00           C  
ATOM    261  O   ASN    16      62.109  57.472  50.164  1.00  0.00           O  
ATOM    262  N   ASP    17      61.681  56.022  48.515  1.00  0.00           N  
ATOM    263  H   ASP    17      62.024  55.715  47.616  1.00  0.00           H  
ATOM    264  CA  ASP    17      60.527  55.337  49.123  1.00  0.00           C  
ATOM    265  HA  ASP    17      60.085  56.100  49.765  1.00  0.00           H  
ATOM    266  CB  ASP    17      59.399  55.080  48.117  1.00  0.00           C  
ATOM    267  HB2 ASP    17      59.190  56.039  47.645  1.00  0.00           H  
ATOM    268  HB3 ASP    17      59.701  54.266  47.458  1.00  0.00           H  
ATOM    269  CG  ASP    17      58.082  54.585  48.829  1.00  0.00           C  
ATOM    270  OD1 ASP    17      57.740  55.327  49.805  1.00  0.00           O  
ATOM    271  OD2 ASP    17      57.156  53.968  48.275  1.00  0.00           O  
ATOM    272  C   ASP    17      60.958  54.203  50.119  1.00  0.00           C  
ATOM    273  O   ASP    17      60.552  53.062  49.942  1.00  0.00           O  
ATOM    274  N   MET    18      61.868  54.485  51.032  1.00  0.00           N  
ATOM    275  H   MET    18      62.247  55.420  51.007  1.00  0.00           H  
ATOM    276  CA  MET    18      62.376  53.554  52.088  1.00  0.00           C  
ATOM    277  HA  MET    18      63.205  52.924  51.766  1.00  0.00           H  
ATOM    278  CB  MET    18      62.914  54.415  53.180  1.00  0.00           C  
ATOM    279  HB2 MET    18      62.190  55.167  53.495  1.00  0.00           H  
ATOM    280  HB3 MET    18      63.159  53.778  54.030  1.00  0.00           H  
ATOM    281  CG  MET    18      64.216  55.100  52.676  1.00  0.00           C  
ATOM    282  HG2 MET    18      65.069  54.431  52.787  1.00  0.00           H  
ATOM    283  HG3 MET    18      64.200  55.238  51.595  1.00  0.00           H  
ATOM    284  SD  MET    18      64.734  56.540  53.547  1.00  0.00           S  
ATOM    285  CE  MET    18      65.924  55.857  54.864  1.00  0.00           C  
ATOM    286  HE1 MET    18      65.180  55.436  55.540  1.00  0.00           H  
ATOM    287  HE2 MET    18      66.545  55.067  54.440  1.00  0.00           H  
ATOM    288  HE3 MET    18      66.413  56.598  55.496  1.00  0.00           H  
ATOM    289  C   MET    18      61.391  52.578  52.783  1.00  0.00           C  
ATOM    290  O   MET    18      61.852  51.553  53.212  1.00  0.00           O  
ATOM    291  N   VAL    19      60.110  52.846  52.928  1.00  0.00           N  
ATOM    292  H   VAL    19      59.856  53.816  52.805  1.00  0.00           H  
ATOM    293  CA  VAL    19      59.178  51.879  53.584  1.00  0.00           C  
ATOM    294  HA  VAL    19      59.641  51.528  54.506  1.00  0.00           H  
ATOM    295  CB  VAL    19      57.801  52.522  53.901  1.00  0.00           C  
ATOM    296  HB  VAL    19      57.213  51.862  54.539  1.00  0.00           H  
ATOM    297  CG1 VAL    19      57.877  53.905  54.609  1.00  0.00           C  
ATOM    298 HG11 VAL    19      58.257  54.700  53.967  1.00  0.00           H  
ATOM    299 HG12 VAL    19      56.877  54.278  54.831  1.00  0.00           H  
ATOM    300 HG13 VAL    19      58.475  53.838  55.518  1.00  0.00           H  
ATOM    301  CG2 VAL    19      57.019  52.783  52.560  1.00  0.00           C  
ATOM    302 HG21 VAL    19      57.655  53.205  51.781  1.00  0.00           H  
ATOM    303 HG22 VAL    19      56.690  51.841  52.121  1.00  0.00           H  
ATOM    304 HG23 VAL    19      56.167  53.426  52.784  1.00  0.00           H  
ATOM    305  C   VAL    19      58.909  50.628  52.741  1.00  0.00           C  
ATOM    306  O   VAL    19      58.497  49.580  53.273  1.00  0.00           O  
ATOM    307  N   GLU    20      59.117  50.706  51.419  1.00  0.00           N  
ATOM    308  H   GLU    20      59.385  51.599  51.032  1.00  0.00           H  
ATOM    309  CA  GLU    20      59.018  49.592  50.499  1.00  0.00           C  
ATOM    310  HA  GLU    20      58.229  48.883  50.752  1.00  0.00           H  
ATOM    311  CB  GLU    20      58.635  50.069  49.124  1.00  0.00           C  
ATOM    312  HB2 GLU    20      59.394  50.754  48.746  1.00  0.00           H  
ATOM    313  HB3 GLU    20      58.612  49.270  48.382  1.00  0.00           H  
ATOM    314  CG  GLU    20      57.323  50.846  49.086  1.00  0.00           C  
ATOM    315  HG2 GLU    20      57.382  51.693  49.770  1.00  0.00           H  
ATOM    316  HG3 GLU    20      57.184  51.269  48.091  1.00  0.00           H  
ATOM    317  CD  GLU    20      56.082  49.903  49.337  1.00  0.00           C  
ATOM    318  OE1 GLU    20      54.885  50.387  49.262  1.00  0.00           O  
ATOM    319  OE2 GLU    20      56.109  48.664  49.256  1.00  0.00           O  
ATOM    320  C   GLU    20      60.334  48.816  50.334  1.00  0.00           C  
ATOM    321  O   GLU    20      60.451  47.692  49.774  1.00  0.00           O  
ATOM    322  N   GLN    21      61.445  49.355  50.879  1.00  0.00           N  
ATOM    323  H   GLN    21      61.356  50.320  51.161  1.00  0.00           H  
ATOM    324  CA  GLN    21      62.800  48.666  51.015  1.00  0.00           C  
ATOM    325  HA  GLN    21      62.713  47.666  50.589  1.00  0.00           H  
ATOM    326  CB  GLN    21      63.893  49.553  50.253  1.00  0.00           C  
ATOM    327  HB2 GLN    21      63.716  50.534  50.694  1.00  0.00           H  
ATOM    328  HB3 GLN    21      64.899  49.140  50.325  1.00  0.00           H  
ATOM    329  CG  GLN    21      63.537  49.751  48.701  1.00  0.00           C  
ATOM    330  HG2 GLN    21      62.487  50.029  48.607  1.00  0.00           H  
ATOM    331  HG3 GLN    21      64.261  50.493  48.364  1.00  0.00           H  
ATOM    332  CD  GLN    21      63.712  48.468  47.903  1.00  0.00           C  
ATOM    333  OE1 GLN    21      64.674  48.295  47.176  1.00  0.00           O  
ATOM    334  NE2 GLN    21      62.895  47.407  48.127  1.00  0.00           N  
ATOM    335 HE21 GLN    21      62.107  47.518  48.748  1.00  0.00           H  
ATOM    336 HE22 GLN    21      63.458  46.572  48.048  1.00  0.00           H  
ATOM    337  C   GLN    21      63.272  48.275  52.410  1.00  0.00           C  
ATOM    338  O   GLN    21      64.342  47.674  52.452  1.00  0.00           O  
ATOM    339  N   MET    22      62.488  48.465  53.459  1.00  0.00           N  
ATOM    340  H   MET    22      61.650  49.015  53.333  1.00  0.00           H  
ATOM    341  CA  MET    22      62.840  47.979  54.800  1.00  0.00           C  
ATOM    342  HA  MET    22      63.738  48.505  55.126  1.00  0.00           H  
ATOM    343  CB  MET    22      61.698  48.218  55.816  1.00  0.00           C  
ATOM    344  HB2 MET    22      60.864  47.665  55.383  1.00  0.00           H  
ATOM    345  HB3 MET    22      61.828  47.674  56.751  1.00  0.00           H  
ATOM    346  CG  MET    22      61.379  49.708  56.098  1.00  0.00           C  
ATOM    347  HG2 MET    22      61.269  50.269  55.169  1.00  0.00           H  
ATOM    348  HG3 MET    22      60.449  49.797  56.659  1.00  0.00           H  
ATOM    349  SD  MET    22      62.707  50.487  57.022  1.00  0.00           S  
ATOM    350  CE  MET    22      61.991  52.104  57.362  1.00  0.00           C  
ATOM    351  HE1 MET    22      62.223  52.784  56.542  1.00  0.00           H  
ATOM    352  HE2 MET    22      60.906  52.155  57.448  1.00  0.00           H  
ATOM    353  HE3 MET    22      62.427  52.544  58.259  1.00  0.00           H  
ATOM    354  C   MET    22      63.211  46.486  54.780  1.00  0.00           C  
ATOM    355  O   MET    22      62.457  45.583  54.276  1.00  0.00           O  
ATOM    356  N   HIE    23      64.397  46.131  55.346  1.00  0.00           N  
ATOM    357  H   HIE    23      64.735  46.726  56.088  1.00  0.00           H  
ATOM    358  CA  HIE    23      64.987  44.753  55.435  1.00  0.00           C  
ATOM    359  HA  HIE    23      65.202  44.360  54.441  1.00  0.00           H  
ATOM    360  CB  HIE    23      66.352  44.895  56.143  1.00  0.00           C  
ATOM    361  HB2 HIE    23      66.995  45.451  55.461  1.00  0.00           H  
ATOM    362  HB3 HIE    23      66.353  45.401  57.109  1.00  0.00           H  
ATOM    363  CG  HIE    23      67.039  43.562  56.255  1.00  0.00           C  
ATOM    364  ND1 HIE    23      68.220  43.257  55.619  1.00  0.00           N  
ATOM    365  CE1 HIE    23      68.896  42.372  56.280  1.00  0.00           C  
ATOM    366  HE1 HIE    23      69.925  42.113  56.078  1.00  0.00           H  
ATOM    367  NE2 HIE    23      68.216  42.024  57.386  1.00  0.00           N  
ATOM    368  HE2 HIE    23      68.576  41.507  58.175  1.00  0.00           H  
ATOM    369  CD2 HIE    23      67.012  42.728  57.340  1.00  0.00           C  
ATOM    370  HD2 HIE    23      66.170  42.765  58.014  1.00  0.00           H  
ATOM    371  C   HIE    23      64.028  43.741  56.219  1.00  0.00           C  
ATOM    372  O   HIE    23      64.001  42.565  55.982  1.00  0.00           O  
ATOM    373  N   GLU    24      63.444  44.291  57.254  1.00  0.00           N  
ATOM    374  H   GLU    24      63.419  45.290  57.403  1.00  0.00           H  
ATOM    375  CA  GLU    24      62.473  43.598  58.101  1.00  0.00           C  
ATOM    376  HA  GLU    24      62.984  42.711  58.476  1.00  0.00           H  
ATOM    377  CB  GLU    24      62.209  44.487  59.358  1.00  0.00           C  
ATOM    378  HB2 GLU    24      62.103  45.514  59.011  1.00  0.00           H  
ATOM    379  HB3 GLU    24      61.333  44.150  59.911  1.00  0.00           H  
ATOM    380  CG  GLU    24      63.374  44.641  60.357  1.00  0.00           C  
ATOM    381  HG2 GLU    24      63.142  45.429  61.073  1.00  0.00           H  
ATOM    382  HG3 GLU    24      63.355  43.694  60.897  1.00  0.00           H  
ATOM    383  CD  GLU    24      64.754  45.054  59.800  1.00  0.00           C  
ATOM    384  OE1 GLU    24      64.923  46.152  59.258  1.00  0.00           O  
ATOM    385  OE2 GLU    24      65.797  44.520  60.218  1.00  0.00           O  
ATOM    386  C   GLU    24      61.157  43.324  57.389  1.00  0.00           C  
ATOM    387  O   GLU    24      60.480  44.226  56.943  1.00  0.00           O  
ATOM    388  N   ASP    25      60.673  42.072  57.264  1.00  0.00           N  
ATOM    389  H   ASP    25      61.258  41.349  57.657  1.00  0.00           H  
ATOM    390  CA  ASP    25      59.221  41.746  57.040  1.00  0.00           C  
ATOM    391  HA  ASP    25      58.707  42.383  56.319  1.00  0.00           H  
ATOM    392  CB  ASP    25      59.093  40.387  56.382  1.00  0.00           C  
ATOM    393  HB2 ASP    25      58.275  40.469  55.666  1.00  0.00           H  
ATOM    394  HB3 ASP    25      59.994  40.219  55.792  1.00  0.00           H  
ATOM    395  CG  ASP    25      58.913  39.138  57.249  1.00  0.00           C  
ATOM    396  OD1 ASP    25      59.866  38.885  58.015  1.00  0.00           O  
ATOM    397  OD2 ASP    25      57.789  38.575  57.361  1.00  0.00           O  
ATOM    398  C   ASP    25      58.462  41.769  58.361  1.00  0.00           C  
ATOM    399  O   ASP    25      58.992  41.797  59.467  1.00  0.00           O  
ATOM    400  N   ILE    26      57.093  41.731  58.295  1.00  0.00           N  
ATOM    401  H   ILE    26      56.794  41.535  57.350  1.00  0.00           H  
ATOM    402  CA  ILE    26      56.162  41.638  59.433  1.00  0.00           C  
ATOM    403  HA  ILE    26      56.317  42.592  59.938  1.00  0.00           H  
ATOM    404  CB  ILE    26      54.755  41.663  58.722  1.00  0.00           C  
ATOM    405  HB  ILE    26      54.724  42.476  57.998  1.00  0.00           H  
ATOM    406  CG2 ILE    26      54.602  40.258  57.950  1.00  0.00           C  
ATOM    407 HG21 ILE    26      53.759  40.305  57.261  1.00  0.00           H  
ATOM    408 HG22 ILE    26      55.471  40.103  57.311  1.00  0.00           H  
ATOM    409 HG23 ILE    26      54.452  39.501  58.719  1.00  0.00           H  
ATOM    410  CG1 ILE    26      53.535  41.938  59.573  1.00  0.00           C  
ATOM    411 HG12 ILE    26      52.737  41.922  58.830  1.00  0.00           H  
ATOM    412 HG13 ILE    26      53.278  41.116  60.241  1.00  0.00           H  
ATOM    413  CD1 ILE    26      53.579  43.290  60.299  1.00  0.00           C  
ATOM    414 HD11 ILE    26      52.679  43.327  60.913  1.00  0.00           H  
ATOM    415 HD12 ILE    26      54.479  43.350  60.911  1.00  0.00           H  
ATOM    416 HD13 ILE    26      53.554  44.045  59.513  1.00  0.00           H  
ATOM    417  C   ILE    26      56.345  40.509  60.431  1.00  0.00           C  
ATOM    418  O   ILE    26      56.202  40.759  61.607  1.00  0.00           O  
ATOM    419  N   CYX    27      56.949  39.386  60.036  1.00  0.00           N  
ATOM    420  H   CYX    27      56.969  39.242  59.036  1.00  0.00           H  
ATOM    421  CA  CYX    27      57.366  38.368  60.930  1.00  0.00           C  
ATOM    422  HA  CYX    27      56.735  38.165  61.796  1.00  0.00           H  
ATOM    423  CB  CYX    27      57.226  37.016  60.186  1.00  0.00           C  
ATOM    424  HB2 CYX    27      57.900  36.961  59.331  1.00  0.00           H  
ATOM    425  HB3 CYX    27      57.551  36.247  60.887  1.00  0.00           H  
ATOM    426  SG  CYX    27      55.496  36.717  59.757  1.00  0.00           S  
ATOM    427  C   CYX    27      58.822  38.593  61.464  1.00  0.00           C  
ATOM    428  O   CYX    27      59.341  37.779  62.215  1.00  0.00           O  
ATOM    429  N   SER    28      59.601  39.489  60.861  1.00  0.00           N  
ATOM    430  H   SER    28      59.307  39.904  59.988  1.00  0.00           H  
ATOM    431  CA  SER    28      60.718  40.128  61.527  1.00  0.00           C  
ATOM    432  HA  SER    28      61.322  39.460  62.142  1.00  0.00           H  
ATOM    433  CB  SER    28      61.682  40.743  60.478  1.00  0.00           C  
ATOM    434  HB2 SER    28      61.198  41.653  60.124  1.00  0.00           H  
ATOM    435  HB3 SER    28      62.618  41.032  60.955  1.00  0.00           H  
ATOM    436  OG  SER    28      62.007  39.712  59.503  1.00  0.00           O  
ATOM    437  HG  SER    28      61.172  39.276  59.315  1.00  0.00           H  
ATOM    438  C   SER    28      60.363  41.352  62.351  1.00  0.00           C  
ATOM    439  O   SER    28      60.992  41.612  63.357  1.00  0.00           O  
ATOM    440  N   LEU    29      59.294  42.058  62.105  1.00  0.00           N  
ATOM    441  H   LEU    29      58.694  41.776  61.343  1.00  0.00           H  
ATOM    442  CA  LEU    29      58.781  43.224  62.832  1.00  0.00           C  
ATOM    443  HA  LEU    29      59.658  43.856  62.974  1.00  0.00           H  
ATOM    444  CB  LEU    29      57.869  44.110  61.978  1.00  0.00           C  
ATOM    445  HB2 LEU    29      58.024  43.965  60.908  1.00  0.00           H  
ATOM    446  HB3 LEU    29      56.844  43.831  62.223  1.00  0.00           H  
ATOM    447  CG  LEU    29      57.904  45.644  62.342  1.00  0.00           C  
ATOM    448  HG  LEU    29      58.887  46.020  62.626  1.00  0.00           H  
ATOM    449  CD1 LEU    29      57.548  46.383  61.037  1.00  0.00           C  
ATOM    450 HD11 LEU    29      57.753  47.452  61.107  1.00  0.00           H  
ATOM    451 HD12 LEU    29      58.205  45.993  60.259  1.00  0.00           H  
ATOM    452 HD13 LEU    29      56.550  46.106  60.698  1.00  0.00           H  
ATOM    453  CD2 LEU    29      57.062  45.974  63.541  1.00  0.00           C  
ATOM    454 HD21 LEU    29      57.194  47.037  63.739  1.00  0.00           H  
ATOM    455 HD22 LEU    29      56.006  45.761  63.374  1.00  0.00           H  
ATOM    456 HD23 LEU    29      57.375  45.368  64.391  1.00  0.00           H  
ATOM    457  C   LEU    29      58.215  43.059  64.283  1.00  0.00           C  
ATOM    458  O   LEU    29      58.765  43.567  65.224  1.00  0.00           O  
ATOM    459  N   TRP    30      57.284  42.200  64.422  1.00  0.00           N  
ATOM    460  H   TRP    30      56.976  41.830  63.535  1.00  0.00           H  
ATOM    461  CA  TRP    30      56.663  41.819  65.676  1.00  0.00           C  
ATOM    462  HA  TRP    30      56.773  42.601  66.427  1.00  0.00           H  
ATOM    463  CB  TRP    30      55.172  41.441  65.472  1.00  0.00           C  
ATOM    464  HB2 TRP    30      55.110  40.706  64.669  1.00  0.00           H  
ATOM    465  HB3 TRP    30      54.799  41.048  66.417  1.00  0.00           H  
ATOM    466  CG  TRP    30      54.320  42.591  65.119  1.00  0.00           C  
ATOM    467  CD1 TRP    30      54.217  43.113  63.828  1.00  0.00           C  
ATOM    468  HD1 TRP    30      54.469  42.649  62.886  1.00  0.00           H  
ATOM    469  NE1 TRP    30      53.465  44.272  63.885  1.00  0.00           N  
ATOM    470  HE1 TRP    30      53.179  44.777  63.059  1.00  0.00           H  
ATOM    471  CE2 TRP    30      53.129  44.602  65.179  1.00  0.00           C  
ATOM    472  CZ2 TRP    30      52.508  45.716  65.742  1.00  0.00           C  
ATOM    473  HZ2 TRP    30      52.217  46.500  65.058  1.00  0.00           H  
ATOM    474  CH2 TRP    30      52.163  45.700  67.071  1.00  0.00           C  
ATOM    475  HH2 TRP    30      51.695  46.516  67.601  1.00  0.00           H  
ATOM    476  CZ3 TRP    30      52.513  44.562  67.815  1.00  0.00           C  
ATOM    477  HZ3 TRP    30      52.396  44.644  68.885  1.00  0.00           H  
ATOM    478  CE3 TRP    30      53.376  43.525  67.398  1.00  0.00           C  
ATOM    479  HE3 TRP    30      53.700  42.747  68.074  1.00  0.00           H  
ATOM    480  CD2 TRP    30      53.577  43.456  65.975  1.00  0.00           C  
ATOM    481  C   TRP    30      57.413  40.601  66.191  1.00  0.00           C  
ATOM    482  O   TRP    30      57.794  39.734  65.394  1.00  0.00           O  
ATOM    483  N   ASP    31      57.196  40.426  67.493  1.00  0.00           N  
ATOM    484  H   ASP    31      57.026  41.309  67.952  1.00  0.00           H  
ATOM    485  CA  ASP    31      57.688  39.184  68.191  1.00  0.00           C  
ATOM    486  HA  ASP    31      57.385  38.286  67.653  1.00  0.00           H  
ATOM    487  CB  ASP    31      59.261  39.179  68.327  1.00  0.00           C  
ATOM    488  HB2 ASP    31      59.737  39.861  67.622  1.00  0.00           H  
ATOM    489  HB3 ASP    31      59.493  39.495  69.344  1.00  0.00           H  
ATOM    490  CG  ASP    31      59.908  37.809  68.377  1.00  0.00           C  
ATOM    491  OD1 ASP    31      61.042  37.569  67.918  1.00  0.00           O  
ATOM    492  OD2 ASP    31      59.222  36.870  68.743  1.00  0.00           O  
ATOM    493  C   ASP    31      57.030  39.079  69.535  1.00  0.00           C  
ATOM    494  O   ASP    31      56.660  40.119  70.112  1.00  0.00           O  
ATOM    495  N   GLN    32      57.032  37.913  70.226  1.00  0.00           N  
ATOM    496  H   GLN    32      57.551  37.210  69.721  1.00  0.00           H  
ATOM    497  CA  GLN    32      56.919  37.916  71.645  1.00  0.00           C  
ATOM    498  HA  GLN    32      55.931  38.280  71.923  1.00  0.00           H  
ATOM    499  CB  GLN    32      56.991  36.466  72.112  1.00  0.00           C  
ATOM    500  HB2 GLN    32      56.274  35.809  71.619  1.00  0.00           H  
ATOM    501  HB3 GLN    32      57.994  36.074  71.941  1.00  0.00           H  
ATOM    502  CG  GLN    32      56.601  36.391  73.577  1.00  0.00           C  
ATOM    503  HG2 GLN    32      57.518  36.347  74.164  1.00  0.00           H  
ATOM    504  HG3 GLN    32      56.070  37.301  73.854  1.00  0.00           H  
ATOM    505  CD  GLN    32      55.805  35.150  73.926  1.00  0.00           C  
ATOM    506  OE1 GLN    32      56.161  33.958  73.809  1.00  0.00           O  
ATOM    507  NE2 GLN    32      54.579  35.312  74.271  1.00  0.00           N  
ATOM    508 HE21 GLN    32      53.996  34.521  74.506  1.00  0.00           H  
ATOM    509 HE22 GLN    32      54.479  36.184  74.769  1.00  0.00           H  
ATOM    510  C   GLN    32      57.942  38.819  72.338  1.00  0.00           C  
ATOM    511  O   GLN    32      59.151  38.559  72.216  1.00  0.00           O  
ATOM    512  N   SER    33      57.553  39.630  73.301  1.00  0.00           N  
ATOM    513  H   SER    33      56.588  39.903  73.419  1.00  0.00           H  
ATOM    514  CA  SER    33      58.357  40.186  74.334  1.00  0.00           C  
ATOM    515  HA  SER    33      59.347  40.447  73.959  1.00  0.00           H  
ATOM    516  CB  SER    33      57.667  41.455  74.738  1.00  0.00           C  
ATOM    517  HB2 SER    33      57.657  41.968  73.776  1.00  0.00           H  
ATOM    518  HB3 SER    33      56.700  41.260  75.200  1.00  0.00           H  
ATOM    519  OG  SER    33      58.541  42.163  75.625  1.00  0.00           O  
ATOM    520  HG  SER    33      58.436  43.089  75.396  1.00  0.00           H  
ATOM    521  C   SER    33      58.439  39.247  75.475  1.00  0.00           C  
ATOM    522  O   SER    33      57.437  38.657  75.846  1.00  0.00           O  
ATOM    523  N   LEU    34      59.624  38.927  76.057  1.00  0.00           N  
ATOM    524  H   LEU    34      60.377  39.577  75.883  1.00  0.00           H  
ATOM    525  CA  LEU    34      60.002  37.760  76.938  1.00  0.00           C  
ATOM    526  HA  LEU    34      59.054  37.262  77.141  1.00  0.00           H  
ATOM    527  CB  LEU    34      60.985  36.910  76.105  1.00  0.00           C  
ATOM    528  HB2 LEU    34      61.681  37.647  75.706  1.00  0.00           H  
ATOM    529  HB3 LEU    34      61.403  36.200  76.820  1.00  0.00           H  
ATOM    530  CG  LEU    34      60.531  36.158  74.861  1.00  0.00           C  
ATOM    531  HG  LEU    34      59.986  36.898  74.275  1.00  0.00           H  
ATOM    532  CD1 LEU    34      61.780  35.631  74.133  1.00  0.00           C  
ATOM    533 HD11 LEU    34      62.451  36.431  73.817  1.00  0.00           H  
ATOM    534 HD12 LEU    34      62.362  35.048  74.846  1.00  0.00           H  
ATOM    535 HD13 LEU    34      61.406  34.970  73.352  1.00  0.00           H  
ATOM    536  CD2 LEU    34      59.561  34.997  75.211  1.00  0.00           C  
ATOM    537 HD21 LEU    34      59.098  34.686  74.275  1.00  0.00           H  
ATOM    538 HD22 LEU    34      60.117  34.200  75.704  1.00  0.00           H  
ATOM    539 HD23 LEU    34      58.788  35.310  75.913  1.00  0.00           H  
ATOM    540  C   LEU    34      60.613  38.173  78.260  1.00  0.00           C  
ATOM    541  O   LEU    34      60.570  37.389  79.204  1.00  0.00           O  
ATOM    542  N   LYS    35      61.098  39.418  78.370  1.00  0.00           N  
ATOM    543  H   LYS    35      61.051  40.046  77.580  1.00  0.00           H  
ATOM    544  CA  LYS    35      61.715  39.902  79.594  1.00  0.00           C  
ATOM    545  HA  LYS    35      62.573  39.248  79.747  1.00  0.00           H  
ATOM    546  CB  LYS    35      62.221  41.280  79.309  1.00  0.00           C  
ATOM    547  HB2 LYS    35      62.865  41.191  78.434  1.00  0.00           H  
ATOM    548  HB3 LYS    35      61.371  41.958  79.226  1.00  0.00           H  
ATOM    549  CG  LYS    35      63.162  41.906  80.358  1.00  0.00           C  
ATOM    550  HG2 LYS    35      62.700  41.816  81.341  1.00  0.00           H  
ATOM    551  HG3 LYS    35      64.113  41.387  80.484  1.00  0.00           H  
ATOM    552  CD  LYS    35      63.383  43.367  80.062  1.00  0.00           C  
ATOM    553  HD2 LYS    35      63.675  43.502  79.020  1.00  0.00           H  
ATOM    554  HD3 LYS    35      62.417  43.861  80.162  1.00  0.00           H  
ATOM    555  CE  LYS    35      64.371  43.978  81.059  1.00  0.00           C  
ATOM    556  HE2 LYS    35      64.030  44.983  81.305  1.00  0.00           H  
ATOM    557  HE3 LYS    35      64.356  43.359  81.956  1.00  0.00           H  
ATOM    558  NZ  LYS    35      65.640  44.186  80.407  1.00  0.00           N  
ATOM    559  HZ1 LYS    35      65.947  43.400  79.851  1.00  0.00           H  
ATOM    560  HZ2 LYS    35      65.589  44.987  79.794  1.00  0.00           H  
ATOM    561  HZ3 LYS    35      66.306  44.367  81.145  1.00  0.00           H  
ATOM    562  C   LYS    35      60.764  39.895  80.788  1.00  0.00           C  
ATOM    563  O   LYS    35      59.694  40.513  80.687  1.00  0.00           O  
ATOM    564  N   PRO    36      61.074  39.141  81.849  1.00  0.00           N  
ATOM    565  CD  PRO    36      62.367  38.593  82.250  1.00  0.00           C  
ATOM    566  HD2 PRO    36      63.213  39.253  82.059  1.00  0.00           H  
ATOM    567  HD3 PRO    36      62.357  37.656  81.693  1.00  0.00           H  
ATOM    568  CG  PRO    36      62.343  38.164  83.675  1.00  0.00           C  
ATOM    569  HG2 PRO    36      62.724  38.980  84.289  1.00  0.00           H  
ATOM    570  HG3 PRO    36      62.881  37.218  83.736  1.00  0.00           H  
ATOM    571  CB  PRO    36      60.871  37.835  83.802  1.00  0.00           C  
ATOM    572  HB2 PRO    36      60.542  37.837  84.841  1.00  0.00           H  
ATOM    573  HB3 PRO    36      60.594  36.849  83.428  1.00  0.00           H  
ATOM    574  CA  PRO    36      60.111  38.802  82.903  1.00  0.00           C  
ATOM    575  HA  PRO    36      59.192  38.453  82.431  1.00  0.00           H  
ATOM    576  C   PRO    36      59.748  40.027  83.823  1.00  0.00           C  
ATOM    577  O   PRO    36      60.355  41.133  83.798  1.00  0.00           O  
ATOM    578  N   CYX    37      58.654  39.873  84.590  1.00  0.00           N  
ATOM    579  H   CYX    37      58.024  39.114  84.375  1.00  0.00           H  
ATOM    580  CA  CYX    37      58.161  40.931  85.471  1.00  0.00           C  
ATOM    581  HA  CYX    37      58.034  41.808  84.836  1.00  0.00           H  
ATOM    582  CB  CYX    37      56.810  40.555  86.069  1.00  0.00           C  
ATOM    583  HB2 CYX    37      56.126  40.597  85.221  1.00  0.00           H  
ATOM    584  HB3 CYX    37      56.803  39.569  86.533  1.00  0.00           H  
ATOM    585  SG  CYX    37      55.984  41.572  87.344  1.00  0.00           S  
ATOM    586  C   CYX    37      59.175  41.436  86.522  1.00  0.00           C  
ATOM    587  O   CYX    37      59.440  42.635  86.510  1.00  0.00           O  
ATOM    588  N   VAL    38      59.666  40.542  87.349  1.00  0.00           N  
ATOM    589  H   VAL    38      59.219  39.636  87.338  1.00  0.00           H  
ATOM    590  CA  VAL    38      60.619  40.775  88.472  1.00  0.00           C  
ATOM    591  HA  VAL    38      60.763  39.818  88.973  1.00  0.00           H  
ATOM    592  CB  VAL    38      62.034  41.070  87.985  1.00  0.00           C  
ATOM    593  HB  VAL    38      61.901  41.995  87.424  1.00  0.00           H  
ATOM    594  CG1 VAL    38      63.004  41.399  89.112  1.00  0.00           C  
ATOM    595 HG11 VAL    38      64.048  41.504  88.817  1.00  0.00           H  
ATOM    596 HG12 VAL    38      62.726  42.326  89.612  1.00  0.00           H  
ATOM    597 HG13 VAL    38      62.980  40.486  89.707  1.00  0.00           H  
ATOM    598  CG2 VAL    38      62.605  39.916  87.192  1.00  0.00           C  
ATOM    599 HG21 VAL    38      63.497  40.354  86.744  1.00  0.00           H  
ATOM    600 HG22 VAL    38      62.951  39.064  87.777  1.00  0.00           H  
ATOM    601 HG23 VAL    38      61.988  39.520  86.386  1.00  0.00           H  
ATOM    602  C   VAL    38      60.133  41.664  89.614  1.00  0.00           C  
ATOM    603  O   VAL    38      60.291  41.241  90.755  1.00  0.00           O  
ATOM    604  N   LYS    39      59.444  42.816  89.370  1.00  0.00           N  
ATOM    605  H   LYS    39      59.366  43.089  88.401  1.00  0.00           H  
ATOM    606  CA  LYS    39      58.914  43.779  90.313  1.00  0.00           C  
ATOM    607  HA  LYS    39      59.608  43.793  91.153  1.00  0.00           H  
ATOM    608  CB  LYS    39      58.861  45.192  89.757  1.00  0.00           C  
ATOM    609  HB2 LYS    39      58.366  45.739  90.559  1.00  0.00           H  
ATOM    610  HB3 LYS    39      59.882  45.573  89.795  1.00  0.00           H  
ATOM    611  CG  LYS    39      58.197  45.433  88.414  1.00  0.00           C  
ATOM    612  HG2 LYS    39      58.985  45.076  87.751  1.00  0.00           H  
ATOM    613  HG3 LYS    39      57.251  44.906  88.297  1.00  0.00           H  
ATOM    614  CD  LYS    39      57.939  46.855  88.222  1.00  0.00           C  
ATOM    615  HD2 LYS    39      58.647  47.484  88.761  1.00  0.00           H  
ATOM    616  HD3 LYS    39      57.941  47.089  87.157  1.00  0.00           H  
ATOM    617  CE  LYS    39      56.570  47.188  88.756  1.00  0.00           C  
ATOM    618  HE2 LYS    39      55.950  46.726  87.987  1.00  0.00           H  
ATOM    619  HE3 LYS    39      56.531  46.832  89.785  1.00  0.00           H  
ATOM    620  NZ  LYS    39      56.395  48.630  88.682  1.00  0.00           N  
ATOM    621  HZ1 LYS    39      55.538  48.855  88.198  1.00  0.00           H  
ATOM    622  HZ2 LYS    39      56.430  49.108  89.570  1.00  0.00           H  
ATOM    623  HZ3 LYS    39      57.112  49.110  88.156  1.00  0.00           H  
ATOM    624  C   LYS    39      57.586  43.322  90.861  1.00  0.00           C  
ATOM    625  O   LYS    39      56.447  43.862  90.592  1.00  0.00           O  
ATOM    626  N   LEU    40      57.619  42.286  91.671  1.00  0.00           N  
ATOM    627  H   LEU    40      58.448  41.709  91.684  1.00  0.00           H  
ATOM    628  CA  LEU    40      56.497  41.703  92.459  1.00  0.00           C  
ATOM    629  HA  LEU    40      55.551  41.612  91.925  1.00  0.00           H  
ATOM    630  CB  LEU    40      57.015  40.348  92.958  1.00  0.00           C  
ATOM    631  HB2 LEU    40      57.222  39.682  92.121  1.00  0.00           H  
ATOM    632  HB3 LEU    40      57.980  40.484  93.446  1.00  0.00           H  
ATOM    633  CG  LEU    40      55.971  39.821  93.900  1.00  0.00           C  
ATOM    634  HG  LEU    40      55.034  40.369  93.986  1.00  0.00           H  
ATOM    635  CD1 LEU    40      55.498  38.429  93.482  1.00  0.00           C  
ATOM    636 HD11 LEU    40      56.277  37.681  93.631  1.00  0.00           H  
ATOM    637 HD12 LEU    40      54.535  38.279  93.970  1.00  0.00           H  
ATOM    638 HD13 LEU    40      55.314  38.525  92.412  1.00  0.00           H  
ATOM    639  CD2 LEU    40      56.403  39.651  95.332  1.00  0.00           C  
ATOM    640 HD21 LEU    40      56.551  40.706  95.561  1.00  0.00           H  
ATOM    641 HD22 LEU    40      55.610  39.203  95.930  1.00  0.00           H  
ATOM    642 HD23 LEU    40      57.194  38.922  95.509  1.00  0.00           H  
ATOM    643  C   LEU    40      56.217  42.769  93.543  1.00  0.00           C  
ATOM    644  O   LEU    40      56.871  42.811  94.584  1.00  0.00           O  
ATOM    645  N   THR    41      55.407  43.840  93.257  1.00  0.00           N  
ATOM    646  H   THR    41      55.174  43.967  92.282  1.00  0.00           H  
ATOM    647  CA  THR    41      54.902  44.817  94.272  1.00  0.00           C  
ATOM    648  HA  THR    41      55.759  45.209  94.820  1.00  0.00           H  
ATOM    649  CB  THR    41      54.230  45.977  93.552  1.00  0.00           C  
ATOM    650  HB  THR    41      54.026  46.766  94.277  1.00  0.00           H  
ATOM    651  CG2 THR    41      55.108  46.696  92.495  1.00  0.00           C  
ATOM    652 HG21 THR    41      54.953  47.773  92.434  1.00  0.00           H  
ATOM    653 HG22 THR    41      56.104  46.635  92.934  1.00  0.00           H  
ATOM    654 HG23 THR    41      55.090  46.289  91.484  1.00  0.00           H  
ATOM    655  OG1 THR    41      53.011  45.541  92.875  1.00  0.00           O  
ATOM    656  HG1 THR    41      53.267  44.864  92.244  1.00  0.00           H  
ATOM    657  C   THR    41      53.899  44.226  95.196  1.00  0.00           C  
ATOM    658  O   THR    41      53.167  43.266  94.805  1.00  0.00           O  
ATOM    659  N   PRO    42      53.614  44.887  96.344  1.00  0.00           N  
ATOM    660  CD  PRO    42      54.391  45.930  97.067  1.00  0.00           C  
ATOM    661  HD2 PRO    42      54.062  46.930  96.786  1.00  0.00           H  
ATOM    662  HD3 PRO    42      55.433  45.747  96.802  1.00  0.00           H  
ATOM    663  CG  PRO    42      54.262  45.693  98.522  1.00  0.00           C  
ATOM    664  HG2 PRO    42      54.426  46.603  99.098  1.00  0.00           H  
ATOM    665  HG3 PRO    42      54.884  44.849  98.818  1.00  0.00           H  
ATOM    666  CB  PRO    42      52.740  45.302  98.541  1.00  0.00           C  
ATOM    667  HB2 PRO    42      52.040  46.137  98.559  1.00  0.00           H  
ATOM    668  HB3 PRO    42      52.466  44.715  99.418  1.00  0.00           H  
ATOM    669  CA  PRO    42      52.578  44.377  97.309  1.00  0.00           C  
ATOM    670  HA  PRO    42      53.009  43.423  97.613  1.00  0.00           H  
ATOM    671  C   PRO    42      51.089  44.313  96.857  1.00  0.00           C  
ATOM    672  O   PRO    42      50.213  43.881  97.626  1.00  0.00           O  
ATOM    673  N   LEU    43      50.747  44.609  95.548  1.00  0.00           N  
ATOM    674  H   LEU    43      51.343  45.250  95.045  1.00  0.00           H  
ATOM    675  CA  LEU    43      49.557  44.123  94.747  1.00  0.00           C  
ATOM    676  HA  LEU    43      48.635  44.419  95.247  1.00  0.00           H  
ATOM    677  CB  LEU    43      49.527  44.787  93.301  1.00  0.00           C  
ATOM    678  HB2 LEU    43      49.920  45.797  93.192  1.00  0.00           H  
ATOM    679  HB3 LEU    43      50.152  44.085  92.749  1.00  0.00           H  
ATOM    680  CG  LEU    43      48.154  44.813  92.724  1.00  0.00           C  
ATOM    681  HG  LEU    43      47.464  44.973  93.553  1.00  0.00           H  
ATOM    682  CD1 LEU    43      47.884  46.044  91.836  1.00  0.00           C  
ATOM    683 HD11 LEU    43      46.966  46.005  91.249  1.00  0.00           H  
ATOM    684 HD12 LEU    43      47.934  46.984  92.386  1.00  0.00           H  
ATOM    685 HD13 LEU    43      48.675  46.087  91.087  1.00  0.00           H  
ATOM    686  CD2 LEU    43      47.811  43.640  91.823  1.00  0.00           C  
ATOM    687 HD21 LEU    43      46.924  43.859  91.228  1.00  0.00           H  
ATOM    688 HD22 LEU    43      48.626  43.291  91.188  1.00  0.00           H  
ATOM    689 HD23 LEU    43      47.497  42.817  92.464  1.00  0.00           H  
ATOM    690  C   LEU    43      49.535  42.580  94.598  1.00  0.00           C  
ATOM    691  O   LEU    43      48.514  41.930  94.684  1.00  0.00           O  
ATOM    692  N   CYX    44      50.688  41.971  94.258  1.00  0.00           N  
ATOM    693  H   CYX    44      51.447  42.629  94.359  1.00  0.00           H  
ATOM    694  CA  CYX    44      50.988  40.487  94.081  1.00  0.00           C  
ATOM    695  HA  CYX    44      50.190  39.994  93.526  1.00  0.00           H  
ATOM    696  CB  CYX    44      52.246  40.196  93.280  1.00  0.00           C  
ATOM    697  HB2 CYX    44      53.045  40.611  93.893  1.00  0.00           H  
ATOM    698  HB3 CYX    44      52.228  39.125  93.075  1.00  0.00           H  
ATOM    699  SG  CYX    44      52.271  41.078  91.723  1.00  0.00           S  
ATOM    700  C   CYX    44      51.200  39.837  95.444  1.00  0.00           C  
ATOM    701  O   CYX    44      52.239  39.303  95.729  1.00  0.00           O  
ATOM    702  N   VAL    45      50.147  39.799  96.277  1.00  0.00           N  
ATOM    703  H   VAL    45      49.362  40.375  96.009  1.00  0.00           H  
ATOM    704  CA  VAL    45      50.119  38.991  97.488  1.00  0.00           C  
ATOM    705  HA  VAL    45      51.043  39.189  98.032  1.00  0.00           H  
ATOM    706  CB  VAL    45      48.947  39.287  98.431  1.00  0.00           C  
ATOM    707  HB  VAL    45      49.015  38.650  99.313  1.00  0.00           H  
ATOM    708  CG1 VAL    45      49.015  40.719  98.906  1.00  0.00           C  
ATOM    709 HG11 VAL    45      48.258  40.819  99.683  1.00  0.00           H  
ATOM    710 HG12 VAL    45      49.977  40.790  99.413  1.00  0.00           H  
ATOM    711 HG13 VAL    45      48.889  41.375  98.045  1.00  0.00           H  
ATOM    712  CG2 VAL    45      47.542  39.036  97.837  1.00  0.00           C  
ATOM    713 HG21 VAL    45      46.729  39.303  98.513  1.00  0.00           H  
ATOM    714 HG22 VAL    45      47.396  39.607  96.920  1.00  0.00           H  
ATOM    715 HG23 VAL    45      47.417  37.983  97.586  1.00  0.00           H  
ATOM    716  C   VAL    45      50.111  37.486  97.177  1.00  0.00           C  
ATOM    717  O   VAL    45      50.746  36.655  97.907  1.00  0.00           O  
ATOM    718  N   GLY    46      49.381  37.099  96.183  1.00  0.00           N  
ATOM    719  H   GLY    46      48.846  37.824  95.728  1.00  0.00           H  
ATOM    720  CA  GLY    46      49.817  35.909  95.371  1.00  0.00           C  
ATOM    721  HA2 GLY    46      50.211  35.149  96.045  1.00  0.00           H  
ATOM    722  HA3 GLY    46      48.893  35.498  94.965  1.00  0.00           H  
ATOM    723  C   GLY    46      50.712  36.205  94.161  1.00  0.00           C  
ATOM    724  O   GLY    46      50.334  36.955  93.251  1.00  0.00           O  
ATOM    725  N   ALA    47      51.857  35.509  94.089  1.00  0.00           N  
ATOM    726  H   ALA    47      52.275  35.107  94.916  1.00  0.00           H  
ATOM    727  CA  ALA    47      52.934  35.680  93.053  1.00  0.00           C  
ATOM    728  HA  ALA    47      53.146  36.749  93.034  1.00  0.00           H  
ATOM    729  CB  ALA    47      54.162  34.972  93.437  1.00  0.00           C  
ATOM    730  HB1 ALA    47      54.973  35.279  92.777  1.00  0.00           H  
ATOM    731  HB2 ALA    47      54.552  35.237  94.420  1.00  0.00           H  
ATOM    732  HB3 ALA    47      53.908  33.919  93.555  1.00  0.00           H  
ATOM    733  C   ALA    47      52.438  35.155  91.651  1.00  0.00           C  
ATOM    734  O   ALA    47      52.683  35.867  90.686  1.00  0.00           O  
ATOM    735  N   GLY    48      51.598  34.069  91.486  1.00  0.00           N  
ATOM    736  H   GLY    48      51.235  33.651  92.331  1.00  0.00           H  
ATOM    737  CA  GLY    48      51.555  33.297  90.226  1.00  0.00           C  
ATOM    738  HA2 GLY    48      52.452  32.685  90.138  1.00  0.00           H  
ATOM    739  HA3 GLY    48      50.715  32.610  90.329  1.00  0.00           H  
ATOM    740  C   GLY    48      51.316  34.125  88.987  1.00  0.00           C  
ATOM    741  O   GLY    48      52.115  34.077  88.071  1.00  0.00           O  
ATOM    742  N   SER    49      50.387  35.050  89.055  1.00  0.00           N  
ATOM    743  H   SER    49      49.614  35.072  89.705  1.00  0.00           H  
ATOM    744  CA  SER    49      50.119  35.766  87.812  1.00  0.00           C  
ATOM    745  HA  SER    49      50.046  35.065  86.980  1.00  0.00           H  
ATOM    746  CB  SER    49      48.756  36.493  87.777  1.00  0.00           C  
ATOM    747  HB2 SER    49      48.739  37.073  88.700  1.00  0.00           H  
ATOM    748  HB3 SER    49      48.654  37.158  86.920  1.00  0.00           H  
ATOM    749  OG  SER    49      47.706  35.583  87.809  1.00  0.00           O  
ATOM    750  HG  SER    49      47.685  35.298  88.726  1.00  0.00           H  
ATOM    751  C   SER    49      51.221  36.720  87.504  1.00  0.00           C  
ATOM    752  O   SER    49      51.767  36.757  86.421  1.00  0.00           O  
ATOM    753  N   CYX    50      51.702  37.455  88.496  1.00  0.00           N  
ATOM    754  H   CYX    50      51.546  37.083  89.422  1.00  0.00           H  
ATOM    755  CA  CYX    50      52.887  38.295  88.504  1.00  0.00           C  
ATOM    756  HA  CYX    50      52.802  39.143  87.825  1.00  0.00           H  
ATOM    757  CB  CYX    50      53.082  38.994  89.832  1.00  0.00           C  
ATOM    758  HB2 CYX    50      53.445  38.368  90.647  1.00  0.00           H  
ATOM    759  HB3 CYX    50      53.799  39.805  89.705  1.00  0.00           H  
ATOM    760  SG  CYX    50      51.606  39.723  90.446  1.00  0.00           S  
ATOM    761  C   CYX    50      54.248  37.639  88.144  1.00  0.00           C  
ATOM    762  O   CYX    50      55.112  38.119  87.388  1.00  0.00           O  
ATOM    763  N   ASN    51      54.499  36.379  88.692  1.00  0.00           N  
ATOM    764  H   ASN    51      54.087  36.195  89.595  1.00  0.00           H  
ATOM    765  CA  ASN    51      55.525  35.410  88.285  1.00  0.00           C  
ATOM    766  HA  ASN    51      56.470  35.920  88.467  1.00  0.00           H  
ATOM    767  CB  ASN    51      55.515  34.268  89.236  1.00  0.00           C  
ATOM    768  HB2 ASN    51      55.506  34.627  90.265  1.00  0.00           H  
ATOM    769  HB3 ASN    51      54.591  33.695  89.155  1.00  0.00           H  
ATOM    770  CG  ASN    51      56.824  33.415  89.163  1.00  0.00           C  
ATOM    771  OD1 ASN    51      56.956  32.416  88.492  1.00  0.00           O  
ATOM    772  ND2 ASN    51      57.794  33.651  89.965  1.00  0.00           N  
ATOM    773 HD21 ASN    51      57.649  34.455  90.559  1.00  0.00           H  
ATOM    774 HD22 ASN    51      58.603  33.053  89.874  1.00  0.00           H  
ATOM    775  C   ASN    51      55.394  34.882  86.776  1.00  0.00           C  
ATOM    776  O   ASN    51      56.319  35.087  86.025  1.00  0.00           O  
ATOM    777  N   THR    52      54.160  34.599  86.289  1.00  0.00           N  
ATOM    778  H   THR    52      53.333  34.615  86.868  1.00  0.00           H  
ATOM    779  CA  THR    52      53.945  34.288  84.859  1.00  0.00           C  
ATOM    780  HA  THR    52      54.536  33.421  84.564  1.00  0.00           H  
ATOM    781  CB  THR    52      52.528  33.838  84.596  1.00  0.00           C  
ATOM    782  HB  THR    52      51.787  34.621  84.758  1.00  0.00           H  
ATOM    783  CG2 THR    52      52.295  33.148  83.201  1.00  0.00           C  
ATOM    784 HG21 THR    52      51.309  32.684  83.242  1.00  0.00           H  
ATOM    785 HG22 THR    52      52.387  33.943  82.461  1.00  0.00           H  
ATOM    786 HG23 THR    52      53.032  32.378  82.975  1.00  0.00           H  
ATOM    787  OG1 THR    52      52.182  32.749  85.509  1.00  0.00           O  
ATOM    788  HG1 THR    52      52.313  33.091  86.396  1.00  0.00           H  
ATOM    789  C   THR    52      54.264  35.420  83.964  1.00  0.00           C  
ATOM    790  O   THR    52      54.902  35.265  82.951  1.00  0.00           O  
ATOM    791  N   SER    53      53.925  36.675  84.321  1.00  0.00           N  
ATOM    792  H   SER    53      53.921  36.799  85.323  1.00  0.00           H  
ATOM    793  CA  SER    53      53.911  37.866  83.501  1.00  0.00           C  
ATOM    794  HA  SER    53      53.299  37.622  82.633  1.00  0.00           H  
ATOM    795  CB  SER    53      53.373  39.055  84.270  1.00  0.00           C  
ATOM    796  HB2 SER    53      53.884  39.048  85.233  1.00  0.00           H  
ATOM    797  HB3 SER    53      53.617  39.986  83.759  1.00  0.00           H  
ATOM    798  OG  SER    53      51.977  38.771  84.546  1.00  0.00           O  
ATOM    799  HG  SER    53      51.923  37.982  85.091  1.00  0.00           H  
ATOM    800  C   SER    53      55.329  38.289  83.099  1.00  0.00           C  
ATOM    801  O   SER    53      56.387  38.108  83.672  1.00  0.00           O  
ATOM    802  N   VAL    54      55.306  39.064  82.018  1.00  0.00           N  
ATOM    803  H   VAL    54      54.441  39.468  81.687  1.00  0.00           H  
ATOM    804  CA  VAL    54      56.459  39.929  81.538  1.00  0.00           C  
ATOM    805  HA  VAL    54      57.433  39.558  81.858  1.00  0.00           H  
ATOM    806  CB  VAL    54      56.453  39.890  80.043  1.00  0.00           C  
ATOM    807  HB  VAL    54      57.179  40.566  79.592  1.00  0.00           H  
ATOM    808  CG1 VAL    54      56.879  38.492  79.574  1.00  0.00           C  
ATOM    809 HG11 VAL    54      57.950  38.356  79.726  1.00  0.00           H  
ATOM    810 HG12 VAL    54      56.408  37.670  80.113  1.00  0.00           H  
ATOM    811 HG13 VAL    54      56.700  38.420  78.501  1.00  0.00           H  
ATOM    812  CG2 VAL    54      55.064  40.166  79.334  1.00  0.00           C  
ATOM    813 HG21 VAL    54      55.092  40.608  78.338  1.00  0.00           H  
ATOM    814 HG22 VAL    54      54.555  39.204  79.274  1.00  0.00           H  
ATOM    815 HG23 VAL    54      54.475  40.925  79.849  1.00  0.00           H  
ATOM    816  C   VAL    54      56.356  41.343  82.032  1.00  0.00           C  
ATOM    817  O   VAL    54      55.456  41.703  82.813  1.00  0.00           O  
ATOM    818  N   ILE    55      57.370  42.168  81.782  1.00  0.00           N  
ATOM    819  H   ILE    55      58.135  41.754  81.267  1.00  0.00           H  
ATOM    820  CA  ILE    55      57.387  43.549  82.286  1.00  0.00           C  
ATOM    821  HA  ILE    55      56.595  43.554  83.035  1.00  0.00           H  
ATOM    822  CB  ILE    55      58.776  44.012  82.880  1.00  0.00           C  
ATOM    823  HB  ILE    55      58.983  43.270  83.651  1.00  0.00           H  
ATOM    824  CG2 ILE    55      59.921  43.855  81.875  1.00  0.00           C  
ATOM    825 HG21 ILE    55      60.797  44.007  82.506  1.00  0.00           H  
ATOM    826 HG22 ILE    55      59.876  42.827  81.515  1.00  0.00           H  
ATOM    827 HG23 ILE    55      59.757  44.609  81.106  1.00  0.00           H  
ATOM    828  CG1 ILE    55      58.906  45.466  83.390  1.00  0.00           C  
ATOM    829 HG12 ILE    55      59.924  45.787  83.611  1.00  0.00           H  
ATOM    830 HG13 ILE    55      58.570  46.011  82.508  1.00  0.00           H  
ATOM    831  CD1 ILE    55      58.021  45.655  84.644  1.00  0.00           C  
ATOM    832 HD11 ILE    55      57.005  45.293  84.485  1.00  0.00           H  
ATOM    833 HD12 ILE    55      58.291  44.971  85.449  1.00  0.00           H  
ATOM    834 HD13 ILE    55      58.007  46.714  84.903  1.00  0.00           H  
ATOM    835  C   ILE    55      56.950  44.517  81.150  1.00  0.00           C  
ATOM    836  O   ILE    55      57.391  44.377  79.985  1.00  0.00           O  
ATOM    837  N   THR    56      56.027  45.400  81.378  1.00  0.00           N  
ATOM    838  H   THR    56      55.581  45.487  82.280  1.00  0.00           H  
ATOM    839  CA  THR    56      56.020  46.721  80.757  1.00  0.00           C  
ATOM    840  HA  THR    56      57.034  47.030  80.507  1.00  0.00           H  
ATOM    841  CB  THR    56      55.241  46.670  79.436  1.00  0.00           C  
ATOM    842  HB  THR    56      54.206  46.379  79.616  1.00  0.00           H  
ATOM    843  CG2 THR    56      55.253  47.941  78.612  1.00  0.00           C  
ATOM    844 HG21 THR    56      54.353  47.920  77.997  1.00  0.00           H  
ATOM    845 HG22 THR    56      55.053  48.842  79.192  1.00  0.00           H  
ATOM    846 HG23 THR    56      56.125  48.003  77.960  1.00  0.00           H  
ATOM    847  OG1 THR    56      55.835  45.831  78.459  1.00  0.00           O  
ATOM    848  HG1 THR    56      56.111  44.983  78.816  1.00  0.00           H  
ATOM    849  C   THR    56      55.416  47.780  81.683  1.00  0.00           C  
ATOM    850  O   THR    56      54.241  48.129  81.575  1.00  0.00           O  
ATOM    851  N   GLN    57      56.201  48.086  82.694  1.00  0.00           N  
ATOM    852  H   GLN    57      57.115  47.669  82.585  1.00  0.00           H  
ATOM    853  CA  GLN    57      55.988  48.950  83.856  1.00  0.00           C  
ATOM    854  HA  GLN    57      56.915  48.911  84.429  1.00  0.00           H  
ATOM    855  CB  GLN    57      55.793  50.452  83.449  1.00  0.00           C  
ATOM    856  HB2 GLN    57      55.026  50.610  82.691  1.00  0.00           H  
ATOM    857  HB3 GLN    57      55.543  50.964  84.378  1.00  0.00           H  
ATOM    858  CG  GLN    57      57.132  51.021  82.922  1.00  0.00           C  
ATOM    859  HG2 GLN    57      57.809  50.742  83.730  1.00  0.00           H  
ATOM    860  HG3 GLN    57      57.340  50.474  82.002  1.00  0.00           H  
ATOM    861  CD  GLN    57      57.161  52.508  82.632  1.00  0.00           C  
ATOM    862  OE1 GLN    57      56.411  53.011  81.885  1.00  0.00           O  
ATOM    863  NE2 GLN    57      57.910  53.307  83.329  1.00  0.00           N  
ATOM    864 HE21 GLN    57      58.665  52.866  83.835  1.00  0.00           H  
ATOM    865 HE22 GLN    57      58.029  54.155  82.793  1.00  0.00           H  
ATOM    866  C   GLN    57      54.953  48.455  84.870  1.00  0.00           C  
ATOM    867  O   GLN    57      55.433  47.946  85.873  1.00  0.00           O  
ATOM    868  N   ALA    58      53.624  48.325  84.561  1.00  0.00           N  
ATOM    869  H   ALA    58      53.354  48.687  83.657  1.00  0.00           H  
ATOM    870  CA  ALA    58      52.881  47.250  85.119  1.00  0.00           C  
ATOM    871  HA  ALA    58      53.168  47.077  86.156  1.00  0.00           H  
ATOM    872  CB  ALA    58      51.421  47.640  84.927  1.00  0.00           C  
ATOM    873  HB1 ALA    58      51.047  48.380  85.634  1.00  0.00           H  
ATOM    874  HB2 ALA    58      51.159  47.933  83.910  1.00  0.00           H  
ATOM    875  HB3 ALA    58      50.859  46.731  85.142  1.00  0.00           H  
ATOM    876  C   ALA    58      53.184  45.842  84.425  1.00  0.00           C  
ATOM    877  O   ALA    58      53.893  45.797  83.381  1.00  0.00           O  
ATOM    878  N   CYX    59      52.629  44.761  84.985  1.00  0.00           N  
ATOM    879  H   CYX    59      52.119  44.781  85.857  1.00  0.00           H  
ATOM    880  CA  CYX    59      53.053  43.356  84.613  1.00  0.00           C  
ATOM    881  HA  CYX    59      53.904  43.402  83.934  1.00  0.00           H  
ATOM    882  CB  CYX    59      53.542  42.714  85.909  1.00  0.00           C  
ATOM    883  HB2 CYX    59      52.907  43.137  86.688  1.00  0.00           H  
ATOM    884  HB3 CYX    59      53.372  41.640  85.838  1.00  0.00           H  
ATOM    885  SG  CYX    59      55.278  43.170  86.315  1.00  0.00           S  
ATOM    886  C   CYX    59      51.862  42.659  83.965  1.00  0.00           C  
ATOM    887  O   CYX    59      51.048  41.983  84.558  1.00  0.00           O  
ATOM    888  N   PRO    60      51.822  42.635  82.603  1.00  0.00           N  
ATOM    889  CD  PRO    60      52.786  43.203  81.732  1.00  0.00           C  
ATOM    890  HD2 PRO    60      53.751  42.732  81.922  1.00  0.00           H  
ATOM    891  HD3 PRO    60      52.929  44.272  81.890  1.00  0.00           H  
ATOM    892  CG  PRO    60      52.318  42.933  80.315  1.00  0.00           C  
ATOM    893  HG2 PRO    60      52.803  42.129  79.761  1.00  0.00           H  
ATOM    894  HG3 PRO    60      52.476  43.876  79.793  1.00  0.00           H  
ATOM    895  CB  PRO    60      50.796  42.647  80.439  1.00  0.00           C  
ATOM    896  HB2 PRO    60      50.392  41.973  79.684  1.00  0.00           H  
ATOM    897  HB3 PRO    60      50.295  43.614  80.396  1.00  0.00           H  
ATOM    898  CA  PRO    60      50.859  41.913  81.777  1.00  0.00           C  
ATOM    899  HA  PRO    60      49.848  41.911  82.185  1.00  0.00           H  
ATOM    900  C   PRO    60      51.221  40.476  81.599  1.00  0.00           C  
ATOM    901  O   PRO    60      52.435  40.095  81.661  1.00  0.00           O  
ATOM    902  N   LYS    61      50.240  39.629  81.369  1.00  0.00           N  
ATOM    903  H   LYS    61      49.274  39.896  81.252  1.00  0.00           H  
ATOM    904  CA  LYS    61      50.385  38.123  81.324  1.00  0.00           C  
ATOM    905  HA  LYS    61      50.846  37.824  82.265  1.00  0.00           H  
ATOM    906  CB  LYS    61      49.019  37.425  81.204  1.00  0.00           C  
ATOM    907  HB2 LYS    61      48.302  37.862  81.899  1.00  0.00           H  
ATOM    908  HB3 LYS    61      48.650  37.659  80.206  1.00  0.00           H  
ATOM    909  CG  LYS    61      49.112  35.950  81.488  1.00  0.00           C  
ATOM    910  HG2 LYS    61      49.944  35.596  80.879  1.00  0.00           H  
ATOM    911  HG3 LYS    61      49.417  35.917  82.534  1.00  0.00           H  
ATOM    912  CD  LYS    61      47.885  35.083  81.430  1.00  0.00           C  
ATOM    913  HD2 LYS    61      47.023  35.517  81.937  1.00  0.00           H  
ATOM    914  HD3 LYS    61      47.608  35.055  80.377  1.00  0.00           H  
ATOM    915  CE  LYS    61      48.290  33.673  82.036  1.00  0.00           C  
ATOM    916  HE2 LYS    61      49.316  33.385  81.806  1.00  0.00           H  
ATOM    917  HE3 LYS    61      48.141  33.797  83.108  1.00  0.00           H  
ATOM    918  NZ  LYS    61      47.343  32.707  81.441  1.00  0.00           N  
ATOM    919  HZ1 LYS    61      46.407  32.765  81.815  1.00  0.00           H  
ATOM    920  HZ2 LYS    61      47.311  32.625  80.435  1.00  0.00           H  
ATOM    921  HZ3 LYS    61      47.707  31.787  81.644  1.00  0.00           H  
ATOM    922  C   LYS    61      51.395  37.705  80.259  1.00  0.00           C  
ATOM    923  O   LYS    61      52.195  36.804  80.317  1.00  0.00           O  
ATOM    924  N   VAL    62      51.152  38.288  79.083  1.00  0.00           N  
ATOM    925  H   VAL    62      50.703  39.184  79.211  1.00  0.00           H  
ATOM    926  CA  VAL    62      51.838  38.104  77.828  1.00  0.00           C  
ATOM    927  HA  VAL    62      52.888  37.884  78.017  1.00  0.00           H  
ATOM    928  CB  VAL    62      51.156  36.943  76.959  1.00  0.00           C  
ATOM    929  HB  VAL    62      50.068  36.995  76.977  1.00  0.00           H  
ATOM    930  CG1 VAL    62      51.600  36.899  75.473  1.00  0.00           C  
ATOM    931 HG11 VAL    62      50.987  36.243  74.855  1.00  0.00           H  
ATOM    932 HG12 VAL    62      51.320  37.847  75.014  1.00  0.00           H  
ATOM    933 HG13 VAL    62      52.683  36.784  75.413  1.00  0.00           H  
ATOM    934  CG2 VAL    62      51.449  35.515  77.464  1.00  0.00           C  
ATOM    935 HG21 VAL    62      51.033  35.353  78.458  1.00  0.00           H  
ATOM    936 HG22 VAL    62      50.961  34.820  76.780  1.00  0.00           H  
ATOM    937 HG23 VAL    62      52.521  35.324  77.416  1.00  0.00           H  
ATOM    938  C   VAL    62      51.900  39.451  77.037  1.00  0.00           C  
ATOM    939  O   VAL    62      51.132  40.399  77.310  1.00  0.00           O  
ATOM    940  N   SER    63      52.839  39.586  76.125  1.00  0.00           N  
ATOM    941  H   SER    63      53.487  38.811  76.091  1.00  0.00           H  
ATOM    942  CA  SER    63      53.006  40.724  75.288  1.00  0.00           C  
ATOM    943  HA  SER    63      52.041  41.173  75.056  1.00  0.00           H  
ATOM    944  CB  SER    63      53.973  41.714  75.944  1.00  0.00           C  
ATOM    945  HB2 SER    63      53.534  42.051  76.883  1.00  0.00           H  
ATOM    946  HB3 SER    63      54.873  41.105  76.022  1.00  0.00           H  
ATOM    947  OG  SER    63      54.328  42.834  75.092  1.00  0.00           O  
ATOM    948  HG  SER    63      53.717  43.542  75.309  1.00  0.00           H  
ATOM    949  C   SER    63      53.515  40.209  73.954  1.00  0.00           C  
ATOM    950  O   SER    63      54.162  39.157  73.881  1.00  0.00           O  
ATOM    951  N   PHE    64      53.088  40.815  72.832  1.00  0.00           N  
ATOM    952  H   PHE    64      52.432  41.558  73.028  1.00  0.00           H  
ATOM    953  CA  PHE    64      53.729  40.989  71.559  1.00  0.00           C  
ATOM    954  HA  PHE    64      54.628  40.376  71.609  1.00  0.00           H  
ATOM    955  CB  PHE    64      52.754  40.534  70.482  1.00  0.00           C  
ATOM    956  HB2 PHE    64      51.776  40.429  70.950  1.00  0.00           H  
ATOM    957  HB3 PHE    64      52.623  41.341  69.761  1.00  0.00           H  
ATOM    958  CG  PHE    64      53.187  39.201  69.875  1.00  0.00           C  
ATOM    959  CD1 PHE    64      53.282  38.038  70.648  1.00  0.00           C  
ATOM    960  HD1 PHE    64      52.980  37.985  71.684  1.00  0.00           H  
ATOM    961  CE1 PHE    64      53.559  36.816  70.006  1.00  0.00           C  
ATOM    962  HE1 PHE    64      53.398  35.942  70.620  1.00  0.00           H  
ATOM    963  CZ  PHE    64      53.971  36.842  68.647  1.00  0.00           C  
ATOM    964  HZ  PHE    64      54.324  35.893  68.270  1.00  0.00           H  
ATOM    965  CE2 PHE    64      53.993  38.019  67.880  1.00  0.00           C  
ATOM    966  HE2 PHE    64      54.607  38.068  66.993  1.00  0.00           H  
ATOM    967  CD2 PHE    64      53.635  39.230  68.513  1.00  0.00           C  
ATOM    968  HD2 PHE    64      53.577  40.119  67.903  1.00  0.00           H  
ATOM    969  C   PHE    64      54.104  42.464  71.417  1.00  0.00           C  
ATOM    970  O   PHE    64      53.406  43.378  71.825  1.00  0.00           O  
ATOM    971  N   GLU    65      55.269  42.616  70.844  1.00  0.00           N  
ATOM    972  H   GLU    65      55.786  41.786  70.593  1.00  0.00           H  
ATOM    973  CA  GLU    65      56.009  43.945  70.818  1.00  0.00           C  
ATOM    974  HA  GLU    65      55.220  44.685  70.952  1.00  0.00           H  
ATOM    975  CB  GLU    65      57.021  44.003  72.016  1.00  0.00           C  
ATOM    976  HB2 GLU    65      56.510  43.776  72.952  1.00  0.00           H  
ATOM    977  HB3 GLU    65      57.797  43.272  71.790  1.00  0.00           H  
ATOM    978  CG  GLU    65      57.635  45.359  72.340  1.00  0.00           C  
ATOM    979  HG2 GLU    65      58.298  45.706  71.547  1.00  0.00           H  
ATOM    980  HG3 GLU    65      56.824  46.079  72.446  1.00  0.00           H  
ATOM    981  CD  GLU    65      58.397  45.488  73.649  1.00  0.00           C  
ATOM    982  OE1 GLU    65      58.229  46.515  74.309  1.00  0.00           O  
ATOM    983  OE2 GLU    65      59.145  44.556  74.047  1.00  0.00           O  
ATOM    984  C   GLU    65      56.655  44.215  69.411  1.00  0.00           C  
ATOM    985  O   GLU    65      57.493  43.371  69.073  1.00  0.00           O  
ATOM    986  N   PRO    66      56.413  45.352  68.706  1.00  0.00           N  
ATOM    987  CD  PRO    66      55.493  46.436  68.968  1.00  0.00           C  
ATOM    988  HD2 PRO    66      55.879  46.977  69.833  1.00  0.00           H  
ATOM    989  HD3 PRO    66      54.521  45.955  69.082  1.00  0.00           H  
ATOM    990  CG  PRO    66      55.434  47.352  67.767  1.00  0.00           C  
ATOM    991  HG2 PRO    66      55.646  48.376  68.074  1.00  0.00           H  
ATOM    992  HG3 PRO    66      54.474  47.297  67.254  1.00  0.00           H  
ATOM    993  CB  PRO    66      56.401  46.751  66.851  1.00  0.00           C  
ATOM    994  HB2 PRO    66      56.961  47.592  66.443  1.00  0.00           H  
ATOM    995  HB3 PRO    66      55.890  46.315  65.992  1.00  0.00           H  
ATOM    996  CA  PRO    66      57.202  45.657  67.507  1.00  0.00           C  
ATOM    997  HA  PRO    66      57.194  44.836  66.791  1.00  0.00           H  
ATOM    998  C   PRO    66      58.671  46.096  67.841  1.00  0.00           C  
ATOM    999  O   PRO    66      58.826  46.758  68.891  1.00  0.00           O  
ATOM   1000  N   ILE    67      59.598  45.986  66.918  1.00  0.00           N  
ATOM   1001  H   ILE    67      59.346  45.427  66.115  1.00  0.00           H  
ATOM   1002  CA  ILE    67      60.749  46.895  66.880  1.00  0.00           C  
ATOM   1003  HA  ILE    67      61.215  46.910  67.866  1.00  0.00           H  
ATOM   1004  CB  ILE    67      61.787  46.435  65.880  1.00  0.00           C  
ATOM   1005  HB  ILE    67      62.127  45.454  66.212  1.00  0.00           H  
ATOM   1006  CG2 ILE    67      61.412  46.413  64.404  1.00  0.00           C  
ATOM   1007 HG21 ILE    67      61.853  47.194  63.785  1.00  0.00           H  
ATOM   1008 HG22 ILE    67      61.722  45.425  64.066  1.00  0.00           H  
ATOM   1009 HG23 ILE    67      60.338  46.270  64.285  1.00  0.00           H  
ATOM   1010  CG1 ILE    67      62.978  47.314  65.858  1.00  0.00           C  
ATOM   1011 HG12 ILE    67      62.727  48.296  65.456  1.00  0.00           H  
ATOM   1012 HG13 ILE    67      63.296  47.361  66.900  1.00  0.00           H  
ATOM   1013  CD1 ILE    67      64.275  46.730  65.240  1.00  0.00           C  
ATOM   1014 HD11 ILE    67      64.087  46.427  64.209  1.00  0.00           H  
ATOM   1015 HD12 ILE    67      64.998  47.529  65.405  1.00  0.00           H  
ATOM   1016 HD13 ILE    67      64.601  45.889  65.852  1.00  0.00           H  
ATOM   1017  C   ILE    67      60.215  48.306  66.527  1.00  0.00           C  
ATOM   1018  O   ILE    67      59.452  48.448  65.551  1.00  0.00           O  
ATOM   1019  N   PRO    68      60.760  49.379  67.174  1.00  0.00           N  
ATOM   1020  CD  PRO    68      61.359  49.422  68.554  1.00  0.00           C  
ATOM   1021  HD2 PRO    68      62.039  48.592  68.749  1.00  0.00           H  
ATOM   1022  HD3 PRO    68      60.601  49.206  69.306  1.00  0.00           H  
ATOM   1023  CG  PRO    68      62.086  50.771  68.619  1.00  0.00           C  
ATOM   1024  HG2 PRO    68      63.167  50.718  68.489  1.00  0.00           H  
ATOM   1025  HG3 PRO    68      61.736  51.137  69.585  1.00  0.00           H  
ATOM   1026  CB  PRO    68      61.377  51.653  67.590  1.00  0.00           C  
ATOM   1027  HB2 PRO    68      62.000  52.456  67.196  1.00  0.00           H  
ATOM   1028  HB3 PRO    68      60.507  52.147  68.023  1.00  0.00           H  
ATOM   1029  CA  PRO    68      60.834  50.660  66.468  1.00  0.00           C  
ATOM   1030  HA  PRO    68      59.824  50.903  66.138  1.00  0.00           H  
ATOM   1031  C   PRO    68      61.807  50.820  65.175  1.00  0.00           C  
ATOM   1032  O   PRO    68      63.025  51.035  65.366  1.00  0.00           O  
ATOM   1033  N   ILE    69      61.279  50.450  64.055  1.00  0.00           N  
ATOM   1034  H   ILE    69      60.319  50.137  64.074  1.00  0.00           H  
ATOM   1035  CA  ILE    69      62.022  50.145  62.781  1.00  0.00           C  
ATOM   1036  HA  ILE    69      62.625  49.291  63.088  1.00  0.00           H  
ATOM   1037  CB  ILE    69      60.939  49.833  61.722  1.00  0.00           C  
ATOM   1038  HB  ILE    69      60.363  49.079  62.258  1.00  0.00           H  
ATOM   1039  CG2 ILE    69      59.961  50.967  61.324  1.00  0.00           C  
ATOM   1040 HG21 ILE    69      59.268  51.124  62.151  1.00  0.00           H  
ATOM   1041 HG22 ILE    69      60.530  51.885  61.176  1.00  0.00           H  
ATOM   1042 HG23 ILE    69      59.453  50.628  60.421  1.00  0.00           H  
ATOM   1043  CG1 ILE    69      61.578  49.239  60.522  1.00  0.00           C  
ATOM   1044 HG12 ILE    69      60.883  49.177  59.685  1.00  0.00           H  
ATOM   1045 HG13 ILE    69      62.424  49.813  60.143  1.00  0.00           H  
ATOM   1046  CD1 ILE    69      62.138  47.817  60.653  1.00  0.00           C  
ATOM   1047 HD11 ILE    69      61.344  47.102  60.438  1.00  0.00           H  
ATOM   1048 HD12 ILE    69      62.866  47.575  59.879  1.00  0.00           H  
ATOM   1049 HD13 ILE    69      62.622  47.605  61.606  1.00  0.00           H  
ATOM   1050  C   ILE    69      62.971  51.262  62.320  1.00  0.00           C  
ATOM   1051  O   ILE    69      62.653  52.455  62.464  1.00  0.00           O  
ATOM   1052  N   HIE    70      64.136  50.933  61.816  1.00  0.00           N  
ATOM   1053  H   HIE    70      64.355  49.949  61.761  1.00  0.00           H  
ATOM   1054  CA  HIE    70      65.115  51.757  61.227  1.00  0.00           C  
ATOM   1055  HA  HIE    70      64.716  52.767  61.135  1.00  0.00           H  
ATOM   1056  CB  HIE    70      66.308  51.791  62.125  1.00  0.00           C  
ATOM   1057  HB2 HIE    70      67.085  52.432  61.708  1.00  0.00           H  
ATOM   1058  HB3 HIE    70      65.993  52.269  63.052  1.00  0.00           H  
ATOM   1059  CG  HIE    70      66.967  50.476  62.488  1.00  0.00           C  
ATOM   1060  ND1 HIE    70      66.674  49.673  63.562  1.00  0.00           N  
ATOM   1061  CE1 HIE    70      67.241  48.460  63.373  1.00  0.00           C  
ATOM   1062  HE1 HIE    70      67.050  47.637  64.045  1.00  0.00           H  
ATOM   1063  NE2 HIE    70      67.788  48.409  62.206  1.00  0.00           N  
ATOM   1064  HE2 HIE    70      67.725  47.559  61.664  1.00  0.00           H  
ATOM   1065  CD2 HIE    70      67.651  49.671  61.621  1.00  0.00           C  
ATOM   1066  HD2 HIE    70      67.992  49.936  60.631  1.00  0.00           H  
ATOM   1067  C   HIE    70      65.362  51.405  59.764  1.00  0.00           C  
ATOM   1068  O   HIE    70      65.167  50.213  59.310  1.00  0.00           O  
ATOM   1069  N   TYR    71      66.009  52.321  59.043  1.00  0.00           N  
ATOM   1070  H   TYR    71      65.912  53.263  59.392  1.00  0.00           H  
ATOM   1071  CA  TYR    71      66.730  52.066  57.767  1.00  0.00           C  
ATOM   1072  HA  TYR    71      66.695  50.983  57.650  1.00  0.00           H  
ATOM   1073  CB  TYR    71      66.161  52.757  56.515  1.00  0.00           C  
ATOM   1074  HB2 TYR    71      65.098  52.521  56.480  1.00  0.00           H  
ATOM   1075  HB3 TYR    71      66.339  53.828  56.622  1.00  0.00           H  
ATOM   1076  CG  TYR    71      66.533  52.228  55.220  1.00  0.00           C  
ATOM   1077  CD1 TYR    71      65.633  51.436  54.413  1.00  0.00           C  
ATOM   1078  HD1 TYR    71      64.783  50.884  54.784  1.00  0.00           H  
ATOM   1079  CE1 TYR    71      66.144  50.911  53.164  1.00  0.00           C  
ATOM   1080  HE1 TYR    71      65.507  50.249  52.597  1.00  0.00           H  
ATOM   1081  CZ  TYR    71      67.498  51.101  52.784  1.00  0.00           C  
ATOM   1082  OH  TYR    71      67.964  50.708  51.519  1.00  0.00           O  
ATOM   1083  HH  TYR    71      68.048  49.752  51.496  1.00  0.00           H  
ATOM   1084  CE2 TYR    71      68.364  51.827  53.637  1.00  0.00           C  
ATOM   1085  HE2 TYR    71      69.431  51.793  53.472  1.00  0.00           H  
ATOM   1086  CD2 TYR    71      67.886  52.461  54.750  1.00  0.00           C  
ATOM   1087  HD2 TYR    71      68.517  52.999  55.441  1.00  0.00           H  
ATOM   1088  C   TYR    71      68.184  52.395  58.100  1.00  0.00           C  
ATOM   1089  O   TYR    71      68.424  53.568  58.406  1.00  0.00           O  
ATOM   1090  N   CYX    72      69.134  51.456  57.970  1.00  0.00           N  
ATOM   1091  H   CYX    72      68.849  50.492  57.868  1.00  0.00           H  
ATOM   1092  CA  CYX    72      70.566  51.770  57.915  1.00  0.00           C  
ATOM   1093  HA  CYX    72      70.666  52.801  58.254  1.00  0.00           H  
ATOM   1094  CB  CYX    72      71.449  50.941  58.896  1.00  0.00           C  
ATOM   1095  HB2 CYX    72      71.439  49.873  58.680  1.00  0.00           H  
ATOM   1096  HB3 CYX    72      72.485  51.269  58.811  1.00  0.00           H  
ATOM   1097  SG  CYX    72      71.026  51.077  60.609  1.00  0.00           S  
ATOM   1098  C   CYX    72      71.088  51.672  56.453  1.00  0.00           C  
ATOM   1099  O   CYX    72      70.504  50.937  55.676  1.00  0.00           O  
ATOM   1100  N   ALA    73      72.328  52.226  56.307  1.00  0.00           N  
ATOM   1101  H   ALA    73      72.619  52.748  57.121  1.00  0.00           H  
ATOM   1102  CA  ALA    73      73.101  52.014  55.073  1.00  0.00           C  
ATOM   1103  HA  ALA    73      72.479  52.165  54.191  1.00  0.00           H  
ATOM   1104  CB  ALA    73      74.132  53.059  54.936  1.00  0.00           C  
ATOM   1105  HB1 ALA    73      74.484  53.308  55.938  1.00  0.00           H  
ATOM   1106  HB2 ALA    73      75.060  52.846  54.405  1.00  0.00           H  
ATOM   1107  HB3 ALA    73      73.779  53.931  54.387  1.00  0.00           H  
ATOM   1108  C   ALA    73      73.665  50.584  55.013  1.00  0.00           C  
ATOM   1109  O   ALA    73      74.152  50.069  56.013  1.00  0.00           O  
ATOM   1110  N   PRO    74      73.614  49.954  53.858  1.00  0.00           N  
ATOM   1111  CD  PRO    74      72.562  49.948  52.906  1.00  0.00           C  
ATOM   1112  HD2 PRO    74      72.525  50.851  52.298  1.00  0.00           H  
ATOM   1113  HD3 PRO    74      71.550  49.876  53.304  1.00  0.00           H  
ATOM   1114  CG  PRO    74      72.765  48.752  52.004  1.00  0.00           C  
ATOM   1115  HG2 PRO    74      72.501  48.931  50.962  1.00  0.00           H  
ATOM   1116  HG3 PRO    74      72.071  48.028  52.432  1.00  0.00           H  
ATOM   1117  CB  PRO    74      74.215  48.271  52.140  1.00  0.00           C  
ATOM   1118  HB2 PRO    74      74.888  48.623  51.358  1.00  0.00           H  
ATOM   1119  HB3 PRO    74      74.249  47.185  52.231  1.00  0.00           H  
ATOM   1120  CA  PRO    74      74.621  48.919  53.483  1.00  0.00           C  
ATOM   1121  HA  PRO    74      74.775  48.258  54.336  1.00  0.00           H  
ATOM   1122  C   PRO    74      76.122  49.433  53.335  1.00  0.00           C  
ATOM   1123  O   PRO    74      76.373  50.634  53.148  1.00  0.00           O  
ATOM   1124  N   ALA    75      77.116  48.545  53.273  1.00  0.00           N  
ATOM   1125  H   ALA    75      76.963  47.589  53.559  1.00  0.00           H  
ATOM   1126  CA  ALA    75      78.464  48.828  52.820  1.00  0.00           C  
ATOM   1127  HA  ALA    75      78.874  49.585  53.488  1.00  0.00           H  
ATOM   1128  CB  ALA    75      79.362  47.592  52.774  1.00  0.00           C  
ATOM   1129  HB1 ALA    75      79.637  47.312  53.792  1.00  0.00           H  
ATOM   1130  HB2 ALA    75      78.823  46.866  52.165  1.00  0.00           H  
ATOM   1131  HB3 ALA    75      80.256  47.914  52.241  1.00  0.00           H  
ATOM   1132  C   ALA    75      78.392  49.419  51.403  1.00  0.00           C  
ATOM   1133  O   ALA    75      77.914  48.839  50.456  1.00  0.00           O  
ATOM   1134  N   GLY    76      78.972  50.605  51.261  1.00  0.00           N  
ATOM   1135  H   GLY    76      79.525  50.937  52.039  1.00  0.00           H  
ATOM   1136  CA  GLY    76      79.121  51.377  50.000  1.00  0.00           C  
ATOM   1137  HA2 GLY    76      79.852  52.185  49.978  1.00  0.00           H  
ATOM   1138  HA3 GLY    76      79.409  50.726  49.175  1.00  0.00           H  
ATOM   1139  C   GLY    76      77.843  52.004  49.563  1.00  0.00           C  
ATOM   1140  O   GLY    76      77.779  52.697  48.525  1.00  0.00           O  
ATOM   1141  N   PHE    77      76.824  51.883  50.388  1.00  0.00           N  
ATOM   1142  H   PHE    77      76.979  51.182  51.098  1.00  0.00           H  
ATOM   1143  CA  PHE    77      75.722  52.829  50.494  1.00  0.00           C  
ATOM   1144  HA  PHE    77      75.563  53.422  49.593  1.00  0.00           H  
ATOM   1145  CB  PHE    77      74.402  52.063  50.824  1.00  0.00           C  
ATOM   1146  HB2 PHE    77      74.633  51.155  51.381  1.00  0.00           H  
ATOM   1147  HB3 PHE    77      73.796  52.807  51.341  1.00  0.00           H  
ATOM   1148  CG  PHE    77      73.687  51.669  49.524  1.00  0.00           C  
ATOM   1149  CD1 PHE    77      72.631  52.463  49.089  1.00  0.00           C  
ATOM   1150  HD1 PHE    77      72.307  53.302  49.687  1.00  0.00           H  
ATOM   1151  CE1 PHE    77      71.862  52.010  48.086  1.00  0.00           C  
ATOM   1152  HE1 PHE    77      71.008  52.573  47.742  1.00  0.00           H  
ATOM   1153  CZ  PHE    77      72.258  50.875  47.311  1.00  0.00           C  
ATOM   1154  HZ  PHE    77      71.646  50.559  46.479  1.00  0.00           H  
ATOM   1155  CE2 PHE    77      73.439  50.260  47.605  1.00  0.00           C  
ATOM   1156  HE2 PHE    77      73.790  49.374  47.096  1.00  0.00           H  
ATOM   1157  CD2 PHE    77      74.245  50.697  48.640  1.00  0.00           C  
ATOM   1158  HD2 PHE    77      75.120  50.136  48.934  1.00  0.00           H  
ATOM   1159  C   PHE    77      76.170  53.802  51.569  1.00  0.00           C  
ATOM   1160  O   PHE    77      76.906  53.420  52.483  1.00  0.00           O  
ATOM   1161  N   ALA    78      75.706  55.042  51.480  1.00  0.00           N  
ATOM   1162  H   ALA    78      75.376  55.291  50.559  1.00  0.00           H  
ATOM   1163  CA  ALA    78      75.541  55.934  52.585  1.00  0.00           C  
ATOM   1164  HA  ALA    78      75.668  55.324  53.479  1.00  0.00           H  
ATOM   1165  CB  ALA    78      76.624  57.006  52.414  1.00  0.00           C  
ATOM   1166  HB1 ALA    78      76.924  57.472  53.353  1.00  0.00           H  
ATOM   1167  HB2 ALA    78      77.522  56.600  51.950  1.00  0.00           H  
ATOM   1168  HB3 ALA    78      76.235  57.753  51.722  1.00  0.00           H  
ATOM   1169  C   ALA    78      74.097  56.444  52.799  1.00  0.00           C  
ATOM   1170  O   ALA    78      73.130  56.030  52.076  1.00  0.00           O  
ATOM   1171  N   ILE    79      73.776  57.355  53.700  1.00  0.00           N  
ATOM   1172  H   ILE    79      74.383  57.484  54.497  1.00  0.00           H  
ATOM   1173  CA  ILE    79      72.431  57.971  53.735  1.00  0.00           C  
ATOM   1174  HA  ILE    79      71.983  57.979  52.741  1.00  0.00           H  
ATOM   1175  CB  ILE    79      71.457  57.315  54.814  1.00  0.00           C  
ATOM   1176  HB  ILE    79      71.992  57.312  55.764  1.00  0.00           H  
ATOM   1177  CG2 ILE    79      70.093  58.068  54.954  1.00  0.00           C  
ATOM   1178 HG21 ILE    79      69.177  57.479  54.913  1.00  0.00           H  
ATOM   1179 HG22 ILE    79      70.058  58.477  55.964  1.00  0.00           H  
ATOM   1180 HG23 ILE    79      69.942  58.909  54.277  1.00  0.00           H  
ATOM   1181  CG1 ILE    79      71.219  55.757  54.676  1.00  0.00           C  
ATOM   1182 HG12 ILE    79      70.779  55.500  53.712  1.00  0.00           H  
ATOM   1183 HG13 ILE    79      72.195  55.288  54.551  1.00  0.00           H  
ATOM   1184  CD1 ILE    79      70.643  55.090  55.931  1.00  0.00           C  
ATOM   1185 HD11 ILE    79      71.341  55.038  56.767  1.00  0.00           H  
ATOM   1186 HD12 ILE    79      69.742  55.601  56.270  1.00  0.00           H  
ATOM   1187 HD13 ILE    79      70.391  54.051  55.719  1.00  0.00           H  
ATOM   1188  C   ILE    79      72.646  59.441  54.011  1.00  0.00           C  
ATOM   1189  O   ILE    79      73.067  59.832  55.095  1.00  0.00           O  
ATOM   1190  N   LEU    80      72.436  60.372  53.052  1.00  0.00           N  
ATOM   1191  H   LEU    80      72.041  60.069  52.173  1.00  0.00           H  
ATOM   1192  CA  LEU    80      72.123  61.813  53.362  1.00  0.00           C  
ATOM   1193  HA  LEU    80      72.963  62.176  53.953  1.00  0.00           H  
ATOM   1194  CB  LEU    80      72.129  62.731  52.129  1.00  0.00           C  
ATOM   1195  HB2 LEU    80      71.318  62.452  51.456  1.00  0.00           H  
ATOM   1196  HB3 LEU    80      72.051  63.778  52.422  1.00  0.00           H  
ATOM   1197  CG  LEU    80      73.387  62.526  51.307  1.00  0.00           C  
ATOM   1198  HG  LEU    80      73.525  61.467  51.090  1.00  0.00           H  
ATOM   1199  CD1 LEU    80      73.350  63.348  50.018  1.00  0.00           C  
ATOM   1200 HD11 LEU    80      72.740  62.870  49.252  1.00  0.00           H  
ATOM   1201 HD12 LEU    80      72.930  64.340  50.183  1.00  0.00           H  
ATOM   1202 HD13 LEU    80      74.307  63.532  49.529  1.00  0.00           H  
ATOM   1203  CD2 LEU    80      74.689  62.765  52.108  1.00  0.00           C  
ATOM   1204 HD21 LEU    80      74.618  63.731  52.608  1.00  0.00           H  
ATOM   1205 HD22 LEU    80      74.922  61.960  52.806  1.00  0.00           H  
ATOM   1206 HD23 LEU    80      75.556  62.939  51.470  1.00  0.00           H  
ATOM   1207  C   LEU    80      70.925  62.045  54.230  1.00  0.00           C  
ATOM   1208  O   LEU    80      69.794  61.790  53.878  1.00  0.00           O  
ATOM   1209  N   LYS    81      71.081  62.751  55.364  1.00  0.00           N  
ATOM   1210  H   LYS    81      71.998  62.714  55.785  1.00  0.00           H  
ATOM   1211  CA  LYS    81      70.013  63.541  56.093  1.00  0.00           C  
ATOM   1212  HA  LYS    81      69.052  63.033  56.011  1.00  0.00           H  
ATOM   1213  CB  LYS    81      70.425  63.542  57.633  1.00  0.00           C  
ATOM   1214  HB2 LYS    81      70.513  62.493  57.917  1.00  0.00           H  
ATOM   1215  HB3 LYS    81      71.306  64.179  57.719  1.00  0.00           H  
ATOM   1216  CG  LYS    81      69.232  64.151  58.412  1.00  0.00           C  
ATOM   1217  HG2 LYS    81      69.096  65.220  58.249  1.00  0.00           H  
ATOM   1218  HG3 LYS    81      68.277  63.745  58.076  1.00  0.00           H  
ATOM   1219  CD  LYS    81      69.458  63.810  59.937  1.00  0.00           C  
ATOM   1220  HD2 LYS    81      68.756  64.346  60.575  1.00  0.00           H  
ATOM   1221  HD3 LYS    81      69.370  62.727  60.019  1.00  0.00           H  
ATOM   1222  CE  LYS    81      70.871  64.164  60.439  1.00  0.00           C  
ATOM   1223  HE2 LYS    81      71.406  63.218  60.528  1.00  0.00           H  
ATOM   1224  HE3 LYS    81      71.420  64.775  59.722  1.00  0.00           H  
ATOM   1225  NZ  LYS    81      70.800  64.792  61.795  1.00  0.00           N  
ATOM   1226  HZ1 LYS    81      70.027  65.439  61.842  1.00  0.00           H  
ATOM   1227  HZ2 LYS    81      70.729  64.115  62.542  1.00  0.00           H  
ATOM   1228  HZ3 LYS    81      71.668  65.292  61.926  1.00  0.00           H  
ATOM   1229  C   LYS    81      69.930  65.045  55.639  1.00  0.00           C  
ATOM   1230  O   LYS    81      70.973  65.660  55.692  1.00  0.00           O  
ATOM   1231  N   CYX    82      68.796  65.632  55.371  1.00  0.00           N  
ATOM   1232  H   CYX    82      68.014  65.013  55.209  1.00  0.00           H  
ATOM   1233  CA  CYX    82      68.557  67.031  55.041  1.00  0.00           C  
ATOM   1234  HA  CYX    82      69.422  67.458  54.533  1.00  0.00           H  
ATOM   1235  CB  CYX    82      67.394  67.194  54.058  1.00  0.00           C  
ATOM   1236  HB2 CYX    82      67.345  66.587  53.154  1.00  0.00           H  
ATOM   1237  HB3 CYX    82      66.408  67.000  54.479  1.00  0.00           H  
ATOM   1238  SG  CYX    82      67.594  68.876  53.384  1.00  0.00           S  
ATOM   1239  C   CYX    82      68.345  67.872  56.215  1.00  0.00           C  
ATOM   1240  O   CYX    82      67.290  67.872  56.883  1.00  0.00           O  
ATOM   1241  N   ASN    83      69.431  68.332  56.842  1.00  0.00           N  
ATOM   1242  H   ASN    83      70.230  68.508  56.250  1.00  0.00           H  
ATOM   1243  CA  ASN    83      69.499  68.984  58.138  1.00  0.00           C  
ATOM   1244  HA  ASN    83      68.959  68.299  58.792  1.00  0.00           H  
ATOM   1245  CB  ASN    83      70.990  69.018  58.595  1.00  0.00           C  
ATOM   1246  HB2 ASN    83      71.664  69.221  57.763  1.00  0.00           H  
ATOM   1247  HB3 ASN    83      71.238  69.860  59.242  1.00  0.00           H  
ATOM   1248  CG  ASN    83      71.339  67.706  59.297  1.00  0.00           C  
ATOM   1249  OD1 ASN    83      71.702  66.788  58.620  1.00  0.00           O  
ATOM   1250  ND2 ASN    83      71.627  67.811  60.558  1.00  0.00           N  
ATOM   1251 HD21 ASN    83      71.654  68.729  60.978  1.00  0.00           H  
ATOM   1252 HD22 ASN    83      72.368  67.212  60.894  1.00  0.00           H  
ATOM   1253  C   ASN    83      68.871  70.290  58.346  1.00  0.00           C  
ATOM   1254  O   ASN    83      68.312  70.622  59.448  1.00  0.00           O  
ATOM   1255  N   ASN    84      68.912  71.142  57.277  1.00  0.00           N  
ATOM   1256  H   ASN    84      69.340  70.610  56.533  1.00  0.00           H  
ATOM   1257  CA  ASN    84      67.888  72.162  56.964  1.00  0.00           C  
ATOM   1258  HA  ASN    84      68.153  73.028  57.571  1.00  0.00           H  
ATOM   1259  CB  ASN    84      68.050  72.539  55.446  1.00  0.00           C  
ATOM   1260  HB2 ASN    84      69.044  72.921  55.217  1.00  0.00           H  
ATOM   1261  HB3 ASN    84      67.911  71.622  54.873  1.00  0.00           H  
ATOM   1262  CG  ASN    84      67.038  73.566  54.954  1.00  0.00           C  
ATOM   1263  OD1 ASN    84      66.302  73.180  54.068  1.00  0.00           O  
ATOM   1264  ND2 ASN    84      66.743  74.587  55.646  1.00  0.00           N  
ATOM   1265 HD21 ASN    84      67.478  75.085  56.128  1.00  0.00           H  
ATOM   1266 HD22 ASN    84      65.925  75.140  55.435  1.00  0.00           H  
ATOM   1267  C   ASN    84      66.442  71.734  57.277  1.00  0.00           C  
ATOM   1268  O   ASN    84      65.988  70.716  56.903  1.00  0.00           O  
ATOM   1269  N   LYS    85      65.754  72.508  58.171  1.00  0.00           N  
ATOM   1270  H   LYS    85      66.281  73.272  58.569  1.00  0.00           H  
ATOM   1271  CA  LYS    85      64.441  72.154  58.746  1.00  0.00           C  
ATOM   1272  HA  LYS    85      64.371  71.066  58.765  1.00  0.00           H  
ATOM   1273  CB  LYS    85      64.471  72.690  60.196  1.00  0.00           C  
ATOM   1274  HB2 LYS    85      65.418  72.436  60.673  1.00  0.00           H  
ATOM   1275  HB3 LYS    85      64.292  73.764  60.174  1.00  0.00           H  
ATOM   1276  CG  LYS    85      63.309  71.994  60.875  1.00  0.00           C  
ATOM   1277  HG2 LYS    85      62.335  72.077  60.393  1.00  0.00           H  
ATOM   1278  HG3 LYS    85      63.635  70.955  60.926  1.00  0.00           H  
ATOM   1279  CD  LYS    85      63.150  72.395  62.352  1.00  0.00           C  
ATOM   1280  HD2 LYS    85      62.973  73.467  62.439  1.00  0.00           H  
ATOM   1281  HD3 LYS    85      62.268  71.916  62.777  1.00  0.00           H  
ATOM   1282  CE  LYS    85      64.262  72.087  63.351  1.00  0.00           C  
ATOM   1283  HE2 LYS    85      64.834  71.202  63.071  1.00  0.00           H  
ATOM   1284  HE3 LYS    85      64.972  72.904  63.224  1.00  0.00           H  
ATOM   1285  NZ  LYS    85      63.743  71.960  64.758  1.00  0.00           N  
ATOM   1286  HZ1 LYS    85      63.326  72.830  65.057  1.00  0.00           H  
ATOM   1287  HZ2 LYS    85      63.085  71.195  64.797  1.00  0.00           H  
ATOM   1288  HZ3 LYS    85      64.501  71.889  65.421  1.00  0.00           H  
ATOM   1289  C   LYS    85      63.316  72.602  57.839  1.00  0.00           C  
ATOM   1290  O   LYS    85      62.314  71.849  57.701  1.00  0.00           O  
ATOM   1291  N   THR    86      63.548  73.697  57.053  1.00  0.00           N  
ATOM   1292  H   THR    86      64.475  74.052  56.863  1.00  0.00           H  
ATOM   1293  CA  THR    86      62.493  74.202  56.117  1.00  0.00           C  
ATOM   1294  HA  THR    86      61.523  74.220  56.614  1.00  0.00           H  
ATOM   1295  CB  THR    86      62.810  75.618  55.688  1.00  0.00           C  
ATOM   1296  HB  THR    86      62.205  76.004  54.867  1.00  0.00           H  
ATOM   1297  CG2 THR    86      62.665  76.638  56.790  1.00  0.00           C  
ATOM   1298 HG21 THR    86      63.424  76.496  57.559  1.00  0.00           H  
ATOM   1299 HG22 THR    86      62.939  77.601  56.359  1.00  0.00           H  
ATOM   1300 HG23 THR    86      61.621  76.785  57.066  1.00  0.00           H  
ATOM   1301  OG1 THR    86      64.106  75.655  55.125  1.00  0.00           O  
ATOM   1302  HG1 THR    86      64.067  76.251  54.373  1.00  0.00           H  
ATOM   1303  C   THR    86      62.408  73.322  54.793  1.00  0.00           C  
ATOM   1304  O   THR    86      61.514  73.573  54.026  1.00  0.00           O  
ATOM   1305  N   PHE    87      63.311  72.387  54.545  1.00  0.00           N  
ATOM   1306  H   PHE    87      64.165  72.406  55.083  1.00  0.00           H  
ATOM   1307  CA  PHE    87      63.202  71.383  53.488  1.00  0.00           C  
ATOM   1308  HA  PHE    87      63.553  71.766  52.530  1.00  0.00           H  
ATOM   1309  CB  PHE    87      64.211  70.365  53.939  1.00  0.00           C  
ATOM   1310  HB2 PHE    87      65.242  70.714  53.885  1.00  0.00           H  
ATOM   1311  HB3 PHE    87      63.857  70.116  54.939  1.00  0.00           H  
ATOM   1312  CG  PHE    87      64.061  69.016  53.112  1.00  0.00           C  
ATOM   1313  CD1 PHE    87      64.327  68.987  51.788  1.00  0.00           C  
ATOM   1314  HD1 PHE    87      64.696  69.931  51.415  1.00  0.00           H  
ATOM   1315  CE1 PHE    87      63.879  67.954  50.985  1.00  0.00           C  
ATOM   1316  HE1 PHE    87      63.956  67.968  49.908  1.00  0.00           H  
ATOM   1317  CZ  PHE    87      63.511  66.753  51.624  1.00  0.00           C  
ATOM   1318  HZ  PHE    87      63.462  65.863  51.014  1.00  0.00           H  
ATOM   1319  CE2 PHE    87      63.523  66.708  53.032  1.00  0.00           C  
ATOM   1320  HE2 PHE    87      63.166  65.822  53.536  1.00  0.00           H  
ATOM   1321  CD2 PHE    87      63.597  67.899  53.800  1.00  0.00           C  
ATOM   1322  HD2 PHE    87      63.308  67.908  54.841  1.00  0.00           H  
ATOM   1323  C   PHE    87      61.856  70.695  53.293  1.00  0.00           C  
ATOM   1324  O   PHE    87      61.409  70.011  54.217  1.00  0.00           O  
ATOM   1325  N   ASN    88      61.265  70.676  52.085  1.00  0.00           N  
ATOM   1326  H   ASN    88      61.716  71.239  51.378  1.00  0.00           H  
ATOM   1327  CA  ASN    88      59.934  70.192  51.842  1.00  0.00           C  
ATOM   1328  HA  ASN    88      59.296  70.520  52.662  1.00  0.00           H  
ATOM   1329  CB  ASN    88      59.506  70.774  50.423  1.00  0.00           C  
ATOM   1330  HB2 ASN    88      59.813  71.819  50.453  1.00  0.00           H  
ATOM   1331  HB3 ASN    88      60.069  70.281  49.630  1.00  0.00           H  
ATOM   1332  CG  ASN    88      58.052  70.756  50.178  1.00  0.00           C  
ATOM   1333  OD1 ASN    88      57.281  69.856  50.537  1.00  0.00           O  
ATOM   1334  ND2 ASN    88      57.498  71.717  49.470  1.00  0.00           N  
ATOM   1335 HD21 ASN    88      58.116  71.861  48.684  1.00  0.00           H  
ATOM   1336 HD22 ASN    88      56.549  71.481  49.216  1.00  0.00           H  
ATOM   1337  C   ASN    88      59.694  68.625  51.898  1.00  0.00           C  
ATOM   1338  O   ASN    88      58.771  68.205  52.619  1.00  0.00           O  
ATOM   1339  N   GLY    89      60.658  67.889  51.316  1.00  0.00           N  
ATOM   1340  H   GLY    89      61.507  68.404  51.133  1.00  0.00           H  
ATOM   1341  CA  GLY    89      60.420  66.470  51.037  1.00  0.00           C  
ATOM   1342  HA2 GLY    89      60.971  65.934  51.809  1.00  0.00           H  
ATOM   1343  HA3 GLY    89      59.380  66.178  51.183  1.00  0.00           H  
ATOM   1344  C   GLY    89      60.890  66.235  49.646  1.00  0.00           C  
ATOM   1345  O   GLY    89      61.689  65.320  49.420  1.00  0.00           O  
ATOM   1346  N   THR    90      60.437  67.033  48.717  1.00  0.00           N  
ATOM   1347  H   THR    90      59.682  67.670  48.926  1.00  0.00           H  
ATOM   1348  CA  THR    90      60.906  67.148  47.364  1.00  0.00           C  
ATOM   1349  HA  THR    90      61.654  66.390  47.130  1.00  0.00           H  
ATOM   1350  CB  THR    90      59.813  66.727  46.355  1.00  0.00           C  
ATOM   1351  HB  THR    90      58.891  67.299  46.457  1.00  0.00           H  
ATOM   1352  CG2 THR    90      60.334  66.876  44.911  1.00  0.00           C  
ATOM   1353 HG21 THR    90      59.690  66.281  44.264  1.00  0.00           H  
ATOM   1354 HG22 THR    90      60.169  67.900  44.576  1.00  0.00           H  
ATOM   1355 HG23 THR    90      61.313  66.428  44.740  1.00  0.00           H  
ATOM   1356  OG1 THR    90      59.474  65.346  46.500  1.00  0.00           O  
ATOM   1357  HG1 THR    90      58.809  65.203  45.822  1.00  0.00           H  
ATOM   1358  C   THR    90      61.522  68.500  47.086  1.00  0.00           C  
ATOM   1359  O   THR    90      60.898  69.515  47.335  1.00  0.00           O  
ATOM   1360  N   GLY    91      62.662  68.537  46.415  1.00  0.00           N  
ATOM   1361  H   GLY    91      63.317  67.840  46.740  1.00  0.00           H  
ATOM   1362  CA  GLY    91      63.235  69.726  45.780  1.00  0.00           C  
ATOM   1363  HA2 GLY    91      62.787  69.906  44.803  1.00  0.00           H  
ATOM   1364  HA3 GLY    91      62.950  70.511  46.480  1.00  0.00           H  
ATOM   1365  C   GLY    91      64.785  69.760  45.630  1.00  0.00           C  
ATOM   1366  O   GLY    91      65.366  68.654  45.710  1.00  0.00           O  
ATOM   1367  N   PRO    92      65.367  70.949  45.767  1.00  0.00           N  
ATOM   1368  CD  PRO    92      64.813  72.270  45.248  1.00  0.00           C  
ATOM   1369  HD2 PRO    92      63.787  72.498  45.537  1.00  0.00           H  
ATOM   1370  HD3 PRO    92      64.958  72.309  44.168  1.00  0.00           H  
ATOM   1371  CG  PRO    92      65.704  73.333  45.875  1.00  0.00           C  
ATOM   1372  HG2 PRO    92      65.206  73.585  46.811  1.00  0.00           H  
ATOM   1373  HG3 PRO    92      65.732  74.233  45.261  1.00  0.00           H  
ATOM   1374  CB  PRO    92      67.023  72.644  45.944  1.00  0.00           C  
ATOM   1375  HB2 PRO    92      67.679  73.172  46.636  1.00  0.00           H  
ATOM   1376  HB3 PRO    92      67.461  72.655  44.946  1.00  0.00           H  
ATOM   1377  CA  PRO    92      66.709  71.176  46.391  1.00  0.00           C  
ATOM   1378  HA  PRO    92      67.383  70.463  45.916  1.00  0.00           H  
ATOM   1379  C   PRO    92      66.838  71.042  47.886  1.00  0.00           C  
ATOM   1380  O   PRO    92      66.141  71.718  48.616  1.00  0.00           O  
ATOM   1381  N   CYX    93      67.685  70.149  48.390  1.00  0.00           N  
ATOM   1382  H   CYX    93      68.163  69.614  47.678  1.00  0.00           H  
ATOM   1383  CA  CYX    93      68.153  70.152  49.761  1.00  0.00           C  
ATOM   1384  HA  CYX    93      67.390  70.663  50.349  1.00  0.00           H  
ATOM   1385  CB  CYX    93      68.295  68.753  50.247  1.00  0.00           C  
ATOM   1386  HB2 CYX    93      67.323  68.282  50.395  1.00  0.00           H  
ATOM   1387  HB3 CYX    93      68.941  68.236  49.537  1.00  0.00           H  
ATOM   1388  SG  CYX    93      69.049  68.715  51.905  1.00  0.00           S  
ATOM   1389  C   CYX    93      69.486  70.926  49.842  1.00  0.00           C  
ATOM   1390  O   CYX    93      70.496  70.572  49.300  1.00  0.00           O  
ATOM   1391  N   THR    94      69.366  72.093  50.428  1.00  0.00           N  
ATOM   1392  H   THR    94      68.475  72.393  50.797  1.00  0.00           H  
ATOM   1393  CA  THR    94      70.476  73.031  50.752  1.00  0.00           C  
ATOM   1394  HA  THR    94      70.798  73.492  49.818  1.00  0.00           H  
ATOM   1395  CB  THR    94      69.894  74.144  51.648  1.00  0.00           C  
ATOM   1396  HB  THR    94      70.700  74.773  52.026  1.00  0.00           H  
ATOM   1397  CG2 THR    94      68.996  75.109  50.781  1.00  0.00           C  
ATOM   1398 HG21 THR    94      69.517  75.260  49.835  1.00  0.00           H  
ATOM   1399 HG22 THR    94      68.024  74.631  50.661  1.00  0.00           H  
ATOM   1400 HG23 THR    94      68.867  76.055  51.307  1.00  0.00           H  
ATOM   1401  OG1 THR    94      69.164  73.739  52.779  1.00  0.00           O  
ATOM   1402  HG1 THR    94      68.317  73.375  52.511  1.00  0.00           H  
ATOM   1403  C   THR    94      71.692  72.395  51.507  1.00  0.00           C  
ATOM   1404  O   THR    94      72.829  72.536  51.059  1.00  0.00           O  
ATOM   1405  N   ASN    95      71.402  71.575  52.548  1.00  0.00           N  
ATOM   1406  H   ASN    95      70.533  71.061  52.522  1.00  0.00           H  
ATOM   1407  CA  ASN    95      72.389  71.167  53.549  1.00  0.00           C  
ATOM   1408  HA  ASN    95      73.386  71.128  53.110  1.00  0.00           H  
ATOM   1409  CB  ASN    95      72.326  72.123  54.768  1.00  0.00           C  
ATOM   1410  HB2 ASN    95      71.488  72.033  55.460  1.00  0.00           H  
ATOM   1411  HB3 ASN    95      73.153  71.821  55.411  1.00  0.00           H  
ATOM   1412  CG  ASN    95      72.491  73.607  54.624  1.00  0.00           C  
ATOM   1413  OD1 ASN    95      73.380  74.029  53.900  1.00  0.00           O  
ATOM   1414  ND2 ASN    95      71.625  74.409  55.182  1.00  0.00           N  
ATOM   1415 HD21 ASN    95      71.770  75.409  55.179  1.00  0.00           H  
ATOM   1416 HD22 ASN    95      71.076  74.132  55.984  1.00  0.00           H  
ATOM   1417  C   ASN    95      72.178  69.772  54.017  1.00  0.00           C  
ATOM   1418  O   ASN    95      71.010  69.388  54.307  1.00  0.00           O  
ATOM   1419  N   VAL    96      73.262  68.979  54.029  1.00  0.00           N  
ATOM   1420  H   VAL    96      74.151  69.354  53.730  1.00  0.00           H  
ATOM   1421  CA  VAL    96      73.206  67.557  54.394  1.00  0.00           C  
ATOM   1422  HA  VAL    96      72.222  67.348  54.813  1.00  0.00           H  
ATOM   1423  CB  VAL    96      73.394  66.605  53.144  1.00  0.00           C  
ATOM   1424  HB  VAL    96      73.374  65.560  53.453  1.00  0.00           H  
ATOM   1425  CG1 VAL    96      72.165  66.812  52.196  1.00  0.00           C  
ATOM   1426 HG11 VAL    96      72.245  67.740  51.630  1.00  0.00           H  
ATOM   1427 HG12 VAL    96      72.075  65.910  51.590  1.00  0.00           H  
ATOM   1428 HG13 VAL    96      71.276  66.714  52.818  1.00  0.00           H  
ATOM   1429  CG2 VAL    96      74.729  66.772  52.406  1.00  0.00           C  
ATOM   1430 HG21 VAL    96      74.603  66.255  51.455  1.00  0.00           H  
ATOM   1431 HG22 VAL    96      74.900  67.825  52.179  1.00  0.00           H  
ATOM   1432 HG23 VAL    96      75.594  66.452  52.987  1.00  0.00           H  
ATOM   1433  C   VAL    96      74.161  67.111  55.438  1.00  0.00           C  
ATOM   1434  O   VAL    96      75.294  67.542  55.368  1.00  0.00           O  
ATOM   1435  N   SER    97      73.745  66.090  56.232  1.00  0.00           N  
ATOM   1436  H   SER    97      72.746  65.945  56.226  1.00  0.00           H  
ATOM   1437  CA  SER    97      74.690  65.210  56.984  1.00  0.00           C  
ATOM   1438  HA  SER    97      75.636  65.613  56.620  1.00  0.00           H  
ATOM   1439  CB  SER    97      74.509  65.482  58.450  1.00  0.00           C  
ATOM   1440  HB2 SER    97      74.662  66.551  58.595  1.00  0.00           H  
ATOM   1441  HB3 SER    97      73.489  65.245  58.753  1.00  0.00           H  
ATOM   1442  OG  SER    97      75.480  64.792  59.280  1.00  0.00           O  
ATOM   1443  HG  SER    97      76.141  65.479  59.390  1.00  0.00           H  
ATOM   1444  C   SER    97      74.609  63.794  56.535  1.00  0.00           C  
ATOM   1445  O   SER    97      73.601  63.108  56.510  1.00  0.00           O  
ATOM   1446  N   THR    98      75.720  63.238  56.151  1.00  0.00           N  
ATOM   1447  H   THR    98      76.567  63.763  56.321  1.00  0.00           H  
ATOM   1448  CA  THR    98      75.864  61.833  55.856  1.00  0.00           C  
ATOM   1449  HA  THR    98      74.960  61.566  55.310  1.00  0.00           H  
ATOM   1450  CB  THR    98      77.098  61.383  54.991  1.00  0.00           C  
ATOM   1451  HB  THR    98      78.048  61.468  55.519  1.00  0.00           H  
ATOM   1452  CG2 THR    98      76.989  59.988  54.412  1.00  0.00           C  
ATOM   1453 HG21 THR    98      77.955  59.541  54.175  1.00  0.00           H  
ATOM   1454 HG22 THR    98      76.582  59.388  55.226  1.00  0.00           H  
ATOM   1455 HG23 THR    98      76.330  59.982  53.544  1.00  0.00           H  
ATOM   1456  OG1 THR    98      77.075  62.297  53.929  1.00  0.00           O  
ATOM   1457  HG1 THR    98      77.511  63.103  54.217  1.00  0.00           H  
ATOM   1458  C   THR    98      75.797  60.990  57.126  1.00  0.00           C  
ATOM   1459  O   THR    98      76.737  60.999  57.962  1.00  0.00           O  
ATOM   1460  N   VAL    99      74.740  60.207  57.315  1.00  0.00           N  
ATOM   1461  H   VAL    99      74.003  60.312  56.633  1.00  0.00           H  
ATOM   1462  CA  VAL    99      74.386  59.290  58.418  1.00  0.00           C  
ATOM   1463  HA  VAL    99      75.053  59.347  59.278  1.00  0.00           H  
ATOM   1464  CB  VAL    99      73.002  59.621  59.004  1.00  0.00           C  
ATOM   1465  HB  VAL    99      72.807  58.845  59.744  1.00  0.00           H  
ATOM   1466  CG1 VAL    99      73.027  60.949  59.725  1.00  0.00           C  
ATOM   1467 HG11 VAL    99      72.202  61.008  60.435  1.00  0.00           H  
ATOM   1468 HG12 VAL    99      74.027  61.130  60.119  1.00  0.00           H  
ATOM   1469 HG13 VAL    99      73.019  61.724  58.958  1.00  0.00           H  
ATOM   1470  CG2 VAL    99      71.791  59.769  58.024  1.00  0.00           C  
ATOM   1471 HG21 VAL    99      71.688  58.910  57.361  1.00  0.00           H  
ATOM   1472 HG22 VAL    99      70.945  59.976  58.680  1.00  0.00           H  
ATOM   1473 HG23 VAL    99      71.996  60.622  57.378  1.00  0.00           H  
ATOM   1474  C   VAL    99      74.509  57.837  58.013  1.00  0.00           C  
ATOM   1475  O   VAL    99      74.156  57.495  56.860  1.00  0.00           O  
ATOM   1476  N   GLN   100      74.894  56.969  58.955  1.00  0.00           N  
ATOM   1477  H   GLN   100      75.242  57.351  59.823  1.00  0.00           H  
ATOM   1478  CA  GLN   100      74.906  55.536  58.782  1.00  0.00           C  
ATOM   1479  HA  GLN   100      75.220  55.219  57.787  1.00  0.00           H  
ATOM   1480  CB  GLN   100      76.051  55.010  59.692  1.00  0.00           C  
ATOM   1481  HB2 GLN   100      76.997  55.551  59.678  1.00  0.00           H  
ATOM   1482  HB3 GLN   100      75.681  55.201  60.700  1.00  0.00           H  
ATOM   1483  CG  GLN   100      76.241  53.544  59.534  1.00  0.00           C  
ATOM   1484  HG2 GLN   100      77.119  53.238  60.104  1.00  0.00           H  
ATOM   1485  HG3 GLN   100      75.503  52.933  60.055  1.00  0.00           H  
ATOM   1486  CD  GLN   100      76.608  52.985  58.189  1.00  0.00           C  
ATOM   1487  OE1 GLN   100      77.384  53.517  57.415  1.00  0.00           O  
ATOM   1488  NE2 GLN   100      76.028  51.899  57.821  1.00  0.00           N  
ATOM   1489 HE21 GLN   100      76.168  51.595  56.868  1.00  0.00           H  
ATOM   1490 HE22 GLN   100      75.280  51.552  58.404  1.00  0.00           H  
ATOM   1491  C   GLN   100      73.484  54.938  58.971  1.00  0.00           C  
ATOM   1492  O   GLN   100      73.118  54.105  58.167  1.00  0.00           O  
ATOM   1493  N   CYX   101      72.681  55.478  59.879  1.00  0.00           N  
ATOM   1494  H   CYX   101      73.039  56.069  60.616  1.00  0.00           H  
ATOM   1495  CA  CYX   101      71.326  54.975  60.210  1.00  0.00           C  
ATOM   1496  HA  CYX   101      71.044  54.382  59.339  1.00  0.00           H  
ATOM   1497  CB  CYX   101      71.234  54.094  61.478  1.00  0.00           C  
ATOM   1498  HB2 CYX   101      71.571  54.489  62.436  1.00  0.00           H  
ATOM   1499  HB3 CYX   101      70.213  53.720  61.555  1.00  0.00           H  
ATOM   1500  SG  CYX   101      72.236  52.623  61.227  1.00  0.00           S  
ATOM   1501  C   CYX   101      70.324  56.129  60.381  1.00  0.00           C  
ATOM   1502  O   CYX   101      70.669  57.220  60.897  1.00  0.00           O  
ATOM   1503  N   THR   102      69.055  55.897  60.169  1.00  0.00           N  
ATOM   1504  H   THR   102      68.853  55.078  59.615  1.00  0.00           H  
ATOM   1505  CA  THR   102      67.983  56.464  60.941  1.00  0.00           C  
ATOM   1506  HA  THR   102      68.093  57.546  60.866  1.00  0.00           H  
ATOM   1507  CB  THR   102      66.567  56.242  60.344  1.00  0.00           C  
ATOM   1508  HB  THR   102      65.938  56.917  60.925  1.00  0.00           H  
ATOM   1509  CG2 THR   102      66.503  56.482  58.764  1.00  0.00           C  
ATOM   1510 HG21 THR   102      67.203  55.859  58.207  1.00  0.00           H  
ATOM   1511 HG22 THR   102      65.560  56.070  58.404  1.00  0.00           H  
ATOM   1512 HG23 THR   102      66.583  57.537  58.502  1.00  0.00           H  
ATOM   1513  OG1 THR   102      66.072  54.912  60.632  1.00  0.00           O  
ATOM   1514  HG1 THR   102      65.418  55.022  61.327  1.00  0.00           H  
ATOM   1515  C   THR   102      67.986  56.084  62.397  1.00  0.00           C  
ATOM   1516  O   THR   102      68.360  55.002  62.755  1.00  0.00           O  
ATOM   1517  N   HIE   103      67.359  56.957  63.234  1.00  0.00           N  
ATOM   1518  H   HIE   103      67.093  57.828  62.798  1.00  0.00           H  
ATOM   1519  CA  HIE   103      66.689  56.563  64.453  1.00  0.00           C  
ATOM   1520  HA  HIE   103      67.451  56.127  65.098  1.00  0.00           H  
ATOM   1521  CB  HIE   103      66.196  57.849  65.046  1.00  0.00           C  
ATOM   1522  HB2 HIE   103      65.781  57.633  66.030  1.00  0.00           H  
ATOM   1523  HB3 HIE   103      67.140  58.301  65.349  1.00  0.00           H  
ATOM   1524  CG  HIE   103      65.395  58.712  64.174  1.00  0.00           C  
ATOM   1525  ND1 HIE   103      65.916  59.524  63.083  1.00  0.00           N  
ATOM   1526  CE1 HIE   103      64.900  59.929  62.313  1.00  0.00           C  
ATOM   1527  HE1 HIE   103      64.959  60.825  61.712  1.00  0.00           H  
ATOM   1528  NE2 HIE   103      63.812  59.380  62.779  1.00  0.00           N  
ATOM   1529  HE2 HIE   103      62.932  59.833  62.581  1.00  0.00           H  
ATOM   1530  CD2 HIE   103      64.024  58.679  64.013  1.00  0.00           C  
ATOM   1531  HD2 HIE   103      63.414  57.804  64.183  1.00  0.00           H  
ATOM   1532  C   HIE   103      65.633  55.457  64.358  1.00  0.00           C  
ATOM   1533  O   HIE   103      65.080  55.382  63.279  1.00  0.00           O  
ATOM   1534  N   GLY   104      65.303  54.733  65.434  1.00  0.00           N  
ATOM   1535  H   GLY   104      65.777  54.826  66.321  1.00  0.00           H  
ATOM   1536  CA  GLY   104      64.051  54.089  65.479  1.00  0.00           C  
ATOM   1537  HA2 GLY   104      63.960  53.317  64.715  1.00  0.00           H  
ATOM   1538  HA3 GLY   104      63.920  53.537  66.410  1.00  0.00           H  
ATOM   1539  C   GLY   104      62.709  54.957  65.412  1.00  0.00           C  
ATOM   1540  O   GLY   104      62.612  55.924  66.111  1.00  0.00           O  
ATOM   1541  N   ILE   105      61.784  54.573  64.524  1.00  0.00           N  
ATOM   1542  H   ILE   105      61.979  53.760  63.958  1.00  0.00           H  
ATOM   1543  CA  ILE   105      60.478  55.161  64.324  1.00  0.00           C  
ATOM   1544  HA  ILE   105      60.701  56.180  64.640  1.00  0.00           H  
ATOM   1545  CB  ILE   105      60.032  55.001  62.892  1.00  0.00           C  
ATOM   1546  HB  ILE   105      60.271  53.979  62.598  1.00  0.00           H  
ATOM   1547  CG2 ILE   105      58.485  55.261  62.870  1.00  0.00           C  
ATOM   1548 HG21 ILE   105      57.958  54.348  63.148  1.00  0.00           H  
ATOM   1549 HG22 ILE   105      58.223  56.127  63.477  1.00  0.00           H  
ATOM   1550 HG23 ILE   105      58.151  55.419  61.845  1.00  0.00           H  
ATOM   1551  CG1 ILE   105      60.645  56.050  61.900  1.00  0.00           C  
ATOM   1552 HG12 ILE   105      60.117  55.973  60.950  1.00  0.00           H  
ATOM   1553 HG13 ILE   105      60.476  57.055  62.287  1.00  0.00           H  
ATOM   1554  CD1 ILE   105      62.115  55.862  61.634  1.00  0.00           C  
ATOM   1555 HD11 ILE   105      62.404  54.895  61.223  1.00  0.00           H  
ATOM   1556 HD12 ILE   105      62.429  56.600  60.896  1.00  0.00           H  
ATOM   1557 HD13 ILE   105      62.550  56.124  62.598  1.00  0.00           H  
ATOM   1558  C   ILE   105      59.553  54.638  65.389  1.00  0.00           C  
ATOM   1559  O   ILE   105      59.477  53.428  65.631  1.00  0.00           O  
ATOM   1560  N   ARG   106      58.821  55.544  66.076  1.00  0.00           N  
ATOM   1561  H   ARG   106      59.095  56.494  65.870  1.00  0.00           H  
ATOM   1562  CA  ARG   106      58.147  55.225  67.294  1.00  0.00           C  
ATOM   1563  HA  ARG   106      57.692  54.243  67.171  1.00  0.00           H  
ATOM   1564  CB  ARG   106      59.139  54.995  68.455  1.00  0.00           C  
ATOM   1565  HB2 ARG   106      59.972  54.399  68.081  1.00  0.00           H  
ATOM   1566  HB3 ARG   106      59.624  55.960  68.598  1.00  0.00           H  
ATOM   1567  CG  ARG   106      58.495  54.373  69.728  1.00  0.00           C  
ATOM   1568  HG2 ARG   106      57.427  54.536  69.869  1.00  0.00           H  
ATOM   1569  HG3 ARG   106      58.589  53.288  69.716  1.00  0.00           H  
ATOM   1570  CD  ARG   106      59.259  54.850  70.963  1.00  0.00           C  
ATOM   1571  HD2 ARG   106      59.056  55.904  71.150  1.00  0.00           H  
ATOM   1572  HD3 ARG   106      58.784  54.357  71.812  1.00  0.00           H  
ATOM   1573  NE  ARG   106      60.760  54.565  70.889  1.00  0.00           N  
ATOM   1574  HE  ARG   106      61.266  55.246  70.341  1.00  0.00           H  
ATOM   1575  CZ  ARG   106      61.407  53.988  71.879  1.00  0.00           C  
ATOM   1576  NH1 ARG   106      62.522  54.449  72.254  1.00  0.00           N  
ATOM   1577 HH11 ARG   106      63.055  53.866  72.883  1.00  0.00           H  
ATOM   1578 HH12 ARG   106      62.468  55.457  72.277  1.00  0.00           H  
ATOM   1579  NH2 ARG   106      61.019  52.890  72.478  1.00  0.00           N  
ATOM   1580 HH21 ARG   106      60.112  52.514  72.241  1.00  0.00           H  
ATOM   1581 HH22 ARG   106      61.769  52.340  72.872  1.00  0.00           H  
ATOM   1582  C   ARG   106      56.975  56.262  67.651  1.00  0.00           C  
ATOM   1583  O   ARG   106      57.218  57.243  68.346  1.00  0.00           O  
ATOM   1584  N   PRO   107      55.775  56.110  67.100  1.00  0.00           N  
ATOM   1585  CD  PRO   107      54.817  57.219  66.954  1.00  0.00           C  
ATOM   1586  HD2 PRO   107      54.967  57.753  66.016  1.00  0.00           H  
ATOM   1587  HD3 PRO   107      54.927  57.890  67.806  1.00  0.00           H  
ATOM   1588  CG  PRO   107      53.453  56.566  66.856  1.00  0.00           C  
ATOM   1589  HG2 PRO   107      52.922  56.696  65.913  1.00  0.00           H  
ATOM   1590  HG3 PRO   107      52.772  56.984  67.596  1.00  0.00           H  
ATOM   1591  CB  PRO   107      53.688  55.083  67.308  1.00  0.00           C  
ATOM   1592  HB2 PRO   107      52.997  54.422  66.786  1.00  0.00           H  
ATOM   1593  HB3 PRO   107      53.493  55.001  68.378  1.00  0.00           H  
ATOM   1594  CA  PRO   107      55.192  54.870  66.981  1.00  0.00           C  
ATOM   1595  HA  PRO   107      55.530  54.158  67.733  1.00  0.00           H  
ATOM   1596  C   PRO   107      55.318  54.208  65.583  1.00  0.00           C  
ATOM   1597  O   PRO   107      55.100  54.812  64.500  1.00  0.00           O  
ATOM   1598  N   VAL   108      55.272  52.913  65.524  1.00  0.00           N  
ATOM   1599  H   VAL   108      55.432  52.334  66.336  1.00  0.00           H  
ATOM   1600  CA  VAL   108      55.153  52.154  64.254  1.00  0.00           C  
ATOM   1601  HA  VAL   108      55.727  52.612  63.448  1.00  0.00           H  
ATOM   1602  CB  VAL   108      55.532  50.723  64.402  1.00  0.00           C  
ATOM   1603  HB  VAL   108      54.750  50.307  65.037  1.00  0.00           H  
ATOM   1604  CG1 VAL   108      55.648  49.905  63.126  1.00  0.00           C  
ATOM   1605 HG11 VAL   108      56.476  50.358  62.581  1.00  0.00           H  
ATOM   1606 HG12 VAL   108      55.843  48.869  63.403  1.00  0.00           H  
ATOM   1607 HG13 VAL   108      54.629  49.956  62.742  1.00  0.00           H  
ATOM   1608  CG2 VAL   108      56.883  50.550  65.017  1.00  0.00           C  
ATOM   1609 HG21 VAL   108      57.141  49.515  65.242  1.00  0.00           H  
ATOM   1610 HG22 VAL   108      57.667  50.944  64.371  1.00  0.00           H  
ATOM   1611 HG23 VAL   108      56.943  50.994  66.010  1.00  0.00           H  
ATOM   1612  C   VAL   108      53.706  52.196  63.767  1.00  0.00           C  
ATOM   1613  O   VAL   108      53.475  52.258  62.547  1.00  0.00           O  
ATOM   1614  N   VAL   109      52.703  52.296  64.703  1.00  0.00           N  
ATOM   1615  H   VAL   109      52.971  52.635  65.616  1.00  0.00           H  
ATOM   1616  CA  VAL   109      51.300  52.489  64.355  1.00  0.00           C  
ATOM   1617  HA  VAL   109      51.218  52.368  63.275  1.00  0.00           H  
ATOM   1618  CB  VAL   109      50.363  51.407  65.089  1.00  0.00           C  
ATOM   1619  HB  VAL   109      50.365  51.659  66.149  1.00  0.00           H  
ATOM   1620  CG1 VAL   109      48.973  51.392  64.327  1.00  0.00           C  
ATOM   1621 HG11 VAL   109      48.909  52.329  63.773  1.00  0.00           H  
ATOM   1622 HG12 VAL   109      48.861  50.519  63.683  1.00  0.00           H  
ATOM   1623 HG13 VAL   109      48.121  51.508  64.996  1.00  0.00           H  
ATOM   1624  CG2 VAL   109      51.138  50.043  64.816  1.00  0.00           C  
ATOM   1625 HG21 VAL   109      52.057  49.912  65.387  1.00  0.00           H  
ATOM   1626 HG22 VAL   109      50.480  49.184  64.947  1.00  0.00           H  
ATOM   1627 HG23 VAL   109      51.361  50.051  63.749  1.00  0.00           H  
ATOM   1628  C   VAL   109      50.773  53.883  64.662  1.00  0.00           C  
ATOM   1629  O   VAL   109      50.477  54.187  65.799  1.00  0.00           O  
ATOM   1630  N   SER   110      50.293  54.650  63.680  1.00  0.00           N  
ATOM   1631  H   SER   110      50.529  54.476  62.714  1.00  0.00           H  
ATOM   1632  CA  SER   110      49.340  55.802  63.789  1.00  0.00           C  
ATOM   1633  HA  SER   110      48.636  55.583  64.592  1.00  0.00           H  
ATOM   1634  CB  SER   110      50.150  56.953  64.318  1.00  0.00           C  
ATOM   1635  HB2 SER   110      51.104  56.597  64.707  1.00  0.00           H  
ATOM   1636  HB3 SER   110      50.420  57.648  63.523  1.00  0.00           H  
ATOM   1637  OG  SER   110      49.416  57.681  65.230  1.00  0.00           O  
ATOM   1638  HG  SER   110      49.164  58.516  64.830  1.00  0.00           H  
ATOM   1639  C   SER   110      48.597  56.040  62.479  1.00  0.00           C  
ATOM   1640  O   SER   110      49.125  56.560  61.530  1.00  0.00           O  
ATOM   1641  N   SER   111      47.258  55.912  62.495  1.00  0.00           N  
ATOM   1642  H   SER   111      46.916  55.657  63.410  1.00  0.00           H  
ATOM   1643  CA  SER   111      46.411  55.783  61.327  1.00  0.00           C  
ATOM   1644  HA  SER   111      46.969  55.335  60.505  1.00  0.00           H  
ATOM   1645  CB  SER   111      45.090  55.089  61.608  1.00  0.00           C  
ATOM   1646  HB2 SER   111      45.352  54.331  62.346  1.00  0.00           H  
ATOM   1647  HB3 SER   111      44.316  55.710  62.060  1.00  0.00           H  
ATOM   1648  OG  SER   111      44.542  54.510  60.411  1.00  0.00           O  
ATOM   1649  HG  SER   111      43.924  53.816  60.651  1.00  0.00           H  
ATOM   1650  C   SER   111      46.038  57.213  60.827  1.00  0.00           C  
ATOM   1651  O   SER   111      45.871  57.323  59.690  1.00  0.00           O  
ATOM   1652  N   GLN   112      45.475  58.150  61.641  1.00  0.00           N  
ATOM   1653  H   GLN   112      45.637  58.010  62.629  1.00  0.00           H  
ATOM   1654  CA  GLN   112      44.876  59.425  61.168  1.00  0.00           C  
ATOM   1655  HA  GLN   112      44.964  59.563  60.090  1.00  0.00           H  
ATOM   1656  CB  GLN   112      43.456  59.515  61.608  1.00  0.00           C  
ATOM   1657  HB2 GLN   112      43.467  59.523  62.698  1.00  0.00           H  
ATOM   1658  HB3 GLN   112      43.001  60.465  61.326  1.00  0.00           H  
ATOM   1659  CG  GLN   112      42.601  58.314  61.155  1.00  0.00           C  
ATOM   1660  HG2 GLN   112      42.639  58.169  60.076  1.00  0.00           H  
ATOM   1661  HG3 GLN   112      42.979  57.470  61.732  1.00  0.00           H  
ATOM   1662  CD  GLN   112      41.057  58.478  61.417  1.00  0.00           C  
ATOM   1663  OE1 GLN   112      40.688  59.437  62.114  1.00  0.00           O  
ATOM   1664  NE2 GLN   112      40.233  57.533  61.018  1.00  0.00           N  
ATOM   1665 HE21 GLN   112      39.312  57.475  61.429  1.00  0.00           H  
ATOM   1666 HE22 GLN   112      40.549  56.640  60.668  1.00  0.00           H  
ATOM   1667  C   GLN   112      45.697  60.673  61.673  1.00  0.00           C  
ATOM   1668  O   GLN   112      46.297  61.277  60.733  1.00  0.00           O  
ATOM   1669  N   LEU   113      45.877  60.854  62.934  1.00  0.00           N  
ATOM   1670  H   LEU   113      45.603  60.065  63.501  1.00  0.00           H  
ATOM   1671  CA  LEU   113      46.862  61.744  63.526  1.00  0.00           C  
ATOM   1672  HA  LEU   113      46.773  62.687  62.987  1.00  0.00           H  
ATOM   1673  CB  LEU   113      46.604  62.095  65.008  1.00  0.00           C  
ATOM   1674  HB2 LEU   113      46.784  61.160  65.538  1.00  0.00           H  
ATOM   1675  HB3 LEU   113      47.312  62.850  65.349  1.00  0.00           H  
ATOM   1676  CG  LEU   113      45.186  62.662  65.267  1.00  0.00           C  
ATOM   1677  HG  LEU   113      44.482  61.929  64.875  1.00  0.00           H  
ATOM   1678  CD1 LEU   113      45.070  62.683  66.780  1.00  0.00           C  
ATOM   1679 HD11 LEU   113      44.089  62.898  67.205  1.00  0.00           H  
ATOM   1680 HD12 LEU   113      45.272  61.691  67.183  1.00  0.00           H  
ATOM   1681 HD13 LEU   113      45.791  63.323  67.288  1.00  0.00           H  
ATOM   1682  CD2 LEU   113      44.964  63.999  64.597  1.00  0.00           C  
ATOM   1683 HD21 LEU   113      45.692  64.664  65.062  1.00  0.00           H  
ATOM   1684 HD22 LEU   113      45.164  64.113  63.531  1.00  0.00           H  
ATOM   1685 HD23 LEU   113      43.968  64.341  64.877  1.00  0.00           H  
ATOM   1686  C   LEU   113      48.305  61.210  63.445  1.00  0.00           C  
ATOM   1687  O   LEU   113      48.511  60.029  63.713  1.00  0.00           O  
ATOM   1688  N   LEU   114      49.280  62.113  63.152  1.00  0.00           N  
ATOM   1689  H   LEU   114      49.037  63.053  62.874  1.00  0.00           H  
ATOM   1690  CA  LEU   114      50.650  61.731  63.320  1.00  0.00           C  
ATOM   1691  HA  LEU   114      50.783  60.650  63.369  1.00  0.00           H  
ATOM   1692  CB  LEU   114      51.537  62.384  62.151  1.00  0.00           C  
ATOM   1693  HB2 LEU   114      51.446  63.470  62.145  1.00  0.00           H  
ATOM   1694  HB3 LEU   114      52.602  62.212  62.303  1.00  0.00           H  
ATOM   1695  CG  LEU   114      51.190  61.673  60.732  1.00  0.00           C  
ATOM   1696  HG  LEU   114      50.103  61.678  60.646  1.00  0.00           H  
ATOM   1697  CD1 LEU   114      51.906  62.455  59.664  1.00  0.00           C  
ATOM   1698 HD11 LEU   114      51.407  63.413  59.515  1.00  0.00           H  
ATOM   1699 HD12 LEU   114      52.905  62.702  60.024  1.00  0.00           H  
ATOM   1700 HD13 LEU   114      51.977  61.807  58.791  1.00  0.00           H  
ATOM   1701  CD2 LEU   114      51.672  60.218  60.620  1.00  0.00           C  
ATOM   1702 HD21 LEU   114      52.756  60.180  60.729  1.00  0.00           H  
ATOM   1703 HD22 LEU   114      51.258  59.605  61.421  1.00  0.00           H  
ATOM   1704 HD23 LEU   114      51.236  59.698  59.767  1.00  0.00           H  
ATOM   1705  C   LEU   114      51.113  62.302  64.712  1.00  0.00           C  
ATOM   1706  O   LEU   114      50.682  63.424  65.056  1.00  0.00           O  
ATOM   1707  N   LEU   115      51.999  61.568  65.382  1.00  0.00           N  
ATOM   1708  H   LEU   115      52.273  60.661  65.031  1.00  0.00           H  
ATOM   1709  CA  LEU   115      52.502  61.690  66.757  1.00  0.00           C  
ATOM   1710  HA  LEU   115      52.106  62.551  67.296  1.00  0.00           H  
ATOM   1711  CB  LEU   115      51.958  60.480  67.474  1.00  0.00           C  
ATOM   1712  HB2 LEU   115      52.240  59.563  66.957  1.00  0.00           H  
ATOM   1713  HB3 LEU   115      52.434  60.440  68.454  1.00  0.00           H  
ATOM   1714  CG  LEU   115      50.444  60.409  67.570  1.00  0.00           C  
ATOM   1715  HG  LEU   115      50.139  60.163  66.553  1.00  0.00           H  
ATOM   1716  CD1 LEU   115      50.093  59.242  68.549  1.00  0.00           C  
ATOM   1717 HD11 LEU   115      50.453  58.288  68.165  1.00  0.00           H  
ATOM   1718 HD12 LEU   115      50.546  59.317  69.537  1.00  0.00           H  
ATOM   1719 HD13 LEU   115      49.008  59.166  68.623  1.00  0.00           H  
ATOM   1720  CD2 LEU   115      49.737  61.677  68.039  1.00  0.00           C  
ATOM   1721 HD21 LEU   115      49.743  62.440  67.260  1.00  0.00           H  
ATOM   1722 HD22 LEU   115      48.723  61.539  68.415  1.00  0.00           H  
ATOM   1723 HD23 LEU   115      50.234  62.105  68.910  1.00  0.00           H  
ATOM   1724  C   LEU   115      54.031  61.885  66.739  1.00  0.00           C  
ATOM   1725  O   LEU   115      54.752  61.060  66.166  1.00  0.00           O  
ATOM   1726  N   ASN   116      54.513  62.639  67.752  1.00  0.00           N  
ATOM   1727  H   ASN   116      53.819  63.003  68.390  1.00  0.00           H  
ATOM   1728  CA  ASN   116      55.833  62.594  68.290  1.00  0.00           C  
ATOM   1729  HA  ASN   116      55.810  63.142  69.231  1.00  0.00           H  
ATOM   1730  CB  ASN   116      56.162  61.157  68.812  1.00  0.00           C  
ATOM   1731  HB2 ASN   116      55.277  60.666  69.217  1.00  0.00           H  
ATOM   1732  HB3 ASN   116      56.515  60.548  67.979  1.00  0.00           H  
ATOM   1733  CG  ASN   116      57.253  61.073  69.846  1.00  0.00           C  
ATOM   1734  OD1 ASN   116      57.520  62.003  70.541  1.00  0.00           O  
ATOM   1735  ND2 ASN   116      57.802  59.909  69.909  1.00  0.00           N  
ATOM   1736 HD21 ASN   116      57.681  59.578  70.855  1.00  0.00           H  
ATOM   1737 HD22 ASN   116      57.386  59.304  69.215  1.00  0.00           H  
ATOM   1738  C   ASN   116      56.941  63.220  67.374  1.00  0.00           C  
ATOM   1739  O   ASN   116      57.964  63.735  67.872  1.00  0.00           O  
ATOM   1740  N   GLY   117      56.957  63.061  66.067  1.00  0.00           N  
ATOM   1741  H   GLY   117      56.258  62.416  65.727  1.00  0.00           H  
ATOM   1742  CA  GLY   117      58.155  63.209  65.219  1.00  0.00           C  
ATOM   1743  HA2 GLY   117      58.926  62.634  65.731  1.00  0.00           H  
ATOM   1744  HA3 GLY   117      57.854  62.683  64.313  1.00  0.00           H  
ATOM   1745  C   GLY   117      58.701  64.604  64.889  1.00  0.00           C  
ATOM   1746  O   GLY   117      58.670  65.590  65.633  1.00  0.00           O  
ATOM   1747  N   SER   118      59.046  64.666  63.612  1.00  0.00           N  
ATOM   1748  H   SER   118      59.047  63.757  63.172  1.00  0.00           H  
ATOM   1749  CA  SER   118      59.456  65.891  62.866  1.00  0.00           C  
ATOM   1750  HA  SER   118      60.185  66.439  63.463  1.00  0.00           H  
ATOM   1751  CB  SER   118      60.158  65.538  61.534  1.00  0.00           C  
ATOM   1752  HB2 SER   118      59.431  65.295  60.760  1.00  0.00           H  
ATOM   1753  HB3 SER   118      60.462  66.490  61.098  1.00  0.00           H  
ATOM   1754  OG  SER   118      61.160  64.569  61.679  1.00  0.00           O  
ATOM   1755  HG  SER   118      60.831  63.760  62.077  1.00  0.00           H  
ATOM   1756  C   SER   118      58.268  66.849  62.617  1.00  0.00           C  
ATOM   1757  O   SER   118      57.478  66.681  61.645  1.00  0.00           O  
ATOM   1758  N   LEU   119      58.015  67.773  63.504  1.00  0.00           N  
ATOM   1759  H   LEU   119      58.501  67.629  64.377  1.00  0.00           H  
ATOM   1760  CA  LEU   119      57.529  69.098  63.107  1.00  0.00           C  
ATOM   1761  HA  LEU   119      56.551  69.122  62.627  1.00  0.00           H  
ATOM   1762  CB  LEU   119      57.456  70.010  64.344  1.00  0.00           C  
ATOM   1763  HB2 LEU   119      58.458  70.153  64.748  1.00  0.00           H  
ATOM   1764  HB3 LEU   119      57.053  70.961  63.995  1.00  0.00           H  
ATOM   1765  CG  LEU   119      56.502  69.628  65.505  1.00  0.00           C  
ATOM   1766  HG  LEU   119      56.690  68.583  65.752  1.00  0.00           H  
ATOM   1767  CD1 LEU   119      56.658  70.667  66.596  1.00  0.00           C  
ATOM   1768 HD11 LEU   119      57.411  70.411  67.341  1.00  0.00           H  
ATOM   1769 HD12 LEU   119      56.888  71.718  66.421  1.00  0.00           H  
ATOM   1770 HD13 LEU   119      55.687  70.686  67.089  1.00  0.00           H  
ATOM   1771  CD2 LEU   119      55.019  69.610  65.009  1.00  0.00           C  
ATOM   1772 HD21 LEU   119      54.324  69.443  65.832  1.00  0.00           H  
ATOM   1773 HD22 LEU   119      54.850  70.605  64.597  1.00  0.00           H  
ATOM   1774 HD23 LEU   119      54.818  68.869  64.236  1.00  0.00           H  
ATOM   1775  C   LEU   119      58.421  69.803  62.104  1.00  0.00           C  
ATOM   1776  O   LEU   119      59.612  69.539  61.889  1.00  0.00           O  
ATOM   1777  N   ALA   120      57.675  70.508  61.219  1.00  0.00           N  
ATOM   1778  H   ALA   120      56.720  70.699  61.485  1.00  0.00           H  
ATOM   1779  CA  ALA   120      58.248  71.370  60.274  1.00  0.00           C  
ATOM   1780  HA  ALA   120      59.018  70.813  59.741  1.00  0.00           H  
ATOM   1781  CB  ALA   120      57.115  71.735  59.285  1.00  0.00           C  
ATOM   1782  HB1 ALA   120      56.259  72.167  59.804  1.00  0.00           H  
ATOM   1783  HB2 ALA   120      57.332  72.474  58.514  1.00  0.00           H  
ATOM   1784  HB3 ALA   120      56.781  70.824  58.788  1.00  0.00           H  
ATOM   1785  C   ALA   120      58.979  72.624  60.862  1.00  0.00           C  
ATOM   1786  O   ALA   120      59.401  72.669  62.058  1.00  0.00           O  
ATOM   1787  N   GLU   121      59.157  73.654  60.019  1.00  0.00           N  
ATOM   1788  H   GLU   121      58.886  73.394  59.082  1.00  0.00           H  
ATOM   1789  CA  GLU   121      59.699  75.029  60.311  1.00  0.00           C  
ATOM   1790  HA  GLU   121      59.657  75.174  61.391  1.00  0.00           H  
ATOM   1791  CB  GLU   121      61.128  75.076  59.827  1.00  0.00           C  
ATOM   1792  HB2 GLU   121      61.592  74.152  60.174  1.00  0.00           H  
ATOM   1793  HB3 GLU   121      61.134  75.172  58.742  1.00  0.00           H  
ATOM   1794  CG  GLU   121      61.919  76.282  60.290  1.00  0.00           C  
ATOM   1795  HG2 GLU   121      62.999  76.143  60.236  1.00  0.00           H  
ATOM   1796  HG3 GLU   121      61.643  77.169  59.720  1.00  0.00           H  
ATOM   1797  CD  GLU   121      61.612  76.561  61.701  1.00  0.00           C  
ATOM   1798  OE1 GLU   121      60.700  77.348  62.070  1.00  0.00           O  
ATOM   1799  OE2 GLU   121      62.358  76.026  62.552  1.00  0.00           O  
ATOM   1800  C   GLU   121      58.810  76.101  59.662  1.00  0.00           C  
ATOM   1801  O   GLU   121      58.222  75.832  58.624  1.00  0.00           O  
ATOM   1802  N   GLU   122      58.665  77.241  60.258  1.00  0.00           N  
ATOM   1803  H   GLU   122      59.221  77.323  61.097  1.00  0.00           H  
ATOM   1804  CA  GLU   122      57.958  78.458  59.888  1.00  0.00           C  
ATOM   1805  HA  GLU   122      58.130  79.062  60.779  1.00  0.00           H  
ATOM   1806  CB  GLU   122      58.649  79.070  58.711  1.00  0.00           C  
ATOM   1807  HB2 GLU   122      59.723  78.931  58.836  1.00  0.00           H  
ATOM   1808  HB3 GLU   122      58.408  78.423  57.868  1.00  0.00           H  
ATOM   1809  CG  GLU   122      58.295  80.459  58.400  1.00  0.00           C  
ATOM   1810  HG2 GLU   122      57.397  80.451  57.784  1.00  0.00           H  
ATOM   1811  HG3 GLU   122      57.967  81.063  59.246  1.00  0.00           H  
ATOM   1812  CD  GLU   122      59.486  81.228  57.785  1.00  0.00           C  
ATOM   1813  OE1 GLU   122      60.300  81.710  58.560  1.00  0.00           O  
ATOM   1814  OE2 GLU   122      59.640  81.232  56.536  1.00  0.00           O  
ATOM   1815  C   GLU   122      56.395  78.276  59.771  1.00  0.00           C  
ATOM   1816  O   GLU   122      55.668  78.995  60.475  1.00  0.00           O  
ATOM   1817  N   GLU   123      55.921  77.299  58.955  1.00  0.00           N  
ATOM   1818  H   GLU   123      56.680  76.872  58.444  1.00  0.00           H  
ATOM   1819  CA  GLU   123      54.579  77.121  58.447  1.00  0.00           C  
ATOM   1820  HA  GLU   123      53.848  77.512  59.155  1.00  0.00           H  
ATOM   1821  CB  GLU   123      54.399  77.879  57.150  1.00  0.00           C  
ATOM   1822  HB2 GLU   123      55.226  77.582  56.504  1.00  0.00           H  
ATOM   1823  HB3 GLU   123      53.552  77.450  56.615  1.00  0.00           H  
ATOM   1824  CG  GLU   123      54.275  79.404  57.356  1.00  0.00           C  
ATOM   1825  HG2 GLU   123      54.457  79.820  58.347  1.00  0.00           H  
ATOM   1826  HG3 GLU   123      55.100  79.819  56.777  1.00  0.00           H  
ATOM   1827  CD  GLU   123      52.965  79.892  56.825  1.00  0.00           C  
ATOM   1828  OE1 GLU   123      52.743  79.894  55.612  1.00  0.00           O  
ATOM   1829  OE2 GLU   123      52.062  80.174  57.658  1.00  0.00           O  
ATOM   1830  C   GLU   123      54.215  75.606  58.394  1.00  0.00           C  
ATOM   1831  O   GLU   123      55.125  74.842  58.410  1.00  0.00           O  
ATOM   1832  N   VAL   124      52.954  75.221  58.375  1.00  0.00           N  
ATOM   1833  H   VAL   124      52.288  75.920  58.672  1.00  0.00           H  
ATOM   1834  CA  VAL   124      52.506  73.842  58.046  1.00  0.00           C  
ATOM   1835  HA  VAL   124      52.790  73.146  58.836  1.00  0.00           H  
ATOM   1836  CB  VAL   124      50.950  73.800  58.047  1.00  0.00           C  
ATOM   1837  HB  VAL   124      50.616  74.538  57.317  1.00  0.00           H  
ATOM   1838  CG1 VAL   124      50.347  72.452  57.567  1.00  0.00           C  
ATOM   1839 HG11 VAL   124      50.835  71.761  58.255  1.00  0.00           H  
ATOM   1840 HG12 VAL   124      49.260  72.479  57.635  1.00  0.00           H  
ATOM   1841 HG13 VAL   124      50.665  72.194  56.557  1.00  0.00           H  
ATOM   1842  CG2 VAL   124      50.410  74.167  59.462  1.00  0.00           C  
ATOM   1843 HG21 VAL   124      49.416  73.740  59.596  1.00  0.00           H  
ATOM   1844 HG22 VAL   124      51.050  73.632  60.164  1.00  0.00           H  
ATOM   1845 HG23 VAL   124      50.444  75.240  59.649  1.00  0.00           H  
ATOM   1846  C   VAL   124      53.032  73.410  56.707  1.00  0.00           C  
ATOM   1847  O   VAL   124      52.672  74.070  55.728  1.00  0.00           O  
ATOM   1848  N   VAL   125      53.735  72.270  56.661  1.00  0.00           N  
ATOM   1849  H   VAL   125      53.866  71.720  57.498  1.00  0.00           H  
ATOM   1850  CA  VAL   125      54.155  71.691  55.356  1.00  0.00           C  
ATOM   1851  HA  VAL   125      54.053  72.497  54.629  1.00  0.00           H  
ATOM   1852  CB  VAL   125      55.566  71.050  55.325  1.00  0.00           C  
ATOM   1853  HB  VAL   125      55.623  70.278  56.092  1.00  0.00           H  
ATOM   1854  CG1 VAL   125      55.839  70.350  53.964  1.00  0.00           C  
ATOM   1855 HG11 VAL   125      55.453  69.331  53.995  1.00  0.00           H  
ATOM   1856 HG12 VAL   125      55.352  70.894  53.154  1.00  0.00           H  
ATOM   1857 HG13 VAL   125      56.926  70.319  53.889  1.00  0.00           H  
ATOM   1858  CG2 VAL   125      56.638  72.156  55.546  1.00  0.00           C  
ATOM   1859 HG21 VAL   125      56.457  72.675  56.488  1.00  0.00           H  
ATOM   1860 HG22 VAL   125      57.654  71.774  55.451  1.00  0.00           H  
ATOM   1861 HG23 VAL   125      56.549  72.873  54.730  1.00  0.00           H  
ATOM   1862  C   VAL   125      53.119  70.599  54.927  1.00  0.00           C  
ATOM   1863  O   VAL   125      52.958  69.609  55.576  1.00  0.00           O  
ATOM   1864  N   ILE   126      52.290  70.853  53.962  1.00  0.00           N  
ATOM   1865  H   ILE   126      52.369  71.748  53.501  1.00  0.00           H  
ATOM   1866  CA  ILE   126      51.497  69.786  53.374  1.00  0.00           C  
ATOM   1867  HA  ILE   126      51.357  68.939  54.046  1.00  0.00           H  
ATOM   1868  CB  ILE   126      50.150  70.364  52.795  1.00  0.00           C  
ATOM   1869  HB  ILE   126      49.840  69.597  52.085  1.00  0.00           H  
ATOM   1870  CG2 ILE   126      49.172  70.366  53.985  1.00  0.00           C  
ATOM   1871 HG21 ILE   126      49.511  71.240  54.541  1.00  0.00           H  
ATOM   1872 HG22 ILE   126      48.176  70.522  53.570  1.00  0.00           H  
ATOM   1873 HG23 ILE   126      49.222  69.423  54.531  1.00  0.00           H  
ATOM   1874  CG1 ILE   126      50.272  71.691  52.026  1.00  0.00           C  
ATOM   1875 HG12 ILE   126      50.505  72.427  52.796  1.00  0.00           H  
ATOM   1876 HG13 ILE   126      51.036  71.716  51.249  1.00  0.00           H  
ATOM   1877  CD1 ILE   126      48.975  72.110  51.332  1.00  0.00           C  
ATOM   1878 HD11 ILE   126      48.603  71.353  50.642  1.00  0.00           H  
ATOM   1879 HD12 ILE   126      48.234  72.354  52.094  1.00  0.00           H  
ATOM   1880 HD13 ILE   126      49.121  73.071  50.839  1.00  0.00           H  
ATOM   1881  C   ILE   126      52.236  69.252  52.161  1.00  0.00           C  
ATOM   1882  O   ILE   126      52.822  69.990  51.368  1.00  0.00           O  
ATOM   1883  N   ARG   127      52.225  67.921  51.925  1.00  0.00           N  
ATOM   1884  H   ARG   127      52.043  67.411  52.777  1.00  0.00           H  
ATOM   1885  CA  ARG   127      52.874  67.272  50.771  1.00  0.00           C  
ATOM   1886  HA  ARG   127      52.888  67.999  49.959  1.00  0.00           H  
ATOM   1887  CB  ARG   127      54.358  67.047  51.077  1.00  0.00           C  
ATOM   1888  HB2 ARG   127      54.868  66.984  50.116  1.00  0.00           H  
ATOM   1889  HB3 ARG   127      54.719  67.959  51.554  1.00  0.00           H  
ATOM   1890  CG  ARG   127      54.847  65.850  51.884  1.00  0.00           C  
ATOM   1891  HG2 ARG   127      54.332  65.808  52.844  1.00  0.00           H  
ATOM   1892  HG3 ARG   127      54.765  64.909  51.339  1.00  0.00           H  
ATOM   1893  CD  ARG   127      56.386  65.991  52.103  1.00  0.00           C  
ATOM   1894  HD2 ARG   127      56.936  65.079  51.871  1.00  0.00           H  
ATOM   1895  HD3 ARG   127      56.684  66.819  51.459  1.00  0.00           H  
ATOM   1896  NE  ARG   127      56.755  66.508  53.472  1.00  0.00           N  
ATOM   1897  HE  ARG   127      57.497  67.190  53.405  1.00  0.00           H  
ATOM   1898  CZ  ARG   127      56.674  65.969  54.656  1.00  0.00           C  
ATOM   1899  NH1 ARG   127      56.254  64.778  54.745  1.00  0.00           N  
ATOM   1900 HH11 ARG   127      56.306  64.084  54.013  1.00  0.00           H  
ATOM   1901 HH12 ARG   127      55.876  64.440  55.618  1.00  0.00           H  
ATOM   1902  NH2 ARG   127      56.995  66.489  55.740  1.00  0.00           N  
ATOM   1903 HH21 ARG   127      57.624  67.271  55.857  1.00  0.00           H  
ATOM   1904 HH22 ARG   127      56.780  65.985  56.588  1.00  0.00           H  
ATOM   1905  C   ARG   127      52.110  66.092  50.272  1.00  0.00           C  
ATOM   1906  O   ARG   127      51.865  65.205  51.069  1.00  0.00           O  
ATOM   1907  N   SER   128      51.865  66.118  48.947  1.00  0.00           N  
ATOM   1908  H   SER   128      52.086  66.985  48.479  1.00  0.00           H  
ATOM   1909  CA  SER   128      51.501  64.914  48.168  1.00  0.00           C  
ATOM   1910  HA  SER   128      51.566  64.033  48.806  1.00  0.00           H  
ATOM   1911  CB  SER   128      50.079  64.893  47.784  1.00  0.00           C  
ATOM   1912  HB2 SER   128      49.493  65.236  48.637  1.00  0.00           H  
ATOM   1913  HB3 SER   128      49.894  65.600  46.976  1.00  0.00           H  
ATOM   1914  OG  SER   128      49.507  63.668  47.446  1.00  0.00           O  
ATOM   1915  HG  SER   128      48.603  63.663  47.124  1.00  0.00           H  
ATOM   1916  C   SER   128      52.411  64.738  46.861  1.00  0.00           C  
ATOM   1917  O   SER   128      52.725  65.702  46.107  1.00  0.00           O  
ATOM   1918  N   CYX   129      52.573  63.463  46.393  1.00  0.00           N  
ATOM   1919  H   CYX   129      51.970  62.764  46.804  1.00  0.00           H  
ATOM   1920  CA  CYX   129      53.287  63.173  45.200  1.00  0.00           C  
ATOM   1921  HA  CYX   129      54.203  63.755  45.087  1.00  0.00           H  
ATOM   1922  CB  CYX   129      53.639  61.700  45.285  1.00  0.00           C  
ATOM   1923  HB2 CYX   129      52.793  61.071  45.563  1.00  0.00           H  
ATOM   1924  HB3 CYX   129      54.058  61.316  44.355  1.00  0.00           H  
ATOM   1925  SG  CYX   129      54.948  61.312  46.452  1.00  0.00           S  
ATOM   1926  C   CYX   129      52.460  63.398  43.967  1.00  0.00           C  
ATOM   1927  O   CYX   129      52.991  63.407  42.828  1.00  0.00           O  
ATOM   1928  N   ASN   130      51.146  63.508  44.135  1.00  0.00           N  
ATOM   1929  H   ASN   130      50.790  63.271  45.050  1.00  0.00           H  
ATOM   1930  CA  ASN   130      50.318  64.527  43.436  1.00  0.00           C  
ATOM   1931  HA  ASN   130      50.927  65.430  43.391  1.00  0.00           H  
ATOM   1932  CB  ASN   130      49.906  63.990  41.974  1.00  0.00           C  
ATOM   1933  HB2 ASN   130      50.836  63.722  41.474  1.00  0.00           H  
ATOM   1934  HB3 ASN   130      49.305  63.081  41.950  1.00  0.00           H  
ATOM   1935  CG  ASN   130      49.336  65.114  41.151  1.00  0.00           C  
ATOM   1936  OD1 ASN   130      48.634  66.023  41.592  1.00  0.00           O  
ATOM   1937  ND2 ASN   130      49.356  64.894  39.860  1.00  0.00           N  
ATOM   1938 HD21 ASN   130      49.962  64.205  39.436  1.00  0.00           H  
ATOM   1939 HD22 ASN   130      49.444  65.741  39.317  1.00  0.00           H  
ATOM   1940  C   ASN   130      49.073  64.850  44.208  1.00  0.00           C  
ATOM   1941  O   ASN   130      48.273  63.981  44.472  1.00  0.00           O  
ATOM   1942  N   PHE   131      48.946  66.099  44.662  1.00  0.00           N  
ATOM   1943  H   PHE   131      49.572  66.785  44.266  1.00  0.00           H  
ATOM   1944  CA  PHE   131      47.789  66.575  45.438  1.00  0.00           C  
ATOM   1945  HA  PHE   131      47.585  65.963  46.316  1.00  0.00           H  
ATOM   1946  CB  PHE   131      47.957  68.057  45.793  1.00  0.00           C  
ATOM   1947  HB2 PHE   131      48.381  68.613  44.957  1.00  0.00           H  
ATOM   1948  HB3 PHE   131      46.974  68.506  45.937  1.00  0.00           H  
ATOM   1949  CG  PHE   131      48.811  68.187  47.089  1.00  0.00           C  
ATOM   1950  CD1 PHE   131      48.295  68.045  48.392  1.00  0.00           C  
ATOM   1951  HD1 PHE   131      47.284  67.716  48.582  1.00  0.00           H  
ATOM   1952  CE1 PHE   131      48.936  68.716  49.428  1.00  0.00           C  
ATOM   1953  HE1 PHE   131      48.438  68.762  50.385  1.00  0.00           H  
ATOM   1954  CZ  PHE   131      50.224  69.190  49.232  1.00  0.00           C  
ATOM   1955  HZ  PHE   131      50.802  69.685  49.999  1.00  0.00           H  
ATOM   1956  CE2 PHE   131      50.866  69.130  47.983  1.00  0.00           C  
ATOM   1957  HE2 PHE   131      51.890  69.472  47.946  1.00  0.00           H  
ATOM   1958  CD2 PHE   131      50.163  68.559  46.875  1.00  0.00           C  
ATOM   1959  HD2 PHE   131      50.523  68.593  45.858  1.00  0.00           H  
ATOM   1960  C   PHE   131      46.385  66.526  44.639  1.00  0.00           C  
ATOM   1961  O   PHE   131      45.334  66.317  45.230  1.00  0.00           O  
ATOM   1962  N   THR   132      46.427  66.733  43.307  1.00  0.00           N  
ATOM   1963  H   THR   132      47.302  66.943  42.849  1.00  0.00           H  
ATOM   1964  CA  THR   132      45.245  66.561  42.453  1.00  0.00           C  
ATOM   1965  HA  THR   132      44.334  66.751  43.022  1.00  0.00           H  
ATOM   1966  CB  THR   132      45.322  67.583  41.237  1.00  0.00           C  
ATOM   1967  HB  THR   132      44.538  67.410  40.499  1.00  0.00           H  
ATOM   1968  CG2 THR   132      45.157  69.010  41.780  1.00  0.00           C  
ATOM   1969 HG21 THR   132      45.395  69.727  40.995  1.00  0.00           H  
ATOM   1970 HG22 THR   132      44.185  69.169  42.249  1.00  0.00           H  
ATOM   1971 HG23 THR   132      45.896  69.203  42.558  1.00  0.00           H  
ATOM   1972  OG1 THR   132      46.533  67.651  40.579  1.00  0.00           O  
ATOM   1973  HG1 THR   132      47.120  66.893  40.632  1.00  0.00           H  
ATOM   1974  C   THR   132      45.086  65.074  42.087  1.00  0.00           C  
ATOM   1975  O   THR   132      44.801  64.809  40.904  1.00  0.00           O  
ATOM   1976  N   ASP   133      45.247  64.174  43.077  1.00  0.00           N  
ATOM   1977  H   ASP   133      45.265  64.537  44.020  1.00  0.00           H  
ATOM   1978  CA  ASP   133      44.984  62.716  43.090  1.00  0.00           C  
ATOM   1979  HA  ASP   133      44.310  62.564  42.247  1.00  0.00           H  
ATOM   1980  CB  ASP   133      46.204  61.898  42.794  1.00  0.00           C  
ATOM   1981  HB2 ASP   133      46.808  62.332  41.997  1.00  0.00           H  
ATOM   1982  HB3 ASP   133      46.874  61.881  43.654  1.00  0.00           H  
ATOM   1983  CG  ASP   133      45.870  60.409  42.454  1.00  0.00           C  
ATOM   1984  OD1 ASP   133      45.957  59.605  43.360  1.00  0.00           O  
ATOM   1985  OD2 ASP   133      45.408  60.184  41.273  1.00  0.00           O  
ATOM   1986  C   ASP   133      44.201  62.200  44.349  1.00  0.00           C  
ATOM   1987  O   ASP   133      44.142  62.784  45.451  1.00  0.00           O  
ATOM   1988  N   ASN   134      43.330  61.164  44.118  1.00  0.00           N  
ATOM   1989  H   ASN   134      43.092  61.001  43.150  1.00  0.00           H  
ATOM   1990  CA  ASN   134      42.493  60.575  45.129  1.00  0.00           C  
ATOM   1991  HA  ASN   134      42.110  61.310  45.837  1.00  0.00           H  
ATOM   1992  CB  ASN   134      41.250  59.961  44.439  1.00  0.00           C  
ATOM   1993  HB2 ASN   134      40.828  60.772  43.844  1.00  0.00           H  
ATOM   1994  HB3 ASN   134      41.603  59.173  43.774  1.00  0.00           H  
ATOM   1995  CG  ASN   134      40.252  59.408  45.410  1.00  0.00           C  
ATOM   1996  OD1 ASN   134      39.578  60.203  46.006  1.00  0.00           O  
ATOM   1997  ND2 ASN   134      40.281  58.138  45.621  1.00  0.00           N  
ATOM   1998 HD21 ASN   134      40.701  57.526  44.937  1.00  0.00           H  
ATOM   1999 HD22 ASN   134      39.451  57.851  46.120  1.00  0.00           H  
ATOM   2000  C   ASN   134      43.272  59.565  45.939  1.00  0.00           C  
ATOM   2001  O   ASN   134      43.122  59.564  47.127  1.00  0.00           O  
ATOM   2002  N   ALA   135      44.022  58.631  45.305  1.00  0.00           N  
ATOM   2003  H   ALA   135      44.311  58.872  44.368  1.00  0.00           H  
ATOM   2004  CA  ALA   135      44.586  57.478  46.123  1.00  0.00           C  
ATOM   2005  HA  ALA   135      43.830  57.144  46.835  1.00  0.00           H  
ATOM   2006  CB  ALA   135      45.078  56.484  45.049  1.00  0.00           C  
ATOM   2007  HB1 ALA   135      45.595  55.740  45.655  1.00  0.00           H  
ATOM   2008  HB2 ALA   135      44.336  55.825  44.597  1.00  0.00           H  
ATOM   2009  HB3 ALA   135      45.688  56.951  44.276  1.00  0.00           H  
ATOM   2010  C   ALA   135      45.770  58.080  46.894  1.00  0.00           C  
ATOM   2011  O   ALA   135      45.869  57.861  48.089  1.00  0.00           O  
ATOM   2012  N   LYS   136      46.689  58.697  46.150  1.00  0.00           N  
ATOM   2013  H   LYS   136      46.411  58.850  45.192  1.00  0.00           H  
ATOM   2014  CA  LYS   136      47.947  59.313  46.587  1.00  0.00           C  
ATOM   2015  HA  LYS   136      48.468  58.401  46.880  1.00  0.00           H  
ATOM   2016  CB  LYS   136      48.669  60.123  45.469  1.00  0.00           C  
ATOM   2017  HB2 LYS   136      47.989  60.945  45.244  1.00  0.00           H  
ATOM   2018  HB3 LYS   136      49.533  60.502  46.015  1.00  0.00           H  
ATOM   2019  CG  LYS   136      49.077  59.185  44.311  1.00  0.00           C  
ATOM   2020  HG2 LYS   136      49.837  58.472  44.632  1.00  0.00           H  
ATOM   2021  HG3 LYS   136      48.185  58.650  43.984  1.00  0.00           H  
ATOM   2022  CD  LYS   136      49.582  59.979  43.181  1.00  0.00           C  
ATOM   2023  HD2 LYS   136      48.878  60.705  42.777  1.00  0.00           H  
ATOM   2024  HD3 LYS   136      50.454  60.535  43.526  1.00  0.00           H  
ATOM   2025  CE  LYS   136      49.978  59.055  42.052  1.00  0.00           C  
ATOM   2026  HE2 LYS   136      50.739  58.352  42.392  1.00  0.00           H  
ATOM   2027  HE3 LYS   136      49.078  58.505  41.778  1.00  0.00           H  
ATOM   2028  NZ  LYS   136      50.368  59.732  40.779  1.00  0.00           N  
ATOM   2029  HZ1 LYS   136      50.826  59.047  40.194  1.00  0.00           H  
ATOM   2030  HZ2 LYS   136      49.532  59.955  40.258  1.00  0.00           H  
ATOM   2031  HZ3 LYS   136      51.005  60.492  40.969  1.00  0.00           H  
ATOM   2032  C   LYS   136      47.767  60.080  47.903  1.00  0.00           C  
ATOM   2033  O   LYS   136      46.876  60.882  48.070  1.00  0.00           O  
ATOM   2034  N   THR   137      48.558  59.744  48.900  1.00  0.00           N  
ATOM   2035  H   THR   137      49.266  59.049  48.708  1.00  0.00           H  
ATOM   2036  CA  THR   137      48.506  60.048  50.274  1.00  0.00           C  
ATOM   2037  HA  THR   137      47.473  60.078  50.621  1.00  0.00           H  
ATOM   2038  CB  THR   137      49.210  59.004  51.150  1.00  0.00           C  
ATOM   2039  HB  THR   137      50.262  58.887  50.892  1.00  0.00           H  
ATOM   2040  CG2 THR   137      48.993  59.256  52.624  1.00  0.00           C  
ATOM   2041 HG21 THR   137      49.208  60.309  52.806  1.00  0.00           H  
ATOM   2042 HG22 THR   137      48.028  59.010  53.067  1.00  0.00           H  
ATOM   2043 HG23 THR   137      49.699  58.638  53.178  1.00  0.00           H  
ATOM   2044  OG1 THR   137      48.565  57.802  50.979  1.00  0.00           O  
ATOM   2045  HG1 THR   137      48.747  57.211  51.714  1.00  0.00           H  
ATOM   2046  C   THR   137      49.158  61.457  50.599  1.00  0.00           C  
ATOM   2047  O   THR   137      50.398  61.549  50.496  1.00  0.00           O  
ATOM   2048  N   ILE   138      48.339  62.455  50.962  1.00  0.00           N  
ATOM   2049  H   ILE   138      47.574  62.059  51.489  1.00  0.00           H  
ATOM   2050  CA  ILE   138      48.767  63.721  51.522  1.00  0.00           C  
ATOM   2051  HA  ILE   138      49.584  64.100  50.907  1.00  0.00           H  
ATOM   2052  CB  ILE   138      47.749  64.922  51.487  1.00  0.00           C  
ATOM   2053  HB  ILE   138      47.086  64.853  52.350  1.00  0.00           H  
ATOM   2054  CG2 ILE   138      48.489  66.258  51.640  1.00  0.00           C  
ATOM   2055 HG21 ILE   138      48.781  66.410  52.679  1.00  0.00           H  
ATOM   2056 HG22 ILE   138      49.396  66.257  51.034  1.00  0.00           H  
ATOM   2057 HG23 ILE   138      47.708  67.009  51.521  1.00  0.00           H  
ATOM   2058  CG1 ILE   138      46.785  64.822  50.239  1.00  0.00           C  
ATOM   2059 HG12 ILE   138      47.359  64.898  49.315  1.00  0.00           H  
ATOM   2060 HG13 ILE   138      46.329  63.834  50.169  1.00  0.00           H  
ATOM   2061  CD1 ILE   138      45.640  65.758  50.324  1.00  0.00           C  
ATOM   2062 HD11 ILE   138      45.208  65.580  51.308  1.00  0.00           H  
ATOM   2063 HD12 ILE   138      46.003  66.784  50.377  1.00  0.00           H  
ATOM   2064 HD13 ILE   138      45.047  65.597  49.424  1.00  0.00           H  
ATOM   2065  C   ILE   138      49.330  63.523  52.965  1.00  0.00           C  
ATOM   2066  O   ILE   138      48.619  62.999  53.850  1.00  0.00           O  
ATOM   2067  N   ILE   139      50.445  64.154  53.233  1.00  0.00           N  
ATOM   2068  H   ILE   139      51.012  64.398  52.434  1.00  0.00           H  
ATOM   2069  CA  ILE   139      51.059  64.295  54.655  1.00  0.00           C  
ATOM   2070  HA  ILE   139      50.519  63.726  55.411  1.00  0.00           H  
ATOM   2071  CB  ILE   139      52.519  63.658  54.743  1.00  0.00           C  
ATOM   2072  HB  ILE   139      53.239  64.119  54.068  1.00  0.00           H  
ATOM   2073  CG2 ILE   139      52.969  63.858  56.171  1.00  0.00           C  
ATOM   2074 HG21 ILE   139      53.333  64.874  56.325  1.00  0.00           H  
ATOM   2075 HG22 ILE   139      52.154  63.699  56.877  1.00  0.00           H  
ATOM   2076 HG23 ILE   139      53.821  63.254  56.483  1.00  0.00           H  
ATOM   2077  CG1 ILE   139      52.382  62.098  54.552  1.00  0.00           C  
ATOM   2078 HG12 ILE   139      51.851  61.691  55.412  1.00  0.00           H  
ATOM   2079 HG13 ILE   139      51.934  61.855  53.588  1.00  0.00           H  
ATOM   2080  CD1 ILE   139      53.727  61.359  54.382  1.00  0.00           C  
ATOM   2081 HD11 ILE   139      54.037  61.131  53.362  1.00  0.00           H  
ATOM   2082 HD12 ILE   139      54.492  62.092  54.639  1.00  0.00           H  
ATOM   2083 HD13 ILE   139      53.942  60.502  55.020  1.00  0.00           H  
ATOM   2084  C   ILE   139      51.077  65.777  55.065  1.00  0.00           C  
ATOM   2085  O   ILE   139      51.789  66.566  54.474  1.00  0.00           O  
ATOM   2086  N   VAL   140      50.379  66.080  56.165  1.00  0.00           N  
ATOM   2087  H   VAL   140      49.923  65.247  56.507  1.00  0.00           H  
ATOM   2088  CA  VAL   140      50.377  67.287  56.916  1.00  0.00           C  
ATOM   2089  HA  VAL   140      50.629  68.107  56.245  1.00  0.00           H  
ATOM   2090  CB  VAL   140      49.015  67.568  57.561  1.00  0.00           C  
ATOM   2091  HB  VAL   140      48.704  66.691  58.130  1.00  0.00           H  
ATOM   2092  CG1 VAL   140      48.930  68.682  58.622  1.00  0.00           C  
ATOM   2093 HG11 VAL   140      49.380  69.569  58.175  1.00  0.00           H  
ATOM   2094 HG12 VAL   140      47.913  69.022  58.814  1.00  0.00           H  
ATOM   2095 HG13 VAL   140      49.435  68.326  59.520  1.00  0.00           H  
ATOM   2096  CG2 VAL   140      47.954  67.864  56.504  1.00  0.00           C  
ATOM   2097 HG21 VAL   140      46.953  67.692  56.901  1.00  0.00           H  
ATOM   2098 HG22 VAL   140      48.004  68.900  56.170  1.00  0.00           H  
ATOM   2099 HG23 VAL   140      48.110  67.203  55.653  1.00  0.00           H  
ATOM   2100  C   VAL   140      51.426  67.212  58.013  1.00  0.00           C  
ATOM   2101  O   VAL   140      51.286  66.431  58.939  1.00  0.00           O  
ATOM   2102  N   GLN   141      52.404  68.097  58.040  1.00  0.00           N  
ATOM   2103  H   GLN   141      52.538  68.707  57.246  1.00  0.00           H  
ATOM   2104  CA  GLN   141      53.308  68.313  59.185  1.00  0.00           C  
ATOM   2105  HA  GLN   141      52.898  67.770  60.036  1.00  0.00           H  
ATOM   2106  CB  GLN   141      54.697  67.694  58.856  1.00  0.00           C  
ATOM   2107  HB2 GLN   141      54.992  67.930  57.833  1.00  0.00           H  
ATOM   2108  HB3 GLN   141      55.491  68.059  59.508  1.00  0.00           H  
ATOM   2109  CG  GLN   141      54.511  66.172  59.008  1.00  0.00           C  
ATOM   2110  HG2 GLN   141      54.172  65.938  60.017  1.00  0.00           H  
ATOM   2111  HG3 GLN   141      53.663  65.805  58.429  1.00  0.00           H  
ATOM   2112  CD  GLN   141      55.743  65.413  58.549  1.00  0.00           C  
ATOM   2113  OE1 GLN   141      55.710  64.750  57.493  1.00  0.00           O  
ATOM   2114  NE2 GLN   141      56.936  65.512  59.093  1.00  0.00           N  
ATOM   2115 HE21 GLN   141      56.998  66.173  59.854  1.00  0.00           H  
ATOM   2116 HE22 GLN   141      57.596  64.766  58.926  1.00  0.00           H  
ATOM   2117  C   GLN   141      53.370  69.772  59.599  1.00  0.00           C  
ATOM   2118  O   GLN   141      53.565  70.696  58.832  1.00  0.00           O  
ATOM   2119  N   LEU   142      53.059  69.907  60.917  1.00  0.00           N  
ATOM   2120  H   LEU   142      52.984  69.073  61.482  1.00  0.00           H  
ATOM   2121  CA  LEU   142      52.758  71.198  61.619  1.00  0.00           C  
ATOM   2122  HA  LEU   142      52.169  71.778  60.909  1.00  0.00           H  
ATOM   2123  CB  LEU   142      51.927  70.957  62.867  1.00  0.00           C  
ATOM   2124  HB2 LEU   142      52.411  70.216  63.502  1.00  0.00           H  
ATOM   2125  HB3 LEU   142      51.825  71.883  63.432  1.00  0.00           H  
ATOM   2126  CG  LEU   142      50.570  70.260  62.589  1.00  0.00           C  
ATOM   2127  HG  LEU   142      50.767  69.405  61.942  1.00  0.00           H  
ATOM   2128  CD1 LEU   142      49.933  69.680  63.911  1.00  0.00           C  
ATOM   2129 HD11 LEU   142      50.467  68.788  64.238  1.00  0.00           H  
ATOM   2130 HD12 LEU   142      50.068  70.465  64.655  1.00  0.00           H  
ATOM   2131 HD13 LEU   142      48.863  69.507  63.798  1.00  0.00           H  
ATOM   2132  CD2 LEU   142      49.616  71.281  61.913  1.00  0.00           C  
ATOM   2133 HD21 LEU   142      49.752  72.271  62.349  1.00  0.00           H  
ATOM   2134 HD22 LEU   142      49.787  71.344  60.838  1.00  0.00           H  
ATOM   2135 HD23 LEU   142      48.668  70.766  62.071  1.00  0.00           H  
ATOM   2136  C   LEU   142      54.009  72.025  62.049  1.00  0.00           C  
ATOM   2137  O   LEU   142      55.028  71.394  62.143  1.00  0.00           O  
ATOM   2138  N   ASN   143      54.016  73.369  62.231  1.00  0.00           N  
ATOM   2139  H   ASN   143      53.236  73.846  61.801  1.00  0.00           H  
ATOM   2140  CA  ASN   143      55.112  74.130  62.942  1.00  0.00           C  
ATOM   2141  HA  ASN   143      56.088  73.697  62.724  1.00  0.00           H  
ATOM   2142  CB  ASN   143      55.074  75.571  62.439  1.00  0.00           C  
ATOM   2143  HB2 ASN   143      55.496  75.481  61.438  1.00  0.00           H  
ATOM   2144  HB3 ASN   143      54.049  75.940  62.466  1.00  0.00           H  
ATOM   2145  CG  ASN   143      56.046  76.548  63.112  1.00  0.00           C  
ATOM   2146  OD1 ASN   143      57.192  76.253  63.357  1.00  0.00           O  
ATOM   2147  ND2 ASN   143      55.610  77.792  63.300  1.00  0.00           N  
ATOM   2148 HD21 ASN   143      56.298  78.390  63.735  1.00  0.00           H  
ATOM   2149 HD22 ASN   143      55.526  78.124  62.350  1.00  0.00           H  
ATOM   2150  C   ASN   143      54.796  73.954  64.468  1.00  0.00           C  
ATOM   2151  O   ASN   143      55.776  73.862  65.258  1.00  0.00           O  
ATOM   2152  N   THR   144      53.542  74.111  64.864  1.00  0.00           N  
ATOM   2153  H   THR   144      52.878  74.394  64.158  1.00  0.00           H  
ATOM   2154  CA  THR   144      53.129  73.931  66.286  1.00  0.00           C  
ATOM   2155  HA  THR   144      54.049  73.711  66.827  1.00  0.00           H  
ATOM   2156  CB  THR   144      52.383  75.211  66.790  1.00  0.00           C  
ATOM   2157  HB  THR   144      51.762  75.619  65.992  1.00  0.00           H  
ATOM   2158  CG2 THR   144      51.511  75.107  68.028  1.00  0.00           C  
ATOM   2159 HG21 THR   144      51.458  76.148  68.345  1.00  0.00           H  
ATOM   2160 HG22 THR   144      50.491  74.778  67.828  1.00  0.00           H  
ATOM   2161 HG23 THR   144      51.991  74.495  68.792  1.00  0.00           H  
ATOM   2162  OG1 THR   144      53.398  76.209  67.078  1.00  0.00           O  
ATOM   2163  HG1 THR   144      53.949  75.860  67.783  1.00  0.00           H  
ATOM   2164  C   THR   144      52.330  72.649  66.491  1.00  0.00           C  
ATOM   2165  O   THR   144      51.257  72.555  65.937  1.00  0.00           O  
ATOM   2166  N   SER   145      52.808  71.701  67.279  1.00  0.00           N  
ATOM   2167  H   SER   145      53.723  71.858  67.676  1.00  0.00           H  
ATOM   2168  CA  SER   145      52.004  70.648  67.834  1.00  0.00           C  
ATOM   2169  HA  SER   145      51.604  70.144  66.954  1.00  0.00           H  
ATOM   2170  CB  SER   145      52.897  69.749  68.575  1.00  0.00           C  
ATOM   2171  HB2 SER   145      52.377  68.851  68.907  1.00  0.00           H  
ATOM   2172  HB3 SER   145      53.806  69.434  68.062  1.00  0.00           H  
ATOM   2173  OG  SER   145      53.391  70.459  69.734  1.00  0.00           O  
ATOM   2174  HG  SER   145      52.852  70.452  70.528  1.00  0.00           H  
ATOM   2175  C   SER   145      50.737  71.172  68.612  1.00  0.00           C  
ATOM   2176  O   SER   145      50.839  72.059  69.483  1.00  0.00           O  
ATOM   2177  N   VAL   146      49.734  70.323  68.692  1.00  0.00           N  
ATOM   2178  H   VAL   146      49.930  69.451  68.221  1.00  0.00           H  
ATOM   2179  CA  VAL   146      48.906  70.155  69.896  1.00  0.00           C  
ATOM   2180  HA  VAL   146      49.140  71.032  70.499  1.00  0.00           H  
ATOM   2181  CB  VAL   146      47.398  70.080  69.656  1.00  0.00           C  
ATOM   2182  HB  VAL   146      47.078  69.062  69.878  1.00  0.00           H  
ATOM   2183  CG1 VAL   146      46.724  70.963  70.785  1.00  0.00           C  
ATOM   2184 HG11 VAL   146      45.640  70.850  70.762  1.00  0.00           H  
ATOM   2185 HG12 VAL   146      47.194  70.674  71.725  1.00  0.00           H  
ATOM   2186 HG13 VAL   146      47.013  71.992  70.574  1.00  0.00           H  
ATOM   2187  CG2 VAL   146      47.042  70.587  68.279  1.00  0.00           C  
ATOM   2188 HG21 VAL   146      45.977  70.810  68.210  1.00  0.00           H  
ATOM   2189 HG22 VAL   146      47.528  71.529  68.027  1.00  0.00           H  
ATOM   2190 HG23 VAL   146      47.368  69.867  67.529  1.00  0.00           H  
ATOM   2191  C   VAL   146      49.449  68.989  70.735  1.00  0.00           C  
ATOM   2192  O   VAL   146      49.941  68.003  70.246  1.00  0.00           O  
ATOM   2193  N   GLU   147      49.315  68.991  72.051  1.00  0.00           N  
ATOM   2194  H   GLU   147      49.063  69.888  72.442  1.00  0.00           H  
ATOM   2195  CA  GLU   147      49.463  67.817  72.927  1.00  0.00           C  
ATOM   2196  HA  GLU   147      50.077  67.067  72.428  1.00  0.00           H  
ATOM   2197  CB  GLU   147      50.320  68.146  74.194  1.00  0.00           C  
ATOM   2198  HB2 GLU   147      49.772  68.926  74.723  1.00  0.00           H  
ATOM   2199  HB3 GLU   147      50.386  67.289  74.864  1.00  0.00           H  
ATOM   2200  CG  GLU   147      51.766  68.661  73.825  1.00  0.00           C  
ATOM   2201  HG2 GLU   147      52.317  68.602  74.763  1.00  0.00           H  
ATOM   2202  HG3 GLU   147      52.204  67.895  73.185  1.00  0.00           H  
ATOM   2203  CD  GLU   147      51.931  70.066  73.240  1.00  0.00           C  
ATOM   2204  OE1 GLU   147      52.709  70.256  72.331  1.00  0.00           O  
ATOM   2205  OE2 GLU   147      51.108  70.965  73.612  1.00  0.00           O  
ATOM   2206  C   GLU   147      48.165  67.048  73.155  1.00  0.00           C  
ATOM   2207  O   GLU   147      47.069  67.541  73.435  1.00  0.00           O  
ATOM   2208  N   ILE   148      48.391  65.754  73.285  1.00  0.00           N  
ATOM   2209  H   ILE   148      49.352  65.452  73.360  1.00  0.00           H  
ATOM   2210  CA  ILE   148      47.403  64.682  73.482  1.00  0.00           C  
ATOM   2211  HA  ILE   148      46.404  65.105  73.578  1.00  0.00           H  
ATOM   2212  CB  ILE   148      47.377  63.875  72.135  1.00  0.00           C  
ATOM   2213  HB  ILE   148      46.922  64.563  71.422  1.00  0.00           H  
ATOM   2214  CG2 ILE   148      48.726  63.396  71.614  1.00  0.00           C  
ATOM   2215 HG21 ILE   148      48.523  63.041  70.604  1.00  0.00           H  
ATOM   2216 HG22 ILE   148      49.433  64.224  71.561  1.00  0.00           H  
ATOM   2217 HG23 ILE   148      49.094  62.572  72.225  1.00  0.00           H  
ATOM   2218  CG1 ILE   148      46.395  62.644  72.227  1.00  0.00           C  
ATOM   2219 HG12 ILE   148      46.846  61.745  72.648  1.00  0.00           H  
ATOM   2220 HG13 ILE   148      45.558  62.920  72.869  1.00  0.00           H  
ATOM   2221  CD1 ILE   148      45.605  62.376  70.925  1.00  0.00           C  
ATOM   2222 HD11 ILE   148      45.178  63.268  70.468  1.00  0.00           H  
ATOM   2223 HD12 ILE   148      46.176  61.844  70.164  1.00  0.00           H  
ATOM   2224 HD13 ILE   148      44.747  61.766  71.208  1.00  0.00           H  
ATOM   2225  C   ILE   148      47.753  63.870  74.736  1.00  0.00           C  
ATOM   2226  O   ILE   148      48.872  63.335  74.922  1.00  0.00           O  
ATOM   2227  N   ASN   149      46.834  63.911  75.679  1.00  0.00           N  
ATOM   2228  H   ASN   149      45.979  64.391  75.434  1.00  0.00           H  
ATOM   2229  CA  ASN   149      46.732  63.235  76.909  1.00  0.00           C  
ATOM   2230  HA  ASN   149      47.625  62.656  77.144  1.00  0.00           H  
ATOM   2231  CB  ASN   149      46.652  64.320  78.037  1.00  0.00           C  
ATOM   2232  HB2 ASN   149      47.611  64.836  77.988  1.00  0.00           H  
ATOM   2233  HB3 ASN   149      45.897  65.040  77.722  1.00  0.00           H  
ATOM   2234  CG  ASN   149      46.256  63.819  79.434  1.00  0.00           C  
ATOM   2235  OD1 ASN   149      46.242  62.641  79.813  1.00  0.00           O  
ATOM   2236  ND2 ASN   149      46.408  64.766  80.307  1.00  0.00           N  
ATOM   2237 HD21 ASN   149      46.607  64.225  81.137  1.00  0.00           H  
ATOM   2238 HD22 ASN   149      47.106  65.430  80.006  1.00  0.00           H  
ATOM   2239  C   ASN   149      45.514  62.228  77.070  1.00  0.00           C  
ATOM   2240  O   ASN   149      44.386  62.610  76.813  1.00  0.00           O  
ATOM   2241  N   CYX   150      45.772  60.995  77.431  1.00  0.00           N  
ATOM   2242  H   CYX   150      46.685  60.775  77.803  1.00  0.00           H  
ATOM   2243  CA  CYX   150      44.775  59.862  77.512  1.00  0.00           C  
ATOM   2244  HA  CYX   150      43.800  60.280  77.262  1.00  0.00           H  
ATOM   2245  CB  CYX   150      45.053  58.846  76.375  1.00  0.00           C  
ATOM   2246  HB2 CYX   150      45.892  58.209  76.655  1.00  0.00           H  
ATOM   2247  HB3 CYX   150      44.162  58.219  76.351  1.00  0.00           H  
ATOM   2248  SG  CYX   150      45.314  59.474  74.626  1.00  0.00           S  
ATOM   2249  C   CYX   150      44.617  59.152  78.919  1.00  0.00           C  
ATOM   2250  O   CYX   150      44.540  57.913  79.008  1.00  0.00           O  
ATOM   2251  N   THR   151      44.680  59.932  79.966  1.00  0.00           N  
ATOM   2252  H   THR   151      45.001  60.848  79.686  1.00  0.00           H  
ATOM   2253  CA  THR   151      44.918  59.360  81.315  1.00  0.00           C  
ATOM   2254  HA  THR   151      45.616  58.525  81.257  1.00  0.00           H  
ATOM   2255  CB  THR   151      45.655  60.422  82.189  1.00  0.00           C  
ATOM   2256  HB  THR   151      45.215  61.418  82.248  1.00  0.00           H  
ATOM   2257  CG2 THR   151      45.840  59.847  83.571  1.00  0.00           C  
ATOM   2258 HG21 THR   151      46.272  58.857  83.425  1.00  0.00           H  
ATOM   2259 HG22 THR   151      46.466  60.503  84.176  1.00  0.00           H  
ATOM   2260 HG23 THR   151      44.901  59.623  84.078  1.00  0.00           H  
ATOM   2261  OG1 THR   151      46.972  60.642  81.714  1.00  0.00           O  
ATOM   2262  HG1 THR   151      46.972  61.332  81.046  1.00  0.00           H  
ATOM   2263  C   THR   151      43.554  58.955  81.948  1.00  0.00           C  
ATOM   2264  O   THR   151      42.706  59.829  82.201  1.00  0.00           O  
ATOM   2265  N   GLY   152      43.513  57.689  82.233  1.00  0.00           N  
ATOM   2266  H   GLY   152      44.381  57.172  82.259  1.00  0.00           H  
ATOM   2267  CA  GLY   152      42.391  57.171  83.113  1.00  0.00           C  
ATOM   2268  HA2 GLY   152      42.798  56.253  83.537  1.00  0.00           H  
ATOM   2269  HA3 GLY   152      42.149  57.864  83.919  1.00  0.00           H  
ATOM   2270  C   GLY   152      41.147  56.805  82.301  1.00  0.00           C  
ATOM   2271  O   GLY   152      40.986  55.655  81.949  1.00  0.00           O  
ATOM   2272  N   ALA   153      40.197  57.747  82.240  1.00  0.00           N  
ATOM   2273  H   ALA   153      40.241  58.652  82.688  1.00  0.00           H  
ATOM   2274  CA  ALA   153      38.943  57.528  81.574  1.00  0.00           C  
ATOM   2275  HA  ALA   153      38.417  56.677  82.005  1.00  0.00           H  
ATOM   2276  CB  ALA   153      38.190  58.861  81.895  1.00  0.00           C  
ATOM   2277  HB1 ALA   153      38.841  59.735  81.901  1.00  0.00           H  
ATOM   2278  HB2 ALA   153      37.470  59.026  81.093  1.00  0.00           H  
ATOM   2279  HB3 ALA   153      37.594  58.786  82.805  1.00  0.00           H  
ATOM   2280  C   ALA   153      39.131  57.324  80.004  1.00  0.00           C  
ATOM   2281  O   ALA   153      40.197  57.605  79.400  1.00  0.00           O  
ATOM   2282  N   GLY   154      38.078  56.793  79.382  1.00  0.00           N  
ATOM   2283  H   GLY   154      37.303  56.577  79.994  1.00  0.00           H  
ATOM   2284  CA  GLY   154      38.046  56.231  78.067  1.00  0.00           C  
ATOM   2285  HA2 GLY   154      38.907  55.579  77.922  1.00  0.00           H  
ATOM   2286  HA3 GLY   154      37.148  55.613  78.074  1.00  0.00           H  
ATOM   2287  C   GLY   154      37.996  57.227  76.931  1.00  0.00           C  
ATOM   2288  O   GLY   154      37.135  57.228  76.012  1.00  0.00           O  
ATOM   2289  N   HIE   155      39.057  58.059  76.856  1.00  0.00           N  
ATOM   2290  H   HIE   155      39.825  58.113  77.509  1.00  0.00           H  
ATOM   2291  CA  HIE   155      39.067  59.150  75.888  1.00  0.00           C  
ATOM   2292  HA  HIE   155      38.851  58.734  74.904  1.00  0.00           H  
ATOM   2293  CB  HIE   155      38.067  60.239  76.202  1.00  0.00           C  
ATOM   2294  HB2 HIE   155      38.282  61.097  75.565  1.00  0.00           H  
ATOM   2295  HB3 HIE   155      37.042  59.994  75.922  1.00  0.00           H  
ATOM   2296  CG  HIE   155      38.125  60.730  77.594  1.00  0.00           C  
ATOM   2297  ND1 HIE   155      38.239  62.044  77.783  1.00  0.00           N  
ATOM   2298  CE1 HIE   155      37.747  62.274  78.992  1.00  0.00           C  
ATOM   2299  HE1 HIE   155      37.624  63.277  79.373  1.00  0.00           H  
ATOM   2300  NE2 HIE   155      37.152  61.164  79.521  1.00  0.00           N  
ATOM   2301  HE2 HIE   155      36.353  61.180  80.139  1.00  0.00           H  
ATOM   2302  CD2 HIE   155      37.344  60.196  78.611  1.00  0.00           C  
ATOM   2303  HD2 HIE   155      36.705  59.342  78.441  1.00  0.00           H  
ATOM   2304  C   HIE   155      40.439  59.756  75.895  1.00  0.00           C  
ATOM   2305  O   HIE   155      41.321  59.434  76.792  1.00  0.00           O  
ATOM   2306  N   CYX   156      40.818  60.601  74.898  1.00  0.00           N  
ATOM   2307  H   CYX   156      40.172  60.808  74.149  1.00  0.00           H  
ATOM   2308  CA  CYX   156      41.965  61.478  74.794  1.00  0.00           C  
ATOM   2309  HA  CYX   156      42.609  61.312  75.657  1.00  0.00           H  
ATOM   2310  CB  CYX   156      42.804  61.041  73.554  1.00  0.00           C  
ATOM   2311  HB2 CYX   156      42.200  61.037  72.646  1.00  0.00           H  
ATOM   2312  HB3 CYX   156      43.718  61.613  73.399  1.00  0.00           H  
ATOM   2313  SG  CYX   156      43.470  59.378  73.719  1.00  0.00           S  
ATOM   2314  C   CYX   156      41.503  62.901  74.684  1.00  0.00           C  
ATOM   2315  O   CYX   156      40.923  63.255  73.672  1.00  0.00           O  
ATOM   2316  N   ASN   157      42.030  63.755  75.608  1.00  0.00           N  
ATOM   2317  H   ASN   157      42.323  63.439  76.522  1.00  0.00           H  
ATOM   2318  CA  ASN   157      41.964  65.218  75.378  1.00  0.00           C  
ATOM   2319  HA  ASN   157      40.984  65.482  74.981  1.00  0.00           H  
ATOM   2320  CB  ASN   157      42.208  65.917  76.750  1.00  0.00           C  
ATOM   2321  HB2 ASN   157      41.415  65.521  77.384  1.00  0.00           H  
ATOM   2322  HB3 ASN   157      43.167  65.584  77.148  1.00  0.00           H  
ATOM   2323  CG  ASN   157      42.042  67.413  76.619  1.00  0.00           C  
ATOM   2324  OD1 ASN   157      40.928  67.887  76.658  1.00  0.00           O  
ATOM   2325  ND2 ASN   157      43.133  68.113  76.490  1.00  0.00           N  
ATOM   2326 HD21 ASN   157      43.022  69.113  76.576  1.00  0.00           H  
ATOM   2327 HD22 ASN   157      44.038  67.687  76.627  1.00  0.00           H  
ATOM   2328  C   ASN   157      42.909  65.767  74.289  1.00  0.00           C  
ATOM   2329  O   ASN   157      44.116  65.557  74.299  1.00  0.00           O  
ATOM   2330  N   ILE   158      42.423  66.612  73.344  1.00  0.00           N  
ATOM   2331  H   ILE   158      41.425  66.767  73.358  1.00  0.00           H  
ATOM   2332  CA  ILE   158      43.183  67.400  72.435  1.00  0.00           C  
ATOM   2333  HA  ILE   158      44.233  67.171  72.617  1.00  0.00           H  
ATOM   2334  CB  ILE   158      43.090  66.867  70.932  1.00  0.00           C  
ATOM   2335  HB  ILE   158      42.087  66.993  70.525  1.00  0.00           H  
ATOM   2336  CG2 ILE   158      44.045  67.795  70.103  1.00  0.00           C  
ATOM   2337 HG21 ILE   158      44.231  67.241  69.183  1.00  0.00           H  
ATOM   2338 HG22 ILE   158      43.497  68.684  69.789  1.00  0.00           H  
ATOM   2339 HG23 ILE   158      44.951  68.125  70.611  1.00  0.00           H  
ATOM   2340  CG1 ILE   158      43.584  65.422  70.774  1.00  0.00           C  
ATOM   2341 HG12 ILE   158      44.053  65.240  69.807  1.00  0.00           H  
ATOM   2342 HG13 ILE   158      44.366  65.251  71.513  1.00  0.00           H  
ATOM   2343  CD1 ILE   158      42.421  64.378  70.965  1.00  0.00           C  
ATOM   2344 HD11 ILE   158      41.843  64.213  70.056  1.00  0.00           H  
ATOM   2345 HD12 ILE   158      42.653  63.470  71.521  1.00  0.00           H  
ATOM   2346 HD13 ILE   158      41.746  64.902  71.642  1.00  0.00           H  
ATOM   2347  C   ILE   158      42.868  68.924  72.614  1.00  0.00           C  
ATOM   2348  O   ILE   158      41.733  69.261  72.483  1.00  0.00           O  
ATOM   2349  N   ALA   159      43.934  69.757  72.904  1.00  0.00           N  
ATOM   2350  H   ALA   159      44.766  69.282  73.224  1.00  0.00           H  
ATOM   2351  CA  ALA   159      43.547  71.029  73.634  1.00  0.00           C  
ATOM   2352  HA  ALA   159      42.811  70.758  74.391  1.00  0.00           H  
ATOM   2353  CB  ALA   159      44.824  71.582  74.383  1.00  0.00           C  
ATOM   2354  HB1 ALA   159      45.447  70.816  74.846  1.00  0.00           H  
ATOM   2355  HB2 ALA   159      45.400  72.125  73.635  1.00  0.00           H  
ATOM   2356  HB3 ALA   159      44.527  72.281  75.166  1.00  0.00           H  
ATOM   2357  C   ALA   159      42.912  72.057  72.650  1.00  0.00           C  
ATOM   2358  O   ALA   159      43.506  72.471  71.646  1.00  0.00           O  
ATOM   2359  N   ARG   160      41.628  72.342  72.879  1.00  0.00           N  
ATOM   2360  H   ARG   160      41.275  72.287  73.824  1.00  0.00           H  
ATOM   2361  CA  ARG   160      40.788  72.978  71.825  1.00  0.00           C  
ATOM   2362  HA  ARG   160      40.723  72.322  70.956  1.00  0.00           H  
ATOM   2363  CB  ARG   160      39.306  73.124  72.305  1.00  0.00           C  
ATOM   2364  HB2 ARG   160      38.924  72.311  72.922  1.00  0.00           H  
ATOM   2365  HB3 ARG   160      39.251  73.986  72.970  1.00  0.00           H  
ATOM   2366  CG  ARG   160      38.396  73.457  71.102  1.00  0.00           C  
ATOM   2367  HG2 ARG   160      38.426  74.481  70.729  1.00  0.00           H  
ATOM   2368  HG3 ARG   160      38.544  72.831  70.222  1.00  0.00           H  
ATOM   2369  CD  ARG   160      36.875  73.359  71.529  1.00  0.00           C  
ATOM   2370  HD2 ARG   160      36.805  72.437  72.106  1.00  0.00           H  
ATOM   2371  HD3 ARG   160      36.580  74.185  72.176  1.00  0.00           H  
ATOM   2372  NE  ARG   160      35.981  73.353  70.348  1.00  0.00           N  
ATOM   2373  HE  ARG   160      36.434  73.024  69.507  1.00  0.00           H  
ATOM   2374  CZ  ARG   160      34.731  72.863  70.440  1.00  0.00           C  
ATOM   2375  NH1 ARG   160      34.114  72.653  69.372  1.00  0.00           N  
ATOM   2376 HH11 ARG   160      34.365  73.089  68.496  1.00  0.00           H  
ATOM   2377 HH12 ARG   160      33.167  72.323  69.486  1.00  0.00           H  
ATOM   2378  NH2 ARG   160      34.174  72.521  71.570  1.00  0.00           N  
ATOM   2379 HH21 ARG   160      34.552  72.935  72.411  1.00  0.00           H  
ATOM   2380 HH22 ARG   160      33.187  72.337  71.463  1.00  0.00           H  
ATOM   2381  C   ARG   160      41.307  74.274  71.300  1.00  0.00           C  
ATOM   2382  O   ARG   160      41.341  74.298  70.071  1.00  0.00           O  
ATOM   2383  N   ALA   161      41.886  75.184  72.084  1.00  0.00           N  
ATOM   2384  H   ALA   161      41.494  75.184  73.015  1.00  0.00           H  
ATOM   2385  CA  ALA   161      42.165  76.493  71.520  1.00  0.00           C  
ATOM   2386  HA  ALA   161      41.258  76.874  71.050  1.00  0.00           H  
ATOM   2387  CB  ALA   161      42.519  77.505  72.594  1.00  0.00           C  
ATOM   2388  HB1 ALA   161      43.417  77.258  73.161  1.00  0.00           H  
ATOM   2389  HB2 ALA   161      42.647  78.498  72.163  1.00  0.00           H  
ATOM   2390  HB3 ALA   161      41.722  77.391  73.328  1.00  0.00           H  
ATOM   2391  C   ALA   161      43.219  76.453  70.460  1.00  0.00           C  
ATOM   2392  O   ALA   161      43.032  77.041  69.400  1.00  0.00           O  
ATOM   2393  N   LYS   162      44.258  75.650  70.653  1.00  0.00           N  
ATOM   2394  H   LYS   162      44.422  75.387  71.614  1.00  0.00           H  
ATOM   2395  CA  LYS   162      45.196  75.234  69.535  1.00  0.00           C  
ATOM   2396  HA  LYS   162      45.415  76.176  69.032  1.00  0.00           H  
ATOM   2397  CB  LYS   162      46.536  74.730  70.087  1.00  0.00           C  
ATOM   2398  HB2 LYS   162      46.312  74.096  70.945  1.00  0.00           H  
ATOM   2399  HB3 LYS   162      46.964  74.088  69.317  1.00  0.00           H  
ATOM   2400  CG  LYS   162      47.613  75.736  70.381  1.00  0.00           C  
ATOM   2401  HG2 LYS   162      47.740  76.344  69.485  1.00  0.00           H  
ATOM   2402  HG3 LYS   162      47.348  76.390  71.212  1.00  0.00           H  
ATOM   2403  CD  LYS   162      48.919  74.966  70.775  1.00  0.00           C  
ATOM   2404  HD2 LYS   162      48.649  74.377  71.652  1.00  0.00           H  
ATOM   2405  HD3 LYS   162      49.197  74.244  70.007  1.00  0.00           H  
ATOM   2406  CE  LYS   162      50.003  75.964  71.040  1.00  0.00           C  
ATOM   2407  HE2 LYS   162      50.743  75.926  70.241  1.00  0.00           H  
ATOM   2408  HE3 LYS   162      49.679  76.997  71.172  1.00  0.00           H  
ATOM   2409  NZ  LYS   162      50.915  75.577  72.256  1.00  0.00           N  
ATOM   2410  HZ1 LYS   162      51.039  74.594  72.452  1.00  0.00           H  
ATOM   2411  HZ2 LYS   162      51.830  75.994  72.168  1.00  0.00           H  
ATOM   2412  HZ3 LYS   162      50.643  76.040  73.111  1.00  0.00           H  
ATOM   2413  C   LYS   162      44.545  74.315  68.527  1.00  0.00           C  
ATOM   2414  O   LYS   162      44.984  74.304  67.382  1.00  0.00           O  
ATOM   2415  N   TRP   163      43.614  73.404  68.884  1.00  0.00           N  
ATOM   2416  H   TRP   163      43.396  73.212  69.852  1.00  0.00           H  
ATOM   2417  CA  TRP   163      43.142  72.389  67.842  1.00  0.00           C  
ATOM   2418  HA  TRP   163      44.004  71.855  67.442  1.00  0.00           H  
ATOM   2419  CB  TRP   163      42.277  71.263  68.431  1.00  0.00           C  
ATOM   2420  HB2 TRP   163      42.797  70.659  69.174  1.00  0.00           H  
ATOM   2421  HB3 TRP   163      41.444  71.706  68.976  1.00  0.00           H  
ATOM   2422  CG  TRP   163      41.795  70.322  67.378  1.00  0.00           C  
ATOM   2423  CD1 TRP   163      40.556  70.319  66.889  1.00  0.00           C  
ATOM   2424  HD1 TRP   163      39.798  71.011  67.225  1.00  0.00           H  
ATOM   2425  NE1 TRP   163      40.500  69.463  65.852  1.00  0.00           N  
ATOM   2426  HE1 TRP   163      39.644  69.134  65.428  1.00  0.00           H  
ATOM   2427  CE2 TRP   163      41.677  68.826  65.554  1.00  0.00           C  
ATOM   2428  CZ2 TRP   163      42.022  67.965  64.535  1.00  0.00           C  
ATOM   2429  HZ2 TRP   163      41.288  67.284  64.130  1.00  0.00           H  
ATOM   2430  CH2 TRP   163      43.409  67.552  64.535  1.00  0.00           C  
ATOM   2431  HH2 TRP   163      43.582  66.591  64.074  1.00  0.00           H  
ATOM   2432  CZ3 TRP   163      44.383  68.169  65.353  1.00  0.00           C  
ATOM   2433  HZ3 TRP   163      45.441  68.027  65.191  1.00  0.00           H  
ATOM   2434  CE3 TRP   163      43.961  69.269  66.097  1.00  0.00           C  
ATOM   2435  HE3 TRP   163      44.667  69.903  66.613  1.00  0.00           H  
ATOM   2436  CD2 TRP   163      42.573  69.573  66.348  1.00  0.00           C  
ATOM   2437  C   TRP   163      42.370  73.104  66.747  1.00  0.00           C  
ATOM   2438  O   TRP   163      42.726  73.155  65.598  1.00  0.00           O  
ATOM   2439  N   ASN   164      41.448  73.936  67.223  1.00  0.00           N  
ATOM   2440  H   ASN   164      41.469  74.055  68.225  1.00  0.00           H  
ATOM   2441  CA  ASN   164      40.694  74.853  66.344  1.00  0.00           C  
ATOM   2442  HA  ASN   164      40.133  74.082  65.817  1.00  0.00           H  
ATOM   2443  CB  ASN   164      39.830  75.775  67.191  1.00  0.00           C  
ATOM   2444  HB2 ASN   164      39.359  75.206  67.992  1.00  0.00           H  
ATOM   2445  HB3 ASN   164      40.495  76.507  67.650  1.00  0.00           H  
ATOM   2446  CG  ASN   164      38.671  76.439  66.444  1.00  0.00           C  
ATOM   2447  OD1 ASN   164      37.795  75.829  65.860  1.00  0.00           O  
ATOM   2448  ND2 ASN   164      38.338  77.634  66.885  1.00  0.00           N  
ATOM   2449 HD21 ASN   164      39.195  78.169  66.890  1.00  0.00           H  
ATOM   2450 HD22 ASN   164      37.591  78.113  66.403  1.00  0.00           H  
ATOM   2451  C   ASN   164      41.583  75.690  65.416  1.00  0.00           C  
ATOM   2452  O   ASN   164      41.307  75.815  64.203  1.00  0.00           O  
ATOM   2453  N   ASN   165      42.667  76.247  65.982  1.00  0.00           N  
ATOM   2454  H   ASN   165      42.781  76.169  66.983  1.00  0.00           H  
ATOM   2455  CA  ASN   165      43.645  77.092  65.240  1.00  0.00           C  
ATOM   2456  HA  ASN   165      43.149  77.827  64.606  1.00  0.00           H  
ATOM   2457  CB  ASN   165      44.549  77.827  66.290  1.00  0.00           C  
ATOM   2458  HB2 ASN   165      43.971  78.431  66.990  1.00  0.00           H  
ATOM   2459  HB3 ASN   165      45.145  77.144  66.895  1.00  0.00           H  
ATOM   2460  CG  ASN   165      45.539  78.693  65.621  1.00  0.00           C  
ATOM   2461  OD1 ASN   165      46.663  78.261  65.198  1.00  0.00           O  
ATOM   2462  ND2 ASN   165      45.089  79.874  65.241  1.00  0.00           N  
ATOM   2463 HD21 ASN   165      44.101  80.065  65.324  1.00  0.00           H  
ATOM   2464 HD22 ASN   165      45.778  80.604  65.127  1.00  0.00           H  
ATOM   2465  C   ASN   165      44.523  76.299  64.347  1.00  0.00           C  
ATOM   2466  O   ASN   165      44.844  76.654  63.185  1.00  0.00           O  
ATOM   2467  N   THR   166      44.855  75.008  64.758  1.00  0.00           N  
ATOM   2468  H   THR   166      44.751  74.909  65.758  1.00  0.00           H  
ATOM   2469  CA  THR   166      45.505  73.927  63.891  1.00  0.00           C  
ATOM   2470  HA  THR   166      46.393  74.352  63.422  1.00  0.00           H  
ATOM   2471  CB  THR   166      45.713  72.656  64.774  1.00  0.00           C  
ATOM   2472  HB  THR   166      44.835  72.338  65.336  1.00  0.00           H  
ATOM   2473  CG2 THR   166      46.413  71.503  64.060  1.00  0.00           C  
ATOM   2474 HG21 THR   166      45.771  70.935  63.386  1.00  0.00           H  
ATOM   2475 HG22 THR   166      47.328  71.755  63.524  1.00  0.00           H  
ATOM   2476 HG23 THR   166      46.446  70.713  64.811  1.00  0.00           H  
ATOM   2477  OG1 THR   166      46.567  72.993  65.838  1.00  0.00           O  
ATOM   2478  HG1 THR   166      45.991  73.507  66.409  1.00  0.00           H  
ATOM   2479  C   THR   166      44.630  73.623  62.686  1.00  0.00           C  
ATOM   2480  O   THR   166      45.118  73.626  61.533  1.00  0.00           O  
ATOM   2481  N   LEU   167      43.292  73.501  62.812  1.00  0.00           N  
ATOM   2482  H   LEU   167      42.944  73.563  63.758  1.00  0.00           H  
ATOM   2483  CA  LEU   167      42.395  73.298  61.646  1.00  0.00           C  
ATOM   2484  HA  LEU   167      42.945  72.642  60.971  1.00  0.00           H  
ATOM   2485  CB  LEU   167      41.009  72.681  62.139  1.00  0.00           C  
ATOM   2486  HB2 LEU   167      40.889  72.946  63.190  1.00  0.00           H  
ATOM   2487  HB3 LEU   167      40.207  73.039  61.493  1.00  0.00           H  
ATOM   2488  CG  LEU   167      41.184  71.117  62.227  1.00  0.00           C  
ATOM   2489  HG  LEU   167      41.926  70.899  62.995  1.00  0.00           H  
ATOM   2490  CD1 LEU   167      39.883  70.595  62.730  1.00  0.00           C  
ATOM   2491 HD11 LEU   167      39.056  70.825  62.058  1.00  0.00           H  
ATOM   2492 HD12 LEU   167      39.918  69.577  63.120  1.00  0.00           H  
ATOM   2493 HD13 LEU   167      39.645  71.202  63.604  1.00  0.00           H  
ATOM   2494  CD2 LEU   167      41.621  70.401  60.908  1.00  0.00           C  
ATOM   2495 HD21 LEU   167      40.870  70.728  60.189  1.00  0.00           H  
ATOM   2496 HD22 LEU   167      42.592  70.704  60.517  1.00  0.00           H  
ATOM   2497 HD23 LEU   167      41.783  69.323  60.908  1.00  0.00           H  
ATOM   2498  C   LEU   167      42.224  74.580  60.842  1.00  0.00           C  
ATOM   2499  O   LEU   167      42.230  74.504  59.614  1.00  0.00           O  
ATOM   2500  N   LYS   168      42.288  75.791  61.456  1.00  0.00           N  
ATOM   2501  H   LYS   168      42.400  75.789  62.459  1.00  0.00           H  
ATOM   2502  CA  LYS   168      42.436  77.100  60.713  1.00  0.00           C  
ATOM   2503  HA  LYS   168      41.549  77.202  60.088  1.00  0.00           H  
ATOM   2504  CB  LYS   168      42.446  78.204  61.730  1.00  0.00           C  
ATOM   2505  HB2 LYS   168      41.741  77.963  62.525  1.00  0.00           H  
ATOM   2506  HB3 LYS   168      43.429  78.295  62.194  1.00  0.00           H  
ATOM   2507  CG  LYS   168      42.132  79.548  61.061  1.00  0.00           C  
ATOM   2508  HG2 LYS   168      41.601  79.426  60.117  1.00  0.00           H  
ATOM   2509  HG3 LYS   168      41.454  80.046  61.754  1.00  0.00           H  
ATOM   2510  CD  LYS   168      43.293  80.435  60.781  1.00  0.00           C  
ATOM   2511  HD2 LYS   168      44.106  79.860  60.338  1.00  0.00           H  
ATOM   2512  HD3 LYS   168      43.005  81.247  60.114  1.00  0.00           H  
ATOM   2513  CE  LYS   168      43.966  81.031  62.044  1.00  0.00           C  
ATOM   2514  HE2 LYS   168      44.432  80.257  62.653  1.00  0.00           H  
ATOM   2515  HE3 LYS   168      44.889  81.569  61.829  1.00  0.00           H  
ATOM   2516  NZ  LYS   168      43.073  81.860  62.833  1.00  0.00           N  
ATOM   2517  HZ1 LYS   168      42.812  82.709  62.352  1.00  0.00           H  
ATOM   2518  HZ2 LYS   168      42.149  81.501  63.029  1.00  0.00           H  
ATOM   2519  HZ3 LYS   168      43.485  82.216  63.684  1.00  0.00           H  
ATOM   2520  C   LYS   168      43.675  77.241  59.768  1.00  0.00           C  
ATOM   2521  O   LYS   168      43.511  77.552  58.553  1.00  0.00           O  
ATOM   2522  N   GLN   169      44.807  76.669  60.234  1.00  0.00           N  
ATOM   2523  H   GLN   169      44.805  76.515  61.232  1.00  0.00           H  
ATOM   2524  CA  GLN   169      46.037  76.666  59.576  1.00  0.00           C  
ATOM   2525  HA  GLN   169      45.996  77.608  59.030  1.00  0.00           H  
ATOM   2526  CB  GLN   169      47.271  76.767  60.540  1.00  0.00           C  
ATOM   2527  HB2 GLN   169      47.119  76.225  61.474  1.00  0.00           H  
ATOM   2528  HB3 GLN   169      48.211  76.393  60.136  1.00  0.00           H  
ATOM   2529  CG  GLN   169      47.613  78.219  60.858  1.00  0.00           C  
ATOM   2530  HG2 GLN   169      46.704  78.692  61.230  1.00  0.00           H  
ATOM   2531  HG3 GLN   169      48.382  78.363  61.617  1.00  0.00           H  
ATOM   2532  CD  GLN   169      48.065  79.086  59.697  1.00  0.00           C  
ATOM   2533  OE1 GLN   169      48.430  78.627  58.669  1.00  0.00           O  
ATOM   2534  NE2 GLN   169      47.987  80.349  59.861  1.00  0.00           N  
ATOM   2535 HE21 GLN   169      47.733  80.888  60.676  1.00  0.00           H  
ATOM   2536 HE22 GLN   169      47.889  80.821  58.974  1.00  0.00           H  
ATOM   2537  C   GLN   169      46.272  75.602  58.509  1.00  0.00           C  
ATOM   2538  O   GLN   169      46.715  75.881  57.428  1.00  0.00           O  
ATOM   2539  N   ILE   170      45.831  74.376  58.803  1.00  0.00           N  
ATOM   2540  H   ILE   170      45.341  74.279  59.680  1.00  0.00           H  
ATOM   2541  CA  ILE   170      45.668  73.334  57.845  1.00  0.00           C  
ATOM   2542  HA  ILE   170      46.637  73.100  57.402  1.00  0.00           H  
ATOM   2543  CB  ILE   170      45.273  71.973  58.569  1.00  0.00           C  
ATOM   2544  HB  ILE   170      44.396  72.151  59.193  1.00  0.00           H  
ATOM   2545  CG2 ILE   170      44.845  70.863  57.526  1.00  0.00           C  
ATOM   2546 HG21 ILE   170      43.942  71.199  57.016  1.00  0.00           H  
ATOM   2547 HG22 ILE   170      45.642  70.600  56.831  1.00  0.00           H  
ATOM   2548 HG23 ILE   170      44.497  69.946  58.001  1.00  0.00           H  
ATOM   2549  CG1 ILE   170      46.435  71.396  59.480  1.00  0.00           C  
ATOM   2550 HG12 ILE   170      47.082  70.936  58.733  1.00  0.00           H  
ATOM   2551 HG13 ILE   170      47.025  72.212  59.897  1.00  0.00           H  
ATOM   2552  CD1 ILE   170      45.897  70.414  60.584  1.00  0.00           C  
ATOM   2553 HD11 ILE   170      46.668  69.850  61.110  1.00  0.00           H  
ATOM   2554 HD12 ILE   170      45.203  70.975  61.210  1.00  0.00           H  
ATOM   2555 HD13 ILE   170      45.311  69.734  59.967  1.00  0.00           H  
ATOM   2556  C   ILE   170      44.707  73.833  56.728  1.00  0.00           C  
ATOM   2557  O   ILE   170      45.075  73.833  55.584  1.00  0.00           O  
ATOM   2558  N   ALA   171      43.441  74.346  56.947  1.00  0.00           N  
ATOM   2559  H   ALA   171      43.005  74.139  57.834  1.00  0.00           H  
ATOM   2560  CA  ALA   171      42.523  74.806  55.941  1.00  0.00           C  
ATOM   2561  HA  ALA   171      42.211  73.985  55.296  1.00  0.00           H  
ATOM   2562  CB  ALA   171      41.307  75.489  56.724  1.00  0.00           C  
ATOM   2563  HB1 ALA   171      41.656  76.439  57.129  1.00  0.00           H  
ATOM   2564  HB2 ALA   171      40.431  75.478  56.075  1.00  0.00           H  
ATOM   2565  HB3 ALA   171      41.050  74.880  57.590  1.00  0.00           H  
ATOM   2566  C   ALA   171      43.031  75.966  55.014  1.00  0.00           C  
ATOM   2567  O   ALA   171      42.845  75.974  53.813  1.00  0.00           O  
ATOM   2568  N   SER   172      43.789  76.885  55.599  1.00  0.00           N  
ATOM   2569  H   SER   172      43.744  76.847  56.607  1.00  0.00           H  
ATOM   2570  CA  SER   172      44.546  77.955  54.937  1.00  0.00           C  
ATOM   2571  HA  SER   172      43.893  78.650  54.408  1.00  0.00           H  
ATOM   2572  CB  SER   172      45.234  78.747  56.115  1.00  0.00           C  
ATOM   2573  HB2 SER   172      45.892  78.157  56.753  1.00  0.00           H  
ATOM   2574  HB3 SER   172      45.850  79.466  55.575  1.00  0.00           H  
ATOM   2575  OG  SER   172      44.277  79.429  56.965  1.00  0.00           O  
ATOM   2576  HG  SER   172      43.854  78.754  57.501  1.00  0.00           H  
ATOM   2577  C   SER   172      45.612  77.444  53.982  1.00  0.00           C  
ATOM   2578  O   SER   172      45.705  77.807  52.790  1.00  0.00           O  
ATOM   2579  N   LYS   173      46.304  76.408  54.333  1.00  0.00           N  
ATOM   2580  H   LYS   173      46.285  76.196  55.320  1.00  0.00           H  
ATOM   2581  CA  LYS   173      47.269  75.721  53.419  1.00  0.00           C  
ATOM   2582  HA  LYS   173      47.812  76.421  52.784  1.00  0.00           H  
ATOM   2583  CB  LYS   173      48.286  74.807  54.225  1.00  0.00           C  
ATOM   2584  HB2 LYS   173      47.818  74.621  55.191  1.00  0.00           H  
ATOM   2585  HB3 LYS   173      48.386  73.834  53.743  1.00  0.00           H  
ATOM   2586  CG  LYS   173      49.656  75.426  54.411  1.00  0.00           C  
ATOM   2587  HG2 LYS   173      50.235  74.682  54.958  1.00  0.00           H  
ATOM   2588  HG3 LYS   173      50.155  75.514  53.446  1.00  0.00           H  
ATOM   2589  CD  LYS   173      49.709  76.784  55.055  1.00  0.00           C  
ATOM   2590  HD2 LYS   173      49.345  77.583  54.409  1.00  0.00           H  
ATOM   2591  HD3 LYS   173      49.179  76.866  56.004  1.00  0.00           H  
ATOM   2592  CE  LYS   173      51.214  77.009  55.226  1.00  0.00           C  
ATOM   2593  HE2 LYS   173      51.432  77.186  56.279  1.00  0.00           H  
ATOM   2594  HE3 LYS   173      51.639  76.013  55.096  1.00  0.00           H  
ATOM   2595  NZ  LYS   173      51.722  77.860  54.167  1.00  0.00           N  
ATOM   2596  HZ1 LYS   173      52.305  77.196  53.679  1.00  0.00           H  
ATOM   2597  HZ2 LYS   173      50.958  78.253  53.634  1.00  0.00           H  
ATOM   2598  HZ3 LYS   173      52.343  78.558  54.551  1.00  0.00           H  
ATOM   2599  C   LYS   173      46.490  74.855  52.323  1.00  0.00           C  
ATOM   2600  O   LYS   173      47.027  74.771  51.245  1.00  0.00           O  
ATOM   2601  N   LEU   174      45.267  74.295  52.628  1.00  0.00           N  
ATOM   2602  H   LEU   174      45.065  74.176  53.610  1.00  0.00           H  
ATOM   2603  CA  LEU   174      44.387  73.755  51.497  1.00  0.00           C  
ATOM   2604  HA  LEU   174      45.070  73.177  50.874  1.00  0.00           H  
ATOM   2605  CB  LEU   174      43.413  72.745  52.140  1.00  0.00           C  
ATOM   2606  HB2 LEU   174      42.687  73.368  52.663  1.00  0.00           H  
ATOM   2607  HB3 LEU   174      42.832  72.187  51.404  1.00  0.00           H  
ATOM   2608  CG  LEU   174      44.103  71.697  53.010  1.00  0.00           C  
ATOM   2609  HG  LEU   174      44.753  72.074  53.801  1.00  0.00           H  
ATOM   2610  CD1 LEU   174      43.072  70.903  53.716  1.00  0.00           C  
ATOM   2611 HD11 LEU   174      42.634  71.428  54.565  1.00  0.00           H  
ATOM   2612 HD12 LEU   174      42.199  70.748  53.082  1.00  0.00           H  
ATOM   2613 HD13 LEU   174      43.493  69.930  53.970  1.00  0.00           H  
ATOM   2614  CD2 LEU   174      44.868  70.650  52.225  1.00  0.00           C  
ATOM   2615 HD21 LEU   174      45.704  71.066  51.662  1.00  0.00           H  
ATOM   2616 HD22 LEU   174      45.263  69.906  52.917  1.00  0.00           H  
ATOM   2617 HD23 LEU   174      44.256  70.249  51.418  1.00  0.00           H  
ATOM   2618  C   LEU   174      43.752  74.828  50.608  1.00  0.00           C  
ATOM   2619  O   LEU   174      43.758  74.504  49.422  1.00  0.00           O  
ATOM   2620  N   ARG   175      43.535  76.039  51.092  1.00  0.00           N  
ATOM   2621  H   ARG   175      43.279  76.092  52.068  1.00  0.00           H  
ATOM   2622  CA  ARG   175      43.428  77.146  50.145  1.00  0.00           C  
ATOM   2623  HA  ARG   175      42.660  76.941  49.399  1.00  0.00           H  
ATOM   2624  CB  ARG   175      42.946  78.427  50.963  1.00  0.00           C  
ATOM   2625  HB2 ARG   175      43.383  78.420  51.961  1.00  0.00           H  
ATOM   2626  HB3 ARG   175      43.347  79.326  50.496  1.00  0.00           H  
ATOM   2627  CG  ARG   175      41.454  78.542  51.244  1.00  0.00           C  
ATOM   2628  HG2 ARG   175      40.981  78.630  50.266  1.00  0.00           H  
ATOM   2629  HG3 ARG   175      41.079  77.644  51.735  1.00  0.00           H  
ATOM   2630  CD  ARG   175      41.123  79.718  52.233  1.00  0.00           C  
ATOM   2631  HD2 ARG   175      41.247  79.356  53.253  1.00  0.00           H  
ATOM   2632  HD3 ARG   175      41.767  80.591  52.132  1.00  0.00           H  
ATOM   2633  NE  ARG   175      39.774  80.137  51.925  1.00  0.00           N  
ATOM   2634  HE  ARG   175      39.224  79.525  51.339  1.00  0.00           H  
ATOM   2635  CZ  ARG   175      39.216  81.280  52.189  1.00  0.00           C  
ATOM   2636  NH1 ARG   175      38.063  81.773  51.835  1.00  0.00           N  
ATOM   2637 HH11 ARG   175      37.603  81.343  51.045  1.00  0.00           H  
ATOM   2638 HH12 ARG   175      37.570  82.371  52.482  1.00  0.00           H  
ATOM   2639  NH2 ARG   175      39.768  82.076  53.054  1.00  0.00           N  
ATOM   2640 HH21 ARG   175      39.413  83.017  53.150  1.00  0.00           H  
ATOM   2641 HH22 ARG   175      40.763  82.032  53.227  1.00  0.00           H  
ATOM   2642  C   ARG   175      44.669  77.539  49.396  1.00  0.00           C  
ATOM   2643  O   ARG   175      44.513  78.083  48.305  1.00  0.00           O  
ATOM   2644  N   GLU   176      45.833  77.474  49.992  1.00  0.00           N  
ATOM   2645  H   GLU   176      45.739  77.130  50.938  1.00  0.00           H  
ATOM   2646  CA  GLU   176      47.093  77.738  49.306  1.00  0.00           C  
ATOM   2647  HA  GLU   176      46.959  78.702  48.815  1.00  0.00           H  
ATOM   2648  CB  GLU   176      48.300  77.751  50.222  1.00  0.00           C  
ATOM   2649  HB2 GLU   176      48.283  77.033  51.041  1.00  0.00           H  
ATOM   2650  HB3 GLU   176      49.229  77.541  49.692  1.00  0.00           H  
ATOM   2651  CG  GLU   176      48.514  79.178  50.836  1.00  0.00           C  
ATOM   2652  HG2 GLU   176      48.578  79.967  50.087  1.00  0.00           H  
ATOM   2653  HG3 GLU   176      47.639  79.486  51.407  1.00  0.00           H  
ATOM   2654  CD  GLU   176      49.686  79.156  51.807  1.00  0.00           C  
ATOM   2655  OE1 GLU   176      50.370  78.128  52.007  1.00  0.00           O  
ATOM   2656  OE2 GLU   176      49.991  80.205  52.420  1.00  0.00           O  
ATOM   2657  C   GLU   176      47.324  76.682  48.250  1.00  0.00           C  
ATOM   2658  O   GLU   176      47.964  77.024  47.207  1.00  0.00           O  
ATOM   2659  N   GLN   177      47.057  75.406  48.482  1.00  0.00           N  
ATOM   2660  H   GLN   177      46.924  75.178  49.457  1.00  0.00           H  
ATOM   2661  CA  GLN   177      47.153  74.330  47.505  1.00  0.00           C  
ATOM   2662  HA  GLN   177      48.107  74.459  46.995  1.00  0.00           H  
ATOM   2663  CB  GLN   177      46.998  72.940  48.198  1.00  0.00           C  
ATOM   2664  HB2 GLN   177      47.513  73.016  49.156  1.00  0.00           H  
ATOM   2665  HB3 GLN   177      45.944  72.813  48.448  1.00  0.00           H  
ATOM   2666  CG  GLN   177      47.558  71.806  47.338  1.00  0.00           C  
ATOM   2667  HG2 GLN   177      47.381  70.901  47.919  1.00  0.00           H  
ATOM   2668  HG3 GLN   177      47.044  71.730  46.380  1.00  0.00           H  
ATOM   2669  CD  GLN   177      49.022  71.990  47.144  1.00  0.00           C  
ATOM   2670  OE1 GLN   177      49.724  72.617  47.934  1.00  0.00           O  
ATOM   2671  NE2 GLN   177      49.554  71.774  45.932  1.00  0.00           N  
ATOM   2672 HE21 GLN   177      50.545  71.587  45.876  1.00  0.00           H  
ATOM   2673 HE22 GLN   177      49.022  71.703  45.076  1.00  0.00           H  
ATOM   2674  C   GLN   177      46.090  74.475  46.336  1.00  0.00           C  
ATOM   2675  O   GLN   177      46.389  74.311  45.153  1.00  0.00           O  
ATOM   2676  N   PHE   178      44.799  74.740  46.704  1.00  0.00           N  
ATOM   2677  H   PHE   178      44.565  74.631  47.681  1.00  0.00           H  
ATOM   2678  CA  PHE   178      43.654  74.441  45.810  1.00  0.00           C  
ATOM   2679  HA  PHE   178      44.015  73.963  44.900  1.00  0.00           H  
ATOM   2680  CB  PHE   178      42.694  73.362  46.378  1.00  0.00           C  
ATOM   2681  HB2 PHE   178      42.155  73.699  47.263  1.00  0.00           H  
ATOM   2682  HB3 PHE   178      41.956  73.298  45.578  1.00  0.00           H  
ATOM   2683  CG  PHE   178      43.341  72.018  46.661  1.00  0.00           C  
ATOM   2684  CD1 PHE   178      43.836  71.250  45.608  1.00  0.00           C  
ATOM   2685  HD1 PHE   178      43.528  71.476  44.597  1.00  0.00           H  
ATOM   2686  CE1 PHE   178      44.527  70.105  45.957  1.00  0.00           C  
ATOM   2687  HE1 PHE   178      44.960  69.393  45.270  1.00  0.00           H  
ATOM   2688  CZ  PHE   178      44.840  69.760  47.271  1.00  0.00           C  
ATOM   2689  HZ  PHE   178      45.314  68.811  47.476  1.00  0.00           H  
ATOM   2690  CE2 PHE   178      44.340  70.538  48.299  1.00  0.00           C  
ATOM   2691  HE2 PHE   178      44.742  70.424  49.295  1.00  0.00           H  
ATOM   2692  CD2 PHE   178      43.622  71.691  47.992  1.00  0.00           C  
ATOM   2693  HD2 PHE   178      43.284  72.312  48.808  1.00  0.00           H  
ATOM   2694  C   PHE   178      42.909  75.686  45.313  1.00  0.00           C  
ATOM   2695  O   PHE   178      42.134  75.504  44.385  1.00  0.00           O  
ATOM   2696  N   GLY   179      43.129  76.874  45.916  1.00  0.00           N  
ATOM   2697  H   GLY   179      43.742  76.927  46.717  1.00  0.00           H  
ATOM   2698  CA  GLY   179      42.500  78.138  45.538  1.00  0.00           C  
ATOM   2699  HA2 GLY   179      43.206  78.725  44.952  1.00  0.00           H  
ATOM   2700  HA3 GLY   179      41.609  78.080  44.912  1.00  0.00           H  
ATOM   2701  C   GLY   179      42.076  79.020  46.745  1.00  0.00           C  
ATOM   2702  O   GLY   179      41.303  78.600  47.582  1.00  0.00           O  
ATOM   2703  N   ASN   180      42.469  80.300  46.628  1.00  0.00           N  
ATOM   2704  H   ASN   180      42.864  80.509  45.723  1.00  0.00           H  
ATOM   2705  CA  ASN   180      42.579  81.242  47.719  1.00  0.00           C  
ATOM   2706  HA  ASN   180      43.146  80.869  48.573  1.00  0.00           H  
ATOM   2707  CB  ASN   180      43.213  82.457  47.143  1.00  0.00           C  
ATOM   2708  HB2 ASN   180      44.060  82.185  46.513  1.00  0.00           H  
ATOM   2709  HB3 ASN   180      42.529  83.040  46.526  1.00  0.00           H  
ATOM   2710  CG  ASN   180      43.724  83.368  48.280  1.00  0.00           C  
ATOM   2711  OD1 ASN   180      43.169  84.406  48.597  1.00  0.00           O  
ATOM   2712  ND2 ASN   180      44.596  82.779  49.079  1.00  0.00           N  
ATOM   2713 HD21 ASN   180      45.061  83.438  49.687  1.00  0.00           H  
ATOM   2714 HD22 ASN   180      45.210  82.062  48.719  1.00  0.00           H  
ATOM   2715  C   ASN   180      41.197  81.419  48.389  1.00  0.00           C  
ATOM   2716  O   ASN   180      41.163  81.923  49.506  1.00  0.00           O  
ATOM   2717  N   ASN   181      40.095  81.377  47.679  1.00  0.00           N  
ATOM   2718  H   ASN   181      40.226  80.902  46.797  1.00  0.00           H  
ATOM   2719  CA  ASN   181      38.704  81.790  48.103  1.00  0.00           C  
ATOM   2720  HA  ASN   181      38.828  82.538  48.886  1.00  0.00           H  
ATOM   2721  CB  ASN   181      37.945  82.415  46.898  1.00  0.00           C  
ATOM   2722  HB2 ASN   181      38.155  81.764  46.049  1.00  0.00           H  
ATOM   2723  HB3 ASN   181      36.857  82.389  46.963  1.00  0.00           H  
ATOM   2724  CG  ASN   181      38.439  83.781  46.573  1.00  0.00           C  
ATOM   2725  OD1 ASN   181      39.292  84.345  47.222  1.00  0.00           O  
ATOM   2726  ND2 ASN   181      38.049  84.191  45.421  1.00  0.00           N  
ATOM   2727 HD21 ASN   181      38.676  84.868  45.011  1.00  0.00           H  
ATOM   2728 HD22 ASN   181      37.851  83.423  44.796  1.00  0.00           H  
ATOM   2729  C   ASN   181      37.956  80.567  48.694  1.00  0.00           C  
ATOM   2730  O   ASN   181      37.095  80.829  49.537  1.00  0.00           O  
ATOM   2731  N   LYS   182      38.388  79.323  48.510  1.00  0.00           N  
ATOM   2732  H   LYS   182      39.310  79.182  48.123  1.00  0.00           H  
ATOM   2733  CA  LYS   182      37.568  78.112  48.742  1.00  0.00           C  
ATOM   2734  HA  LYS   182      36.720  78.157  48.058  1.00  0.00           H  
ATOM   2735  CB  LYS   182      38.290  76.841  48.301  1.00  0.00           C  
ATOM   2736  HB2 LYS   182      39.229  76.866  48.854  1.00  0.00           H  
ATOM   2737  HB3 LYS   182      37.841  75.941  48.722  1.00  0.00           H  
ATOM   2738  CG  LYS   182      38.382  76.694  46.779  1.00  0.00           C  
ATOM   2739  HG2 LYS   182      37.506  77.132  46.298  1.00  0.00           H  
ATOM   2740  HG3 LYS   182      39.303  77.186  46.466  1.00  0.00           H  
ATOM   2741  CD  LYS   182      38.414  75.204  46.302  1.00  0.00           C  
ATOM   2742  HD2 LYS   182      39.115  74.564  46.839  1.00  0.00           H  
ATOM   2743  HD3 LYS   182      37.449  74.699  46.308  1.00  0.00           H  
ATOM   2744  CE  LYS   182      38.854  75.247  44.800  1.00  0.00           C  
ATOM   2745  HE2 LYS   182      38.117  75.973  44.456  1.00  0.00           H  
ATOM   2746  HE3 LYS   182      39.903  75.537  44.739  1.00  0.00           H  
ATOM   2747  NZ  LYS   182      38.544  73.925  44.226  1.00  0.00           N  
ATOM   2748  HZ1 LYS   182      38.668  73.191  44.908  1.00  0.00           H  
ATOM   2749  HZ2 LYS   182      37.562  73.792  44.031  1.00  0.00           H  
ATOM   2750  HZ3 LYS   182      39.011  73.679  43.364  1.00  0.00           H  
ATOM   2751  C   LYS   182      37.040  77.941  50.159  1.00  0.00           C  
ATOM   2752  O   LYS   182      37.772  78.164  51.102  1.00  0.00           O  
ATOM   2753  N   THR   183      35.820  77.409  50.249  1.00  0.00           N  
ATOM   2754  H   THR   183      35.603  76.900  49.403  1.00  0.00           H  
ATOM   2755  CA  THR   183      35.437  76.609  51.400  1.00  0.00           C  
ATOM   2756  HA  THR   183      35.643  77.190  52.299  1.00  0.00           H  
ATOM   2757  CB  THR   183      33.970  76.431  51.385  1.00  0.00           C  
ATOM   2758  HB  THR   183      33.711  75.695  50.624  1.00  0.00           H  
ATOM   2759  CG2 THR   183      33.202  75.959  52.636  1.00  0.00           C  
ATOM   2760 HG21 THR   183      33.619  74.986  52.899  1.00  0.00           H  
ATOM   2761 HG22 THR   183      33.308  76.552  53.544  1.00  0.00           H  
ATOM   2762 HG23 THR   183      32.165  75.797  52.343  1.00  0.00           H  
ATOM   2763  OG1 THR   183      33.254  77.645  51.153  1.00  0.00           O  
ATOM   2764  HG1 THR   183      33.478  78.127  51.952  1.00  0.00           H  
ATOM   2765  C   THR   183      36.156  75.271  51.552  1.00  0.00           C  
ATOM   2766  O   THR   183      36.090  74.487  50.593  1.00  0.00           O  
ATOM   2767  N   ILE   184      36.571  74.921  52.720  1.00  0.00           N  
ATOM   2768  H   ILE   184      36.212  75.363  53.554  1.00  0.00           H  
ATOM   2769  CA  ILE   184      37.281  73.655  52.950  1.00  0.00           C  
ATOM   2770  HA  ILE   184      37.192  73.123  52.002  1.00  0.00           H  
ATOM   2771  CB  ILE   184      38.727  73.980  53.311  1.00  0.00           C  
ATOM   2772  HB  ILE   184      38.697  74.362  54.331  1.00  0.00           H  
ATOM   2773  CG2 ILE   184      39.523  72.754  53.542  1.00  0.00           C  
ATOM   2774 HG21 ILE   184      38.912  71.859  53.650  1.00  0.00           H  
ATOM   2775 HG22 ILE   184      40.290  72.703  52.768  1.00  0.00           H  
ATOM   2776 HG23 ILE   184      40.068  72.812  54.484  1.00  0.00           H  
ATOM   2777  CG1 ILE   184      39.388  75.132  52.517  1.00  0.00           C  
ATOM   2778 HG12 ILE   184      38.790  76.013  52.746  1.00  0.00           H  
ATOM   2779 HG13 ILE   184      40.342  75.318  53.010  1.00  0.00           H  
ATOM   2780  CD1 ILE   184      39.681  74.915  51.073  1.00  0.00           C  
ATOM   2781 HD11 ILE   184      40.282  74.006  51.039  1.00  0.00           H  
ATOM   2782 HD12 ILE   184      38.737  74.791  50.543  1.00  0.00           H  
ATOM   2783 HD13 ILE   184      40.254  75.757  50.684  1.00  0.00           H  
ATOM   2784  C   ILE   184      36.429  72.869  54.002  1.00  0.00           C  
ATOM   2785  O   ILE   184      36.251  73.414  55.078  1.00  0.00           O  
ATOM   2786  N   ILE   185      36.141  71.612  53.741  1.00  0.00           N  
ATOM   2787  H   ILE   185      36.498  71.274  52.859  1.00  0.00           H  
ATOM   2788  CA  ILE   185      35.327  70.746  54.594  1.00  0.00           C  
ATOM   2789  HA  ILE   185      34.972  71.214  55.512  1.00  0.00           H  
ATOM   2790  CB  ILE   185      34.114  70.297  53.724  1.00  0.00           C  
ATOM   2791  HB  ILE   185      34.502  70.081  52.729  1.00  0.00           H  
ATOM   2792  CG2 ILE   185      33.311  69.110  54.281  1.00  0.00           C  
ATOM   2793 HG21 ILE   185      32.863  69.309  55.254  1.00  0.00           H  
ATOM   2794 HG22 ILE   185      32.424  69.004  53.657  1.00  0.00           H  
ATOM   2795 HG23 ILE   185      33.869  68.175  54.332  1.00  0.00           H  
ATOM   2796  CG1 ILE   185      33.166  71.522  53.447  1.00  0.00           C  
ATOM   2797 HG12 ILE   185      32.184  71.375  53.898  1.00  0.00           H  
ATOM   2798 HG13 ILE   185      33.601  72.411  53.902  1.00  0.00           H  
ATOM   2799  CD1 ILE   185      33.031  72.006  51.987  1.00  0.00           C  
ATOM   2800 HD11 ILE   185      33.908  72.579  51.687  1.00  0.00           H  
ATOM   2801 HD12 ILE   185      32.994  71.174  51.283  1.00  0.00           H  
ATOM   2802 HD13 ILE   185      32.058  72.493  51.932  1.00  0.00           H  
ATOM   2803  C   ILE   185      36.127  69.489  55.062  1.00  0.00           C  
ATOM   2804  O   ILE   185      36.653  68.738  54.246  1.00  0.00           O  
ATOM   2805  N   PHE   186      36.364  69.265  56.339  1.00  0.00           N  
ATOM   2806  H   PHE   186      36.008  69.953  56.987  1.00  0.00           H  
ATOM   2807  CA  PHE   186      36.826  67.992  56.986  1.00  0.00           C  
ATOM   2808  HA  PHE   186      37.476  67.494  56.265  1.00  0.00           H  
ATOM   2809  CB  PHE   186      37.680  68.374  58.175  1.00  0.00           C  
ATOM   2810  HB2 PHE   186      36.975  68.827  58.872  1.00  0.00           H  
ATOM   2811  HB3 PHE   186      37.970  67.480  58.727  1.00  0.00           H  
ATOM   2812  CG  PHE   186      38.774  69.324  57.843  1.00  0.00           C  
ATOM   2813  CD1 PHE   186      40.047  68.854  57.510  1.00  0.00           C  
ATOM   2814  HD1 PHE   186      40.193  67.785  57.454  1.00  0.00           H  
ATOM   2815  CE1 PHE   186      40.978  69.725  57.024  1.00  0.00           C  
ATOM   2816  HE1 PHE   186      41.931  69.339  56.696  1.00  0.00           H  
ATOM   2817  CZ  PHE   186      40.810  71.047  57.201  1.00  0.00           C  
ATOM   2818  HZ  PHE   186      41.586  71.760  56.964  1.00  0.00           H  
ATOM   2819  CE2 PHE   186      39.683  71.573  57.832  1.00  0.00           C  
ATOM   2820  HE2 PHE   186      39.625  72.639  57.994  1.00  0.00           H  
ATOM   2821  CD2 PHE   186      38.662  70.692  58.194  1.00  0.00           C  
ATOM   2822  HD2 PHE   186      37.738  70.973  58.677  1.00  0.00           H  
ATOM   2823  C   PHE   186      35.679  66.988  57.302  1.00  0.00           C  
ATOM   2824  O   PHE   186      34.881  67.231  58.180  1.00  0.00           O  
ATOM   2825  N   LYS   187      35.505  66.026  56.395  1.00  0.00           N  
ATOM   2826  H   LYS   187      36.302  65.692  55.872  1.00  0.00           H  
ATOM   2827  CA  LYS   187      34.530  64.976  56.591  1.00  0.00           C  
ATOM   2828  HA  LYS   187      33.650  65.332  57.127  1.00  0.00           H  
ATOM   2829  CB  LYS   187      34.024  64.474  55.149  1.00  0.00           C  
ATOM   2830  HB2 LYS   187      34.894  64.591  54.502  1.00  0.00           H  
ATOM   2831  HB3 LYS   187      33.735  63.426  55.214  1.00  0.00           H  
ATOM   2832  CG  LYS   187      32.850  65.163  54.487  1.00  0.00           C  
ATOM   2833  HG2 LYS   187      32.816  66.218  54.760  1.00  0.00           H  
ATOM   2834  HG3 LYS   187      32.883  65.111  53.398  1.00  0.00           H  
ATOM   2835  CD  LYS   187      31.448  64.642  54.875  1.00  0.00           C  
ATOM   2836  HD2 LYS   187      31.225  63.698  54.378  1.00  0.00           H  
ATOM   2837  HD3 LYS   187      31.354  64.400  55.933  1.00  0.00           H  
ATOM   2838  CE  LYS   187      30.248  65.541  54.564  1.00  0.00           C  
ATOM   2839  HE2 LYS   187      29.997  66.071  55.483  1.00  0.00           H  
ATOM   2840  HE3 LYS   187      30.550  66.327  53.872  1.00  0.00           H  
ATOM   2841  NZ  LYS   187      29.043  64.893  54.056  1.00  0.00           N  
ATOM   2842  HZ1 LYS   187      28.786  64.200  54.745  1.00  0.00           H  
ATOM   2843  HZ2 LYS   187      28.182  65.420  54.033  1.00  0.00           H  
ATOM   2844  HZ3 LYS   187      29.123  64.468  53.144  1.00  0.00           H  
ATOM   2845  C   LYS   187      35.171  63.847  57.466  1.00  0.00           C  
ATOM   2846  O   LYS   187      36.377  63.874  57.805  1.00  0.00           O  
ATOM   2847  N   GLN   188      34.475  62.754  57.676  1.00  0.00           N  
ATOM   2848  H   GLN   188      33.518  62.741  57.354  1.00  0.00           H  
ATOM   2849  CA  GLN   188      35.047  61.506  58.212  1.00  0.00           C  
ATOM   2850  HA  GLN   188      35.726  61.942  58.944  1.00  0.00           H  
ATOM   2851  CB  GLN   188      33.961  60.713  58.944  1.00  0.00           C  
ATOM   2852  HB2 GLN   188      32.981  61.159  58.775  1.00  0.00           H  
ATOM   2853  HB3 GLN   188      33.838  59.722  58.508  1.00  0.00           H  
ATOM   2854  CG  GLN   188      34.280  60.487  60.424  1.00  0.00           C  
ATOM   2855  HG2 GLN   188      34.481  61.457  60.880  1.00  0.00           H  
ATOM   2856  HG3 GLN   188      33.562  60.056  61.121  1.00  0.00           H  
ATOM   2857  CD  GLN   188      35.560  59.685  60.610  1.00  0.00           C  
ATOM   2858  OE1 GLN   188      36.682  60.124  60.549  1.00  0.00           O  
ATOM   2859  NE2 GLN   188      35.423  58.412  61.029  1.00  0.00           N  
ATOM   2860 HE21 GLN   188      34.598  57.900  60.751  1.00  0.00           H  
ATOM   2861 HE22 GLN   188      36.248  57.829  61.028  1.00  0.00           H  
ATOM   2862  C   GLN   188      35.861  60.624  57.203  1.00  0.00           C  
ATOM   2863  O   GLN   188      35.729  60.646  56.031  1.00  0.00           O  
ATOM   2864  N   SER   189      36.673  59.775  57.740  1.00  0.00           N  
ATOM   2865  H   SER   189      36.784  59.859  58.741  1.00  0.00           H  
ATOM   2866  CA  SER   189      37.078  58.470  57.192  1.00  0.00           C  
ATOM   2867  HA  SER   189      37.578  58.628  56.237  1.00  0.00           H  
ATOM   2868  CB  SER   189      38.014  57.730  58.183  1.00  0.00           C  
ATOM   2869  HB2 SER   189      38.968  58.239  58.319  1.00  0.00           H  
ATOM   2870  HB3 SER   189      37.484  57.715  59.135  1.00  0.00           H  
ATOM   2871  OG  SER   189      38.389  56.481  57.566  1.00  0.00           O  
ATOM   2872  HG  SER   189      39.163  56.203  58.061  1.00  0.00           H  
ATOM   2873  C   SER   189      35.824  57.566  56.990  1.00  0.00           C  
ATOM   2874  O   SER   189      34.972  57.498  57.822  1.00  0.00           O  
ATOM   2875  N   SER   190      35.858  56.893  55.820  1.00  0.00           N  
ATOM   2876  H   SER   190      36.618  57.102  55.188  1.00  0.00           H  
ATOM   2877  CA  SER   190      34.963  55.829  55.423  1.00  0.00           C  
ATOM   2878  HA  SER   190      34.354  55.489  56.260  1.00  0.00           H  
ATOM   2879  CB  SER   190      34.092  56.311  54.236  1.00  0.00           C  
ATOM   2880  HB2 SER   190      33.592  57.256  54.447  1.00  0.00           H  
ATOM   2881  HB3 SER   190      34.666  56.411  53.315  1.00  0.00           H  
ATOM   2882  OG  SER   190      33.029  55.423  54.040  1.00  0.00           O  
ATOM   2883  HG  SER   190      32.489  55.361  54.831  1.00  0.00           H  
ATOM   2884  C   SER   190      35.790  54.655  54.923  1.00  0.00           C  
ATOM   2885  O   SER   190      36.866  54.800  54.342  1.00  0.00           O  
ATOM   2886  N   GLY   191      35.338  53.420  55.074  1.00  0.00           N  
ATOM   2887  H   GLY   191      34.434  53.296  55.505  1.00  0.00           H  
ATOM   2888  CA  GLY   191      36.109  52.173  54.765  1.00  0.00           C  
ATOM   2889  HA2 GLY   191      35.893  52.018  53.708  1.00  0.00           H  
ATOM   2890  HA3 GLY   191      37.177  52.372  54.672  1.00  0.00           H  
ATOM   2891  C   GLY   191      35.752  50.988  55.716  1.00  0.00           C  
ATOM   2892  O   GLY   191      34.803  51.094  56.500  1.00  0.00           O  
ATOM   2893  N   GLY   192      36.284  49.870  55.493  1.00  0.00           N  
ATOM   2894  H   GLY   192      37.208  49.777  55.094  1.00  0.00           H  
ATOM   2895  CA  GLY   192      35.659  48.623  55.894  1.00  0.00           C  
ATOM   2896  HA2 GLY   192      34.577  48.750  55.875  1.00  0.00           H  
ATOM   2897  HA3 GLY   192      35.885  47.866  55.142  1.00  0.00           H  
ATOM   2898  C   GLY   192      36.151  48.138  57.306  1.00  0.00           C  
ATOM   2899  O   GLY   192      35.583  47.177  57.871  1.00  0.00           O  
ATOM   2900  N   ASP   193      36.948  48.917  58.031  1.00  0.00           N  
ATOM   2901  H   ASP   193      37.118  49.891  57.825  1.00  0.00           H  
ATOM   2902  CA  ASP   193      37.575  48.455  59.276  1.00  0.00           C  
ATOM   2903  HA  ASP   193      36.895  47.806  59.827  1.00  0.00           H  
ATOM   2904  CB  ASP   193      38.940  47.875  58.923  1.00  0.00           C  
ATOM   2905  HB2 ASP   193      39.360  48.256  57.992  1.00  0.00           H  
ATOM   2906  HB3 ASP   193      39.749  47.966  59.648  1.00  0.00           H  
ATOM   2907  CG  ASP   193      38.701  46.385  58.688  1.00  0.00           C  
ATOM   2908  OD1 ASP   193      39.122  45.922  57.584  1.00  0.00           O  
ATOM   2909  OD2 ASP   193      38.072  45.689  59.541  1.00  0.00           O  
ATOM   2910  C   ASP   193      37.715  49.544  60.377  1.00  0.00           C  
ATOM   2911  O   ASP   193      37.765  50.722  60.060  1.00  0.00           O  
ATOM   2912  N   PRO   194      37.759  49.225  61.716  1.00  0.00           N  
ATOM   2913  CD  PRO   194      37.318  47.986  62.298  1.00  0.00           C  
ATOM   2914  HD2 PRO   194      38.027  47.212  62.004  1.00  0.00           H  
ATOM   2915  HD3 PRO   194      36.307  47.751  61.964  1.00  0.00           H  
ATOM   2916  CG  PRO   194      37.342  48.086  63.793  1.00  0.00           C  
ATOM   2917  HG2 PRO   194      38.099  47.424  64.214  1.00  0.00           H  
ATOM   2918  HG3 PRO   194      36.363  47.860  64.214  1.00  0.00           H  
ATOM   2919  CB  PRO   194      37.824  49.515  64.108  1.00  0.00           C  
ATOM   2920  HB2 PRO   194      38.642  49.456  64.826  1.00  0.00           H  
ATOM   2921  HB3 PRO   194      36.921  49.949  64.537  1.00  0.00           H  
ATOM   2922  CA  PRO   194      38.116  50.137  62.783  1.00  0.00           C  
ATOM   2923  HA  PRO   194      37.459  51.003  62.860  1.00  0.00           H  
ATOM   2924  C   PRO   194      39.477  50.814  62.523  1.00  0.00           C  
ATOM   2925  O   PRO   194      39.592  52.055  62.537  1.00  0.00           O  
ATOM   2926  N   GLU   195      40.450  50.035  61.943  1.00  0.00           N  
ATOM   2927  H   GLU   195      40.330  49.046  61.775  1.00  0.00           H  
ATOM   2928  CA  GLU   195      41.742  50.487  61.519  1.00  0.00           C  
ATOM   2929  HA  GLU   195      42.202  50.652  62.494  1.00  0.00           H  
ATOM   2930  CB  GLU   195      42.514  49.278  60.873  1.00  0.00           C  
ATOM   2931  HB2 GLU   195      41.932  48.857  60.052  1.00  0.00           H  
ATOM   2932  HB3 GLU   195      43.416  49.715  60.444  1.00  0.00           H  
ATOM   2933  CG  GLU   195      42.971  48.197  61.871  1.00  0.00           C  
ATOM   2934  HG2 GLU   195      43.836  47.662  61.480  1.00  0.00           H  
ATOM   2935  HG3 GLU   195      43.262  48.713  62.786  1.00  0.00           H  
ATOM   2936  CD  GLU   195      41.873  47.189  62.273  1.00  0.00           C  
ATOM   2937  OE1 GLU   195      40.671  47.272  61.939  1.00  0.00           O  
ATOM   2938  OE2 GLU   195      42.233  46.291  63.054  1.00  0.00           O  
ATOM   2939  C   GLU   195      41.722  51.733  60.596  1.00  0.00           C  
ATOM   2940  O   GLU   195      42.444  52.695  60.845  1.00  0.00           O  
ATOM   2941  N   ILE   196      40.801  51.697  59.692  1.00  0.00           N  
ATOM   2942  H   ILE   196      40.190  50.893  59.662  1.00  0.00           H  
ATOM   2943  CA  ILE   196      40.621  52.788  58.748  1.00  0.00           C  
ATOM   2944  HA  ILE   196      41.602  53.247  58.629  1.00  0.00           H  
ATOM   2945  CB  ILE   196      40.158  52.257  57.350  1.00  0.00           C  
ATOM   2946  HB  ILE   196      39.360  51.523  57.466  1.00  0.00           H  
ATOM   2947  CG2 ILE   196      39.536  53.432  56.571  1.00  0.00           C  
ATOM   2948 HG21 ILE   196      40.128  54.347  56.583  1.00  0.00           H  
ATOM   2949 HG22 ILE   196      39.464  53.153  55.520  1.00  0.00           H  
ATOM   2950 HG23 ILE   196      38.522  53.670  56.892  1.00  0.00           H  
ATOM   2951  CG1 ILE   196      41.409  51.655  56.582  1.00  0.00           C  
ATOM   2952 HG12 ILE   196      41.864  50.821  57.115  1.00  0.00           H  
ATOM   2953 HG13 ILE   196      41.069  51.156  55.674  1.00  0.00           H  
ATOM   2954  CD1 ILE   196      42.537  52.592  56.171  1.00  0.00           C  
ATOM   2955 HD11 ILE   196      43.173  51.998  55.514  1.00  0.00           H  
ATOM   2956 HD12 ILE   196      42.158  53.512  55.727  1.00  0.00           H  
ATOM   2957 HD13 ILE   196      43.106  53.107  56.944  1.00  0.00           H  
ATOM   2958  C   ILE   196      39.835  53.913  59.395  1.00  0.00           C  
ATOM   2959  O   ILE   196      40.280  55.083  59.447  1.00  0.00           O  
ATOM   2960  N   VAL   197      38.604  53.691  59.794  1.00  0.00           N  
ATOM   2961  H   VAL   197      38.310  52.732  59.680  1.00  0.00           H  
ATOM   2962  CA  VAL   197      37.504  54.554  60.198  1.00  0.00           C  
ATOM   2963  HA  VAL   197      37.358  55.348  59.465  1.00  0.00           H  
ATOM   2964  CB  VAL   197      36.200  53.803  60.421  1.00  0.00           C  
ATOM   2965  HB  VAL   197      36.341  52.825  60.883  1.00  0.00           H  
ATOM   2966  CG1 VAL   197      35.079  54.481  61.279  1.00  0.00           C  
ATOM   2967 HG11 VAL   197      34.930  55.528  61.012  1.00  0.00           H  
ATOM   2968 HG12 VAL   197      34.156  53.968  61.009  1.00  0.00           H  
ATOM   2969 HG13 VAL   197      35.239  54.365  62.351  1.00  0.00           H  
ATOM   2970  CG2 VAL   197      35.500  53.565  58.985  1.00  0.00           C  
ATOM   2971 HG21 VAL   197      35.972  52.743  58.449  1.00  0.00           H  
ATOM   2972 HG22 VAL   197      34.429  53.372  59.044  1.00  0.00           H  
ATOM   2973 HG23 VAL   197      35.554  54.480  58.396  1.00  0.00           H  
ATOM   2974  C   VAL   197      37.896  55.386  61.452  1.00  0.00           C  
ATOM   2975  O   VAL   197      37.630  56.578  61.563  1.00  0.00           O  
ATOM   2976  N   THR   198      38.532  54.769  62.435  1.00  0.00           N  
ATOM   2977  H   THR   198      38.929  53.872  62.192  1.00  0.00           H  
ATOM   2978  CA  THR   198      39.045  55.363  63.664  1.00  0.00           C  
ATOM   2979  HA  THR   198      38.538  56.298  63.904  1.00  0.00           H  
ATOM   2980  CB  THR   198      38.829  54.433  64.880  1.00  0.00           C  
ATOM   2981  HB  THR   198      39.025  54.966  65.811  1.00  0.00           H  
ATOM   2982  CG2 THR   198      37.406  53.849  65.041  1.00  0.00           C  
ATOM   2983 HG21 THR   198      36.592  54.572  65.000  1.00  0.00           H  
ATOM   2984 HG22 THR   198      37.306  53.105  64.251  1.00  0.00           H  
ATOM   2985 HG23 THR   198      37.220  53.333  65.983  1.00  0.00           H  
ATOM   2986  OG1 THR   198      39.780  53.342  64.894  1.00  0.00           O  
ATOM   2987  HG1 THR   198      39.698  52.875  64.060  1.00  0.00           H  
ATOM   2988  C   THR   198      40.528  55.733  63.553  1.00  0.00           C  
ATOM   2989  O   THR   198      41.231  55.309  62.647  1.00  0.00           O  
ATOM   2990  N   HIE   199      40.912  56.651  64.447  1.00  0.00           N  
ATOM   2991  H   HIE   199      40.249  57.132  65.039  1.00  0.00           H  
ATOM   2992  CA  HIE   199      42.291  56.989  64.673  1.00  0.00           C  
ATOM   2993  HA  HIE   199      42.945  56.973  63.802  1.00  0.00           H  
ATOM   2994  CB  HIE   199      42.443  58.388  65.328  1.00  0.00           C  
ATOM   2995  HB2 HIE   199      42.067  59.185  64.686  1.00  0.00           H  
ATOM   2996  HB3 HIE   199      42.001  58.383  66.324  1.00  0.00           H  
ATOM   2997  CG  HIE   199      43.886  58.825  65.511  1.00  0.00           C  
ATOM   2998  ND1 HIE   199      44.913  58.416  64.645  1.00  0.00           N  
ATOM   2999  CE1 HIE   199      46.048  58.495  65.379  1.00  0.00           C  
ATOM   3000  HE1 HIE   199      47.025  58.195  65.029  1.00  0.00           H  
ATOM   3001  NE2 HIE   199      45.794  58.983  66.627  1.00  0.00           N  
ATOM   3002  HE2 HIE   199      46.393  59.037  67.439  1.00  0.00           H  
ATOM   3003  CD2 HIE   199      44.452  59.136  66.688  1.00  0.00           C  
ATOM   3004  HD2 HIE   199      43.895  59.244  67.607  1.00  0.00           H  
ATOM   3005  C   HIE   199      42.865  55.862  65.543  1.00  0.00           C  
ATOM   3006  O   HIE   199      42.663  55.789  66.776  1.00  0.00           O  
ATOM   3007  N   TRP   200      43.239  54.815  64.796  1.00  0.00           N  
ATOM   3008  H   TRP   200      43.120  54.893  63.797  1.00  0.00           H  
ATOM   3009  CA  TRP   200      44.030  53.670  65.350  1.00  0.00           C  
ATOM   3010  HA  TRP   200      43.619  53.372  66.315  1.00  0.00           H  
ATOM   3011  CB  TRP   200      43.727  52.546  64.363  1.00  0.00           C  
ATOM   3012  HB2 TRP   200      42.695  52.276  64.590  1.00  0.00           H  
ATOM   3013  HB3 TRP   200      43.805  52.948  63.353  1.00  0.00           H  
ATOM   3014  CG  TRP   200      44.514  51.271  64.594  1.00  0.00           C  
ATOM   3015  CD1 TRP   200      44.290  50.444  65.674  1.00  0.00           C  
ATOM   3016  HD1 TRP   200      43.539  50.627  66.428  1.00  0.00           H  
ATOM   3017  NE1 TRP   200      44.934  49.252  65.476  1.00  0.00           N  
ATOM   3018  HE1 TRP   200      44.606  48.441  65.981  1.00  0.00           H  
ATOM   3019  CE2 TRP   200      45.548  49.190  64.255  1.00  0.00           C  
ATOM   3020  CZ2 TRP   200      46.369  48.186  63.631  1.00  0.00           C  
ATOM   3021  HZ2 TRP   200      46.734  47.303  64.134  1.00  0.00           H  
ATOM   3022  CH2 TRP   200      46.681  48.510  62.291  1.00  0.00           C  
ATOM   3023  HH2 TRP   200      47.236  47.838  61.653  1.00  0.00           H  
ATOM   3024  CZ3 TRP   200      46.581  49.791  61.731  1.00  0.00           C  
ATOM   3025  HZ3 TRP   200      46.903  50.058  60.735  1.00  0.00           H  
ATOM   3026  CE3 TRP   200      46.006  50.825  62.475  1.00  0.00           C  
ATOM   3027  HE3 TRP   200      45.890  51.777  61.978  1.00  0.00           H  
ATOM   3028  CD2 TRP   200      45.274  50.474  63.657  1.00  0.00           C  
ATOM   3029  C   TRP   200      45.482  53.936  65.585  1.00  0.00           C  
ATOM   3030  O   TRP   200      46.184  54.362  64.625  1.00  0.00           O  
ATOM   3031  N   PHE   201      45.998  53.713  66.808  1.00  0.00           N  
ATOM   3032  H   PHE   201      45.657  53.008  67.446  1.00  0.00           H  
ATOM   3033  CA  PHE   201      47.414  54.029  66.949  1.00  0.00           C  
ATOM   3034  HA  PHE   201      48.006  53.723  66.087  1.00  0.00           H  
ATOM   3035  CB  PHE   201      47.549  55.547  67.153  1.00  0.00           C  
ATOM   3036  HB2 PHE   201      48.620  55.742  67.102  1.00  0.00           H  
ATOM   3037  HB3 PHE   201      47.091  56.111  66.341  1.00  0.00           H  
ATOM   3038  CG  PHE   201      47.003  56.170  68.397  1.00  0.00           C  
ATOM   3039  CD1 PHE   201      45.663  56.366  68.509  1.00  0.00           C  
ATOM   3040  HD1 PHE   201      45.013  55.886  67.792  1.00  0.00           H  
ATOM   3041  CE1 PHE   201      45.178  56.939  69.733  1.00  0.00           C  
ATOM   3042  HE1 PHE   201      44.105  56.868  69.829  1.00  0.00           H  
ATOM   3043  CZ  PHE   201      45.987  57.410  70.759  1.00  0.00           C  
ATOM   3044  HZ  PHE   201      45.539  58.012  71.536  1.00  0.00           H  
ATOM   3045  CE2 PHE   201      47.418  57.359  70.561  1.00  0.00           C  
ATOM   3046  HE2 PHE   201      48.077  57.914  71.212  1.00  0.00           H  
ATOM   3047  CD2 PHE   201      47.845  56.655  69.431  1.00  0.00           C  
ATOM   3048  HD2 PHE   201      48.907  56.665  69.238  1.00  0.00           H  
ATOM   3049  C   PHE   201      47.971  53.310  68.180  1.00  0.00           C  
ATOM   3050  O   PHE   201      47.271  52.550  68.879  1.00  0.00           O  
ATOM   3051  N   ASN   202      49.298  53.481  68.396  1.00  0.00           N  
ATOM   3052  H   ASN   202      49.752  53.995  67.655  1.00  0.00           H  
ATOM   3053  CA  ASN   202      50.134  53.017  69.489  1.00  0.00           C  
ATOM   3054  HA  ASN   202      49.459  52.464  70.143  1.00  0.00           H  
ATOM   3055  CB  ASN   202      51.265  52.140  68.851  1.00  0.00           C  
ATOM   3056  HB2 ASN   202      50.774  51.213  68.552  1.00  0.00           H  
ATOM   3057  HB3 ASN   202      51.837  52.635  68.066  1.00  0.00           H  
ATOM   3058  CG  ASN   202      52.237  51.750  69.997  1.00  0.00           C  
ATOM   3059  OD1 ASN   202      53.363  52.265  70.064  1.00  0.00           O  
ATOM   3060  ND2 ASN   202      51.822  51.051  71.068  1.00  0.00           N  
ATOM   3061 HD21 ASN   202      52.514  51.097  71.802  1.00  0.00           H  
ATOM   3062 HD22 ASN   202      50.835  50.937  71.254  1.00  0.00           H  
ATOM   3063  C   ASN   202      50.573  54.328  70.209  1.00  0.00           C  
ATOM   3064  O   ASN   202      51.218  55.197  69.588  1.00  0.00           O  
ATOM   3065  N   CYX   203      50.304  54.393  71.519  1.00  0.00           N  
ATOM   3066  H   CYX   203      49.680  53.690  71.888  1.00  0.00           H  
ATOM   3067  CA  CYX   203      50.976  55.364  72.464  1.00  0.00           C  
ATOM   3068  HA  CYX   203      51.914  55.586  71.955  1.00  0.00           H  
ATOM   3069  CB  CYX   203      50.200  56.627  72.448  1.00  0.00           C  
ATOM   3070  HB2 CYX   203      50.113  56.903  71.397  1.00  0.00           H  
ATOM   3071  HB3 CYX   203      49.217  56.407  72.864  1.00  0.00           H  
ATOM   3072  SG  CYX   203      50.879  58.047  73.418  1.00  0.00           S  
ATOM   3073  C   CYX   203      51.307  54.842  73.890  1.00  0.00           C  
ATOM   3074  O   CYX   203      50.398  54.478  74.690  1.00  0.00           O  
ATOM   3075  N   GLY   204      52.592  54.739  74.195  1.00  0.00           N  
ATOM   3076  H   GLY   204      53.223  55.065  73.477  1.00  0.00           H  
ATOM   3077  CA  GLY   204      53.147  53.780  75.146  1.00  0.00           C  
ATOM   3078  HA2 GLY   204      54.129  54.054  75.533  1.00  0.00           H  
ATOM   3079  HA3 GLY   204      52.586  53.778  76.081  1.00  0.00           H  
ATOM   3080  C   GLY   204      53.208  52.414  74.535  1.00  0.00           C  
ATOM   3081  O   GLY   204      53.103  52.239  73.335  1.00  0.00           O  
ATOM   3082  N   GLY   205      53.021  51.433  75.363  1.00  0.00           N  
ATOM   3083  H   GLY   205      53.004  51.581  76.362  1.00  0.00           H  
ATOM   3084  CA  GLY   205      52.745  50.041  74.878  1.00  0.00           C  
ATOM   3085  HA2 GLY   205      53.260  49.854  73.936  1.00  0.00           H  
ATOM   3086  HA3 GLY   205      53.201  49.348  75.585  1.00  0.00           H  
ATOM   3087  C   GLY   205      51.273  49.720  74.740  1.00  0.00           C  
ATOM   3088  O   GLY   205      50.965  48.566  74.279  1.00  0.00           O  
ATOM   3089  N   GLU   206      50.348  50.620  74.955  1.00  0.00           N  
ATOM   3090  H   GLU   206      50.688  51.568  75.031  1.00  0.00           H  
ATOM   3091  CA  GLU   206      48.898  50.290  74.637  1.00  0.00           C  
ATOM   3092  HA  GLU   206      48.637  49.256  74.862  1.00  0.00           H  
ATOM   3093  CB  GLU   206      48.044  51.373  75.339  1.00  0.00           C  
ATOM   3094  HB2 GLU   206      48.613  52.301  75.394  1.00  0.00           H  
ATOM   3095  HB3 GLU   206      47.080  51.546  74.861  1.00  0.00           H  
ATOM   3096  CG  GLU   206      47.686  50.877  76.764  1.00  0.00           C  
ATOM   3097  HG2 GLU   206      47.130  51.686  77.238  1.00  0.00           H  
ATOM   3098  HG3 GLU   206      47.131  49.940  76.726  1.00  0.00           H  
ATOM   3099  CD  GLU   206      49.007  50.963  77.626  1.00  0.00           C  
ATOM   3100  OE1 GLU   206      49.546  52.058  77.925  1.00  0.00           O  
ATOM   3101  OE2 GLU   206      49.486  49.831  77.882  1.00  0.00           O  
ATOM   3102  C   GLU   206      48.704  50.320  73.080  1.00  0.00           C  
ATOM   3103  O   GLU   206      49.166  51.192  72.326  1.00  0.00           O  
ATOM   3104  N   PHE   207      47.680  49.602  72.690  1.00  0.00           N  
ATOM   3105  H   PHE   207      47.092  49.130  73.362  1.00  0.00           H  
ATOM   3106  CA  PHE   207      47.033  49.765  71.382  1.00  0.00           C  
ATOM   3107  HA  PHE   207      47.613  50.333  70.655  1.00  0.00           H  
ATOM   3108  CB  PHE   207      46.999  48.402  70.763  1.00  0.00           C  
ATOM   3109  HB2 PHE   207      47.092  47.567  71.458  1.00  0.00           H  
ATOM   3110  HB3 PHE   207      46.028  48.375  70.269  1.00  0.00           H  
ATOM   3111  CG  PHE   207      48.132  48.295  69.778  1.00  0.00           C  
ATOM   3112  CD1 PHE   207      47.934  48.508  68.383  1.00  0.00           C  
ATOM   3113  HD1 PHE   207      46.926  48.562  68.000  1.00  0.00           H  
ATOM   3114  CE1 PHE   207      49.050  48.674  67.605  1.00  0.00           C  
ATOM   3115  HE1 PHE   207      48.837  48.810  66.555  1.00  0.00           H  
ATOM   3116  CZ  PHE   207      50.374  48.609  68.081  1.00  0.00           C  
ATOM   3117  HZ  PHE   207      51.188  48.663  67.373  1.00  0.00           H  
ATOM   3118  CE2 PHE   207      50.563  48.205  69.416  1.00  0.00           C  
ATOM   3119  HE2 PHE   207      51.548  48.181  69.858  1.00  0.00           H  
ATOM   3120  CD2 PHE   207      49.446  48.022  70.249  1.00  0.00           C  
ATOM   3121  HD2 PHE   207      49.714  47.965  71.294  1.00  0.00           H  
ATOM   3122  C   PHE   207      45.625  50.477  71.499  1.00  0.00           C  
ATOM   3123  O   PHE   207      44.750  50.037  72.265  1.00  0.00           O  
ATOM   3124  N   PHE   208      45.465  51.485  70.664  1.00  0.00           N  
ATOM   3125  H   PHE   208      45.843  51.400  69.731  1.00  0.00           H  
ATOM   3126  CA  PHE   208      44.222  52.309  70.702  1.00  0.00           C  
ATOM   3127  HA  PHE   208      43.521  51.958  71.460  1.00  0.00           H  
ATOM   3128  CB  PHE   208      44.593  53.829  70.954  1.00  0.00           C  
ATOM   3129  HB2 PHE   208      45.317  54.190  70.224  1.00  0.00           H  
ATOM   3130  HB3 PHE   208      43.712  54.468  70.897  1.00  0.00           H  
ATOM   3131  CG  PHE   208      45.322  54.145  72.255  1.00  0.00           C  
ATOM   3132  CD1 PHE   208      46.653  53.925  72.354  1.00  0.00           C  
ATOM   3133  HD1 PHE   208      47.068  53.339  71.546  1.00  0.00           H  
ATOM   3134  CE1 PHE   208      47.366  54.272  73.499  1.00  0.00           C  
ATOM   3135  HE1 PHE   208      48.393  53.972  73.645  1.00  0.00           H  
ATOM   3136  CZ  PHE   208      46.767  54.926  74.543  1.00  0.00           C  
ATOM   3137  HZ  PHE   208      47.224  55.114  75.503  1.00  0.00           H  
ATOM   3138  CE2 PHE   208      45.391  55.231  74.489  1.00  0.00           C  
ATOM   3139  HE2 PHE   208      44.931  55.835  75.257  1.00  0.00           H  
ATOM   3140  CD2 PHE   208      44.672  54.845  73.309  1.00  0.00           C  
ATOM   3141  HD2 PHE   208      43.616  55.062  73.244  1.00  0.00           H  
ATOM   3142  C   PHE   208      43.463  52.285  69.410  1.00  0.00           C  
ATOM   3143  O   PHE   208      44.046  52.305  68.260  1.00  0.00           O  
ATOM   3144  N   TYR   209      42.120  52.385  69.573  1.00  0.00           N  
ATOM   3145  H   TYR   209      41.746  52.507  70.503  1.00  0.00           H  
ATOM   3146  CA  TYR   209      41.233  52.819  68.507  1.00  0.00           C  
ATOM   3147  HA  TYR   209      41.752  53.192  67.625  1.00  0.00           H  
ATOM   3148  CB  TYR   209      40.365  51.598  68.142  1.00  0.00           C  
ATOM   3149  HB2 TYR   209      39.789  51.222  68.988  1.00  0.00           H  
ATOM   3150  HB3 TYR   209      39.480  51.976  67.630  1.00  0.00           H  
ATOM   3151  CG  TYR   209      41.046  50.459  67.471  1.00  0.00           C  
ATOM   3152  CD1 TYR   209      40.888  50.292  66.078  1.00  0.00           C  
ATOM   3153  HD1 TYR   209      40.320  50.995  65.487  1.00  0.00           H  
ATOM   3154  CE1 TYR   209      41.412  49.109  65.465  1.00  0.00           C  
ATOM   3155  HE1 TYR   209      41.433  48.990  64.391  1.00  0.00           H  
ATOM   3156  CZ  TYR   209      42.059  48.135  66.256  1.00  0.00           C  
ATOM   3157  OH  TYR   209      42.705  47.080  65.706  1.00  0.00           O  
ATOM   3158  HH  TYR   209      42.521  47.032  64.765  1.00  0.00           H  
ATOM   3159  CE2 TYR   209      42.057  48.276  67.682  1.00  0.00           C  
ATOM   3160  HE2 TYR   209      42.318  47.437  68.311  1.00  0.00           H  
ATOM   3161  CD2 TYR   209      41.665  49.492  68.261  1.00  0.00           C  
ATOM   3162  HD2 TYR   209      41.734  49.632  69.329  1.00  0.00           H  
ATOM   3163  C   TYR   209      40.268  53.939  69.010  1.00  0.00           C  
ATOM   3164  O   TYR   209      39.430  53.628  69.844  1.00  0.00           O  
ATOM   3165  N   CYX   210      40.222  55.146  68.450  1.00  0.00           N  
ATOM   3166  H   CYX   210      40.958  55.354  67.790  1.00  0.00           H  
ATOM   3167  CA  CYX   210      39.576  56.295  69.008  1.00  0.00           C  
ATOM   3168  HA  CYX   210      39.034  56.099  69.933  1.00  0.00           H  
ATOM   3169  CB  CYX   210      40.672  57.245  69.513  1.00  0.00           C  
ATOM   3170  HB2 CYX   210      41.319  57.416  68.652  1.00  0.00           H  
ATOM   3171  HB3 CYX   210      40.126  58.168  69.705  1.00  0.00           H  
ATOM   3172  SG  CYX   210      41.501  56.673  71.001  1.00  0.00           S  
ATOM   3173  C   CYX   210      38.620  56.898  67.997  1.00  0.00           C  
ATOM   3174  O   CYX   210      39.108  57.393  67.010  1.00  0.00           O  
ATOM   3175  N   ASN   211      37.416  57.266  68.435  1.00  0.00           N  
ATOM   3176  H   ASN   211      37.181  57.021  69.386  1.00  0.00           H  
ATOM   3177  CA  ASN   211      36.421  57.850  67.528  1.00  0.00           C  
ATOM   3178  HA  ASN   211      36.358  57.237  66.629  1.00  0.00           H  
ATOM   3179  CB  ASN   211      35.086  57.756  68.315  1.00  0.00           C  
ATOM   3180  HB2 ASN   211      34.890  56.705  68.530  1.00  0.00           H  
ATOM   3181  HB3 ASN   211      35.183  58.376  69.206  1.00  0.00           H  
ATOM   3182  CG  ASN   211      33.879  58.133  67.505  1.00  0.00           C  
ATOM   3183  OD1 ASN   211      33.907  59.059  66.785  1.00  0.00           O  
ATOM   3184  ND2 ASN   211      32.773  57.460  67.577  1.00  0.00           N  
ATOM   3185 HD21 ASN   211      32.339  57.402  66.667  1.00  0.00           H  
ATOM   3186 HD22 ASN   211      33.016  56.589  68.028  1.00  0.00           H  
ATOM   3187  C   ASN   211      36.706  59.308  67.078  1.00  0.00           C  
ATOM   3188  O   ASN   211      36.617  60.292  67.815  1.00  0.00           O  
ATOM   3189  N   SER   212      36.896  59.507  65.768  1.00  0.00           N  
ATOM   3190  H   SER   212      36.990  58.684  65.190  1.00  0.00           H  
ATOM   3191  CA  SER   212      37.442  60.695  65.129  1.00  0.00           C  
ATOM   3192  HA  SER   212      38.413  60.922  65.569  1.00  0.00           H  
ATOM   3193  CB  SER   212      37.741  60.337  63.727  1.00  0.00           C  
ATOM   3194  HB2 SER   212      36.805  60.080  63.231  1.00  0.00           H  
ATOM   3195  HB3 SER   212      38.149  61.160  63.141  1.00  0.00           H  
ATOM   3196  OG  SER   212      38.517  59.171  63.690  1.00  0.00           O  
ATOM   3197  HG  SER   212      39.195  59.395  63.048  1.00  0.00           H  
ATOM   3198  C   SER   212      36.487  61.888  65.195  1.00  0.00           C  
ATOM   3199  O   SER   212      36.940  63.027  65.131  1.00  0.00           O  
ATOM   3200  N   THR   213      35.194  61.661  65.196  1.00  0.00           N  
ATOM   3201  H   THR   213      34.899  60.718  65.407  1.00  0.00           H  
ATOM   3202  CA  THR   213      34.231  62.570  64.626  1.00  0.00           C  
ATOM   3203  HA  THR   213      34.482  62.704  63.573  1.00  0.00           H  
ATOM   3204  CB  THR   213      32.786  61.996  64.589  1.00  0.00           C  
ATOM   3205  HB  THR   213      32.479  61.656  65.578  1.00  0.00           H  
ATOM   3206  CG2 THR   213      31.731  62.937  63.974  1.00  0.00           C  
ATOM   3207 HG21 THR   213      30.760  62.500  64.208  1.00  0.00           H  
ATOM   3208 HG22 THR   213      31.803  63.943  64.387  1.00  0.00           H  
ATOM   3209 HG23 THR   213      32.002  63.021  62.921  1.00  0.00           H  
ATOM   3210  OG1 THR   213      32.848  60.838  63.763  1.00  0.00           O  
ATOM   3211  HG1 THR   213      32.369  61.162  62.997  1.00  0.00           H  
ATOM   3212  C   THR   213      34.278  63.957  65.122  1.00  0.00           C  
ATOM   3213  O   THR   213      34.593  64.909  64.396  1.00  0.00           O  
ATOM   3214  N   GLN   214      34.028  64.090  66.467  1.00  0.00           N  
ATOM   3215  H   GLN   214      33.927  63.224  66.977  1.00  0.00           H  
ATOM   3216  CA  GLN   214      33.980  65.421  67.165  1.00  0.00           C  
ATOM   3217  HA  GLN   214      33.092  65.948  66.816  1.00  0.00           H  
ATOM   3218  CB  GLN   214      33.760  65.268  68.688  1.00  0.00           C  
ATOM   3219  HB2 GLN   214      34.664  64.737  68.986  1.00  0.00           H  
ATOM   3220  HB3 GLN   214      33.673  66.252  69.148  1.00  0.00           H  
ATOM   3221  CG  GLN   214      32.447  64.493  69.061  1.00  0.00           C  
ATOM   3222  HG2 GLN   214      32.747  63.517  69.445  1.00  0.00           H  
ATOM   3223  HG3 GLN   214      32.041  65.128  69.848  1.00  0.00           H  
ATOM   3224  CD  GLN   214      31.363  64.343  68.046  1.00  0.00           C  
ATOM   3225  OE1 GLN   214      30.719  65.308  67.618  1.00  0.00           O  
ATOM   3226  NE2 GLN   214      31.154  63.163  67.497  1.00  0.00           N  
ATOM   3227 HE21 GLN   214      31.738  62.392  67.789  1.00  0.00           H  
ATOM   3228 HE22 GLN   214      30.229  62.893  67.194  1.00  0.00           H  
ATOM   3229  C   GLN   214      35.183  66.315  66.897  1.00  0.00           C  
ATOM   3230  O   GLN   214      35.172  67.550  66.860  1.00  0.00           O  
ATOM   3231  N   LEU   215      36.366  65.650  66.749  1.00  0.00           N  
ATOM   3232  H   LEU   215      36.273  64.670  66.524  1.00  0.00           H  
ATOM   3233  CA  LEU   215      37.658  66.316  66.652  1.00  0.00           C  
ATOM   3234  HA  LEU   215      37.747  67.218  67.256  1.00  0.00           H  
ATOM   3235  CB  LEU   215      38.675  65.304  67.203  1.00  0.00           C  
ATOM   3236  HB2 LEU   215      38.487  65.096  68.256  1.00  0.00           H  
ATOM   3237  HB3 LEU   215      38.474  64.339  66.737  1.00  0.00           H  
ATOM   3238  CG  LEU   215      40.133  65.857  67.045  1.00  0.00           C  
ATOM   3239  HG  LEU   215      40.249  66.329  66.070  1.00  0.00           H  
ATOM   3240  CD1 LEU   215      40.564  66.826  68.109  1.00  0.00           C  
ATOM   3241 HD11 LEU   215      40.140  66.668  69.101  1.00  0.00           H  
ATOM   3242 HD12 LEU   215      41.645  66.949  68.173  1.00  0.00           H  
ATOM   3243 HD13 LEU   215      40.149  67.783  67.795  1.00  0.00           H  
ATOM   3244  CD2 LEU   215      41.032  64.627  67.092  1.00  0.00           C  
ATOM   3245 HD21 LEU   215      40.550  63.898  66.440  1.00  0.00           H  
ATOM   3246 HD22 LEU   215      41.983  64.862  66.614  1.00  0.00           H  
ATOM   3247 HD23 LEU   215      41.347  64.348  68.097  1.00  0.00           H  
ATOM   3248  C   LEU   215      37.973  66.796  65.193  1.00  0.00           C  
ATOM   3249  O   LEU   215      38.271  67.986  65.066  1.00  0.00           O  
ATOM   3250  N   PHE   216      37.734  65.935  64.285  1.00  0.00           N  
ATOM   3251  H   PHE   216      37.339  65.058  64.590  1.00  0.00           H  
ATOM   3252  CA  PHE   216      37.911  66.158  62.888  1.00  0.00           C  
ATOM   3253  HA  PHE   216      38.807  66.775  62.816  1.00  0.00           H  
ATOM   3254  CB  PHE   216      38.271  64.812  62.243  1.00  0.00           C  
ATOM   3255  HB2 PHE   216      37.560  64.057  62.578  1.00  0.00           H  
ATOM   3256  HB3 PHE   216      37.999  64.962  61.199  1.00  0.00           H  
ATOM   3257  CG  PHE   216      39.724  64.420  62.403  1.00  0.00           C  
ATOM   3258  CD1 PHE   216      40.679  64.954  61.525  1.00  0.00           C  
ATOM   3259  HD1 PHE   216      40.479  65.788  60.868  1.00  0.00           H  
ATOM   3260  CE1 PHE   216      41.983  64.395  61.462  1.00  0.00           C  
ATOM   3261  HE1 PHE   216      42.717  64.816  60.791  1.00  0.00           H  
ATOM   3262  CZ  PHE   216      42.343  63.434  62.357  1.00  0.00           C  
ATOM   3263  HZ  PHE   216      43.366  63.100  62.447  1.00  0.00           H  
ATOM   3264  CE2 PHE   216      41.429  62.859  63.262  1.00  0.00           C  
ATOM   3265  HE2 PHE   216      41.742  62.026  63.873  1.00  0.00           H  
ATOM   3266  CD2 PHE   216      40.144  63.433  63.349  1.00  0.00           C  
ATOM   3267  HD2 PHE   216      39.451  63.004  64.058  1.00  0.00           H  
ATOM   3268  C   PHE   216      36.775  66.987  62.292  1.00  0.00           C  
ATOM   3269  O   PHE   216      37.077  68.006  61.748  1.00  0.00           O  
ATOM   3270  N   ASN   217      35.491  66.624  62.388  1.00  0.00           N  
ATOM   3271  H   ASN   217      35.153  66.171  63.225  1.00  0.00           H  
ATOM   3272  CA  ASN   217      34.476  67.054  61.428  1.00  0.00           C  
ATOM   3273  HA  ASN   217      34.956  66.980  60.452  1.00  0.00           H  
ATOM   3274  CB  ASN   217      33.270  66.125  61.665  1.00  0.00           C  
ATOM   3275  HB2 ASN   217      33.647  65.137  61.399  1.00  0.00           H  
ATOM   3276  HB3 ASN   217      33.004  66.069  62.721  1.00  0.00           H  
ATOM   3277  CG  ASN   217      32.136  66.550  60.752  1.00  0.00           C  
ATOM   3278  OD1 ASN   217      32.041  65.957  59.644  1.00  0.00           O  
ATOM   3279  ND2 ASN   217      31.029  67.048  61.219  1.00  0.00           N  
ATOM   3280 HD21 ASN   217      30.227  66.508  60.928  1.00  0.00           H  
ATOM   3281 HD22 ASN   217      31.097  67.287  62.198  1.00  0.00           H  
ATOM   3282  C   ASN   217      34.152  68.528  61.755  1.00  0.00           C  
ATOM   3283  O   ASN   217      33.771  68.957  62.864  1.00  0.00           O  
ATOM   3284  N   SER   218      34.350  69.357  60.753  1.00  0.00           N  
ATOM   3285  H   SER   218      34.517  68.919  59.858  1.00  0.00           H  
ATOM   3286  CA  SER   218      34.702  70.719  60.866  1.00  0.00           C  
ATOM   3287  HA  SER   218      33.962  71.183  61.518  1.00  0.00           H  
ATOM   3288  CB  SER   218      36.136  70.846  61.399  1.00  0.00           C  
ATOM   3289  HB2 SER   218      36.370  70.176  62.226  1.00  0.00           H  
ATOM   3290  HB3 SER   218      36.827  70.672  60.574  1.00  0.00           H  
ATOM   3291  OG  SER   218      36.396  72.217  61.781  1.00  0.00           O  
ATOM   3292  HG  SER   218      36.430  72.177  62.740  1.00  0.00           H  
ATOM   3293  C   SER   218      34.605  71.389  59.506  1.00  0.00           C  
ATOM   3294  O   SER   218      35.147  70.918  58.510  1.00  0.00           O  
ATOM   3295  N   THR   219      34.023  72.606  59.388  1.00  0.00           N  
ATOM   3296  H   THR   219      33.897  73.088  60.266  1.00  0.00           H  
ATOM   3297  CA  THR   219      33.810  73.362  58.185  1.00  0.00           C  
ATOM   3298  HA  THR   219      34.386  72.836  57.423  1.00  0.00           H  
ATOM   3299  CB  THR   219      32.417  73.365  57.695  1.00  0.00           C  
ATOM   3300  HB  THR   219      31.725  73.560  58.514  1.00  0.00           H  
ATOM   3301  CG2 THR   219      32.171  74.288  56.525  1.00  0.00           C  
ATOM   3302 HG21 THR   219      32.230  75.308  56.906  1.00  0.00           H  
ATOM   3303 HG22 THR   219      32.942  74.068  55.787  1.00  0.00           H  
ATOM   3304 HG23 THR   219      31.202  74.084  56.070  1.00  0.00           H  
ATOM   3305  OG1 THR   219      32.030  72.055  57.198  1.00  0.00           O  
ATOM   3306  HG1 THR   219      31.159  72.203  56.822  1.00  0.00           H  
ATOM   3307  C   THR   219      34.437  74.741  58.219  1.00  0.00           C  
ATOM   3308  O   THR   219      34.280  75.491  59.234  1.00  0.00           O  
ATOM   3309  N   TRP   220      35.255  75.132  57.172  1.00  0.00           N  
ATOM   3310  H   TRP   220      35.542  74.422  56.514  1.00  0.00           H  
ATOM   3311  CA  TRP   220      35.873  76.433  57.179  1.00  0.00           C  
ATOM   3312  HA  TRP   220      35.656  77.063  58.042  1.00  0.00           H  
ATOM   3313  CB  TRP   220      37.367  76.051  57.240  1.00  0.00           C  
ATOM   3314  HB2 TRP   220      37.488  75.340  56.423  1.00  0.00           H  
ATOM   3315  HB3 TRP   220      37.984  76.931  57.058  1.00  0.00           H  
ATOM   3316  CG  TRP   220      37.814  75.458  58.541  1.00  0.00           C  
ATOM   3317  CD1 TRP   220      37.715  74.153  58.933  1.00  0.00           C  
ATOM   3318  HD1 TRP   220      37.150  73.436  58.356  1.00  0.00           H  
ATOM   3319  NE1 TRP   220      37.958  74.075  60.291  1.00  0.00           N  
ATOM   3320  HE1 TRP   220      37.719  73.254  60.829  1.00  0.00           H  
ATOM   3321  CE2 TRP   220      38.093  75.328  60.829  1.00  0.00           C  
ATOM   3322  CZ2 TRP   220      38.227  75.812  62.150  1.00  0.00           C  
ATOM   3323  HZ2 TRP   220      38.044  75.084  62.926  1.00  0.00           H  
ATOM   3324  CH2 TRP   220      38.580  77.142  62.330  1.00  0.00           C  
ATOM   3325  HH2 TRP   220      38.513  77.465  63.358  1.00  0.00           H  
ATOM   3326  CZ3 TRP   220      38.756  78.005  61.203  1.00  0.00           C  
ATOM   3327  HZ3 TRP   220      38.861  79.072  61.334  1.00  0.00           H  
ATOM   3328  CE3 TRP   220      38.757  77.491  59.876  1.00  0.00           C  
ATOM   3329  HE3 TRP   220      38.716  78.214  59.075  1.00  0.00           H  
ATOM   3330  CD2 TRP   220      38.275  76.164  59.681  1.00  0.00           C  
ATOM   3331  C   TRP   220      35.539  77.270  55.925  1.00  0.00           C  
ATOM   3332  O   TRP   220      35.620  76.792  54.762  1.00  0.00           O  
ATOM   3333  N   PHE   221      35.299  78.548  56.100  1.00  0.00           N  
ATOM   3334  H   PHE   221      34.874  78.828  56.972  1.00  0.00           H  
ATOM   3335  CA  PHE   221      35.157  79.617  55.083  1.00  0.00           C  
ATOM   3336  HA  PHE   221      35.098  80.551  55.642  1.00  0.00           H  
ATOM   3337  CB  PHE   221      36.419  79.757  54.190  1.00  0.00           C  
ATOM   3338  HB2 PHE   221      36.210  79.069  53.370  1.00  0.00           H  
ATOM   3339  HB3 PHE   221      36.386  80.791  53.846  1.00  0.00           H  
ATOM   3340  CG  PHE   221      37.782  79.564  54.847  1.00  0.00           C  
ATOM   3341  CD1 PHE   221      38.252  80.391  55.881  1.00  0.00           C  
ATOM   3342  HD1 PHE   221      37.633  81.212  56.209  1.00  0.00           H  
ATOM   3343  CE1 PHE   221      39.543  80.245  56.393  1.00  0.00           C  
ATOM   3344  HE1 PHE   221      39.798  80.784  57.294  1.00  0.00           H  
ATOM   3345  CZ  PHE   221      40.366  79.200  56.002  1.00  0.00           C  
ATOM   3346  HZ  PHE   221      41.127  78.968  56.733  1.00  0.00           H  
ATOM   3347  CE2 PHE   221      39.891  78.251  55.107  1.00  0.00           C  
ATOM   3348  HE2 PHE   221      40.343  77.276  55.002  1.00  0.00           H  
ATOM   3349  CD2 PHE   221      38.640  78.412  54.529  1.00  0.00           C  
ATOM   3350  HD2 PHE   221      38.203  77.629  53.928  1.00  0.00           H  
ATOM   3351  C   PHE   221      33.878  79.304  54.298  1.00  0.00           C  
ATOM   3352  O   PHE   221      33.844  79.252  53.080  1.00  0.00           O  
ATOM   3353  N   ASN   222      32.719  79.012  54.992  1.00  0.00           N  
ATOM   3354  H   ASN   222      32.898  78.842  55.971  1.00  0.00           H  
ATOM   3355  CA  ASN   222      31.349  79.372  54.584  1.00  0.00           C  
ATOM   3356  HA  ASN   222      31.370  79.529  53.505  1.00  0.00           H  
ATOM   3357  CB  ASN   222      30.379  78.207  54.876  1.00  0.00           C  
ATOM   3358  HB2 ASN   222      30.699  77.243  54.481  1.00  0.00           H  
ATOM   3359  HB3 ASN   222      30.404  77.946  55.934  1.00  0.00           H  
ATOM   3360  CG  ASN   222      28.949  78.530  54.461  1.00  0.00           C  
ATOM   3361  OD1 ASN   222      28.304  79.247  55.156  1.00  0.00           O  
ATOM   3362  ND2 ASN   222      28.482  78.092  53.336  1.00  0.00           N  
ATOM   3363 HD21 ASN   222      27.910  78.764  52.846  1.00  0.00           H  
ATOM   3364 HD22 ASN   222      29.302  77.858  52.795  1.00  0.00           H  
ATOM   3365  C   ASN   222      30.969  80.695  55.259  1.00  0.00           C  
ATOM   3366  O   ASN   222      31.434  80.880  56.396  1.00  0.00           O  
ATOM   3367  N   SER   223      30.038  81.436  54.642  1.00  0.00           N  
ATOM   3368  H   SER   223      29.606  80.951  53.869  1.00  0.00           H  
ATOM   3369  CA  SER   223      29.409  82.718  55.245  1.00  0.00           C  
ATOM   3370  HA  SER   223      30.130  83.532  55.321  1.00  0.00           H  
ATOM   3371  CB  SER   223      28.352  83.274  54.297  1.00  0.00           C  
ATOM   3372  HB2 SER   223      27.830  84.141  54.703  1.00  0.00           H  
ATOM   3373  HB3 SER   223      28.964  83.640  53.473  1.00  0.00           H  
ATOM   3374  OG  SER   223      27.377  82.292  53.858  1.00  0.00           O  
ATOM   3375  HG  SER   223      27.095  82.467  52.957  1.00  0.00           H  
ATOM   3376  C   SER   223      28.846  82.536  56.623  1.00  0.00           C  
ATOM   3377  O   SER   223      28.825  83.539  57.383  1.00  0.00           O  
ATOM   3378  N   THR   224      28.175  81.408  56.896  1.00  0.00           N  
ATOM   3379  H   THR   224      28.005  80.821  56.092  1.00  0.00           H  
ATOM   3380  CA  THR   224      27.353  81.304  58.106  1.00  0.00           C  
ATOM   3381  HA  THR   224      27.786  82.008  58.816  1.00  0.00           H  
ATOM   3382  CB  THR   224      25.882  81.880  58.029  1.00  0.00           C  
ATOM   3383  HB  THR   224      25.164  81.085  57.826  1.00  0.00           H  
ATOM   3384  CG2 THR   224      25.573  82.649  59.346  1.00  0.00           C  
ATOM   3385 HG21 THR   224      26.431  83.062  59.876  1.00  0.00           H  
ATOM   3386 HG22 THR   224      24.772  83.354  59.126  1.00  0.00           H  
ATOM   3387 HG23 THR   224      25.052  81.895  59.936  1.00  0.00           H  
ATOM   3388  OG1 THR   224      25.772  82.915  57.018  1.00  0.00           O  
ATOM   3389  HG1 THR   224      25.386  82.590  56.201  1.00  0.00           H  
ATOM   3390  C   THR   224      27.510  80.005  58.806  1.00  0.00           C  
ATOM   3391  O   THR   224      26.650  79.693  59.679  1.00  0.00           O  
ATOM   3392  N   TRP   225      28.460  79.170  58.470  1.00  0.00           N  
ATOM   3393  H   TRP   225      29.157  79.511  57.824  1.00  0.00           H  
ATOM   3394  CA  TRP   225      28.566  77.715  58.932  1.00  0.00           C  
ATOM   3395  HA  TRP   225      28.050  77.569  59.881  1.00  0.00           H  
ATOM   3396  CB  TRP   225      27.904  76.849  57.811  1.00  0.00           C  
ATOM   3397  HB2 TRP   225      27.078  77.448  57.427  1.00  0.00           H  
ATOM   3398  HB3 TRP   225      28.743  76.540  57.186  1.00  0.00           H  
ATOM   3399  CG  TRP   225      27.293  75.594  58.248  1.00  0.00           C  
ATOM   3400  CD1 TRP   225      27.956  74.468  58.455  1.00  0.00           C  
ATOM   3401  HD1 TRP   225      29.011  74.357  58.251  1.00  0.00           H  
ATOM   3402  NE1 TRP   225      27.187  73.566  59.103  1.00  0.00           N  
ATOM   3403  HE1 TRP   225      27.505  72.747  59.601  1.00  0.00           H  
ATOM   3404  CE2 TRP   225      25.868  73.938  59.057  1.00  0.00           C  
ATOM   3405  CZ2 TRP   225      24.737  73.381  59.718  1.00  0.00           C  
ATOM   3406  HZ2 TRP   225      24.761  72.407  60.183  1.00  0.00           H  
ATOM   3407  CH2 TRP   225      23.650  74.196  59.890  1.00  0.00           C  
ATOM   3408  HH2 TRP   225      22.845  73.807  60.495  1.00  0.00           H  
ATOM   3409  CZ3 TRP   225      23.635  75.498  59.356  1.00  0.00           C  
ATOM   3410  HZ3 TRP   225      22.687  76.014  59.338  1.00  0.00           H  
ATOM   3411  CE3 TRP   225      24.777  76.103  58.751  1.00  0.00           C  
ATOM   3412  HE3 TRP   225      24.698  77.152  58.510  1.00  0.00           H  
ATOM   3413  CD2 TRP   225      25.970  75.371  58.789  1.00  0.00           C  
ATOM   3414  C   TRP   225      30.007  77.274  59.174  1.00  0.00           C  
ATOM   3415  O   TRP   225      30.372  76.116  59.302  1.00  0.00           O  
ATOM   3416  N   SER   226      30.857  78.200  59.526  1.00  0.00           N  
ATOM   3417  H   SER   226      30.575  79.137  59.275  1.00  0.00           H  
ATOM   3418  CA  SER   226      32.241  77.979  59.841  1.00  0.00           C  
ATOM   3419  HA  SER   226      32.503  77.098  59.256  1.00  0.00           H  
ATOM   3420  CB  SER   226      33.170  79.049  59.265  1.00  0.00           C  
ATOM   3421  HB2 SER   226      32.875  80.016  59.672  1.00  0.00           H  
ATOM   3422  HB3 SER   226      34.161  78.733  59.594  1.00  0.00           H  
ATOM   3423  OG  SER   226      32.991  79.216  57.905  1.00  0.00           O  
ATOM   3424  HG  SER   226      32.309  79.868  57.726  1.00  0.00           H  
ATOM   3425  C   SER   226      32.447  77.718  61.340  1.00  0.00           C  
ATOM   3426  O   SER   226      32.329  78.639  62.151  1.00  0.00           O  
ATOM   3427  N   THR   227      33.347  76.711  61.572  1.00  0.00           N  
ATOM   3428  H   THR   227      33.667  76.153  60.793  1.00  0.00           H  
ATOM   3429  CA  THR   227      33.493  76.045  62.868  1.00  0.00           C  
ATOM   3430  HA  THR   227      32.499  75.995  63.311  1.00  0.00           H  
ATOM   3431  CB  THR   227      33.790  74.556  62.650  1.00  0.00           C  
ATOM   3432  HB  THR   227      34.844  74.485  62.381  1.00  0.00           H  
ATOM   3433  CG2 THR   227      33.454  73.719  63.851  1.00  0.00           C  
ATOM   3434 HG21 THR   227      33.752  72.707  63.578  1.00  0.00           H  
ATOM   3435 HG22 THR   227      33.846  74.067  64.806  1.00  0.00           H  
ATOM   3436 HG23 THR   227      32.369  73.653  63.932  1.00  0.00           H  
ATOM   3437  OG1 THR   227      33.020  74.072  61.603  1.00  0.00           O  
ATOM   3438  HG1 THR   227      32.114  74.326  61.793  1.00  0.00           H  
ATOM   3439  C   THR   227      34.484  76.696  63.855  1.00  0.00           C  
ATOM   3440  O   THR   227      35.294  75.915  64.360  1.00  0.00           O  
ATOM   3441  N   GLU   228      34.372  77.988  63.960  1.00  0.00           N  
ATOM   3442  H   GLU   228      33.637  78.480  63.474  1.00  0.00           H  
ATOM   3443  CA  GLU   228      35.572  78.811  64.169  1.00  0.00           C  
ATOM   3444  HA  GLU   228      36.414  78.123  64.242  1.00  0.00           H  
ATOM   3445  CB  GLU   228      35.691  79.589  62.824  1.00  0.00           C  
ATOM   3446  HB2 GLU   228      35.732  78.866  62.010  1.00  0.00           H  
ATOM   3447  HB3 GLU   228      34.722  80.065  62.669  1.00  0.00           H  
ATOM   3448  CG  GLU   228      36.806  80.669  62.796  1.00  0.00           C  
ATOM   3449  HG2 GLU   228      37.456  80.551  63.663  1.00  0.00           H  
ATOM   3450  HG3 GLU   228      37.474  80.409  61.976  1.00  0.00           H  
ATOM   3451  CD  GLU   228      36.284  82.149  62.578  1.00  0.00           C  
ATOM   3452  OE1 GLU   228      35.806  82.762  63.554  1.00  0.00           O  
ATOM   3453  OE2 GLU   228      36.384  82.617  61.397  1.00  0.00           O  
ATOM   3454  C   GLU   228      35.600  79.654  65.387  1.00  0.00           C  
ATOM   3455  O   GLU   228      36.679  79.740  66.018  1.00  0.00           O  
ATOM   3456  N   GLY   229      34.488  80.267  65.780  1.00  0.00           N  
ATOM   3457  H   GLY   229      33.622  79.791  65.571  1.00  0.00           H  
ATOM   3458  CA  GLY   229      34.369  81.114  66.985  1.00  0.00           C  
ATOM   3459  HA2 GLY   229      33.982  80.537  67.825  1.00  0.00           H  
ATOM   3460  HA3 GLY   229      35.324  81.461  67.379  1.00  0.00           H  
ATOM   3461  C   GLY   229      33.571  82.377  66.641  1.00  0.00           C  
ATOM   3462  O   GLY   229      32.419  82.385  67.100  1.00  0.00           O  
ATOM   3463  N   SER   230      33.947  83.227  65.719  1.00  0.00           N  
ATOM   3464  H   SER   230      34.860  83.164  65.291  1.00  0.00           H  
ATOM   3465  CA  SER   230      33.214  84.322  65.219  1.00  0.00           C  
ATOM   3466  HA  SER   230      32.806  84.771  66.124  1.00  0.00           H  
ATOM   3467  CB  SER   230      34.060  85.395  64.540  1.00  0.00           C  
ATOM   3468  HB2 SER   230      33.516  86.339  64.573  1.00  0.00           H  
ATOM   3469  HB3 SER   230      34.933  85.463  65.188  1.00  0.00           H  
ATOM   3470  OG  SER   230      34.393  85.021  63.224  1.00  0.00           O  
ATOM   3471  HG  SER   230      35.131  84.409  63.280  1.00  0.00           H  
ATOM   3472  C   SER   230      32.032  84.025  64.314  1.00  0.00           C  
ATOM   3473  O   SER   230      30.968  84.632  64.379  1.00  0.00           O  
ATOM   3474  N   ASN   231      32.116  82.902  63.509  1.00  0.00           N  
ATOM   3475  H   ASN   231      33.021  82.483  63.354  1.00  0.00           H  
ATOM   3476  CA  ASN   231      31.042  82.512  62.658  1.00  0.00           C  
ATOM   3477  HA  ASN   231      30.587  83.472  62.415  1.00  0.00           H  
ATOM   3478  CB  ASN   231      31.658  82.004  61.309  1.00  0.00           C  
ATOM   3479  HB2 ASN   231      32.363  82.775  60.995  1.00  0.00           H  
ATOM   3480  HB3 ASN   231      32.093  81.014  61.441  1.00  0.00           H  
ATOM   3481  CG  ASN   231      30.669  82.011  60.134  1.00  0.00           C  
ATOM   3482  OD1 ASN   231      30.551  81.046  59.425  1.00  0.00           O  
ATOM   3483  ND2 ASN   231      30.183  83.198  59.818  1.00  0.00           N  
ATOM   3484 HD21 ASN   231      29.799  83.212  58.884  1.00  0.00           H  
ATOM   3485 HD22 ASN   231      30.595  84.010  60.256  1.00  0.00           H  
ATOM   3486  C   ASN   231      30.021  81.504  63.261  1.00  0.00           C  
ATOM   3487  O   ASN   231      28.878  81.933  63.292  1.00  0.00           O  
ATOM   3488  N   ASN   232      30.440  80.281  63.457  1.00  0.00           N  
ATOM   3489  H   ASN   232      31.233  79.878  62.979  1.00  0.00           H  
ATOM   3490  CA  ASN   232      29.728  79.290  64.349  1.00  0.00           C  
ATOM   3491  HA  ASN   232      28.766  79.782  64.489  1.00  0.00           H  
ATOM   3492  CB  ASN   232      29.640  78.001  63.630  1.00  0.00           C  
ATOM   3493  HB2 ASN   232      29.086  78.038  62.693  1.00  0.00           H  
ATOM   3494  HB3 ASN   232      30.605  77.587  63.338  1.00  0.00           H  
ATOM   3495  CG  ASN   232      28.936  76.964  64.427  1.00  0.00           C  
ATOM   3496  OD1 ASN   232      29.533  76.353  65.368  1.00  0.00           O  
ATOM   3497  ND2 ASN   232      27.787  76.553  64.071  1.00  0.00           N  
ATOM   3498 HD21 ASN   232      27.457  75.765  64.611  1.00  0.00           H  
ATOM   3499 HD22 ASN   232      27.194  77.203  63.576  1.00  0.00           H  
ATOM   3500  C   ASN   232      30.426  79.110  65.664  1.00  0.00           C  
ATOM   3501  O   ASN   232      31.628  78.872  65.756  1.00  0.00           O  
ATOM   3502  N   THR   233      29.716  79.433  66.757  1.00  0.00           N  
ATOM   3503  H   THR   233      28.746  79.714  66.713  1.00  0.00           H  
ATOM   3504  CA  THR   233      30.310  79.330  68.167  1.00  0.00           C  
ATOM   3505  HA  THR   233      31.400  79.309  68.150  1.00  0.00           H  
ATOM   3506  CB  THR   233      29.940  80.541  69.015  1.00  0.00           C  
ATOM   3507  HB  THR   233      30.482  81.370  68.560  1.00  0.00           H  
ATOM   3508  CG2 THR   233      28.506  81.023  69.132  1.00  0.00           C  
ATOM   3509 HG21 THR   233      28.368  81.997  69.601  1.00  0.00           H  
ATOM   3510 HG22 THR   233      28.027  81.192  68.168  1.00  0.00           H  
ATOM   3511 HG23 THR   233      27.830  80.285  69.566  1.00  0.00           H  
ATOM   3512  OG1 THR   233      30.439  80.438  70.278  1.00  0.00           O  
ATOM   3513  HG1 THR   233      31.041  81.160  70.472  1.00  0.00           H  
ATOM   3514  C   THR   233      29.722  78.096  68.905  1.00  0.00           C  
ATOM   3515  O   THR   233      28.521  77.870  68.875  1.00  0.00           O  
ATOM   3516  N   GLU   234      30.534  77.121  69.373  1.00  0.00           N  
ATOM   3517  H   GLU   234      31.517  77.317  69.501  1.00  0.00           H  
ATOM   3518  CA  GLU   234      30.165  76.043  70.210  1.00  0.00           C  
ATOM   3519  HA  GLU   234      29.080  75.948  70.195  1.00  0.00           H  
ATOM   3520  CB  GLU   234      30.765  74.745  69.670  1.00  0.00           C  
ATOM   3521  HB2 GLU   234      30.747  74.641  68.585  1.00  0.00           H  
ATOM   3522  HB3 GLU   234      31.772  74.679  70.082  1.00  0.00           H  
ATOM   3523  CG  GLU   234      29.999  73.474  70.175  1.00  0.00           C  
ATOM   3524  HG2 GLU   234      29.284  73.775  70.941  1.00  0.00           H  
ATOM   3525  HG3 GLU   234      29.466  73.066  69.317  1.00  0.00           H  
ATOM   3526  CD  GLU   234      30.881  72.376  70.749  1.00  0.00           C  
ATOM   3527  OE1 GLU   234      31.619  71.751  69.997  1.00  0.00           O  
ATOM   3528  OE2 GLU   234      31.186  72.289  71.939  1.00  0.00           O  
ATOM   3529  C   GLU   234      30.696  76.352  71.620  1.00  0.00           C  
ATOM   3530  O   GLU   234      31.791  76.888  71.830  1.00  0.00           O  
ATOM   3531  N   GLY   235      29.890  76.164  72.675  1.00  0.00           N  
ATOM   3532  H   GLY   235      28.904  76.029  72.503  1.00  0.00           H  
ATOM   3533  CA  GLY   235      30.251  76.447  74.091  1.00  0.00           C  
ATOM   3534  HA2 GLY   235      30.162  77.525  74.227  1.00  0.00           H  
ATOM   3535  HA3 GLY   235      29.540  76.096  74.839  1.00  0.00           H  
ATOM   3536  C   GLY   235      31.609  75.976  74.481  1.00  0.00           C  
ATOM   3537  O   GLY   235      32.315  76.856  74.996  1.00  0.00           O  
ATOM   3538  N   SER   236      31.938  74.678  74.217  1.00  0.00           N  
ATOM   3539  H   SER   236      31.421  74.116  73.556  1.00  0.00           H  
ATOM   3540  CA  SER   236      32.699  73.807  75.118  1.00  0.00           C  
ATOM   3541  HA  SER   236      32.362  74.008  76.135  1.00  0.00           H  
ATOM   3542  CB  SER   236      32.472  72.379  74.790  1.00  0.00           C  
ATOM   3543  HB2 SER   236      33.048  72.060  73.921  1.00  0.00           H  
ATOM   3544  HB3 SER   236      32.697  71.665  75.582  1.00  0.00           H  
ATOM   3545  OG  SER   236      31.140  72.072  74.475  1.00  0.00           O  
ATOM   3546  HG  SER   236      31.143  71.896  73.532  1.00  0.00           H  
ATOM   3547  C   SER   236      34.177  74.047  75.067  1.00  0.00           C  
ATOM   3548  O   SER   236      34.825  73.932  74.027  1.00  0.00           O  
ATOM   3549  N   ASP   237      34.725  74.357  76.253  1.00  0.00           N  
ATOM   3550  H   ASP   237      34.126  74.771  76.954  1.00  0.00           H  
ATOM   3551  CA  ASP   237      36.204  74.349  76.510  1.00  0.00           C  
ATOM   3552  HA  ASP   237      36.707  75.154  75.973  1.00  0.00           H  
ATOM   3553  CB  ASP   237      36.459  74.445  78.066  1.00  0.00           C  
ATOM   3554  HB2 ASP   237      36.042  75.410  78.356  1.00  0.00           H  
ATOM   3555  HB3 ASP   237      35.875  73.673  78.567  1.00  0.00           H  
ATOM   3556  CG  ASP   237      37.833  74.098  78.631  1.00  0.00           C  
ATOM   3557  OD1 ASP   237      38.145  72.869  78.622  1.00  0.00           O  
ATOM   3558  OD2 ASP   237      38.521  75.069  79.140  1.00  0.00           O  
ATOM   3559  C   ASP   237      36.949  73.073  75.997  1.00  0.00           C  
ATOM   3560  O   ASP   237      38.104  73.243  75.541  1.00  0.00           O  
ATOM   3561  N   THR   238      36.310  71.880  76.007  1.00  0.00           N  
ATOM   3562  H   THR   238      35.316  71.816  76.174  1.00  0.00           H  
ATOM   3563  CA  THR   238      37.043  70.587  75.748  1.00  0.00           C  
ATOM   3564  HA  THR   238      38.115  70.775  75.690  1.00  0.00           H  
ATOM   3565  CB  THR   238      36.858  69.676  76.960  1.00  0.00           C  
ATOM   3566  HB  THR   238      35.855  69.703  77.386  1.00  0.00           H  
ATOM   3567  CG2 THR   238      37.191  68.208  76.788  1.00  0.00           C  
ATOM   3568 HG21 THR   238      38.062  68.089  76.143  1.00  0.00           H  
ATOM   3569 HG22 THR   238      37.243  67.720  77.762  1.00  0.00           H  
ATOM   3570 HG23 THR   238      36.387  67.817  76.166  1.00  0.00           H  
ATOM   3571  OG1 THR   238      37.737  70.017  78.026  1.00  0.00           O  
ATOM   3572  HG1 THR   238      37.769  70.969  78.149  1.00  0.00           H  
ATOM   3573  C   THR   238      36.614  69.914  74.428  1.00  0.00           C  
ATOM   3574  O   THR   238      35.431  69.785  74.165  1.00  0.00           O  
ATOM   3575  N   ILE   239      37.557  69.349  73.676  1.00  0.00           N  
ATOM   3576  H   ILE   239      38.514  69.647  73.801  1.00  0.00           H  
ATOM   3577  CA  ILE   239      37.312  68.469  72.572  1.00  0.00           C  
ATOM   3578  HA  ILE   239      36.268  68.153  72.583  1.00  0.00           H  
ATOM   3579  CB  ILE   239      37.490  69.042  71.171  1.00  0.00           C  
ATOM   3580  HB  ILE   239      37.206  70.093  71.116  1.00  0.00           H  
ATOM   3581  CG2 ILE   239      38.936  69.049  70.782  1.00  0.00           C  
ATOM   3582 HG21 ILE   239      39.514  69.394  71.639  1.00  0.00           H  
ATOM   3583 HG22 ILE   239      39.303  68.071  70.469  1.00  0.00           H  
ATOM   3584 HG23 ILE   239      39.111  69.697  69.924  1.00  0.00           H  
ATOM   3585  CG1 ILE   239      36.653  68.431  69.995  1.00  0.00           C  
ATOM   3586 HG12 ILE   239      37.243  68.344  69.083  1.00  0.00           H  
ATOM   3587 HG13 ILE   239      36.317  67.432  70.273  1.00  0.00           H  
ATOM   3588  CD1 ILE   239      35.333  69.157  69.715  1.00  0.00           C  
ATOM   3589 HD11 ILE   239      34.621  68.652  69.063  1.00  0.00           H  
ATOM   3590 HD12 ILE   239      34.809  69.295  70.661  1.00  0.00           H  
ATOM   3591 HD13 ILE   239      35.534  70.187  69.419  1.00  0.00           H  
ATOM   3592  C   ILE   239      38.208  67.295  72.795  1.00  0.00           C  
ATOM   3593  O   ILE   239      39.260  67.419  73.414  1.00  0.00           O  
ATOM   3594  N   THR   240      37.739  66.140  72.453  1.00  0.00           N  
ATOM   3595  H   THR   240      36.772  66.074  72.172  1.00  0.00           H  
ATOM   3596  CA  THR   240      38.341  64.851  72.734  1.00  0.00           C  
ATOM   3597  HA  THR   240      39.396  64.942  72.993  1.00  0.00           H  
ATOM   3598  CB  THR   240      37.767  64.247  74.057  1.00  0.00           C  
ATOM   3599  HB  THR   240      38.249  63.274  74.155  1.00  0.00           H  
ATOM   3600  CG2 THR   240      37.924  65.074  75.369  1.00  0.00           C  
ATOM   3601 HG21 THR   240      37.279  65.943  75.244  1.00  0.00           H  
ATOM   3602 HG22 THR   240      37.675  64.439  76.219  1.00  0.00           H  
ATOM   3603 HG23 THR   240      38.960  65.401  75.451  1.00  0.00           H  
ATOM   3604  OG1 THR   240      36.361  64.092  73.927  1.00  0.00           O  
ATOM   3605  HG1 THR   240      35.921  64.907  73.674  1.00  0.00           H  
ATOM   3606  C   THR   240      38.212  63.928  71.536  1.00  0.00           C  
ATOM   3607  O   THR   240      37.720  64.245  70.484  1.00  0.00           O  
ATOM   3608  N   LEU   241      38.805  62.724  71.697  1.00  0.00           N  
ATOM   3609  H   LEU   241      39.393  62.662  72.516  1.00  0.00           H  
ATOM   3610  CA  LEU   241      38.118  61.552  71.145  1.00  0.00           C  
ATOM   3611  HA  LEU   241      37.257  61.792  70.522  1.00  0.00           H  
ATOM   3612  CB  LEU   241      39.190  60.628  70.423  1.00  0.00           C  
ATOM   3613  HB2 LEU   241      39.831  60.227  71.208  1.00  0.00           H  
ATOM   3614  HB3 LEU   241      38.567  59.865  69.955  1.00  0.00           H  
ATOM   3615  CG  LEU   241      40.155  61.274  69.380  1.00  0.00           C  
ATOM   3616  HG  LEU   241      40.100  62.363  69.410  1.00  0.00           H  
ATOM   3617  CD1 LEU   241      41.615  60.967  69.773  1.00  0.00           C  
ATOM   3618 HD11 LEU   241      42.285  61.226  68.954  1.00  0.00           H  
ATOM   3619 HD12 LEU   241      41.799  61.545  70.679  1.00  0.00           H  
ATOM   3620 HD13 LEU   241      41.742  59.924  70.065  1.00  0.00           H  
ATOM   3621  CD2 LEU   241      39.992  60.963  67.875  1.00  0.00           C  
ATOM   3622 HD21 LEU   241      40.104  59.883  67.775  1.00  0.00           H  
ATOM   3623 HD22 LEU   241      38.981  61.250  67.588  1.00  0.00           H  
ATOM   3624 HD23 LEU   241      40.714  61.535  67.291  1.00  0.00           H  
ATOM   3625  C   LEU   241      37.555  60.668  72.288  1.00  0.00           C  
ATOM   3626  O   LEU   241      38.317  60.385  73.231  1.00  0.00           O  
ATOM   3627  N   PRO   242      36.394  60.021  72.164  1.00  0.00           N  
ATOM   3628  CD  PRO   242      35.251  60.802  71.662  1.00  0.00           C  
ATOM   3629  HD2 PRO   242      35.052  60.760  70.592  1.00  0.00           H  
ATOM   3630  HD3 PRO   242      35.333  61.831  72.013  1.00  0.00           H  
ATOM   3631  CG  PRO   242      34.008  60.237  72.301  1.00  0.00           C  
ATOM   3632  HG2 PRO   242      33.147  60.349  71.642  1.00  0.00           H  
ATOM   3633  HG3 PRO   242      33.755  60.777  73.214  1.00  0.00           H  
ATOM   3634  CB  PRO   242      34.447  58.767  72.546  1.00  0.00           C  
ATOM   3635  HB2 PRO   242      34.290  58.217  71.618  1.00  0.00           H  
ATOM   3636  HB3 PRO   242      33.864  58.294  73.336  1.00  0.00           H  
ATOM   3637  CA  PRO   242      36.004  58.845  72.898  1.00  0.00           C  
ATOM   3638  HA  PRO   242      36.207  58.839  73.969  1.00  0.00           H  
ATOM   3639  C   PRO   242      36.672  57.591  72.363  1.00  0.00           C  
ATOM   3640  O   PRO   242      36.665  57.439  71.142  1.00  0.00           O  
ATOM   3641  N   CYX   243      37.353  56.771  73.179  1.00  0.00           N  
ATOM   3642  H   CYX   243      37.243  57.047  74.145  1.00  0.00           H  
ATOM   3643  CA  CYX   243      38.258  55.652  72.779  1.00  0.00           C  
ATOM   3644  HA  CYX   243      38.236  55.533  71.695  1.00  0.00           H  
ATOM   3645  CB  CYX   243      39.673  56.026  73.252  1.00  0.00           C  
ATOM   3646  HB2 CYX   243      39.576  56.370  74.281  1.00  0.00           H  
ATOM   3647  HB3 CYX   243      40.378  55.202  73.134  1.00  0.00           H  
ATOM   3648  SG  CYX   243      40.303  57.465  72.400  1.00  0.00           S  
ATOM   3649  C   CYX   243      37.856  54.288  73.392  1.00  0.00           C  
ATOM   3650  O   CYX   243      37.258  54.227  74.437  1.00  0.00           O  
ATOM   3651  N   ARG   244      38.296  53.239  72.685  1.00  0.00           N  
ATOM   3652  H   ARG   244      38.554  53.359  71.716  1.00  0.00           H  
ATOM   3653  CA  ARG   244      38.642  51.827  73.252  1.00  0.00           C  
ATOM   3654  HA  ARG   244      38.327  51.694  74.287  1.00  0.00           H  
ATOM   3655  CB  ARG   244      37.893  50.769  72.478  1.00  0.00           C  
ATOM   3656  HB2 ARG   244      37.906  50.959  71.405  1.00  0.00           H  
ATOM   3657  HB3 ARG   244      38.249  49.778  72.761  1.00  0.00           H  
ATOM   3658  CG  ARG   244      36.425  50.752  72.869  1.00  0.00           C  
ATOM   3659  HG2 ARG   244      36.249  50.226  73.807  1.00  0.00           H  
ATOM   3660  HG3 ARG   244      36.040  51.763  73.003  1.00  0.00           H  
ATOM   3661  CD  ARG   244      35.590  50.092  71.791  1.00  0.00           C  
ATOM   3662  HD2 ARG   244      36.173  49.242  71.435  1.00  0.00           H  
ATOM   3663  HD3 ARG   244      34.699  49.629  72.214  1.00  0.00           H  
ATOM   3664  NE  ARG   244      35.274  50.962  70.589  1.00  0.00           N  
ATOM   3665  HE  ARG   244      36.120  51.020  70.040  1.00  0.00           H  
ATOM   3666  CZ  ARG   244      34.242  50.924  69.759  1.00  0.00           C  
ATOM   3667  NH1 ARG   244      32.963  50.867  70.113  1.00  0.00           N  
ATOM   3668 HH11 ARG   244      32.383  51.006  69.298  1.00  0.00           H  
ATOM   3669 HH12 ARG   244      32.699  50.822  71.087  1.00  0.00           H  
ATOM   3670  NH2 ARG   244      34.399  50.925  68.466  1.00  0.00           N  
ATOM   3671 HH21 ARG   244      35.328  51.136  68.131  1.00  0.00           H  
ATOM   3672 HH22 ARG   244      33.627  50.727  67.846  1.00  0.00           H  
ATOM   3673  C   ARG   244      40.129  51.700  73.172  1.00  0.00           C  
ATOM   3674  O   ARG   244      40.807  51.836  72.136  1.00  0.00           O  
ATOM   3675  N   ILE   245      40.623  51.054  74.205  1.00  0.00           N  
ATOM   3676  H   ILE   245      39.976  50.850  74.954  1.00  0.00           H  
ATOM   3677  CA  ILE   245      42.028  50.857  74.427  1.00  0.00           C  
ATOM   3678  HA  ILE   245      42.650  51.069  73.558  1.00  0.00           H  
ATOM   3679  CB  ILE   245      42.670  51.727  75.522  1.00  0.00           C  
ATOM   3680  HB  ILE   245      42.427  51.338  76.511  1.00  0.00           H  
ATOM   3681  CG2 ILE   245      44.225  51.670  75.307  1.00  0.00           C  
ATOM   3682 HG21 ILE   245      44.552  51.858  74.284  1.00  0.00           H  
ATOM   3683 HG22 ILE   245      44.794  52.399  75.884  1.00  0.00           H  
ATOM   3684 HG23 ILE   245      44.535  50.667  75.602  1.00  0.00           H  
ATOM   3685  CG1 ILE   245      42.269  53.218  75.309  1.00  0.00           C  
ATOM   3686 HG12 ILE   245      43.093  53.918  75.449  1.00  0.00           H  
ATOM   3687 HG13 ILE   245      41.924  53.433  74.297  1.00  0.00           H  
ATOM   3688  CD1 ILE   245      41.062  53.592  76.199  1.00  0.00           C  
ATOM   3689 HD11 ILE   245      40.885  52.895  77.018  1.00  0.00           H  
ATOM   3690 HD12 ILE   245      41.196  54.613  76.558  1.00  0.00           H  
ATOM   3691 HD13 ILE   245      40.159  53.394  75.621  1.00  0.00           H  
ATOM   3692  C   ILE   245      42.342  49.365  74.792  1.00  0.00           C  
ATOM   3693  O   ILE   245      41.624  48.769  75.569  1.00  0.00           O  
ATOM   3694  N   LYS   246      43.383  48.780  74.250  1.00  0.00           N  
ATOM   3695  H   LYS   246      44.091  49.368  73.834  1.00  0.00           H  
ATOM   3696  CA  LYS   246      43.829  47.368  74.333  1.00  0.00           C  
ATOM   3697  HA  LYS   246      43.272  46.876  75.130  1.00  0.00           H  
ATOM   3698  CB  LYS   246      43.460  46.742  72.974  1.00  0.00           C  
ATOM   3699  HB2 LYS   246      43.931  47.385  72.231  1.00  0.00           H  
ATOM   3700  HB3 LYS   246      43.827  45.718  72.899  1.00  0.00           H  
ATOM   3701  CG  LYS   246      41.965  46.787  72.657  1.00  0.00           C  
ATOM   3702  HG2 LYS   246      41.740  47.841  72.490  1.00  0.00           H  
ATOM   3703  HG3 LYS   246      41.878  46.345  71.664  1.00  0.00           H  
ATOM   3704  CD  LYS   246      41.051  46.042  73.655  1.00  0.00           C  
ATOM   3705  HD2 LYS   246      41.567  45.291  74.253  1.00  0.00           H  
ATOM   3706  HD3 LYS   246      40.590  46.646  74.436  1.00  0.00           H  
ATOM   3707  CE  LYS   246      39.967  45.270  72.875  1.00  0.00           C  
ATOM   3708  HE2 LYS   246      39.331  45.918  72.273  1.00  0.00           H  
ATOM   3709  HE3 LYS   246      40.470  44.621  72.157  1.00  0.00           H  
ATOM   3710  NZ  LYS   246      39.174  44.490  73.822  1.00  0.00           N  
ATOM   3711  HZ1 LYS   246      38.965  45.102  74.598  1.00  0.00           H  
ATOM   3712  HZ2 LYS   246      38.336  44.193  73.343  1.00  0.00           H  
ATOM   3713  HZ3 LYS   246      39.644  43.691  74.223  1.00  0.00           H  
ATOM   3714  C   LYS   246      45.341  47.239  74.639  1.00  0.00           C  
ATOM   3715  O   LYS   246      46.079  48.222  74.660  1.00  0.00           O  
ATOM   3716  N   GLN   247      45.761  46.011  74.982  1.00  0.00           N  
ATOM   3717  H   GLN   247      45.063  45.288  75.084  1.00  0.00           H  
ATOM   3718  CA  GLN   247      47.172  45.575  74.965  1.00  0.00           C  
ATOM   3719  HA  GLN   247      47.684  46.369  74.421  1.00  0.00           H  
ATOM   3720  CB  GLN   247      47.694  45.401  76.367  1.00  0.00           C  
ATOM   3721  HB2 GLN   247      46.863  45.057  76.982  1.00  0.00           H  
ATOM   3722  HB3 GLN   247      48.488  44.654  76.341  1.00  0.00           H  
ATOM   3723  CG  GLN   247      48.443  46.629  76.880  1.00  0.00           C  
ATOM   3724  HG2 GLN   247      49.318  46.938  76.308  1.00  0.00           H  
ATOM   3725  HG3 GLN   247      47.813  47.515  76.808  1.00  0.00           H  
ATOM   3726  CD  GLN   247      48.703  46.519  78.421  1.00  0.00           C  
ATOM   3727  OE1 GLN   247      48.271  45.556  79.085  1.00  0.00           O  
ATOM   3728  NE2 GLN   247      49.413  47.415  79.041  1.00  0.00           N  
ATOM   3729 HE21 GLN   247      49.410  48.309  78.571  1.00  0.00           H  
ATOM   3730 HE22 GLN   247      49.737  47.163  79.964  1.00  0.00           H  
ATOM   3731  C   GLN   247      47.282  44.249  74.193  1.00  0.00           C  
ATOM   3732  O   GLN   247      46.540  43.345  74.439  1.00  0.00           O  
ATOM   3733  N   ILE   248      48.277  44.075  73.293  1.00  0.00           N  
ATOM   3734  H   ILE   248      48.946  44.830  73.247  1.00  0.00           H  
ATOM   3735  CA  ILE   248      48.436  42.820  72.555  1.00  0.00           C  
ATOM   3736  HA  ILE   248      47.463  42.591  72.121  1.00  0.00           H  
ATOM   3737  CB  ILE   248      49.220  43.179  71.205  1.00  0.00           C  
ATOM   3738  HB  ILE   248      50.216  43.539  71.465  1.00  0.00           H  
ATOM   3739  CG2 ILE   248      49.278  41.954  70.245  1.00  0.00           C  
ATOM   3740 HG21 ILE   248      48.302  41.912  69.761  1.00  0.00           H  
ATOM   3741 HG22 ILE   248      49.920  42.215  69.403  1.00  0.00           H  
ATOM   3742 HG23 ILE   248      49.540  40.969  70.630  1.00  0.00           H  
ATOM   3743  CG1 ILE   248      48.538  44.363  70.376  1.00  0.00           C  
ATOM   3744 HG12 ILE   248      47.606  44.044  69.910  1.00  0.00           H  
ATOM   3745 HG13 ILE   248      48.308  45.184  71.056  1.00  0.00           H  
ATOM   3746  CD1 ILE   248      49.453  44.990  69.338  1.00  0.00           C  
ATOM   3747 HD11 ILE   248      50.322  45.484  69.770  1.00  0.00           H  
ATOM   3748 HD12 ILE   248      49.741  44.229  68.613  1.00  0.00           H  
ATOM   3749 HD13 ILE   248      48.972  45.651  68.616  1.00  0.00           H  
ATOM   3750  C   ILE   248      49.056  41.677  73.239  1.00  0.00           C  
ATOM   3751  O   ILE   248      50.019  41.805  73.983  1.00  0.00           O  
ATOM   3752  N   ILE   249      48.400  40.515  73.073  1.00  0.00           N  
ATOM   3753  H   ILE   249      47.688  40.677  72.375  1.00  0.00           H  
ATOM   3754  CA  ILE   249      48.864  39.159  73.417  1.00  0.00           C  
ATOM   3755  HA  ILE   249      49.640  39.222  74.181  1.00  0.00           H  
ATOM   3756  CB  ILE   249      47.654  38.379  73.940  1.00  0.00           C  
ATOM   3757  HB  ILE   249      46.984  38.234  73.092  1.00  0.00           H  
ATOM   3758  CG2 ILE   249      47.931  36.962  74.386  1.00  0.00           C  
ATOM   3759 HG21 ILE   249      47.005  36.583  74.818  1.00  0.00           H  
ATOM   3760 HG22 ILE   249      48.247  36.363  73.532  1.00  0.00           H  
ATOM   3761 HG23 ILE   249      48.700  36.908  75.156  1.00  0.00           H  
ATOM   3762  CG1 ILE   249      46.879  39.094  75.053  1.00  0.00           C  
ATOM   3763 HG12 ILE   249      46.754  40.140  74.771  1.00  0.00           H  
ATOM   3764 HG13 ILE   249      45.932  38.584  75.226  1.00  0.00           H  
ATOM   3765  CD1 ILE   249      47.605  39.161  76.445  1.00  0.00           C  
ATOM   3766 HD11 ILE   249      48.607  39.582  76.355  1.00  0.00           H  
ATOM   3767 HD12 ILE   249      47.149  39.862  77.145  1.00  0.00           H  
ATOM   3768 HD13 ILE   249      47.623  38.154  76.862  1.00  0.00           H  
ATOM   3769  C   ILE   249      49.563  38.349  72.239  1.00  0.00           C  
ATOM   3770  O   ILE   249      50.625  37.733  72.476  1.00  0.00           O  
ATOM   3771  N   ASN   250      49.134  38.491  70.959  1.00  0.00           N  
ATOM   3772  H   ASN   250      48.301  39.061  70.936  1.00  0.00           H  
ATOM   3773  CA  ASN   250      49.700  37.873  69.787  1.00  0.00           C  
ATOM   3774  HA  ASN   250      50.771  37.744  69.945  1.00  0.00           H  
ATOM   3775  CB  ASN   250      49.187  36.411  69.553  1.00  0.00           C  
ATOM   3776  HB2 ASN   250      48.685  35.993  70.426  1.00  0.00           H  
ATOM   3777  HB3 ASN   250      48.402  36.402  68.797  1.00  0.00           H  
ATOM   3778  CG  ASN   250      50.235  35.428  69.172  1.00  0.00           C  
ATOM   3779  OD1 ASN   250      51.223  35.755  68.534  1.00  0.00           O  
ATOM   3780  ND2 ASN   250      50.162  34.298  69.761  1.00  0.00           N  
ATOM   3781 HD21 ASN   250      49.380  34.102  70.370  1.00  0.00           H  
ATOM   3782 HD22 ASN   250      51.008  33.766  69.613  1.00  0.00           H  
ATOM   3783  C   ASN   250      49.641  38.771  68.531  1.00  0.00           C  
ATOM   3784  O   ASN   250      48.720  39.511  68.348  1.00  0.00           O  
ATOM   3785  N   MET   251      50.349  38.266  67.416  1.00  0.00           N  
ATOM   3786  H   MET   251      51.060  37.597  67.675  1.00  0.00           H  
ATOM   3787  CA  MET   251      50.253  38.681  66.072  1.00  0.00           C  
ATOM   3788  HA  MET   251      49.240  38.990  65.815  1.00  0.00           H  
ATOM   3789  CB  MET   251      51.284  39.858  66.000  1.00  0.00           C  
ATOM   3790  HB2 MET   251      51.467  40.391  66.934  1.00  0.00           H  
ATOM   3791  HB3 MET   251      52.225  39.469  65.611  1.00  0.00           H  
ATOM   3792  CG  MET   251      50.846  40.922  65.043  1.00  0.00           C  
ATOM   3793  HG2 MET   251      50.107  41.465  65.632  1.00  0.00           H  
ATOM   3794  HG3 MET   251      51.700  41.579  64.879  1.00  0.00           H  
ATOM   3795  SD  MET   251      50.256  40.507  63.424  1.00  0.00           S  
ATOM   3796  CE  MET   251      50.466  42.130  62.578  1.00  0.00           C  
ATOM   3797  HE1 MET   251      49.727  42.840  62.951  1.00  0.00           H  
ATOM   3798  HE2 MET   251      51.488  42.420  62.820  1.00  0.00           H  
ATOM   3799  HE3 MET   251      50.394  41.933  61.509  1.00  0.00           H  
ATOM   3800  C   MET   251      50.560  37.456  65.215  1.00  0.00           C  
ATOM   3801  O   MET   251      51.658  36.842  65.217  1.00  0.00           O  
ATOM   3802  N   TRP   252      49.665  37.096  64.316  1.00  0.00           N  
ATOM   3803  H   TRP   252      48.749  37.511  64.405  1.00  0.00           H  
ATOM   3804  CA  TRP   252      49.689  35.962  63.406  1.00  0.00           C  
ATOM   3805  HA  TRP   252      50.494  35.329  63.779  1.00  0.00           H  
ATOM   3806  CB  TRP   252      48.342  35.260  63.411  1.00  0.00           C  
ATOM   3807  HB2 TRP   252      47.586  35.970  63.076  1.00  0.00           H  
ATOM   3808  HB3 TRP   252      48.427  34.428  62.712  1.00  0.00           H  
ATOM   3809  CG  TRP   252      48.000  34.786  64.770  1.00  0.00           C  
ATOM   3810  CD1 TRP   252      47.126  35.293  65.644  1.00  0.00           C  
ATOM   3811  HD1 TRP   252      46.529  36.158  65.396  1.00  0.00           H  
ATOM   3812  NE1 TRP   252      46.853  34.463  66.656  1.00  0.00           N  
ATOM   3813  HE1 TRP   252      46.219  34.663  67.417  1.00  0.00           H  
ATOM   3814  CE2 TRP   252      47.792  33.436  66.691  1.00  0.00           C  
ATOM   3815  CZ2 TRP   252      48.183  32.562  67.655  1.00  0.00           C  
ATOM   3816  HZ2 TRP   252      47.738  32.609  68.638  1.00  0.00           H  
ATOM   3817  CH2 TRP   252      49.315  31.731  67.507  1.00  0.00           C  
ATOM   3818  HH2 TRP   252      49.570  31.007  68.267  1.00  0.00           H  
ATOM   3819  CZ3 TRP   252      49.963  31.756  66.295  1.00  0.00           C  
ATOM   3820  HZ3 TRP   252      50.614  30.958  65.969  1.00  0.00           H  
ATOM   3821  CE3 TRP   252      49.724  32.819  65.412  1.00  0.00           C  
ATOM   3822  HE3 TRP   252      50.289  32.893  64.495  1.00  0.00           H  
ATOM   3823  CD2 TRP   252      48.543  33.594  65.470  1.00  0.00           C  
ATOM   3824  C   TRP   252      50.153  36.555  62.023  1.00  0.00           C  
ATOM   3825  O   TRP   252      49.417  36.573  61.089  1.00  0.00           O  
ATOM   3826  N   CYX   253      51.222  37.290  62.147  1.00  0.00           N  
ATOM   3827  H   CYX   253      51.533  37.268  63.108  1.00  0.00           H  
ATOM   3828  CA  CYX   253      52.000  38.033  61.082  1.00  0.00           C  
ATOM   3829  HA  CYX   253      51.588  39.037  60.983  1.00  0.00           H  
ATOM   3830  CB  CYX   253      53.483  38.142  61.615  1.00  0.00           C  
ATOM   3831  HB2 CYX   253      54.101  38.833  61.041  1.00  0.00           H  
ATOM   3832  HB3 CYX   253      53.503  38.465  62.655  1.00  0.00           H  
ATOM   3833  SG  CYX   253      54.462  36.562  61.606  1.00  0.00           S  
ATOM   3834  C   CYX   253      52.004  37.418  59.693  1.00  0.00           C  
ATOM   3835  O   CYX   253      51.663  38.155  58.771  1.00  0.00           O  
ATOM   3836  N   LYS   254      51.801  36.095  59.626  1.00  0.00           N  
ATOM   3837  H   LYS   254      51.936  35.543  60.461  1.00  0.00           H  
ATOM   3838  CA  LYS   254      51.642  35.437  58.300  1.00  0.00           C  
ATOM   3839  HA  LYS   254      52.503  35.750  57.709  1.00  0.00           H  
ATOM   3840  CB  LYS   254      51.653  33.895  58.474  1.00  0.00           C  
ATOM   3841  HB2 LYS   254      51.025  33.602  59.315  1.00  0.00           H  
ATOM   3842  HB3 LYS   254      51.211  33.470  57.572  1.00  0.00           H  
ATOM   3843  CG  LYS   254      53.100  33.325  58.627  1.00  0.00           C  
ATOM   3844  HG2 LYS   254      53.891  34.061  58.768  1.00  0.00           H  
ATOM   3845  HG3 LYS   254      53.083  32.819  59.592  1.00  0.00           H  
ATOM   3846  CD  LYS   254      53.447  32.414  57.467  1.00  0.00           C  
ATOM   3847  HD2 LYS   254      52.839  31.525  57.632  1.00  0.00           H  
ATOM   3848  HD3 LYS   254      53.259  32.977  56.552  1.00  0.00           H  
ATOM   3849  CE  LYS   254      54.931  32.108  57.430  1.00  0.00           C  
ATOM   3850  HE2 LYS   254      55.285  32.332  56.424  1.00  0.00           H  
ATOM   3851  HE3 LYS   254      55.505  32.679  58.160  1.00  0.00           H  
ATOM   3852  NZ  LYS   254      55.155  30.650  57.696  1.00  0.00           N  
ATOM   3853  HZ1 LYS   254      54.638  30.010  57.111  1.00  0.00           H  
ATOM   3854  HZ2 LYS   254      56.121  30.375  57.585  1.00  0.00           H  
ATOM   3855  HZ3 LYS   254      54.844  30.416  58.628  1.00  0.00           H  
ATOM   3856  C   LYS   254      50.361  35.719  57.566  1.00  0.00           C  
ATOM   3857  O   LYS   254      50.308  35.704  56.320  1.00  0.00           O  
ATOM   3858  N   VAL   255      49.320  36.007  58.306  1.00  0.00           N  
ATOM   3859  H   VAL   255      49.309  35.807  59.296  1.00  0.00           H  
ATOM   3860  CA  VAL   255      47.986  36.393  57.768  1.00  0.00           C  
ATOM   3861  HA  VAL   255      48.009  36.426  56.679  1.00  0.00           H  
ATOM   3862  CB  VAL   255      47.101  35.178  58.078  1.00  0.00           C  
ATOM   3863  HB  VAL   255      46.079  35.379  57.756  1.00  0.00           H  
ATOM   3864  CG1 VAL   255      47.540  33.936  57.295  1.00  0.00           C  
ATOM   3865 HG11 VAL   255      47.816  34.204  56.275  1.00  0.00           H  
ATOM   3866 HG12 VAL   255      48.389  33.473  57.798  1.00  0.00           H  
ATOM   3867 HG13 VAL   255      46.820  33.118  57.306  1.00  0.00           H  
ATOM   3868  CG2 VAL   255      46.999  34.891  59.554  1.00  0.00           C  
ATOM   3869 HG21 VAL   255      47.908  34.330  59.770  1.00  0.00           H  
ATOM   3870 HG22 VAL   255      47.040  35.762  60.209  1.00  0.00           H  
ATOM   3871 HG23 VAL   255      46.093  34.309  59.720  1.00  0.00           H  
ATOM   3872  C   VAL   255      47.464  37.703  58.279  1.00  0.00           C  
ATOM   3873  O   VAL   255      46.462  38.233  57.805  1.00  0.00           O  
ATOM   3874  N   GLY   256      48.047  38.170  59.375  1.00  0.00           N  
ATOM   3875  H   GLY   256      48.938  37.739  59.575  1.00  0.00           H  
ATOM   3876  CA  GLY   256      47.823  39.489  60.034  1.00  0.00           C  
ATOM   3877  HA2 GLY   256      48.709  39.908  60.512  1.00  0.00           H  
ATOM   3878  HA3 GLY   256      47.643  40.151  59.187  1.00  0.00           H  
ATOM   3879  C   GLY   256      46.789  39.673  61.078  1.00  0.00           C  
ATOM   3880  O   GLY   256      46.308  40.789  61.392  1.00  0.00           O  
ATOM   3881  N   LYS   257      46.394  38.532  61.619  1.00  0.00           N  
ATOM   3882  H   LYS   257      46.605  37.661  61.154  1.00  0.00           H  
ATOM   3883  CA  LYS   257      45.379  38.479  62.699  1.00  0.00           C  
ATOM   3884  HA  LYS   257      44.572  39.195  62.544  1.00  0.00           H  
ATOM   3885  CB  LYS   257      44.824  37.083  62.703  1.00  0.00           C  
ATOM   3886  HB2 LYS   257      44.250  37.012  61.779  1.00  0.00           H  
ATOM   3887  HB3 LYS   257      45.630  36.352  62.767  1.00  0.00           H  
ATOM   3888  CG  LYS   257      43.779  36.731  63.804  1.00  0.00           C  
ATOM   3889  HG2 LYS   257      44.311  36.982  64.722  1.00  0.00           H  
ATOM   3890  HG3 LYS   257      42.947  37.435  63.801  1.00  0.00           H  
ATOM   3891  CD  LYS   257      43.283  35.291  63.802  1.00  0.00           C  
ATOM   3892  HD2 LYS   257      44.073  34.705  64.272  1.00  0.00           H  
ATOM   3893  HD3 LYS   257      42.390  35.408  64.417  1.00  0.00           H  
ATOM   3894  CE  LYS   257      42.985  34.746  62.406  1.00  0.00           C  
ATOM   3895  HE2 LYS   257      43.898  34.902  61.832  1.00  0.00           H  
ATOM   3896  HE3 LYS   257      42.884  33.660  62.400  1.00  0.00           H  
ATOM   3897  NZ  LYS   257      41.848  35.423  61.745  1.00  0.00           N  
ATOM   3898  HZ1 LYS   257      42.219  36.129  61.126  1.00  0.00           H  
ATOM   3899  HZ2 LYS   257      41.281  34.751  61.247  1.00  0.00           H  
ATOM   3900  HZ3 LYS   257      41.340  35.915  62.465  1.00  0.00           H  
ATOM   3901  C   LYS   257      46.001  38.849  64.056  1.00  0.00           C  
ATOM   3902  O   LYS   257      47.014  38.225  64.474  1.00  0.00           O  
ATOM   3903  N   MET   258      45.649  39.958  64.587  1.00  0.00           N  
ATOM   3904  H   MET   258      44.843  40.405  64.173  1.00  0.00           H  
ATOM   3905  CA  MET   258      46.206  40.506  65.792  1.00  0.00           C  
ATOM   3906  HA  MET   258      47.226  40.156  65.956  1.00  0.00           H  
ATOM   3907  CB  MET   258      46.127  42.038  65.854  1.00  0.00           C  
ATOM   3908  HB2 MET   258      45.113  42.420  65.736  1.00  0.00           H  
ATOM   3909  HB3 MET   258      46.413  42.423  66.833  1.00  0.00           H  
ATOM   3910  CG  MET   258      47.054  42.693  64.799  1.00  0.00           C  
ATOM   3911  HG2 MET   258      48.025  42.384  65.186  1.00  0.00           H  
ATOM   3912  HG3 MET   258      46.903  42.266  63.808  1.00  0.00           H  
ATOM   3913  SD  MET   258      46.969  44.571  64.815  1.00  0.00           S  
ATOM   3914  CE  MET   258      48.685  44.866  65.055  1.00  0.00           C  
ATOM   3915  HE1 MET   258      48.847  45.855  65.485  1.00  0.00           H  
ATOM   3916  HE2 MET   258      49.107  44.031  65.613  1.00  0.00           H  
ATOM   3917  HE3 MET   258      49.194  44.775  64.096  1.00  0.00           H  
ATOM   3918  C   MET   258      45.343  39.926  66.953  1.00  0.00           C  
ATOM   3919  O   MET   258      44.254  39.447  66.737  1.00  0.00           O  
ATOM   3920  N   MET   259      45.856  39.821  68.191  1.00  0.00           N  
ATOM   3921  H   MET   259      46.852  39.929  68.320  1.00  0.00           H  
ATOM   3922  CA  MET   259      45.157  39.249  69.321  1.00  0.00           C  
ATOM   3923  HA  MET   259      44.088  39.327  69.122  1.00  0.00           H  
ATOM   3924  CB  MET   259      45.650  37.827  69.465  1.00  0.00           C  
ATOM   3925  HB2 MET   259      45.539  37.281  68.528  1.00  0.00           H  
ATOM   3926  HB3 MET   259      46.723  37.929  69.627  1.00  0.00           H  
ATOM   3927  CG  MET   259      44.981  36.982  70.626  1.00  0.00           C  
ATOM   3928  HG2 MET   259      44.655  37.512  71.521  1.00  0.00           H  
ATOM   3929  HG3 MET   259      44.057  36.722  70.110  1.00  0.00           H  
ATOM   3930  SD  MET   259      46.005  35.602  71.316  1.00  0.00           S  
ATOM   3931  CE  MET   259      45.136  35.082  72.783  1.00  0.00           C  
ATOM   3932  HE1 MET   259      45.691  34.237  73.190  1.00  0.00           H  
ATOM   3933  HE2 MET   259      44.954  35.924  73.452  1.00  0.00           H  
ATOM   3934  HE3 MET   259      44.153  34.737  72.463  1.00  0.00           H  
ATOM   3935  C   MET   259      45.398  40.076  70.583  1.00  0.00           C  
ATOM   3936  O   MET   259      46.596  40.319  70.926  1.00  0.00           O  
ATOM   3937  N   TYR   260      44.338  40.699  71.059  1.00  0.00           N  
ATOM   3938  H   TYR   260      43.425  40.506  70.673  1.00  0.00           H  
ATOM   3939  CA  TYR   260      44.334  41.750  72.095  1.00  0.00           C  
ATOM   3940  HA  TYR   260      45.266  42.315  72.080  1.00  0.00           H  
ATOM   3941  CB  TYR   260      43.294  42.738  71.755  1.00  0.00           C  
ATOM   3942  HB2 TYR   260      42.400  42.164  71.513  1.00  0.00           H  
ATOM   3943  HB3 TYR   260      43.061  43.348  72.628  1.00  0.00           H  
ATOM   3944  CG  TYR   260      43.723  43.626  70.582  1.00  0.00           C  
ATOM   3945  CD1 TYR   260      42.894  43.683  69.457  1.00  0.00           C  
ATOM   3946  HD1 TYR   260      41.945  43.166  69.463  1.00  0.00           H  
ATOM   3947  CE1 TYR   260      43.155  44.572  68.399  1.00  0.00           C  
ATOM   3948  HE1 TYR   260      42.475  44.672  67.565  1.00  0.00           H  
ATOM   3949  CZ  TYR   260      44.320  45.348  68.439  1.00  0.00           C  
ATOM   3950  OH  TYR   260      44.596  46.240  67.418  1.00  0.00           O  
ATOM   3951  HH  TYR   260      43.849  46.447  66.851  1.00  0.00           H  
ATOM   3952  CE2 TYR   260      45.150  45.437  69.549  1.00  0.00           C  
ATOM   3953  HE2 TYR   260      45.992  46.107  69.628  1.00  0.00           H  
ATOM   3954  CD2 TYR   260      44.875  44.445  70.592  1.00  0.00           C  
ATOM   3955  HD2 TYR   260      45.507  44.462  71.467  1.00  0.00           H  
ATOM   3956  C   TYR   260      44.083  41.048  73.460  1.00  0.00           C  
ATOM   3957  O   TYR   260      43.821  39.831  73.616  1.00  0.00           O  
ATOM   3958  N   ALA   261      44.077  41.906  74.490  1.00  0.00           N  
ATOM   3959  H   ALA   261      44.301  42.848  74.201  1.00  0.00           H  
ATOM   3960  CA  ALA   261      43.395  41.829  75.771  1.00  0.00           C  
ATOM   3961  HA  ALA   261      42.542  41.152  75.739  1.00  0.00           H  
ATOM   3962  CB  ALA   261      44.355  41.206  76.780  1.00  0.00           C  
ATOM   3963  HB1 ALA   261      45.322  41.708  76.804  1.00  0.00           H  
ATOM   3964  HB2 ALA   261      43.892  41.211  77.768  1.00  0.00           H  
ATOM   3965  HB3 ALA   261      44.576  40.148  76.642  1.00  0.00           H  
ATOM   3966  C   ALA   261      42.911  43.252  76.261  1.00  0.00           C  
ATOM   3967  O   ALA   261      43.371  44.222  75.608  1.00  0.00           O  
ATOM   3968  N   PRO   262      42.037  43.453  77.293  1.00  0.00           N  
ATOM   3969  CD  PRO   262      41.237  42.451  77.933  1.00  0.00           C  
ATOM   3970  HD2 PRO   262      41.717  41.477  77.837  1.00  0.00           H  
ATOM   3971  HD3 PRO   262      40.196  42.395  77.614  1.00  0.00           H  
ATOM   3972  CG  PRO   262      41.290  42.762  79.447  1.00  0.00           C  
ATOM   3973  HG2 PRO   262      42.237  42.282  79.697  1.00  0.00           H  
ATOM   3974  HG3 PRO   262      40.422  42.349  79.959  1.00  0.00           H  
ATOM   3975  CB  PRO   262      41.385  44.225  79.470  1.00  0.00           C  
ATOM   3976  HB2 PRO   262      41.946  44.573  80.338  1.00  0.00           H  
ATOM   3977  HB3 PRO   262      40.388  44.659  79.540  1.00  0.00           H  
ATOM   3978  CA  PRO   262      42.013  44.657  78.157  1.00  0.00           C  
ATOM   3979  HA  PRO   262      41.435  45.425  77.643  1.00  0.00           H  
ATOM   3980  C   PRO   262      43.487  45.055  78.480  1.00  0.00           C  
ATOM   3981  O   PRO   262      44.318  44.257  78.810  1.00  0.00           O  
ATOM   3982  N   PRO   263      43.903  46.308  78.364  1.00  0.00           N  
ATOM   3983  CD  PRO   263      42.970  47.395  78.228  1.00  0.00           C  
ATOM   3984  HD2 PRO   263      42.252  47.313  79.044  1.00  0.00           H  
ATOM   3985  HD3 PRO   263      42.522  47.282  77.241  1.00  0.00           H  
ATOM   3986  CG  PRO   263      43.850  48.660  78.288  1.00  0.00           C  
ATOM   3987  HG2 PRO   263      43.479  49.150  79.188  1.00  0.00           H  
ATOM   3988  HG3 PRO   263      43.805  49.292  77.401  1.00  0.00           H  
ATOM   3989  CB  PRO   263      45.238  48.324  78.497  1.00  0.00           C  
ATOM   3990  HB2 PRO   263      45.687  48.797  79.371  1.00  0.00           H  
ATOM   3991  HB3 PRO   263      45.618  48.358  77.476  1.00  0.00           H  
ATOM   3992  CA  PRO   263      45.166  46.810  78.861  1.00  0.00           C  
ATOM   3993  HA  PRO   263      45.989  46.252  78.412  1.00  0.00           H  
ATOM   3994  C   PRO   263      45.197  46.572  80.396  1.00  0.00           C  
ATOM   3995  O   PRO   263      44.132  46.734  81.030  1.00  0.00           O  
ATOM   3996  N   ILE   264      46.345  46.173  80.990  1.00  0.00           N  
ATOM   3997  H   ILE   264      47.083  45.784  80.421  1.00  0.00           H  
ATOM   3998  CA  ILE   264      46.496  45.827  82.373  1.00  0.00           C  
ATOM   3999  HA  ILE   264      45.751  45.034  82.422  1.00  0.00           H  
ATOM   4000  CB  ILE   264      47.885  45.168  82.680  1.00  0.00           C  
ATOM   4001  HB  ILE   264      48.090  44.371  81.965  1.00  0.00           H  
ATOM   4002  CG2 ILE   264      48.987  46.184  82.498  1.00  0.00           C  
ATOM   4003 HG21 ILE   264      49.886  45.726  82.085  1.00  0.00           H  
ATOM   4004 HG22 ILE   264      48.694  47.015  81.856  1.00  0.00           H  
ATOM   4005 HG23 ILE   264      49.275  46.640  83.445  1.00  0.00           H  
ATOM   4006  CG1 ILE   264      47.939  44.517  84.059  1.00  0.00           C  
ATOM   4007 HG12 ILE   264      48.967  44.387  84.400  1.00  0.00           H  
ATOM   4008 HG13 ILE   264      47.575  45.113  84.896  1.00  0.00           H  
ATOM   4009  CD1 ILE   264      47.311  43.144  84.165  1.00  0.00           C  
ATOM   4010 HD11 ILE   264      46.222  43.187  84.154  1.00  0.00           H  
ATOM   4011 HD12 ILE   264      47.686  42.541  83.338  1.00  0.00           H  
ATOM   4012 HD13 ILE   264      47.572  42.775  85.157  1.00  0.00           H  
ATOM   4013  C   ILE   264      46.046  46.866  83.381  1.00  0.00           C  
ATOM   4014  O   ILE   264      46.314  48.081  83.263  1.00  0.00           O  
ATOM   4015  N   SER   265      45.178  46.530  84.236  1.00  0.00           N  
ATOM   4016  H   SER   265      44.717  45.632  84.198  1.00  0.00           H  
ATOM   4017  CA  SER   265      44.718  47.337  85.397  1.00  0.00           C  
ATOM   4018  HA  SER   265      43.819  46.785  85.672  1.00  0.00           H  
ATOM   4019  CB  SER   265      45.845  47.096  86.447  1.00  0.00           C  
ATOM   4020  HB2 SER   265      46.759  47.358  85.915  1.00  0.00           H  
ATOM   4021  HB3 SER   265      45.738  47.735  87.324  1.00  0.00           H  
ATOM   4022  OG  SER   265      46.048  45.709  86.913  1.00  0.00           O  
ATOM   4023  HG  SER   265      45.191  45.474  87.276  1.00  0.00           H  
ATOM   4024  C   SER   265      44.175  48.787  85.199  1.00  0.00           C  
ATOM   4025  O   SER   265      44.251  49.613  86.155  1.00  0.00           O  
ATOM   4026  N   GLY   266      43.701  49.007  84.009  1.00  0.00           N  
ATOM   4027  H   GLY   266      43.716  48.195  83.408  1.00  0.00           H  
ATOM   4028  CA  GLY   266      43.250  50.249  83.481  1.00  0.00           C  
ATOM   4029  HA2 GLY   266      42.995  50.150  82.425  1.00  0.00           H  
ATOM   4030  HA3 GLY   266      42.380  50.603  84.033  1.00  0.00           H  
ATOM   4031  C   GLY   266      44.257  51.349  83.538  1.00  0.00           C  
ATOM   4032  O   GLY   266      43.902  52.517  83.626  1.00  0.00           O  
ATOM   4033  N   GLN   267      45.504  50.945  83.233  1.00  0.00           N  
ATOM   4034  H   GLN   267      45.574  49.942  83.137  1.00  0.00           H  
ATOM   4035  CA  GLN   267      46.681  51.802  83.379  1.00  0.00           C  
ATOM   4036  HA  GLN   267      46.489  52.644  84.043  1.00  0.00           H  
ATOM   4037  CB  GLN   267      47.827  50.974  84.067  1.00  0.00           C  
ATOM   4038  HB2 GLN   267      48.155  50.132  83.458  1.00  0.00           H  
ATOM   4039  HB3 GLN   267      48.722  51.591  84.147  1.00  0.00           H  
ATOM   4040  CG  GLN   267      47.540  50.364  85.404  1.00  0.00           C  
ATOM   4041  HG2 GLN   267      46.887  51.064  85.926  1.00  0.00           H  
ATOM   4042  HG3 GLN   267      46.921  49.482  85.242  1.00  0.00           H  
ATOM   4043  CD  GLN   267      48.720  50.012  86.243  1.00  0.00           C  
ATOM   4044  OE1 GLN   267      48.844  48.987  86.871  1.00  0.00           O  
ATOM   4045  NE2 GLN   267      49.528  51.009  86.652  1.00  0.00           N  
ATOM   4046 HE21 GLN   267      49.438  51.987  86.414  1.00  0.00           H  
ATOM   4047 HE22 GLN   267      50.030  50.689  87.467  1.00  0.00           H  
ATOM   4048  C   GLN   267      47.061  52.487  82.065  1.00  0.00           C  
ATOM   4049  O   GLN   267      48.189  52.411  81.600  1.00  0.00           O  
ATOM   4050  N   ILE   268      46.100  53.167  81.413  1.00  0.00           N  
ATOM   4051  H   ILE   268      45.347  53.545  81.970  1.00  0.00           H  
ATOM   4052  CA  ILE   268      46.324  53.847  80.112  1.00  0.00           C  
ATOM   4053  HA  ILE   268      46.975  53.230  79.492  1.00  0.00           H  
ATOM   4054  CB  ILE   268      45.023  54.116  79.272  1.00  0.00           C  
ATOM   4055  HB  ILE   268      44.387  54.740  79.900  1.00  0.00           H  
ATOM   4056  CG2 ILE   268      45.349  54.763  77.960  1.00  0.00           C  
ATOM   4057 HG21 ILE   268      46.276  54.457  77.475  1.00  0.00           H  
ATOM   4058 HG22 ILE   268      44.553  54.587  77.237  1.00  0.00           H  
ATOM   4059 HG23 ILE   268      45.321  55.850  78.038  1.00  0.00           H  
ATOM   4060  CG1 ILE   268      44.133  52.803  78.977  1.00  0.00           C  
ATOM   4061 HG12 ILE   268      43.424  52.896  78.155  1.00  0.00           H  
ATOM   4062 HG13 ILE   268      44.875  52.083  78.631  1.00  0.00           H  
ATOM   4063  CD1 ILE   268      43.494  52.069  80.162  1.00  0.00           C  
ATOM   4064 HD11 ILE   268      44.193  51.364  80.613  1.00  0.00           H  
ATOM   4065 HD12 ILE   268      43.238  52.838  80.890  1.00  0.00           H  
ATOM   4066 HD13 ILE   268      42.594  51.541  79.847  1.00  0.00           H  
ATOM   4067  C   ILE   268      47.108  55.161  80.327  1.00  0.00           C  
ATOM   4068  O   ILE   268      46.509  56.139  80.837  1.00  0.00           O  
ATOM   4069  N   ARG   269      48.384  55.178  79.965  1.00  0.00           N  
ATOM   4070  H   ARG   269      48.813  54.332  79.619  1.00  0.00           H  
ATOM   4071  CA  ARG   269      49.277  56.260  80.405  1.00  0.00           C  
ATOM   4072  HA  ARG   269      49.055  56.596  81.417  1.00  0.00           H  
ATOM   4073  CB  ARG   269      50.803  55.902  80.470  1.00  0.00           C  
ATOM   4074  HB2 ARG   269      51.260  56.075  79.496  1.00  0.00           H  
ATOM   4075  HB3 ARG   269      51.307  56.618  81.119  1.00  0.00           H  
ATOM   4076  CG  ARG   269      51.012  54.499  81.019  1.00  0.00           C  
ATOM   4077  HG2 ARG   269      50.527  53.670  80.504  1.00  0.00           H  
ATOM   4078  HG3 ARG   269      52.076  54.339  80.839  1.00  0.00           H  
ATOM   4079  CD  ARG   269      50.782  54.307  82.519  1.00  0.00           C  
ATOM   4080  HD2 ARG   269      51.132  55.166  83.092  1.00  0.00           H  
ATOM   4081  HD3 ARG   269      49.698  54.382  82.601  1.00  0.00           H  
ATOM   4082  NE  ARG   269      51.106  52.921  83.083  1.00  0.00           N  
ATOM   4083  HE  ARG   269      51.082  52.161  82.418  1.00  0.00           H  
ATOM   4084  CZ  ARG   269      51.755  52.669  84.227  1.00  0.00           C  
ATOM   4085  NH1 ARG   269      51.883  53.562  85.120  1.00  0.00           N  
ATOM   4086 HH11 ARG   269      51.434  54.455  84.975  1.00  0.00           H  
ATOM   4087 HH12 ARG   269      52.069  53.135  86.016  1.00  0.00           H  
ATOM   4088  NH2 ARG   269      52.359  51.566  84.312  1.00  0.00           N  
ATOM   4089 HH21 ARG   269      52.493  50.988  83.495  1.00  0.00           H  
ATOM   4090 HH22 ARG   269      52.562  51.174  85.220  1.00  0.00           H  
ATOM   4091  C   ARG   269      49.229  57.531  79.536  1.00  0.00           C  
ATOM   4092  O   ARG   269      49.445  58.587  80.129  1.00  0.00           O  
ATOM   4093  N   CYX   270      49.037  57.417  78.178  1.00  0.00           N  
ATOM   4094  H   CYX   270      48.908  56.437  77.966  1.00  0.00           H  
ATOM   4095  CA  CYX   270      49.656  58.234  77.033  1.00  0.00           C  
ATOM   4096  HA  CYX   270      50.674  57.890  76.849  1.00  0.00           H  
ATOM   4097  CB  CYX   270      48.901  57.849  75.740  1.00  0.00           C  
ATOM   4098  HB2 CYX   270      49.159  56.821  75.482  1.00  0.00           H  
ATOM   4099  HB3 CYX   270      47.824  57.962  75.862  1.00  0.00           H  
ATOM   4100  SG  CYX   270      49.284  58.919  74.372  1.00  0.00           S  
ATOM   4101  C   CYX   270      49.710  59.726  77.343  1.00  0.00           C  
ATOM   4102  O   CYX   270      48.669  60.349  77.578  1.00  0.00           O  
ATOM   4103  N   SER   271      50.887  60.309  77.124  1.00  0.00           N  
ATOM   4104  H   SER   271      51.672  59.688  76.987  1.00  0.00           H  
ATOM   4105  CA  SER   271      51.073  61.771  76.851  1.00  0.00           C  
ATOM   4106  HA  SER   271      50.173  62.113  76.340  1.00  0.00           H  
ATOM   4107  CB  SER   271      51.239  62.511  78.101  1.00  0.00           C  
ATOM   4108  HB2 SER   271      52.180  62.165  78.529  1.00  0.00           H  
ATOM   4109  HB3 SER   271      51.354  63.586  77.964  1.00  0.00           H  
ATOM   4110  OG  SER   271      50.149  62.288  79.000  1.00  0.00           O  
ATOM   4111  HG  SER   271      49.797  61.429  78.753  1.00  0.00           H  
ATOM   4112  C   SER   271      52.208  61.994  75.857  1.00  0.00           C  
ATOM   4113  O   SER   271      53.259  61.332  75.858  1.00  0.00           O  
ATOM   4114  N   SER   272      51.920  62.929  74.927  1.00  0.00           N  
ATOM   4115  H   SER   272      50.999  63.344  74.914  1.00  0.00           H  
ATOM   4116  CA  SER   272      52.637  63.029  73.623  1.00  0.00           C  
ATOM   4117  HA  SER   272      53.698  63.000  73.869  1.00  0.00           H  
ATOM   4118  CB  SER   272      52.250  61.797  72.772  1.00  0.00           C  
ATOM   4119  HB2 SER   272      52.395  60.917  73.398  1.00  0.00           H  
ATOM   4120  HB3 SER   272      51.247  61.764  72.347  1.00  0.00           H  
ATOM   4121  OG  SER   272      53.167  61.868  71.623  1.00  0.00           O  
ATOM   4122  HG  SER   272      53.349  60.945  71.434  1.00  0.00           H  
ATOM   4123  C   SER   272      52.186  64.311  72.881  1.00  0.00           C  
ATOM   4124  O   SER   272      51.348  65.070  73.325  1.00  0.00           O  
ATOM   4125  N   ASN   273      52.900  64.581  71.795  1.00  0.00           N  
ATOM   4126  H   ASN   273      53.339  63.784  71.357  1.00  0.00           H  
ATOM   4127  CA  ASN   273      52.635  65.732  70.972  1.00  0.00           C  
ATOM   4128  HA  ASN   273      51.969  66.441  71.463  1.00  0.00           H  
ATOM   4129  CB  ASN   273      53.943  66.418  70.568  1.00  0.00           C  
ATOM   4130  HB2 ASN   273      54.669  65.725  70.142  1.00  0.00           H  
ATOM   4131  HB3 ASN   273      53.808  67.080  69.713  1.00  0.00           H  
ATOM   4132  CG  ASN   273      54.610  67.100  71.737  1.00  0.00           C  
ATOM   4133  OD1 ASN   273      54.744  66.473  72.803  1.00  0.00           O  
ATOM   4134  ND2 ASN   273      54.805  68.386  71.633  1.00  0.00           N  
ATOM   4135 HD21 ASN   273      54.013  68.795  72.107  1.00  0.00           H  
ATOM   4136 HD22 ASN   273      54.785  68.731  70.683  1.00  0.00           H  
ATOM   4137  C   ASN   273      51.953  65.153  69.770  1.00  0.00           C  
ATOM   4138  O   ASN   273      52.505  64.196  69.210  1.00  0.00           O  
ATOM   4139  N   ILE   274      50.802  65.674  69.290  1.00  0.00           N  
ATOM   4140  H   ILE   274      50.450  66.452  69.829  1.00  0.00           H  
ATOM   4141  CA  ILE   274      50.379  65.571  67.888  1.00  0.00           C  
ATOM   4142  HA  ILE   274      50.455  64.561  67.484  1.00  0.00           H  
ATOM   4143  CB  ILE   274      48.887  66.022  67.688  1.00  0.00           C  
ATOM   4144  HB  ILE   274      48.872  67.087  67.921  1.00  0.00           H  
ATOM   4145  CG2 ILE   274      48.210  65.819  66.275  1.00  0.00           C  
ATOM   4146 HG21 ILE   274      48.263  64.767  65.997  1.00  0.00           H  
ATOM   4147 HG22 ILE   274      47.160  66.114  66.254  1.00  0.00           H  
ATOM   4148 HG23 ILE   274      48.795  66.292  65.487  1.00  0.00           H  
ATOM   4149  CG1 ILE   274      47.950  65.403  68.719  1.00  0.00           C  
ATOM   4150 HG12 ILE   274      48.051  64.324  68.604  1.00  0.00           H  
ATOM   4151 HG13 ILE   274      48.317  65.677  69.708  1.00  0.00           H  
ATOM   4152  CD1 ILE   274      46.506  65.957  68.601  1.00  0.00           C  
ATOM   4153 HD11 ILE   274      46.487  67.020  68.357  1.00  0.00           H  
ATOM   4154 HD12 ILE   274      45.795  65.483  67.924  1.00  0.00           H  
ATOM   4155 HD13 ILE   274      46.116  65.813  69.609  1.00  0.00           H  
ATOM   4156  C   ILE   274      51.186  66.506  66.879  1.00  0.00           C  
ATOM   4157  O   ILE   274      51.182  67.715  67.096  1.00  0.00           O  
ATOM   4158  N   THR   275      51.852  65.931  65.826  1.00  0.00           N  
ATOM   4159  H   THR   275      51.851  64.923  65.769  1.00  0.00           H  
ATOM   4160  CA  THR   275      52.836  66.629  64.976  1.00  0.00           C  
ATOM   4161  HA  THR   275      52.887  67.624  65.419  1.00  0.00           H  
ATOM   4162  CB  THR   275      54.170  65.858  65.116  1.00  0.00           C  
ATOM   4163  HB  THR   275      54.851  66.371  64.436  1.00  0.00           H  
ATOM   4164  CG2 THR   275      54.908  66.035  66.429  1.00  0.00           C  
ATOM   4165 HG21 THR   275      55.040  67.053  66.798  1.00  0.00           H  
ATOM   4166 HG22 THR   275      54.314  65.467  67.144  1.00  0.00           H  
ATOM   4167 HG23 THR   275      55.933  65.707  66.259  1.00  0.00           H  
ATOM   4168  OG1 THR   275      54.023  64.493  64.662  1.00  0.00           O  
ATOM   4169  HG1 THR   275      54.608  64.369  63.911  1.00  0.00           H  
ATOM   4170  C   THR   275      52.375  66.772  63.483  1.00  0.00           C  
ATOM   4171  O   THR   275      52.833  67.673  62.747  1.00  0.00           O  
ATOM   4172  N   GLY   276      51.202  66.235  63.015  1.00  0.00           N  
ATOM   4173  H   GLY   276      50.490  65.800  63.583  1.00  0.00           H  
ATOM   4174  CA  GLY   276      50.761  66.157  61.605  1.00  0.00           C  
ATOM   4175  HA2 GLY   276      50.640  67.191  61.283  1.00  0.00           H  
ATOM   4176  HA3 GLY   276      51.573  65.611  61.124  1.00  0.00           H  
ATOM   4177  C   GLY   276      49.468  65.365  61.411  1.00  0.00           C  
ATOM   4178  O   GLY   276      48.902  64.766  62.308  1.00  0.00           O  
ATOM   4179  N   LEU   277      49.047  65.097  60.128  1.00  0.00           N  
ATOM   4180  H   LEU   277      49.596  65.486  59.375  1.00  0.00           H  
ATOM   4181  CA  LEU   277      47.929  64.250  59.705  1.00  0.00           C  
ATOM   4182  HA  LEU   277      47.675  63.671  60.593  1.00  0.00           H  
ATOM   4183  CB  LEU   277      46.727  65.044  59.176  1.00  0.00           C  
ATOM   4184  HB2 LEU   277      46.977  65.630  58.292  1.00  0.00           H  
ATOM   4185  HB3 LEU   277      45.911  64.391  58.867  1.00  0.00           H  
ATOM   4186  CG  LEU   277      46.097  66.135  60.048  1.00  0.00           C  
ATOM   4187  HG  LEU   277      46.783  66.919  60.368  1.00  0.00           H  
ATOM   4188  CD1 LEU   277      44.814  66.717  59.330  1.00  0.00           C  
ATOM   4189 HD11 LEU   277      44.104  65.909  59.152  1.00  0.00           H  
ATOM   4190 HD12 LEU   277      44.475  67.606  59.861  1.00  0.00           H  
ATOM   4191 HD13 LEU   277      45.187  67.148  58.401  1.00  0.00           H  
ATOM   4192  CD2 LEU   277      45.660  65.531  61.449  1.00  0.00           C  
ATOM   4193 HD21 LEU   277      46.474  65.436  62.168  1.00  0.00           H  
ATOM   4194 HD22 LEU   277      44.872  66.199  61.798  1.00  0.00           H  
ATOM   4195 HD23 LEU   277      45.231  64.561  61.201  1.00  0.00           H  
ATOM   4196  C   LEU   277      48.531  63.254  58.713  1.00  0.00           C  
ATOM   4197  O   LEU   277      49.308  63.591  57.853  1.00  0.00           O  
ATOM   4198  N   LEU   278      47.721  62.276  58.436  1.00  0.00           N  
ATOM   4199  H   LEU   278      47.022  62.039  59.125  1.00  0.00           H  
ATOM   4200  CA  LEU   278      47.556  61.644  57.121  1.00  0.00           C  
ATOM   4201  HA  LEU   278      48.325  61.962  56.417  1.00  0.00           H  
ATOM   4202  CB  LEU   278      47.610  60.140  57.253  1.00  0.00           C  
ATOM   4203  HB2 LEU   278      46.858  59.866  57.993  1.00  0.00           H  
ATOM   4204  HB3 LEU   278      47.375  59.628  56.320  1.00  0.00           H  
ATOM   4205  CG  LEU   278      48.946  59.596  57.828  1.00  0.00           C  
ATOM   4206  HG  LEU   278      49.142  59.919  58.850  1.00  0.00           H  
ATOM   4207  CD1 LEU   278      48.903  58.074  57.626  1.00  0.00           C  
ATOM   4208 HD11 LEU   278      49.816  57.610  58.001  1.00  0.00           H  
ATOM   4209 HD12 LEU   278      48.113  57.478  58.082  1.00  0.00           H  
ATOM   4210 HD13 LEU   278      48.926  57.956  56.542  1.00  0.00           H  
ATOM   4211  CD2 LEU   278      50.097  60.013  56.942  1.00  0.00           C  
ATOM   4212 HD21 LEU   278      49.804  59.781  55.918  1.00  0.00           H  
ATOM   4213 HD22 LEU   278      50.127  61.091  57.103  1.00  0.00           H  
ATOM   4214 HD23 LEU   278      51.084  59.663  57.245  1.00  0.00           H  
ATOM   4215  C   LEU   278      46.232  62.106  56.570  1.00  0.00           C  
ATOM   4216  O   LEU   278      45.193  62.187  57.282  1.00  0.00           O  
ATOM   4217  N   LEU   279      46.249  62.475  55.299  1.00  0.00           N  
ATOM   4218  H   LEU   279      47.134  62.600  54.828  1.00  0.00           H  
ATOM   4219  CA  LEU   279      45.117  63.201  54.766  1.00  0.00           C  
ATOM   4220  HA  LEU   279      44.267  62.929  55.392  1.00  0.00           H  
ATOM   4221  CB  LEU   279      45.403  64.724  54.947  1.00  0.00           C  
ATOM   4222  HB2 LEU   279      45.537  64.878  56.018  1.00  0.00           H  
ATOM   4223  HB3 LEU   279      46.377  64.914  54.497  1.00  0.00           H  
ATOM   4224  CG  LEU   279      44.334  65.770  54.575  1.00  0.00           C  
ATOM   4225  HG  LEU   279      43.890  65.611  53.592  1.00  0.00           H  
ATOM   4226  CD1 LEU   279      43.262  65.760  55.635  1.00  0.00           C  
ATOM   4227 HD11 LEU   279      42.695  64.866  55.375  1.00  0.00           H  
ATOM   4228 HD12 LEU   279      43.567  65.764  56.682  1.00  0.00           H  
ATOM   4229 HD13 LEU   279      42.663  66.660  55.498  1.00  0.00           H  
ATOM   4230  CD2 LEU   279      44.873  67.238  54.531  1.00  0.00           C  
ATOM   4231 HD21 LEU   279      44.906  67.621  55.552  1.00  0.00           H  
ATOM   4232 HD22 LEU   279      45.868  67.316  54.094  1.00  0.00           H  
ATOM   4233 HD23 LEU   279      44.143  67.843  53.993  1.00  0.00           H  
ATOM   4234  C   LEU   279      44.844  62.728  53.337  1.00  0.00           C  
ATOM   4235  O   LEU   279      45.707  62.453  52.556  1.00  0.00           O  
ATOM   4236  N   THR   280      43.528  62.845  52.969  1.00  0.00           N  
ATOM   4237  H   THR   280      42.889  62.807  53.750  1.00  0.00           H  
ATOM   4238  CA  THR   280      43.015  62.695  51.596  1.00  0.00           C  
ATOM   4239  HA  THR   280      43.844  62.702  50.889  1.00  0.00           H  
ATOM   4240  CB  THR   280      42.160  61.451  51.392  1.00  0.00           C  
ATOM   4241  HB  THR   280      41.346  61.545  52.111  1.00  0.00           H  
ATOM   4242  CG2 THR   280      41.562  61.120  49.979  1.00  0.00           C  
ATOM   4243 HG21 THR   280      41.308  60.062  50.043  1.00  0.00           H  
ATOM   4244 HG22 THR   280      40.668  61.701  49.751  1.00  0.00           H  
ATOM   4245 HG23 THR   280      42.328  61.265  49.217  1.00  0.00           H  
ATOM   4246  OG1 THR   280      42.833  60.276  51.782  1.00  0.00           O  
ATOM   4247  HG1 THR   280      43.627  60.133  51.262  1.00  0.00           H  
ATOM   4248  C   THR   280      42.185  63.921  51.281  1.00  0.00           C  
ATOM   4249  O   THR   280      41.294  64.255  52.058  1.00  0.00           O  
ATOM   4250  N   ARG   281      42.243  64.567  50.080  1.00  0.00           N  
ATOM   4251  H   ARG   281      43.120  64.382  49.616  1.00  0.00           H  
ATOM   4252  CA  ARG   281      41.246  65.293  49.288  1.00  0.00           C  
ATOM   4253  HA  ARG   281      40.635  65.917  49.941  1.00  0.00           H  
ATOM   4254  CB  ARG   281      42.147  66.048  48.291  1.00  0.00           C  
ATOM   4255  HB2 ARG   281      42.949  66.495  48.879  1.00  0.00           H  
ATOM   4256  HB3 ARG   281      42.604  65.419  47.527  1.00  0.00           H  
ATOM   4257  CG  ARG   281      41.300  67.133  47.590  1.00  0.00           C  
ATOM   4258  HG2 ARG   281      40.337  66.688  47.336  1.00  0.00           H  
ATOM   4259  HG3 ARG   281      41.151  67.999  48.236  1.00  0.00           H  
ATOM   4260  CD  ARG   281      41.910  67.408  46.243  1.00  0.00           C  
ATOM   4261  HD2 ARG   281      42.958  67.709  46.278  1.00  0.00           H  
ATOM   4262  HD3 ARG   281      41.875  66.459  45.708  1.00  0.00           H  
ATOM   4263  NE  ARG   281      41.017  68.344  45.469  1.00  0.00           N  
ATOM   4264  HE  ARG   281      40.235  68.787  45.930  1.00  0.00           H  
ATOM   4265  CZ  ARG   281      41.343  68.809  44.316  1.00  0.00           C  
ATOM   4266  NH1 ARG   281      41.824  68.126  43.330  1.00  0.00           N  
ATOM   4267 HH11 ARG   281      41.630  67.137  43.276  1.00  0.00           H  
ATOM   4268 HH12 ARG   281      41.988  68.615  42.461  1.00  0.00           H  
ATOM   4269  NH2 ARG   281      40.743  69.842  43.923  1.00  0.00           N  
ATOM   4270 HH21 ARG   281      41.188  70.549  43.355  1.00  0.00           H  
ATOM   4271 HH22 ARG   281      40.291  70.308  44.697  1.00  0.00           H  
ATOM   4272  C   ARG   281      40.412  64.248  48.511  1.00  0.00           C  
ATOM   4273  O   ARG   281      40.987  63.401  47.826  1.00  0.00           O  
ATOM   4274  N   ASP   282      39.112  64.203  48.871  1.00  0.00           N  
ATOM   4275  H   ASP   282      38.846  64.890  49.562  1.00  0.00           H  
ATOM   4276  CA  ASP   282      38.109  63.192  48.449  1.00  0.00           C  
ATOM   4277  HA  ASP   282      38.502  62.196  48.651  1.00  0.00           H  
ATOM   4278  CB  ASP   282      37.037  63.305  49.508  1.00  0.00           C  
ATOM   4279  HB2 ASP   282      37.586  63.105  50.428  1.00  0.00           H  
ATOM   4280  HB3 ASP   282      36.486  64.246  49.512  1.00  0.00           H  
ATOM   4281  CG  ASP   282      36.062  62.140  49.317  1.00  0.00           C  
ATOM   4282  OD1 ASP   282      34.819  62.320  49.414  1.00  0.00           O  
ATOM   4283  OD2 ASP   282      36.432  60.955  49.271  1.00  0.00           O  
ATOM   4284  C   ASP   282      37.650  63.357  47.001  1.00  0.00           C  
ATOM   4285  O   ASP   282      36.454  63.725  46.796  1.00  0.00           O  
ATOM   4286  N   GLY   283      38.617  63.160  46.111  1.00  0.00           N  
ATOM   4287  H   GLY   283      39.473  62.796  46.505  1.00  0.00           H  
ATOM   4288  CA  GLY   283      38.632  63.723  44.701  1.00  0.00           C  
ATOM   4289  HA2 GLY   283      39.555  63.406  44.214  1.00  0.00           H  
ATOM   4290  HA3 GLY   283      37.906  63.218  44.064  1.00  0.00           H  
ATOM   4291  C   GLY   283      38.504  65.186  44.524  1.00  0.00           C  
ATOM   4292  O   GLY   283      38.200  65.979  45.373  1.00  0.00           O  
ATOM   4293  N   GLY   284      38.563  65.538  43.222  1.00  0.00           N  
ATOM   4294  H   GLY   284      38.659  64.788  42.552  1.00  0.00           H  
ATOM   4295  CA  GLY   284      38.077  66.894  42.759  1.00  0.00           C  
ATOM   4296  HA2 GLY   284      38.533  67.655  43.392  1.00  0.00           H  
ATOM   4297  HA3 GLY   284      38.349  67.006  41.709  1.00  0.00           H  
ATOM   4298  C   GLY   284      36.504  67.036  42.803  1.00  0.00           C  
ATOM   4299  O   GLY   284      35.866  66.406  42.000  1.00  0.00           O  
ATOM   4300  N   ASN   285      36.004  68.092  43.404  1.00  0.00           N  
ATOM   4301  H   ASN   285      36.619  68.636  43.992  1.00  0.00           H  
ATOM   4302  CA  ASN   285      34.627  68.459  43.422  1.00  0.00           C  
ATOM   4303  HA  ASN   285      34.035  67.562  43.601  1.00  0.00           H  
ATOM   4304  CB  ASN   285      34.380  69.507  44.482  1.00  0.00           C  
ATOM   4305  HB2 ASN   285      34.890  69.201  45.395  1.00  0.00           H  
ATOM   4306  HB3 ASN   285      34.691  70.490  44.129  1.00  0.00           H  
ATOM   4307  CG  ASN   285      32.983  69.445  45.026  1.00  0.00           C  
ATOM   4308  OD1 ASN   285      32.246  68.519  44.753  1.00  0.00           O  
ATOM   4309  ND2 ASN   285      32.578  70.473  45.702  1.00  0.00           N  
ATOM   4310 HD21 ASN   285      33.223  71.188  46.005  1.00  0.00           H  
ATOM   4311 HD22 ASN   285      31.657  70.496  46.116  1.00  0.00           H  
ATOM   4312  C   ASN   285      34.210  68.964  42.014  1.00  0.00           C  
ATOM   4313  O   ASN   285      34.911  69.796  41.428  1.00  0.00           O  
ATOM   4314  N   SER   286      32.911  68.886  41.752  1.00  0.00           N  
ATOM   4315  H   SER   286      32.396  68.333  42.423  1.00  0.00           H  
ATOM   4316  CA  SER   286      32.254  69.362  40.506  1.00  0.00           C  
ATOM   4317  HA  SER   286      33.056  69.469  39.776  1.00  0.00           H  
ATOM   4318  CB  SER   286      31.312  68.299  39.911  1.00  0.00           C  
ATOM   4319  HB2 SER   286      30.505  68.142  40.627  1.00  0.00           H  
ATOM   4320  HB3 SER   286      30.985  68.606  38.918  1.00  0.00           H  
ATOM   4321  OG  SER   286      32.046  67.065  39.823  1.00  0.00           O  
ATOM   4322  HG  SER   286      32.676  67.183  39.109  1.00  0.00           H  
ATOM   4323  C   SER   286      31.696  70.738  40.794  1.00  0.00           C  
ATOM   4324  O   SER   286      30.599  71.100  40.335  1.00  0.00           O  
ATOM   4325  N   ASN   287      32.339  71.568  41.674  1.00  0.00           N  
ATOM   4326  H   ASN   287      33.331  71.444  41.815  1.00  0.00           H  
ATOM   4327  CA  ASN   287      31.922  72.860  42.118  1.00  0.00           C  
ATOM   4328  HA  ASN   287      31.385  73.378  41.324  1.00  0.00           H  
ATOM   4329  CB  ASN   287      30.919  72.666  43.320  1.00  0.00           C  
ATOM   4330  HB2 ASN   287      30.099  72.049  42.951  1.00  0.00           H  
ATOM   4331  HB3 ASN   287      31.404  72.158  44.154  1.00  0.00           H  
ATOM   4332  CG  ASN   287      30.360  74.006  43.761  1.00  0.00           C  
ATOM   4333  OD1 ASN   287      31.092  74.797  44.397  1.00  0.00           O  
ATOM   4334  ND2 ASN   287      29.161  74.369  43.343  1.00  0.00           N  
ATOM   4335 HD21 ASN   287      28.579  73.687  42.878  1.00  0.00           H  
ATOM   4336 HD22 ASN   287      28.831  75.246  43.720  1.00  0.00           H  
ATOM   4337  C   ASN   287      33.100  73.771  42.444  1.00  0.00           C  
ATOM   4338  O   ASN   287      34.160  73.268  42.861  1.00  0.00           O  
ATOM   4339  N   ASN   288      33.058  75.064  42.131  1.00  0.00           N  
ATOM   4340  H   ASN   288      32.392  75.241  41.392  1.00  0.00           H  
ATOM   4341  CA  ASN   288      34.024  76.152  42.509  1.00  0.00           C  
ATOM   4342  HA  ASN   288      34.921  75.919  41.934  1.00  0.00           H  
ATOM   4343  CB  ASN   288      33.488  77.510  41.987  1.00  0.00           C  
ATOM   4344  HB2 ASN   288      32.408  77.438  41.863  1.00  0.00           H  
ATOM   4345  HB3 ASN   288      33.696  78.330  42.675  1.00  0.00           H  
ATOM   4346  CG  ASN   288      34.092  77.887  40.648  1.00  0.00           C  
ATOM   4347  OD1 ASN   288      34.100  77.153  39.617  1.00  0.00           O  
ATOM   4348  ND2 ASN   288      34.378  79.112  40.289  1.00  0.00           N  
ATOM   4349 HD21 ASN   288      34.332  79.128  39.280  1.00  0.00           H  
ATOM   4350 HD22 ASN   288      33.775  79.734  40.807  1.00  0.00           H  
ATOM   4351  C   ASN   288      34.541  76.170  44.012  1.00  0.00           C  
ATOM   4352  O   ASN   288      35.778  76.315  44.122  1.00  0.00           O  
ATOM   4353  N   GLU   289      33.648  76.099  44.993  1.00  0.00           N  
ATOM   4354  H   GLU   289      32.698  75.923  44.698  1.00  0.00           H  
ATOM   4355  CA  GLU   289      33.924  76.724  46.361  1.00  0.00           C  
ATOM   4356  HA  GLU   289      34.804  77.365  46.304  1.00  0.00           H  
ATOM   4357  CB  GLU   289      32.770  77.631  46.763  1.00  0.00           C  
ATOM   4358  HB2 GLU   289      32.096  76.905  47.218  1.00  0.00           H  
ATOM   4359  HB3 GLU   289      33.122  78.280  47.565  1.00  0.00           H  
ATOM   4360  CG  GLU   289      31.961  78.510  45.820  1.00  0.00           C  
ATOM   4361  HG2 GLU   289      32.634  78.840  45.029  1.00  0.00           H  
ATOM   4362  HG3 GLU   289      31.188  77.852  45.422  1.00  0.00           H  
ATOM   4363  CD  GLU   289      31.376  79.736  46.541  1.00  0.00           C  
ATOM   4364  OE1 GLU   289      31.032  79.702  47.727  1.00  0.00           O  
ATOM   4365  OE2 GLU   289      31.307  80.787  45.841  1.00  0.00           O  
ATOM   4366  C   GLU   289      34.188  75.625  47.396  1.00  0.00           C  
ATOM   4367  O   GLU   289      35.262  75.627  47.928  1.00  0.00           O  
ATOM   4368  N   SER   290      33.336  74.677  47.533  1.00  0.00           N  
ATOM   4369  H   SER   290      32.414  74.803  47.138  1.00  0.00           H  
ATOM   4370  CA  SER   290      33.537  73.461  48.382  1.00  0.00           C  
ATOM   4371  HA  SER   290      33.848  73.967  49.296  1.00  0.00           H  
ATOM   4372  CB  SER   290      32.360  72.582  48.574  1.00  0.00           C  
ATOM   4373  HB2 SER   290      31.927  72.394  47.591  1.00  0.00           H  
ATOM   4374  HB3 SER   290      32.684  71.658  49.053  1.00  0.00           H  
ATOM   4375  OG  SER   290      31.372  73.085  49.513  1.00  0.00           O  
ATOM   4376  HG  SER   290      30.684  72.416  49.524  1.00  0.00           H  
ATOM   4377  C   SER   290      34.694  72.539  47.888  1.00  0.00           C  
ATOM   4378  O   SER   290      34.575  72.057  46.750  1.00  0.00           O  
ATOM   4379  N   GLU   291      35.647  72.137  48.774  1.00  0.00           N  
ATOM   4380  H   GLU   291      35.544  72.723  49.591  1.00  0.00           H  
ATOM   4381  CA  GLU   291      36.767  71.244  48.587  1.00  0.00           C  
ATOM   4382  HA  GLU   291      36.605  70.591  47.730  1.00  0.00           H  
ATOM   4383  CB  GLU   291      37.986  72.229  48.504  1.00  0.00           C  
ATOM   4384  HB2 GLU   291      37.748  72.989  47.759  1.00  0.00           H  
ATOM   4385  HB3 GLU   291      38.200  72.767  49.428  1.00  0.00           H  
ATOM   4386  CG  GLU   291      39.194  71.522  47.930  1.00  0.00           C  
ATOM   4387  HG2 GLU   291      39.969  72.281  47.819  1.00  0.00           H  
ATOM   4388  HG3 GLU   291      39.470  70.789  48.688  1.00  0.00           H  
ATOM   4389  CD  GLU   291      38.926  70.939  46.517  1.00  0.00           C  
ATOM   4390  OE1 GLU   291      38.603  69.729  46.391  1.00  0.00           O  
ATOM   4391  OE2 GLU   291      39.257  71.640  45.565  1.00  0.00           O  
ATOM   4392  C   GLU   291      36.834  70.376  49.912  1.00  0.00           C  
ATOM   4393  O   GLU   291      36.719  70.916  51.045  1.00  0.00           O  
ATOM   4394  N   ILE   292      36.976  69.064  49.739  1.00  0.00           N  
ATOM   4395  H   ILE   292      37.368  68.727  48.871  1.00  0.00           H  
ATOM   4396  CA  ILE   292      36.457  68.111  50.740  1.00  0.00           C  
ATOM   4397  HA  ILE   292      36.264  68.814  51.551  1.00  0.00           H  
ATOM   4398  CB  ILE   292      35.067  67.475  50.365  1.00  0.00           C  
ATOM   4399  HB  ILE   292      35.298  66.919  49.456  1.00  0.00           H  
ATOM   4400  CG2 ILE   292      34.515  66.561  51.414  1.00  0.00           C  
ATOM   4401 HG21 ILE   292      33.429  66.472  51.383  1.00  0.00           H  
ATOM   4402 HG22 ILE   292      34.988  65.584  51.317  1.00  0.00           H  
ATOM   4403 HG23 ILE   292      34.789  66.958  52.391  1.00  0.00           H  
ATOM   4404  CG1 ILE   292      34.051  68.581  50.181  1.00  0.00           C  
ATOM   4405 HG12 ILE   292      33.414  68.637  51.064  1.00  0.00           H  
ATOM   4406 HG13 ILE   292      34.494  69.566  50.034  1.00  0.00           H  
ATOM   4407  CD1 ILE   292      33.099  68.288  48.998  1.00  0.00           C  
ATOM   4408 HD11 ILE   292      32.953  67.217  48.861  1.00  0.00           H  
ATOM   4409 HD12 ILE   292      32.110  68.690  49.218  1.00  0.00           H  
ATOM   4410 HD13 ILE   292      33.461  68.640  48.032  1.00  0.00           H  
ATOM   4411  C   ILE   292      37.469  67.063  51.177  1.00  0.00           C  
ATOM   4412  O   ILE   292      38.027  66.328  50.350  1.00  0.00           O  
ATOM   4413  N   PHE   293      37.712  66.902  52.466  1.00  0.00           N  
ATOM   4414  H   PHE   293      37.129  67.338  53.166  1.00  0.00           H  
ATOM   4415  CA  PHE   293      38.767  66.105  52.982  1.00  0.00           C  
ATOM   4416  HA  PHE   293      39.392  65.688  52.192  1.00  0.00           H  
ATOM   4417  CB  PHE   293      39.709  67.085  53.641  1.00  0.00           C  
ATOM   4418  HB2 PHE   293      39.173  67.598  54.440  1.00  0.00           H  
ATOM   4419  HB3 PHE   293      40.582  66.552  54.016  1.00  0.00           H  
ATOM   4420  CG  PHE   293      40.357  68.052  52.602  1.00  0.00           C  
ATOM   4421  CD1 PHE   293      39.700  69.297  52.409  1.00  0.00           C  
ATOM   4422  HD1 PHE   293      38.766  69.354  52.949  1.00  0.00           H  
ATOM   4423  CE1 PHE   293      40.064  70.176  51.366  1.00  0.00           C  
ATOM   4424  HE1 PHE   293      39.533  71.102  51.201  1.00  0.00           H  
ATOM   4425  CZ  PHE   293      41.306  69.980  50.720  1.00  0.00           C  
ATOM   4426  HZ  PHE   293      41.707  70.644  49.969  1.00  0.00           H  
ATOM   4427  CE2 PHE   293      41.934  68.756  50.951  1.00  0.00           C  
ATOM   4428  HE2 PHE   293      42.842  68.583  50.392  1.00  0.00           H  
ATOM   4429  CD2 PHE   293      41.483  67.757  51.837  1.00  0.00           C  
ATOM   4430  HD2 PHE   293      42.131  66.940  52.116  1.00  0.00           H  
ATOM   4431  C   PHE   293      38.400  64.892  54.004  1.00  0.00           C  
ATOM   4432  O   PHE   293      37.288  64.830  54.499  1.00  0.00           O  
ATOM   4433  N   ARG   294      39.271  63.889  54.189  1.00  0.00           N  
ATOM   4434  H   ARG   294      40.116  63.877  53.635  1.00  0.00           H  
ATOM   4435  CA  ARG   294      39.087  62.741  55.113  1.00  0.00           C  
ATOM   4436  HA  ARG   294      38.263  62.869  55.815  1.00  0.00           H  
ATOM   4437  CB  ARG   294      38.599  61.613  54.180  1.00  0.00           C  
ATOM   4438  HB2 ARG   294      39.322  61.411  53.389  1.00  0.00           H  
ATOM   4439  HB3 ARG   294      38.645  60.700  54.774  1.00  0.00           H  
ATOM   4440  CG  ARG   294      37.197  61.837  53.587  1.00  0.00           C  
ATOM   4441  HG2 ARG   294      36.443  62.172  54.299  1.00  0.00           H  
ATOM   4442  HG3 ARG   294      37.242  62.591  52.801  1.00  0.00           H  
ATOM   4443  CD  ARG   294      36.810  60.476  52.964  1.00  0.00           C  
ATOM   4444  HD2 ARG   294      37.684  60.212  52.367  1.00  0.00           H  
ATOM   4445  HD3 ARG   294      36.645  59.715  53.726  1.00  0.00           H  
ATOM   4446  NE  ARG   294      35.608  60.594  52.088  1.00  0.00           N  
ATOM   4447  HE  ARG   294      35.692  60.512  51.085  1.00  0.00           H  
ATOM   4448  CZ  ARG   294      34.410  60.668  52.522  1.00  0.00           C  
ATOM   4449  NH1 ARG   294      34.175  60.299  53.702  1.00  0.00           N  
ATOM   4450 HH11 ARG   294      34.927  60.237  54.373  1.00  0.00           H  
ATOM   4451 HH12 ARG   294      33.235  60.315  54.072  1.00  0.00           H  
ATOM   4452  NH2 ARG   294      33.446  61.023  51.710  1.00  0.00           N  
ATOM   4453 HH21 ARG   294      33.744  61.429  50.834  1.00  0.00           H  
ATOM   4454 HH22 ARG   294      32.566  61.331  52.098  1.00  0.00           H  
ATOM   4455  C   ARG   294      40.400  62.363  55.775  1.00  0.00           C  
ATOM   4456  O   ARG   294      41.398  62.402  55.079  1.00  0.00           O  
ATOM   4457  N   PRO   295      40.432  62.312  57.150  1.00  0.00           N  
ATOM   4458  CD  PRO   295      39.330  62.391  58.062  1.00  0.00           C  
ATOM   4459  HD2 PRO   295      38.569  61.668  57.770  1.00  0.00           H  
ATOM   4460  HD3 PRO   295      38.972  63.411  58.206  1.00  0.00           H  
ATOM   4461  CG  PRO   295      39.897  61.931  59.436  1.00  0.00           C  
ATOM   4462  HG2 PRO   295      39.448  60.995  59.770  1.00  0.00           H  
ATOM   4463  HG3 PRO   295      39.731  62.702  60.189  1.00  0.00           H  
ATOM   4464  CB  PRO   295      41.396  61.788  59.293  1.00  0.00           C  
ATOM   4465  HB2 PRO   295      41.722  60.921  59.867  1.00  0.00           H  
ATOM   4466  HB3 PRO   295      41.898  62.653  59.726  1.00  0.00           H  
ATOM   4467  CA  PRO   295      41.644  61.725  57.825  1.00  0.00           C  
ATOM   4468  HA  PRO   295      42.491  62.389  57.655  1.00  0.00           H  
ATOM   4469  C   PRO   295      42.022  60.338  57.309  1.00  0.00           C  
ATOM   4470  O   PRO   295      41.144  59.441  57.150  1.00  0.00           O  
ATOM   4471  N   GLY   296      43.325  60.077  57.345  1.00  0.00           N  
ATOM   4472  H   GLY   296      44.018  60.803  57.231  1.00  0.00           H  
ATOM   4473  CA  GLY   296      43.809  58.762  57.348  1.00  0.00           C  
ATOM   4474  HA2 GLY   296      44.381  58.639  58.268  1.00  0.00           H  
ATOM   4475  HA3 GLY   296      43.034  58.003  57.238  1.00  0.00           H  
ATOM   4476  C   GLY   296      44.719  58.532  56.132  1.00  0.00           C  
ATOM   4477  O   GLY   296      44.837  59.432  55.242  1.00  0.00           O  
ATOM   4478  N   GLY   297      45.486  57.468  56.065  1.00  0.00           N  
ATOM   4479  H   GLY   297      45.691  57.054  56.963  1.00  0.00           H  
ATOM   4480  CA  GLY   297      46.448  56.992  55.040  1.00  0.00           C  
ATOM   4481  HA2 GLY   297      47.109  57.770  54.657  1.00  0.00           H  
ATOM   4482  HA3 GLY   297      47.048  56.188  55.466  1.00  0.00           H  
ATOM   4483  C   GLY   297      45.756  56.317  53.805  1.00  0.00           C  
ATOM   4484  O   GLY   297      44.536  56.260  53.693  1.00  0.00           O  
ATOM   4485  N   GLY   298      46.570  55.903  52.817  1.00  0.00           N  
ATOM   4486  H   GLY   298      47.508  56.278  52.839  1.00  0.00           H  
ATOM   4487  CA  GLY   298      46.239  54.910  51.843  1.00  0.00           C  
ATOM   4488  HA2 GLY   298      45.169  54.703  51.875  1.00  0.00           H  
ATOM   4489  HA3 GLY   298      46.586  55.287  50.881  1.00  0.00           H  
ATOM   4490  C   GLY   298      46.950  53.576  52.213  1.00  0.00           C  
ATOM   4491  O   GLY   298      46.410  52.548  51.949  1.00  0.00           O  
ATOM   4492  N   ASP   299      48.211  53.557  52.620  1.00  0.00           N  
ATOM   4493  H   ASP   299      48.605  54.441  52.909  1.00  0.00           H  
ATOM   4494  CA  ASP   299      49.023  52.421  53.155  1.00  0.00           C  
ATOM   4495  HA  ASP   299      48.427  51.537  52.928  1.00  0.00           H  
ATOM   4496  CB  ASP   299      50.432  52.448  52.478  1.00  0.00           C  
ATOM   4497  HB2 ASP   299      50.457  52.977  51.525  1.00  0.00           H  
ATOM   4498  HB3 ASP   299      51.054  53.148  53.036  1.00  0.00           H  
ATOM   4499  CG  ASP   299      50.980  51.002  52.484  1.00  0.00           C  
ATOM   4500  OD1 ASP   299      51.301  50.523  51.415  1.00  0.00           O  
ATOM   4501  OD2 ASP   299      51.262  50.468  53.572  1.00  0.00           O  
ATOM   4502  C   ASP   299      49.010  52.504  54.778  1.00  0.00           C  
ATOM   4503  O   ASP   299      48.976  53.570  55.328  1.00  0.00           O  
ATOM   4504  N   MET   300      49.106  51.382  55.460  1.00  0.00           N  
ATOM   4505  H   MET   300      49.278  50.452  55.107  1.00  0.00           H  
ATOM   4506  CA  MET   300      49.638  51.489  56.861  1.00  0.00           C  
ATOM   4507  HA  MET   300      48.920  52.116  57.390  1.00  0.00           H  
ATOM   4508  CB  MET   300      49.711  50.047  57.400  1.00  0.00           C  
ATOM   4509  HB2 MET   300      48.788  49.537  57.123  1.00  0.00           H  
ATOM   4510  HB3 MET   300      50.511  49.452  56.960  1.00  0.00           H  
ATOM   4511  CG  MET   300      49.829  49.958  58.935  1.00  0.00           C  
ATOM   4512  HG2 MET   300      49.909  51.015  59.189  1.00  0.00           H  
ATOM   4513  HG3 MET   300      48.894  49.626  59.387  1.00  0.00           H  
ATOM   4514  SD  MET   300      51.225  49.090  59.544  1.00  0.00           S  
ATOM   4515  CE  MET   300      52.510  50.211  59.312  1.00  0.00           C  
ATOM   4516  HE1 MET   300      52.227  51.074  59.915  1.00  0.00           H  
ATOM   4517  HE2 MET   300      53.419  49.796  59.747  1.00  0.00           H  
ATOM   4518  HE3 MET   300      52.795  50.347  58.269  1.00  0.00           H  
ATOM   4519  C   MET   300      50.999  52.228  57.036  1.00  0.00           C  
ATOM   4520  O   MET   300      51.204  52.870  58.057  1.00  0.00           O  
ATOM   4521  N   ARG   301      51.825  52.188  55.963  1.00  0.00           N  
ATOM   4522  H   ARG   301      51.554  51.584  55.200  1.00  0.00           H  
ATOM   4523  CA  ARG   301      53.186  52.609  56.068  1.00  0.00           C  
ATOM   4524  HA  ARG   301      53.496  52.573  57.112  1.00  0.00           H  
ATOM   4525  CB  ARG   301      54.072  51.746  55.195  1.00  0.00           C  
ATOM   4526  HB2 ARG   301      53.745  51.772  54.155  1.00  0.00           H  
ATOM   4527  HB3 ARG   301      55.123  52.033  55.160  1.00  0.00           H  
ATOM   4528  CG  ARG   301      53.990  50.285  55.661  1.00  0.00           C  
ATOM   4529  HG2 ARG   301      54.568  50.119  56.569  1.00  0.00           H  
ATOM   4530  HG3 ARG   301      52.973  49.943  55.854  1.00  0.00           H  
ATOM   4531  CD  ARG   301      54.588  49.309  54.677  1.00  0.00           C  
ATOM   4532  HD2 ARG   301      55.645  49.554  54.570  1.00  0.00           H  
ATOM   4533  HD3 ARG   301      54.681  48.307  55.097  1.00  0.00           H  
ATOM   4534  NE  ARG   301      53.758  49.145  53.487  1.00  0.00           N  
ATOM   4535  HE  ARG   301      52.831  49.548  53.484  1.00  0.00           H  
ATOM   4536  CZ  ARG   301      54.206  48.665  52.384  1.00  0.00           C  
ATOM   4537  NH1 ARG   301      55.310  48.024  52.174  1.00  0.00           N  
ATOM   4538 HH11 ARG   301      55.899  47.751  52.948  1.00  0.00           H  
ATOM   4539 HH12 ARG   301      55.728  48.148  51.263  1.00  0.00           H  
ATOM   4540  NH2 ARG   301      53.537  48.935  51.350  1.00  0.00           N  
ATOM   4541 HH21 ARG   301      52.635  49.321  51.591  1.00  0.00           H  
ATOM   4542 HH22 ARG   301      54.058  49.108  50.503  1.00  0.00           H  
ATOM   4543  C   ARG   301      53.336  54.119  55.722  1.00  0.00           C  
ATOM   4544  O   ARG   301      54.436  54.637  55.625  1.00  0.00           O  
ATOM   4545  N   ASP   302      52.214  54.871  55.652  1.00  0.00           N  
ATOM   4546  H   ASP   302      51.308  54.429  55.590  1.00  0.00           H  
ATOM   4547  CA  ASP   302      52.208  56.275  55.362  1.00  0.00           C  
ATOM   4548  HA  ASP   302      53.076  56.436  54.722  1.00  0.00           H  
ATOM   4549  CB  ASP   302      50.905  56.777  54.731  1.00  0.00           C  
ATOM   4550  HB2 ASP   302      50.095  56.395  55.353  1.00  0.00           H  
ATOM   4551  HB3 ASP   302      51.041  57.856  54.806  1.00  0.00           H  
ATOM   4552  CG  ASP   302      50.629  56.308  53.264  1.00  0.00           C  
ATOM   4553  OD1 ASP   302      51.615  55.971  52.508  1.00  0.00           O  
ATOM   4554  OD2 ASP   302      49.433  55.999  52.956  1.00  0.00           O  
ATOM   4555  C   ASP   302      52.608  57.145  56.551  1.00  0.00           C  
ATOM   4556  O   ASP   302      53.472  57.997  56.385  1.00  0.00           O  
ATOM   4557  N   ASN   303      52.209  56.694  57.805  1.00  0.00           N  
ATOM   4558  H   ASN   303      51.399  56.106  57.670  1.00  0.00           H  
ATOM   4559  CA  ASN   303      52.948  56.960  59.053  1.00  0.00           C  
ATOM   4560  HA  ASN   303      52.716  57.961  59.417  1.00  0.00           H  
ATOM   4561  CB  ASN   303      52.521  55.891  60.045  1.00  0.00           C  
ATOM   4562  HB2 ASN   303      51.436  55.905  60.149  1.00  0.00           H  
ATOM   4563  HB3 ASN   303      52.882  54.937  59.661  1.00  0.00           H  
ATOM   4564  CG  ASN   303      52.999  56.231  61.475  1.00  0.00           C  
ATOM   4565  OD1 ASN   303      53.555  57.235  61.891  1.00  0.00           O  
ATOM   4566  ND2 ASN   303      53.040  55.222  62.332  1.00  0.00           N  
ATOM   4567 HD21 ASN   303      53.523  55.270  63.218  1.00  0.00           H  
ATOM   4568 HD22 ASN   303      52.799  54.296  62.009  1.00  0.00           H  
ATOM   4569  C   ASN   303      54.516  56.937  58.912  1.00  0.00           C  
ATOM   4570  O   ASN   303      55.139  57.873  59.357  1.00  0.00           O  
ATOM   4571  N   TRP   304      55.130  55.962  58.252  1.00  0.00           N  
ATOM   4572  H   TRP   304      54.649  55.263  57.702  1.00  0.00           H  
ATOM   4573  CA  TRP   304      56.651  55.847  58.288  1.00  0.00           C  
ATOM   4574  HA  TRP   304      56.959  56.274  59.242  1.00  0.00           H  
ATOM   4575  CB  TRP   304      57.102  54.380  58.128  1.00  0.00           C  
ATOM   4576  HB2 TRP   304      56.860  54.208  57.080  1.00  0.00           H  
ATOM   4577  HB3 TRP   304      58.188  54.334  58.201  1.00  0.00           H  
ATOM   4578  CG  TRP   304      56.489  53.196  58.845  1.00  0.00           C  
ATOM   4579  CD1 TRP   304      55.838  53.242  60.060  1.00  0.00           C  
ATOM   4580  HD1 TRP   304      55.656  54.121  60.661  1.00  0.00           H  
ATOM   4581  NE1 TRP   304      55.513  51.941  60.443  1.00  0.00           N  
ATOM   4582  HE1 TRP   304      55.003  51.727  61.288  1.00  0.00           H  
ATOM   4583  CE2 TRP   304      56.120  51.019  59.615  1.00  0.00           C  
ATOM   4584  CZ2 TRP   304      56.006  49.636  59.466  1.00  0.00           C  
ATOM   4585  HZ2 TRP   304      55.501  49.049  60.219  1.00  0.00           H  
ATOM   4586  CH2 TRP   304      56.596  48.950  58.421  1.00  0.00           C  
ATOM   4587  HH2 TRP   304      56.651  47.875  58.509  1.00  0.00           H  
ATOM   4588  CZ3 TRP   304      57.370  49.697  57.534  1.00  0.00           C  
ATOM   4589  HZ3 TRP   304      57.755  49.162  56.678  1.00  0.00           H  
ATOM   4590  CE3 TRP   304      57.486  51.082  57.645  1.00  0.00           C  
ATOM   4591  HE3 TRP   304      57.981  51.584  56.827  1.00  0.00           H  
ATOM   4592  CD2 TRP   304      56.740  51.787  58.597  1.00  0.00           C  
ATOM   4593  C   TRP   304      57.199  56.832  57.221  1.00  0.00           C  
ATOM   4594  O   TRP   304      58.324  57.320  57.476  1.00  0.00           O  
ATOM   4595  N   ARG   305      56.504  57.019  56.066  1.00  0.00           N  
ATOM   4596  H   ARG   305      55.562  56.663  56.146  1.00  0.00           H  
ATOM   4597  CA  ARG   305      56.785  58.083  55.117  1.00  0.00           C  
ATOM   4598  HA  ARG   305      57.715  57.879  54.585  1.00  0.00           H  
ATOM   4599  CB  ARG   305      55.745  58.053  53.960  1.00  0.00           C  
ATOM   4600  HB2 ARG   305      54.742  57.882  54.350  1.00  0.00           H  
ATOM   4601  HB3 ARG   305      55.699  59.033  53.486  1.00  0.00           H  
ATOM   4602  CG  ARG   305      56.115  57.026  52.950  1.00  0.00           C  
ATOM   4603  HG2 ARG   305      56.899  57.496  52.356  1.00  0.00           H  
ATOM   4604  HG3 ARG   305      56.478  56.121  53.439  1.00  0.00           H  
ATOM   4605  CD  ARG   305      54.962  56.656  52.039  1.00  0.00           C  
ATOM   4606  HD2 ARG   305      54.089  56.479  52.666  1.00  0.00           H  
ATOM   4607  HD3 ARG   305      54.732  57.481  51.364  1.00  0.00           H  
ATOM   4608  NE  ARG   305      55.238  55.522  51.201  1.00  0.00           N  
ATOM   4609  HE  ARG   305      56.151  55.455  50.776  1.00  0.00           H  
ATOM   4610  CZ  ARG   305      54.366  54.712  50.558  1.00  0.00           C  
ATOM   4611  NH1 ARG   305      53.191  54.419  50.908  1.00  0.00           N  
ATOM   4612 HH11 ARG   305      52.805  54.855  51.733  1.00  0.00           H  
ATOM   4613 HH12 ARG   305      52.694  53.619  50.544  1.00  0.00           H  
ATOM   4614  NH2 ARG   305      54.740  54.210  49.435  1.00  0.00           N  
ATOM   4615 HH21 ARG   305      55.692  54.306  49.113  1.00  0.00           H  
ATOM   4616 HH22 ARG   305      54.217  53.362  49.269  1.00  0.00           H  
ATOM   4617  C   ARG   305      56.809  59.471  55.644  1.00  0.00           C  
ATOM   4618  O   ARG   305      57.348  60.391  55.032  1.00  0.00           O  
ATOM   4619  N   SER   306      56.378  59.620  56.888  1.00  0.00           N  
ATOM   4620  H   SER   306      55.982  58.855  57.414  1.00  0.00           H  
ATOM   4621  CA  SER   306      56.359  60.872  57.639  1.00  0.00           C  
ATOM   4622  HA  SER   306      56.298  61.639  56.868  1.00  0.00           H  
ATOM   4623  CB  SER   306      55.144  61.052  58.492  1.00  0.00           C  
ATOM   4624  HB2 SER   306      54.801  62.087  58.493  1.00  0.00           H  
ATOM   4625  HB3 SER   306      54.339  60.463  58.051  1.00  0.00           H  
ATOM   4626  OG  SER   306      55.326  60.532  59.800  1.00  0.00           O  
ATOM   4627  HG  SER   306      55.370  59.574  59.758  1.00  0.00           H  
ATOM   4628  C   SER   306      57.612  61.216  58.491  1.00  0.00           C  
ATOM   4629  O   SER   306      57.838  62.397  58.743  1.00  0.00           O  
ATOM   4630  N   GLU   307      58.480  60.227  58.801  1.00  0.00           N  
ATOM   4631  H   GLU   307      58.199  59.288  58.558  1.00  0.00           H  
ATOM   4632  CA  GLU   307      59.861  60.507  59.252  1.00  0.00           C  
ATOM   4633  HA  GLU   307      59.910  61.527  59.632  1.00  0.00           H  
ATOM   4634  CB  GLU   307      60.272  59.500  60.331  1.00  0.00           C  
ATOM   4635  HB2 GLU   307      59.911  58.514  60.039  1.00  0.00           H  
ATOM   4636  HB3 GLU   307      61.360  59.552  60.368  1.00  0.00           H  
ATOM   4637  CG  GLU   307      59.887  59.936  61.759  1.00  0.00           C  
ATOM   4638  HG2 GLU   307      58.799  59.911  61.820  1.00  0.00           H  
ATOM   4639  HG3 GLU   307      60.123  59.206  62.533  1.00  0.00           H  
ATOM   4640  CD  GLU   307      60.449  61.284  62.170  1.00  0.00           C  
ATOM   4641  OE1 GLU   307      59.650  62.253  62.333  1.00  0.00           O  
ATOM   4642  OE2 GLU   307      61.674  61.320  62.436  1.00  0.00           O  
ATOM   4643  C   GLU   307      60.716  60.524  57.990  1.00  0.00           C  
ATOM   4644  O   GLU   307      61.624  61.371  57.871  1.00  0.00           O  
ATOM   4645  N   LEU   308      60.610  59.391  57.299  1.00  0.00           N  
ATOM   4646  H   LEU   308      59.967  58.735  57.719  1.00  0.00           H  
ATOM   4647  CA  LEU   308      61.524  59.031  56.169  1.00  0.00           C  
ATOM   4648  HA  LEU   308      62.516  59.137  56.607  1.00  0.00           H  
ATOM   4649  CB  LEU   308      61.193  57.610  55.734  1.00  0.00           C  
ATOM   4650  HB2 LEU   308      60.112  57.619  55.588  1.00  0.00           H  
ATOM   4651  HB3 LEU   308      61.631  57.355  54.768  1.00  0.00           H  
ATOM   4652  CG  LEU   308      61.541  56.463  56.757  1.00  0.00           C  
ATOM   4653  HG  LEU   308      61.438  56.804  57.788  1.00  0.00           H  
ATOM   4654  CD1 LEU   308      60.784  55.173  56.597  1.00  0.00           C  
ATOM   4655 HD11 LEU   308      60.889  54.541  57.479  1.00  0.00           H  
ATOM   4656 HD12 LEU   308      59.741  55.358  56.342  1.00  0.00           H  
ATOM   4657 HD13 LEU   308      61.215  54.654  55.741  1.00  0.00           H  
ATOM   4658  CD2 LEU   308      62.976  56.146  56.849  1.00  0.00           C  
ATOM   4659 HD21 LEU   308      63.580  57.044  56.977  1.00  0.00           H  
ATOM   4660 HD22 LEU   308      63.232  55.560  57.732  1.00  0.00           H  
ATOM   4661 HD23 LEU   308      63.239  55.508  56.005  1.00  0.00           H  
ATOM   4662  C   LEU   308      61.625  59.976  54.913  1.00  0.00           C  
ATOM   4663  O   LEU   308      62.643  59.990  54.206  1.00  0.00           O  
ATOM   4664  N   TYR   309      60.710  60.960  54.711  1.00  0.00           N  
ATOM   4665  H   TYR   309      59.756  60.750  54.971  1.00  0.00           H  
ATOM   4666  CA  TYR   309      60.934  62.243  53.930  1.00  0.00           C  
ATOM   4667  HA  TYR   309      60.854  61.850  52.916  1.00  0.00           H  
ATOM   4668  CB  TYR   309      59.801  63.197  54.164  1.00  0.00           C  
ATOM   4669  HB2 TYR   309      59.619  63.720  53.226  1.00  0.00           H  
ATOM   4670  HB3 TYR   309      58.874  62.680  54.411  1.00  0.00           H  
ATOM   4671  CG  TYR   309      60.011  64.113  55.321  1.00  0.00           C  
ATOM   4672  CD1 TYR   309      59.839  63.686  56.634  1.00  0.00           C  
ATOM   4673  HD1 TYR   309      59.515  62.668  56.790  1.00  0.00           H  
ATOM   4674  CE1 TYR   309      60.128  64.544  57.768  1.00  0.00           C  
ATOM   4675  HE1 TYR   309      60.001  64.135  58.760  1.00  0.00           H  
ATOM   4676  CZ  TYR   309      60.616  65.835  57.561  1.00  0.00           C  
ATOM   4677  OH  TYR   309      61.085  66.603  58.613  1.00  0.00           O  
ATOM   4678  HH  TYR   309      61.308  67.498  58.347  1.00  0.00           H  
ATOM   4679  CE2 TYR   309      60.644  66.315  56.235  1.00  0.00           C  
ATOM   4680  HE2 TYR   309      61.040  67.302  56.052  1.00  0.00           H  
ATOM   4681  CD2 TYR   309      60.511  65.443  55.138  1.00  0.00           C  
ATOM   4682  HD2 TYR   309      60.705  65.787  54.132  1.00  0.00           H  
ATOM   4683  C   TYR   309      62.309  62.937  54.068  1.00  0.00           C  
ATOM   4684  O   TYR   309      62.756  63.436  53.058  1.00  0.00           O  
ATOM   4685  N   LYS   310      62.988  62.954  55.225  1.00  0.00           N  
ATOM   4686  H   LYS   310      62.649  62.246  55.860  1.00  0.00           H  
ATOM   4687  CA  LYS   310      64.198  63.752  55.576  1.00  0.00           C  
ATOM   4688  HA  LYS   310      64.077  64.758  55.175  1.00  0.00           H  
ATOM   4689  CB  LYS   310      64.361  63.836  57.121  1.00  0.00           C  
ATOM   4690  HB2 LYS   310      63.358  63.669  57.514  1.00  0.00           H  
ATOM   4691  HB3 LYS   310      64.972  62.999  57.459  1.00  0.00           H  
ATOM   4692  CG  LYS   310      64.975  65.140  57.563  1.00  0.00           C  
ATOM   4693  HG2 LYS   310      65.919  65.241  57.027  1.00  0.00           H  
ATOM   4694  HG3 LYS   310      64.117  65.741  57.261  1.00  0.00           H  
ATOM   4695  CD  LYS   310      65.335  65.272  59.029  1.00  0.00           C  
ATOM   4696  HD2 LYS   310      65.843  64.412  59.466  1.00  0.00           H  
ATOM   4697  HD3 LYS   310      65.851  66.217  59.199  1.00  0.00           H  
ATOM   4698  CE  LYS   310      64.022  65.450  59.848  1.00  0.00           C  
ATOM   4699  HE2 LYS   310      63.922  66.422  60.330  1.00  0.00           H  
ATOM   4700  HE3 LYS   310      63.153  65.222  59.231  1.00  0.00           H  
ATOM   4701  NZ  LYS   310      63.919  64.425  60.924  1.00  0.00           N  
ATOM   4702  HZ1 LYS   310      64.825  64.431  61.370  1.00  0.00           H  
ATOM   4703  HZ2 LYS   310      63.218  64.670  61.609  1.00  0.00           H  
ATOM   4704  HZ3 LYS   310      63.769  63.532  60.477  1.00  0.00           H  
ATOM   4705  C   LYS   310      65.512  63.287  54.945  1.00  0.00           C  
ATOM   4706  O   LYS   310      66.624  63.763  55.182  1.00  0.00           O  
ATOM   4707  N   TYR   311      65.369  62.238  54.174  1.00  0.00           N  
ATOM   4708  H   TYR   311      64.520  62.210  53.627  1.00  0.00           H  
ATOM   4709  CA  TYR   311      66.488  61.283  53.877  1.00  0.00           C  
ATOM   4710  HA  TYR   311      67.364  61.748  54.330  1.00  0.00           H  
ATOM   4711  CB  TYR   311      66.195  59.916  54.550  1.00  0.00           C  
ATOM   4712  HB2 TYR   311      65.223  59.597  54.175  1.00  0.00           H  
ATOM   4713  HB3 TYR   311      66.926  59.176  54.226  1.00  0.00           H  
ATOM   4714  CG  TYR   311      66.341  60.051  56.033  1.00  0.00           C  
ATOM   4715  CD1 TYR   311      67.660  60.144  56.550  1.00  0.00           C  
ATOM   4716  HD1 TYR   311      68.517  60.085  55.895  1.00  0.00           H  
ATOM   4717  CE1 TYR   311      67.893  60.149  57.943  1.00  0.00           C  
ATOM   4718  HE1 TYR   311      68.883  60.057  58.366  1.00  0.00           H  
ATOM   4719  CZ  TYR   311      66.759  60.312  58.759  1.00  0.00           C  
ATOM   4720  OH  TYR   311      66.923  60.379  60.077  1.00  0.00           O  
ATOM   4721  HH  TYR   311      67.857  60.434  60.290  1.00  0.00           H  
ATOM   4722  CE2 TYR   311      65.407  60.229  58.242  1.00  0.00           C  
ATOM   4723  HE2 TYR   311      64.588  60.125  58.938  1.00  0.00           H  
ATOM   4724  CD2 TYR   311      65.252  60.212  56.850  1.00  0.00           C  
ATOM   4725  HD2 TYR   311      64.276  60.396  56.426  1.00  0.00           H  
ATOM   4726  C   TYR   311      66.740  61.154  52.372  1.00  0.00           C  
ATOM   4727  O   TYR   311      65.785  61.162  51.562  1.00  0.00           O  
ATOM   4728  N   LYS   312      67.954  60.921  51.994  1.00  0.00           N  
ATOM   4729  H   LYS   312      68.663  61.130  52.682  1.00  0.00           H  
ATOM   4730  CA  LYS   312      68.315  60.280  50.713  1.00  0.00           C  
ATOM   4731  HA  LYS   312      67.391  59.823  50.358  1.00  0.00           H  
ATOM   4732  CB  LYS   312      68.824  61.225  49.667  1.00  0.00           C  
ATOM   4733  HB2 LYS   312      68.269  62.160  49.587  1.00  0.00           H  
ATOM   4734  HB3 LYS   312      69.769  61.598  50.062  1.00  0.00           H  
ATOM   4735  CG  LYS   312      68.797  60.722  48.194  1.00  0.00           C  
ATOM   4736  HG2 LYS   312      69.312  59.769  48.073  1.00  0.00           H  
ATOM   4737  HG3 LYS   312      67.746  60.496  48.017  1.00  0.00           H  
ATOM   4738  CD  LYS   312      69.214  61.820  47.210  1.00  0.00           C  
ATOM   4739  HD2 LYS   312      68.497  62.640  47.259  1.00  0.00           H  
ATOM   4740  HD3 LYS   312      70.193  62.227  47.463  1.00  0.00           H  
ATOM   4741  CE  LYS   312      69.428  61.296  45.827  1.00  0.00           C  
ATOM   4742  HE2 LYS   312      69.988  60.372  45.973  1.00  0.00           H  
ATOM   4743  HE3 LYS   312      68.531  60.978  45.296  1.00  0.00           H  
ATOM   4744  NZ  LYS   312      70.158  62.183  44.894  1.00  0.00           N  
ATOM   4745  HZ1 LYS   312      71.149  62.018  44.789  1.00  0.00           H  
ATOM   4746  HZ2 LYS   312      69.749  61.994  43.990  1.00  0.00           H  
ATOM   4747  HZ3 LYS   312      69.955  63.152  45.097  1.00  0.00           H  
ATOM   4748  C   LYS   312      69.307  59.168  50.921  1.00  0.00           C  
ATOM   4749  O   LYS   312      70.451  59.455  51.304  1.00  0.00           O  
ATOM   4750  N   VAL   313      68.893  57.944  50.758  1.00  0.00           N  
ATOM   4751  H   VAL   313      67.958  57.844  50.389  1.00  0.00           H  
ATOM   4752  CA  VAL   313      69.747  56.738  50.617  1.00  0.00           C  
ATOM   4753  HA  VAL   313      70.475  56.729  51.429  1.00  0.00           H  
ATOM   4754  CB  VAL   313      68.792  55.481  50.776  1.00  0.00           C  
ATOM   4755  HB  VAL   313      68.056  55.545  49.974  1.00  0.00           H  
ATOM   4756  CG1 VAL   313      69.528  54.171  50.611  1.00  0.00           C  
ATOM   4757 HG11 VAL   313      68.805  53.357  50.566  1.00  0.00           H  
ATOM   4758 HG12 VAL   313      70.086  54.299  49.684  1.00  0.00           H  
ATOM   4759 HG13 VAL   313      70.282  54.064  51.390  1.00  0.00           H  
ATOM   4760  CG2 VAL   313      67.972  55.395  52.139  1.00  0.00           C  
ATOM   4761 HG21 VAL   313      68.644  55.063  52.930  1.00  0.00           H  
ATOM   4762 HG22 VAL   313      67.521  56.368  52.335  1.00  0.00           H  
ATOM   4763 HG23 VAL   313      67.257  54.576  52.052  1.00  0.00           H  
ATOM   4764  C   VAL   313      70.612  56.821  49.318  1.00  0.00           C  
ATOM   4765  O   VAL   313      70.087  56.673  48.233  1.00  0.00           O  
ATOM   4766  N   VAL   314      71.945  56.971  49.350  1.00  0.00           N  
ATOM   4767  H   VAL   314      72.380  56.789  50.243  1.00  0.00           H  
ATOM   4768  CA  VAL   314      72.780  57.020  48.112  1.00  0.00           C  
ATOM   4769  HA  VAL   314      72.114  57.121  47.255  1.00  0.00           H  
ATOM   4770  CB  VAL   314      73.565  58.428  48.159  1.00  0.00           C  
ATOM   4771  HB  VAL   314      74.097  58.447  47.208  1.00  0.00           H  
ATOM   4772  CG1 VAL   314      72.438  59.558  48.064  1.00  0.00           C  
ATOM   4773 HG11 VAL   314      71.964  59.403  47.095  1.00  0.00           H  
ATOM   4774 HG12 VAL   314      71.639  59.508  48.803  1.00  0.00           H  
ATOM   4775 HG13 VAL   314      73.004  60.489  48.089  1.00  0.00           H  
ATOM   4776  CG2 VAL   314      74.363  58.600  49.466  1.00  0.00           C  
ATOM   4777 HG21 VAL   314      74.667  59.639  49.592  1.00  0.00           H  
ATOM   4778 HG22 VAL   314      73.697  58.472  50.320  1.00  0.00           H  
ATOM   4779 HG23 VAL   314      75.184  57.892  49.575  1.00  0.00           H  
ATOM   4780  C   VAL   314      73.844  55.909  48.000  1.00  0.00           C  
ATOM   4781  O   VAL   314      74.319  55.453  49.057  1.00  0.00           O  
ATOM   4782  N   LYS   315      74.288  55.553  46.759  1.00  0.00           N  
ATOM   4783  H   LYS   315      73.683  55.660  45.957  1.00  0.00           H  
ATOM   4784  CA  LYS   315      75.591  54.969  46.474  1.00  0.00           C  
ATOM   4785  HA  LYS   315      75.819  54.296  47.300  1.00  0.00           H  
ATOM   4786  CB  LYS   315      75.641  54.234  45.112  1.00  0.00           C  
ATOM   4787  HB2 LYS   315      75.022  54.768  44.392  1.00  0.00           H  
ATOM   4788  HB3 LYS   315      76.677  54.179  44.776  1.00  0.00           H  
ATOM   4789  CG  LYS   315      75.265  52.740  45.264  1.00  0.00           C  
ATOM   4790  HG2 LYS   315      75.709  52.513  46.233  1.00  0.00           H  
ATOM   4791  HG3 LYS   315      74.194  52.718  45.465  1.00  0.00           H  
ATOM   4792  CD  LYS   315      75.606  51.860  44.038  1.00  0.00           C  
ATOM   4793  HD2 LYS   315      74.757  51.634  43.393  1.00  0.00           H  
ATOM   4794  HD3 LYS   315      76.362  52.426  43.492  1.00  0.00           H  
ATOM   4795  CE  LYS   315      76.055  50.565  44.567  1.00  0.00           C  
ATOM   4796  HE2 LYS   315      76.849  50.731  45.295  1.00  0.00           H  
ATOM   4797  HE3 LYS   315      75.197  50.299  45.184  1.00  0.00           H  
ATOM   4798  NZ  LYS   315      76.465  49.559  43.617  1.00  0.00           N  
ATOM   4799  HZ1 LYS   315      77.325  49.091  43.865  1.00  0.00           H  
ATOM   4800  HZ2 LYS   315      75.696  48.908  43.556  1.00  0.00           H  
ATOM   4801  HZ3 LYS   315      76.591  49.916  42.680  1.00  0.00           H  
ATOM   4802  C   LYS   315      76.636  56.119  46.494  1.00  0.00           C  
ATOM   4803  O   LYS   315      76.476  57.108  45.833  1.00  0.00           O  
ATOM   4804  N   ILE   316      77.736  55.853  47.206  1.00  0.00           N  
ATOM   4805  H   ILE   316      77.856  55.025  47.772  1.00  0.00           H  
ATOM   4806  CA  ILE   316      78.993  56.658  47.146  1.00  0.00           C  
ATOM   4807  HA  ILE   316      78.750  57.683  46.868  1.00  0.00           H  
ATOM   4808  CB  ILE   316      79.641  56.792  48.523  1.00  0.00           C  
ATOM   4809  HB  ILE   316      80.595  57.317  48.495  1.00  0.00           H  
ATOM   4810  CG2 ILE   316      78.705  57.545  49.490  1.00  0.00           C  
ATOM   4811 HG21 ILE   316      78.653  58.581  49.156  1.00  0.00           H  
ATOM   4812 HG22 ILE   316      77.762  57.023  49.650  1.00  0.00           H  
ATOM   4813 HG23 ILE   316      79.185  57.523  50.468  1.00  0.00           H  
ATOM   4814  CG1 ILE   316      79.981  55.434  49.175  1.00  0.00           C  
ATOM   4815 HG12 ILE   316      79.372  55.179  50.042  1.00  0.00           H  
ATOM   4816 HG13 ILE   316      79.990  54.696  48.373  1.00  0.00           H  
ATOM   4817  CD1 ILE   316      81.460  55.431  49.692  1.00  0.00           C  
ATOM   4818 HD11 ILE   316      82.141  55.614  48.860  1.00  0.00           H  
ATOM   4819 HD12 ILE   316      81.546  56.137  50.518  1.00  0.00           H  
ATOM   4820 HD13 ILE   316      81.701  54.454  50.109  1.00  0.00           H  
ATOM   4821  C   ILE   316      79.969  56.126  46.193  1.00  0.00           C  
ATOM   4822  O   ILE   316      81.044  56.797  46.109  1.00  0.00           O  
ATOM   4823  OXT ILE   316      79.780  55.197  45.380  1.00  0.00           O  
ATOM   4824  C1  0YB   317      36.912  85.053  45.394  1.00  0.00           C  
ATOM   4825  H1  0YB   317      36.701  85.378  46.413  1.00  0.00           H  
ATOM   4826  O5  0YB   317      35.825  84.118  44.966  1.00  0.00           O  
ATOM   4827  C5  0YB   317      34.482  84.708  45.007  1.00  0.00           C  
ATOM   4828  H5  0YB   317      34.297  85.037  46.029  1.00  0.00           H  
ATOM   4829  C6  0YB   317      33.560  83.513  44.564  1.00  0.00           C  
ATOM   4830  H62 0YB   317      34.087  82.838  43.889  1.00  0.00           H  
ATOM   4831  H61 0YB   317      32.635  83.833  44.084  1.00  0.00           H  
ATOM   4832  O6  0YB   317      33.292  82.727  45.711  1.00  0.00           O  
ATOM   4833  H6O 0YB   317      32.571  82.099  45.628  1.00  0.00           H  
ATOM   4834  C4  0YB   317      34.482  85.925  44.027  1.00  0.00           C  
ATOM   4835  H4  0YB   317      34.589  85.419  43.067  1.00  0.00           H  
ATOM   4836  O4  0YB   317      33.148  86.514  44.093  1.00  0.00           O  
ATOM   4837  H4O 0YB   317      33.203  86.856  44.988  1.00  0.00           H  
ATOM   4838  C3  0YB   317      35.568  87.043  44.277  1.00  0.00           C  
ATOM   4839  H3  0YB   317      35.279  87.487  45.230  1.00  0.00           H  
ATOM   4840  O3  0YB   317      35.475  88.035  43.178  1.00  0.00           O  
ATOM   4841  H3O 0YB   317      34.555  88.309  43.171  1.00  0.00           H  
ATOM   4842  C2  0YB   317      36.997  86.388  44.493  1.00  0.00           C  
ATOM   4843  H2  0YB   317      37.412  86.039  43.547  1.00  0.00           H  
ATOM   4844  N2  0YB   317      37.936  87.389  44.918  1.00  0.00           N  
ATOM   4845  H2N 0YB   317      37.532  87.907  45.686  1.00  0.00           H  
ATOM   4846  C2N 0YB   317      39.279  87.252  44.794  1.00  0.00           C  
ATOM   4847  O2N 0YB   317      39.681  86.238  44.183  1.00  0.00           O  
ATOM   4848  CME 0YB   317      40.159  88.226  45.561  1.00  0.00           C  
ATOM   4849  H3M 0YB   317      39.569  88.856  46.228  1.00  0.00           H  
ATOM   4850  H2M 0YB   317      40.880  87.592  46.077  1.00  0.00           H  
ATOM   4851  H1M 0YB   317      40.714  88.978  45.001  1.00  0.00           H  
ATOM   4852  C1  0YB   318      35.688  79.552  40.721  1.00  0.00           C  
ATOM   4853  H1  0YB   318      36.317  78.664  40.780  1.00  0.00           H  
ATOM   4854  O5  0YB   318      35.339  80.140  41.990  1.00  0.00           O  
ATOM   4855  C5  0YB   318      36.402  80.715  42.773  1.00  0.00           C  
ATOM   4856  H5  0YB   318      37.240  80.020  42.722  1.00  0.00           H  
ATOM   4857  C6  0YB   318      35.913  80.880  44.181  1.00  0.00           C  
ATOM   4858  H62 0YB   318      34.829  80.805  44.268  1.00  0.00           H  
ATOM   4859  H61 0YB   318      36.255  81.864  44.504  1.00  0.00           H  
ATOM   4860  O6  0YB   318      36.471  79.907  45.088  1.00  0.00           O  
ATOM   4861  H6O 0YB   318      35.797  79.657  45.724  1.00  0.00           H  
ATOM   4862  C4  0YB   318      36.851  82.004  42.028  1.00  0.00           C  
ATOM   4863  H4  0YB   318      36.020  82.709  42.013  1.00  0.00           H  
ATOM   4864  O4  0YB   318      37.944  82.578  42.794  1.00  0.00           O  
ATOM   4865  H4O 0YB   318      38.601  82.976  42.218  1.00  0.00           H  
ATOM   4866  C3  0YB   318      37.373  81.605  40.550  1.00  0.00           C  
ATOM   4867  H3  0YB   318      38.308  81.053  40.643  1.00  0.00           H  
ATOM   4868  O3  0YB   318      37.606  82.830  39.766  1.00  0.00           O  
ATOM   4869  H3O 0YB   318      38.249  82.576  39.100  1.00  0.00           H  
ATOM   4870  C2  0YB   318      36.318  80.709  39.792  1.00  0.00           C  
ATOM   4871  H2  0YB   318      35.463  81.301  39.466  1.00  0.00           H  
ATOM   4872  N2  0YB   318      36.929  80.085  38.629  1.00  0.00           N  
ATOM   4873  H2N 0YB   318      37.663  79.414  38.805  1.00  0.00           H  
ATOM   4874  C2N 0YB   318      36.412  80.043  37.377  1.00  0.00           C  
ATOM   4875  O2N 0YB   318      35.277  80.506  37.105  1.00  0.00           O  
ATOM   4876  CME 0YB   318      37.225  79.354  36.328  1.00  0.00           C  
ATOM   4877  H3M 0YB   318      36.763  79.623  35.378  1.00  0.00           H  
ATOM   4878  H2M 0YB   318      38.273  79.653  36.329  1.00  0.00           H  
ATOM   4879  H1M 0YB   318      37.240  78.274  36.473  1.00  0.00           H  
ATOM   4880  C1  0YB   319      30.600  68.455  60.744  1.00  0.00           C  
ATOM   4881  H1  0YB   319      31.191  68.790  59.892  1.00  0.00           H  
ATOM   4882  O5  0YB   319      30.953  69.211  61.945  1.00  0.00           O  
ATOM   4883  C5  0YB   319      30.727  70.688  61.720  1.00  0.00           C  
ATOM   4884  H5  0YB   319      31.354  71.026  60.894  1.00  0.00           H  
ATOM   4885  C6  0YB   319      31.198  71.395  63.037  1.00  0.00           C  
ATOM   4886  H62 0YB   319      30.797  72.397  63.190  1.00  0.00           H  
ATOM   4887  H61 0YB   319      32.285  71.346  63.092  1.00  0.00           H  
ATOM   4888  O6  0YB   319      30.624  70.733  64.175  1.00  0.00           O  
ATOM   4889  H6O 0YB   319      31.329  70.314  64.674  1.00  0.00           H  
ATOM   4890  C4  0YB   319      29.201  70.953  61.456  1.00  0.00           C  
ATOM   4891  H4  0YB   319      28.702  70.531  62.329  1.00  0.00           H  
ATOM   4892  O4  0YB   319      29.008  72.376  61.188  1.00  0.00           O  
ATOM   4893  H4O 0YB   319      28.162  72.539  61.611  1.00  0.00           H  
ATOM   4894  C3  0YB   319      28.643  70.155  60.197  1.00  0.00           C  
ATOM   4895  H3  0YB   319      29.188  70.511  59.324  1.00  0.00           H  
ATOM   4896  O3  0YB   319      27.246  70.364  60.038  1.00  0.00           O  
ATOM   4897  H3O 0YB   319      27.058  70.321  59.097  1.00  0.00           H  
ATOM   4898  C2  0YB   319      29.086  68.606  60.374  1.00  0.00           C  
ATOM   4899  H2  0YB   319      28.463  68.119  61.124  1.00  0.00           H  
ATOM   4900  N2  0YB   319      28.866  67.891  59.111  1.00  0.00           N  
ATOM   4901  H2N 0YB   319      29.537  68.052  58.373  1.00  0.00           H  
ATOM   4902  C2N 0YB   319      27.741  67.158  58.845  1.00  0.00           C  
ATOM   4903  O2N 0YB   319      26.708  67.329  59.444  1.00  0.00           O  
ATOM   4904  CME 0YB   319      27.933  66.147  57.675  1.00  0.00           C  
ATOM   4905  H3M 0YB   319      28.973  65.982  57.394  1.00  0.00           H  
ATOM   4906  H2M 0YB   319      27.504  65.185  57.956  1.00  0.00           H  
ATOM   4907  H1M 0YB   319      27.385  66.591  56.844  1.00  0.00           H  
ATOM   4908  C1  0YB   320      59.232  59.881  69.623  1.00  0.00           C  
ATOM   4909  H1  0YB   320      59.638  60.838  69.951  1.00  0.00           H  
ATOM   4910  O5  0YB   320      59.100  59.775  68.142  1.00  0.00           O  
ATOM   4911  C5  0YB   320      60.342  59.585  67.368  1.00  0.00           C  
ATOM   4912  H5  0YB   320      60.934  60.479  67.566  1.00  0.00           H  
ATOM   4913  C6  0YB   320      59.989  59.585  65.876  1.00  0.00           C  
ATOM   4914  H62 0YB   320      60.922  59.526  65.315  1.00  0.00           H  
ATOM   4915  H61 0YB   320      59.500  60.481  65.493  1.00  0.00           H  
ATOM   4916  O6  0YB   320      59.254  58.480  65.495  1.00  0.00           O  
ATOM   4917  H6O 0YB   320      58.340  58.732  65.650  1.00  0.00           H  
ATOM   4918  C4  0YB   320      61.124  58.401  67.946  1.00  0.00           C  
ATOM   4919  H4  0YB   320      60.567  57.514  67.641  1.00  0.00           H  
ATOM   4920  O4  0YB   320      62.538  58.378  67.427  1.00  0.00           O  
ATOM   4921  H4O 0YB   320      62.636  57.475  67.117  1.00  0.00           H  
ATOM   4922  C3  0YB   320      61.295  58.352  69.482  1.00  0.00           C  
ATOM   4923  H3  0YB   320      62.044  59.051  69.854  1.00  0.00           H  
ATOM   4924  O3  0YB   320      61.834  57.034  69.840  1.00  0.00           O  
ATOM   4925  H3O 0YB   320      62.732  56.979  69.504  1.00  0.00           H  
ATOM   4926  C2  0YB   320      59.991  58.648  70.242  1.00  0.00           C  
ATOM   4927  H2  0YB   320      59.334  57.779  70.198  1.00  0.00           H  
ATOM   4928  N2  0YB   320      60.297  58.913  71.620  1.00  0.00           N  
ATOM   4929  H2N 0YB   320      61.267  59.110  71.821  1.00  0.00           H  
ATOM   4930  C2N 0YB   320      59.436  58.825  72.617  1.00  0.00           C  
ATOM   4931  O2N 0YB   320      58.222  58.728  72.378  1.00  0.00           O  
ATOM   4932  CME 0YB   320      59.881  58.795  74.064  1.00  0.00           C  
ATOM   4933  H3M 0YB   320      60.732  58.123  74.178  1.00  0.00           H  
ATOM   4934  H2M 0YB   320      60.090  59.850  74.246  1.00  0.00           H  
ATOM   4935  H1M 0YB   320      59.145  58.464  74.796  1.00  0.00           H  
ATOM   4936  C1  0YB   321      27.738  76.864  53.427  1.00  0.00           C  
ATOM   4937  H1  0YB   321      27.322  76.802  54.433  1.00  0.00           H  
ATOM   4938  O5  0YB   321      28.747  75.908  53.039  1.00  0.00           O
[truncated: 563,659 more chars]
