# Supplementary material for: IgG1-b12–HIV-gp120 Interface in Solution: A Computational Study
Source: J Chem Inf Model. 2021 Dec 31;62(2):359–71. doi: 10.1021/acs.jcim.1c01143 (PMC8790758; doi:10.1021/acs.jcim.1c01143)
Supplement: Supplementary file 2 — ci1c01143_si_002.zip [file ci1c01143_si_002.zip › GP120_B12_pdbs/MINIMA_2D/minimum_2D_BS_BE.pdb]

ATOM      1  N   GLU     1      74.841  38.908  72.526  1.00  0.00           N  
ATOM      2  H1  GLU     1      74.056  39.417  72.906  1.00  0.00           H  
ATOM      3  H2  GLU     1      75.738  39.340  72.699  1.00  0.00           H  
ATOM      4  H3  GLU     1      74.875  37.985  72.934  1.00  0.00           H  
ATOM      5  CA  GLU     1      74.672  38.780  71.098  1.00  0.00           C  
ATOM      6  HA  GLU     1      73.801  38.144  70.939  1.00  0.00           H  
ATOM      7  CB  GLU     1      74.095  40.105  70.527  1.00  0.00           C  
ATOM      8  HB2 GLU     1      73.791  39.863  69.509  1.00  0.00           H  
ATOM      9  HB3 GLU     1      73.143  40.373  70.986  1.00  0.00           H  
ATOM     10  CG  GLU     1      75.086  41.234  70.382  1.00  0.00           C  
ATOM     11  HG2 GLU     1      75.519  41.573  71.323  1.00  0.00           H  
ATOM     12  HG3 GLU     1      75.899  40.985  69.700  1.00  0.00           H  
ATOM     13  CD  GLU     1      74.384  42.573  69.889  1.00  0.00           C  
ATOM     14  OE1 GLU     1      73.151  42.642  70.267  1.00  0.00           O  
ATOM     15  OE2 GLU     1      74.864  43.330  69.000  1.00  0.00           O  
ATOM     16  C   GLU     1      75.880  38.314  70.363  1.00  0.00           C  
ATOM     17  O   GLU     1      76.974  38.811  70.540  1.00  0.00           O  
ATOM     18  N   VAL     2      75.650  37.302  69.492  1.00  0.00           N  
ATOM     19  H   VAL     2      74.924  36.658  69.772  1.00  0.00           H  
ATOM     20  CA  VAL     2      76.712  36.854  68.544  1.00  0.00           C  
ATOM     21  HA  VAL     2      77.631  36.889  69.129  1.00  0.00           H  
ATOM     22  CB  VAL     2      76.561  35.425  68.120  1.00  0.00           C  
ATOM     23  HB  VAL     2      75.731  35.319  67.422  1.00  0.00           H  
ATOM     24  CG1 VAL     2      77.869  34.974  67.379  1.00  0.00           C  
ATOM     25 HG11 VAL     2      77.833  33.936  67.050  1.00  0.00           H  
ATOM     26 HG12 VAL     2      77.991  35.599  66.494  1.00  0.00           H  
ATOM     27 HG13 VAL     2      78.779  35.304  67.880  1.00  0.00           H  
ATOM     28  CG2 VAL     2      76.300  34.339  69.149  1.00  0.00           C  
ATOM     29 HG21 VAL     2      77.110  34.232  69.870  1.00  0.00           H  
ATOM     30 HG22 VAL     2      75.344  34.500  69.648  1.00  0.00           H  
ATOM     31 HG23 VAL     2      76.278  33.392  68.609  1.00  0.00           H  
ATOM     32  C   VAL     2      76.884  37.943  67.448  1.00  0.00           C  
ATOM     33  O   VAL     2      76.384  37.699  66.332  1.00  0.00           O  
ATOM     34  N   VAL     3      77.980  38.688  67.441  1.00  0.00           N  
ATOM     35  H   VAL     3      78.453  38.720  68.333  1.00  0.00           H  
ATOM     36  CA  VAL     3      78.595  39.416  66.326  1.00  0.00           C  
ATOM     37  HA  VAL     3      77.851  39.996  65.781  1.00  0.00           H  
ATOM     38  CB  VAL     3      79.546  40.504  66.874  1.00  0.00           C  
ATOM     39  HB  VAL     3      80.210  39.878  67.471  1.00  0.00           H  
ATOM     40  CG1 VAL     3      80.309  41.142  65.758  1.00  0.00           C  
ATOM     41 HG11 VAL     3      80.901  40.422  65.194  1.00  0.00           H  
ATOM     42 HG12 VAL     3      79.605  41.580  65.050  1.00  0.00           H  
ATOM     43 HG13 VAL     3      81.040  41.830  66.182  1.00  0.00           H  
ATOM     44  CG2 VAL     3      78.734  41.444  67.717  1.00  0.00           C  
ATOM     45 HG21 VAL     3      79.362  42.158  68.250  1.00  0.00           H  
ATOM     46 HG22 VAL     3      78.100  42.025  67.046  1.00  0.00           H  
ATOM     47 HG23 VAL     3      78.156  41.038  68.548  1.00  0.00           H  
ATOM     48  C   VAL     3      79.323  38.370  65.509  1.00  0.00           C  
ATOM     49  O   VAL     3      80.190  37.660  66.031  1.00  0.00           O  
ATOM     50  N   LEU     4      78.967  38.255  64.214  1.00  0.00           N  
ATOM     51  H   LEU     4      78.382  38.961  63.790  1.00  0.00           H  
ATOM     52  CA  LEU     4      79.742  37.432  63.248  1.00  0.00           C  
ATOM     53  HA  LEU     4      79.944  36.474  63.727  1.00  0.00           H  
ATOM     54  CB  LEU     4      78.814  37.089  62.060  1.00  0.00           C  
ATOM     55  HB2 LEU     4      78.460  37.975  61.533  1.00  0.00           H  
ATOM     56  HB3 LEU     4      79.455  36.629  61.308  1.00  0.00           H  
ATOM     57  CG  LEU     4      77.628  36.161  62.333  1.00  0.00           C  
ATOM     58  HG  LEU     4      76.974  36.777  62.951  1.00  0.00           H  
ATOM     59  CD1 LEU     4      76.869  35.934  61.012  1.00  0.00           C  
ATOM     60 HD11 LEU     4      75.997  35.312  61.213  1.00  0.00           H  
ATOM     61 HD12 LEU     4      76.439  36.832  60.568  1.00  0.00           H  
ATOM     62 HD13 LEU     4      77.493  35.409  60.289  1.00  0.00           H  
ATOM     63  CD2 LEU     4      78.000  34.767  62.894  1.00  0.00           C  
ATOM     64 HD21 LEU     4      77.056  34.258  63.090  1.00  0.00           H  
ATOM     65 HD22 LEU     4      78.544  34.127  62.199  1.00  0.00           H  
ATOM     66 HD23 LEU     4      78.405  34.864  63.901  1.00  0.00           H  
ATOM     67  C   LEU     4      81.073  38.142  62.995  1.00  0.00           C  
ATOM     68  O   LEU     4      81.050  39.329  62.616  1.00  0.00           O  
ATOM     69  N   VAL     5      82.193  37.432  63.231  1.00  0.00           N  
ATOM     70  H   VAL     5      82.261  36.459  62.967  1.00  0.00           H  
ATOM     71  CA  VAL     5      83.455  38.000  63.755  1.00  0.00           C  
ATOM     72  HA  VAL     5      83.286  38.761  64.517  1.00  0.00           H  
ATOM     73  CB  VAL     5      84.323  36.869  64.237  1.00  0.00           C  
ATOM     74  HB  VAL     5      84.539  36.219  63.389  1.00  0.00           H  
ATOM     75  CG1 VAL     5      85.670  37.523  64.666  1.00  0.00           C  
ATOM     76 HG11 VAL     5      86.174  36.759  65.257  1.00  0.00           H  
ATOM     77 HG12 VAL     5      86.319  37.808  63.838  1.00  0.00           H  
ATOM     78 HG13 VAL     5      85.374  38.303  65.367  1.00  0.00           H  
ATOM     79  CG2 VAL     5      83.578  36.113  65.367  1.00  0.00           C  
ATOM     80 HG21 VAL     5      82.595  35.672  65.201  1.00  0.00           H  
ATOM     81 HG22 VAL     5      84.202  35.239  65.553  1.00  0.00           H  
ATOM     82 HG23 VAL     5      83.760  36.688  66.275  1.00  0.00           H  
ATOM     83  C   VAL     5      84.142  38.836  62.560  1.00  0.00           C  
ATOM     84  O   VAL     5      84.661  38.181  61.713  1.00  0.00           O  
ATOM     85  N   ASN     6      83.811  40.133  62.406  1.00  0.00           N  
ATOM     86  H   ASN     6      83.192  40.553  63.085  1.00  0.00           H  
ATOM     87  CA  ASN     6      84.171  40.920  61.273  1.00  0.00           C  
ATOM     88  HA  ASN     6      83.776  41.911  61.499  1.00  0.00           H  
ATOM     89  CB  ASN     6      85.696  41.196  61.277  1.00  0.00           C  
ATOM     90  HB2 ASN     6      85.999  41.241  62.323  1.00  0.00           H  
ATOM     91  HB3 ASN     6      86.240  40.356  60.845  1.00  0.00           H  
ATOM     92  CG  ASN     6      86.125  42.460  60.564  1.00  0.00           C  
ATOM     93  OD1 ASN     6      85.675  43.560  60.749  1.00  0.00           O  
ATOM     94  ND2 ASN     6      87.170  42.383  59.777  1.00  0.00           N  
ATOM     95 HD21 ASN     6      87.697  41.530  59.661  1.00  0.00           H  
ATOM     96 HD22 ASN     6      87.431  43.252  59.333  1.00  0.00           H  
ATOM     97  C   ASN     6      83.657  40.502  59.869  1.00  0.00           C  
ATOM     98  O   ASN     6      84.011  41.142  58.870  1.00  0.00           O  
ATOM     99  N   VAL     7      82.742  39.575  59.828  1.00  0.00           N  
ATOM    100  H   VAL     7      82.586  39.124  60.718  1.00  0.00           H  
ATOM    101  CA  VAL     7      81.955  39.185  58.582  1.00  0.00           C  
ATOM    102  HA  VAL     7      82.612  38.753  57.828  1.00  0.00           H  
ATOM    103  CB  VAL     7      80.967  38.136  58.982  1.00  0.00           C  
ATOM    104  HB  VAL     7      80.635  38.442  59.974  1.00  0.00           H  
ATOM    105  CG1 VAL     7      79.782  37.880  58.040  1.00  0.00           C  
ATOM    106 HG11 VAL     7      79.480  36.878  58.345  1.00  0.00           H  
ATOM    107 HG12 VAL     7      78.966  38.599  58.114  1.00  0.00           H  
ATOM    108 HG13 VAL     7      80.245  37.835  57.054  1.00  0.00           H  
ATOM    109  CG2 VAL     7      81.803  36.820  59.153  1.00  0.00           C  
ATOM    110 HG21 VAL     7      81.187  36.191  59.795  1.00  0.00           H  
ATOM    111 HG22 VAL     7      81.961  36.421  58.151  1.00  0.00           H  
ATOM    112 HG23 VAL     7      82.711  37.036  59.715  1.00  0.00           H  
ATOM    113  C   VAL     7      81.232  40.389  57.969  1.00  0.00           C  
ATOM    114  O   VAL     7      80.306  40.923  58.614  1.00  0.00           O  
ATOM    115  N   THR     8      81.541  40.820  56.778  1.00  0.00           N  
ATOM    116  H   THR     8      82.465  40.619  56.425  1.00  0.00           H  
ATOM    117  CA  THR     8      80.569  41.429  55.867  1.00  0.00           C  
ATOM    118  HA  THR     8      80.064  42.250  56.377  1.00  0.00           H  
ATOM    119  CB  THR     8      81.205  42.146  54.567  1.00  0.00           C  
ATOM    120  HB  THR     8      81.439  41.425  53.784  1.00  0.00           H  
ATOM    121  CG2 THR     8      80.337  43.151  53.840  1.00  0.00           C  
ATOM    122 HG21 THR     8      80.869  43.736  53.089  1.00  0.00           H  
ATOM    123 HG22 THR     8      79.505  42.575  53.436  1.00  0.00           H  
ATOM    124 HG23 THR     8      80.051  43.945  54.530  1.00  0.00           H  
ATOM    125  OG1 THR     8      82.248  42.948  55.007  1.00  0.00           O  
ATOM    126  HG1 THR     8      82.288  42.860  55.962  1.00  0.00           H  
ATOM    127  C   THR     8      79.379  40.479  55.430  1.00  0.00           C  
ATOM    128  O   THR     8      79.699  39.431  54.909  1.00  0.00           O  
ATOM    129  N   GLU     9      78.165  40.874  55.636  1.00  0.00           N  
ATOM    130  H   GLU     9      77.955  41.565  56.342  1.00  0.00           H  
ATOM    131  CA  GLU     9      77.053  40.216  54.975  1.00  0.00           C  
ATOM    132  HA  GLU     9      77.471  39.416  54.365  1.00  0.00           H  
ATOM    133  CB  GLU     9      76.004  39.683  56.020  1.00  0.00           C  
ATOM    134  HB2 GLU     9      76.041  40.404  56.836  1.00  0.00           H  
ATOM    135  HB3 GLU     9      74.990  39.785  55.632  1.00  0.00           H  
ATOM    136  CG  GLU     9      76.170  38.268  56.412  1.00  0.00           C  
ATOM    137  HG2 GLU     9      77.118  38.075  56.915  1.00  0.00           H  
ATOM    138  HG3 GLU     9      75.408  38.096  57.172  1.00  0.00           H  
ATOM    139  CD  GLU     9      75.908  37.472  55.121  1.00  0.00           C  
ATOM    140  OE1 GLU     9      76.822  36.828  54.585  1.00  0.00           O  
ATOM    141  OE2 GLU     9      74.747  37.383  54.712  1.00  0.00           O  
ATOM    142  C   GLU     9      76.329  41.289  54.074  1.00  0.00           C  
ATOM    143  O   GLU     9      76.091  42.417  54.510  1.00  0.00           O  
ATOM    144  N   ASN    10      75.959  40.934  52.873  1.00  0.00           N  
ATOM    145  H   ASN    10      75.807  39.941  52.764  1.00  0.00           H  
ATOM    146  CA  ASN    10      74.982  41.752  52.061  1.00  0.00           C  
ATOM    147  HA  ASN    10      75.417  42.751  52.048  1.00  0.00           H  
ATOM    148  CB  ASN    10      74.926  41.159  50.642  1.00  0.00           C  
ATOM    149  HB2 ASN    10      75.896  41.335  50.177  1.00  0.00           H  
ATOM    150  HB3 ASN    10      74.755  40.082  50.617  1.00  0.00           H  
ATOM    151  CG  ASN    10      73.903  41.851  49.730  1.00  0.00           C  
ATOM    152  OD1 ASN    10      72.756  41.431  49.730  1.00  0.00           O  
ATOM    153  ND2 ASN    10      74.213  43.029  49.212  1.00  0.00           N  
ATOM    154 HD21 ASN    10      73.573  43.367  48.508  1.00  0.00           H  
ATOM    155 HD22 ASN    10      75.156  43.370  49.331  1.00  0.00           H  
ATOM    156  C   ASN    10      73.627  41.865  52.738  1.00  0.00           C  
ATOM    157  O   ASN    10      73.013  40.905  53.185  1.00  0.00           O  
ATOM    158  N   PHE    11      73.168  43.077  52.923  1.00  0.00           N  
ATOM    159  H   PHE    11      73.741  43.739  52.420  1.00  0.00           H  
ATOM    160  CA  PHE    11      71.821  43.472  53.318  1.00  0.00           C  
ATOM    161  HA  PHE    11      71.148  42.629  53.476  1.00  0.00           H  
ATOM    162  CB  PHE    11      71.935  44.206  54.716  1.00  0.00           C  
ATOM    163  HB2 PHE    11      72.809  44.855  54.763  1.00  0.00           H  
ATOM    164  HB3 PHE    11      70.985  44.730  54.611  1.00  0.00           H  
ATOM    165  CG  PHE    11      71.916  43.377  56.001  1.00  0.00           C  
ATOM    166  CD1 PHE    11      72.817  42.292  56.242  1.00  0.00           C  
ATOM    167  HD1 PHE    11      73.622  42.162  55.534  1.00  0.00           H  
ATOM    168  CE1 PHE    11      72.709  41.514  57.406  1.00  0.00           C  
ATOM    169  HE1 PHE    11      73.354  40.652  57.495  1.00  0.00           H  
ATOM    170  CZ  PHE    11      71.741  41.807  58.362  1.00  0.00           C  
ATOM    171  HZ  PHE    11      71.551  41.340  59.317  1.00  0.00           H  
ATOM    172  CE2 PHE    11      70.900  42.919  58.197  1.00  0.00           C  
ATOM    173  HE2 PHE    11      70.146  43.149  58.935  1.00  0.00           H  
ATOM    174  CD2 PHE    11      71.088  43.715  57.065  1.00  0.00           C  
ATOM    175  HD2 PHE    11      70.630  44.692  57.030  1.00  0.00           H  
ATOM    176  C   PHE    11      71.112  44.309  52.236  1.00  0.00           C  
ATOM    177  O   PHE    11      71.759  45.254  51.738  1.00  0.00           O  
ATOM    178  N   ASN    12      69.919  43.906  51.820  1.00  0.00           N  
ATOM    179  H   ASN    12      69.444  43.216  52.384  1.00  0.00           H  
ATOM    180  CA  ASN    12      69.089  44.605  50.801  1.00  0.00           C  
ATOM    181  HA  ASN    12      69.353  45.662  50.791  1.00  0.00           H  
ATOM    182  CB  ASN    12      69.300  43.889  49.475  1.00  0.00           C  
ATOM    183  HB2 ASN    12      70.340  43.930  49.150  1.00  0.00           H  
ATOM    184  HB3 ASN    12      69.156  42.822  49.642  1.00  0.00           H  
ATOM    185  CG  ASN    12      68.391  44.284  48.353  1.00  0.00           C  
ATOM    186  OD1 ASN    12      67.455  45.034  48.446  1.00  0.00           O  
ATOM    187  ND2 ASN    12      68.646  43.673  47.252  1.00  0.00           N  
ATOM    188 HD21 ASN    12      67.935  43.691  46.534  1.00  0.00           H  
ATOM    189 HD22 ASN    12      69.361  42.973  47.115  1.00  0.00           H  
ATOM    190  C   ASN    12      67.634  44.550  51.256  1.00  0.00           C  
ATOM    191  O   ASN    12      67.000  43.472  51.228  1.00  0.00           O  
ATOM    192  N   TRP    13      67.162  45.709  51.666  1.00  0.00           N  
ATOM    193  H   TRP    13      67.812  46.482  51.695  1.00  0.00           H  
ATOM    194  CA  TRP    13      65.811  45.831  52.326  1.00  0.00           C  
ATOM    195  HA  TRP    13      65.826  45.169  53.192  1.00  0.00           H  
ATOM    196  CB  TRP    13      65.614  47.228  52.956  1.00  0.00           C  
ATOM    197  HB2 TRP    13      64.703  47.168  53.552  1.00  0.00           H  
ATOM    198  HB3 TRP    13      66.434  47.526  53.609  1.00  0.00           H  
ATOM    199  CG  TRP    13      65.420  48.350  52.011  1.00  0.00           C  
ATOM    200  CD1 TRP    13      66.285  48.780  51.047  1.00  0.00           C  
ATOM    201  HD1 TRP    13      67.303  48.425  50.977  1.00  0.00           H  
ATOM    202  NE1 TRP    13      65.741  49.885  50.381  1.00  0.00           N  
ATOM    203  HE1 TRP    13      66.392  50.421  49.823  1.00  0.00           H  
ATOM    204  CE2 TRP    13      64.468  50.108  50.768  1.00  0.00           C  
ATOM    205  CZ2 TRP    13      63.519  51.125  50.499  1.00  0.00           C  
ATOM    206  HZ2 TRP    13      63.536  51.634  49.546  1.00  0.00           H  
ATOM    207  CH2 TRP    13      62.272  51.036  51.149  1.00  0.00           C  
ATOM    208  HH2 TRP    13      61.437  51.653  50.852  1.00  0.00           H  
ATOM    209  CZ3 TRP    13      62.130  50.338  52.389  1.00  0.00           C  
ATOM    210  HZ3 TRP    13      61.174  50.310  52.891  1.00  0.00           H  
ATOM    211  CE3 TRP    13      63.131  49.415  52.657  1.00  0.00           C  
ATOM    212  HE3 TRP    13      62.983  48.749  53.494  1.00  0.00           H  
ATOM    213  CD2 TRP    13      64.316  49.283  51.929  1.00  0.00           C  
ATOM    214  C   TRP    13      64.589  45.416  51.455  1.00  0.00           C  
ATOM    215  O   TRP    13      63.668  44.834  51.982  1.00  0.00           O  
ATOM    216  N   CYX    14      64.756  45.483  50.138  1.00  0.00           N  
ATOM    217  H   CYX    14      65.538  46.053  49.848  1.00  0.00           H  
ATOM    218  CA  CYX    14      63.878  45.084  49.078  1.00  0.00           C  
ATOM    219  HA  CYX    14      62.859  45.291  49.406  1.00  0.00           H  
ATOM    220  CB  CYX    14      64.180  45.898  47.842  1.00  0.00           C  
ATOM    221  HB2 CYX    14      65.125  45.605  47.385  1.00  0.00           H  
ATOM    222  HB3 CYX    14      63.474  45.611  47.062  1.00  0.00           H  
ATOM    223  SG  CYX    14      64.251  47.681  48.118  1.00  0.00           S  
ATOM    224  C   CYX    14      63.923  43.551  48.838  1.00  0.00           C  
ATOM    225  O   CYX    14      62.858  42.899  48.773  1.00  0.00           O  
ATOM    226  N   LYS    15      65.128  42.952  48.846  1.00  0.00           N  
ATOM    227  H   LYS    15      65.924  43.573  48.833  1.00  0.00           H  
ATOM    228  CA  LYS    15      65.300  41.501  48.878  1.00  0.00           C  
ATOM    229  HA  LYS    15      64.617  41.092  48.134  1.00  0.00           H  
ATOM    230  CB  LYS    15      66.734  41.113  48.542  1.00  0.00           C  
ATOM    231  HB2 LYS    15      67.035  41.602  47.616  1.00  0.00           H  
ATOM    232  HB3 LYS    15      67.412  41.268  49.381  1.00  0.00           H  
ATOM    233  CG  LYS    15      66.856  39.624  48.197  1.00  0.00           C  
ATOM    234  HG2 LYS    15      67.316  39.104  49.037  1.00  0.00           H  
ATOM    235  HG3 LYS    15      65.824  39.290  48.090  1.00  0.00           H  
ATOM    236  CD  LYS    15      67.837  39.323  46.997  1.00  0.00           C  
ATOM    237  HD2 LYS    15      68.693  39.998  47.008  1.00  0.00           H  
ATOM    238  HD3 LYS    15      68.224  38.309  47.096  1.00  0.00           H  
ATOM    239  CE  LYS    15      67.092  39.262  45.613  1.00  0.00           C  
ATOM    240  HE2 LYS    15      66.587  40.202  45.394  1.00  0.00           H  
ATOM    241  HE3 LYS    15      67.952  39.059  44.975  1.00  0.00           H  
ATOM    242  NZ  LYS    15      66.125  38.150  45.365  1.00  0.00           N  
ATOM    243  HZ1 LYS    15      66.272  37.381  46.004  1.00  0.00           H  
ATOM    244  HZ2 LYS    15      65.175  38.439  45.547  1.00  0.00           H  
ATOM    245  HZ3 LYS    15      66.204  37.897  44.390  1.00  0.00           H  
ATOM    246  C   LYS    15      64.757  40.807  50.227  1.00  0.00           C  
ATOM    247  O   LYS    15      64.068  39.765  50.127  1.00  0.00           O  
ATOM    248  N   ASN    16      65.075  41.404  51.398  1.00  0.00           N  
ATOM    249  H   ASN    16      65.706  42.192  51.375  1.00  0.00           H  
ATOM    250  CA  ASN    16      64.797  40.873  52.773  1.00  0.00           C  
ATOM    251  HA  ASN    16      64.871  39.791  52.668  1.00  0.00           H  
ATOM    252  CB  ASN    16      65.953  41.348  53.670  1.00  0.00           C  
ATOM    253  HB2 ASN    16      65.980  42.430  53.540  1.00  0.00           H  
ATOM    254  HB3 ASN    16      65.815  41.155  54.734  1.00  0.00           H  
ATOM    255  CG  ASN    16      67.238  40.653  53.245  1.00  0.00           C  
ATOM    256  OD1 ASN    16      67.335  39.697  52.496  1.00  0.00           O  
ATOM    257  ND2 ASN    16      68.341  41.238  53.425  1.00  0.00           N  
ATOM    258 HD21 ASN    16      68.484  42.035  54.028  1.00  0.00           H  
ATOM    259 HD22 ASN    16      69.179  40.874  52.994  1.00  0.00           H  
ATOM    260  C   ASN    16      63.402  41.244  53.341  1.00  0.00           C  
ATOM    261  O   ASN    16      63.312  41.232  54.571  1.00  0.00           O  
ATOM    262  N   ASP    17      62.311  41.454  52.600  1.00  0.00           N  
ATOM    263  H   ASP    17      62.231  41.059  51.674  1.00  0.00           H  
ATOM    264  CA  ASP    17      61.111  42.220  53.054  1.00  0.00           C  
ATOM    265  HA  ASP    17      61.466  43.114  53.567  1.00  0.00           H  
ATOM    266  CB  ASP    17      60.175  42.585  51.838  1.00  0.00           C  
ATOM    267  HB2 ASP    17      60.756  42.878  50.963  1.00  0.00           H  
ATOM    268  HB3 ASP    17      59.604  41.727  51.485  1.00  0.00           H  
ATOM    269  CG  ASP    17      59.163  43.615  52.220  1.00  0.00           C  
ATOM    270  OD1 ASP    17      59.501  44.791  52.505  1.00  0.00           O  
ATOM    271  OD2 ASP    17      57.968  43.266  51.900  1.00  0.00           O  
ATOM    272  C   ASP    17      60.378  41.440  54.203  1.00  0.00           C  
ATOM    273  O   ASP    17      60.034  40.276  54.000  1.00  0.00           O  
ATOM    274  N   MET    18      60.073  42.106  55.250  1.00  0.00           N  
ATOM    275  H   MET    18      60.331  43.079  55.329  1.00  0.00           H  
ATOM    276  CA  MET    18      59.631  41.456  56.552  1.00  0.00           C  
ATOM    277  HA  MET    18      59.968  40.419  56.574  1.00  0.00           H  
ATOM    278  CB  MET    18      60.392  42.351  57.569  1.00  0.00           C  
ATOM    279  HB2 MET    18      60.404  43.397  57.266  1.00  0.00           H  
ATOM    280  HB3 MET    18      59.903  42.260  58.539  1.00  0.00           H  
ATOM    281  CG  MET    18      61.807  41.802  57.718  1.00  0.00           C  
ATOM    282  HG2 MET    18      62.102  41.130  56.912  1.00  0.00           H  
ATOM    283  HG3 MET    18      62.515  42.630  57.695  1.00  0.00           H  
ATOM    284  SD  MET    18      62.203  40.972  59.235  1.00  0.00           S  
ATOM    285  CE  MET    18      61.241  39.442  58.979  1.00  0.00           C  
ATOM    286  HE1 MET    18      60.175  39.664  58.932  1.00  0.00           H  
ATOM    287  HE2 MET    18      61.690  38.828  58.198  1.00  0.00           H  
ATOM    288  HE3 MET    18      61.336  38.905  59.923  1.00  0.00           H  
ATOM    289  C   MET    18      58.138  41.463  56.863  1.00  0.00           C  
ATOM    290  O   MET    18      57.709  40.657  57.611  1.00  0.00           O  
ATOM    291  N   VAL    19      57.399  42.499  56.398  1.00  0.00           N  
ATOM    292  H   VAL    19      57.851  43.221  55.855  1.00  0.00           H  
ATOM    293  CA  VAL    19      56.117  42.863  56.956  1.00  0.00           C  
ATOM    294  HA  VAL    19      56.163  43.103  58.018  1.00  0.00           H  
ATOM    295  CB  VAL    19      55.519  44.131  56.302  1.00  0.00           C  
ATOM    296  HB  VAL    19      54.618  44.395  56.856  1.00  0.00           H  
ATOM    297  CG1 VAL    19      56.487  45.193  56.753  1.00  0.00           C  
ATOM    298 HG11 VAL    19      56.888  45.092  57.762  1.00  0.00           H  
ATOM    299 HG12 VAL    19      57.251  45.260  55.978  1.00  0.00           H  
ATOM    300 HG13 VAL    19      55.927  46.127  56.710  1.00  0.00           H  
ATOM    301  CG2 VAL    19      55.286  44.089  54.760  1.00  0.00           C  
ATOM    302 HG21 VAL    19      54.810  45.021  54.456  1.00  0.00           H  
ATOM    303 HG22 VAL    19      56.216  43.974  54.203  1.00  0.00           H  
ATOM    304 HG23 VAL    19      54.645  43.238  54.531  1.00  0.00           H  
ATOM    305  C   VAL    19      55.042  41.770  56.848  1.00  0.00           C  
ATOM    306  O   VAL    19      54.220  41.614  57.768  1.00  0.00           O  
ATOM    307  N   GLU    20      55.066  41.008  55.756  1.00  0.00           N  
ATOM    308  H   GLU    20      55.734  41.221  55.029  1.00  0.00           H  
ATOM    309  CA  GLU    20      54.301  39.758  55.562  1.00  0.00           C  
ATOM    310  HA  GLU    20      53.238  39.996  55.596  1.00  0.00           H  
ATOM    311  CB  GLU    20      54.692  39.066  54.254  1.00  0.00           C  
ATOM    312  HB2 GLU    20      55.779  38.992  54.284  1.00  0.00           H  
ATOM    313  HB3 GLU    20      54.385  38.021  54.230  1.00  0.00           H  
ATOM    314  CG  GLU    20      54.219  39.783  52.945  1.00  0.00           C  
ATOM    315  HG2 GLU    20      54.526  40.829  52.988  1.00  0.00           H  
ATOM    316  HG3 GLU    20      54.836  39.340  52.163  1.00  0.00           H  
ATOM    317  CD  GLU    20      52.724  39.717  52.696  1.00  0.00           C  
ATOM    318  OE1 GLU    20      52.324  39.353  51.597  1.00  0.00           O  
ATOM    319  OE2 GLU    20      51.975  40.137  53.600  1.00  0.00           O  
ATOM    320  C   GLU    20      54.417  38.706  56.705  1.00  0.00           C  
ATOM    321  O   GLU    20      53.451  37.905  56.803  1.00  0.00           O  
ATOM    322  N   GLN    21      55.511  38.707  57.480  1.00  0.00           N  
ATOM    323  H   GLN    21      56.146  39.488  57.393  1.00  0.00           H  
ATOM    324  CA  GLN    21      55.566  37.802  58.577  1.00  0.00           C  
ATOM    325  HA  GLN    21      54.925  36.952  58.342  1.00  0.00           H  
ATOM    326  CB  GLN    21      57.025  37.323  58.687  1.00  0.00           C  
ATOM    327  HB2 GLN    21      57.667  38.190  58.531  1.00  0.00           H  
ATOM    328  HB3 GLN    21      57.143  36.786  59.628  1.00  0.00           H  
ATOM    329  CG  GLN    21      57.500  36.369  57.562  1.00  0.00           C  
ATOM    330  HG2 GLN    21      57.153  35.360  57.785  1.00  0.00           H  
ATOM    331  HG3 GLN    21      57.171  36.842  56.636  1.00  0.00           H  
ATOM    332  CD  GLN    21      59.054  36.076  57.637  1.00  0.00           C  
ATOM    333  OE1 GLN    21      59.531  35.190  58.344  1.00  0.00           O  
ATOM    334  NE2 GLN    21      59.847  36.750  56.858  1.00  0.00           N  
ATOM    335 HE21 GLN    21      60.679  36.244  56.589  1.00  0.00           H  
ATOM    336 HE22 GLN    21      59.329  37.245  56.147  1.00  0.00           H  
ATOM    337  C   GLN    21      55.001  38.354  59.854  1.00  0.00           C  
ATOM    338  O   GLN    21      54.673  37.537  60.706  1.00  0.00           O  
ATOM    339  N   MET    22      54.822  39.649  59.969  1.00  0.00           N  
ATOM    340  H   MET    22      54.874  40.245  59.155  1.00  0.00           H  
ATOM    341  CA  MET    22      54.436  40.297  61.323  1.00  0.00           C  
ATOM    342  HA  MET    22      54.877  39.715  62.132  1.00  0.00           H  
ATOM    343  CB  MET    22      54.919  41.734  61.205  1.00  0.00           C  
ATOM    344  HB2 MET    22      54.459  42.307  60.400  1.00  0.00           H  
ATOM    345  HB3 MET    22      54.702  42.274  62.127  1.00  0.00           H  
ATOM    346  CG  MET    22      56.385  41.837  61.085  1.00  0.00           C  
ATOM    347  HG2 MET    22      56.706  41.282  61.967  1.00  0.00           H  
ATOM    348  HG3 MET    22      56.698  41.358  60.157  1.00  0.00           H  
ATOM    349  SD  MET    22      57.090  43.412  61.095  1.00  0.00           S  
ATOM    350  CE  MET    22      57.142  43.700  62.904  1.00  0.00           C  
ATOM    351  HE1 MET    22      56.173  44.142  63.138  1.00  0.00           H  
ATOM    352  HE2 MET    22      57.210  42.728  63.392  1.00  0.00           H  
ATOM    353  HE3 MET    22      57.971  44.318  63.248  1.00  0.00           H  
ATOM    354  C   MET    22      52.904  40.227  61.381  1.00  0.00           C  
ATOM    355  O   MET    22      52.220  39.993  60.378  1.00  0.00           O  
ATOM    356  N   HIE    23      52.443  40.304  62.594  1.00  0.00           N  
ATOM    357  H   HIE    23      53.198  40.468  63.244  1.00  0.00           H  
ATOM    358  CA  HIE    23      51.126  39.818  63.003  1.00  0.00           C  
ATOM    359  HA  HIE    23      50.975  38.788  62.677  1.00  0.00           H  
ATOM    360  CB  HIE    23      51.160  39.816  64.522  1.00  0.00           C  
ATOM    361  HB2 HIE    23      52.063  39.311  64.865  1.00  0.00           H  
ATOM    362  HB3 HIE    23      51.216  40.808  64.970  1.00  0.00           H  
ATOM    363  CG  HIE    23      50.121  39.007  65.230  1.00  0.00           C  
ATOM    364  ND1 HIE    23      49.445  37.907  64.683  1.00  0.00           N  
ATOM    365  CE1 HIE    23      48.612  37.411  65.572  1.00  0.00           C  
ATOM    366  HE1 HIE    23      48.028  36.513  65.433  1.00  0.00           H  
ATOM    367  NE2 HIE    23      48.730  38.119  66.685  1.00  0.00           N  
ATOM    368  HE2 HIE    23      48.640  37.591  67.541  1.00  0.00           H  
ATOM    369  CD2 HIE    23      49.670  39.120  66.529  1.00  0.00           C  
ATOM    370  HD2 HIE    23      50.107  39.817  67.229  1.00  0.00           H  
ATOM    371  C   HIE    23      49.889  40.606  62.624  1.00  0.00           C  
ATOM    372  O   HIE    23      49.896  41.852  62.708  1.00  0.00           O  
ATOM    373  N   GLU    24      48.821  40.053  62.057  1.00  0.00           N  
ATOM    374  H   GLU    24      48.773  39.047  61.982  1.00  0.00           H  
ATOM    375  CA  GLU    24      47.551  40.759  61.522  1.00  0.00           C  
ATOM    376  HA  GLU    24      47.966  41.717  61.207  1.00  0.00           H  
ATOM    377  CB  GLU    24      46.882  40.026  60.441  1.00  0.00           C  
ATOM    378  HB2 GLU    24      46.531  39.117  60.929  1.00  0.00           H  
ATOM    379  HB3 GLU    24      45.942  40.474  60.120  1.00  0.00           H  
ATOM    380  CG  GLU    24      47.860  39.852  59.268  1.00  0.00           C  
ATOM    381  HG2 GLU    24      48.278  40.805  58.944  1.00  0.00           H  
ATOM    382  HG3 GLU    24      48.771  39.354  59.603  1.00  0.00           H  
ATOM    383  CD  GLU    24      47.193  39.107  58.102  1.00  0.00           C  
ATOM    384  OE1 GLU    24      47.411  37.862  58.015  1.00  0.00           O  
ATOM    385  OE2 GLU    24      46.601  39.697  57.155  1.00  0.00           O  
ATOM    386  C   GLU    24      46.574  40.992  62.659  1.00  0.00           C  
ATOM    387  O   GLU    24      45.901  42.084  62.676  1.00  0.00           O  
ATOM    388  N   ASP    25      46.429  40.038  63.606  1.00  0.00           N  
ATOM    389  H   ASP    25      47.065  39.259  63.517  1.00  0.00           H  
ATOM    390  CA  ASP    25      45.188  39.856  64.452  1.00  0.00           C  
ATOM    391  HA  ASP    25      44.350  39.878  63.755  1.00  0.00           H  
ATOM    392  CB  ASP    25      45.174  38.551  65.170  1.00  0.00           C  
ATOM    393  HB2 ASP    25      45.200  37.782  64.397  1.00  0.00           H  
ATOM    394  HB3 ASP    25      46.036  38.406  65.821  1.00  0.00           H  
ATOM    395  CG  ASP    25      43.908  38.245  65.899  1.00  0.00           C  
ATOM    396  OD1 ASP    25      42.824  38.843  65.500  1.00  0.00           O  
ATOM    397  OD2 ASP    25      43.977  37.579  67.000  1.00  0.00           O  
ATOM    398  C   ASP    25      45.144  41.006  65.418  1.00  0.00           C  
ATOM    399  O   ASP    25      45.749  40.987  66.484  1.00  0.00           O  
ATOM    400  N   ILE    26      44.329  41.982  65.142  1.00  0.00           N  
ATOM    401  H   ILE    26      43.908  41.934  64.225  1.00  0.00           H  
ATOM    402  CA  ILE    26      44.205  43.192  65.992  1.00  0.00           C  
ATOM    403  HA  ILE    26      45.224  43.546  66.147  1.00  0.00           H  
ATOM    404  CB  ILE    26      43.262  44.202  65.276  1.00  0.00           C  
ATOM    405  HB  ILE    26      42.413  43.592  64.965  1.00  0.00           H  
ATOM    406  CG2 ILE    26      42.811  45.366  66.202  1.00  0.00           C  
ATOM    407 HG21 ILE    26      42.026  45.118  66.917  1.00  0.00           H  
ATOM    408 HG22 ILE    26      43.628  45.664  66.859  1.00  0.00           H  
ATOM    409 HG23 ILE    26      42.426  46.201  65.616  1.00  0.00           H  
ATOM    410  CG1 ILE    26      43.786  44.735  63.895  1.00  0.00           C  
ATOM    411 HG12 ILE    26      44.776  45.172  64.027  1.00  0.00           H  
ATOM    412 HG13 ILE    26      43.923  43.957  63.145  1.00  0.00           H  
ATOM    413  CD1 ILE    26      42.893  45.816  63.248  1.00  0.00           C  
ATOM    414 HD11 ILE    26      43.044  45.881  62.170  1.00  0.00           H  
ATOM    415 HD12 ILE    26      41.873  45.472  63.415  1.00  0.00           H  
ATOM    416 HD13 ILE    26      43.094  46.791  63.692  1.00  0.00           H  
ATOM    417  C   ILE    26      43.701  42.837  67.405  1.00  0.00           C  
ATOM    418  O   ILE    26      44.097  43.468  68.347  1.00  0.00           O  
ATOM    419  N   CYX    27      42.739  41.911  67.627  1.00  0.00           N  
ATOM    420  H   CYX    27      42.139  41.702  66.842  1.00  0.00           H  
ATOM    421  CA  CYX    27      42.385  41.281  68.839  1.00  0.00           C  
ATOM    422  HA  CYX    27      42.016  42.065  69.502  1.00  0.00           H  
ATOM    423  CB  CYX    27      41.288  40.268  68.539  1.00  0.00           C  
ATOM    424  HB2 CYX    27      41.598  39.556  67.774  1.00  0.00           H  
ATOM    425  HB3 CYX    27      41.157  39.775  69.502  1.00  0.00           H  
ATOM    426  SG  CYX    27      39.707  41.033  68.106  1.00  0.00           S  
ATOM    427  C   CYX    27      43.549  40.660  69.644  1.00  0.00           C  
ATOM    428  O   CYX    27      43.403  40.305  70.799  1.00  0.00           O  
ATOM    429  N   SER    28      44.753  40.541  69.075  1.00  0.00           N  
ATOM    430  H   SER    28      44.870  41.047  68.209  1.00  0.00           H  
ATOM    431  CA  SER    28      45.939  39.947  69.727  1.00  0.00           C  
ATOM    432  HA  SER    28      45.697  39.686  70.758  1.00  0.00           H  
ATOM    433  CB  SER    28      46.328  38.704  69.001  1.00  0.00           C  
ATOM    434  HB2 SER    28      46.558  39.044  67.992  1.00  0.00           H  
ATOM    435  HB3 SER    28      47.295  38.362  69.370  1.00  0.00           H  
ATOM    436  OG  SER    28      45.298  37.678  69.127  1.00  0.00           O  
ATOM    437  HG  SER    28      44.609  37.788  68.467  1.00  0.00           H  
ATOM    438  C   SER    28      47.157  40.885  69.896  1.00  0.00           C  
ATOM    439  O   SER    28      47.956  40.787  70.829  1.00  0.00           O  
ATOM    440  N   LEU    29      47.299  41.748  68.924  1.00  0.00           N  
ATOM    441  H   LEU    29      46.890  41.574  68.017  1.00  0.00           H  
ATOM    442  CA  LEU    29      48.227  42.884  69.050  1.00  0.00           C  
ATOM    443  HA  LEU    29      49.293  42.682  69.154  1.00  0.00           H  
ATOM    444  CB  LEU    29      48.081  43.837  67.840  1.00  0.00           C  
ATOM    445  HB2 LEU    29      46.999  43.843  67.711  1.00  0.00           H  
ATOM    446  HB3 LEU    29      48.393  44.849  68.096  1.00  0.00           H  
ATOM    447  CG  LEU    29      48.746  43.390  66.523  1.00  0.00           C  
ATOM    448  HG  LEU    29      48.400  42.396  66.241  1.00  0.00           H  
ATOM    449  CD1 LEU    29      48.323  44.339  65.356  1.00  0.00           C  
ATOM    450 HD11 LEU    29      48.718  45.350  65.460  1.00  0.00           H  
ATOM    451 HD12 LEU    29      48.671  43.926  64.409  1.00  0.00           H  
ATOM    452 HD13 LEU    29      47.237  44.417  65.326  1.00  0.00           H  
ATOM    453  CD2 LEU    29      50.275  43.228  66.712  1.00  0.00           C  
ATOM    454 HD21 LEU    29      50.700  43.037  65.727  1.00  0.00           H  
ATOM    455 HD22 LEU    29      50.748  44.147  67.057  1.00  0.00           H  
ATOM    456 HD23 LEU    29      50.561  42.393  67.352  1.00  0.00           H  
ATOM    457  C   LEU    29      47.936  43.707  70.336  1.00  0.00           C  
ATOM    458  O   LEU    29      48.858  44.116  71.125  1.00  0.00           O  
ATOM    459  N   TRP    30      46.671  44.064  70.470  1.00  0.00           N  
ATOM    460  H   TRP    30      45.920  43.595  69.984  1.00  0.00           H  
ATOM    461  CA  TRP    30      46.230  45.012  71.448  1.00  0.00           C  
ATOM    462  HA  TRP    30      47.053  45.709  71.604  1.00  0.00           H  
ATOM    463  CB  TRP    30      45.122  45.838  70.783  1.00  0.00           C  
ATOM    464  HB2 TRP    30      44.328  45.182  70.425  1.00  0.00           H  
ATOM    465  HB3 TRP    30      44.689  46.447  71.576  1.00  0.00           H  
ATOM    466  CG  TRP    30      45.613  46.802  69.672  1.00  0.00           C  
ATOM    467  CD1 TRP    30      46.053  46.382  68.466  1.00  0.00           C  
ATOM    468  HD1 TRP    30      45.857  45.385  68.101  1.00  0.00           H  
ATOM    469  NE1 TRP    30      46.447  47.475  67.769  1.00  0.00           N  
ATOM    470  HE1 TRP    30      46.682  47.414  66.788  1.00  0.00           H  
ATOM    471  CE2 TRP    30      45.895  48.611  68.312  1.00  0.00           C  
ATOM    472  CZ2 TRP    30      45.883  49.937  67.900  1.00  0.00           C  
ATOM    473  HZ2 TRP    30      46.557  50.238  67.112  1.00  0.00           H  
ATOM    474  CH2 TRP    30      45.497  50.948  68.851  1.00  0.00           C  
ATOM    475  HH2 TRP    30      45.737  51.985  68.664  1.00  0.00           H  
ATOM    476  CZ3 TRP    30      45.058  50.527  70.096  1.00  0.00           C  
ATOM    477  HZ3 TRP    30      44.693  51.293  70.764  1.00  0.00           H  
ATOM    478  CE3 TRP    30      45.222  49.171  70.530  1.00  0.00           C  
ATOM    479  HE3 TRP    30      45.040  48.894  71.558  1.00  0.00           H  
ATOM    480  CD2 TRP    30      45.577  48.213  69.591  1.00  0.00           C  
ATOM    481  C   TRP    30      45.850  44.326  72.741  1.00  0.00           C  
ATOM    482  O   TRP    30      45.311  43.205  72.726  1.00  0.00           O  
ATOM    483  N   ASP    31      45.902  44.985  73.851  1.00  0.00           N  
ATOM    484  H   ASP    31      46.323  45.903  73.874  1.00  0.00           H  
ATOM    485  CA  ASP    31      45.273  44.669  75.134  1.00  0.00           C  
ATOM    486  HA  ASP    31      44.340  44.114  75.037  1.00  0.00           H  
ATOM    487  CB  ASP    31      46.189  43.708  75.805  1.00  0.00           C  
ATOM    488  HB2 ASP    31      46.346  42.889  75.102  1.00  0.00           H  
ATOM    489  HB3 ASP    31      47.111  44.250  76.018  1.00  0.00           H  
ATOM    490  CG  ASP    31      45.604  42.978  77.019  1.00  0.00           C  
ATOM    491  OD1 ASP    31      44.375  43.066  77.244  1.00  0.00           O  
ATOM    492  OD2 ASP    31      46.378  42.282  77.705  1.00  0.00           O  
ATOM    493  C   ASP    31      44.846  46.038  75.904  1.00  0.00           C  
ATOM    494  O   ASP    31      45.254  47.113  75.481  1.00  0.00           O  
ATOM    495  N   GLN    32      44.174  45.840  77.114  1.00  0.00           N  
ATOM    496  H   GLN    32      43.923  44.875  77.276  1.00  0.00           H  
ATOM    497  CA  GLN    32      44.271  46.792  78.302  1.00  0.00           C  
ATOM    498  HA  GLN    32      43.842  47.759  78.039  1.00  0.00           H  
ATOM    499  CB  GLN    32      43.444  46.042  79.442  1.00  0.00           C  
ATOM    500  HB2 GLN    32      43.845  45.031  79.364  1.00  0.00           H  
ATOM    501  HB3 GLN    32      43.784  46.404  80.412  1.00  0.00           H  
ATOM    502  CG  GLN    32      41.896  46.032  79.114  1.00  0.00           C  
ATOM    503  HG2 GLN    32      41.588  46.917  78.557  1.00  0.00           H  
ATOM    504  HG3 GLN    32      41.695  45.180  78.465  1.00  0.00           H  
ATOM    505  CD  GLN    32      40.996  45.789  80.282  1.00  0.00           C  
ATOM    506  OE1 GLN    32      39.848  46.185  80.323  1.00  0.00           O  
ATOM    507  NE2 GLN    32      41.350  44.917  81.232  1.00  0.00           N  
ATOM    508 HE21 GLN    32      40.682  44.747  81.971  1.00  0.00           H  
ATOM    509 HE22 GLN    32      42.268  44.497  81.253  1.00  0.00           H  
ATOM    510  C   GLN    32      45.779  47.001  78.678  1.00  0.00           C  
ATOM    511  O   GLN    32      46.516  46.046  79.062  1.00  0.00           O  
ATOM    512  N   SER    33      46.121  48.325  78.932  1.00  0.00           N  
ATOM    513  H   SER    33      45.620  49.044  78.430  1.00  0.00           H  
ATOM    514  CA  SER    33      47.045  48.685  79.950  1.00  0.00           C  
ATOM    515  HA  SER    33      47.932  48.052  79.912  1.00  0.00           H  
ATOM    516  CB  SER    33      47.566  50.107  79.816  1.00  0.00           C  
ATOM    517  HB2 SER    33      46.667  50.723  79.834  1.00  0.00           H  
ATOM    518  HB3 SER    33      48.280  50.349  80.603  1.00  0.00           H  
ATOM    519  OG  SER    33      48.110  50.368  78.533  1.00  0.00           O  
ATOM    520  HG  SER    33      48.082  49.588  77.974  1.00  0.00           H  
ATOM    521  C   SER    33      46.373  48.472  81.281  1.00  0.00           C  
ATOM    522  O   SER    33      45.247  48.953  81.450  1.00  0.00           O  
ATOM    523  N   LEU    34      47.054  47.681  82.112  1.00  0.00           N  
ATOM    524  H   LEU    34      47.983  47.325  81.936  1.00  0.00           H  
ATOM    525  CA  LEU    34      46.390  46.934  83.185  1.00  0.00           C  
ATOM    526  HA  LEU    34      45.317  47.109  83.113  1.00  0.00           H  
ATOM    527  CB  LEU    34      46.766  45.447  83.248  1.00  0.00           C  
ATOM    528  HB2 LEU    34      47.210  45.095  82.317  1.00  0.00           H  
ATOM    529  HB3 LEU    34      47.569  45.317  83.973  1.00  0.00           H  
ATOM    530  CG  LEU    34      45.653  44.511  83.763  1.00  0.00           C  
ATOM    531  HG  LEU    34      46.171  43.559  83.647  1.00  0.00           H  
ATOM    532  CD1 LEU    34      45.148  44.702  85.205  1.00  0.00           C  
ATOM    533 HD11 LEU    34      44.844  43.730  85.592  1.00  0.00           H  
ATOM    534 HD12 LEU    34      45.858  45.322  85.753  1.00  0.00           H  
ATOM    535 HD13 LEU    34      44.237  45.284  85.067  1.00  0.00           H  
ATOM    536  CD2 LEU    34      44.501  44.605  82.819  1.00  0.00           C  
ATOM    537 HD21 LEU    34      44.874  44.373  81.822  1.00  0.00           H  
ATOM    538 HD22 LEU    34      43.799  43.790  82.995  1.00  0.00           H  
ATOM    539 HD23 LEU    34      43.944  45.542  82.825  1.00  0.00           H  
ATOM    540  C   LEU    34      46.782  47.648  84.509  1.00  0.00           C  
ATOM    541  O   LEU    34      45.929  48.127  85.236  1.00  0.00           O  
ATOM    542  N   LYS    35      48.122  47.663  84.802  1.00  0.00           N  
ATOM    543  H   LYS    35      48.681  47.257  84.066  1.00  0.00           H  
ATOM    544  CA  LYS    35      48.705  47.873  86.166  1.00  0.00           C  
ATOM    545  HA  LYS    35      48.421  47.009  86.767  1.00  0.00           H  
ATOM    546  CB  LYS    35      50.252  47.789  86.079  1.00  0.00           C  
ATOM    547  HB2 LYS    35      50.455  46.745  85.837  1.00  0.00           H  
ATOM    548  HB3 LYS    35      50.699  48.481  85.365  1.00  0.00           H  
ATOM    549  CG  LYS    35      50.896  48.076  87.403  1.00  0.00           C  
ATOM    550  HG2 LYS    35      50.649  49.096  87.699  1.00  0.00           H  
ATOM    551  HG3 LYS    35      50.481  47.430  88.176  1.00  0.00           H  
ATOM    552  CD  LYS    35      52.438  47.944  87.522  1.00  0.00           C  
ATOM    553  HD2 LYS    35      52.800  48.820  86.984  1.00  0.00           H  
ATOM    554  HD3 LYS    35      52.674  47.994  88.585  1.00  0.00           H  
ATOM    555  CE  LYS    35      52.922  46.595  86.983  1.00  0.00           C  
ATOM    556  HE2 LYS    35      52.537  45.739  87.537  1.00  0.00           H  
ATOM    557  HE3 LYS    35      52.669  46.483  85.929  1.00  0.00           H  
ATOM    558  NZ  LYS    35      54.428  46.529  86.923  1.00  0.00           N  
ATOM    559  HZ1 LYS    35      54.892  47.105  87.611  1.00  0.00           H  
ATOM    560  HZ2 LYS    35      54.718  45.567  87.029  1.00  0.00           H  
ATOM    561  HZ3 LYS    35      54.721  46.856  86.014  1.00  0.00           H  
ATOM    562  C   LYS    35      48.134  49.144  86.824  1.00  0.00           C  
ATOM    563  O   LYS    35      48.317  50.225  86.284  1.00  0.00           O  
ATOM    564  N   PRO    36      47.338  49.043  87.936  1.00  0.00           N  
ATOM    565  CD  PRO    36      46.947  47.827  88.638  1.00  0.00           C  
ATOM    566  HD2 PRO    36      47.828  47.333  89.049  1.00  0.00           H  
ATOM    567  HD3 PRO    36      46.507  47.215  87.850  1.00  0.00           H  
ATOM    568  CG  PRO    36      45.799  48.186  89.543  1.00  0.00           C  
ATOM    569  HG2 PRO    36      45.869  47.713  90.523  1.00  0.00           H  
ATOM    570  HG3 PRO    36      44.876  47.863  89.061  1.00  0.00           H  
ATOM    571  CB  PRO    36      45.763  49.736  89.689  1.00  0.00           C  
ATOM    572  HB2 PRO    36      46.240  50.112  90.594  1.00  0.00           H  
ATOM    573  HB3 PRO    36      44.759  50.154  89.616  1.00  0.00           H  
ATOM    574  CA  PRO    36      46.550  50.159  88.370  1.00  0.00           C  
ATOM    575  HA  PRO    36      45.827  50.423  87.598  1.00  0.00           H  
ATOM    576  C   PRO    36      47.288  51.442  88.737  1.00  0.00           C  
ATOM    577  O   PRO    36      48.478  51.321  89.086  1.00  0.00           O  
ATOM    578  N   CYX    37      46.690  52.605  88.535  1.00  0.00           N  
ATOM    579  H   CYX    37      45.694  52.582  88.370  1.00  0.00           H  
ATOM    580  CA  CYX    37      47.196  53.931  88.868  1.00  0.00           C  
ATOM    581  HA  CYX    37      48.249  53.742  89.077  1.00  0.00           H  
ATOM    582  CB  CYX    37      47.060  54.836  87.671  1.00  0.00           C  
ATOM    583  HB2 CYX    37      47.734  55.687  87.762  1.00  0.00           H  
ATOM    584  HB3 CYX    37      47.385  54.364  86.744  1.00  0.00           H  
ATOM    585  SG  CYX    37      45.352  55.472  87.581  1.00  0.00           S  
ATOM    586  C   CYX    37      46.648  54.631  90.151  1.00  0.00           C  
ATOM    587  O   CYX    37      47.294  55.462  90.762  1.00  0.00           O  
ATOM    588  N   VAL    38      45.436  54.292  90.619  1.00  0.00           N  
ATOM    589  H   VAL    38      44.874  53.731  89.995  1.00  0.00           H  
ATOM    590  CA  VAL    38      44.621  54.757  91.706  1.00  0.00           C  
ATOM    591  HA  VAL    38      43.627  54.332  91.565  1.00  0.00           H  
ATOM    592  CB  VAL    38      45.134  54.201  93.052  1.00  0.00           C  
ATOM    593  HB  VAL    38      46.185  54.488  93.095  1.00  0.00           H  
ATOM    594  CG1 VAL    38      44.367  54.772  94.264  1.00  0.00           C  
ATOM    595 HG11 VAL    38      44.451  54.061  95.086  1.00  0.00           H  
ATOM    596 HG12 VAL    38      44.653  55.810  94.439  1.00  0.00           H  
ATOM    597 HG13 VAL    38      43.335  54.786  93.914  1.00  0.00           H  
ATOM    598  CG2 VAL    38      45.136  52.678  93.042  1.00  0.00           C  
ATOM    599 HG21 VAL    38      45.657  52.272  93.909  1.00  0.00           H  
ATOM    600 HG22 VAL    38      44.139  52.253  93.159  1.00  0.00           H  
ATOM    601 HG23 VAL    38      45.597  52.256  92.149  1.00  0.00           H  
ATOM    602  C   VAL    38      44.269  56.252  91.801  1.00  0.00           C  
ATOM    603  O   VAL    38      43.100  56.581  91.990  1.00  0.00           O  
ATOM    604  N   LYS    39      45.222  57.144  91.452  1.00  0.00           N  
ATOM    605  H   LYS    39      46.122  56.795  91.155  1.00  0.00           H  
ATOM    606  CA  LYS    39      45.150  58.612  91.798  1.00  0.00           C  
ATOM    607  HA  LYS    39      44.152  58.746  92.217  1.00  0.00           H  
ATOM    608  CB  LYS    39      46.319  59.035  92.738  1.00  0.00           C  
ATOM    609  HB2 LYS    39      47.248  58.731  92.256  1.00  0.00           H  
ATOM    610  HB3 LYS    39      46.428  60.118  92.785  1.00  0.00           H  
ATOM    611  CG  LYS    39      46.273  58.369  94.164  1.00  0.00           C  
ATOM    612  HG2 LYS    39      45.412  58.634  94.777  1.00  0.00           H  
ATOM    613  HG3 LYS    39      46.366  57.285  94.107  1.00  0.00           H  
ATOM    614  CD  LYS    39      47.533  58.823  94.939  1.00  0.00           C  
ATOM    615  HD2 LYS    39      48.365  58.461  94.335  1.00  0.00           H  
ATOM    616  HD3 LYS    39      47.563  59.897  95.122  1.00  0.00           H  
ATOM    617  CE  LYS    39      47.535  58.140  96.356  1.00  0.00           C  
ATOM    618  HE2 LYS    39      48.151  58.816  96.949  1.00  0.00           H  
ATOM    619  HE3 LYS    39      46.523  58.324  96.714  1.00  0.00           H  
ATOM    620  NZ  LYS    39      47.918  56.768  96.390  1.00  0.00           N  
ATOM    621  HZ1 LYS    39      48.597  56.595  97.117  1.00  0.00           H  
ATOM    622  HZ2 LYS    39      47.108  56.169  96.460  1.00  0.00           H  
ATOM    623  HZ3 LYS    39      48.278  56.462  95.497  1.00  0.00           H  
ATOM    624  C   LYS    39      45.002  59.301  90.393  1.00  0.00           C  
ATOM    625  O   LYS    39      45.937  59.167  89.639  1.00  0.00           O  
ATOM    626  N   LEU    40      44.045  60.304  90.215  1.00  0.00           N  
ATOM    627  H   LEU    40      43.465  60.543  91.006  1.00  0.00           H  
ATOM    628  CA  LEU    40      43.432  60.437  88.889  1.00  0.00           C  
ATOM    629  HA  LEU    40      43.978  59.816  88.178  1.00  0.00           H  
ATOM    630  CB  LEU    40      42.016  59.892  89.001  1.00  0.00           C  
ATOM    631  HB2 LEU    40      41.969  59.103  89.751  1.00  0.00           H  
ATOM    632  HB3 LEU    40      41.368  60.713  89.309  1.00  0.00           H  
ATOM    633  CG  LEU    40      41.344  59.383  87.719  1.00  0.00           C  
ATOM    634  HG  LEU    40      41.337  60.138  86.933  1.00  0.00           H  
ATOM    635  CD1 LEU    40      42.052  58.130  87.225  1.00  0.00           C  
ATOM    636 HD11 LEU    40      41.398  57.478  86.647  1.00  0.00           H  
ATOM    637 HD12 LEU    40      42.809  58.380  86.482  1.00  0.00           H  
ATOM    638 HD13 LEU    40      42.339  57.560  88.109  1.00  0.00           H  
ATOM    639  CD2 LEU    40      39.901  59.022  88.079  1.00  0.00           C  
ATOM    640 HD21 LEU    40      39.889  58.544  89.058  1.00  0.00           H  
ATOM    641 HD22 LEU    40      39.308  59.930  88.186  1.00  0.00           H  
ATOM    642 HD23 LEU    40      39.434  58.433  87.290  1.00  0.00           H  
ATOM    643  C   LEU    40      43.526  61.817  88.344  1.00  0.00           C  
ATOM    644  O   LEU    40      43.324  62.838  88.984  1.00  0.00           O  
ATOM    645  N   THR    41      43.645  61.879  87.008  1.00  0.00           N  
ATOM    646  H   THR    41      43.976  61.034  86.564  1.00  0.00           H  
ATOM    647  CA  THR    41      43.381  63.079  86.144  1.00  0.00           C  
ATOM    648  HA  THR    41      43.661  63.990  86.675  1.00  0.00           H  
ATOM    649  CB  THR    41      44.331  63.059  84.944  1.00  0.00           C  
ATOM    650  HB  THR    41      43.921  62.313  84.264  1.00  0.00           H  
ATOM    651  CG2 THR    41      44.332  64.416  84.255  1.00  0.00           C  
ATOM    652 HG21 THR    41      43.407  64.597  83.707  1.00  0.00           H  
ATOM    653 HG22 THR    41      44.489  65.159  85.036  1.00  0.00           H  
ATOM    654 HG23 THR    41      45.085  64.392  83.468  1.00  0.00           H  
ATOM    655  OG1 THR    41      45.701  62.823  85.252  1.00  0.00           O  
ATOM    656  HG1 THR    41      45.825  62.156  85.931  1.00  0.00           H  
ATOM    657  C   THR    41      41.905  63.126  85.803  1.00  0.00           C  
ATOM    658  O   THR    41      41.539  62.138  85.159  1.00  0.00           O  
ATOM    659  N   PRO    42      41.177  64.112  86.324  1.00  0.00           N  
ATOM    660  CD  PRO    42      41.162  65.482  85.863  1.00  0.00           C  
ATOM    661  HD2 PRO    42      40.652  65.447  84.900  1.00  0.00           H  
ATOM    662  HD3 PRO    42      42.206  65.767  85.993  1.00  0.00           H  
ATOM    663  CG  PRO    42      40.329  66.305  86.829  1.00  0.00           C  
ATOM    664  HG2 PRO    42      39.382  66.606  86.380  1.00  0.00           H  
ATOM    665  HG3 PRO    42      40.932  67.171  87.104  1.00  0.00           H  
ATOM    666  CB  PRO    42      40.119  65.311  88.012  1.00  0.00           C  
ATOM    667  HB2 PRO    42      39.130  65.370  88.465  1.00  0.00           H  
ATOM    668  HB3 PRO    42      40.987  65.511  88.640  1.00  0.00           H  
ATOM    669  CA  PRO    42      40.313  63.943  87.491  1.00  0.00           C  
ATOM    670  HA  PRO    42      40.905  63.373  88.207  1.00  0.00           H  
ATOM    671  C   PRO    42      39.079  63.077  87.289  1.00  0.00           C  
ATOM    672  O   PRO    42      38.491  62.587  88.276  1.00  0.00           O  
ATOM    673  N   LEU    43      38.660  62.956  86.010  1.00  0.00           N  
ATOM    674  H   LEU    43      39.389  63.093  85.325  1.00  0.00           H  
ATOM    675  CA  LEU    43      37.438  62.224  85.704  1.00  0.00           C  
ATOM    676  HA  LEU    43      36.857  62.144  86.623  1.00  0.00           H  
ATOM    677  CB  LEU    43      36.607  63.126  84.836  1.00  0.00           C  
ATOM    678  HB2 LEU    43      36.472  64.015  85.453  1.00  0.00           H  
ATOM    679  HB3 LEU    43      37.175  63.606  84.039  1.00  0.00           H  
ATOM    680  CG  LEU    43      35.258  62.572  84.388  1.00  0.00           C  
ATOM    681  HG  LEU    43      34.859  61.881  85.130  1.00  0.00           H  
ATOM    682  CD1 LEU    43      34.189  63.623  84.263  1.00  0.00           C  
ATOM    683 HD11 LEU    43      33.311  63.192  83.782  1.00  0.00           H  
ATOM    684 HD12 LEU    43      33.832  64.072  85.190  1.00  0.00           H  
ATOM    685 HD13 LEU    43      34.532  64.481  83.684  1.00  0.00           H  
ATOM    686  CD2 LEU    43      35.364  61.891  82.938  1.00  0.00           C  
ATOM    687 HD21 LEU    43      34.431  61.525  82.509  1.00  0.00           H  
ATOM    688 HD22 LEU    43      35.648  62.700  82.266  1.00  0.00           H  
ATOM    689 HD23 LEU    43      36.038  61.036  82.987  1.00  0.00           H  
ATOM    690  C   LEU    43      37.691  60.883  85.000  1.00  0.00           C  
ATOM    691  O   LEU    43      38.529  60.810  84.123  1.00  0.00           O  
ATOM    692  N   CYX    44      36.899  59.852  85.381  1.00  0.00           N  
ATOM    693  H   CYX    44      36.330  59.851  86.215  1.00  0.00           H  
ATOM    694  CA  CYX    44      36.628  58.645  84.519  1.00  0.00           C  
ATOM    695  HA  CYX    44      36.968  59.021  83.554  1.00  0.00           H  
ATOM    696  CB  CYX    44      37.581  57.442  84.946  1.00  0.00           C  
ATOM    697  HB2 CYX    44      38.378  57.978  85.462  1.00  0.00           H  
ATOM    698  HB3 CYX    44      37.160  56.953  85.825  1.00  0.00           H  
ATOM    699  SG  CYX    44      38.040  56.208  83.710  1.00  0.00           S  
ATOM    700  C   CYX    44      35.195  58.274  84.356  1.00  0.00           C  
ATOM    701  O   CYX    44      34.460  58.337  85.316  1.00  0.00           O  
ATOM    702  N   VAL    45      34.765  57.952  83.085  1.00  0.00           N  
ATOM    703  H   VAL    45      35.461  58.064  82.361  1.00  0.00           H  
ATOM    704  CA  VAL    45      33.368  57.771  82.726  1.00  0.00           C  
ATOM    705  HA  VAL    45      32.820  57.513  83.632  1.00  0.00           H  
ATOM    706  CB  VAL    45      32.782  59.123  82.161  1.00  0.00           C  
ATOM    707  HB  VAL    45      33.544  59.544  81.506  1.00  0.00           H  
ATOM    708  CG1 VAL    45      31.528  58.853  81.385  1.00  0.00           C  
ATOM    709 HG11 VAL    45      31.640  58.491  80.364  1.00  0.00           H  
ATOM    710 HG12 VAL    45      30.860  58.154  81.888  1.00  0.00           H  
ATOM    711 HG13 VAL    45      31.017  59.803  81.223  1.00  0.00           H  
ATOM    712  CG2 VAL    45      32.370  60.071  83.288  1.00  0.00           C  
ATOM    713 HG21 VAL    45      31.604  59.570  83.880  1.00  0.00           H  
ATOM    714 HG22 VAL    45      33.309  60.218  83.822  1.00  0.00           H  
ATOM    715 HG23 VAL    45      31.993  61.002  82.866  1.00  0.00           H  
ATOM    716  C   VAL    45      33.320  56.550  81.750  1.00  0.00           C  
ATOM    717  O   VAL    45      34.091  56.622  80.795  1.00  0.00           O  
ATOM    718  N   GLY    46      32.662  55.444  82.126  1.00  0.00           N  
ATOM    719  H   GLY    46      32.164  55.368  83.002  1.00  0.00           H  
ATOM    720  CA  GLY    46      32.767  54.186  81.380  1.00  0.00           C  
ATOM    721  HA2 GLY    46      31.767  53.896  81.057  1.00  0.00           H  
ATOM    722  HA3 GLY    46      33.484  54.190  80.559  1.00  0.00           H  
ATOM    723  C   GLY    46      33.279  53.131  82.355  1.00  0.00           C  
ATOM    724  O   GLY    46      34.439  52.704  82.215  1.00  0.00           O  
ATOM    725  N   ALA    47      32.506  52.625  83.415  1.00  0.00           N  
ATOM    726  H   ALA    47      31.504  52.564  83.300  1.00  0.00           H  
ATOM    727  CA  ALA    47      33.134  51.670  84.364  1.00  0.00           C  
ATOM    728  HA  ALA    47      33.923  52.177  84.919  1.00  0.00           H  
ATOM    729  CB  ALA    47      32.024  51.122  85.317  1.00  0.00           C  
ATOM    730  HB1 ALA    47      31.169  50.739  84.761  1.00  0.00           H  
ATOM    731  HB2 ALA    47      32.471  50.313  85.896  1.00  0.00           H  
ATOM    732  HB3 ALA    47      31.699  51.956  85.939  1.00  0.00           H  
ATOM    733  C   ALA    47      33.806  50.475  83.655  1.00  0.00           C  
ATOM    734  O   ALA    47      34.814  49.946  84.251  1.00  0.00           O  
ATOM    735  N   GLY    48      33.172  49.958  82.556  1.00  0.00           N  
ATOM    736  H   GLY    48      32.420  50.542  82.216  1.00  0.00           H  
ATOM    737  CA  GLY    48      33.784  48.870  81.667  1.00  0.00           C  
ATOM    738  HA2 GLY    48      33.949  48.022  82.332  1.00  0.00           H  
ATOM    739  HA3 GLY    48      33.052  48.401  81.010  1.00  0.00           H  
ATOM    740  C   GLY    48      35.160  49.110  81.003  1.00  0.00           C  
ATOM    741  O   GLY    48      35.951  48.220  80.911  1.00  0.00           O  
ATOM    742  N   SER    49      35.449  50.418  80.608  1.00  0.00           N  
ATOM    743  H   SER    49      34.857  51.201  80.845  1.00  0.00           H  
ATOM    744  CA  SER    49      36.789  50.760  80.127  1.00  0.00           C  
ATOM    745  HA  SER    49      37.295  49.933  79.630  1.00  0.00           H  
ATOM    746  CB  SER    49      36.619  51.720  78.942  1.00  0.00           C  
ATOM    747  HB2 SER    49      37.604  52.056  78.618  1.00  0.00           H  
ATOM    748  HB3 SER    49      36.057  51.205  78.163  1.00  0.00           H  
ATOM    749  OG  SER    49      35.853  52.867  79.387  1.00  0.00           O  
ATOM    750  HG  SER    49      34.935  52.635  79.232  1.00  0.00           H  
ATOM    751  C   SER    49      37.702  51.360  81.136  1.00  0.00           C  
ATOM    752  O   SER    49      38.880  51.012  81.117  1.00  0.00           O  
ATOM    753  N   CYX    50      37.238  51.893  82.212  1.00  0.00           N  
ATOM    754  H   CYX    50      36.259  52.136  82.246  1.00  0.00           H  
ATOM    755  CA  CYX    50      37.950  52.408  83.398  1.00  0.00           C  
ATOM    756  HA  CYX    50      38.775  53.053  83.098  1.00  0.00           H  
ATOM    757  CB  CYX    50      36.990  53.380  84.193  1.00  0.00           C  
ATOM    758  HB2 CYX    50      36.096  52.835  84.496  1.00  0.00           H  
ATOM    759  HB3 CYX    50      37.462  53.579  85.155  1.00  0.00           H  
ATOM    760  SG  CYX    50      36.459  54.939  83.373  1.00  0.00           S  
ATOM    761  C   CYX    50      38.471  51.291  84.334  1.00  0.00           C  
ATOM    762  O   CYX    50      39.322  51.560  85.150  1.00  0.00           O  
ATOM    763  N   ASN    51      38.066  50.062  84.064  1.00  0.00           N  
ATOM    764  H   ASN    51      37.178  49.951  83.596  1.00  0.00           H  
ATOM    765  CA  ASN    51      38.927  48.876  84.318  1.00  0.00           C  
ATOM    766  HA  ASN    51      38.904  48.667  85.388  1.00  0.00           H  
ATOM    767  CB  ASN    51      38.278  47.764  83.461  1.00  0.00           C  
ATOM    768  HB2 ASN    51      37.192  47.701  83.541  1.00  0.00           H  
ATOM    769  HB3 ASN    51      38.578  47.990  82.438  1.00  0.00           H  
ATOM    770  CG  ASN    51      38.701  46.362  83.814  1.00  0.00           C  
ATOM    771  OD1 ASN    51      39.280  46.185  84.894  1.00  0.00           O  
ATOM    772  ND2 ASN    51      38.598  45.421  82.922  1.00  0.00           N  
ATOM    773 HD21 ASN    51      38.424  45.628  81.949  1.00  0.00           H  
ATOM    774 HD22 ASN    51      38.903  44.496  83.191  1.00  0.00           H  
ATOM    775  C   ASN    51      40.406  49.128  83.978  1.00  0.00           C  
ATOM    776  O   ASN    51      41.275  48.807  84.828  1.00  0.00           O  
ATOM    777  N   THR    52      40.771  49.680  82.794  1.00  0.00           N  
ATOM    778  H   THR    52      40.012  49.988  82.204  1.00  0.00           H  
ATOM    779  CA  THR    52      42.182  49.988  82.364  1.00  0.00           C  
ATOM    780  HA  THR    52      42.760  49.076  82.515  1.00  0.00           H  
ATOM    781  CB  THR    52      42.246  50.339  80.846  1.00  0.00           C  
ATOM    782  HB  THR    52      43.246  50.561  80.474  1.00  0.00           H  
ATOM    783  CG2 THR    52      41.715  49.184  79.995  1.00  0.00           C  
ATOM    784 HG21 THR    52      40.745  48.838  80.353  1.00  0.00           H  
ATOM    785 HG22 THR    52      41.624  49.508  78.958  1.00  0.00           H  
ATOM    786 HG23 THR    52      42.410  48.388  80.261  1.00  0.00           H  
ATOM    787  OG1 THR    52      41.474  51.550  80.602  1.00  0.00           O  
ATOM    788  HG1 THR    52      40.568  51.283  80.776  1.00  0.00           H  
ATOM    789  C   THR    52      42.801  51.153  83.146  1.00  0.00           C  
ATOM    790  O   THR    52      42.118  51.852  83.959  1.00  0.00           O  
ATOM    791  N   SER    53      44.130  51.170  83.119  1.00  0.00           N  
ATOM    792  H   SER    53      44.636  50.458  82.611  1.00  0.00           H  
ATOM    793  CA  SER    53      44.848  52.318  83.700  1.00  0.00           C  
ATOM    794  HA  SER    53      44.234  53.194  83.490  1.00  0.00           H  
ATOM    795  CB  SER    53      45.249  52.277  85.168  1.00  0.00           C  
ATOM    796  HB2 SER    53      45.955  51.456  85.289  1.00  0.00           H  
ATOM    797  HB3 SER    53      45.855  53.149  85.414  1.00  0.00           H  
ATOM    798  OG  SER    53      44.022  52.164  85.903  1.00  0.00           O  
ATOM    799  HG  SER    53      43.736  51.249  85.859  1.00  0.00           H  
ATOM    800  C   SER    53      46.132  52.390  82.760  1.00  0.00           C  
ATOM    801  O   SER    53      47.035  51.570  82.705  1.00  0.00           O  
ATOM    802  N   VAL    54      46.276  53.571  82.207  1.00  0.00           N  
ATOM    803  H   VAL    54      45.419  54.106  82.198  1.00  0.00           H  
ATOM    804  CA  VAL    54      47.520  54.119  81.628  1.00  0.00           C  
ATOM    805  HA  VAL    54      47.659  53.579  80.691  1.00  0.00           H  
ATOM    806  CB  VAL    54      47.314  55.635  81.304  1.00  0.00           C  
ATOM    807  HB  VAL    54      46.415  55.698  80.691  1.00  0.00           H  
ATOM    808  CG1 VAL    54      47.032  56.518  82.525  1.00  0.00           C  
ATOM    809 HG11 VAL    54      47.074  57.564  82.221  1.00  0.00           H  
ATOM    810 HG12 VAL    54      46.034  56.341  82.928  1.00  0.00           H  
ATOM    811 HG13 VAL    54      47.691  56.375  83.381  1.00  0.00           H  
ATOM    812  CG2 VAL    54      48.368  56.235  80.319  1.00  0.00           C  
ATOM    813 HG21 VAL    54      48.282  55.768  79.338  1.00  0.00           H  
ATOM    814 HG22 VAL    54      48.248  57.318  80.280  1.00  0.00           H  
ATOM    815 HG23 VAL    54      49.387  56.010  80.633  1.00  0.00           H  
ATOM    816  C   VAL    54      48.795  53.950  82.460  1.00  0.00           C  
ATOM    817  O   VAL    54      48.750  53.860  83.697  1.00  0.00           O  
ATOM    818  N   ILE    55      49.931  53.822  81.787  1.00  0.00           N  
ATOM    819  H   ILE    55      49.836  53.709  80.788  1.00  0.00           H  
ATOM    820  CA  ILE    55      51.204  53.449  82.319  1.00  0.00           C  
ATOM    821  HA  ILE    55      51.147  52.514  82.877  1.00  0.00           H  
ATOM    822  CB  ILE    55      52.174  53.129  81.165  1.00  0.00           C  
ATOM    823  HB  ILE    55      51.709  52.380  80.525  1.00  0.00           H  
ATOM    824  CG2 ILE    55      52.506  54.425  80.416  1.00  0.00           C  
ATOM    825 HG21 ILE    55      51.579  54.896  80.089  1.00  0.00           H  
ATOM    826 HG22 ILE    55      53.011  55.102  81.105  1.00  0.00           H  
ATOM    827 HG23 ILE    55      53.102  54.260  79.519  1.00  0.00           H  
ATOM    828  CG1 ILE    55      53.338  52.382  81.726  1.00  0.00           C  
ATOM    829 HG12 ILE    55      53.854  53.074  82.392  1.00  0.00           H  
ATOM    830 HG13 ILE    55      53.019  51.588  82.400  1.00  0.00           H  
ATOM    831  CD1 ILE    55      54.304  51.876  80.638  1.00  0.00           C  
ATOM    832 HD11 ILE    55      54.026  50.963  80.112  1.00  0.00           H  
ATOM    833 HD12 ILE    55      54.483  52.684  79.928  1.00  0.00           H  
ATOM    834 HD13 ILE    55      55.304  51.811  81.066  1.00  0.00           H  
ATOM    835  C   ILE    55      51.688  54.511  83.305  1.00  0.00           C  
ATOM    836  O   ILE    55      52.576  54.255  84.175  1.00  0.00           O  
ATOM    837  N   THR    56      51.349  55.777  83.058  1.00  0.00           N  
ATOM    838  H   THR    56      50.505  55.962  82.535  1.00  0.00           H  
ATOM    839  CA  THR    56      51.945  56.940  83.691  1.00  0.00           C  
ATOM    840  HA  THR    56      53.019  56.757  83.649  1.00  0.00           H  
ATOM    841  CB  THR    56      51.685  58.257  82.902  1.00  0.00           C  
ATOM    842  HB  THR    56      51.846  59.038  83.646  1.00  0.00           H  
ATOM    843  CG2 THR    56      52.694  58.290  81.711  1.00  0.00           C  
ATOM    844 HG21 THR    56      52.507  57.486  81.000  1.00  0.00           H  
ATOM    845 HG22 THR    56      52.651  59.218  81.141  1.00  0.00           H  
ATOM    846 HG23 THR    56      53.706  58.269  82.114  1.00  0.00           H  
ATOM    847  OG1 THR    56      50.268  58.300  82.512  1.00  0.00           O  
ATOM    848  HG1 THR    56      49.702  58.643  83.206  1.00  0.00           H  
ATOM    849  C   THR    56      51.390  57.159  85.178  1.00  0.00           C  
ATOM    850  O   THR    56      50.293  56.743  85.439  1.00  0.00           O  
ATOM    851  N   GLN    57      52.139  57.799  86.082  1.00  0.00           N  
ATOM    852  H   GLN    57      53.128  57.696  85.907  1.00  0.00           H  
ATOM    853  CA  GLN    57      51.781  58.114  87.467  1.00  0.00           C  
ATOM    854  HA  GLN    57      51.357  57.275  88.019  1.00  0.00           H  
ATOM    855  CB  GLN    57      53.026  58.403  88.266  1.00  0.00           C  
ATOM    856  HB2 GLN    57      53.835  57.728  87.986  1.00  0.00           H  
ATOM    857  HB3 GLN    57      53.364  59.408  88.012  1.00  0.00           H  
ATOM    858  CG  GLN    57      52.825  58.245  89.777  1.00  0.00           C  
ATOM    859  HG2 GLN    57      53.772  58.615  90.169  1.00  0.00           H  
ATOM    860  HG3 GLN    57      52.011  58.875  90.135  1.00  0.00           H  
ATOM    861  CD  GLN    57      52.519  56.790  90.251  1.00  0.00           C  
ATOM    862  OE1 GLN    57      53.389  55.982  90.402  1.00  0.00           O  
ATOM    863  NE2 GLN    57      51.264  56.485  90.365  1.00  0.00           N  
ATOM    864 HE21 GLN    57      50.505  57.150  90.334  1.00  0.00           H  
ATOM    865 HE22 GLN    57      50.953  55.546  90.570  1.00  0.00           H  
ATOM    866  C   GLN    57      50.770  59.236  87.594  1.00  0.00           C  
ATOM    867  O   GLN    57      49.816  59.083  88.346  1.00  0.00           O  
ATOM    868  N   ALA    58      50.869  60.336  86.899  1.00  0.00           N  
ATOM    869  H   ALA    58      51.718  60.316  86.353  1.00  0.00           H  
ATOM    870  CA  ALA    58      49.710  61.042  86.483  1.00  0.00           C  
ATOM    871  HA  ALA    58      49.086  61.388  87.307  1.00  0.00           H  
ATOM    872  CB  ALA    58      50.234  62.300  85.814  1.00  0.00           C  
ATOM    873  HB1 ALA    58      49.414  62.914  85.439  1.00  0.00           H  
ATOM    874  HB2 ALA    58      50.784  62.823  86.596  1.00  0.00           H  
ATOM    875  HB3 ALA    58      50.889  62.017  84.990  1.00  0.00           H  
ATOM    876  C   ALA    58      48.779  60.207  85.554  1.00  0.00           C  
ATOM    877  O   ALA    58      49.254  59.799  84.512  1.00  0.00           O  
ATOM    878  N   CYX    59      47.590  59.935  85.958  1.00  0.00           N  
ATOM    879  H   CYX    59      47.297  60.438  86.784  1.00  0.00           H  
ATOM    880  CA  CYX    59      46.786  58.872  85.253  1.00  0.00           C  
ATOM    881  HA  CYX    59      47.410  58.382  84.506  1.00  0.00           H  
ATOM    882  CB  CYX    59      46.335  57.746  86.263  1.00  0.00           C  
ATOM    883  HB2 CYX    59      47.267  57.290  86.596  1.00  0.00           H  
ATOM    884  HB3 CYX    59      46.032  58.383  87.094  1.00  0.00           H  
ATOM    885  SG  CYX    59      45.283  56.399  85.808  1.00  0.00           S  
ATOM    886  C   CYX    59      45.609  59.584  84.542  1.00  0.00           C  
ATOM    887  O   CYX    59      44.618  59.760  85.192  1.00  0.00           O  
ATOM    888  N   PRO    60      45.777  60.018  83.302  1.00  0.00           N  
ATOM    889  CD  PRO    60      46.987  60.831  82.875  1.00  0.00           C  
ATOM    890  HD2 PRO    60      47.922  60.281  82.767  1.00  0.00           H  
ATOM    891  HD3 PRO    60      47.097  61.708  83.513  1.00  0.00           H  
ATOM    892  CG  PRO    60      46.545  61.349  81.543  1.00  0.00           C  
ATOM    893  HG2 PRO    60      47.046  60.801  80.745  1.00  0.00           H  
ATOM    894  HG3 PRO    60      46.785  62.411  81.583  1.00  0.00           H  
ATOM    895  CB  PRO    60      44.997  61.088  81.296  1.00  0.00           C  
ATOM    896  HB2 PRO    60      44.793  60.737  80.285  1.00  0.00           H  
ATOM    897  HB3 PRO    60      44.448  62.016  81.458  1.00  0.00           H  
ATOM    898  CA  PRO    60      44.602  60.089  82.384  1.00  0.00           C  
ATOM    899  HA  PRO    60      43.806  60.553  82.966  1.00  0.00           H  
ATOM    900  C   PRO    60      44.164  58.624  81.817  1.00  0.00           C  
ATOM    901  O   PRO    60      44.800  58.123  80.892  1.00  0.00           O  
ATOM    902  N   LYS    61      43.126  58.051  82.423  1.00  0.00           N  
ATOM    903  H   LYS    61      42.667  58.738  83.005  1.00  0.00           H  
ATOM    904  CA  LYS    61      43.069  56.593  82.835  1.00  0.00           C  
ATOM    905  HA  LYS    61      43.956  56.300  83.396  1.00  0.00           H  
ATOM    906  CB  LYS    61      41.925  56.501  83.892  1.00  0.00           C  
ATOM    907  HB2 LYS    61      42.017  57.348  84.572  1.00  0.00           H  
ATOM    908  HB3 LYS    61      40.898  56.610  83.541  1.00  0.00           H  
ATOM    909  CG  LYS    61      42.063  55.243  84.798  1.00  0.00           C  
ATOM    910  HG2 LYS    61      42.515  54.420  84.245  1.00  0.00           H  
ATOM    911  HG3 LYS    61      42.711  55.379  85.664  1.00  0.00           H  
ATOM    912  CD  LYS    61      40.706  54.742  85.437  1.00  0.00           C  
ATOM    913  HD2 LYS    61      40.171  55.678  85.598  1.00  0.00           H  
ATOM    914  HD3 LYS    61      40.103  54.055  84.844  1.00  0.00           H  
ATOM    915  CE  LYS    61      40.946  54.065  86.806  1.00  0.00           C  
ATOM    916  HE2 LYS    61      41.693  54.570  87.418  1.00  0.00           H  
ATOM    917  HE3 LYS    61      40.027  54.251  87.361  1.00  0.00           H  
ATOM    918  NZ  LYS    61      41.323  52.644  86.719  1.00  0.00           N  
ATOM    919  HZ1 LYS    61      42.178  52.461  86.213  1.00  0.00           H  
ATOM    920  HZ2 LYS    61      41.532  52.238  87.620  1.00  0.00           H  
ATOM    921  HZ3 LYS    61      40.659  52.103  86.183  1.00  0.00           H  
ATOM    922  C   LYS    61      42.876  55.587  81.742  1.00  0.00           C  
ATOM    923  O   LYS    61      43.705  54.702  81.767  1.00  0.00           O  
ATOM    924  N   VAL    62      41.971  55.764  80.839  1.00  0.00           N  
ATOM    925  H   VAL    62      41.801  56.741  80.649  1.00  0.00           H  
ATOM    926  CA  VAL    62      41.477  54.700  79.955  1.00  0.00           C  
ATOM    927  HA  VAL    62      41.276  53.874  80.638  1.00  0.00           H  
ATOM    928  CB  VAL    62      40.099  55.137  79.306  1.00  0.00           C  
ATOM    929  HB  VAL    62      40.194  56.146  78.904  1.00  0.00           H  
ATOM    930  CG1 VAL    62      39.617  54.229  78.227  1.00  0.00           C  
ATOM    931 HG11 VAL    62      38.589  54.350  77.886  1.00  0.00           H  
ATOM    932 HG12 VAL    62      40.201  54.387  77.321  1.00  0.00           H  
ATOM    933 HG13 VAL    62      39.645  53.182  78.528  1.00  0.00           H  
ATOM    934  CG2 VAL    62      39.006  55.205  80.380  1.00  0.00           C  
ATOM    935 HG21 VAL    62      39.359  55.865  81.173  1.00  0.00           H  
ATOM    936 HG22 VAL    62      38.107  55.755  80.104  1.00  0.00           H  
ATOM    937 HG23 VAL    62      38.730  54.219  80.753  1.00  0.00           H  
ATOM    938  C   VAL    62      42.468  54.338  78.851  1.00  0.00           C  
ATOM    939  O   VAL    62      42.745  55.218  78.020  1.00  0.00           O  
ATOM    940  N   SER    63      42.940  53.129  78.696  1.00  0.00           N  
ATOM    941  H   SER    63      42.626  52.482  79.406  1.00  0.00           H  
ATOM    942  CA  SER    63      43.922  52.692  77.703  1.00  0.00           C  
ATOM    943  HA  SER    63      43.703  53.278  76.810  1.00  0.00           H  
ATOM    944  CB  SER    63      45.311  53.100  78.113  1.00  0.00           C  
ATOM    945  HB2 SER    63      45.185  53.310  79.176  1.00  0.00           H  
ATOM    946  HB3 SER    63      46.009  52.278  77.956  1.00  0.00           H  
ATOM    947  OG  SER    63      45.744  54.246  77.564  1.00  0.00           O  
ATOM    948  HG  SER    63      46.497  54.051  77.002  1.00  0.00           H  
ATOM    949  C   SER    63      43.823  51.204  77.310  1.00  0.00           C  
ATOM    950  O   SER    63      44.409  50.340  77.914  1.00  0.00           O  
ATOM    951  N   PHE    64      43.196  50.910  76.157  1.00  0.00           N  
ATOM    952  H   PHE    64      42.622  51.645  75.768  1.00  0.00           H  
ATOM    953  CA  PHE    64      43.462  49.880  75.242  1.00  0.00           C  
ATOM    954  HA  PHE    64      43.869  49.029  75.788  1.00  0.00           H  
ATOM    955  CB  PHE    64      42.150  49.481  74.548  1.00  0.00           C  
ATOM    956  HB2 PHE    64      41.597  50.329  74.141  1.00  0.00           H  
ATOM    957  HB3 PHE    64      42.439  48.788  73.757  1.00  0.00           H  
ATOM    958  CG  PHE    64      41.143  48.823  75.455  1.00  0.00           C  
ATOM    959  CD1 PHE    64      40.792  47.455  75.174  1.00  0.00           C  
ATOM    960  HD1 PHE    64      41.389  46.761  74.600  1.00  0.00           H  
ATOM    961  CE1 PHE    64      39.930  46.795  76.064  1.00  0.00           C  
ATOM    962  HE1 PHE    64      39.908  45.716  76.009  1.00  0.00           H  
ATOM    963  CZ  PHE    64      39.043  47.533  76.833  1.00  0.00           C  
ATOM    964  HZ  PHE    64      38.387  47.038  77.534  1.00  0.00           H  
ATOM    965  CE2 PHE    64      39.303  48.887  77.020  1.00  0.00           C  
ATOM    966  HE2 PHE    64      38.609  49.528  77.543  1.00  0.00           H  
ATOM    967  CD2 PHE    64      40.286  49.539  76.308  1.00  0.00           C  
ATOM    968  HD2 PHE    64      40.220  50.611  76.198  1.00  0.00           H  
ATOM    969  C   PHE    64      44.486  50.373  74.222  1.00  0.00           C  
ATOM    970  O   PHE    64      44.441  51.493  73.755  1.00  0.00           O  
ATOM    971  N   GLU    65      45.635  49.603  74.187  1.00  0.00           N  
ATOM    972  H   GLU    65      45.552  48.658  74.535  1.00  0.00           H  
ATOM    973  CA  GLU    65      46.960  49.988  73.570  1.00  0.00           C  
ATOM    974  HA  GLU    65      46.749  50.719  72.790  1.00  0.00           H  
ATOM    975  CB  GLU    65      47.804  50.619  74.668  1.00  0.00           C  
ATOM    976  HB2 GLU    65      47.546  50.295  75.677  1.00  0.00           H  
ATOM    977  HB3 GLU    65      48.844  50.323  74.533  1.00  0.00           H  
ATOM    978  CG  GLU    65      47.862  52.149  74.622  1.00  0.00           C  
ATOM    979  HG2 GLU    65      48.385  52.441  73.712  1.00  0.00           H  
ATOM    980  HG3 GLU    65      46.872  52.605  74.642  1.00  0.00           H  
ATOM    981  CD  GLU    65      48.759  52.662  75.776  1.00  0.00           C  
ATOM    982  OE1 GLU    65      49.919  52.150  76.002  1.00  0.00           O  
ATOM    983  OE2 GLU    65      48.181  53.520  76.495  1.00  0.00           O  
ATOM    984  C   GLU    65      47.687  48.781  72.879  1.00  0.00           C  
ATOM    985  O   GLU    65      47.589  47.710  73.396  1.00  0.00           O  
ATOM    986  N   PRO    66      48.450  49.059  71.855  1.00  0.00           N  
ATOM    987  CD  PRO    66      48.770  50.384  71.244  1.00  0.00           C  
ATOM    988  HD2 PRO    66      49.189  51.136  71.912  1.00  0.00           H  
ATOM    989  HD3 PRO    66      47.848  50.867  70.919  1.00  0.00           H  
ATOM    990  CG  PRO    66      49.700  50.179  70.028  1.00  0.00           C  
ATOM    991  HG2 PRO    66      50.742  50.265  70.336  1.00  0.00           H  
ATOM    992  HG3 PRO    66      49.319  50.855  69.263  1.00  0.00           H  
ATOM    993  CB  PRO    66      49.396  48.742  69.681  1.00  0.00           C  
ATOM    994  HB2 PRO    66      50.252  48.280  69.189  1.00  0.00           H  
ATOM    995  HB3 PRO    66      48.493  48.597  69.088  1.00  0.00           H  
ATOM    996  CA  PRO    66      49.139  48.088  71.032  1.00  0.00           C  
ATOM    997  HA  PRO    66      48.483  47.248  70.799  1.00  0.00           H  
ATOM    998  C   PRO    66      50.424  47.510  71.771  1.00  0.00           C  
ATOM    999  O   PRO    66      51.054  48.245  72.490  1.00  0.00           O  
ATOM   1000  N   ILE    67      50.857  46.254  71.460  1.00  0.00           N  
ATOM   1001  H   ILE    67      50.249  45.597  70.993  1.00  0.00           H  
ATOM   1002  CA  ILE    67      52.231  45.829  71.601  1.00  0.00           C  
ATOM   1003  HA  ILE    67      52.551  46.180  72.582  1.00  0.00           H  
ATOM   1004  CB  ILE    67      52.278  44.288  71.523  1.00  0.00           C  
ATOM   1005  HB  ILE    67      51.489  43.815  72.108  1.00  0.00           H  
ATOM   1006  CG2 ILE    67      52.047  43.726  70.071  1.00  0.00           C  
ATOM   1007 HG21 ILE    67      51.024  43.913  69.744  1.00  0.00           H  
ATOM   1008 HG22 ILE    67      52.788  44.181  69.414  1.00  0.00           H  
ATOM   1009 HG23 ILE    67      52.068  42.637  70.110  1.00  0.00           H  
ATOM   1010  CG1 ILE    67      53.615  43.820  72.175  1.00  0.00           C  
ATOM   1011 HG12 ILE    67      54.465  44.260  71.653  1.00  0.00           H  
ATOM   1012 HG13 ILE    67      53.636  44.232  73.184  1.00  0.00           H  
ATOM   1013  CD1 ILE    67      53.707  42.294  72.424  1.00  0.00           C  
ATOM   1014 HD11 ILE    67      53.445  41.722  71.534  1.00  0.00           H  
ATOM   1015 HD12 ILE    67      54.682  41.953  72.772  1.00  0.00           H  
ATOM   1016 HD13 ILE    67      52.966  42.006  73.170  1.00  0.00           H  
ATOM   1017  C   ILE    67      53.062  46.494  70.603  1.00  0.00           C  
ATOM   1018  O   ILE    67      52.612  46.712  69.473  1.00  0.00           O  
ATOM   1019  N   PRO    68      54.237  47.075  70.946  1.00  0.00           N  
ATOM   1020  CD  PRO    68      54.756  47.228  72.286  1.00  0.00           C  
ATOM   1021  HD2 PRO    68      54.942  46.256  72.744  1.00  0.00           H  
ATOM   1022  HD3 PRO    68      53.992  47.713  72.893  1.00  0.00           H  
ATOM   1023  CG  PRO    68      56.033  48.043  72.173  1.00  0.00           C  
ATOM   1024  HG2 PRO    68      56.864  47.354  72.029  1.00  0.00           H  
ATOM   1025  HG3 PRO    68      56.195  48.785  72.955  1.00  0.00           H  
ATOM   1026  CB  PRO    68      55.963  48.689  70.819  1.00  0.00           C  
ATOM   1027  HB2 PRO    68      56.925  48.587  70.318  1.00  0.00           H  
ATOM   1028  HB3 PRO    68      55.735  49.754  70.843  1.00  0.00           H  
ATOM   1029  CA  PRO    68      55.000  47.921  69.967  1.00  0.00           C  
ATOM   1030  HA  PRO    68      54.277  48.582  69.489  1.00  0.00           H  
ATOM   1031  C   PRO    68      55.705  46.996  68.949  1.00  0.00           C  
ATOM   1032  O   PRO    68      56.594  46.331  69.400  1.00  0.00           O  
ATOM   1033  N   ILE    69      55.048  46.575  67.915  1.00  0.00           N  
ATOM   1034  H   ILE    69      54.210  47.109  67.735  1.00  0.00           H  
ATOM   1035  CA  ILE    69      55.116  45.281  67.267  1.00  0.00           C  
ATOM   1036  HA  ILE    69      54.541  44.648  67.943  1.00  0.00           H  
ATOM   1037  CB  ILE    69      54.319  45.262  66.010  1.00  0.00           C  
ATOM   1038  HB  ILE    69      53.359  45.649  66.351  1.00  0.00           H  
ATOM   1039  CG2 ILE    69      54.691  46.190  64.858  1.00  0.00           C  
ATOM   1040 HG21 ILE    69      53.785  46.279  64.258  1.00  0.00           H  
ATOM   1041 HG22 ILE    69      54.845  47.192  65.258  1.00  0.00           H  
ATOM   1042 HG23 ILE    69      55.523  45.848  64.243  1.00  0.00           H  
ATOM   1043  CG1 ILE    69      53.991  43.802  65.570  1.00  0.00           C  
ATOM   1044 HG12 ILE    69      54.938  43.451  65.160  1.00  0.00           H  
ATOM   1045 HG13 ILE    69      53.689  43.182  66.413  1.00  0.00           H  
ATOM   1046  CD1 ILE    69      53.117  43.595  64.366  1.00  0.00           C  
ATOM   1047 HD11 ILE    69      52.744  42.573  64.429  1.00  0.00           H  
ATOM   1048 HD12 ILE    69      52.355  44.372  64.424  1.00  0.00           H  
ATOM   1049 HD13 ILE    69      53.704  43.712  63.454  1.00  0.00           H  
ATOM   1050  C   ILE    69      56.504  44.796  66.948  1.00  0.00           C  
ATOM   1051  O   ILE    69      57.378  45.535  66.373  1.00  0.00           O  
ATOM   1052  N   HIE    70      56.732  43.486  67.173  1.00  0.00           N  
ATOM   1053  H   HIE    70      56.068  43.076  67.813  1.00  0.00           H  
ATOM   1054  CA  HIE    70      58.050  42.823  66.965  1.00  0.00           C  
ATOM   1055  HA  HIE    70      58.701  43.492  66.401  1.00  0.00           H  
ATOM   1056  CB  HIE    70      58.759  42.633  68.298  1.00  0.00           C  
ATOM   1057  HB2 HIE    70      59.815  42.391  68.178  1.00  0.00           H  
ATOM   1058  HB3 HIE    70      58.720  43.626  68.746  1.00  0.00           H  
ATOM   1059  CG  HIE    70      58.099  41.604  69.233  1.00  0.00           C  
ATOM   1060  ND1 HIE    70      56.842  41.756  69.761  1.00  0.00           N  
ATOM   1061  CE1 HIE    70      56.765  41.013  70.862  1.00  0.00           C  
ATOM   1062  HE1 HIE    70      55.811  40.641  71.206  1.00  0.00           H  
ATOM   1063  NE2 HIE    70      57.909  40.313  70.929  1.00  0.00           N  
ATOM   1064  HE2 HIE    70      58.122  39.707  71.709  1.00  0.00           H  
ATOM   1065  CD2 HIE    70      58.786  40.683  69.935  1.00  0.00           C  
ATOM   1066  HD2 HIE    70      59.728  40.215  69.691  1.00  0.00           H  
ATOM   1067  C   HIE    70      57.854  41.472  66.295  1.00  0.00           C  
ATOM   1068  O   HIE    70      56.736  40.937  66.386  1.00  0.00           O  
ATOM   1069  N   TYR    71      58.818  40.942  65.535  1.00  0.00           N  
ATOM   1070  H   TYR    71      59.666  41.477  65.415  1.00  0.00           H  
ATOM   1071  CA  TYR    71      58.881  39.544  64.974  1.00  0.00           C  
ATOM   1072  HA  TYR    71      58.020  38.976  65.327  1.00  0.00           H  
ATOM   1073  CB  TYR    71      58.710  39.623  63.459  1.00  0.00           C  
ATOM   1074  HB2 TYR    71      57.640  39.717  63.271  1.00  0.00           H  
ATOM   1075  HB3 TYR    71      59.196  40.517  63.067  1.00  0.00           H  
ATOM   1076  CG  TYR    71      59.100  38.293  62.822  1.00  0.00           C  
ATOM   1077  CD1 TYR    71      60.432  38.108  62.406  1.00  0.00           C  
ATOM   1078  HD1 TYR    71      61.218  38.812  62.639  1.00  0.00           H  
ATOM   1079  CE1 TYR    71      60.788  36.905  61.816  1.00  0.00           C  
ATOM   1080  HE1 TYR    71      61.829  36.684  61.635  1.00  0.00           H  
ATOM   1081  CZ  TYR    71      59.819  35.932  61.653  1.00  0.00           C  
ATOM   1082  OH  TYR    71      60.053  34.814  60.823  1.00  0.00           O  
ATOM   1083  HH  TYR    71      59.953  34.970  59.881  1.00  0.00           H  
ATOM   1084  CE2 TYR    71      58.475  36.136  61.985  1.00  0.00           C  
ATOM   1085  HE2 TYR    71      57.738  35.357  61.853  1.00  0.00           H  
ATOM   1086  CD2 TYR    71      58.102  37.328  62.582  1.00  0.00           C  
ATOM   1087  HD2 TYR    71      57.118  37.492  62.996  1.00  0.00           H  
ATOM   1088  C   TYR    71      60.177  38.842  65.403  1.00  0.00           C  
ATOM   1089  O   TYR    71      61.147  39.493  65.770  1.00  0.00           O  
ATOM   1090  N   CYX    72      60.121  37.493  65.476  1.00  0.00           N  
ATOM   1091  H   CYX    72      59.242  37.003  65.389  1.00  0.00           H  
ATOM   1092  CA  CYX    72      61.146  36.680  66.172  1.00  0.00           C  
ATOM   1093  HA  CYX    72      62.046  37.292  66.238  1.00  0.00           H  
ATOM   1094  CB  CYX    72      60.627  36.352  67.560  1.00  0.00           C  
ATOM   1095  HB2 CYX    72      59.728  35.782  67.327  1.00  0.00           H  
ATOM   1096  HB3 CYX    72      61.301  35.661  68.066  1.00  0.00           H  
ATOM   1097  SG  CYX    72      60.229  37.675  68.745  1.00  0.00           S  
ATOM   1098  C   CYX    72      61.515  35.383  65.415  1.00  0.00           C  
ATOM   1099  O   CYX    72      60.670  34.778  64.766  1.00  0.00           O  
ATOM   1100  N   ALA    73      62.673  34.922  65.465  1.00  0.00           N  
ATOM   1101  H   ALA    73      63.314  35.424  66.063  1.00  0.00           H  
ATOM   1102  CA  ALA    73      63.282  33.909  64.483  1.00  0.00           C  
ATOM   1103  HA  ALA    73      63.270  34.351  63.487  1.00  0.00           H  
ATOM   1104  CB  ALA    73      64.751  33.547  64.807  1.00  0.00           C  
ATOM   1105  HB1 ALA    73      64.965  32.625  64.267  1.00  0.00           H  
ATOM   1106  HB2 ALA    73      65.442  34.306  64.439  1.00  0.00           H  
ATOM   1107  HB3 ALA    73      64.889  33.455  65.884  1.00  0.00           H  
ATOM   1108  C   ALA    73      62.504  32.608  64.599  1.00  0.00           C  
ATOM   1109  O   ALA    73      61.884  32.280  65.628  1.00  0.00           O  
ATOM   1110  N   PRO    74      62.343  31.826  63.513  1.00  0.00           N  
ATOM   1111  CD  PRO    74      62.265  32.298  62.188  1.00  0.00           C  
ATOM   1112  HD2 PRO    74      63.268  32.467  61.798  1.00  0.00           H  
ATOM   1113  HD3 PRO    74      61.718  33.241  62.189  1.00  0.00           H  
ATOM   1114  CG  PRO    74      61.502  31.283  61.294  1.00  0.00           C  
ATOM   1115  HG2 PRO    74      62.101  31.284  60.383  1.00  0.00           H  
ATOM   1116  HG3 PRO    74      60.485  31.641  61.132  1.00  0.00           H  
ATOM   1117  CB  PRO    74      61.430  30.057  62.143  1.00  0.00           C  
ATOM   1118  HB2 PRO    74      62.237  29.452  61.729  1.00  0.00           H  
ATOM   1119  HB3 PRO    74      60.436  29.612  62.165  1.00  0.00           H  
ATOM   1120  CA  PRO    74      61.766  30.499  63.575  1.00  0.00           C  
ATOM   1121  HA  PRO    74      60.807  30.726  64.041  1.00  0.00           H  
ATOM   1122  C   PRO    74      62.719  29.473  64.329  1.00  0.00           C  
ATOM   1123  O   PRO    74      63.861  29.878  64.695  1.00  0.00           O  
ATOM   1124  N   ALA    75      62.395  28.215  64.228  1.00  0.00           N  
ATOM   1125  H   ALA    75      61.508  28.030  63.781  1.00  0.00           H  
ATOM   1126  CA  ALA    75      63.124  26.991  64.599  1.00  0.00           C  
ATOM   1127  HA  ALA    75      63.550  27.197  65.581  1.00  0.00           H  
ATOM   1128  CB  ALA    75      62.226  25.804  64.761  1.00  0.00           C  
ATOM   1129  HB1 ALA    75      62.030  25.323  63.802  1.00  0.00           H  
ATOM   1130  HB2 ALA    75      62.768  25.131  65.425  1.00  0.00           H  
ATOM   1131  HB3 ALA    75      61.334  26.101  65.311  1.00  0.00           H  
ATOM   1132  C   ALA    75      64.256  26.664  63.655  1.00  0.00           C  
ATOM   1133  O   ALA    75      63.990  26.304  62.536  1.00  0.00           O  
ATOM   1134  N   GLY    76      65.519  26.737  64.150  1.00  0.00           N  
ATOM   1135  H   GLY    76      65.701  26.619  65.137  1.00  0.00           H  
ATOM   1136  CA  GLY    76      66.717  26.722  63.332  1.00  0.00           C  
ATOM   1137  HA2 GLY    76      67.522  26.548  64.045  1.00  0.00           H  
ATOM   1138  HA3 GLY    76      66.769  25.798  62.757  1.00  0.00           H  
ATOM   1139  C   GLY    76      67.012  27.884  62.417  1.00  0.00           C  
ATOM   1140  O   GLY    76      67.969  27.850  61.619  1.00  0.00           O  
ATOM   1141  N   PHE    77      66.430  29.077  62.757  1.00  0.00           N  
ATOM   1142  H   PHE    77      65.754  29.189  63.499  1.00  0.00           H  
ATOM   1143  CA  PHE    77      66.899  30.279  62.155  1.00  0.00           C  
ATOM   1144  HA  PHE    77      67.644  30.086  61.383  1.00  0.00           H  
ATOM   1145  CB  PHE    77      65.723  31.021  61.521  1.00  0.00           C  
ATOM   1146  HB2 PHE    77      64.869  31.087  62.195  1.00  0.00           H  
ATOM   1147  HB3 PHE    77      66.151  32.018  61.416  1.00  0.00           H  
ATOM   1148  CG  PHE    77      65.289  30.598  60.155  1.00  0.00           C  
ATOM   1149  CD1 PHE    77      65.470  31.517  59.084  1.00  0.00           C  
ATOM   1150  HD1 PHE    77      66.031  32.419  59.278  1.00  0.00           H  
ATOM   1151  CE1 PHE    77      65.338  31.033  57.773  1.00  0.00           C  
ATOM   1152  HE1 PHE    77      65.755  31.654  56.993  1.00  0.00           H  
ATOM   1153  CZ  PHE    77      64.802  29.752  57.555  1.00  0.00           C  
ATOM   1154  HZ  PHE    77      64.805  29.394  56.535  1.00  0.00           H  
ATOM   1155  CE2 PHE    77      64.639  28.852  58.609  1.00  0.00           C  
ATOM   1156  HE2 PHE    77      64.391  27.809  58.483  1.00  0.00           H  
ATOM   1157  CD2 PHE    77      64.810  29.277  59.902  1.00  0.00           C  
ATOM   1158  HD2 PHE    77      64.530  28.652  60.737  1.00  0.00           H  
ATOM   1159  C   PHE    77      67.720  31.095  63.206  1.00  0.00           C  
ATOM   1160  O   PHE    77      67.831  30.880  64.421  1.00  0.00           O  
ATOM   1161  N   ALA    78      68.279  32.199  62.650  1.00  0.00           N  
ATOM   1162  H   ALA    78      68.492  32.059  61.673  1.00  0.00           H  
ATOM   1163  CA  ALA    78      68.574  33.539  63.283  1.00  0.00           C  
ATOM   1164  HA  ALA    78      68.154  33.515  64.289  1.00  0.00           H  
ATOM   1165  CB  ALA    78      70.115  33.654  63.363  1.00  0.00           C  
ATOM   1166  HB1 ALA    78      70.417  33.416  64.383  1.00  0.00           H  
ATOM   1167  HB2 ALA    78      70.676  32.930  62.772  1.00  0.00           H  
ATOM   1168  HB3 ALA    78      70.466  34.677  63.225  1.00  0.00           H  
ATOM   1169  C   ALA    78      67.904  34.787  62.707  1.00  0.00           C  
ATOM   1170  O   ALA    78      67.556  34.781  61.511  1.00  0.00           O  
ATOM   1171  N   ILE    79      67.806  35.955  63.423  1.00  0.00           N  
ATOM   1172  H   ILE    79      68.042  35.995  64.404  1.00  0.00           H  
ATOM   1173  CA  ILE    79      67.660  37.214  62.684  1.00  0.00           C  
ATOM   1174  HA  ILE    79      67.516  36.995  61.626  1.00  0.00           H  
ATOM   1175  CB  ILE    79      66.390  37.974  63.132  1.00  0.00           C  
ATOM   1176  HB  ILE    79      66.516  38.505  64.075  1.00  0.00           H  
ATOM   1177  CG2 ILE    79      66.180  39.102  62.073  1.00  0.00           C  
ATOM   1178 HG21 ILE    79      67.152  39.589  61.999  1.00  0.00           H  
ATOM   1179 HG22 ILE    79      65.783  38.692  61.145  1.00  0.00           H  
ATOM   1180 HG23 ILE    79      65.507  39.878  62.439  1.00  0.00           H  
ATOM   1181  CG1 ILE    79      65.127  37.048  63.116  1.00  0.00           C  
ATOM   1182 HG12 ILE    79      65.098  36.383  62.253  1.00  0.00           H  
ATOM   1183 HG13 ILE    79      65.241  36.522  64.064  1.00  0.00           H  
ATOM   1184  CD1 ILE    79      63.712  37.747  63.209  1.00  0.00           C  
ATOM   1185 HD11 ILE    79      63.862  38.460  64.020  1.00  0.00           H  
ATOM   1186 HD12 ILE    79      63.551  38.274  62.268  1.00  0.00           H  
ATOM   1187 HD13 ILE    79      62.889  37.067  63.426  1.00  0.00           H  
ATOM   1188  C   ILE    79      68.956  37.981  62.863  1.00  0.00           C  
ATOM   1189  O   ILE    79      69.314  38.378  63.958  1.00  0.00           O  
ATOM   1190  N   LEU    80      69.734  38.181  61.783  1.00  0.00           N  
ATOM   1191  H   LEU    80      69.250  38.162  60.896  1.00  0.00           H  
ATOM   1192  CA  LEU    80      70.880  39.139  61.783  1.00  0.00           C  
ATOM   1193  HA  LEU    80      71.549  38.961  62.624  1.00  0.00           H  
ATOM   1194  CB  LEU    80      71.779  38.889  60.559  1.00  0.00           C  
ATOM   1195  HB2 LEU    80      71.304  39.163  59.617  1.00  0.00           H  
ATOM   1196  HB3 LEU    80      72.623  39.568  60.679  1.00  0.00           H  
ATOM   1197  CG  LEU    80      72.319  37.424  60.453  1.00  0.00           C  
ATOM   1198  HG  LEU    80      71.551  36.655  60.539  1.00  0.00           H  
ATOM   1199  CD1 LEU    80      72.947  37.232  59.132  1.00  0.00           C  
ATOM   1200 HD11 LEU    80      73.984  37.550  59.021  1.00  0.00           H  
ATOM   1201 HD12 LEU    80      72.967  36.151  58.987  1.00  0.00           H  
ATOM   1202 HD13 LEU    80      72.483  37.723  58.277  1.00  0.00           H  
ATOM   1203  CD2 LEU    80      73.349  37.124  61.446  1.00  0.00           C  
ATOM   1204 HD21 LEU    80      74.167  37.833  61.318  1.00  0.00           H  
ATOM   1205 HD22 LEU    80      72.864  37.371  62.391  1.00  0.00           H  
ATOM   1206 HD23 LEU    80      73.751  36.111  61.428  1.00  0.00           H  
ATOM   1207  C   LEU    80      70.347  40.487  61.739  1.00  0.00           C  
ATOM   1208  O   LEU    80      69.549  40.859  60.880  1.00  0.00           O  
ATOM   1209  N   LYS    81      70.897  41.244  62.697  1.00  0.00           N  
ATOM   1210  H   LYS    81      71.645  40.826  63.232  1.00  0.00           H  
ATOM   1211  CA  LYS    81      70.866  42.687  62.584  1.00  0.00           C  
ATOM   1212  HA  LYS    81      70.119  42.947  61.834  1.00  0.00           H  
ATOM   1213  CB  LYS    81      70.358  43.275  63.950  1.00  0.00           C  
ATOM   1214  HB2 LYS    81      70.214  44.348  63.824  1.00  0.00           H  
ATOM   1215  HB3 LYS    81      69.403  42.816  64.203  1.00  0.00           H  
ATOM   1216  CG  LYS    81      71.315  43.102  65.189  1.00  0.00           C  
ATOM   1217  HG2 LYS    81      71.526  42.050  65.383  1.00  0.00           H  
ATOM   1218  HG3 LYS    81      72.224  43.661  64.966  1.00  0.00           H  
ATOM   1219  CD  LYS    81      70.808  43.792  66.481  1.00  0.00           C  
ATOM   1220  HD2 LYS    81      70.592  44.847  66.309  1.00  0.00           H  
ATOM   1221  HD3 LYS    81      69.902  43.273  66.792  1.00  0.00           H  
ATOM   1222  CE  LYS    81      71.879  43.748  67.589  1.00  0.00           C  
ATOM   1223  HE2 LYS    81      71.993  42.692  67.833  1.00  0.00           H  
ATOM   1224  HE3 LYS    81      72.879  44.049  67.275  1.00  0.00           H  
ATOM   1225  NZ  LYS    81      71.607  44.423  68.780  1.00  0.00           N  
ATOM   1226  HZ1 LYS    81      72.189  43.928  69.441  1.00  0.00           H  
ATOM   1227  HZ2 LYS    81      71.825  45.409  68.769  1.00  0.00           H  
ATOM   1228  HZ3 LYS    81      70.664  44.248  69.095  1.00  0.00           H  
ATOM   1229  C   LYS    81      72.175  43.178  62.053  1.00  0.00           C  
ATOM   1230  O   LYS    81      73.228  42.946  62.729  1.00  0.00           O  
ATOM   1231  N   CYX    82      72.081  44.200  61.194  1.00  0.00           N  
ATOM   1232  H   CYX    82      71.139  44.559  61.150  1.00  0.00           H  
ATOM   1233  CA  CYX    82      73.248  45.032  61.013  1.00  0.00           C  
ATOM   1234  HA  CYX    82      74.139  44.450  60.779  1.00  0.00           H  
ATOM   1235  CB  CYX    82      72.973  45.894  59.747  1.00  0.00           C  
ATOM   1236  HB2 CYX    82      72.693  45.286  58.887  1.00  0.00           H  
ATOM   1237  HB3 CYX    82      72.060  46.487  59.803  1.00  0.00           H  
ATOM   1238  SG  CYX    82      74.293  46.887  59.121  1.00  0.00           S  
ATOM   1239  C   CYX    82      73.498  45.959  62.182  1.00  0.00           C  
ATOM   1240  O   CYX    82      72.514  46.611  62.553  1.00  0.00           O  
ATOM   1241  N   ASN    83      74.729  45.975  62.733  1.00  0.00           N  
ATOM   1242  H   ASN    83      75.449  45.524  62.188  1.00  0.00           H  
ATOM   1243  CA  ASN    83      75.204  46.875  63.856  1.00  0.00           C  
ATOM   1244  HA  ASN    83      74.373  47.346  64.380  1.00  0.00           H  
ATOM   1245  CB  ASN    83      76.074  46.083  64.905  1.00  0.00           C  
ATOM   1246  HB2 ASN    83      76.527  45.196  64.463  1.00  0.00           H  
ATOM   1247  HB3 ASN    83      76.874  46.722  65.278  1.00  0.00           H  
ATOM   1248  CG  ASN    83      75.327  45.682  66.130  1.00  0.00           C  
ATOM   1249  OD1 ASN    83      74.131  45.800  66.158  1.00  0.00           O  
ATOM   1250  ND2 ASN    83      75.952  45.001  67.073  1.00  0.00           N  
ATOM   1251 HD21 ASN    83      76.914  45.149  67.343  1.00  0.00           H  
ATOM   1252 HD22 ASN    83      75.366  44.630  67.808  1.00  0.00           H  
ATOM   1253  C   ASN    83      76.020  48.046  63.338  1.00  0.00           C  
ATOM   1254  O   ASN    83      76.153  49.119  63.923  1.00  0.00           O  
ATOM   1255  N   ASN    84      76.578  47.894  62.139  1.00  0.00           N  
ATOM   1256  H   ASN    84      76.521  46.954  61.775  1.00  0.00           H  
ATOM   1257  CA  ASN    84      77.180  48.968  61.382  1.00  0.00           C  
ATOM   1258  HA  ASN    84      77.927  49.457  62.007  1.00  0.00           H  
ATOM   1259  CB  ASN    84      77.765  48.465  60.117  1.00  0.00           C  
ATOM   1260  HB2 ASN    84      78.745  48.065  60.379  1.00  0.00           H  
ATOM   1261  HB3 ASN    84      77.164  47.690  59.640  1.00  0.00           H  
ATOM   1262  CG  ASN    84      78.024  49.473  59.109  1.00  0.00           C  
ATOM   1263  OD1 ASN    84      77.566  49.526  57.996  1.00  0.00           O  
ATOM   1264  ND2 ASN    84      78.977  50.326  59.437  1.00  0.00           N  
ATOM   1265 HD21 ASN    84      79.400  50.214  60.348  1.00  0.00           H  
ATOM   1266 HD22 ASN    84      79.259  51.075  58.823  1.00  0.00           H  
ATOM   1267  C   ASN    84      76.196  50.078  61.196  1.00  0.00           C  
ATOM   1268  O   ASN    84      75.007  49.777  60.833  1.00  0.00           O  
ATOM   1269  N   LYS    85      76.587  51.295  61.408  1.00  0.00           N  
ATOM   1270  H   LYS    85      77.428  51.443  61.947  1.00  0.00           H  
ATOM   1271  CA  LYS    85      75.716  52.464  61.297  1.00  0.00           C  
ATOM   1272  HA  LYS    85      74.656  52.237  61.411  1.00  0.00           H  
ATOM   1273  CB  LYS    85      76.179  53.350  62.551  1.00  0.00           C  
ATOM   1274  HB2 LYS    85      76.229  52.751  63.460  1.00  0.00           H  
ATOM   1275  HB3 LYS    85      77.187  53.738  62.401  1.00  0.00           H  
ATOM   1276  CG  LYS    85      75.378  54.592  62.917  1.00  0.00           C  
ATOM   1277  HG2 LYS    85      75.614  54.877  63.942  1.00  0.00           H  
ATOM   1278  HG3 LYS    85      75.716  55.492  62.402  1.00  0.00           H  
ATOM   1279  CD  LYS    85      73.795  54.435  62.965  1.00  0.00           C  
ATOM   1280  HD2 LYS    85      73.463  53.725  62.207  1.00  0.00           H  
ATOM   1281  HD3 LYS    85      73.461  54.064  63.934  1.00  0.00           H  
ATOM   1282  CE  LYS    85      73.170  55.845  62.667  1.00  0.00           C  
ATOM   1283  HE2 LYS    85      73.529  56.553  63.414  1.00  0.00           H  
ATOM   1284  HE3 LYS    85      73.674  56.147  61.749  1.00  0.00           H  
ATOM   1285  NZ  LYS    85      71.661  55.833  62.623  1.00  0.00           N  
ATOM   1286  HZ1 LYS    85      71.282  55.280  61.868  1.00  0.00           H  
ATOM   1287  HZ2 LYS    85      71.321  55.663  63.559  1.00  0.00           H  
ATOM   1288  HZ3 LYS    85      71.299  56.767  62.492  1.00  0.00           H  
ATOM   1289  C   LYS    85      75.786  53.216  59.942  1.00  0.00           C  
ATOM   1290  O   LYS    85      74.918  54.005  59.619  1.00  0.00           O  
ATOM   1291  N   THR    86      76.705  52.819  59.078  1.00  0.00           N  
ATOM   1292  H   THR    86      77.495  52.465  59.598  1.00  0.00           H  
ATOM   1293  CA  THR    86      76.936  53.373  57.707  1.00  0.00           C  
ATOM   1294  HA  THR    86      77.120  54.445  57.777  1.00  0.00           H  
ATOM   1295  CB  THR    86      78.314  52.912  57.258  1.00  0.00           C  
ATOM   1296  HB  THR    86      78.292  51.823  57.215  1.00  0.00           H  
ATOM   1297  CG2 THR    86      78.676  53.223  55.865  1.00  0.00           C  
ATOM   1298 HG21 THR    86      78.276  54.218  55.671  1.00  0.00           H  
ATOM   1299 HG22 THR    86      79.744  53.076  55.707  1.00  0.00           H  
ATOM   1300 HG23 THR    86      78.126  52.663  55.109  1.00  0.00           H  
ATOM   1301  OG1 THR    86      79.297  53.270  58.249  1.00  0.00           O  
ATOM   1302  HG1 THR    86      80.185  53.093  57.928  1.00  0.00           H  
ATOM   1303  C   THR    86      75.853  53.047  56.689  1.00  0.00           C  
ATOM   1304  O   THR    86      75.455  53.853  55.945  1.00  0.00           O  
ATOM   1305  N   PHE    87      75.574  51.733  56.689  1.00  0.00           N  
ATOM   1306  H   PHE    87      76.131  51.227  57.363  1.00  0.00           H  
ATOM   1307  CA  PHE    87      74.594  50.969  55.931  1.00  0.00           C  
ATOM   1308  HA  PHE    87      74.891  51.176  54.903  1.00  0.00           H  
ATOM   1309  CB  PHE    87      74.729  49.456  56.246  1.00  0.00           C  
ATOM   1310  HB2 PHE    87      75.443  49.007  55.555  1.00  0.00           H  
ATOM   1311  HB3 PHE    87      75.010  49.282  57.285  1.00  0.00           H  
ATOM   1312  CG  PHE    87      73.462  48.659  56.091  1.00  0.00           C  
ATOM   1313  CD1 PHE    87      73.191  48.053  54.850  1.00  0.00           C  
ATOM   1314  HD1 PHE    87      73.790  48.247  53.972  1.00  0.00           H  
ATOM   1315  CE1 PHE    87      71.921  47.505  54.713  1.00  0.00           C  
ATOM   1316  HE1 PHE    87      71.789  46.895  53.831  1.00  0.00           H  
ATOM   1317  CZ  PHE    87      70.895  47.550  55.656  1.00  0.00           C  
ATOM   1318  HZ  PHE    87      70.005  46.963  55.484  1.00  0.00           H  
ATOM   1319  CE2 PHE    87      71.210  48.269  56.833  1.00  0.00           C  
ATOM   1320  HE2 PHE    87      70.463  48.333  57.611  1.00  0.00           H  
ATOM   1321  CD2 PHE    87      72.548  48.644  57.116  1.00  0.00           C  
ATOM   1322  HD2 PHE    87      72.750  49.358  57.901  1.00  0.00           H  
ATOM   1323  C   PHE    87      73.144  51.493  56.136  1.00  0.00           C  
ATOM   1324  O   PHE    87      72.642  51.717  57.281  1.00  0.00           O  
ATOM   1325  N   ASN    88      72.412  51.669  55.010  1.00  0.00           N  
ATOM   1326  H   ASN    88      72.817  51.346  54.142  1.00  0.00           H  
ATOM   1327  CA  ASN    88      71.064  52.348  54.919  1.00  0.00           C  
ATOM   1328  HA  ASN    88      70.837  52.832  55.869  1.00  0.00           H  
ATOM   1329  CB  ASN    88      71.068  53.369  53.797  1.00  0.00           C  
ATOM   1330  HB2 ASN    88      71.263  52.806  52.884  1.00  0.00           H  
ATOM   1331  HB3 ASN    88      70.050  53.715  53.619  1.00  0.00           H  
ATOM   1332  CG  ASN    88      71.999  54.593  53.923  1.00  0.00           C  
ATOM   1333  OD1 ASN    88      73.040  54.696  53.324  1.00  0.00           O  
ATOM   1334  ND2 ASN    88      71.497  55.677  54.548  1.00  0.00           N  
ATOM   1335 HD21 ASN    88      71.758  56.503  54.029  1.00  0.00           H  
ATOM   1336 HD22 ASN    88      70.513  55.610  54.764  1.00  0.00           H  
ATOM   1337  C   ASN    88      69.926  51.271  54.677  1.00  0.00           C  
ATOM   1338  O   ASN    88      68.854  51.366  55.329  1.00  0.00           O  
ATOM   1339  N   GLY    89      70.182  50.465  53.590  1.00  0.00           N  
ATOM   1340  H   GLY    89      71.154  50.217  53.466  1.00  0.00           H  
ATOM   1341  CA  GLY    89      69.127  49.786  52.943  1.00  0.00           C  
ATOM   1342  HA2 GLY    89      68.629  49.149  53.674  1.00  0.00           H  
ATOM   1343  HA3 GLY    89      68.393  50.454  52.490  1.00  0.00           H  
ATOM   1344  C   GLY    89      69.693  48.764  52.010  1.00  0.00           C  
ATOM   1345  O   GLY    89      69.342  47.552  52.178  1.00  0.00           O  
ATOM   1346  N   THR    90      70.651  49.032  51.090  1.00  0.00           N  
ATOM   1347  H   THR    90      70.902  49.991  50.896  1.00  0.00           H  
ATOM   1348  CA  THR    90      71.136  48.092  50.107  1.00  0.00           C  
ATOM   1349  HA  THR    90      70.760  47.130  50.456  1.00  0.00           H  
ATOM   1350  CB  THR    90      70.472  48.184  48.708  1.00  0.00           C  
ATOM   1351  HB  THR    90      70.744  49.117  48.215  1.00  0.00           H  
ATOM   1352  CG2 THR    90      70.797  47.072  47.714  1.00  0.00           C  
ATOM   1353 HG21 THR    90      70.786  46.083  48.172  1.00  0.00           H  
ATOM   1354 HG22 THR    90      70.228  47.128  46.786  1.00  0.00           H  
ATOM   1355 HG23 THR    90      71.819  47.287  47.402  1.00  0.00           H  
ATOM   1356  OG1 THR    90      69.076  48.099  48.968  1.00  0.00           O  
ATOM   1357  HG1 THR    90      68.586  48.340  48.179  1.00  0.00           H  
ATOM   1358  C   THR    90      72.627  48.141  50.008  1.00  0.00           C  
ATOM   1359  O   THR    90      73.253  49.042  49.482  1.00  0.00           O  
ATOM   1360  N   GLY    91      73.209  46.966  50.244  1.00  0.00           N  
ATOM   1361  H   GLY    91      72.744  46.215  50.734  1.00  0.00           H  
ATOM   1362  CA  GLY    91      74.522  46.553  49.888  1.00  0.00           C  
ATOM   1363  HA2 GLY    91      74.469  45.754  49.148  1.00  0.00           H  
ATOM   1364  HA3 GLY    91      75.045  47.430  49.508  1.00  0.00           H  
ATOM   1365  C   GLY    91      75.312  45.947  51.112  1.00  0.00           C  
ATOM   1366  O   GLY    91      74.709  45.383  52.043  1.00  0.00           O  
ATOM   1367  N   PRO    92      76.569  46.381  51.273  1.00  0.00           N  
ATOM   1368  CD  PRO    92      77.280  47.434  50.593  1.00  0.00           C  
ATOM   1369  HD2 PRO    92      77.069  48.498  50.700  1.00  0.00           H  
ATOM   1370  HD3 PRO    92      77.391  47.181  49.539  1.00  0.00           H  
ATOM   1371  CG  PRO    92      78.759  47.234  51.104  1.00  0.00           C  
ATOM   1372  HG2 PRO    92      79.209  48.122  51.549  1.00  0.00           H  
ATOM   1373  HG3 PRO    92      79.362  46.904  50.258  1.00  0.00           H  
ATOM   1374  CB  PRO    92      78.760  46.074  52.125  1.00  0.00           C  
ATOM   1375  HB2 PRO    92      79.312  46.404  53.005  1.00  0.00           H  
ATOM   1376  HB3 PRO    92      79.243  45.190  51.708  1.00  0.00           H  
ATOM   1377  CA  PRO    92      77.311  45.811  52.433  1.00  0.00           C  
ATOM   1378  HA  PRO    92      77.203  44.732  52.325  1.00  0.00           H  
ATOM   1379  C   PRO    92      76.827  46.382  53.826  1.00  0.00           C  
ATOM   1380  O   PRO    92      76.663  47.606  53.946  1.00  0.00           O  
ATOM   1381  N   CYX    93      76.588  45.524  54.827  1.00  0.00           N  
ATOM   1382  H   CYX    93      76.526  44.550  54.565  1.00  0.00           H  
ATOM   1383  CA  CYX    93      76.889  45.708  56.250  1.00  0.00           C  
ATOM   1384  HA  CYX    93      77.000  46.772  56.459  1.00  0.00           H  
ATOM   1385  CB  CYX    93      75.651  45.174  57.029  1.00  0.00           C  
ATOM   1386  HB2 CYX    93      74.758  45.704  56.699  1.00  0.00           H  
ATOM   1387  HB3 CYX    93      75.534  44.140  56.706  1.00  0.00           H  
ATOM   1388  SG  CYX    93      75.734  45.490  58.775  1.00  0.00           S  
ATOM   1389  C   CYX    93      78.256  45.128  56.623  1.00  0.00           C  
ATOM   1390  O   CYX    93      78.494  43.929  56.587  1.00  0.00           O  
ATOM   1391  N   THR    94      79.162  45.948  57.068  1.00  0.00           N  
ATOM   1392  H   THR    94      78.988  46.876  56.710  1.00  0.00           H  
ATOM   1393  CA  THR    94      80.475  45.577  57.729  1.00  0.00           C  
ATOM   1394  HA  THR    94      80.749  44.694  57.152  1.00  0.00           H  
ATOM   1395  CB  THR    94      81.524  46.647  57.686  1.00  0.00           C  
ATOM   1396  HB  THR    94      82.299  46.543  58.446  1.00  0.00           H  
ATOM   1397  CG2 THR    94      82.175  46.696  56.288  1.00  0.00           C  
ATOM   1398 HG21 THR    94      81.382  46.858  55.558  1.00  0.00           H  
ATOM   1399 HG22 THR    94      82.964  47.438  56.164  1.00  0.00           H  
ATOM   1400 HG23 THR    94      82.509  45.689  56.035  1.00  0.00           H  
ATOM   1401  OG1 THR    94      80.879  47.844  57.869  1.00  0.00           O  
ATOM   1402  HG1 THR    94      81.036  48.293  57.035  1.00  0.00           H  
ATOM   1403  C   THR    94      80.536  44.999  59.152  1.00  0.00           C  
ATOM   1404  O   THR    94      81.533  44.340  59.413  1.00  0.00           O  
ATOM   1405  N   ASN    95      79.574  45.306  60.037  1.00  0.00           N  
ATOM   1406  H   ASN    95      78.890  46.012  59.806  1.00  0.00           H  
ATOM   1407  CA  ASN    95      79.593  44.870  61.399  1.00  0.00           C  
ATOM   1408  HA  ASN    95      80.391  44.131  61.476  1.00  0.00           H  
ATOM   1409  CB  ASN    95      80.032  46.021  62.394  1.00  0.00           C  
ATOM   1410  HB2 ASN    95      80.978  46.443  62.055  1.00  0.00           H  
ATOM   1411  HB3 ASN    95      79.425  46.907  62.578  1.00  0.00           H  
ATOM   1412  CG  ASN    95      80.378  45.476  63.748  1.00  0.00           C  
ATOM   1413  OD1 ASN    95      79.479  45.494  64.561  1.00  0.00           O  
ATOM   1414  ND2 ASN    95      81.616  45.192  64.016  1.00  0.00           N  
ATOM   1415 HD21 ASN    95      81.913  45.223  64.981  1.00  0.00           H  
ATOM   1416 HD22 ASN    95      82.313  45.407  63.317  1.00  0.00           H  
ATOM   1417  C   ASN    95      78.185  44.299  61.798  1.00  0.00           C  
ATOM   1418  O   ASN    95      77.201  45.043  61.609  1.00  0.00           O  
ATOM   1419  N   VAL    96      78.140  42.991  61.929  1.00  0.00           N  
ATOM   1420  H   VAL    96      79.019  42.564  61.672  1.00  0.00           H  
ATOM   1421  CA  VAL    96      76.878  42.176  61.807  1.00  0.00           C  
ATOM   1422  HA  VAL    96      76.010  42.820  61.665  1.00  0.00           H  
ATOM   1423  CB  VAL    96      76.932  41.284  60.469  1.00  0.00           C  
ATOM   1424  HB  VAL    96      77.668  40.503  60.659  1.00  0.00           H  
ATOM   1425  CG1 VAL    96      75.596  40.619  60.176  1.00  0.00           C  
ATOM   1426 HG11 VAL    96      75.326  39.877  60.927  1.00  0.00           H  
ATOM   1427 HG12 VAL    96      74.793  41.356  60.181  1.00  0.00           H  
ATOM   1428 HG13 VAL    96      75.507  40.098  59.223  1.00  0.00           H  
ATOM   1429  CG2 VAL    96      77.255  42.182  59.306  1.00  0.00           C  
ATOM   1430 HG21 VAL    96      77.264  41.529  58.434  1.00  0.00           H  
ATOM   1431 HG22 VAL    96      76.538  42.979  59.106  1.00  0.00           H  
ATOM   1432 HG23 VAL    96      78.228  42.651  59.453  1.00  0.00           H  
ATOM   1433  C   VAL    96      76.683  41.295  63.035  1.00  0.00           C  
ATOM   1434  O   VAL    96      77.724  40.769  63.344  1.00  0.00           O  
ATOM   1435  N   SER    97      75.444  41.017  63.401  1.00  0.00           N  
ATOM   1436  H   SER    97      74.675  41.480  62.938  1.00  0.00           H  
ATOM   1437  CA  SER    97      75.208  40.530  64.755  1.00  0.00           C  
ATOM   1438  HA  SER    97      75.986  39.826  65.053  1.00  0.00           H  
ATOM   1439  CB  SER    97      75.227  41.732  65.767  1.00  0.00           C  
ATOM   1440  HB2 SER    97      76.259  42.073  65.686  1.00  0.00           H  
ATOM   1441  HB3 SER    97      74.600  42.562  65.440  1.00  0.00           H  
ATOM   1442  OG  SER    97      74.891  41.487  67.068  1.00  0.00           O  
ATOM   1443  HG  SER    97      75.134  42.252  67.596  1.00  0.00           H  
ATOM   1444  C   SER    97      73.902  39.751  64.859  1.00  0.00           C  
ATOM   1445  O   SER    97      73.035  39.943  64.020  1.00  0.00           O  
ATOM   1446  N   THR    98      73.672  38.933  65.888  1.00  0.00           N  
ATOM   1447  H   THR    98      74.304  38.966  66.675  1.00  0.00           H  
ATOM   1448  CA  THR    98      72.772  37.744  65.804  1.00  0.00           C  
ATOM   1449  HA  THR    98      72.198  37.835  64.882  1.00  0.00           H  
ATOM   1450  CB  THR    98      73.459  36.377  65.710  1.00  0.00           C  
ATOM   1451  HB  THR    98      74.063  36.332  66.616  1.00  0.00           H  
ATOM   1452  CG2 THR    98      72.501  35.178  65.348  1.00  0.00           C  
ATOM   1453 HG21 THR    98      72.971  34.233  65.075  1.00  0.00           H  
ATOM   1454 HG22 THR    98      71.824  34.892  66.153  1.00  0.00           H  
ATOM   1455 HG23 THR    98      71.961  35.517  64.464  1.00  0.00           H  
ATOM   1456  OG1 THR    98      74.435  36.514  64.673  1.00  0.00           O  
ATOM   1457  HG1 THR    98      75.154  37.014  65.068  1.00  0.00           H  
ATOM   1458  C   THR    98      71.921  37.636  67.067  1.00  0.00           C  
ATOM   1459  O   THR    98      72.404  37.544  68.196  1.00  0.00           O  
ATOM   1460  N   VAL    99      70.597  37.717  66.847  1.00  0.00           N  
ATOM   1461  H   VAL    99      70.251  37.925  65.921  1.00  0.00           H  
ATOM   1462  CA  VAL    99      69.618  37.975  67.948  1.00  0.00           C  
ATOM   1463  HA  VAL    99      70.151  37.615  68.828  1.00  0.00           H  
ATOM   1464  CB  VAL    99      69.381  39.488  68.104  1.00  0.00           C  
ATOM   1465  HB  VAL    99      68.638  39.518  68.901  1.00  0.00           H  
ATOM   1466  CG1 VAL    99      70.580  40.233  68.619  1.00  0.00           C  
ATOM   1467 HG11 VAL    99      71.314  40.396  67.830  1.00  0.00           H  
ATOM   1468 HG12 VAL    99      70.249  41.203  68.991  1.00  0.00           H  
ATOM   1469 HG13 VAL    99      70.960  39.631  69.444  1.00  0.00           H  
ATOM   1470  CG2 VAL    99      68.765  40.109  66.869  1.00  0.00           C  
ATOM   1471 HG21 VAL    99      69.445  39.946  66.033  1.00  0.00           H  
ATOM   1472 HG22 VAL    99      67.784  39.700  66.628  1.00  0.00           H  
ATOM   1473 HG23 VAL    99      68.717  41.189  67.012  1.00  0.00           H  
ATOM   1474  C   VAL    99      68.295  37.156  67.745  1.00  0.00           C  
ATOM   1475  O   VAL    99      67.982  36.643  66.657  1.00  0.00           O  
ATOM   1476  N   GLN   100      67.444  37.149  68.751  1.00  0.00           N  
ATOM   1477  H   GLN   100      67.749  37.441  69.668  1.00  0.00           H  
ATOM   1478  CA  GLN   100      66.222  36.330  68.785  1.00  0.00           C  
ATOM   1479  HA  GLN   100      66.536  35.449  68.224  1.00  0.00           H  
ATOM   1480  CB  GLN   100      65.720  35.867  70.218  1.00  0.00           C  
ATOM   1481  HB2 GLN   100      66.656  35.587  70.700  1.00  0.00           H  
ATOM   1482  HB3 GLN   100      65.240  36.675  70.770  1.00  0.00           H  
ATOM   1483  CG  GLN   100      64.842  34.593  70.112  1.00  0.00           C  
ATOM   1484  HG2 GLN   100      64.479  34.383  71.118  1.00  0.00           H  
ATOM   1485  HG3 GLN   100      64.048  34.956  69.459  1.00  0.00           H  
ATOM   1486  CD  GLN   100      65.709  33.449  69.601  1.00  0.00           C  
ATOM   1487  OE1 GLN   100      66.908  33.449  69.485  1.00  0.00           O  
ATOM   1488  NE2 GLN   100      65.000  32.418  69.213  1.00  0.00           N  
ATOM   1489 HE21 GLN   100      63.999  32.362  69.329  1.00  0.00           H  
ATOM   1490 HE22 GLN   100      65.468  31.896  68.485  1.00  0.00           H  
ATOM   1491  C   GLN   100      64.997  36.969  68.046  1.00  0.00           C  
ATOM   1492  O   GLN   100      64.493  36.418  67.113  1.00  0.00           O  
ATOM   1493  N   CYX   101      64.875  38.318  68.229  1.00  0.00           N  
ATOM   1494  H   CYX   101      65.533  38.800  68.824  1.00  0.00           H  
ATOM   1495  CA  CYX   101      63.800  39.113  67.690  1.00  0.00           C  
ATOM   1496  HA  CYX   101      63.359  38.486  66.915  1.00  0.00           H  
ATOM   1497  CB  CYX   101      62.710  39.296  68.820  1.00  0.00           C  
ATOM   1498  HB2 CYX   101      63.293  39.911  69.505  1.00  0.00           H  
ATOM   1499  HB3 CYX   101      61.894  39.898  68.418  1.00  0.00           H  
ATOM   1500  SG  CYX   101      62.026  37.850  69.552  1.00  0.00           S  
ATOM   1501  C   CYX   101      64.247  40.421  67.057  1.00  0.00           C  
ATOM   1502  O   CYX   101      65.381  40.814  67.308  1.00  0.00           O  
ATOM   1503  N   THR   102      63.258  41.154  66.452  1.00  0.00           N  
ATOM   1504  H   THR   102      62.363  40.729  66.258  1.00  0.00           H  
ATOM   1505  CA  THR   102      63.411  42.539  66.043  1.00  0.00           C  
ATOM   1506  HA  THR   102      64.320  42.694  65.462  1.00  0.00           H  
ATOM   1507  CB  THR   102      62.298  42.939  65.055  1.00  0.00           C  
ATOM   1508  HB  THR   102      62.534  43.954  64.738  1.00  0.00           H  
ATOM   1509  CG2 THR   102      62.345  42.035  63.793  1.00  0.00           C  
ATOM   1510 HG21 THR   102      61.915  41.074  64.075  1.00  0.00           H  
ATOM   1511 HG22 THR   102      61.714  42.547  63.067  1.00  0.00           H  
ATOM   1512 HG23 THR   102      63.382  42.131  63.471  1.00  0.00           H  
ATOM   1513  OG1 THR   102      61.055  42.845  65.685  1.00  0.00           O  
ATOM   1514  HG1 THR   102      60.997  43.714  66.090  1.00  0.00           H  
ATOM   1515  C   THR   102      63.452  43.472  67.292  1.00  0.00           C  
ATOM   1516  O   THR   102      62.993  43.139  68.387  1.00  0.00           O  
ATOM   1517  N   HIE   103      63.837  44.746  67.127  1.00  0.00           N  
ATOM   1518  H   HIE   103      64.196  44.975  66.211  1.00  0.00           H  
ATOM   1519  CA  HIE   103      63.228  45.899  67.888  1.00  0.00           C  
ATOM   1520  HA  HIE   103      63.451  45.773  68.947  1.00  0.00           H  
ATOM   1521  CB  HIE   103      63.773  47.189  67.314  1.00  0.00           C  
ATOM   1522  HB2 HIE   103      64.790  46.954  67.002  1.00  0.00           H  
ATOM   1523  HB3 HIE   103      63.158  47.455  66.454  1.00  0.00           H  
ATOM   1524  CG  HIE   103      63.721  48.346  68.236  1.00  0.00           C  
ATOM   1525  ND1 HIE   103      64.490  48.497  69.406  1.00  0.00           N  
ATOM   1526  CE1 HIE   103      64.049  49.580  70.084  1.00  0.00           C  
ATOM   1527  HE1 HIE   103      64.484  49.864  71.031  1.00  0.00           H  
ATOM   1528  NE2 HIE   103      63.059  50.158  69.325  1.00  0.00           N  
ATOM   1529  HE2 HIE   103      62.439  50.917  69.568  1.00  0.00           H  
ATOM   1530  CD2 HIE   103      62.854  49.358  68.195  1.00  0.00           C  
ATOM   1531  HD2 HIE   103      62.216  49.564  67.348  1.00  0.00           H  
ATOM   1532  C   HIE   103      61.687  45.862  67.781  1.00  0.00           C  
ATOM   1533  O   HIE   103      60.974  45.319  66.950  1.00  0.00           O  
ATOM   1534  N   GLY   104      61.100  46.422  68.898  1.00  0.00           N  
ATOM   1535  H   GLY   104      61.609  46.689  69.729  1.00  0.00           H  
ATOM   1536  CA  GLY   104      59.714  46.742  68.930  1.00  0.00           C  
ATOM   1537  HA2 GLY   104      59.162  45.853  68.626  1.00  0.00           H  
ATOM   1538  HA3 GLY   104      59.394  46.933  69.954  1.00  0.00           H  
ATOM   1539  C   GLY   104      59.356  47.996  68.138  1.00  0.00           C  
ATOM   1540  O   GLY   104      59.782  49.116  68.473  1.00  0.00           O  
ATOM   1541  N   ILE   105      58.904  47.829  66.935  1.00  0.00           N  
ATOM   1542  H   ILE   105      58.752  46.865  66.675  1.00  0.00           H  
ATOM   1543  CA  ILE   105      58.764  48.866  65.874  1.00  0.00           C  
ATOM   1544  HA  ILE   105      59.713  49.394  65.782  1.00  0.00           H  
ATOM   1545  CB  ILE   105      58.427  48.321  64.442  1.00  0.00           C  
ATOM   1546  HB  ILE   105      57.424  47.912  64.564  1.00  0.00           H  
ATOM   1547  CG2 ILE   105      58.355  49.460  63.421  1.00  0.00           C  
ATOM   1548 HG21 ILE   105      59.076  50.212  63.740  1.00  0.00           H  
ATOM   1549 HG22 ILE   105      58.583  49.175  62.394  1.00  0.00           H  
ATOM   1550 HG23 ILE   105      57.388  49.960  63.353  1.00  0.00           H  
ATOM   1551  CG1 ILE   105      59.409  47.190  64.143  1.00  0.00           C  
ATOM   1552 HG12 ILE   105      59.322  46.309  64.780  1.00  0.00           H  
ATOM   1553 HG13 ILE   105      59.096  46.740  63.200  1.00  0.00           H  
ATOM   1554  CD1 ILE   105      60.856  47.671  63.997  1.00  0.00           C  
ATOM   1555 HD11 ILE   105      61.339  48.266  64.772  1.00  0.00           H  
ATOM   1556 HD12 ILE   105      61.544  46.828  63.926  1.00  0.00           H  
ATOM   1557 HD13 ILE   105      60.869  48.160  63.023  1.00  0.00           H  
ATOM   1558  C   ILE   105      57.709  49.898  66.255  1.00  0.00           C  
ATOM   1559  O   ILE   105      56.555  49.620  66.499  1.00  0.00           O  
ATOM   1560  N   ARG   106      58.162  51.165  66.163  1.00  0.00           N  
ATOM   1561  H   ARG   106      59.149  51.260  66.354  1.00  0.00           H  
ATOM   1562  CA  ARG   106      57.321  52.411  66.172  1.00  0.00           C  
ATOM   1563  HA  ARG   106      56.293  52.058  66.091  1.00  0.00           H  
ATOM   1564  CB  ARG   106      57.426  53.183  67.461  1.00  0.00           C  
ATOM   1565  HB2 ARG   106      58.439  53.106  67.857  1.00  0.00           H  
ATOM   1566  HB3 ARG   106      57.139  54.217  67.272  1.00  0.00           H  
ATOM   1567  CG  ARG   106      56.505  52.553  68.476  1.00  0.00           C  
ATOM   1568  HG2 ARG   106      55.631  53.182  68.641  1.00  0.00           H  
ATOM   1569  HG3 ARG   106      56.148  51.576  68.151  1.00  0.00           H  
ATOM   1570  CD  ARG   106      57.115  52.382  69.866  1.00  0.00           C  
ATOM   1571  HD2 ARG   106      57.644  53.283  70.176  1.00  0.00           H  
ATOM   1572  HD3 ARG   106      56.331  52.354  70.622  1.00  0.00           H  
ATOM   1573  NE  ARG   106      58.111  51.251  69.968  1.00  0.00           N  
ATOM   1574  HE  ARG   106      58.096  50.576  69.216  1.00  0.00           H  
ATOM   1575  CZ  ARG   106      58.733  50.786  71.113  1.00  0.00           C  
ATOM   1576  NH1 ARG   106      59.449  49.736  71.055  1.00  0.00           N  
ATOM   1577 HH11 ARG   106      59.990  49.616  70.210  1.00  0.00           H  
ATOM   1578 HH12 ARG   106      60.092  49.551  71.811  1.00  0.00           H  
ATOM   1579  NH2 ARG   106      58.794  51.549  72.124  1.00  0.00           N  
ATOM   1580 HH21 ARG   106      58.323  52.435  72.243  1.00  0.00           H  
ATOM   1581 HH22 ARG   106      59.076  51.023  72.939  1.00  0.00           H  
ATOM   1582  C   ARG   106      57.513  53.246  64.857  1.00  0.00           C  
ATOM   1583  O   ARG   106      58.598  53.101  64.230  1.00  0.00           O  
ATOM   1584  N   PRO   107      56.510  53.949  64.406  1.00  0.00           N  
ATOM   1585  CD  PRO   107      56.687  54.853  63.317  1.00  0.00           C  
ATOM   1586  HD2 PRO   107      57.275  54.480  62.479  1.00  0.00           H  
ATOM   1587  HD3 PRO   107      57.335  55.631  63.721  1.00  0.00           H  
ATOM   1588  CG  PRO   107      55.319  55.389  62.835  1.00  0.00           C  
ATOM   1589  HG2 PRO   107      55.013  54.820  61.957  1.00  0.00           H  
ATOM   1590  HG3 PRO   107      55.401  56.459  62.643  1.00  0.00           H  
ATOM   1591  CB  PRO   107      54.436  55.005  63.975  1.00  0.00           C  
ATOM   1592  HB2 PRO   107      53.487  54.645  63.579  1.00  0.00           H  
ATOM   1593  HB3 PRO   107      54.377  55.871  64.633  1.00  0.00           H  
ATOM   1594  CA  PRO   107      55.112  53.887  64.691  1.00  0.00           C  
ATOM   1595  HA  PRO   107      54.874  54.035  65.745  1.00  0.00           H  
ATOM   1596  C   PRO   107      54.479  52.513  64.318  1.00  0.00           C  
ATOM   1597  O   PRO   107      54.718  51.978  63.265  1.00  0.00           O  
ATOM   1598  N   VAL   108      53.521  52.017  65.090  1.00  0.00           N  
ATOM   1599  H   VAL   108      53.169  52.570  65.858  1.00  0.00           H  
ATOM   1600  CA  VAL   108      52.669  50.919  64.682  1.00  0.00           C  
ATOM   1601  HA  VAL   108      53.327  50.161  64.257  1.00  0.00           H  
ATOM   1602  CB  VAL   108      51.934  50.242  65.880  1.00  0.00           C  
ATOM   1603  HB  VAL   108      51.463  50.997  66.510  1.00  0.00           H  
ATOM   1604  CG1 VAL   108      50.861  49.161  65.417  1.00  0.00           C  
ATOM   1605 HG11 VAL   108      49.983  49.597  64.942  1.00  0.00           H  
ATOM   1606 HG12 VAL   108      51.352  48.422  64.784  1.00  0.00           H  
ATOM   1607 HG13 VAL   108      50.513  48.593  66.280  1.00  0.00           H  
ATOM   1608  CG2 VAL   108      52.946  49.493  66.823  1.00  0.00           C  
ATOM   1609 HG21 VAL   108      52.428  48.954  67.616  1.00  0.00           H  
ATOM   1610 HG22 VAL   108      53.522  48.812  66.195  1.00  0.00           H  
ATOM   1611 HG23 VAL   108      53.648  50.177  67.300  1.00  0.00           H  
ATOM   1612  C   VAL   108      51.691  51.426  63.589  1.00  0.00           C  
ATOM   1613  O   VAL   108      51.411  50.684  62.668  1.00  0.00           O  
ATOM   1614  N   VAL   109      51.072  52.619  63.777  1.00  0.00           N  
ATOM   1615  H   VAL   109      51.170  53.052  64.684  1.00  0.00           H  
ATOM   1616  CA  VAL   109      49.992  53.008  62.837  1.00  0.00           C  
ATOM   1617  HA  VAL   109      50.109  52.673  61.806  1.00  0.00           H  
ATOM   1618  CB  VAL   109      48.590  52.385  63.154  1.00  0.00           C  
ATOM   1619  HB  VAL   109      48.702  51.301  63.182  1.00  0.00           H  
ATOM   1620  CG1 VAL   109      48.160  52.743  64.544  1.00  0.00           C  
ATOM   1621 HG11 VAL   109      48.938  52.358  65.202  1.00  0.00           H  
ATOM   1622 HG12 VAL   109      48.127  53.830  64.619  1.00  0.00           H  
ATOM   1623 HG13 VAL   109      47.196  52.283  64.763  1.00  0.00           H  
ATOM   1624  CG2 VAL   109      47.472  52.736  62.174  1.00  0.00           C  
ATOM   1625 HG21 VAL   109      46.598  52.120  62.384  1.00  0.00           H  
ATOM   1626 HG22 VAL   109      47.082  53.741  62.336  1.00  0.00           H  
ATOM   1627 HG23 VAL   109      47.714  52.492  61.140  1.00  0.00           H  
ATOM   1628  C   VAL   109      49.920  54.517  62.794  1.00  0.00           C  
ATOM   1629  O   VAL   109      49.995  55.219  63.833  1.00  0.00           O  
ATOM   1630  N   SER   110      50.299  55.052  61.589  1.00  0.00           N  
ATOM   1631  H   SER   110      50.905  54.421  61.084  1.00  0.00           H  
ATOM   1632  CA  SER   110      50.459  56.490  61.242  1.00  0.00           C  
ATOM   1633  HA  SER   110      49.583  57.052  61.565  1.00  0.00           H  
ATOM   1634  CB  SER   110      51.806  56.948  61.869  1.00  0.00           C  
ATOM   1635  HB2 SER   110      51.923  56.399  62.803  1.00  0.00           H  
ATOM   1636  HB3 SER   110      52.649  56.673  61.236  1.00  0.00           H  
ATOM   1637  OG  SER   110      51.833  58.299  62.103  1.00  0.00           O  
ATOM   1638  HG  SER   110      51.960  58.735  61.257  1.00  0.00           H  
ATOM   1639  C   SER   110      50.446  56.633  59.680  1.00  0.00           C  
ATOM   1640  O   SER   110      51.361  56.317  58.951  1.00  0.00           O  
ATOM   1641  N   SER   111      49.288  57.084  59.093  1.00  0.00           N  
ATOM   1642  H   SER   111      48.551  57.357  59.727  1.00  0.00           H  
ATOM   1643  CA  SER   111      49.030  56.909  57.613  1.00  0.00           C  
ATOM   1644  HA  SER   111      49.240  55.873  57.349  1.00  0.00           H  
ATOM   1645  CB  SER   111      47.508  57.121  57.461  1.00  0.00           C  
ATOM   1646  HB2 SER   111      47.078  56.556  58.288  1.00  0.00           H  
ATOM   1647  HB3 SER   111      47.161  58.154  57.512  1.00  0.00           H  
ATOM   1648  OG  SER   111      47.159  56.375  56.332  1.00  0.00           O  
ATOM   1649  HG  SER   111      46.226  56.493  56.139  1.00  0.00           H  
ATOM   1650  C   SER   111      49.880  57.715  56.629  1.00  0.00           C  
ATOM   1651  O   SER   111      50.298  57.254  55.514  1.00  0.00           O  
ATOM   1652  N   GLN   112      50.106  59.015  56.944  1.00  0.00           N  
ATOM   1653  H   GLN   112      49.913  59.317  57.889  1.00  0.00           H  
ATOM   1654  CA  GLN   112      50.765  60.014  56.081  1.00  0.00           C  
ATOM   1655  HA  GLN   112      51.176  59.587  55.166  1.00  0.00           H  
ATOM   1656  CB  GLN   112      49.703  61.068  55.753  1.00  0.00           C  
ATOM   1657  HB2 GLN   112      49.510  61.609  56.679  1.00  0.00           H  
ATOM   1658  HB3 GLN   112      50.035  61.911  55.148  1.00  0.00           H  
ATOM   1659  CG  GLN   112      48.418  60.476  55.132  1.00  0.00           C  
ATOM   1660  HG2 GLN   112      48.713  59.851  54.289  1.00  0.00           H  
ATOM   1661  HG3 GLN   112      47.991  59.739  55.812  1.00  0.00           H  
ATOM   1662  CD  GLN   112      47.333  61.445  54.752  1.00  0.00           C  
ATOM   1663  OE1 GLN   112      47.332  62.530  55.131  1.00  0.00           O  
ATOM   1664  NE2 GLN   112      46.457  61.096  53.802  1.00  0.00           N  
ATOM   1665 HE21 GLN   112      46.238  60.125  53.630  1.00  0.00           H  
ATOM   1666 HE22 GLN   112      45.670  61.712  53.950  1.00  0.00           H  
ATOM   1667  C   GLN   112      51.997  60.606  56.657  1.00  0.00           C  
ATOM   1668  O   GLN   112      52.961  60.849  55.906  1.00  0.00           O  
ATOM   1669  N   LEU   113      52.019  60.976  57.918  1.00  0.00           N  
ATOM   1670  H   LEU   113      51.150  60.923  58.430  1.00  0.00           H  
ATOM   1671  CA  LEU   113      53.239  61.328  58.687  1.00  0.00           C  
ATOM   1672  HA  LEU   113      54.003  61.527  57.935  1.00  0.00           H  
ATOM   1673  CB  LEU   113      53.038  62.582  59.585  1.00  0.00           C  
ATOM   1674  HB2 LEU   113      52.319  62.281  60.346  1.00  0.00           H  
ATOM   1675  HB3 LEU   113      53.941  62.764  60.167  1.00  0.00           H  
ATOM   1676  CG  LEU   113      52.567  63.824  58.881  1.00  0.00           C  
ATOM   1677  HG  LEU   113      51.721  63.593  58.234  1.00  0.00           H  
ATOM   1678  CD1 LEU   113      52.135  64.858  59.974  1.00  0.00           C  
ATOM   1679 HD11 LEU   113      51.343  64.467  60.613  1.00  0.00           H  
ATOM   1680 HD12 LEU   113      52.981  65.106  60.614  1.00  0.00           H  
ATOM   1681 HD13 LEU   113      51.783  65.799  59.551  1.00  0.00           H  
ATOM   1682  CD2 LEU   113      53.568  64.430  57.993  1.00  0.00           C  
ATOM   1683 HD21 LEU   113      53.154  65.392  57.691  1.00  0.00           H  
ATOM   1684 HD22 LEU   113      54.473  64.502  58.596  1.00  0.00           H  
ATOM   1685 HD23 LEU   113      53.619  63.729  57.160  1.00  0.00           H  
ATOM   1686  C   LEU   113      53.746  60.148  59.551  1.00  0.00           C  
ATOM   1687  O   LEU   113      53.004  59.300  59.980  1.00  0.00           O  
ATOM   1688  N   LEU   114      55.053  60.058  59.721  1.00  0.00           N  
ATOM   1689  H   LEU   114      55.589  60.789  59.276  1.00  0.00           H  
ATOM   1690  CA  LEU   114      55.777  59.145  60.594  1.00  0.00           C  
ATOM   1691  HA  LEU   114      55.118  58.291  60.750  1.00  0.00           H  
ATOM   1692  CB  LEU   114      57.102  58.738  60.016  1.00  0.00           C  
ATOM   1693  HB2 LEU   114      57.723  59.592  59.746  1.00  0.00           H  
ATOM   1694  HB3 LEU   114      57.706  58.285  60.801  1.00  0.00           H  
ATOM   1695  CG  LEU   114      56.826  57.728  58.922  1.00  0.00           C  
ATOM   1696  HG  LEU   114      56.037  58.081  58.259  1.00  0.00           H  
ATOM   1697  CD1 LEU   114      57.942  57.479  57.859  1.00  0.00           C  
ATOM   1698 HD11 LEU   114      58.667  56.852  58.379  1.00  0.00           H  
ATOM   1699 HD12 LEU   114      57.521  57.053  56.948  1.00  0.00           H  
ATOM   1700 HD13 LEU   114      58.456  58.379  57.520  1.00  0.00           H  
ATOM   1701  CD2 LEU   114      56.545  56.338  59.491  1.00  0.00           C  
ATOM   1702 HD21 LEU   114      57.472  55.833  59.765  1.00  0.00           H  
ATOM   1703 HD22 LEU   114      55.847  56.361  60.328  1.00  0.00           H  
ATOM   1704 HD23 LEU   114      56.035  55.754  58.726  1.00  0.00           H  
ATOM   1705  C   LEU   114      55.912  59.763  61.982  1.00  0.00           C  
ATOM   1706  O   LEU   114      56.675  60.696  62.165  1.00  0.00           O  
ATOM   1707  N   LEU   115      55.051  59.411  62.938  1.00  0.00           N  
ATOM   1708  H   LEU   115      54.219  58.962  62.583  1.00  0.00           H  
ATOM   1709  CA  LEU   115      55.034  59.876  64.334  1.00  0.00           C  
ATOM   1710  HA  LEU   115      55.418  60.894  64.402  1.00  0.00           H  
ATOM   1711  CB  LEU   115      53.636  59.913  64.900  1.00  0.00           C  
ATOM   1712  HB2 LEU   115      53.042  59.031  64.660  1.00  0.00           H  
ATOM   1713  HB3 LEU   115      53.707  59.957  65.987  1.00  0.00           H  
ATOM   1714  CG  LEU   115      52.865  61.257  64.551  1.00  0.00           C  
ATOM   1715  HG  LEU   115      53.360  62.002  65.174  1.00  0.00           H  
ATOM   1716  CD1 LEU   115      52.830  61.938  63.150  1.00  0.00           C  
ATOM   1717 HD11 LEU   115      52.047  61.423  62.592  1.00  0.00           H  
ATOM   1718 HD12 LEU   115      52.465  62.964  63.110  1.00  0.00           H  
ATOM   1719 HD13 LEU   115      53.713  61.787  62.530  1.00  0.00           H  
ATOM   1720  CD2 LEU   115      51.475  61.124  64.995  1.00  0.00           C  
ATOM   1721 HD21 LEU   115      50.867  62.010  64.812  1.00  0.00           H  
ATOM   1722 HD22 LEU   115      51.036  60.214  64.586  1.00  0.00           H  
ATOM   1723 HD23 LEU   115      51.502  61.200  66.082  1.00  0.00           H  
ATOM   1724  C   LEU   115      55.878  58.943  65.162  1.00  0.00           C  
ATOM   1725  O   LEU   115      55.554  57.812  65.442  1.00  0.00           O  
ATOM   1726  N   ASN   116      57.017  59.551  65.595  1.00  0.00           N  
ATOM   1727  H   ASN   116      57.144  60.493  65.254  1.00  0.00           H  
ATOM   1728  CA  ASN   116      58.005  58.891  66.503  1.00  0.00           C  
ATOM   1729  HA  ASN   116      58.854  59.548  66.688  1.00  0.00           H  
ATOM   1730  CB  ASN   116      57.322  58.605  67.826  1.00  0.00           C  
ATOM   1731  HB2 ASN   116      56.894  59.558  68.137  1.00  0.00           H  
ATOM   1732  HB3 ASN   116      56.607  57.797  67.666  1.00  0.00           H  
ATOM   1733  CG  ASN   116      58.218  58.182  68.974  1.00  0.00           C  
ATOM   1734  OD1 ASN   116      58.773  59.035  69.682  1.00  0.00           O  
ATOM   1735  ND2 ASN   116      58.468  56.896  69.189  1.00  0.00           N  
ATOM   1736 HD21 ASN   116      57.636  56.585  69.669  1.00  0.00           H  
ATOM   1737 HD22 ASN   116      58.638  56.500  68.275  1.00  0.00           H  
ATOM   1738  C   ASN   116      58.461  57.616  65.844  1.00  0.00           C  
ATOM   1739  O   ASN   116      58.438  56.515  66.343  1.00  0.00           O  
ATOM   1740  N   GLY   117      58.931  57.687  64.613  1.00  0.00           N  
ATOM   1741  H   GLY   117      58.917  58.581  64.145  1.00  0.00           H  
ATOM   1742  CA  GLY   117      59.918  56.767  64.003  1.00  0.00           C  
ATOM   1743  HA2 GLY   117      59.902  55.768  64.440  1.00  0.00           H  
ATOM   1744  HA3 GLY   117      59.622  56.721  62.955  1.00  0.00           H  
ATOM   1745  C   GLY   117      61.391  57.317  64.064  1.00  0.00           C  
ATOM   1746  O   GLY   117      61.732  57.996  65.013  1.00  0.00           O  
ATOM   1747  N   SER   118      62.157  56.950  63.044  1.00  0.00           N  
ATOM   1748  H   SER   118      61.728  56.515  62.239  1.00  0.00           H  
ATOM   1749  CA  SER   118      63.621  57.260  62.980  1.00  0.00           C  
ATOM   1750  HA  SER   118      64.016  57.501  63.967  1.00  0.00           H  
ATOM   1751  CB  SER   118      64.433  56.183  62.306  1.00  0.00           C  
ATOM   1752  HB2 SER   118      63.806  55.841  61.482  1.00  0.00           H  
ATOM   1753  HB3 SER   118      65.392  56.587  61.982  1.00  0.00           H  
ATOM   1754  OG  SER   118      64.656  55.143  63.204  1.00  0.00           O  
ATOM   1755  HG  SER   118      64.342  54.356  62.753  1.00  0.00           H  
ATOM   1756  C   SER   118      63.903  58.513  62.100  1.00  0.00           C  
ATOM   1757  O   SER   118      63.509  58.573  60.953  1.00  0.00           O  
ATOM   1758  N   LEU   119      64.546  59.506  62.743  1.00  0.00           N  
ATOM   1759  H   LEU   119      64.643  59.428  63.746  1.00  0.00           H  
ATOM   1760  CA  LEU   119      65.339  60.508  62.134  1.00  0.00           C  
ATOM   1761  HA  LEU   119      64.741  60.948  61.336  1.00  0.00           H  
ATOM   1762  CB  LEU   119      65.760  61.596  63.100  1.00  0.00           C  
ATOM   1763  HB2 LEU   119      66.168  61.059  63.957  1.00  0.00           H  
ATOM   1764  HB3 LEU   119      66.651  62.092  62.716  1.00  0.00           H  
ATOM   1765  CG  LEU   119      64.754  62.619  63.479  1.00  0.00           C  
ATOM   1766  HG  LEU   119      64.017  62.204  64.167  1.00  0.00           H  
ATOM   1767  CD1 LEU   119      65.432  63.758  64.263  1.00  0.00           C  
ATOM   1768 HD11 LEU   119      66.069  64.333  63.592  1.00  0.00           H  
ATOM   1769 HD12 LEU   119      64.760  64.533  64.631  1.00  0.00           H  
ATOM   1770 HD13 LEU   119      66.025  63.294  65.051  1.00  0.00           H  
ATOM   1771  CD2 LEU   119      64.010  63.178  62.307  1.00  0.00           C  
ATOM   1772 HD21 LEU   119      64.664  63.785  61.681  1.00  0.00           H  
ATOM   1773 HD22 LEU   119      63.492  62.421  61.718  1.00  0.00           H  
ATOM   1774 HD23 LEU   119      63.238  63.754  62.817  1.00  0.00           H  
ATOM   1775  C   LEU   119      66.645  59.872  61.532  1.00  0.00           C  
ATOM   1776  O   LEU   119      67.344  59.082  62.101  1.00  0.00           O  
ATOM   1777  N   ALA   120      66.938  60.375  60.330  1.00  0.00           N  
ATOM   1778  H   ALA   120      66.397  61.199  60.109  1.00  0.00           H  
ATOM   1779  CA  ALA   120      68.184  60.181  59.559  1.00  0.00           C  
ATOM   1780  HA  ALA   120      68.523  59.155  59.701  1.00  0.00           H  
ATOM   1781  CB  ALA   120      67.800  60.340  58.052  1.00  0.00           C  
ATOM   1782  HB1 ALA   120      66.825  59.860  57.971  1.00  0.00           H  
ATOM   1783  HB2 ALA   120      67.880  61.381  57.738  1.00  0.00           H  
ATOM   1784  HB3 ALA   120      68.410  59.626  57.497  1.00  0.00           H  
ATOM   1785  C   ALA   120      69.219  61.259  60.009  1.00  0.00           C  
ATOM   1786  O   ALA   120      69.049  62.120  60.881  1.00  0.00           O  
ATOM   1787  N   GLU   121      70.307  61.267  59.249  1.00  0.00           N  
ATOM   1788  H   GLU   121      70.330  60.640  58.458  1.00  0.00           H  
ATOM   1789  CA  GLU   121      71.615  61.853  59.560  1.00  0.00           C  
ATOM   1790  HA  GLU   121      71.424  62.583  60.346  1.00  0.00           H  
ATOM   1791  CB  GLU   121      72.544  60.724  60.238  1.00  0.00           C  
ATOM   1792  HB2 GLU   121      72.620  59.817  59.638  1.00  0.00           H  
ATOM   1793  HB3 GLU   121      73.567  61.084  60.351  1.00  0.00           H  
ATOM   1794  CG  GLU   121      72.143  60.450  61.727  1.00  0.00           C  
ATOM   1795  HG2 GLU   121      73.098  60.615  62.225  1.00  0.00           H  
ATOM   1796  HG3 GLU   121      71.386  61.159  62.064  1.00  0.00           H  
ATOM   1797  CD  GLU   121      71.548  59.043  62.033  1.00  0.00           C  
ATOM   1798  OE1 GLU   121      71.578  58.160  61.199  1.00  0.00           O  
ATOM   1799  OE2 GLU   121      71.071  58.830  63.203  1.00  0.00           O  
ATOM   1800  C   GLU   121      72.356  62.510  58.438  1.00  0.00           C  
ATOM   1801  O   GLU   121      72.637  61.855  57.384  1.00  0.00           O  
ATOM   1802  N   GLU   122      72.725  63.716  58.659  1.00  0.00           N  
ATOM   1803  H   GLU   122      72.407  64.182  59.497  1.00  0.00           H  
ATOM   1804  CA  GLU   122      73.134  64.706  57.631  1.00  0.00           C  
ATOM   1805  HA  GLU   122      73.233  65.574  58.283  1.00  0.00           H  
ATOM   1806  CB  GLU   122      74.454  64.386  56.943  1.00  0.00           C  
ATOM   1807  HB2 GLU   122      75.183  63.907  57.596  1.00  0.00           H  
ATOM   1808  HB3 GLU   122      74.165  63.766  56.094  1.00  0.00           H  
ATOM   1809  CG  GLU   122      74.917  65.711  56.265  1.00  0.00           C  
ATOM   1810  HG2 GLU   122      74.184  66.246  55.661  1.00  0.00           H  
ATOM   1811  HG3 GLU   122      75.064  66.428  57.073  1.00  0.00           H  
ATOM   1812  CD  GLU   122      76.118  65.498  55.412  1.00  0.00           C  
ATOM   1813  OE1 GLU   122      77.192  65.841  55.877  1.00  0.00           O  
ATOM   1814  OE2 GLU   122      76.003  64.495  54.667  1.00  0.00           O  
ATOM   1815  C   GLU   122      71.899  65.067  56.729  1.00  0.00           C  
ATOM   1816  O   GLU   122      71.605  66.273  56.717  1.00  0.00           O  
ATOM   1817  N   GLU   123      71.263  64.074  56.101  1.00  0.00           N  
ATOM   1818  H   GLU   123      71.451  63.111  56.341  1.00  0.00           H  
ATOM   1819  CA  GLU   123      70.319  64.335  55.006  1.00  0.00           C  
ATOM   1820  HA  GLU   123      70.402  65.392  54.751  1.00  0.00           H  
ATOM   1821  CB  GLU   123      70.752  63.566  53.736  1.00  0.00           C  
ATOM   1822  HB2 GLU   123      71.146  62.635  54.144  1.00  0.00           H  
ATOM   1823  HB3 GLU   123      69.901  63.384  53.079  1.00  0.00           H  
ATOM   1824  CG  GLU   123      71.809  64.348  52.897  1.00  0.00           C  
ATOM   1825  HG2 GLU   123      72.168  65.238  53.415  1.00  0.00           H  
ATOM   1826  HG3 GLU   123      72.730  63.770  52.824  1.00  0.00           H  
ATOM   1827  CD  GLU   123      71.199  64.761  51.532  1.00  0.00           C  
ATOM   1828  OE1 GLU   123      70.462  65.756  51.429  1.00  0.00           O  
ATOM   1829  OE2 GLU   123      71.424  63.998  50.572  1.00  0.00           O  
ATOM   1830  C   GLU   123      68.829  64.057  55.217  1.00  0.00           C  
ATOM   1831  O   GLU   123      68.457  63.116  55.924  1.00  0.00           O  
ATOM   1832  N   VAL   124      67.911  64.553  54.332  1.00  0.00           N  
ATOM   1833  H   VAL   124      68.159  65.304  53.704  1.00  0.00           H  
ATOM   1834  CA  VAL   124      66.543  63.946  54.221  1.00  0.00           C  
ATOM   1835  HA  VAL   124      66.331  63.576  55.224  1.00  0.00           H  
ATOM   1836  CB  VAL   124      65.419  65.039  54.011  1.00  0.00           C  
ATOM   1837  HB  VAL   124      65.381  65.711  54.869  1.00  0.00           H  
ATOM   1838  CG1 VAL   124      65.704  65.967  52.815  1.00  0.00           C  
ATOM   1839 HG11 VAL   124      66.243  66.804  53.258  1.00  0.00           H  
ATOM   1840 HG12 VAL   124      66.090  65.528  51.895  1.00  0.00           H  
ATOM   1841 HG13 VAL   124      64.784  66.378  52.399  1.00  0.00           H  
ATOM   1842  CG2 VAL   124      64.057  64.387  53.787  1.00  0.00           C  
ATOM   1843 HG21 VAL   124      63.357  65.193  54.004  1.00  0.00           H  
ATOM   1844 HG22 VAL   124      63.917  64.135  52.736  1.00  0.00           H  
ATOM   1845 HG23 VAL   124      63.879  63.606  54.527  1.00  0.00           H  
ATOM   1846  C   VAL   124      66.543  62.643  53.340  1.00  0.00           C  
ATOM   1847  O   VAL   124      66.642  62.670  52.144  1.00  0.00           O  
ATOM   1848  N   VAL   125      66.481  61.434  54.007  1.00  0.00           N  
ATOM   1849  H   VAL   125      65.947  61.397  54.863  1.00  0.00           H  
ATOM   1850  CA  VAL   125      66.525  60.199  53.194  1.00  0.00           C  
ATOM   1851  HA  VAL   125      67.084  60.420  52.285  1.00  0.00           H  
ATOM   1852  CB  VAL   125      67.307  59.039  53.928  1.00  0.00           C  
ATOM   1853  HB  VAL   125      66.821  58.881  54.891  1.00  0.00           H  
ATOM   1854  CG1 VAL   125      67.340  57.791  52.998  1.00  0.00           C  
ATOM   1855 HG11 VAL   125      68.202  57.134  53.115  1.00  0.00           H  
ATOM   1856 HG12 VAL   125      66.448  57.239  53.295  1.00  0.00           H  
ATOM   1857 HG13 VAL   125      67.257  58.173  51.981  1.00  0.00           H  
ATOM   1858  CG2 VAL   125      68.761  59.541  54.183  1.00  0.00           C  
ATOM   1859 HG21 VAL   125      69.211  59.897  53.256  1.00  0.00           H  
ATOM   1860 HG22 VAL   125      68.689  60.481  54.730  1.00  0.00           H  
ATOM   1861 HG23 VAL   125      69.301  58.733  54.677  1.00  0.00           H  
ATOM   1862  C   VAL   125      65.132  59.726  52.696  1.00  0.00           C  
ATOM   1863  O   VAL   125      64.336  59.070  53.367  1.00  0.00           O  
ATOM   1864  N   ILE   126      64.933  60.058  51.452  1.00  0.00           N  
ATOM   1865  H   ILE   126      65.680  60.505  50.940  1.00  0.00           H  
ATOM   1866  CA  ILE   126      63.967  59.468  50.458  1.00  0.00           C  
ATOM   1867  HA  ILE   126      62.991  59.637  50.913  1.00  0.00           H  
ATOM   1868  CB  ILE   126      63.944  60.371  49.198  1.00  0.00           C  
ATOM   1869  HB  ILE   126      63.924  61.408  49.534  1.00  0.00           H  
ATOM   1870  CG2 ILE   126      65.340  60.193  48.526  1.00  0.00           C  
ATOM   1871 HG21 ILE   126      65.499  59.179  48.159  1.00  0.00           H  
ATOM   1872 HG22 ILE   126      65.514  60.894  47.710  1.00  0.00           H  
ATOM   1873 HG23 ILE   126      66.152  60.420  49.217  1.00  0.00           H  
ATOM   1874  CG1 ILE   126      62.909  59.902  48.174  1.00  0.00           C  
ATOM   1875 HG12 ILE   126      63.231  58.990  47.671  1.00  0.00           H  
ATOM   1876 HG13 ILE   126      62.001  59.651  48.722  1.00  0.00           H  
ATOM   1877  CD1 ILE   126      62.494  61.027  47.181  1.00  0.00           C  
ATOM   1878 HD11 ILE   126      63.423  61.347  46.710  1.00  0.00           H  
ATOM   1879 HD12 ILE   126      61.937  60.580  46.357  1.00  0.00           H  
ATOM   1880 HD13 ILE   126      61.927  61.755  47.761  1.00  0.00           H  
ATOM   1881  C   ILE   126      64.124  58.016  50.081  1.00  0.00           C  
ATOM   1882  O   ILE   126      65.213  57.489  49.997  1.00  0.00           O  
ATOM   1883  N   ARG   127      63.024  57.278  50.048  1.00  0.00           N  
ATOM   1884  H   ARG   127      62.108  57.696  50.132  1.00  0.00           H  
ATOM   1885  CA  ARG   127      63.126  55.773  49.953  1.00  0.00           C  
ATOM   1886  HA  ARG   127      64.099  55.506  49.539  1.00  0.00           H  
ATOM   1887  CB  ARG   127      63.177  55.147  51.422  1.00  0.00           C  
ATOM   1888  HB2 ARG   127      62.370  55.606  51.994  1.00  0.00           H  
ATOM   1889  HB3 ARG   127      63.177  54.064  51.295  1.00  0.00           H  
ATOM   1890  CG  ARG   127      64.488  55.530  52.237  1.00  0.00           C  
ATOM   1891  HG2 ARG   127      65.434  55.249  51.774  1.00  0.00           H  
ATOM   1892  HG3 ARG   127      64.487  56.591  52.486  1.00  0.00           H  
ATOM   1893  CD  ARG   127      64.369  55.053  53.677  1.00  0.00           C  
ATOM   1894  HD2 ARG   127      65.058  55.677  54.247  1.00  0.00           H  
ATOM   1895  HD3 ARG   127      63.327  55.154  53.979  1.00  0.00           H  
ATOM   1896  NE  ARG   127      64.759  53.684  53.794  1.00  0.00           N  
ATOM   1897  HE  ARG   127      64.701  53.125  52.954  1.00  0.00           H  
ATOM   1898  CZ  ARG   127      65.663  53.174  54.548  1.00  0.00           C  
ATOM   1899  NH1 ARG   127      65.876  53.519  55.783  1.00  0.00           N  
ATOM   1900 HH11 ARG   127      66.761  53.267  56.198  1.00  0.00           H  
ATOM   1901 HH12 ARG   127      65.308  54.287  56.111  1.00  0.00           H  
ATOM   1902  NH2 ARG   127      66.410  52.234  54.045  1.00  0.00           N  
ATOM   1903 HH21 ARG   127      66.666  52.383  53.079  1.00  0.00           H  
ATOM   1904 HH22 ARG   127      67.132  51.946  54.689  1.00  0.00           H  
ATOM   1905  C   ARG   127      62.014  55.035  49.184  1.00  0.00           C  
ATOM   1906  O   ARG   127      60.850  55.310  49.348  1.00  0.00           O  
ATOM   1907  N   SER   128      62.466  54.013  48.476  1.00  0.00           N  
ATOM   1908  H   SER   128      63.467  53.878  48.490  1.00  0.00           H  
ATOM   1909  CA  SER   128      61.751  53.342  47.441  1.00  0.00           C  
ATOM   1910  HA  SER   128      60.859  52.896  47.880  1.00  0.00           H  
ATOM   1911  CB  SER   128      61.590  54.245  46.248  1.00  0.00           C  
ATOM   1912  HB2 SER   128      61.423  55.286  46.525  1.00  0.00           H  
ATOM   1913  HB3 SER   128      62.525  54.285  45.688  1.00  0.00           H  
ATOM   1914  OG  SER   128      60.659  53.679  45.424  1.00  0.00           O  
ATOM   1915  HG  SER   128      60.006  54.353  45.224  1.00  0.00           H  
ATOM   1916  C   SER   128      62.612  52.116  47.104  1.00  0.00           C  
ATOM   1917  O   SER   128      63.849  52.175  47.153  1.00  0.00           O  
ATOM   1918  N   CYX   129      61.964  51.048  46.703  1.00  0.00           N  
ATOM   1919  H   CYX   129      60.961  51.139  46.627  1.00  0.00           H  
ATOM   1920  CA  CYX   129      62.595  49.983  45.971  1.00  0.00           C  
ATOM   1921  HA  CYX   129      63.652  49.954  46.236  1.00  0.00           H  
ATOM   1922  CB  CYX   129      61.967  48.641  46.306  1.00  0.00           C  
ATOM   1923  HB2 CYX   129      60.905  48.614  46.062  1.00  0.00           H  
ATOM   1924  HB3 CYX   129      62.527  47.898  45.738  1.00  0.00           H  
ATOM   1925  SG  CYX   129      62.235  48.138  48.083  1.00  0.00           S  
ATOM   1926  C   CYX   129      62.725  50.265  44.433  1.00  0.00           C  
ATOM   1927  O   CYX   129      63.528  49.535  43.820  1.00  0.00           O  
ATOM   1928  N   ASN   130      61.946  51.220  43.821  1.00  0.00           N  
ATOM   1929  H   ASN   130      61.321  51.727  44.431  1.00  0.00           H  
ATOM   1930  CA  ASN   130      61.987  51.530  42.402  1.00  0.00           C  
ATOM   1931  HA  ASN   130      63.042  51.582  42.135  1.00  0.00           H  
ATOM   1932  CB  ASN   130      61.279  50.441  41.644  1.00  0.00           C  
ATOM   1933  HB2 ASN   130      61.339  49.422  42.026  1.00  0.00           H  
ATOM   1934  HB3 ASN   130      60.264  50.828  41.553  1.00  0.00           H  
ATOM   1935  CG  ASN   130      61.748  50.431  40.166  1.00  0.00           C  
ATOM   1936  OD1 ASN   130      61.546  51.372  39.415  1.00  0.00           O  
ATOM   1937  ND2 ASN   130      62.100  49.290  39.660  1.00  0.00           N  
ATOM   1938 HD21 ASN   130      62.883  48.820  40.091  1.00  0.00           H  
ATOM   1939 HD22 ASN   130      62.418  49.531  38.732  1.00  0.00           H  
ATOM   1940  C   ASN   130      61.441  52.927  42.096  1.00  0.00           C  
ATOM   1941  O   ASN   130      60.248  53.140  42.208  1.00  0.00           O  
ATOM   1942  N   PHE   131      62.263  53.925  41.784  1.00  0.00           N  
ATOM   1943  H   PHE   131      63.273  53.890  41.802  1.00  0.00           H  
ATOM   1944  CA  PHE   131      61.803  55.253  41.517  1.00  0.00           C  
ATOM   1945  HA  PHE   131      61.094  55.444  42.323  1.00  0.00           H  
ATOM   1946  CB  PHE   131      62.903  56.277  41.721  1.00  0.00           C  
ATOM   1947  HB2 PHE   131      63.721  55.850  41.141  1.00  0.00           H  
ATOM   1948  HB3 PHE   131      62.512  57.202  41.298  1.00  0.00           H  
ATOM   1949  CG  PHE   131      63.275  56.575  43.178  1.00  0.00           C  
ATOM   1950  CD1 PHE   131      64.661  56.491  43.568  1.00  0.00           C  
ATOM   1951  HD1 PHE   131      65.513  56.433  42.908  1.00  0.00           H  
ATOM   1952  CE1 PHE   131      65.044  56.747  44.910  1.00  0.00           C  
ATOM   1953  HE1 PHE   131      66.045  56.527  45.251  1.00  0.00           H  
ATOM   1954  CZ  PHE   131      64.094  57.253  45.797  1.00  0.00           C  
ATOM   1955  HZ  PHE   131      64.377  57.332  46.837  1.00  0.00           H  
ATOM   1956  CE2 PHE   131      62.704  57.407  45.407  1.00  0.00           C  
ATOM   1957  HE2 PHE   131      62.054  57.942  46.082  1.00  0.00           H  
ATOM   1958  CD2 PHE   131      62.306  57.017  44.111  1.00  0.00           C  
ATOM   1959  HD2 PHE   131      61.294  57.231  43.799  1.00  0.00           H  
ATOM   1960  C   PHE   131      61.037  55.405  40.196  1.00  0.00           C  
ATOM   1961  O   PHE   131      60.347  56.394  40.031  1.00  0.00           O  
ATOM   1962  N   THR   132      61.212  54.429  39.326  1.00  0.00           N  
ATOM   1963  H   THR   132      61.938  53.743  39.476  1.00  0.00           H  
ATOM   1964  CA  THR   132      60.879  54.625  37.884  1.00  0.00           C  
ATOM   1965  HA  THR   132      60.871  55.696  37.684  1.00  0.00           H  
ATOM   1966  CB  THR   132      61.802  53.947  36.942  1.00  0.00           C  
ATOM   1967  HB  THR   132      61.871  52.893  37.211  1.00  0.00           H  
ATOM   1968  CG2 THR   132      61.501  54.060  35.428  1.00  0.00           C  
ATOM   1969 HG21 THR   132      60.748  53.331  35.128  1.00  0.00           H  
ATOM   1970 HG22 THR   132      61.328  55.112  35.200  1.00  0.00           H  
ATOM   1971 HG23 THR   132      62.357  53.809  34.802  1.00  0.00           H  
ATOM   1972  OG1 THR   132      63.044  54.576  37.124  1.00  0.00           O  
ATOM   1973  HG1 THR   132      63.462  54.317  37.948  1.00  0.00           H  
ATOM   1974  C   THR   132      59.415  54.243  37.618  1.00  0.00           C  
ATOM   1975  O   THR   132      58.624  55.049  37.058  1.00  0.00           O  
ATOM   1976  N   ASP   133      58.877  53.117  38.132  1.00  0.00           N  
ATOM   1977  H   ASP   133      59.524  52.349  38.239  1.00  0.00           H  
ATOM   1978  CA  ASP   133      57.469  52.813  38.493  1.00  0.00           C  
ATOM   1979  HA  ASP   133      56.880  52.471  37.642  1.00  0.00           H  
ATOM   1980  CB  ASP   133      57.390  51.663  39.506  1.00  0.00           C  
ATOM   1981  HB2 ASP   133      57.860  50.784  39.065  1.00  0.00           H  
ATOM   1982  HB3 ASP   133      58.041  51.952  40.331  1.00  0.00           H  
ATOM   1983  CG  ASP   133      56.014  51.279  40.072  1.00  0.00           C  
ATOM   1984  OD1 ASP   133      55.020  51.444  39.385  1.00  0.00           O  
ATOM   1985  OD2 ASP   133      55.949  51.123  41.294  1.00  0.00           O  
ATOM   1986  C   ASP   133      56.704  54.057  39.030  1.00  0.00           C  
ATOM   1987  O   ASP   133      57.232  54.891  39.803  1.00  0.00           O  
ATOM   1988  N   ASN   134      55.448  54.126  38.649  1.00  0.00           N  
ATOM   1989  H   ASN   134      55.042  53.352  38.143  1.00  0.00           H  
ATOM   1990  CA  ASN   134      54.513  55.066  39.222  1.00  0.00           C  
ATOM   1991  HA  ASN   134      54.771  56.121  39.131  1.00  0.00           H  
ATOM   1992  CB  ASN   134      53.240  54.990  38.374  1.00  0.00           C  
ATOM   1993  HB2 ASN   134      53.520  54.851  37.330  1.00  0.00           H  
ATOM   1994  HB3 ASN   134      52.592  54.162  38.660  1.00  0.00           H  
ATOM   1995  CG  ASN   134      52.355  56.225  38.412  1.00  0.00           C  
ATOM   1996  OD1 ASN   134      51.313  56.287  39.020  1.00  0.00           O  
ATOM   1997  ND2 ASN   134      52.773  57.332  37.895  1.00  0.00           N  
ATOM   1998 HD21 ASN   134      52.173  58.144  37.864  1.00  0.00           H  
ATOM   1999 HD22 ASN   134      53.737  57.360  37.594  1.00  0.00           H  
ATOM   2000  C   ASN   134      54.234  54.759  40.666  1.00  0.00           C  
ATOM   2001  O   ASN   134      54.011  55.751  41.380  1.00  0.00           O  
ATOM   2002  N   ALA   135      53.919  53.521  41.002  1.00  0.00           N  
ATOM   2003  H   ALA   135      54.390  52.843  40.420  1.00  0.00           H  
ATOM   2004  CA  ALA   135      53.107  53.106  42.245  1.00  0.00           C  
ATOM   2005  HA  ALA   135      52.320  53.835  42.439  1.00  0.00           H  
ATOM   2006  CB  ALA   135      52.278  51.827  41.901  1.00  0.00           C  
ATOM   2007  HB1 ALA   135      52.807  50.897  42.108  1.00  0.00           H  
ATOM   2008  HB2 ALA   135      51.419  51.830  42.573  1.00  0.00           H  
ATOM   2009  HB3 ALA   135      51.907  51.979  40.887  1.00  0.00           H  
ATOM   2010  C   ALA   135      53.910  52.960  43.585  1.00  0.00           C  
ATOM   2011  O   ALA   135      53.193  52.797  44.586  1.00  0.00           O  
ATOM   2012  N   LYS   136      55.222  52.698  43.608  1.00  0.00           N  
ATOM   2013  H   LYS   136      55.614  52.327  42.754  1.00  0.00           H  
ATOM   2014  CA  LYS   136      56.028  52.499  44.821  1.00  0.00           C  
ATOM   2015  HA  LYS   136      55.705  51.606  45.358  1.00  0.00           H  
ATOM   2016  CB  LYS   136      57.445  52.454  44.400  1.00  0.00           C  
ATOM   2017  HB2 LYS   136      57.581  53.128  43.555  1.00  0.00           H  
ATOM   2018  HB3 LYS   136      58.022  52.739  45.280  1.00  0.00           H  
ATOM   2019  CG  LYS   136      58.132  51.142  43.994  1.00  0.00           C  
ATOM   2020  HG2 LYS   136      58.112  50.993  42.914  1.00  0.00           H  
ATOM   2021  HG3 LYS   136      59.170  51.270  44.301  1.00  0.00           H  
ATOM   2022  CD  LYS   136      57.647  49.814  44.682  1.00  0.00           C  
ATOM   2023  HD2 LYS   136      58.435  49.076  44.530  1.00  0.00           H  
ATOM   2024  HD3 LYS   136      57.679  50.031  45.750  1.00  0.00           H  
ATOM   2025  CE  LYS   136      56.297  49.225  44.372  1.00  0.00           C  
ATOM   2026  HE2 LYS   136      56.222  48.253  44.860  1.00  0.00           H  
ATOM   2027  HE3 LYS   136      55.451  49.849  44.658  1.00  0.00           H  
ATOM   2028  NZ  LYS   136      56.219  49.017  42.895  1.00  0.00           N  
ATOM   2029  HZ1 LYS   136      55.281  48.751  42.632  1.00  0.00           H  
ATOM   2030  HZ2 LYS   136      56.381  49.881  42.398  1.00  0.00           H  
ATOM   2031  HZ3 LYS   136      56.699  48.174  42.615  1.00  0.00           H  
ATOM   2032  C   LYS   136      55.784  53.564  45.840  1.00  0.00           C  
ATOM   2033  O   LYS   136      55.902  54.735  45.498  1.00  0.00           O  
ATOM   2034  N   THR   137      55.596  53.219  47.142  1.00  0.00           N  
ATOM   2035  H   THR   137      55.132  52.351  47.370  1.00  0.00           H  
ATOM   2036  CA  THR   137      55.633  54.163  48.222  1.00  0.00           C  
ATOM   2037  HA  THR   137      54.790  54.818  48.002  1.00  0.00           H  
ATOM   2038  CB  THR   137      55.411  53.471  49.601  1.00  0.00           C  
ATOM   2039  HB  THR   137      56.336  53.187  50.103  1.00  0.00           H  
ATOM   2040  CG2 THR   137      54.822  54.413  50.645  1.00  0.00           C  
ATOM   2041 HG21 THR   137      53.936  54.910  50.252  1.00  0.00           H  
ATOM   2042 HG22 THR   137      54.619  53.770  51.502  1.00  0.00           H  
ATOM   2043 HG23 THR   137      55.497  55.193  50.998  1.00  0.00           H  
ATOM   2044  OG1 THR   137      54.634  52.335  49.499  1.00  0.00           O  
ATOM   2045  HG1 THR   137      54.270  52.153  50.369  1.00  0.00           H  
ATOM   2046  C   THR   137      56.910  54.998  48.321  1.00  0.00           C  
ATOM   2047  O   THR   137      57.982  54.478  48.472  1.00  0.00           O  
ATOM   2048  N   ILE   138      56.743  56.308  48.296  1.00  0.00           N  
ATOM   2049  H   ILE   138      55.798  56.643  48.175  1.00  0.00           H  
ATOM   2050  CA  ILE   138      57.851  57.317  48.608  1.00  0.00           C  
ATOM   2051  HA  ILE   138      58.829  56.929  48.322  1.00  0.00           H  
ATOM   2052  CB  ILE   138      57.652  58.680  47.836  1.00  0.00           C  
ATOM   2053  HB  ILE   138      56.688  59.133  48.069  1.00  0.00           H  
ATOM   2054  CG2 ILE   138      58.760  59.695  48.342  1.00  0.00           C  
ATOM   2055 HG21 ILE   138      58.331  60.180  49.218  1.00  0.00           H  
ATOM   2056 HG22 ILE   138      59.666  59.204  48.696  1.00  0.00           H  
ATOM   2057 HG23 ILE   138      58.917  60.505  47.629  1.00  0.00           H  
ATOM   2058  CG1 ILE   138      57.740  58.432  46.326  1.00  0.00           C  
ATOM   2059 HG12 ILE   138      58.766  58.587  45.992  1.00  0.00           H  
ATOM   2060 HG13 ILE   138      57.430  57.411  46.102  1.00  0.00           H  
ATOM   2061  CD1 ILE   138      56.900  59.399  45.538  1.00  0.00           C  
ATOM   2062 HD11 ILE   138      56.778  59.022  44.523  1.00  0.00           H  
ATOM   2063 HD12 ILE   138      55.902  59.553  45.948  1.00  0.00           H  
ATOM   2064 HD13 ILE   138      57.336  60.398  45.531  1.00  0.00           H  
ATOM   2065  C   ILE   138      57.910  57.429  50.140  1.00  0.00           C  
ATOM   2066  O   ILE   138      57.248  58.257  50.742  1.00  0.00           O  
ATOM   2067  N   ILE   139      58.810  56.700  50.808  1.00  0.00           N  
ATOM   2068  H   ILE   139      59.394  56.140  50.204  1.00  0.00           H  
ATOM   2069  CA  ILE   139      59.166  56.898  52.257  1.00  0.00           C  
ATOM   2070  HA  ILE   139      58.222  57.188  52.718  1.00  0.00           H  
ATOM   2071  CB  ILE   139      59.561  55.527  52.909  1.00  0.00           C  
ATOM   2072  HB  ILE   139      60.125  54.971  52.161  1.00  0.00           H  
ATOM   2073  CG2 ILE   139      60.424  55.765  54.114  1.00  0.00           C  
ATOM   2074 HG21 ILE   139      61.241  56.478  54.007  1.00  0.00           H  
ATOM   2075 HG22 ILE   139      59.770  56.073  54.930  1.00  0.00           H  
ATOM   2076 HG23 ILE   139      61.002  54.860  54.301  1.00  0.00           H  
ATOM   2077  CG1 ILE   139      58.353  54.610  53.238  1.00  0.00           C  
ATOM   2078 HG12 ILE   139      57.745  54.912  54.091  1.00  0.00           H  
ATOM   2079 HG13 ILE   139      57.616  54.554  52.436  1.00  0.00           H  
ATOM   2080  CD1 ILE   139      58.798  53.090  53.514  1.00  0.00           C  
ATOM   2081 HD11 ILE   139      59.035  52.545  52.601  1.00  0.00           H  
ATOM   2082 HD12 ILE   139      59.664  53.109  54.176  1.00  0.00           H  
ATOM   2083 HD13 ILE   139      57.958  52.611  54.018  1.00  0.00           H  
ATOM   2084  C   ILE   139      60.184  57.997  52.393  1.00  0.00           C  
ATOM   2085  O   ILE   139      61.117  58.045  51.597  1.00  0.00           O  
ATOM   2086  N   VAL   140      59.989  58.879  53.318  1.00  0.00           N  
ATOM   2087  H   VAL   140      59.100  58.901  53.797  1.00  0.00           H  
ATOM   2088  CA  VAL   140      60.966  59.998  53.474  1.00  0.00           C  
ATOM   2089  HA  VAL   140      61.909  59.721  53.003  1.00  0.00           H  
ATOM   2090  CB  VAL   140      60.484  61.270  52.756  1.00  0.00           C  
ATOM   2091  HB  VAL   140      59.736  61.832  53.316  1.00  0.00           H  
ATOM   2092  CG1 VAL   140      61.729  62.199  52.754  1.00  0.00           C  
ATOM   2093 HG11 VAL   140      61.799  62.868  51.896  1.00  0.00           H  
ATOM   2094 HG12 VAL   140      61.884  62.877  53.593  1.00  0.00           H  
ATOM   2095 HG13 VAL   140      62.652  61.621  52.792  1.00  0.00           H  
ATOM   2096  CG2 VAL   140      59.939  61.013  51.352  1.00  0.00           C  
ATOM   2097 HG21 VAL   140      59.133  60.281  51.392  1.00  0.00           H  
ATOM   2098 HG22 VAL   140      59.448  61.948  51.082  1.00  0.00           H  
ATOM   2099 HG23 VAL   140      60.734  60.725  50.664  1.00  0.00           H  
ATOM   2100  C   VAL   140      61.311  60.216  54.979  1.00  0.00           C  
ATOM   2101  O   VAL   140      60.388  60.736  55.591  1.00  0.00           O  
ATOM   2102  N   GLN   141      62.559  60.029  55.435  1.00  0.00           N  
ATOM   2103  H   GLN   141      63.317  59.824  54.800  1.00  0.00           H  
ATOM   2104  CA  GLN   141      62.910  60.349  56.816  1.00  0.00           C  
ATOM   2105  HA  GLN   141      62.001  60.426  57.413  1.00  0.00           H  
ATOM   2106  CB  GLN   141      63.742  59.188  57.414  1.00  0.00           C  
ATOM   2107  HB2 GLN   141      64.706  59.108  56.912  1.00  0.00           H  
ATOM   2108  HB3 GLN   141      64.069  59.515  58.401  1.00  0.00           H  
ATOM   2109  CG  GLN   141      63.062  57.832  57.544  1.00  0.00           C  
ATOM   2110  HG2 GLN   141      62.447  57.894  58.442  1.00  0.00           H  
ATOM   2111  HG3 GLN   141      62.443  57.663  56.663  1.00  0.00           H  
ATOM   2112  CD  GLN   141      64.196  56.816  57.758  1.00  0.00           C  
ATOM   2113  OE1 GLN   141      64.333  55.994  56.906  1.00  0.00           O  
ATOM   2114  NE2 GLN   141      64.940  56.905  58.768  1.00  0.00           N  
ATOM   2115 HE21 GLN   141      65.787  56.376  58.616  1.00  0.00           H  
ATOM   2116 HE22 GLN   141      64.667  57.484  59.549  1.00  0.00           H  
ATOM   2117  C   GLN   141      63.698  61.652  56.897  1.00  0.00           C  
ATOM   2118  O   GLN   141      64.560  61.906  56.083  1.00  0.00           O  
ATOM   2119  N   LEU   142      63.300  62.472  57.898  1.00  0.00           N  
ATOM   2120  H   LEU   142      62.647  62.171  58.607  1.00  0.00           H  
ATOM   2121  CA  LEU   142      63.944  63.779  58.090  1.00  0.00           C  
ATOM   2122  HA  LEU   142      63.962  64.332  57.151  1.00  0.00           H  
ATOM   2123  CB  LEU   142      63.014  64.541  59.011  1.00  0.00           C  
ATOM   2124  HB2 LEU   142      62.916  63.927  59.906  1.00  0.00           H  
ATOM   2125  HB3 LEU   142      63.467  65.439  59.433  1.00  0.00           H  
ATOM   2126  CG  LEU   142      61.632  64.975  58.601  1.00  0.00           C  
ATOM   2127  HG  LEU   142      61.010  64.080  58.585  1.00  0.00           H  
ATOM   2128  CD1 LEU   142      61.037  65.898  59.613  1.00  0.00           C  
ATOM   2129 HD11 LEU   142      61.168  65.523  60.628  1.00  0.00           H  
ATOM   2130 HD12 LEU   142      61.526  66.871  59.575  1.00  0.00           H  
ATOM   2131 HD13 LEU   142      59.972  66.045  59.433  1.00  0.00           H  
ATOM   2132  CD2 LEU   142      61.583  65.644  57.208  1.00  0.00           C  
ATOM   2133 HD21 LEU   142      61.956  64.960  56.446  1.00  0.00           H  
ATOM   2134 HD22 LEU   142      60.549  65.942  57.036  1.00  0.00           H  
ATOM   2135 HD23 LEU   142      62.299  66.464  57.145  1.00  0.00           H  
ATOM   2136  C   LEU   142      65.344  63.730  58.643  1.00  0.00           C  
ATOM   2137  O   LEU   142      65.699  62.743  59.311  1.00  0.00           O  
ATOM   2138  N   ASN   143      66.045  64.910  58.545  1.00  0.00           N  
ATOM   2139  H   ASN   143      65.713  65.749  58.089  1.00  0.00           H  
ATOM   2140  CA  ASN   143      67.248  65.069  59.420  1.00  0.00           C  
ATOM   2141  HA  ASN   143      67.526  64.078  59.777  1.00  0.00           H  
ATOM   2142  CB  ASN   143      68.430  65.808  58.677  1.00  0.00           C  
ATOM   2143  HB2 ASN   143      68.722  65.240  57.793  1.00  0.00           H  
ATOM   2144  HB3 ASN   143      68.180  66.848  58.466  1.00  0.00           H  
ATOM   2145  CG  ASN   143      69.592  65.907  59.707  1.00  0.00           C  
ATOM   2146  OD1 ASN   143      70.084  64.915  60.096  1.00  0.00           O  
ATOM   2147  ND2 ASN   143      69.897  67.116  60.107  1.00  0.00           N  
ATOM   2148 HD21 ASN   143      69.096  67.731  60.084  1.00  0.00           H  
ATOM   2149 HD22 ASN   143      70.136  66.989  61.080  1.00  0.00           H  
ATOM   2150  C   ASN   143      66.865  65.838  60.761  1.00  0.00           C  
ATOM   2151  O   ASN   143      67.561  65.647  61.805  1.00  0.00           O  
ATOM   2152  N   THR   144      65.861  66.667  60.756  1.00  0.00           N  
ATOM   2153  H   THR   144      65.460  66.884  59.855  1.00  0.00           H  
ATOM   2154  CA  THR   144      65.603  67.622  61.873  1.00  0.00           C  
ATOM   2155  HA  THR   144      66.115  67.300  62.779  1.00  0.00           H  
ATOM   2156  CB  THR   144      66.108  68.904  61.485  1.00  0.00           C  
ATOM   2157  HB  THR   144      66.056  69.133  60.421  1.00  0.00           H  
ATOM   2158  CG2 THR   144      65.597  70.049  62.322  1.00  0.00           C  
ATOM   2159 HG21 THR   144      65.801  69.871  63.378  1.00  0.00           H  
ATOM   2160 HG22 THR   144      65.994  71.006  61.986  1.00  0.00           H  
ATOM   2161 HG23 THR   144      64.517  70.199  62.311  1.00  0.00           H  
ATOM   2162  OG1 THR   144      67.468  68.937  61.649  1.00  0.00           O  
ATOM   2163  HG1 THR   144      67.877  69.777  61.428  1.00  0.00           H  
ATOM   2164  C   THR   144      64.117  67.633  62.088  1.00  0.00           C  
ATOM   2165  O   THR   144      63.335  68.118  61.246  1.00  0.00           O  
ATOM   2166  N   SER   145      63.589  67.012  63.171  1.00  0.00           N  
ATOM   2167  H   SER   145      64.259  66.793  63.893  1.00  0.00           H  
ATOM   2168  CA  SER   145      62.210  66.663  63.518  1.00  0.00           C  
ATOM   2169  HA  SER   145      61.739  66.089  62.720  1.00  0.00           H  
ATOM   2170  CB  SER   145      62.118  65.684  64.687  1.00  0.00           C  
ATOM   2171  HB2 SER   145      61.107  65.865  65.050  1.00  0.00           H  
ATOM   2172  HB3 SER   145      62.338  64.723  64.223  1.00  0.00           H  
ATOM   2173  OG  SER   145      62.994  66.090  65.734  1.00  0.00           O  
ATOM   2174  HG  SER   145      62.641  66.940  66.005  1.00  0.00           H  
ATOM   2175  C   SER   145      61.318  67.865  63.787  1.00  0.00           C  
ATOM   2176  O   SER   145      61.832  68.852  64.265  1.00  0.00           O  
ATOM   2177  N   VAL   146      60.012  67.679  63.634  1.00  0.00           N  
ATOM   2178  H   VAL   146      59.698  66.720  63.682  1.00  0.00           H  
ATOM   2179  CA  VAL   146      59.001  68.669  63.855  1.00  0.00           C  
ATOM   2180  HA  VAL   146      59.539  69.444  64.402  1.00  0.00           H  
ATOM   2181  CB  VAL   146      58.188  69.203  62.553  1.00  0.00           C  
ATOM   2182  HB  VAL   146      57.330  68.562  62.348  1.00  0.00           H  
ATOM   2183  CG1 VAL   146      57.681  70.654  62.671  1.00  0.00           C  
ATOM   2184 HG11 VAL   146      58.461  71.410  62.583  1.00  0.00           H  
ATOM   2185 HG12 VAL   146      57.043  70.971  61.847  1.00  0.00           H  
ATOM   2186 HG13 VAL   146      57.100  70.703  63.592  1.00  0.00           H  
ATOM   2187  CG2 VAL   146      59.011  69.072  61.235  1.00  0.00           C  
ATOM   2188 HG21 VAL   146      58.575  69.608  60.392  1.00  0.00           H  
ATOM   2189 HG22 VAL   146      60.017  69.471  61.368  1.00  0.00           H  
ATOM   2190 HG23 VAL   146      59.112  68.021  60.964  1.00  0.00           H  
ATOM   2191  C   VAL   146      58.011  68.221  64.861  1.00  0.00           C  
ATOM   2192  O   VAL   146      57.392  67.172  64.731  1.00  0.00           O  
ATOM   2193  N   GLU   147      57.747  69.068  65.860  1.00  0.00           N  
ATOM   2194  H   GLU   147      58.148  69.995  65.836  1.00  0.00           H  
ATOM   2195  CA  GLU   147      56.974  68.770  67.063  1.00  0.00           C  
ATOM   2196  HA  GLU   147      57.090  67.751  67.433  1.00  0.00           H  
ATOM   2197  CB  GLU   147      57.356  69.795  68.139  1.00  0.00           C  
ATOM   2198  HB2 GLU   147      57.433  70.722  67.571  1.00  0.00           H  
ATOM   2199  HB3 GLU   147      56.541  69.820  68.862  1.00  0.00           H  
ATOM   2200  CG  GLU   147      58.757  69.439  68.822  1.00  0.00           C  
ATOM   2201  HG2 GLU   147      58.651  69.667  69.882  1.00  0.00           H  
ATOM   2202  HG3 GLU   147      59.045  68.395  68.698  1.00  0.00           H  
ATOM   2203  CD  GLU   147      59.853  70.443  68.354  1.00  0.00           C  
ATOM   2204  OE1 GLU   147      60.425  70.432  67.219  1.00  0.00           O  
ATOM   2205  OE2 GLU   147      60.011  71.459  69.072  1.00  0.00           O  
ATOM   2206  C   GLU   147      55.470  68.912  66.624  1.00  0.00           C  
ATOM   2207  O   GLU   147      55.113  69.909  66.032  1.00  0.00           O  
ATOM   2208  N   ILE   148      54.676  67.841  66.790  1.00  0.00           N  
ATOM   2209  H   ILE   148      54.966  67.010  67.287  1.00  0.00           H  
ATOM   2210  CA  ILE   148      53.204  67.881  66.784  1.00  0.00           C  
ATOM   2211  HA  ILE   148      52.877  68.798  66.294  1.00  0.00           H  
ATOM   2212  CB  ILE   148      52.680  66.768  65.831  1.00  0.00           C  
ATOM   2213  HB  ILE   148      53.226  67.037  64.926  1.00  0.00           H  
ATOM   2214  CG2 ILE   148      53.198  65.329  66.227  1.00  0.00           C  
ATOM   2215 HG21 ILE   148      52.703  65.221  67.192  1.00  0.00           H  
ATOM   2216 HG22 ILE   148      52.777  64.529  65.618  1.00  0.00           H  
ATOM   2217 HG23 ILE   148      54.286  65.387  66.259  1.00  0.00           H  
ATOM   2218  CG1 ILE   148      51.187  66.860  65.567  1.00  0.00           C  
ATOM   2219 HG12 ILE   148      50.607  66.575  66.445  1.00  0.00           H  
ATOM   2220 HG13 ILE   148      50.839  67.869  65.346  1.00  0.00           H  
ATOM   2221  CD1 ILE   148      50.667  65.843  64.451  1.00  0.00           C  
ATOM   2222 HD11 ILE   148      51.487  65.665  63.754  1.00  0.00           H  
ATOM   2223 HD12 ILE   148      50.384  64.887  64.892  1.00  0.00           H  
ATOM   2224 HD13 ILE   148      49.753  66.292  64.062  1.00  0.00           H  
ATOM   2225  C   ILE   148      52.660  67.789  68.269  1.00  0.00           C  
ATOM   2226  O   ILE   148      53.075  66.825  69.007  1.00  0.00           O  
ATOM   2227  N   ASN   149      51.793  68.721  68.587  1.00  0.00           N  
ATOM   2228  H   ASN   149      51.890  69.591  68.084  1.00  0.00           H  
ATOM   2229  CA  ASN   149      51.111  68.766  69.855  1.00  0.00           C  
ATOM   2230  HA  ASN   149      51.575  68.023  70.504  1.00  0.00           H  
ATOM   2231  CB  ASN   149      51.491  70.110  70.519  1.00  0.00           C  
ATOM   2232  HB2 ASN   149      52.573  69.990  70.476  1.00  0.00           H  
ATOM   2233  HB3 ASN   149      51.217  70.931  69.856  1.00  0.00           H  
ATOM   2234  CG  ASN   149      50.971  70.399  71.918  1.00  0.00           C  
ATOM   2235  OD1 ASN   149      49.895  69.944  72.368  1.00  0.00           O  
ATOM   2236  ND2 ASN   149      51.773  71.060  72.711  1.00  0.00           N  
ATOM   2237 HD21 ASN   149      51.772  70.531  73.572  1.00  0.00           H  
ATOM   2238 HD22 ASN   149      52.677  71.240  72.298  1.00  0.00           H  
ATOM   2239  C   ASN   149      49.554  68.565  69.782  1.00  0.00           C  
ATOM   2240  O   ASN   149      48.833  69.392  69.197  1.00  0.00           O  
ATOM   2241  N   CYX   150      48.975  67.431  70.223  1.00  0.00           N  
ATOM   2242  H   CYX   150      49.447  66.666  70.684  1.00  0.00           H  
ATOM   2243  CA  CYX   150      47.511  67.250  70.404  1.00  0.00           C  
ATOM   2244  HA  CYX   150      46.971  68.091  69.969  1.00  0.00           H  
ATOM   2245  CB  CYX   150      47.144  65.916  69.675  1.00  0.00           C  
ATOM   2246  HB2 CYX   150      47.252  65.011  70.273  1.00  0.00           H  
ATOM   2247  HB3 CYX   150      46.073  66.018  69.498  1.00  0.00           H  
ATOM   2248  SG  CYX   150      47.986  65.691  68.064  1.00  0.00           S  
ATOM   2249  C   CYX   150      46.987  67.200  71.830  1.00  0.00           C  
ATOM   2250  O   CYX   150      45.823  66.917  71.987  1.00  0.00           O  
ATOM   2251  N   THR   151      47.837  67.489  72.785  1.00  0.00           N  
ATOM   2252  H   THR   151      48.770  67.832  72.609  1.00  0.00           H  
ATOM   2253  CA  THR   151      47.486  67.233  74.190  1.00  0.00           C  
ATOM   2254  HA  THR   151      47.165  66.195  74.282  1.00  0.00           H  
ATOM   2255  CB  THR   151      48.672  67.415  75.130  1.00  0.00           C  
ATOM   2256  HB  THR   151      48.959  68.467  75.122  1.00  0.00           H  
ATOM   2257  CG2 THR   151      48.473  67.043  76.595  1.00  0.00           C  
ATOM   2258 HG21 THR   151      49.465  67.045  77.048  1.00  0.00           H  
ATOM   2259 HG22 THR   151      47.784  67.693  77.134  1.00  0.00           H  
ATOM   2260 HG23 THR   151      47.982  66.072  76.658  1.00  0.00           H  
ATOM   2261  OG1 THR   151      49.772  66.719  74.636  1.00  0.00           O  
ATOM   2262  HG1 THR   151      49.873  65.835  74.995  1.00  0.00           H  
ATOM   2263  C   THR   151      46.369  68.069  74.754  1.00  0.00           C  
ATOM   2264  O   THR   151      46.437  69.284  74.719  1.00  0.00           O  
ATOM   2265  N   GLY   152      45.378  67.404  75.302  1.00  0.00           N  
ATOM   2266  H   GLY   152      45.323  66.398  75.236  1.00  0.00           H  
ATOM   2267  CA  GLY   152      44.094  67.980  75.717  1.00  0.00           C  
ATOM   2268  HA2 GLY   152      43.613  67.377  76.487  1.00  0.00           H  
ATOM   2269  HA3 GLY   152      44.230  68.915  76.260  1.00  0.00           H  
ATOM   2270  C   GLY   152      43.151  68.254  74.511  1.00  0.00           C  
ATOM   2271  O   GLY   152      42.116  67.592  74.346  1.00  0.00           O  
ATOM   2272  N   ALA   153      43.466  69.316  73.816  1.00  0.00           N  
ATOM   2273  H   ALA   153      44.315  69.763  74.129  1.00  0.00           H  
ATOM   2274  CA  ALA   153      42.705  69.882  72.756  1.00  0.00           C  
ATOM   2275  HA  ALA   153      41.781  70.245  73.206  1.00  0.00           H  
ATOM   2276  CB  ALA   153      43.369  71.125  72.125  1.00  0.00           C  
ATOM   2277  HB1 ALA   153      44.396  70.907  71.832  1.00  0.00           H  
ATOM   2278  HB2 ALA   153      42.928  71.444  71.181  1.00  0.00           H  
ATOM   2279  HB3 ALA   153      43.466  71.960  72.819  1.00  0.00           H  
ATOM   2280  C   ALA   153      42.272  68.879  71.660  1.00  0.00           C  
ATOM   2281  O   ALA   153      41.193  69.015  71.157  1.00  0.00           O  
ATOM   2282  N   GLY   154      43.093  67.928  71.259  1.00  0.00           N  
ATOM   2283  H   GLY   154      44.015  68.081  71.642  1.00  0.00           H  
ATOM   2284  CA  GLY   154      42.855  66.778  70.371  1.00  0.00           C  
ATOM   2285  HA2 GLY   154      43.474  65.931  70.665  1.00  0.00           H  
ATOM   2286  HA3 GLY   154      41.816  66.468  70.483  1.00  0.00           H  
ATOM   2287  C   GLY   154      43.063  67.068  68.900  1.00  0.00           C  
ATOM   2288  O   GLY   154      43.676  66.294  68.172  1.00  0.00           O  
ATOM   2289  N   HIE   155      42.684  68.274  68.445  1.00  0.00           N  
ATOM   2290  H   HIE   155      42.247  68.956  69.048  1.00  0.00           H  
ATOM   2291  CA  HIE   155      43.240  68.928  67.306  1.00  0.00           C  
ATOM   2292  HA  HIE   155      43.208  68.284  66.428  1.00  0.00           H  
ATOM   2293  CB  HIE   155      42.353  70.165  67.029  1.00  0.00           C  
ATOM   2294  HB2 HIE   155      42.634  70.676  66.108  1.00  0.00           H  
ATOM   2295  HB3 HIE   155      41.322  69.853  66.866  1.00  0.00           H  
ATOM   2296  CG  HIE   155      42.329  71.119  68.225  1.00  0.00           C  
ATOM   2297  ND1 HIE   155      41.155  71.692  68.687  1.00  0.00           N  
ATOM   2298  CE1 HIE   155      41.341  72.951  69.063  1.00  0.00           C  
ATOM   2299  HE1 HIE   155      40.652  73.768  69.219  1.00  0.00           H  
ATOM   2300  NE2 HIE   155      42.610  73.279  68.776  1.00  0.00           N  
ATOM   2301  HE2 HIE   155      42.928  74.228  68.642  1.00  0.00           H  
ATOM   2302  CD2 HIE   155      43.203  72.155  68.263  1.00  0.00           C  
ATOM   2303  HD2 HIE   155      44.013  72.155  67.549  1.00  0.00           H  
ATOM   2304  C   HIE   155      44.685  69.252  67.443  1.00  0.00           C  
ATOM   2305  O   HIE   155      45.154  69.748  68.457  1.00  0.00           O  
ATOM   2306  N   CYX   156      45.492  68.816  66.500  1.00  0.00           N  
ATOM   2307  H   CYX   156      45.070  68.477  65.647  1.00  0.00           H  
ATOM   2308  CA  CYX   156      46.970  68.752  66.605  1.00  0.00           C  
ATOM   2309  HA  CYX   156      47.269  68.508  67.624  1.00  0.00           H  
ATOM   2310  CB  CYX   156      47.387  67.460  65.861  1.00  0.00           C  
ATOM   2311  HB2 CYX   156      47.090  67.575  64.818  1.00  0.00           H  
ATOM   2312  HB3 CYX   156      48.468  67.444  66.006  1.00  0.00           H  
ATOM   2313  SG  CYX   156      46.655  66.024  66.578  1.00  0.00           S  
ATOM   2314  C   CYX   156      47.721  69.937  65.993  1.00  0.00           C  
ATOM   2315  O   CYX   156      47.392  70.312  64.871  1.00  0.00           O  
ATOM   2316  N   ASN   157      48.700  70.485  66.681  1.00  0.00           N  
ATOM   2317  H   ASN   157      49.019  70.032  67.525  1.00  0.00           H  
ATOM   2318  CA  ASN   157      49.311  71.823  66.288  1.00  0.00           C  
ATOM   2319  HA  ASN   157      48.727  72.275  65.486  1.00  0.00           H  
ATOM   2320  CB  ASN   157      49.146  72.763  67.488  1.00  0.00           C  
ATOM   2321  HB2 ASN   157      48.892  72.137  68.344  1.00  0.00           H  
ATOM   2322  HB3 ASN   157      50.062  73.327  67.665  1.00  0.00           H  
ATOM   2323  CG  ASN   157      48.078  73.680  67.105  1.00  0.00           C  
ATOM   2324  OD1 ASN   157      48.062  74.499  66.213  1.00  0.00           O  
ATOM   2325  ND2 ASN   157      46.959  73.597  67.795  1.00  0.00           N  
ATOM   2326 HD21 ASN   157      46.381  74.421  67.705  1.00  0.00           H  
ATOM   2327 HD22 ASN   157      46.984  73.086  68.665  1.00  0.00           H  
ATOM   2328  C   ASN   157      50.806  71.579  65.877  1.00  0.00           C  
ATOM   2329  O   ASN   157      51.616  71.203  66.731  1.00  0.00           O  
ATOM   2330  N   ILE   158      51.065  71.788  64.580  1.00  0.00           N  
ATOM   2331  H   ILE   158      50.361  71.835  63.857  1.00  0.00           H  
ATOM   2332  CA  ILE   158      52.429  72.001  64.078  1.00  0.00           C  
ATOM   2333  HA  ILE   158      53.114  71.562  64.804  1.00  0.00           H  
ATOM   2334  CB  ILE   158      52.614  71.268  62.733  1.00  0.00           C  
ATOM   2335  HB  ILE   158      51.916  71.788  62.076  1.00  0.00           H  
ATOM   2336  CG2 ILE   158      54.015  71.259  62.105  1.00  0.00           C  
ATOM   2337 HG21 ILE   158      54.675  70.745  62.804  1.00  0.00           H  
ATOM   2338 HG22 ILE   158      54.061  70.736  61.149  1.00  0.00           H  
ATOM   2339 HG23 ILE   158      54.394  72.262  61.908  1.00  0.00           H  
ATOM   2340  CG1 ILE   158      52.087  69.820  62.798  1.00  0.00           C  
ATOM   2341 HG12 ILE   158      52.611  69.237  62.040  1.00  0.00           H  
ATOM   2342 HG13 ILE   158      52.343  69.382  63.763  1.00  0.00           H  
ATOM   2343  CD1 ILE   158      50.589  69.540  62.500  1.00  0.00           C  
ATOM   2344 HD11 ILE   158      50.161  70.215  61.759  1.00  0.00           H  
ATOM   2345 HD12 ILE   158      50.496  68.529  62.103  1.00  0.00           H  
ATOM   2346 HD13 ILE   158      50.067  69.658  63.450  1.00  0.00           H  
ATOM   2347  C   ILE   158      52.756  73.462  63.883  1.00  0.00           C  
ATOM   2348  O   ILE   158      52.000  74.105  63.100  1.00  0.00           O  
ATOM   2349  N   ALA   159      53.939  73.892  64.254  1.00  0.00           N  
ATOM   2350  H   ALA   159      54.532  73.156  64.612  1.00  0.00           H  
ATOM   2351  CA  ALA   159      54.462  75.219  63.873  1.00  0.00           C  
ATOM   2352  HA  ALA   159      53.715  75.854  64.349  1.00  0.00           H  
ATOM   2353  CB  ALA   159      55.638  75.381  64.701  1.00  0.00           C  
ATOM   2354  HB1 ALA   159      55.328  75.237  65.735  1.00  0.00           H  
ATOM   2355  HB2 ALA   159      56.417  74.766  64.249  1.00  0.00           H  
ATOM   2356  HB3 ALA   159      55.984  76.411  64.609  1.00  0.00           H  
ATOM   2357  C   ALA   159      54.614  75.398  62.317  1.00  0.00           C  
ATOM   2358  O   ALA   159      54.925  74.511  61.527  1.00  0.00           O  
ATOM   2359  N   ARG   160      54.186  76.573  61.810  1.00  0.00           N  
ATOM   2360  H   ARG   160      54.023  77.320  62.469  1.00  0.00           H  
ATOM   2361  CA  ARG   160      53.894  76.704  60.356  1.00  0.00           C  
ATOM   2362  HA  ARG   160      53.542  75.745  59.977  1.00  0.00           H  
ATOM   2363  CB  ARG   160      52.906  77.829  60.060  1.00  0.00           C  
ATOM   2364  HB2 ARG   160      51.974  77.510  60.527  1.00  0.00           H  
ATOM   2365  HB3 ARG   160      53.185  78.748  60.576  1.00  0.00           H  
ATOM   2366  CG  ARG   160      52.616  78.058  58.559  1.00  0.00           C  
ATOM   2367  HG2 ARG   160      53.575  78.330  58.118  1.00  0.00           H  
ATOM   2368  HG3 ARG   160      52.359  77.111  58.084  1.00  0.00           H  
ATOM   2369  CD  ARG   160      51.655  79.207  58.375  1.00  0.00           C  
ATOM   2370  HD2 ARG   160      52.081  80.118  58.796  1.00  0.00           H  
ATOM   2371  HD3 ARG   160      51.594  79.442  57.312  1.00  0.00           H  
ATOM   2372  NE  ARG   160      50.272  78.945  58.889  1.00  0.00           N  
ATOM   2373  HE  ARG   160      49.964  79.412  59.730  1.00  0.00           H  
ATOM   2374  CZ  ARG   160      49.417  78.227  58.326  1.00  0.00           C  
ATOM   2375  NH1 ARG   160      48.532  77.649  59.055  1.00  0.00           N  
ATOM   2376 HH11 ARG   160      48.708  77.709  60.048  1.00  0.00           H  
ATOM   2377 HH12 ARG   160      47.759  77.118  58.680  1.00  0.00           H  
ATOM   2378  NH2 ARG   160      49.259  78.103  57.002  1.00  0.00           N  
ATOM   2379 HH21 ARG   160      49.911  78.464  56.321  1.00  0.00           H  
ATOM   2380 HH22 ARG   160      48.337  77.835  56.687  1.00  0.00           H  
ATOM   2381  C   ARG   160      55.196  76.871  59.567  1.00  0.00           C  
ATOM   2382  O   ARG   160      55.402  76.098  58.652  1.00  0.00           O  
ATOM   2383  N   ALA   161      55.972  77.874  59.822  1.00  0.00           N  
ATOM   2384  H   ALA   161      55.488  78.674  60.205  1.00  0.00           H  
ATOM   2385  CA  ALA   161      57.209  78.203  59.136  1.00  0.00           C  
ATOM   2386  HA  ALA   161      56.936  78.483  58.119  1.00  0.00           H  
ATOM   2387  CB  ALA   161      57.793  79.453  59.792  1.00  0.00           C  
ATOM   2388  HB1 ALA   161      58.603  79.190  60.472  1.00  0.00           H  
ATOM   2389  HB2 ALA   161      58.129  80.053  58.946  1.00  0.00           H  
ATOM   2390  HB3 ALA   161      57.035  80.045  60.306  1.00  0.00           H  
ATOM   2391  C   ALA   161      58.383  77.146  59.154  1.00  0.00           C  
ATOM   2392  O   ALA   161      59.063  76.934  58.154  1.00  0.00           O  
ATOM   2393  N   LYS   162      58.548  76.332  60.223  1.00  0.00           N  
ATOM   2394  H   LYS   162      58.258  76.588  61.156  1.00  0.00           H  
ATOM   2395  CA  LYS   162      59.234  75.040  60.271  1.00  0.00           C  
ATOM   2396  HA  LYS   162      60.269  75.255  60.007  1.00  0.00           H  
ATOM   2397  CB  LYS   162      59.076  74.444  61.722  1.00  0.00           C  
ATOM   2398  HB2 LYS   162      58.066  74.599  62.102  1.00  0.00           H  
ATOM   2399  HB3 LYS   162      59.165  73.357  61.716  1.00  0.00           H  
ATOM   2400  CG  LYS   162      59.962  75.180  62.774  1.00  0.00           C  
ATOM   2401  HG2 LYS   162      59.811  76.258  62.733  1.00  0.00           H  
ATOM   2402  HG3 LYS   162      59.509  74.822  63.698  1.00  0.00           H  
ATOM   2403  CD  LYS   162      61.528  74.941  62.732  1.00  0.00           C  
ATOM   2404  HD2 LYS   162      61.775  73.972  62.300  1.00  0.00           H  
ATOM   2405  HD3 LYS   162      62.039  75.672  62.105  1.00  0.00           H  
ATOM   2406  CE  LYS   162      62.121  74.864  64.181  1.00  0.00           C  
ATOM   2407  HE2 LYS   162      62.538  75.853  64.371  1.00  0.00           H  
ATOM   2408  HE3 LYS   162      61.357  74.460  64.846  1.00  0.00           H  
ATOM   2409  NZ  LYS   162      63.120  73.719  64.154  1.00  0.00           N  
ATOM   2410  HZ1 LYS   162      63.774  73.820  63.392  1.00  0.00           H  
ATOM   2411  HZ2 LYS   162      63.597  73.616  65.039  1.00  0.00           H  
ATOM   2412  HZ3 LYS   162      62.748  72.795  63.989  1.00  0.00           H  
ATOM   2413  C   LYS   162      58.594  74.038  59.356  1.00  0.00           C  
ATOM   2414  O   LYS   162      59.427  73.308  58.807  1.00  0.00           O  
ATOM   2415  N   TRP   163      57.303  73.861  59.331  1.00  0.00           N  
ATOM   2416  H   TRP   163      56.688  74.469  59.853  1.00  0.00           H  
ATOM   2417  CA  TRP   163      56.796  72.770  58.477  1.00  0.00           C  
ATOM   2418  HA  TRP   163      57.506  71.953  58.608  1.00  0.00           H  
ATOM   2419  CB  TRP   163      55.420  72.433  59.028  1.00  0.00           C  
ATOM   2420  HB2 TRP   163      55.498  72.034  60.039  1.00  0.00           H  
ATOM   2421  HB3 TRP   163      54.759  73.300  59.050  1.00  0.00           H  
ATOM   2422  CG  TRP   163      54.818  71.340  58.195  1.00  0.00           C  
ATOM   2423  CD1 TRP   163      54.040  71.457  57.105  1.00  0.00           C  
ATOM   2424  HD1 TRP   163      53.770  72.390  56.632  1.00  0.00           H  
ATOM   2425  NE1 TRP   163      53.784  70.268  56.476  1.00  0.00           N  
ATOM   2426  HE1 TRP   163      53.139  70.211  55.701  1.00  0.00           H  
ATOM   2427  CE2 TRP   163      54.443  69.210  57.162  1.00  0.00           C  
ATOM   2428  CZ2 TRP   163      54.540  67.798  56.992  1.00  0.00           C  
ATOM   2429  HZ2 TRP   163      53.980  67.376  56.170  1.00  0.00           H  
ATOM   2430  CH2 TRP   163      55.464  67.119  57.800  1.00  0.00           C  
ATOM   2431  HH2 TRP   163      55.877  66.192  57.431  1.00  0.00           H  
ATOM   2432  CZ3 TRP   163      56.111  67.753  58.838  1.00  0.00           C  
ATOM   2433  HZ3 TRP   163      56.939  67.325  59.384  1.00  0.00           H  
ATOM   2434  CE3 TRP   163      55.803  69.095  59.164  1.00  0.00           C  
ATOM   2435  HE3 TRP   163      56.197  69.598  60.035  1.00  0.00           H  
ATOM   2436  CD2 TRP   163      55.056  69.871  58.262  1.00  0.00           C  
ATOM   2437  C   TRP   163      56.787  73.070  56.939  1.00  0.00           C  
ATOM   2438  O   TRP   163      57.179  72.168  56.177  1.00  0.00           O  
ATOM   2439  N   ASN   164      56.607  74.340  56.647  1.00  0.00           N  
ATOM   2440  H   ASN   164      56.205  74.900  57.385  1.00  0.00           H  
ATOM   2441  CA  ASN   164      56.858  74.893  55.316  1.00  0.00           C  
ATOM   2442  HA  ASN   164      56.178  74.483  54.569  1.00  0.00           H  
ATOM   2443  CB  ASN   164      56.606  76.435  55.447  1.00  0.00           C  
ATOM   2444  HB2 ASN   164      55.686  76.660  55.986  1.00  0.00           H  
ATOM   2445  HB3 ASN   164      57.370  76.965  56.016  1.00  0.00           H  
ATOM   2446  CG  ASN   164      56.682  77.085  54.087  1.00  0.00           C  
ATOM   2447  OD1 ASN   164      57.782  77.350  53.613  1.00  0.00           O  
ATOM   2448  ND2 ASN   164      55.586  77.568  53.556  1.00  0.00           N  
ATOM   2449 HD21 ASN   164      54.945  77.659  54.332  1.00  0.00           H  
ATOM   2450 HD22 ASN   164      55.746  78.478  53.146  1.00  0.00           H  
ATOM   2451  C   ASN   164      58.322  74.599  54.900  1.00  0.00           C  
ATOM   2452  O   ASN   164      58.557  73.879  53.935  1.00  0.00           O  
ATOM   2453  N   ASN   165      59.350  74.866  55.761  1.00  0.00           N  
ATOM   2454  H   ASN   165      59.096  75.306  56.634  1.00  0.00           H  
ATOM   2455  CA  ASN   165      60.750  74.620  55.461  1.00  0.00           C  
ATOM   2456  HA  ASN   165      60.991  75.042  54.485  1.00  0.00           H  
ATOM   2457  CB  ASN   165      61.551  75.416  56.486  1.00  0.00           C  
ATOM   2458  HB2 ASN   165      61.313  76.480  56.486  1.00  0.00           H  
ATOM   2459  HB3 ASN   165      61.357  75.045  57.492  1.00  0.00           H  
ATOM   2460  CG  ASN   165      63.052  75.480  56.137  1.00  0.00           C  
ATOM   2461  OD1 ASN   165      63.394  75.521  54.961  1.00  0.00           O  
ATOM   2462  ND2 ASN   165      63.880  75.457  57.128  1.00  0.00           N  
ATOM   2463 HD21 ASN   165      63.644  75.374  58.106  1.00  0.00           H  
ATOM   2464 HD22 ASN   165      64.842  75.671  56.906  1.00  0.00           H  
ATOM   2465  C   ASN   165      61.089  73.137  55.347  1.00  0.00           C  
ATOM   2466  O   ASN   165      61.691  72.628  54.420  1.00  0.00           O  
ATOM   2467  N   THR   166      60.482  72.327  56.244  1.00  0.00           N  
ATOM   2468  H   THR   166      59.691  72.709  56.743  1.00  0.00           H  
ATOM   2469  CA  THR   166      60.558  70.853  56.143  1.00  0.00           C  
ATOM   2470  HA  THR   166      61.602  70.543  56.190  1.00  0.00           H  
ATOM   2471  CB  THR   166      59.851  70.133  57.297  1.00  0.00           C  
ATOM   2472  HB  THR   166      58.767  70.181  57.198  1.00  0.00           H  
ATOM   2473  CG2 THR   166      60.270  68.712  57.359  1.00  0.00           C  
ATOM   2474 HG21 THR   166      59.886  68.353  56.404  1.00  0.00           H  
ATOM   2475 HG22 THR   166      61.356  68.615  57.367  1.00  0.00           H  
ATOM   2476 HG23 THR   166      59.736  68.158  58.130  1.00  0.00           H  
ATOM   2477  OG1 THR   166      60.236  70.660  58.537  1.00  0.00           O  
ATOM   2478  HG1 THR   166      59.673  71.429  58.655  1.00  0.00           H  
ATOM   2479  C   THR   166      59.981  70.379  54.781  1.00  0.00           C  
ATOM   2480  O   THR   166      60.656  69.573  54.091  1.00  0.00           O  
ATOM   2481  N   LEU   167      58.818  70.833  54.370  1.00  0.00           N  
ATOM   2482  H   LEU   167      58.225  71.092  55.145  1.00  0.00           H  
ATOM   2483  CA  LEU   167      58.162  70.559  53.095  1.00  0.00           C  
ATOM   2484  HA  LEU   167      58.102  69.471  53.077  1.00  0.00           H  
ATOM   2485  CB  LEU   167      56.719  71.092  53.216  1.00  0.00           C  
ATOM   2486  HB2 LEU   167      56.308  70.956  54.216  1.00  0.00           H  
ATOM   2487  HB3 LEU   167      56.717  72.163  53.009  1.00  0.00           H  
ATOM   2488  CG  LEU   167      55.758  70.368  52.291  1.00  0.00           C  
ATOM   2489  HG  LEU   167      56.039  70.388  51.238  1.00  0.00           H  
ATOM   2490  CD1 LEU   167      55.472  68.976  52.712  1.00  0.00           C  
ATOM   2491 HD11 LEU   167      55.046  68.900  53.712  1.00  0.00           H  
ATOM   2492 HD12 LEU   167      54.695  68.638  52.026  1.00  0.00           H  
ATOM   2493 HD13 LEU   167      56.337  68.336  52.539  1.00  0.00           H  
ATOM   2494  CD2 LEU   167      54.364  71.051  52.380  1.00  0.00           C  
ATOM   2495 HD21 LEU   167      54.465  72.081  52.038  1.00  0.00           H  
ATOM   2496 HD22 LEU   167      53.766  70.535  51.629  1.00  0.00           H  
ATOM   2497 HD23 LEU   167      53.796  70.985  53.308  1.00  0.00           H  
ATOM   2498  C   LEU   167      59.100  70.983  51.940  1.00  0.00           C  
ATOM   2499  O   LEU   167      59.218  70.183  51.059  1.00  0.00           O  
ATOM   2500  N   LYS   168      59.696  72.219  51.918  1.00  0.00           N  
ATOM   2501  H   LYS   168      59.449  72.850  52.667  1.00  0.00           H  
ATOM   2502  CA  LYS   168      60.666  72.797  51.023  1.00  0.00           C  
ATOM   2503  HA  LYS   168      60.260  72.804  50.011  1.00  0.00           H  
ATOM   2504  CB  LYS   168      61.132  74.229  51.339  1.00  0.00           C  
ATOM   2505  HB2 LYS   168      60.234  74.787  51.602  1.00  0.00           H  
ATOM   2506  HB3 LYS   168      61.813  74.272  52.188  1.00  0.00           H  
ATOM   2507  CG  LYS   168      61.864  74.959  50.192  1.00  0.00           C  
ATOM   2508  HG2 LYS   168      62.675  74.380  49.749  1.00  0.00           H  
ATOM   2509  HG3 LYS   168      61.146  75.293  49.443  1.00  0.00           H  
ATOM   2510  CD  LYS   168      62.483  76.289  50.720  1.00  0.00           C  
ATOM   2511  HD2 LYS   168      62.947  76.230  51.705  1.00  0.00           H  
ATOM   2512  HD3 LYS   168      63.296  76.509  50.029  1.00  0.00           H  
ATOM   2513  CE  LYS   168      61.484  77.448  50.862  1.00  0.00           C  
ATOM   2514  HE2 LYS   168      60.756  77.293  50.066  1.00  0.00           H  
ATOM   2515  HE3 LYS   168      61.011  77.398  51.843  1.00  0.00           H  
ATOM   2516  NZ  LYS   168      62.101  78.692  50.623  1.00  0.00           N  
ATOM   2517  HZ1 LYS   168      61.779  79.135  49.774  1.00  0.00           H  
ATOM   2518  HZ2 LYS   168      61.740  79.330  51.318  1.00  0.00           H  
ATOM   2519  HZ3 LYS   168      63.110  78.659  50.665  1.00  0.00           H  
ATOM   2520  C   LYS   168      61.911  71.849  50.924  1.00  0.00           C  
ATOM   2521  O   LYS   168      62.245  71.530  49.769  1.00  0.00           O  
ATOM   2522  N   GLN   169      62.320  71.259  52.037  1.00  0.00           N  
ATOM   2523  H   GLN   169      61.841  71.406  52.914  1.00  0.00           H  
ATOM   2524  CA  GLN   169      63.359  70.215  52.124  1.00  0.00           C  
ATOM   2525  HA  GLN   169      64.228  70.645  51.625  1.00  0.00           H  
ATOM   2526  CB  GLN   169      63.792  69.909  53.558  1.00  0.00           C  
ATOM   2527  HB2 GLN   169      62.909  69.884  54.196  1.00  0.00           H  
ATOM   2528  HB3 GLN   169      64.357  68.980  53.637  1.00  0.00           H  
ATOM   2529  CG  GLN   169      64.625  71.087  54.090  1.00  0.00           C  
ATOM   2530  HG2 GLN   169      65.599  71.040  53.603  1.00  0.00           H  
ATOM   2531  HG3 GLN   169      64.159  72.038  53.833  1.00  0.00           H  
ATOM   2532  CD  GLN   169      64.738  71.107  55.625  1.00  0.00           C  
ATOM   2533  OE1 GLN   169      65.130  70.160  56.228  1.00  0.00           O  
ATOM   2534  NE2 GLN   169      64.892  72.334  56.124  1.00  0.00           N  
ATOM   2535 HE21 GLN   169      64.841  73.133  55.509  1.00  0.00           H  
ATOM   2536 HE22 GLN   169      65.253  72.434  57.062  1.00  0.00           H  
ATOM   2537  C   GLN   169      62.947  68.946  51.352  1.00  0.00           C  
ATOM   2538  O   GLN   169      63.527  68.660  50.297  1.00  0.00           O  
ATOM   2539  N   ILE   170      61.889  68.239  51.715  1.00  0.00           N  
ATOM   2540  H   ILE   170      61.390  68.645  52.494  1.00  0.00           H  
ATOM   2541  CA  ILE   170      61.457  67.011  51.028  1.00  0.00           C  
ATOM   2542  HA  ILE   170      62.298  66.325  51.124  1.00  0.00           H  
ATOM   2543  CB  ILE   170      60.201  66.511  51.727  1.00  0.00           C  
ATOM   2544  HB  ILE   170      59.370  67.193  51.547  1.00  0.00           H  
ATOM   2545  CG2 ILE   170      59.835  65.177  51.170  1.00  0.00           C  
ATOM   2546 HG21 ILE   170      59.239  64.585  51.865  1.00  0.00           H  
ATOM   2547 HG22 ILE   170      59.396  65.223  50.173  1.00  0.00           H  
ATOM   2548 HG23 ILE   170      60.824  64.722  51.131  1.00  0.00           H  
ATOM   2549  CG1 ILE   170      60.450  66.370  53.286  1.00  0.00           C  
ATOM   2550 HG12 ILE   170      61.122  65.516  53.371  1.00  0.00           H  
ATOM   2551 HG13 ILE   170      60.982  67.188  53.772  1.00  0.00           H  
ATOM   2552  CD1 ILE   170      59.334  66.063  54.193  1.00  0.00           C  
ATOM   2553 HD11 ILE   170      59.043  66.956  54.745  1.00  0.00           H  
ATOM   2554 HD12 ILE   170      58.519  65.565  53.668  1.00  0.00           H  
ATOM   2555 HD13 ILE   170      59.765  65.400  54.943  1.00  0.00           H  
ATOM   2556  C   ILE   170      61.219  67.299  49.493  1.00  0.00           C  
ATOM   2557  O   ILE   170      61.529  66.435  48.647  1.00  0.00           O  
ATOM   2558  N   ALA   171      60.628  68.486  49.246  1.00  0.00           N  
ATOM   2559  H   ALA   171      60.484  69.246  49.896  1.00  0.00           H  
ATOM   2560  CA  ALA   171      60.309  68.873  47.876  1.00  0.00           C  
ATOM   2561  HA  ALA   171      59.731  68.028  47.501  1.00  0.00           H  
ATOM   2562  CB  ALA   171      59.469  70.158  47.747  1.00  0.00           C  
ATOM   2563  HB1 ALA   171      59.148  70.363  46.726  1.00  0.00           H  
ATOM   2564  HB2 ALA   171      58.529  70.156  48.300  1.00  0.00           H  
ATOM   2565  HB3 ALA   171      60.095  70.973  48.109  1.00  0.00           H  
ATOM   2566  C   ALA   171      61.617  68.991  47.015  1.00  0.00           C  
ATOM   2567  O   ALA   171      61.608  68.540  45.890  1.00  0.00           O  
ATOM   2568  N   SER   172      62.669  69.566  47.620  1.00  0.00           N  
ATOM   2569  H   SER   172      62.454  70.082  48.461  1.00  0.00           H  
ATOM   2570  CA  SER   172      64.036  69.582  47.024  1.00  0.00           C  
ATOM   2571  HA  SER   172      64.050  70.246  46.160  1.00  0.00           H  
ATOM   2572  CB  SER   172      65.033  70.241  48.012  1.00  0.00           C  
ATOM   2573  HB2 SER   172      65.214  69.615  48.886  1.00  0.00           H  
ATOM   2574  HB3 SER   172      65.970  70.331  47.461  1.00  0.00           H  
ATOM   2575  OG  SER   172      64.622  71.512  48.271  1.00  0.00           O  
ATOM   2576  HG  SER   172      63.787  71.429  48.737  1.00  0.00           H  
ATOM   2577  C   SER   172      64.474  68.194  46.562  1.00  0.00           C  
ATOM   2578  O   SER   172      64.749  67.962  45.388  1.00  0.00           O  
ATOM   2579  N   LYS   173      64.490  67.249  47.555  1.00  0.00           N  
ATOM   2580  H   LYS   173      64.110  67.598  48.423  1.00  0.00           H  
ATOM   2581  CA  LYS   173      64.848  65.842  47.449  1.00  0.00           C  
ATOM   2582  HA  LYS   173      65.900  65.725  47.186  1.00  0.00           H  
ATOM   2583  CB  LYS   173      64.627  65.165  48.772  1.00  0.00           C  
ATOM   2584  HB2 LYS   173      65.051  65.827  49.528  1.00  0.00           H  
ATOM   2585  HB3 LYS   173      63.601  65.110  49.134  1.00  0.00           H  
ATOM   2586  CG  LYS   173      65.202  63.753  49.035  1.00  0.00           C  
ATOM   2587  HG2 LYS   173      64.954  63.573  50.081  1.00  0.00           H  
ATOM   2588  HG3 LYS   173      64.666  63.006  48.448  1.00  0.00           H  
ATOM   2589  CD  LYS   173      66.732  63.518  48.907  1.00  0.00           C  
ATOM   2590  HD2 LYS   173      66.959  62.471  49.107  1.00  0.00           H  
ATOM   2591  HD3 LYS   173      66.923  63.703  47.850  1.00  0.00           H  
ATOM   2592  CE  LYS   173      67.603  64.516  49.721  1.00  0.00           C  
ATOM   2593  HE2 LYS   173      67.071  65.464  49.634  1.00  0.00           H  
ATOM   2594  HE3 LYS   173      67.584  64.291  50.788  1.00  0.00           H  
ATOM   2595  NZ  LYS   173      68.984  64.622  49.161  1.00  0.00           N  
ATOM   2596  HZ1 LYS   173      69.375  63.700  49.290  1.00  0.00           H  
ATOM   2597  HZ2 LYS   173      69.014  65.001  48.225  1.00  0.00           H  
ATOM   2598  HZ3 LYS   173      69.506  65.233  49.773  1.00  0.00           H  
ATOM   2599  C   LYS   173      64.085  65.163  46.323  1.00  0.00           C  
ATOM   2600  O   LYS   173      64.649  64.191  45.791  1.00  0.00           O  
ATOM   2601  N   LEU   174      62.706  65.254  46.354  1.00  0.00           N  
ATOM   2602  H   LEU   174      62.279  65.594  47.203  1.00  0.00           H  
ATOM   2603  CA  LEU   174      61.755  64.923  45.239  1.00  0.00           C  
ATOM   2604  HA  LEU   174      61.767  63.835  45.184  1.00  0.00           H  
ATOM   2605  CB  LEU   174      60.320  65.272  45.624  1.00  0.00           C  
ATOM   2606  HB2 LEU   174      60.284  66.296  45.996  1.00  0.00           H  
ATOM   2607  HB3 LEU   174      59.774  65.191  44.685  1.00  0.00           H  
ATOM   2608  CG  LEU   174      59.627  64.332  46.657  1.00  0.00           C  
ATOM   2609  HG  LEU   174      60.362  64.036  47.405  1.00  0.00           H  
ATOM   2610  CD1 LEU   174      58.542  65.157  47.336  1.00  0.00           C  
ATOM   2611 HD11 LEU   174      59.011  66.073  47.693  1.00  0.00           H  
ATOM   2612 HD12 LEU   174      57.750  65.331  46.608  1.00  0.00           H  
ATOM   2613 HD13 LEU   174      58.362  64.508  48.194  1.00  0.00           H  
ATOM   2614  CD2 LEU   174      59.128  63.039  46.065  1.00  0.00           C  
ATOM   2615 HD21 LEU   174      58.267  62.690  46.636  1.00  0.00           H  
ATOM   2616 HD22 LEU   174      58.663  63.292  45.112  1.00  0.00           H  
ATOM   2617 HD23 LEU   174      59.856  62.233  46.153  1.00  0.00           H  
ATOM   2618  C   LEU   174      62.183  65.317  43.838  1.00  0.00           C  
ATOM   2619  O   LEU   174      62.536  64.481  42.989  1.00  0.00           O  
ATOM   2620  N   ARG   175      62.417  66.657  43.657  1.00  0.00           N  
ATOM   2621  H   ARG   175      61.951  67.318  44.262  1.00  0.00           H  
ATOM   2622  CA  ARG   175      63.013  67.183  42.407  1.00  0.00           C  
ATOM   2623  HA  ARG   175      62.244  66.999  41.657  1.00  0.00           H  
ATOM   2624  CB  ARG   175      63.245  68.776  42.451  1.00  0.00           C  
ATOM   2625  HB2 ARG   175      62.330  69.200  42.864  1.00  0.00           H  
ATOM   2626  HB3 ARG   175      64.090  68.988  43.105  1.00  0.00           H  
ATOM   2627  CG  ARG   175      63.581  69.475  41.121  1.00  0.00           C  
ATOM   2628  HG2 ARG   175      64.456  69.020  40.656  1.00  0.00           H  
ATOM   2629  HG3 ARG   175      62.764  69.366  40.408  1.00  0.00           H  
ATOM   2630  CD  ARG   175      63.953  70.942  41.332  1.00  0.00           C  
ATOM   2631  HD2 ARG   175      63.601  71.275  42.308  1.00  0.00           H  
ATOM   2632  HD3 ARG   175      65.032  70.999  41.188  1.00  0.00           H  
ATOM   2633  NE  ARG   175      63.279  71.715  40.264  1.00  0.00           N  
ATOM   2634  HE  ARG   175      62.339  71.419  40.041  1.00  0.00           H  
ATOM   2635  CZ  ARG   175      63.735  72.901  39.825  1.00  0.00           C  
ATOM   2636  NH1 ARG   175      64.833  73.389  40.301  1.00  0.00           N  
ATOM   2637 HH11 ARG   175      65.342  74.147  39.870  1.00  0.00           H  
ATOM   2638 HH12 ARG   175      65.359  72.929  41.031  1.00  0.00           H  
ATOM   2639  NH2 ARG   175      63.147  73.522  38.851  1.00  0.00           N  
ATOM   2640 HH21 ARG   175      63.449  74.439  38.551  1.00  0.00           H  
ATOM   2641 HH22 ARG   175      62.168  73.306  38.725  1.00  0.00           H  
ATOM   2642  C   ARG   175      64.298  66.550  41.928  1.00  0.00           C  
ATOM   2643  O   ARG   175      64.306  66.037  40.810  1.00  0.00           O  
ATOM   2644  N   GLU   176      65.232  66.277  42.833  1.00  0.00           N  
ATOM   2645  H   GLU   176      65.022  66.755  43.697  1.00  0.00           H  
ATOM   2646  CA  GLU   176      66.462  65.549  42.623  1.00  0.00           C  
ATOM   2647  HA  GLU   176      66.982  66.242  41.962  1.00  0.00           H  
ATOM   2648  CB  GLU   176      67.273  65.553  43.954  1.00  0.00           C  
ATOM   2649  HB2 GLU   176      67.454  66.592  44.228  1.00  0.00           H  
ATOM   2650  HB3 GLU   176      66.603  65.149  44.713  1.00  0.00           H  
ATOM   2651  CG  GLU   176      68.610  64.762  43.922  1.00  0.00           C  
ATOM   2652  HG2 GLU   176      68.637  64.049  43.097  1.00  0.00           H  
ATOM   2653  HG3 GLU   176      69.427  65.482  43.867  1.00  0.00           H  
ATOM   2654  CD  GLU   176      68.688  63.997  45.278  1.00  0.00           C  
ATOM   2655  OE1 GLU   176      68.414  62.791  45.287  1.00  0.00           O  
ATOM   2656  OE2 GLU   176      69.061  64.700  46.270  1.00  0.00           O  
ATOM   2657  C   GLU   176      66.296  64.159  41.946  1.00  0.00           C  
ATOM   2658  O   GLU   176      66.918  63.854  40.911  1.00  0.00           O  
ATOM   2659  N   GLN   177      65.337  63.367  42.427  1.00  0.00           N  
ATOM   2660  H   GLN   177      64.773  63.867  43.100  1.00  0.00           H  
ATOM   2661  CA  GLN   177      64.844  62.097  41.898  1.00  0.00           C  
ATOM   2662  HA  GLN   177      65.670  61.428  41.655  1.00  0.00           H  
ATOM   2663  CB  GLN   177      63.940  61.432  42.942  1.00  0.00           C  
ATOM   2664  HB2 GLN   177      63.582  62.150  43.679  1.00  0.00           H  
ATOM   2665  HB3 GLN   177      63.074  61.051  42.401  1.00  0.00           H  
ATOM   2666  CG  GLN   177      64.578  60.309  43.697  1.00  0.00           C  
ATOM   2667  HG2 GLN   177      63.895  59.906  44.445  1.00  0.00           H  
ATOM   2668  HG3 GLN   177      64.726  59.456  43.034  1.00  0.00           H  
ATOM   2669  CD  GLN   177      65.788  60.614  44.380  1.00  0.00           C  
ATOM   2670  OE1 GLN   177      66.805  60.101  44.063  1.00  0.00           O  
ATOM   2671  NE2 GLN   177      65.877  61.692  45.094  1.00  0.00           N  
ATOM   2672 HE21 GLN   177      66.729  61.835  45.617  1.00  0.00           H  
ATOM   2673 HE22 GLN   177      65.154  62.391  45.188  1.00  0.00           H  
ATOM   2674  C   GLN   177      64.134  62.346  40.542  1.00  0.00           C  
ATOM   2675  O   GLN   177      64.517  61.822  39.528  1.00  0.00           O  
ATOM   2676  N   PHE   178      63.058  63.135  40.595  1.00  0.00           N  
ATOM   2677  H   PHE   178      62.852  63.567  41.485  1.00  0.00           H  
ATOM   2678  CA  PHE   178      61.903  63.055  39.709  1.00  0.00           C  
ATOM   2679  HA  PHE   178      61.875  62.014  39.387  1.00  0.00           H  
ATOM   2680  CB  PHE   178      60.626  63.349  40.599  1.00  0.00           C  
ATOM   2681  HB2 PHE   178      60.806  64.091  41.378  1.00  0.00           H  
ATOM   2682  HB3 PHE   178      59.804  63.713  39.983  1.00  0.00           H  
ATOM   2683  CG  PHE   178      60.147  62.147  41.283  1.00  0.00           C  
ATOM   2684  CD1 PHE   178      59.590  61.082  40.515  1.00  0.00           C  
ATOM   2685  HD1 PHE   178      59.294  61.185  39.482  1.00  0.00           H  
ATOM   2686  CE1 PHE   178      59.193  59.831  41.125  1.00  0.00           C  
ATOM   2687  HE1 PHE   178      58.864  59.023  40.487  1.00  0.00           H  
ATOM   2688  CZ  PHE   178      59.229  59.668  42.561  1.00  0.00           C  
ATOM   2689  HZ  PHE   178      58.902  58.732  42.989  1.00  0.00           H  
ATOM   2690  CE2 PHE   178      59.769  60.752  43.331  1.00  0.00           C  
ATOM   2691  HE2 PHE   178      59.842  60.704  44.408  1.00  0.00           H  
ATOM   2692  CD2 PHE   178      60.179  61.928  42.676  1.00  0.00           C  
ATOM   2693  HD2 PHE   178      60.695  62.670  43.267  1.00  0.00           H  
ATOM   2694  C   PHE   178      61.907  63.906  38.471  1.00  0.00           C  
ATOM   2695  O   PHE   178      61.090  63.855  37.576  1.00  0.00           O  
ATOM   2696  N   GLY   179      62.788  64.934  38.519  1.00  0.00           N  
ATOM   2697  H   GLY   179      63.280  65.259  39.338  1.00  0.00           H  
ATOM   2698  CA  GLY   179      63.094  65.821  37.414  1.00  0.00           C  
ATOM   2699  HA2 GLY   179      63.728  65.310  36.689  1.00  0.00           H  
ATOM   2700  HA3 GLY   179      62.147  66.178  37.010  1.00  0.00           H  
ATOM   2701  C   GLY   179      63.912  67.021  37.790  1.00  0.00           C  
ATOM   2702  O   GLY   179      63.359  67.937  38.453  1.00  0.00           O  
ATOM   2703  N   ASN   180      65.180  67.102  37.307  1.00  0.00           N  
ATOM   2704  H   ASN   180      65.529  66.383  36.690  1.00  0.00           H  
ATOM   2705  CA  ASN   180      66.133  68.090  37.750  1.00  0.00           C  
ATOM   2706  HA  ASN   180      66.461  67.877  38.768  1.00  0.00           H  
ATOM   2707  CB  ASN   180      67.436  67.978  36.816  1.00  0.00           C  
ATOM   2708  HB2 ASN   180      67.910  67.003  36.928  1.00  0.00           H  
ATOM   2709  HB3 ASN   180      67.071  67.982  35.788  1.00  0.00           H  
ATOM   2710  CG  ASN   180      68.415  69.133  36.954  1.00  0.00           C  
ATOM   2711  OD1 ASN   180      68.364  70.076  36.214  1.00  0.00           O  
ATOM   2712  ND2 ASN   180      69.227  69.116  37.994  1.00  0.00           N  
ATOM   2713 HD21 ASN   180      69.686  69.968  38.282  1.00  0.00           H  
ATOM   2714 HD22 ASN   180      69.402  68.207  38.401  1.00  0.00           H  
ATOM   2715  C   ASN   180      65.648  69.486  37.745  1.00  0.00           C  
ATOM   2716  O   ASN   180      65.923  70.275  38.723  1.00  0.00           O  
ATOM   2717  N   ASN   181      65.122  69.883  36.593  1.00  0.00           N  
ATOM   2718  H   ASN   181      64.757  69.142  36.012  1.00  0.00           H  
ATOM   2719  CA  ASN   181      64.468  71.195  36.400  1.00  0.00           C  
ATOM   2720  HA  ASN   181      64.718  71.844  37.239  1.00  0.00           H  
ATOM   2721  CB  ASN   181      64.970  71.816  35.109  1.00  0.00           C  
ATOM   2722  HB2 ASN   181      64.961  71.045  34.338  1.00  0.00           H  
ATOM   2723  HB3 ASN   181      64.313  72.573  34.683  1.00  0.00           H  
ATOM   2724  CG  ASN   181      66.184  72.654  35.225  1.00  0.00           C  
ATOM   2725  OD1 ASN   181      66.211  73.766  35.645  1.00  0.00           O  
ATOM   2726  ND2 ASN   181      67.337  72.135  34.825  1.00  0.00           N  
ATOM   2727 HD21 ASN   181      67.899  72.939  35.067  1.00  0.00           H  
ATOM   2728 HD22 ASN   181      67.669  71.396  35.429  1.00  0.00           H  
ATOM   2729  C   ASN   181      62.912  71.197  36.533  1.00  0.00           C  
ATOM   2730  O   ASN   181      62.326  72.205  36.227  1.00  0.00           O  
ATOM   2731  N   LYS   182      62.136  70.198  36.940  1.00  0.00           N  
ATOM   2732  H   LYS   182      62.661  69.433  37.338  1.00  0.00           H  
ATOM   2733  CA  LYS   182      60.671  70.224  37.040  1.00  0.00           C  
ATOM   2734  HA  LYS   182      60.144  70.840  36.311  1.00  0.00           H  
ATOM   2735  CB  LYS   182      60.065  68.777  36.942  1.00  0.00           C  
ATOM   2736  HB2 LYS   182      60.512  68.125  37.692  1.00  0.00           H  
ATOM   2737  HB3 LYS   182      58.985  68.770  37.085  1.00  0.00           H  
ATOM   2738  CG  LYS   182      60.256  68.090  35.546  1.00  0.00           C  
ATOM   2739  HG2 LYS   182      59.686  68.682  34.829  1.00  0.00           H  
ATOM   2740  HG3 LYS   182      61.335  67.991  35.428  1.00  0.00           H  
ATOM   2741  CD  LYS   182      59.535  66.709  35.525  1.00  0.00           C  
ATOM   2742  HD2 LYS   182      59.720  66.165  36.451  1.00  0.00           H  
ATOM   2743  HD3 LYS   182      58.451  66.812  35.477  1.00  0.00           H  
ATOM   2744  CE  LYS   182      60.077  65.984  34.335  1.00  0.00           C  
ATOM   2745  HE2 LYS   182      59.844  66.542  33.428  1.00  0.00           H  
ATOM   2746  HE3 LYS   182      61.154  65.986  34.506  1.00  0.00           H  
ATOM   2747  NZ  LYS   182      59.659  64.557  34.184  1.00  0.00           N  
ATOM   2748  HZ1 LYS   182      58.689  64.452  34.446  1.00  0.00           H  
ATOM   2749  HZ2 LYS   182      59.731  64.288  33.213  1.00  0.00           H  
ATOM   2750  HZ3 LYS   182      60.215  63.949  34.768  1.00  0.00           H  
ATOM   2751  C   LYS   182      60.041  70.737  38.315  1.00  0.00           C  
ATOM   2752  O   LYS   182      60.691  70.798  39.356  1.00  0.00           O  
ATOM   2753  N   THR   183      58.801  71.088  38.232  1.00  0.00           N  
ATOM   2754  H   THR   183      58.270  70.642  37.498  1.00  0.00           H  
ATOM   2755  CA  THR   183      57.901  71.679  39.241  1.00  0.00           C  
ATOM   2756  HA  THR   183      58.393  72.210  40.055  1.00  0.00           H  
ATOM   2757  CB  THR   183      56.888  72.638  38.560  1.00  0.00           C  
ATOM   2758  HB  THR   183      56.193  71.988  38.028  1.00  0.00           H  
ATOM   2759  CG2 THR   183      56.146  73.512  39.510  1.00  0.00           C  
ATOM   2760 HG21 THR   183      56.809  74.259  39.947  1.00  0.00           H  
ATOM   2761 HG22 THR   183      55.309  73.981  38.992  1.00  0.00           H  
ATOM   2762 HG23 THR   183      55.681  72.958  40.326  1.00  0.00           H  
ATOM   2763  OG1 THR   183      57.347  73.451  37.495  1.00  0.00           O  
ATOM   2764  HG1 THR   183      58.174  73.099  37.160  1.00  0.00           H  
ATOM   2765  C   THR   183      57.080  70.589  39.990  1.00  0.00           C  
ATOM   2766  O   THR   183      56.327  69.890  39.363  1.00  0.00           O  
ATOM   2767  N   ILE   184      56.978  70.731  41.340  1.00  0.00           N  
ATOM   2768  H   ILE   184      57.338  71.545  41.816  1.00  0.00           H  
ATOM   2769  CA  ILE   184      56.754  69.627  42.286  1.00  0.00           C  
ATOM   2770  HA  ILE   184      56.486  68.738  41.716  1.00  0.00           H  
ATOM   2771  CB  ILE   184      57.996  69.428  43.176  1.00  0.00           C  
ATOM   2772  HB  ILE   184      58.333  70.405  43.523  1.00  0.00           H  
ATOM   2773  CG2 ILE   184      57.648  68.384  44.292  1.00  0.00           C  
ATOM   2774 HG21 ILE   184      56.915  68.773  45.000  1.00  0.00           H  
ATOM   2775 HG22 ILE   184      57.157  67.502  43.881  1.00  0.00           H  
ATOM   2776 HG23 ILE   184      58.493  68.073  44.905  1.00  0.00           H  
ATOM   2777  CG1 ILE   184      59.173  68.860  42.390  1.00  0.00           C  
ATOM   2778 HG12 ILE   184      59.214  69.587  41.579  1.00  0.00           H  
ATOM   2779 HG13 ILE   184      60.084  69.052  42.958  1.00  0.00           H  
ATOM   2780  CD1 ILE   184      59.237  67.360  41.892  1.00  0.00           C  
ATOM   2781 HD11 ILE   184      58.267  67.294  41.399  1.00  0.00           H  
ATOM   2782 HD12 ILE   184      59.997  67.179  41.133  1.00  0.00           H  
ATOM   2783 HD13 ILE   184      59.351  66.694  42.747  1.00  0.00           H  
ATOM   2784  C   ILE   184      55.537  70.038  43.139  1.00  0.00           C  
ATOM   2785  O   ILE   184      55.560  70.936  43.940  1.00  0.00           O  
ATOM   2786  N   ILE   185      54.470  69.255  42.875  1.00  0.00           N  
ATOM   2787  H   ILE   185      54.645  68.360  42.440  1.00  0.00           H  
ATOM   2788  CA  ILE   185      53.140  69.545  43.343  1.00  0.00           C  
ATOM   2789  HA  ILE   185      53.150  70.504  43.862  1.00  0.00           H  
ATOM   2790  CB  ILE   185      52.252  69.621  42.073  1.00  0.00           C  
ATOM   2791  HB  ILE   185      52.146  68.585  41.750  1.00  0.00           H  
ATOM   2792  CG2 ILE   185      50.887  70.148  42.529  1.00  0.00           C  
ATOM   2793 HG21 ILE   185      50.397  69.403  43.155  1.00  0.00           H  
ATOM   2794 HG22 ILE   185      50.857  71.100  43.059  1.00  0.00           H  
ATOM   2795 HG23 ILE   185      50.189  70.305  41.706  1.00  0.00           H  
ATOM   2796  CG1 ILE   185      52.711  70.404  40.778  1.00  0.00           C  
ATOM   2797 HG12 ILE   185      53.656  69.998  40.417  1.00  0.00           H  
ATOM   2798 HG13 ILE   185      51.996  70.135  40.000  1.00  0.00           H  
ATOM   2799  CD1 ILE   185      52.896  71.895  40.919  1.00  0.00           C  
ATOM   2800 HD11 ILE   185      53.198  72.310  39.957  1.00  0.00           H  
ATOM   2801 HD12 ILE   185      52.107  72.484  41.385  1.00  0.00           H  
ATOM   2802 HD13 ILE   185      53.726  72.140  41.581  1.00  0.00           H  
ATOM   2803  C   ILE   185      52.716  68.591  44.367  1.00  0.00           C  
ATOM   2804  O   ILE   185      52.358  67.434  44.048  1.00  0.00           O  
ATOM   2805  N   PHE   186      52.770  68.943  45.657  1.00  0.00           N  
ATOM   2806  H   PHE   186      53.029  69.881  45.929  1.00  0.00           H  
ATOM   2807  CA  PHE   186      51.896  68.336  46.673  1.00  0.00           C  
ATOM   2808  HA  PHE   186      51.905  67.246  46.689  1.00  0.00           H  
ATOM   2809  CB  PHE   186      52.280  68.738  48.106  1.00  0.00           C  
ATOM   2810  HB2 PHE   186      52.427  69.815  48.189  1.00  0.00           H  
ATOM   2811  HB3 PHE   186      51.486  68.390  48.767  1.00  0.00           H  
ATOM   2812  CG  PHE   186      53.578  68.155  48.687  1.00  0.00           C  
ATOM   2813  CD1 PHE   186      53.552  67.009  49.543  1.00  0.00           C  
ATOM   2814  HD1 PHE   186      52.686  66.370  49.454  1.00  0.00           H  
ATOM   2815  CE1 PHE   186      54.766  66.507  49.978  1.00  0.00           C  
ATOM   2816  HE1 PHE   186      54.795  65.631  50.608  1.00  0.00           H  
ATOM   2817  CZ  PHE   186      55.976  67.104  49.729  1.00  0.00           C  
ATOM   2818  HZ  PHE   186      56.921  66.647  49.981  1.00  0.00           H  
ATOM   2819  CE2 PHE   186      56.034  68.293  48.904  1.00  0.00           C  
ATOM   2820  HE2 PHE   186      56.965  68.790  48.674  1.00  0.00           H  
ATOM   2821  CD2 PHE   186      54.815  68.806  48.391  1.00  0.00           C  
ATOM   2822  HD2 PHE   186      54.796  69.521  47.581  1.00  0.00           H  
ATOM   2823  C   PHE   186      50.430  68.860  46.578  1.00  0.00           C  
ATOM   2824  O   PHE   186      50.079  70.039  46.572  1.00  0.00           O  
ATOM   2825  N   LYS   187      49.563  67.863  46.486  1.00  0.00           N  
ATOM   2826  H   LYS   187      49.912  66.916  46.441  1.00  0.00           H  
ATOM   2827  CA  LYS   187      48.078  67.958  46.532  1.00  0.00           C  
ATOM   2828  HA  LYS   187      47.696  68.978  46.559  1.00  0.00           H  
ATOM   2829  CB  LYS   187      47.332  67.196  45.436  1.00  0.00           C  
ATOM   2830  HB2 LYS   187      47.428  66.120  45.580  1.00  0.00           H  
ATOM   2831  HB3 LYS   187      46.260  67.391  45.479  1.00  0.00           H  
ATOM   2832  CG  LYS   187      47.846  67.553  43.991  1.00  0.00           C  
ATOM   2833  HG2 LYS   187      48.152  68.598  44.034  1.00  0.00           H  
ATOM   2834  HG3 LYS   187      48.691  66.906  43.752  1.00  0.00           H  
ATOM   2835  CD  LYS   187      46.858  67.356  42.845  1.00  0.00           C  
ATOM   2836  HD2 LYS   187      47.080  66.369  42.441  1.00  0.00           H  
ATOM   2837  HD3 LYS   187      45.834  67.430  43.212  1.00  0.00           H  
ATOM   2838  CE  LYS   187      47.205  68.372  41.747  1.00  0.00           C  
ATOM   2839  HE2 LYS   187      47.208  69.403  42.101  1.00  0.00           H  
ATOM   2840  HE3 LYS   187      48.233  68.149  41.464  1.00  0.00           H  
ATOM   2841  NZ  LYS   187      46.329  68.255  40.627  1.00  0.00           N  
ATOM   2842  HZ1 LYS   187      45.428  68.588  40.940  1.00  0.00           H  
ATOM   2843  HZ2 LYS   187      46.637  68.828  39.854  1.00  0.00           H  
ATOM   2844  HZ3 LYS   187      46.307  67.306  40.283  1.00  0.00           H  
ATOM   2845  C   LYS   187      47.591  67.406  47.862  1.00  0.00           C  
ATOM   2846  O   LYS   187      48.375  66.790  48.584  1.00  0.00           O  
ATOM   2847  N   GLN   188      46.347  67.529  48.251  1.00  0.00           N  
ATOM   2848  H   GLN   188      45.744  68.211  47.813  1.00  0.00           H  
ATOM   2849  CA  GLN   188      45.660  66.541  49.076  1.00  0.00           C  
ATOM   2850  HA  GLN   188      46.021  66.657  50.098  1.00  0.00           H  
ATOM   2851  CB  GLN   188      44.195  66.919  49.265  1.00  0.00           C  
ATOM   2852  HB2 GLN   188      43.649  66.446  50.081  1.00  0.00           H  
ATOM   2853  HB3 GLN   188      44.196  68.007  49.333  1.00  0.00           H  
ATOM   2854  CG  GLN   188      43.270  66.681  48.051  1.00  0.00           C  
ATOM   2855  HG2 GLN   188      43.678  67.101  47.131  1.00  0.00           H  
ATOM   2856  HG3 GLN   188      43.267  65.613  47.833  1.00  0.00           H  
ATOM   2857  CD  GLN   188      41.812  67.175  48.243  1.00  0.00           C  
ATOM   2858  OE1 GLN   188      41.444  67.722  49.240  1.00  0.00           O  
ATOM   2859  NE2 GLN   188      40.883  66.841  47.311  1.00  0.00           N  
ATOM   2860 HE21 GLN   188      41.111  66.129  46.632  1.00  0.00           H  
ATOM   2861 HE22 GLN   188      39.908  66.936  47.558  1.00  0.00           H  
ATOM   2862  C   GLN   188      45.866  65.050  48.554  1.00  0.00           C  
ATOM   2863  O   GLN   188      46.126  64.694  47.412  1.00  0.00           O  
ATOM   2864  N   SER   189      45.780  64.176  49.588  1.00  0.00           N  
ATOM   2865  H   SER   189      45.630  64.548  50.515  1.00  0.00           H  
ATOM   2866  CA  SER   189      45.387  62.810  49.325  1.00  0.00           C  
ATOM   2867  HA  SER   189      46.044  62.389  48.564  1.00  0.00           H  
ATOM   2868  CB  SER   189      45.638  62.016  50.586  1.00  0.00           C  
ATOM   2869  HB2 SER   189      46.649  62.215  50.943  1.00  0.00           H  
ATOM   2870  HB3 SER   189      44.917  62.388  51.313  1.00  0.00           H  
ATOM   2871  OG  SER   189      45.561  60.666  50.277  1.00  0.00           O  
ATOM   2872  HG  SER   189      46.307  60.336  50.782  1.00  0.00           H  
ATOM   2873  C   SER   189      43.911  62.735  49.049  1.00  0.00           C  
ATOM   2874  O   SER   189      42.967  63.473  49.431  1.00  0.00           O  
ATOM   2875  N   SER   190      43.628  61.572  48.391  1.00  0.00           N  
ATOM   2876  H   SER   190      44.383  60.901  48.377  1.00  0.00           H  
ATOM   2877  CA  SER   190      42.299  61.164  47.857  1.00  0.00           C  
ATOM   2878  HA  SER   190      41.548  61.325  48.631  1.00  0.00           H  
ATOM   2879  CB  SER   190      41.999  61.909  46.510  1.00  0.00           C  
ATOM   2880  HB2 SER   190      42.650  61.498  45.738  1.00  0.00           H  
ATOM   2881  HB3 SER   190      40.942  61.792  46.270  1.00  0.00           H  
ATOM   2882  OG  SER   190      42.136  63.303  46.625  1.00  0.00           O  
ATOM   2883  HG  SER   190      41.242  63.585  46.418  1.00  0.00           H  
ATOM   2884  C   SER   190      42.178  59.704  47.701  1.00  0.00           C  
ATOM   2885  O   SER   190      43.146  59.123  47.224  1.00  0.00           O  
ATOM   2886  N   GLY   191      40.984  59.099  47.730  1.00  0.00           N  
ATOM   2887  H   GLY   191      40.173  59.700  47.728  1.00  0.00           H  
ATOM   2888  CA  GLY   191      40.680  57.744  48.228  1.00  0.00           C  
ATOM   2889  HA2 GLY   191      41.001  57.038  47.462  1.00  0.00           H  
ATOM   2890  HA3 GLY   191      41.118  57.705  49.225  1.00  0.00           H  
ATOM   2891  C   GLY   191      39.178  57.615  48.506  1.00  0.00           C  
ATOM   2892  O   GLY   191      38.377  58.507  48.207  1.00  0.00           O  
ATOM   2893  N   GLY   192      38.752  56.421  48.941  1.00  0.00           N  
ATOM   2894  H   GLY   192      39.418  55.667  48.853  1.00  0.00           H  
ATOM   2895  CA  GLY   192      37.390  56.126  49.401  1.00  0.00           C  
ATOM   2896  HA2 GLY   192      36.618  56.824  49.079  1.00  0.00           H  
ATOM   2897  HA3 GLY   192      37.096  55.132  49.063  1.00  0.00           H  
ATOM   2898  C   GLY   192      37.166  56.111  50.914  1.00  0.00           C  
ATOM   2899  O   GLY   192      36.101  55.707  51.249  1.00  0.00           O  
ATOM   2900  N   ASP   193      38.238  56.140  51.744  1.00  0.00           N  
ATOM   2901  H   ASP   193      39.104  55.975  51.251  1.00  0.00           H  
ATOM   2902  CA  ASP   193      38.274  56.079  53.248  1.00  0.00           C  
ATOM   2903  HA  ASP   193      37.243  56.219  53.575  1.00  0.00           H  
ATOM   2904  CB  ASP   193      38.691  54.661  53.655  1.00  0.00           C  
ATOM   2905  HB2 ASP   193      39.404  54.240  52.945  1.00  0.00           H  
ATOM   2906  HB3 ASP   193      39.318  54.667  54.547  1.00  0.00           H  
ATOM   2907  CG  ASP   193      37.581  53.644  53.650  1.00  0.00           C  
ATOM   2908  OD1 ASP   193      36.697  53.714  54.549  1.00  0.00           O  
ATOM   2909  OD2 ASP   193      37.441  52.823  52.747  1.00  0.00           O  
ATOM   2910  C   ASP   193      39.142  57.195  53.951  1.00  0.00           C  
ATOM   2911  O   ASP   193      40.225  57.457  53.512  1.00  0.00           O  
ATOM   2912  N   PRO   194      38.693  57.785  55.074  1.00  0.00           N  
ATOM   2913  CD  PRO   194      37.362  57.603  55.647  1.00  0.00           C  
ATOM   2914  HD2 PRO   194      37.086  56.550  55.586  1.00  0.00           H  
ATOM   2915  HD3 PRO   194      36.673  58.166  55.018  1.00  0.00           H  
ATOM   2916  CG  PRO   194      37.365  58.198  57.099  1.00  0.00           C  
ATOM   2917  HG2 PRO   194      37.221  57.302  57.702  1.00  0.00           H  
ATOM   2918  HG3 PRO   194      36.461  58.781  57.272  1.00  0.00           H  
ATOM   2919  CB  PRO   194      38.709  58.895  57.256  1.00  0.00           C  
ATOM   2920  HB2 PRO   194      39.145  58.550  58.194  1.00  0.00           H  
ATOM   2921  HB3 PRO   194      38.512  59.965  57.201  1.00  0.00           H  
ATOM   2922  CA  PRO   194      39.549  58.587  56.027  1.00  0.00           C  
ATOM   2923  HA  PRO   194      39.764  59.537  55.539  1.00  0.00           H  
ATOM   2924  C   PRO   194      40.900  57.894  56.490  1.00  0.00           C  
ATOM   2925  O   PRO   194      41.906  58.560  56.428  1.00  0.00           O  
ATOM   2926  N   GLU   195      40.985  56.611  56.625  1.00  0.00           N  
ATOM   2927  H   GLU   195      40.152  56.115  56.909  1.00  0.00           H  
ATOM   2928  CA  GLU   195      42.197  55.849  56.858  1.00  0.00           C  
ATOM   2929  HA  GLU   195      42.568  56.107  57.850  1.00  0.00           H  
ATOM   2930  CB  GLU   195      41.948  54.366  56.637  1.00  0.00           C  
ATOM   2931  HB2 GLU   195      41.104  54.221  55.962  1.00  0.00           H  
ATOM   2932  HB3 GLU   195      42.795  53.778  56.285  1.00  0.00           H  
ATOM   2933  CG  GLU   195      41.603  53.617  57.961  1.00  0.00           C  
ATOM   2934  HG2 GLU   195      41.901  52.569  57.990  1.00  0.00           H  
ATOM   2935  HG3 GLU   195      42.271  53.882  58.780  1.00  0.00           H  
ATOM   2936  CD  GLU   195      40.224  53.990  58.479  1.00  0.00           C  
ATOM   2937  OE1 GLU   195      40.022  53.928  59.698  1.00  0.00           O  
ATOM   2938  OE2 GLU   195      39.287  54.141  57.718  1.00  0.00           O  
ATOM   2939  C   GLU   195      43.372  56.205  55.919  1.00  0.00           C  
ATOM   2940  O   GLU   195      44.520  56.454  56.330  1.00  0.00           O  
ATOM   2941  N   ILE   196      43.046  56.241  54.635  1.00  0.00           N  
ATOM   2942  H   ILE   196      42.087  56.086  54.357  1.00  0.00           H  
ATOM   2943  CA  ILE   196      44.029  56.648  53.620  1.00  0.00           C  
ATOM   2944  HA  ILE   196      45.014  56.425  54.029  1.00  0.00           H  
ATOM   2945  CB  ILE   196      43.909  55.818  52.312  1.00  0.00           C  
ATOM   2946  HB  ILE   196      43.995  54.760  52.557  1.00  0.00           H  
ATOM   2947  CG2 ILE   196      42.586  55.862  51.563  1.00  0.00           C  
ATOM   2948 HG21 ILE   196      42.725  55.377  50.597  1.00  0.00           H  
ATOM   2949 HG22 ILE   196      41.699  55.623  52.150  1.00  0.00           H  
ATOM   2950 HG23 ILE   196      42.465  56.927  51.361  1.00  0.00           H  
ATOM   2951  CG1 ILE   196      45.098  56.129  51.359  1.00  0.00           C  
ATOM   2952 HG12 ILE   196      44.822  55.788  50.362  1.00  0.00           H  
ATOM   2953 HG13 ILE   196      45.282  57.202  51.311  1.00  0.00           H  
ATOM   2954  CD1 ILE   196      46.320  55.301  51.703  1.00  0.00           C  
ATOM   2955 HD11 ILE   196      46.834  55.680  52.587  1.00  0.00           H  
ATOM   2956 HD12 ILE   196      46.179  54.240  51.906  1.00  0.00           H  
ATOM   2957 HD13 ILE   196      46.976  55.443  50.844  1.00  0.00           H  
ATOM   2958  C   ILE   196      44.102  58.212  53.404  1.00  0.00           C  
ATOM   2959  O   ILE   196      45.194  58.747  53.287  1.00  0.00           O  
ATOM   2960  N   VAL   197      42.937  58.929  53.361  1.00  0.00           N  
ATOM   2961  H   VAL   197      42.203  58.336  53.720  1.00  0.00           H  
ATOM   2962  CA  VAL   197      42.685  60.323  52.886  1.00  0.00           C  
ATOM   2963  HA  VAL   197      43.252  60.509  51.974  1.00  0.00           H  
ATOM   2964  CB  VAL   197      41.216  60.557  52.465  1.00  0.00           C  
ATOM   2965  HB  VAL   197      40.579  60.171  53.260  1.00  0.00           H  
ATOM   2966  CG1 VAL   197      40.866  62.013  52.142  1.00  0.00           C  
ATOM   2967 HG11 VAL   197      39.823  62.038  51.829  1.00  0.00           H  
ATOM   2968 HG12 VAL   197      41.005  62.788  52.896  1.00  0.00           H  
ATOM   2969 HG13 VAL   197      41.416  62.410  51.289  1.00  0.00           H  
ATOM   2970  CG2 VAL   197      41.137  59.772  51.165  1.00  0.00           C  
ATOM   2971 HG21 VAL   197      40.213  59.964  50.618  1.00  0.00           H  
ATOM   2972 HG22 VAL   197      42.063  59.973  50.626  1.00  0.00           H  
ATOM   2973 HG23 VAL   197      41.194  58.717  51.433  1.00  0.00           H  
ATOM   2974  C   VAL   197      43.109  61.310  53.976  1.00  0.00           C  
ATOM   2975  O   VAL   197      43.815  62.326  53.715  1.00  0.00           O  
ATOM   2976  N   THR   198      42.867  60.993  55.267  1.00  0.00           N  
ATOM   2977  H   THR   198      42.297  60.206  55.541  1.00  0.00           H  
ATOM   2978  CA  THR   198      43.333  61.760  56.456  1.00  0.00           C  
ATOM   2979  HA  THR   198      43.570  62.784  56.165  1.00  0.00           H  
ATOM   2980  CB  THR   198      42.447  61.820  57.673  1.00  0.00           C  
ATOM   2981  HB  THR   198      42.898  62.498  58.397  1.00  0.00           H  
ATOM   2982  CG2 THR   198      41.036  62.185  57.340  1.00  0.00           C  
ATOM   2983 HG21 THR   198      40.600  61.670  56.484  1.00  0.00           H  
ATOM   2984 HG22 THR   198      40.385  62.177  58.214  1.00  0.00           H  
ATOM   2985 HG23 THR   198      41.022  63.263  57.174  1.00  0.00           H  
ATOM   2986  OG1 THR   198      42.450  60.520  58.133  1.00  0.00           O  
ATOM   2987  HG1 THR   198      42.325  59.884  57.425  1.00  0.00           H  
ATOM   2988  C   THR   198      44.671  61.290  56.980  1.00  0.00           C  
ATOM   2989  O   THR   198      44.999  60.116  56.731  1.00  0.00           O  
ATOM   2990  N   HIE   199      45.419  62.045  57.681  1.00  0.00           N  
ATOM   2991  H   HIE   199      45.071  62.982  57.823  1.00  0.00           H  
ATOM   2992  CA  HIE   199      46.461  61.504  58.549  1.00  0.00           C  
ATOM   2993  HA  HIE   199      46.874  60.656  58.003  1.00  0.00           H  
ATOM   2994  CB  HIE   199      47.588  62.535  58.881  1.00  0.00           C  
ATOM   2995  HB2 HIE   199      48.028  62.752  57.908  1.00  0.00           H  
ATOM   2996  HB3 HIE   199      47.222  63.416  59.407  1.00  0.00           H  
ATOM   2997  CG  HIE   199      48.656  61.843  59.722  1.00  0.00           C  
ATOM   2998  ND1 HIE   199      49.217  60.650  59.377  1.00  0.00           N  
ATOM   2999  CE1 HIE   199      49.731  60.159  60.560  1.00  0.00           C  
ATOM   3000  HE1 HIE   199      50.343  59.273  60.649  1.00  0.00           H  
ATOM   3001  NE2 HIE   199      49.690  61.194  61.496  1.00  0.00           N  
ATOM   3002  HE2 HIE   199      49.931  61.017  62.461  1.00  0.00           H  
ATOM   3003  CD2 HIE   199      48.899  62.166  61.023  1.00  0.00           C  
ATOM   3004  HD2 HIE   199      48.432  62.924  61.635  1.00  0.00           H  
ATOM   3005  C   HIE   199      45.780  60.858  59.775  1.00  0.00           C  
ATOM   3006  O   HIE   199      45.527  61.449  60.807  1.00  0.00           O  
ATOM   3007  N   TRP   200      45.610  59.540  59.683  1.00  0.00           N  
ATOM   3008  H   TRP   200      45.460  59.234  58.732  1.00  0.00           H  
ATOM   3009  CA  TRP   200      45.156  58.578  60.741  1.00  0.00           C  
ATOM   3010  HA  TRP   200      44.592  59.211  61.426  1.00  0.00           H  
ATOM   3011  CB  TRP   200      44.255  57.519  60.111  1.00  0.00           C  
ATOM   3012  HB2 TRP   200      43.333  58.007  59.794  1.00  0.00           H  
ATOM   3013  HB3 TRP   200      44.777  57.386  59.164  1.00  0.00           H  
ATOM   3014  CG  TRP   200      43.948  56.206  60.771  1.00  0.00           C  
ATOM   3015  CD1 TRP   200      43.290  56.010  61.928  1.00  0.00           C  
ATOM   3016  HD1 TRP   200      42.757  56.815  62.410  1.00  0.00           H  
ATOM   3017  NE1 TRP   200      43.102  54.668  62.098  1.00  0.00           N  
ATOM   3018  HE1 TRP   200      42.519  54.271  62.822  1.00  0.00           H  
ATOM   3019  CE2 TRP   200      43.807  53.906  61.216  1.00  0.00           C  
ATOM   3020  CZ2 TRP   200      43.921  52.523  60.953  1.00  0.00           C  
ATOM   3021  HZ2 TRP   200      43.493  51.837  61.669  1.00  0.00           H  
ATOM   3022  CH2 TRP   200      44.750  52.055  59.903  1.00  0.00           C  
ATOM   3023  HH2 TRP   200      44.838  50.985  59.785  1.00  0.00           H  
ATOM   3024  CZ3 TRP   200      45.407  52.990  59.092  1.00  0.00           C  
ATOM   3025  HZ3 TRP   200      46.096  52.623  58.346  1.00  0.00           H  
ATOM   3026  CE3 TRP   200      45.207  54.368  59.314  1.00  0.00           C  
ATOM   3027  HE3 TRP   200      45.626  55.057  58.597  1.00  0.00           H  
ATOM   3028  CD2 TRP   200      44.446  54.885  60.396  1.00  0.00           C  
ATOM   3029  C   TRP   200      46.330  58.012  61.523  1.00  0.00           C  
ATOM   3030  O   TRP   200      47.375  57.619  60.922  1.00  0.00           O  
ATOM   3031  N   PHE   201      46.281  57.975  62.870  1.00  0.00           N  
ATOM   3032  H   PHE   201      45.451  58.361  63.296  1.00  0.00           H  
ATOM   3033  CA  PHE   201      47.276  57.420  63.744  1.00  0.00           C  
ATOM   3034  HA  PHE   201      47.561  56.412  63.439  1.00  0.00           H  
ATOM   3035  CB  PHE   201      48.497  58.312  63.945  1.00  0.00           C  
ATOM   3036  HB2 PHE   201      49.395  57.789  64.275  1.00  0.00           H  
ATOM   3037  HB3 PHE   201      48.761  58.619  62.933  1.00  0.00           H  
ATOM   3038  CG  PHE   201      48.368  59.566  64.778  1.00  0.00           C  
ATOM   3039  CD1 PHE   201      47.677  60.693  64.308  1.00  0.00           C  
ATOM   3040  HD1 PHE   201      47.403  60.743  63.264  1.00  0.00           H  
ATOM   3041  CE1 PHE   201      47.673  61.933  64.952  1.00  0.00           C  
ATOM   3042  HE1 PHE   201      47.237  62.833  64.547  1.00  0.00           H  
ATOM   3043  CZ  PHE   201      48.092  61.893  66.325  1.00  0.00           C  
ATOM   3044  HZ  PHE   201      47.851  62.734  66.959  1.00  0.00           H  
ATOM   3045  CE2 PHE   201      48.573  60.701  66.914  1.00  0.00           C  
ATOM   3046  HE2 PHE   201      48.824  60.773  67.962  1.00  0.00           H  
ATOM   3047  CD2 PHE   201      48.884  59.577  66.060  1.00  0.00           C  
ATOM   3048  HD2 PHE   201      49.636  58.882  66.406  1.00  0.00           H  
ATOM   3049  C   PHE   201      46.727  57.100  65.115  1.00  0.00           C  
ATOM   3050  O   PHE   201      45.579  57.404  65.477  1.00  0.00           O  
ATOM   3051  N   ASN   202      47.443  56.218  65.835  1.00  0.00           N  
ATOM   3052  H   ASN   202      48.274  55.756  65.492  1.00  0.00           H  
ATOM   3053  CA  ASN   202      47.215  56.005  67.241  1.00  0.00           C  
ATOM   3054  HA  ASN   202      46.364  56.565  67.630  1.00  0.00           H  
ATOM   3055  CB  ASN   202      46.924  54.497  67.539  1.00  0.00           C  
ATOM   3056  HB2 ASN   202      45.869  54.270  67.694  1.00  0.00           H  
ATOM   3057  HB3 ASN   202      47.347  53.851  66.770  1.00  0.00           H  
ATOM   3058  CG  ASN   202      47.492  54.018  68.915  1.00  0.00           C  
ATOM   3059  OD1 ASN   202      48.338  53.171  69.072  1.00  0.00           O  
ATOM   3060  ND2 ASN   202      46.850  54.431  69.949  1.00  0.00           N  
ATOM   3061 HD21 ASN   202      45.993  54.957  69.860  1.00  0.00           H  
ATOM   3062 HD22 ASN   202      47.067  54.025  70.848  1.00  0.00           H  
ATOM   3063  C   ASN   202      48.360  56.568  68.109  1.00  0.00           C  
ATOM   3064  O   ASN   202      49.514  56.548  67.725  1.00  0.00           O  
ATOM   3065  N   CYX   203      48.008  57.064  69.279  1.00  0.00           N  
ATOM   3066  H   CYX   203      47.035  57.023  69.548  1.00  0.00           H  
ATOM   3067  CA  CYX   203      48.886  57.481  70.338  1.00  0.00           C  
ATOM   3068  HA  CYX   203      49.738  56.808  70.430  1.00  0.00           H  
ATOM   3069  CB  CYX   203      49.456  58.886  69.915  1.00  0.00           C  
ATOM   3070  HB2 CYX   203      49.854  58.753  68.909  1.00  0.00           H  
ATOM   3071  HB3 CYX   203      48.645  59.612  69.847  1.00  0.00           H  
ATOM   3072  SG  CYX   203      50.658  59.728  70.951  1.00  0.00           S  
ATOM   3073  C   CYX   203      48.254  57.460  71.670  1.00  0.00           C  
ATOM   3074  O   CYX   203      47.169  58.036  71.870  1.00  0.00           O  
ATOM   3075  N   GLY   204      48.944  56.847  72.623  1.00  0.00           N  
ATOM   3076  H   GLY   204      49.829  56.425  72.382  1.00  0.00           H  
ATOM   3077  CA  GLY   204      48.370  56.389  73.864  1.00  0.00           C  
ATOM   3078  HA2 GLY   204      49.114  55.758  74.348  1.00  0.00           H  
ATOM   3079  HA3 GLY   204      48.101  57.210  74.529  1.00  0.00           H  
ATOM   3080  C   GLY   204      47.105  55.550  73.606  1.00  0.00           C  
ATOM   3081  O   GLY   204      47.065  54.638  72.749  1.00  0.00           O  
ATOM   3082  N   GLY   205      46.192  55.685  74.481  1.00  0.00           N  
ATOM   3083  H   GLY   205      46.352  56.092  75.391  1.00  0.00           H  
ATOM   3084  CA  GLY   205      44.895  55.070  74.313  1.00  0.00           C  
ATOM   3085  HA2 GLY   205      44.952  54.038  73.965  1.00  0.00           H  
ATOM   3086  HA3 GLY   205      44.361  54.879  75.243  1.00  0.00           H  
ATOM   3087  C   GLY   205      43.932  55.744  73.365  1.00  0.00           C  
ATOM   3088  O   GLY   205      42.795  55.290  73.222  1.00  0.00           O  
ATOM   3089  N   GLU   206      44.399  56.772  72.577  1.00  0.00           N  
ATOM   3090  H   GLU   206      45.327  57.136  72.737  1.00  0.00           H  
ATOM   3091  CA  GLU   206      43.676  57.388  71.510  1.00  0.00           C  
ATOM   3092  HA  GLU   206      42.661  57.013  71.641  1.00  0.00           H  
ATOM   3093  CB  GLU   206      43.652  58.932  71.548  1.00  0.00           C  
ATOM   3094  HB2 GLU   206      44.695  59.230  71.648  1.00  0.00           H  
ATOM   3095  HB3 GLU   206      43.385  59.276  70.549  1.00  0.00           H  
ATOM   3096  CG  GLU   206      42.813  59.575  72.641  1.00  0.00           C  
ATOM   3097  HG2 GLU   206      42.625  60.643  72.530  1.00  0.00           H  
ATOM   3098  HG3 GLU   206      41.802  59.168  72.610  1.00  0.00           H  
ATOM   3099  CD  GLU   206      43.345  59.272  74.047  1.00  0.00           C  
ATOM   3100  OE1 GLU   206      42.539  58.836  74.896  1.00  0.00           O  
ATOM   3101  OE2 GLU   206      44.422  59.697  74.450  1.00  0.00           O  
ATOM   3102  C   GLU   206      44.032  56.882  70.066  1.00  0.00           C  
ATOM   3103  O   GLU   206      45.247  56.888  69.639  1.00  0.00           O  
ATOM   3104  N   PHE   207      42.975  56.613  69.324  1.00  0.00           N  
ATOM   3105  H   PHE   207      42.047  56.708  69.711  1.00  0.00           H  
ATOM   3106  CA  PHE   207      43.023  56.779  67.842  1.00  0.00           C  
ATOM   3107  HA  PHE   207      44.018  56.704  67.403  1.00  0.00           H  
ATOM   3108  CB  PHE   207      42.109  55.802  67.003  1.00  0.00           C  
ATOM   3109  HB2 PHE   207      41.166  55.547  67.486  1.00  0.00           H  
ATOM   3110  HB3 PHE   207      41.779  56.336  66.112  1.00  0.00           H  
ATOM   3111  CG  PHE   207      42.791  54.482  66.598  1.00  0.00           C  
ATOM   3112  CD1 PHE   207      42.435  53.296  67.193  1.00  0.00           C  
ATOM   3113  HD1 PHE   207      41.728  53.189  68.002  1.00  0.00           H  
ATOM   3114  CE1 PHE   207      43.066  52.101  66.748  1.00  0.00           C  
ATOM   3115  HE1 PHE   207      43.015  51.219  67.368  1.00  0.00           H  
ATOM   3116  CZ  PHE   207      43.891  52.102  65.626  1.00  0.00           C  
ATOM   3117  HZ  PHE   207      44.470  51.233  65.348  1.00  0.00           H  
ATOM   3118  CE2 PHE   207      44.239  53.306  65.098  1.00  0.00           C  
ATOM   3119  HE2 PHE   207      44.859  53.293  64.214  1.00  0.00           H  
ATOM   3120  CD2 PHE   207      43.764  54.507  65.537  1.00  0.00           C  
ATOM   3121  HD2 PHE   207      43.951  55.438  65.023  1.00  0.00           H  
ATOM   3122  C   PHE   207      42.561  58.217  67.381  1.00  0.00           C  
ATOM   3123  O   PHE   207      41.730  58.817  68.040  1.00  0.00           O  
ATOM   3124  N   PHE   208      43.093  58.693  66.269  1.00  0.00           N  
ATOM   3125  H   PHE   208      43.842  58.175  65.832  1.00  0.00           H  
ATOM   3126  CA  PHE   208      43.009  59.915  65.611  1.00  0.00           C  
ATOM   3127  HA  PHE   208      42.101  60.395  65.976  1.00  0.00           H  
ATOM   3128  CB  PHE   208      44.256  60.839  65.691  1.00  0.00           C  
ATOM   3129  HB2 PHE   208      45.125  60.484  65.138  1.00  0.00           H  
ATOM   3130  HB3 PHE   208      44.047  61.788  65.198  1.00  0.00           H  
ATOM   3131  CG  PHE   208      44.718  61.100  67.107  1.00  0.00           C  
ATOM   3132  CD1 PHE   208      45.326  60.120  67.898  1.00  0.00           C  
ATOM   3133  HD1 PHE   208      45.322  59.087  67.581  1.00  0.00           H  
ATOM   3134  CE1 PHE   208      45.712  60.464  69.220  1.00  0.00           C  
ATOM   3135  HE1 PHE   208      46.093  59.612  69.766  1.00  0.00           H  
ATOM   3136  CZ  PHE   208      45.516  61.744  69.798  1.00  0.00           C  
ATOM   3137  HZ  PHE   208      45.553  61.899  70.866  1.00  0.00           H  
ATOM   3138  CE2 PHE   208      45.013  62.771  68.969  1.00  0.00           C  
ATOM   3139  HE2 PHE   208      44.966  63.812  69.252  1.00  0.00           H  
ATOM   3140  CD2 PHE   208      44.612  62.409  67.678  1.00  0.00           C  
ATOM   3141  HD2 PHE   208      44.148  63.154  67.048  1.00  0.00           H  
ATOM   3142  C   PHE   208      42.778  59.793  64.096  1.00  0.00           C  
ATOM   3143  O   PHE   208      43.412  58.953  63.479  1.00  0.00           O  
ATOM   3144  N   TYR   209      42.124  60.739  63.440  1.00  0.00           N  
ATOM   3145  H   TYR   209      41.433  61.207  64.007  1.00  0.00           H  
ATOM   3146  CA  TYR   209      42.142  61.065  61.993  1.00  0.00           C  
ATOM   3147  HA  TYR   209      43.062  60.760  61.495  1.00  0.00           H  
ATOM   3148  CB  TYR   209      40.960  60.499  61.192  1.00  0.00           C  
ATOM   3149  HB2 TYR   209      39.999  60.926  61.480  1.00  0.00           H  
ATOM   3150  HB3 TYR   209      41.171  60.740  60.150  1.00  0.00           H  
ATOM   3151  CG  TYR   209      40.566  59.048  61.420  1.00  0.00           C  
ATOM   3152  CD1 TYR   209      40.986  58.084  60.466  1.00  0.00           C  
ATOM   3153  HD1 TYR   209      41.358  58.434  59.514  1.00  0.00           H  
ATOM   3154  CE1 TYR   209      40.698  56.714  60.682  1.00  0.00           C  
ATOM   3155  HE1 TYR   209      41.141  55.958  60.052  1.00  0.00           H  
ATOM   3156  CZ  TYR   209      39.907  56.360  61.821  1.00  0.00           C  
ATOM   3157  OH  TYR   209      39.527  55.052  61.990  1.00  0.00           O  
ATOM   3158  HH  TYR   209      39.837  54.511  61.260  1.00  0.00           H  
ATOM   3159  CE2 TYR   209      39.406  57.356  62.702  1.00  0.00           C  
ATOM   3160  HE2 TYR   209      38.623  57.210  63.431  1.00  0.00           H  
ATOM   3161  CD2 TYR   209      39.817  58.713  62.571  1.00  0.00           C  
ATOM   3162  HD2 TYR   209      39.378  59.367  63.310  1.00  0.00           H  
ATOM   3163  C   TYR   209      42.038  62.544  61.850  1.00  0.00           C  
ATOM   3164  O   TYR   209      41.234  63.252  62.481  1.00  0.00           O  
ATOM   3165  N   CYX   210      43.002  63.108  61.104  1.00  0.00           N  
ATOM   3166  H   CYX   210      43.818  62.523  60.996  1.00  0.00           H  
ATOM   3167  CA  CYX   210      43.368  64.519  61.147  1.00  0.00           C  
ATOM   3168  HA  CYX   210      42.626  65.113  61.681  1.00  0.00           H  
ATOM   3169  CB  CYX   210      44.599  64.738  62.048  1.00  0.00           C  
ATOM   3170  HB2 CYX   210      45.369  64.054  61.689  1.00  0.00           H  
ATOM   3171  HB3 CYX   210      44.992  65.732  61.837  1.00  0.00           H  
ATOM   3172  SG  CYX   210      44.409  64.425  63.808  1.00  0.00           S  
ATOM   3173  C   CYX   210      43.495  65.138  59.766  1.00  0.00           C  
ATOM   3174  O   CYX   210      44.295  64.696  58.897  1.00  0.00           O  
ATOM   3175  N   ASN   211      42.744  66.229  59.644  1.00  0.00           N  
ATOM   3176  H   ASN   211      42.271  66.630  60.442  1.00  0.00           H  
ATOM   3177  CA  ASN   211      42.390  66.827  58.393  1.00  0.00           C  
ATOM   3178  HA  ASN   211      41.957  66.125  57.681  1.00  0.00           H  
ATOM   3179  CB  ASN   211      41.385  67.837  58.702  1.00  0.00           C  
ATOM   3180  HB2 ASN   211      40.578  67.352  59.251  1.00  0.00           H  
ATOM   3181  HB3 ASN   211      41.859  68.667  59.225  1.00  0.00           H  
ATOM   3182  CG  ASN   211      40.783  68.410  57.393  1.00  0.00           C  
ATOM   3183  OD1 ASN   211      40.826  67.742  56.356  1.00  0.00           O  
ATOM   3184  ND2 ASN   211      40.328  69.690  57.440  1.00  0.00           N  
ATOM   3185 HD21 ASN   211      39.429  69.764  56.986  1.00  0.00           H  
ATOM   3186 HD22 ASN   211      40.481  70.008  58.386  1.00  0.00           H  
ATOM   3187  C   ASN   211      43.654  67.406  57.672  1.00  0.00           C  
ATOM   3188  O   ASN   211      43.974  68.544  58.006  1.00  0.00           O  
ATOM   3189  N   SER   212      44.335  66.712  56.778  1.00  0.00           N  
ATOM   3190  H   SER   212      44.022  65.767  56.606  1.00  0.00           H  
ATOM   3191  CA  SER   212      45.779  66.948  56.353  1.00  0.00           C  
ATOM   3192  HA  SER   212      46.283  67.474  57.163  1.00  0.00           H  
ATOM   3193  CB  SER   212      46.495  65.589  56.203  1.00  0.00           C  
ATOM   3194  HB2 SER   212      47.539  65.845  56.022  1.00  0.00           H  
ATOM   3195  HB3 SER   212      46.398  64.977  57.100  1.00  0.00           H  
ATOM   3196  OG  SER   212      45.987  64.816  55.134  1.00  0.00           O  
ATOM   3197  HG  SER   212      46.394  63.951  55.216  1.00  0.00           H  
ATOM   3198  C   SER   212      45.925  67.916  55.138  1.00  0.00           C  
ATOM   3199  O   SER   212      47.054  68.235  54.710  1.00  0.00           O  
ATOM   3200  N   THR   213      44.858  68.465  54.639  1.00  0.00           N  
ATOM   3201  H   THR   213      43.977  68.111  54.984  1.00  0.00           H  
ATOM   3202  CA  THR   213      44.841  69.232  53.312  1.00  0.00           C  
ATOM   3203  HA  THR   213      45.164  68.540  52.534  1.00  0.00           H  
ATOM   3204  CB  THR   213      43.393  69.667  52.961  1.00  0.00           C  
ATOM   3205  HB  THR   213      43.281  70.180  52.006  1.00  0.00           H  
ATOM   3206  CG2 THR   213      42.416  68.529  52.878  1.00  0.00           C  
ATOM   3207 HG21 THR   213      41.586  68.860  52.253  1.00  0.00           H  
ATOM   3208 HG22 THR   213      42.779  67.647  52.350  1.00  0.00           H  
ATOM   3209 HG23 THR   213      42.039  68.263  53.866  1.00  0.00           H  
ATOM   3210  OG1 THR   213      42.922  70.522  53.841  1.00  0.00           O  
ATOM   3211  HG1 THR   213      42.306  71.011  53.290  1.00  0.00           H  
ATOM   3212  C   THR   213      45.775  70.401  53.372  1.00  0.00           C  
ATOM   3213  O   THR   213      46.711  70.517  52.563  1.00  0.00           O  
ATOM   3214  N   GLN   214      45.769  71.258  54.359  1.00  0.00           N  
ATOM   3215  H   GLN   214      45.159  71.021  55.128  1.00  0.00           H  
ATOM   3216  CA  GLN   214      46.555  72.523  54.342  1.00  0.00           C  
ATOM   3217  HA  GLN   214      46.412  73.007  53.376  1.00  0.00           H  
ATOM   3218  CB  GLN   214      46.060  73.457  55.412  1.00  0.00           C  
ATOM   3219  HB2 GLN   214      45.034  73.158  55.629  1.00  0.00           H  
ATOM   3220  HB3 GLN   214      46.696  73.280  56.279  1.00  0.00           H  
ATOM   3221  CG  GLN   214      45.999  74.980  54.952  1.00  0.00           C  
ATOM   3222  HG2 GLN   214      46.787  75.267  54.256  1.00  0.00           H  
ATOM   3223  HG3 GLN   214      45.027  75.195  54.508  1.00  0.00           H  
ATOM   3224  CD  GLN   214      46.059  75.832  56.193  1.00  0.00           C  
ATOM   3225  OE1 GLN   214      47.128  76.291  56.585  1.00  0.00           O  
ATOM   3226  NE2 GLN   214      44.899  76.349  56.528  1.00  0.00           N  
ATOM   3227 HE21 GLN   214      44.133  75.717  56.344  1.00  0.00           H  
ATOM   3228 HE22 GLN   214      44.801  76.964  57.323  1.00  0.00           H  
ATOM   3229  C   GLN   214      48.095  72.275  54.570  1.00  0.00           C  
ATOM   3230  O   GLN   214      48.941  72.915  53.940  1.00  0.00           O  
ATOM   3231  N   LEU   215      48.333  71.358  55.493  1.00  0.00           N  
ATOM   3232  H   LEU   215      47.504  71.077  55.995  1.00  0.00           H  
ATOM   3233  CA  LEU   215      49.649  70.803  55.852  1.00  0.00           C  
ATOM   3234  HA  LEU   215      50.301  71.591  56.229  1.00  0.00           H  
ATOM   3235  CB  LEU   215      49.429  69.764  56.984  1.00  0.00           C  
ATOM   3236  HB2 LEU   215      49.158  70.316  57.883  1.00  0.00           H  
ATOM   3237  HB3 LEU   215      48.659  69.027  56.752  1.00  0.00           H  
ATOM   3238  CG  LEU   215      50.685  68.941  57.317  1.00  0.00           C  
ATOM   3239  HG  LEU   215      51.572  69.518  57.057  1.00  0.00           H  
ATOM   3240  CD1 LEU   215      50.805  68.820  58.874  1.00  0.00           C  
ATOM   3241 HD11 LEU   215      50.669  69.807  59.316  1.00  0.00           H  
ATOM   3242 HD12 LEU   215      50.145  68.125  59.394  1.00  0.00           H  
ATOM   3243 HD13 LEU   215      51.796  68.424  59.096  1.00  0.00           H  
ATOM   3244  CD2 LEU   215      50.690  67.576  56.645  1.00  0.00           C  
ATOM   3245 HD21 LEU   215      49.876  66.886  56.868  1.00  0.00           H  
ATOM   3246 HD22 LEU   215      50.834  67.659  55.568  1.00  0.00           H  
ATOM   3247 HD23 LEU   215      51.587  67.017  56.911  1.00  0.00           H  
ATOM   3248  C   LEU   215      50.317  70.241  54.549  1.00  0.00           C  
ATOM   3249  O   LEU   215      51.595  70.221  54.564  1.00  0.00           O  
ATOM   3250  N   PHE   216      49.586  69.855  53.484  1.00  0.00           N  
ATOM   3251  H   PHE   216      48.582  69.751  53.495  1.00  0.00           H  
ATOM   3252  CA  PHE   216      50.179  69.228  52.338  1.00  0.00           C  
ATOM   3253  HA  PHE   216      51.240  69.096  52.548  1.00  0.00           H  
ATOM   3254  CB  PHE   216      49.596  67.854  52.139  1.00  0.00           C  
ATOM   3255  HB2 PHE   216      48.533  67.888  52.381  1.00  0.00           H  
ATOM   3256  HB3 PHE   216      49.656  67.603  51.080  1.00  0.00           H  
ATOM   3257  CG  PHE   216      50.250  66.741  52.888  1.00  0.00           C  
ATOM   3258  CD1 PHE   216      51.675  66.573  52.768  1.00  0.00           C  
ATOM   3259  HD1 PHE   216      52.201  67.207  52.071  1.00  0.00           H  
ATOM   3260  CE1 PHE   216      52.355  65.626  53.570  1.00  0.00           C  
ATOM   3261  HE1 PHE   216      53.409  65.473  53.389  1.00  0.00           H  
ATOM   3262  CZ  PHE   216      51.632  64.902  54.554  1.00  0.00           C  
ATOM   3263  HZ  PHE   216      52.176  64.123  55.068  1.00  0.00           H  
ATOM   3264  CE2 PHE   216      50.270  65.009  54.634  1.00  0.00           C  
ATOM   3265  HE2 PHE   216      49.690  64.315  55.224  1.00  0.00           H  
ATOM   3266  CD2 PHE   216      49.540  65.897  53.772  1.00  0.00           C  
ATOM   3267  HD2 PHE   216      48.467  66.013  53.813  1.00  0.00           H  
ATOM   3268  C   PHE   216      50.182  70.097  51.094  1.00  0.00           C  
ATOM   3269  O   PHE   216      51.185  70.228  50.349  1.00  0.00           O  
ATOM   3270  N   ASN   217      49.200  70.921  50.997  1.00  0.00           N  
ATOM   3271  H   ASN   217      48.446  70.952  51.668  1.00  0.00           H  
ATOM   3272  CA  ASN   217      48.842  71.719  49.799  1.00  0.00           C  
ATOM   3273  HA  ASN   217      48.688  71.097  48.917  1.00  0.00           H  
ATOM   3274  CB  ASN   217      47.569  72.477  50.068  1.00  0.00           C  
ATOM   3275  HB2 ASN   217      46.831  71.717  50.321  1.00  0.00           H  
ATOM   3276  HB3 ASN   217      47.541  73.141  50.932  1.00  0.00           H  
ATOM   3277  CG  ASN   217      47.011  73.223  48.901  1.00  0.00           C  
ATOM   3278  OD1 ASN   217      46.942  72.674  47.808  1.00  0.00           O  
ATOM   3279  ND2 ASN   217      46.663  74.474  49.153  1.00  0.00           N  
ATOM   3280 HD21 ASN   217      46.520  74.581  50.147  1.00  0.00           H  
ATOM   3281 HD22 ASN   217      47.468  75.058  48.976  1.00  0.00           H  
ATOM   3282  C   ASN   217      50.080  72.680  49.500  1.00  0.00           C  
ATOM   3283  O   ASN   217      50.387  73.659  50.179  1.00  0.00           O  
ATOM   3284  N   SER   218      50.816  72.445  48.350  1.00  0.00           N  
ATOM   3285  H   SER   218      50.701  71.576  47.848  1.00  0.00           H  
ATOM   3286  CA  SER   218      52.058  73.256  48.092  1.00  0.00           C  
ATOM   3287  HA  SER   218      51.801  74.312  48.007  1.00  0.00           H  
ATOM   3288  CB  SER   218      53.100  73.125  49.214  1.00  0.00           C  
ATOM   3289  HB2 SER   218      53.930  73.751  48.887  1.00  0.00           H  
ATOM   3290  HB3 SER   218      52.693  73.513  50.148  1.00  0.00           H  
ATOM   3291  OG  SER   218      53.374  71.762  49.365  1.00  0.00           O  
ATOM   3292  HG  SER   218      52.530  71.321  49.489  1.00  0.00           H  
ATOM   3293  C   SER   218      52.675  73.022  46.730  1.00  0.00           C  
ATOM   3294  O   SER   218      52.824  71.844  46.338  1.00  0.00           O  
ATOM   3295  N   THR   219      53.353  74.065  46.166  1.00  0.00           N  
ATOM   3296  H   THR   219      53.074  74.945  46.575  1.00  0.00           H  
ATOM   3297  CA  THR   219      53.755  74.116  44.791  1.00  0.00           C  
ATOM   3298  HA  THR   219      53.871  73.112  44.382  1.00  0.00           H  
ATOM   3299  CB  THR   219      52.674  74.840  43.915  1.00  0.00           C  
ATOM   3300  HB  THR   219      53.217  75.103  43.006  1.00  0.00           H  
ATOM   3301  CG2 THR   219      51.352  74.090  43.726  1.00  0.00           C  
ATOM   3302 HG21 THR   219      51.522  73.017  43.814  1.00  0.00           H  
ATOM   3303 HG22 THR   219      50.594  74.439  44.427  1.00  0.00           H  
ATOM   3304 HG23 THR   219      50.963  74.342  42.740  1.00  0.00           H  
ATOM   3305  OG1 THR   219      52.433  76.032  44.534  1.00  0.00           O  
ATOM   3306  HG1 THR   219      53.304  76.437  44.533  1.00  0.00           H  
ATOM   3307  C   THR   219      55.167  74.728  44.634  1.00  0.00           C  
ATOM   3308  O   THR   219      55.381  75.927  44.794  1.00  0.00           O  
ATOM   3309  N   TRP   220      56.201  73.862  44.570  1.00  0.00           N  
ATOM   3310  H   TRP   220      55.986  72.877  44.627  1.00  0.00           H  
ATOM   3311  CA  TRP   220      57.606  74.345  44.621  1.00  0.00           C  
ATOM   3312  HA  TRP   220      57.702  75.287  45.162  1.00  0.00           H  
ATOM   3313  CB  TRP   220      58.398  73.355  45.488  1.00  0.00           C  
ATOM   3314  HB2 TRP   220      58.289  72.432  44.919  1.00  0.00           H  
ATOM   3315  HB3 TRP   220      59.425  73.712  45.562  1.00  0.00           H  
ATOM   3316  CG  TRP   220      57.832  73.115  46.818  1.00  0.00           C  
ATOM   3317  CD1 TRP   220      56.898  72.147  47.094  1.00  0.00           C  
ATOM   3318  HD1 TRP   220      56.638  71.332  46.435  1.00  0.00           H  
ATOM   3319  NE1 TRP   220      56.433  72.425  48.376  1.00  0.00           N  
ATOM   3320  HE1 TRP   220      55.631  71.925  48.732  1.00  0.00           H  
ATOM   3321  CE2 TRP   220      57.055  73.441  49.023  1.00  0.00           C  
ATOM   3322  CZ2 TRP   220      57.162  73.935  50.345  1.00  0.00           C  
ATOM   3323  HZ2 TRP   220      56.676  73.433  51.169  1.00  0.00           H  
ATOM   3324  CH2 TRP   220      57.753  75.191  50.561  1.00  0.00           C  
ATOM   3325  HH2 TRP   220      57.902  75.468  51.594  1.00  0.00           H  
ATOM   3326  CZ3 TRP   220      58.276  75.957  49.505  1.00  0.00           C  
ATOM   3327  HZ3 TRP   220      58.641  76.950  49.720  1.00  0.00           H  
ATOM   3328  CE3 TRP   220      58.259  75.394  48.201  1.00  0.00           C  
ATOM   3329  HE3 TRP   220      58.691  75.973  47.398  1.00  0.00           H  
ATOM   3330  CD2 TRP   220      57.767  74.078  47.949  1.00  0.00           C  
ATOM   3331  C   TRP   220      58.147  74.646  43.262  1.00  0.00           C  
ATOM   3332  O   TRP   220      57.898  73.924  42.307  1.00  0.00           O  
ATOM   3333  N   PHE   221      59.166  75.503  43.201  1.00  0.00           N  
ATOM   3334  H   PHE   221      59.150  76.163  43.966  1.00  0.00           H  
ATOM   3335  CA  PHE   221      59.885  75.874  41.940  1.00  0.00           C  
ATOM   3336  HA  PHE   221      60.579  76.655  42.248  1.00  0.00           H  
ATOM   3337  CB  PHE   221      60.848  74.666  41.512  1.00  0.00           C  
ATOM   3338  HB2 PHE   221      60.198  73.954  41.006  1.00  0.00           H  
ATOM   3339  HB3 PHE   221      61.601  75.073  40.837  1.00  0.00           H  
ATOM   3340  CG  PHE   221      61.543  73.966  42.713  1.00  0.00           C  
ATOM   3341  CD1 PHE   221      62.802  74.371  43.076  1.00  0.00           C  
ATOM   3342  HD1 PHE   221      63.325  75.178  42.583  1.00  0.00           H  
ATOM   3343  CE1 PHE   221      63.478  73.606  44.028  1.00  0.00           C  
ATOM   3344  HE1 PHE   221      64.446  73.933  44.379  1.00  0.00           H  
ATOM   3345  CZ  PHE   221      62.882  72.518  44.613  1.00  0.00           C  
ATOM   3346  HZ  PHE   221      63.184  72.074  45.550  1.00  0.00           H  
ATOM   3347  CE2 PHE   221      61.623  72.113  44.154  1.00  0.00           C  
ATOM   3348  HE2 PHE   221      61.175  71.196  44.509  1.00  0.00           H  
ATOM   3349  CD2 PHE   221      60.990  72.724  43.093  1.00  0.00           C  
ATOM   3350  HD2 PHE   221      60.262  72.236  42.462  1.00  0.00           H  
ATOM   3351  C   PHE   221      59.043  76.378  40.726  1.00  0.00           C  
ATOM   3352  O   PHE   221      58.847  75.736  39.698  1.00  0.00           O  
ATOM   3353  N   ASN   222      58.165  77.372  40.964  1.00  0.00           N  
ATOM   3354  H   ASN   222      57.949  77.518  41.939  1.00  0.00           H  
ATOM   3355  CA  ASN   222      57.737  78.369  40.056  1.00  0.00           C  
ATOM   3356  HA  ASN   222      58.415  78.402  39.203  1.00  0.00           H  
ATOM   3357  CB  ASN   222      56.364  78.030  39.457  1.00  0.00           C  
ATOM   3358  HB2 ASN   222      56.217  76.957  39.338  1.00  0.00           H  
ATOM   3359  HB3 ASN   222      55.598  78.334  40.170  1.00  0.00           H  
ATOM   3360  CG  ASN   222      56.303  78.705  38.103  1.00  0.00           C  
ATOM   3361  OD1 ASN   222      56.085  79.846  37.990  1.00  0.00           O  
ATOM   3362  ND2 ASN   222      56.054  78.066  37.042  1.00  0.00           N  
ATOM   3363 HD21 ASN   222      55.180  77.561  37.081  1.00  0.00           H  
ATOM   3364 HD22 ASN   222      55.978  78.798  36.350  1.00  0.00           H  
ATOM   3365  C   ASN   222      57.681  79.791  40.698  1.00  0.00           C  
ATOM   3366  O   ASN   222      57.251  80.034  41.828  1.00  0.00           O  
ATOM   3367  N   SER   223      58.182  80.832  39.979  1.00  0.00           N  
ATOM   3368  H   SER   223      58.362  80.600  39.013  1.00  0.00           H  
ATOM   3369  CA  SER   223      58.430  82.228  40.565  1.00  0.00           C  
ATOM   3370  HA  SER   223      59.287  82.153  41.235  1.00  0.00           H  
ATOM   3371  CB  SER   223      58.853  83.237  39.499  1.00  0.00           C  
ATOM   3372  HB2 SER   223      58.107  83.215  38.704  1.00  0.00           H  
ATOM   3373  HB3 SER   223      58.980  84.261  39.851  1.00  0.00           H  
ATOM   3374  OG  SER   223      60.054  82.766  39.026  1.00  0.00           O  
ATOM   3375  HG  SER   223      60.344  83.496  38.474  1.00  0.00           H  
ATOM   3376  C   SER   223      57.273  82.848  41.310  1.00  0.00           C  
ATOM   3377  O   SER   223      57.493  83.619  42.253  1.00  0.00           O  
ATOM   3378  N   THR   224      56.016  82.686  40.841  1.00  0.00           N  
ATOM   3379  H   THR   224      55.742  82.026  40.127  1.00  0.00           H  
ATOM   3380  CA  THR   224      54.860  83.201  41.568  1.00  0.00           C  
ATOM   3381  HA  THR   224      55.036  84.257  41.775  1.00  0.00           H  
ATOM   3382  CB  THR   224      53.574  83.122  40.676  1.00  0.00           C  
ATOM   3383  HB  THR   224      52.753  83.501  41.285  1.00  0.00           H  
ATOM   3384  CG2 THR   224      53.513  84.133  39.518  1.00  0.00           C  
ATOM   3385 HG21 THR   224      53.467  85.151  39.905  1.00  0.00           H  
ATOM   3386 HG22 THR   224      54.383  84.069  38.864  1.00  0.00           H  
ATOM   3387 HG23 THR   224      52.685  83.990  38.824  1.00  0.00           H  
ATOM   3388  OG1 THR   224      53.404  81.696  40.265  1.00  0.00           O  
ATOM   3389  HG1 THR   224      52.779  81.659  39.537  1.00  0.00           H  
ATOM   3390  C   THR   224      54.609  82.453  42.812  1.00  0.00           C  
ATOM   3391  O   THR   224      54.241  83.112  43.818  1.00  0.00           O  
ATOM   3392  N   TRP   225      55.000  81.206  42.947  1.00  0.00           N  
ATOM   3393  H   TRP   225      55.413  80.790  42.125  1.00  0.00           H  
ATOM   3394  CA  TRP   225      54.859  80.285  44.129  1.00  0.00           C  
ATOM   3395  HA  TRP   225      53.961  80.692  44.595  1.00  0.00           H  
ATOM   3396  CB  TRP   225      54.574  78.854  43.672  1.00  0.00           C  
ATOM   3397  HB2 TRP   225      55.470  78.469  43.185  1.00  0.00           H  
ATOM   3398  HB3 TRP   225      54.274  78.279  44.548  1.00  0.00           H  
ATOM   3399  CG  TRP   225      53.370  78.778  42.828  1.00  0.00           C  
ATOM   3400  CD1 TRP   225      52.303  79.591  42.960  1.00  0.00           C  
ATOM   3401  HD1 TRP   225      52.226  80.444  43.618  1.00  0.00           H  
ATOM   3402  NE1 TRP   225      51.387  79.358  41.937  1.00  0.00           N  
ATOM   3403  HE1 TRP   225      51.052  80.126  41.374  1.00  0.00           H  
ATOM   3404  CE2 TRP   225      51.757  78.213  41.245  1.00  0.00           C  
ATOM   3405  CZ2 TRP   225      51.247  77.726  40.041  1.00  0.00           C  
ATOM   3406  HZ2 TRP   225      50.344  78.124  39.604  1.00  0.00           H  
ATOM   3407  CH2 TRP   225      52.076  76.757  39.303  1.00  0.00           C  
ATOM   3408  HH2 TRP   225      51.660  76.414  38.367  1.00  0.00           H  
ATOM   3409  CZ3 TRP   225      53.345  76.425  39.780  1.00  0.00           C  
ATOM   3410  HZ3 TRP   225      53.852  75.717  39.141  1.00  0.00           H  
ATOM   3411  CE3 TRP   225      53.801  76.814  41.111  1.00  0.00           C  
ATOM   3412  HE3 TRP   225      54.767  76.554  41.519  1.00  0.00           H  
ATOM   3413  CD2 TRP   225      53.032  77.837  41.782  1.00  0.00           C  
ATOM   3414  C   TRP   225      55.953  80.401  45.175  1.00  0.00           C  
ATOM   3415  O   TRP   225      55.893  79.779  46.211  1.00  0.00           O  
ATOM   3416  N   SER   226      57.069  81.037  44.798  1.00  0.00           N  
ATOM   3417  H   SER   226      57.143  81.305  43.827  1.00  0.00           H  
ATOM   3418  CA  SER   226      58.155  81.364  45.764  1.00  0.00           C  
ATOM   3419  HA  SER   226      58.608  80.411  46.036  1.00  0.00           H  
ATOM   3420  CB  SER   226      59.130  82.300  45.127  1.00  0.00           C  
ATOM   3421  HB2 SER   226      58.668  83.186  44.691  1.00  0.00           H  
ATOM   3422  HB3 SER   226      59.864  82.761  45.787  1.00  0.00           H  
ATOM   3423  OG  SER   226      59.786  81.574  44.111  1.00  0.00           O  
ATOM   3424  HG  SER   226      60.452  82.138  43.711  1.00  0.00           H  
ATOM   3425  C   SER   226      57.646  82.039  47.059  1.00  0.00           C  
ATOM   3426  O   SER   226      56.581  82.625  47.104  1.00  0.00           O  
ATOM   3427  N   THR   227      58.367  81.696  48.171  1.00  0.00           N  
ATOM   3428  H   THR   227      59.253  81.227  48.046  1.00  0.00           H  
ATOM   3429  CA  THR   227      57.685  81.469  49.445  1.00  0.00           C  
ATOM   3430  HA  THR   227      56.795  80.863  49.271  1.00  0.00           H  
ATOM   3431  CB  THR   227      58.679  80.881  50.514  1.00  0.00           C  
ATOM   3432  HB  THR   227      58.830  81.662  51.259  1.00  0.00           H  
ATOM   3433  CG2 THR   227      58.035  79.676  51.183  1.00  0.00           C  
ATOM   3434 HG21 THR   227      58.036  78.855  50.466  1.00  0.00           H  
ATOM   3435 HG22 THR   227      58.501  79.297  52.093  1.00  0.00           H  
ATOM   3436 HG23 THR   227      56.984  79.887  51.384  1.00  0.00           H  
ATOM   3437  OG1 THR   227      59.985  80.662  49.954  1.00  0.00           O  
ATOM   3438  HG1 THR   227      60.371  81.480  49.631  1.00  0.00           H  
ATOM   3439  C   THR   227      57.049  82.682  50.139  1.00  0.00           C  
ATOM   3440  O   THR   227      56.043  82.498  50.844  1.00  0.00           O  
ATOM   3441  N   GLU   228      57.702  83.849  50.100  1.00  0.00           N  
ATOM   3442  H   GLU   228      58.480  83.979  49.470  1.00  0.00           H  
ATOM   3443  CA  GLU   228      57.154  85.098  50.603  1.00  0.00           C  
ATOM   3444  HA  GLU   228      56.680  84.887  51.562  1.00  0.00           H  
ATOM   3445  CB  GLU   228      58.280  86.077  50.867  1.00  0.00           C  
ATOM   3446  HB2 GLU   228      59.137  85.581  51.324  1.00  0.00           H  
ATOM   3447  HB3 GLU   228      58.569  86.496  49.904  1.00  0.00           H  
ATOM   3448  CG  GLU   228      57.803  87.334  51.590  1.00  0.00           C  
ATOM   3449  HG2 GLU   228      58.490  88.179  51.558  1.00  0.00           H  
ATOM   3450  HG3 GLU   228      56.873  87.673  51.134  1.00  0.00           H  
ATOM   3451  CD  GLU   228      57.471  86.998  52.996  1.00  0.00           C  
ATOM   3452  OE1 GLU   228      56.417  86.485  53.391  1.00  0.00           O  
ATOM   3453  OE2 GLU   228      58.321  87.282  53.925  1.00  0.00           O  
ATOM   3454  C   GLU   228      56.108  85.709  49.575  1.00  0.00           C  
ATOM   3455  O   GLU   228      56.587  86.094  48.468  1.00  0.00           O  
ATOM   3456  N   GLY   229      54.844  85.770  49.924  1.00  0.00           N  
ATOM   3457  H   GLY   229      54.593  85.422  50.839  1.00  0.00           H  
ATOM   3458  CA  GLY   229      53.726  86.107  48.988  1.00  0.00           C  
ATOM   3459  HA2 GLY   229      53.648  87.176  48.793  1.00  0.00           H  
ATOM   3460  HA3 GLY   229      54.001  85.539  48.099  1.00  0.00           H  
ATOM   3461  C   GLY   229      52.363  85.618  49.536  1.00  0.00           C  
ATOM   3462  O   GLY   229      52.095  85.892  50.670  1.00  0.00           O  
ATOM   3463  N   SER   230      51.705  84.735  48.726  1.00  0.00           N  
ATOM   3464  H   SER   230      52.175  84.553  47.851  1.00  0.00           H  
ATOM   3465  CA  SER   230      50.175  84.581  48.576  1.00  0.00           C  
ATOM   3466  HA  SER   230      49.727  85.048  49.453  1.00  0.00           H  
ATOM   3467  CB  SER   230      49.604  85.330  47.389  1.00  0.00           C  
ATOM   3468  HB2 SER   230      49.860  84.840  46.450  1.00  0.00           H  
ATOM   3469  HB3 SER   230      48.517  85.327  47.308  1.00  0.00           H  
ATOM   3470  OG  SER   230      50.064  86.741  47.357  1.00  0.00           O  
ATOM   3471  HG  SER   230      50.931  86.704  46.947  1.00  0.00           H  
ATOM   3472  C   SER   230      49.742  83.135  48.512  1.00  0.00           C  
ATOM   3473  O   SER   230      48.572  82.851  48.503  1.00  0.00           O  
ATOM   3474  N   ASN   231      50.706  82.152  48.415  1.00  0.00           N  
ATOM   3475  H   ASN   231      51.681  82.414  48.437  1.00  0.00           H  
ATOM   3476  CA  ASN   231      50.404  80.720  48.235  1.00  0.00           C  
ATOM   3477  HA  ASN   231      49.386  80.659  47.852  1.00  0.00           H  
ATOM   3478  CB  ASN   231      51.274  80.155  47.011  1.00  0.00           C  
ATOM   3479  HB2 ASN   231      50.995  80.765  46.152  1.00  0.00           H  
ATOM   3480  HB3 ASN   231      52.303  80.478  47.172  1.00  0.00           H  
ATOM   3481  CG  ASN   231      51.070  78.681  46.744  1.00  0.00           C  
ATOM   3482  OD1 ASN   231      51.523  77.820  47.470  1.00  0.00           O  
ATOM   3483  ND2 ASN   231      50.463  78.315  45.668  1.00  0.00           N  
ATOM   3484 HD21 ASN   231      49.928  78.973  45.119  1.00  0.00           H  
ATOM   3485 HD22 ASN   231      50.859  77.546  45.147  1.00  0.00           H  
ATOM   3486  C   ASN   231      50.320  79.900  49.533  1.00  0.00           C  
ATOM   3487  O   ASN   231      49.380  79.147  49.701  1.00  0.00           O  
ATOM   3488  N   ASN   232      51.072  80.214  50.601  1.00  0.00           N  
ATOM   3489  H   ASN   232      51.727  80.956  50.403  1.00  0.00           H  
ATOM   3490  CA  ASN   232      50.666  80.033  51.985  1.00  0.00           C  
ATOM   3491  HA  ASN   232      50.445  78.966  51.994  1.00  0.00           H  
ATOM   3492  CB  ASN   232      51.858  80.344  52.947  1.00  0.00           C  
ATOM   3493  HB2 ASN   232      52.712  79.670  52.879  1.00  0.00           H  
ATOM   3494  HB3 ASN   232      52.159  81.358  52.685  1.00  0.00           H  
ATOM   3495  CG  ASN   232      51.448  80.194  54.394  1.00  0.00           C  
ATOM   3496  OD1 ASN   232      50.835  79.236  54.829  1.00  0.00           O  
ATOM   3497  ND2 ASN   232      51.973  80.996  55.249  1.00  0.00           N  
ATOM   3498 HD21 ASN   232      52.367  81.886  54.983  1.00  0.00           H  
ATOM   3499 HD22 ASN   232      51.600  81.002  56.188  1.00  0.00           H  
ATOM   3500  C   ASN   232      49.388  80.764  52.272  1.00  0.00           C  
ATOM   3501  O   ASN   232      49.149  81.876  51.841  1.00  0.00           O  
ATOM   3502  N   THR   233      48.490  80.149  53.070  1.00  0.00           N  
ATOM   3503  H   THR   233      48.747  79.218  53.364  1.00  0.00           H  
ATOM   3504  CA  THR   233      47.083  80.636  53.349  1.00  0.00           C  
ATOM   3505  HA  THR   233      46.710  80.960  52.378  1.00  0.00           H  
ATOM   3506  CB  THR   233      46.158  79.546  53.727  1.00  0.00           C  
ATOM   3507  HB  THR   233      45.234  80.104  53.880  1.00  0.00           H  
ATOM   3508  CG2 THR   233      45.956  78.497  52.711  1.00  0.00           C  
ATOM   3509 HG21 THR   233      45.754  78.991  51.761  1.00  0.00           H  
ATOM   3510 HG22 THR   233      46.887  77.937  52.618  1.00  0.00           H  
ATOM   3511 HG23 THR   233      45.133  77.798  52.856  1.00  0.00           H  
ATOM   3512  OG1 THR   233      46.502  78.818  54.943  1.00  0.00           O  
ATOM   3513  HG1 THR   233      45.753  78.289  55.225  1.00  0.00           H  
ATOM   3514  C   THR   233      47.021  81.715  54.389  1.00  0.00           C  
ATOM   3515  O   THR   233      46.279  82.721  54.306  1.00  0.00           O  
ATOM   3516  N   GLU   234      47.956  81.631  55.390  1.00  0.00           N  
ATOM   3517  H   GLU   234      48.555  80.817  55.399  1.00  0.00           H  
ATOM   3518  CA  GLU   234      47.891  82.357  56.644  1.00  0.00           C  
ATOM   3519  HA  GLU   234      47.364  83.306  56.552  1.00  0.00           H  
ATOM   3520  CB  GLU   234      47.140  81.464  57.605  1.00  0.00           C  
ATOM   3521  HB2 GLU   234      46.360  80.865  57.136  1.00  0.00           H  
ATOM   3522  HB3 GLU   234      47.771  80.681  58.027  1.00  0.00           H  
ATOM   3523  CG  GLU   234      46.468  82.221  58.753  1.00  0.00           C  
ATOM   3524  HG2 GLU   234      47.152  82.848  59.326  1.00  0.00           H  
ATOM   3525  HG3 GLU   234      45.745  82.972  58.437  1.00  0.00           H  
ATOM   3526  CD  GLU   234      45.610  81.314  59.651  1.00  0.00           C  
ATOM   3527  OE1 GLU   234      46.128  80.329  60.155  1.00  0.00           O  
ATOM   3528  OE2 GLU   234      44.485  81.733  60.059  1.00  0.00           O  
ATOM   3529  C   GLU   234      49.256  82.663  57.237  1.00  0.00           C  
ATOM   3530  O   GLU   234      50.141  81.796  57.199  1.00  0.00           O  
ATOM   3531  N   GLY   235      49.392  83.757  57.938  1.00  0.00           N  
ATOM   3532  H   GLY   235      48.719  84.496  57.793  1.00  0.00           H  
ATOM   3533  CA  GLY   235      50.644  84.217  58.428  1.00  0.00           C  
ATOM   3534  HA2 GLY   235      51.450  84.106  57.703  1.00  0.00           H  
ATOM   3535  HA3 GLY   235      50.652  85.299  58.564  1.00  0.00           H  
ATOM   3536  C   GLY   235      50.925  83.740  59.818  1.00  0.00           C  
ATOM   3537  O   GLY   235      51.695  84.370  60.497  1.00  0.00           O  
ATOM   3538  N   SER   236      50.225  82.677  60.254  1.00  0.00           N  
ATOM   3539  H   SER   236      49.582  82.284  59.582  1.00  0.00           H  
ATOM   3540  CA  SER   236      49.924  82.288  61.666  1.00  0.00           C  
ATOM   3541  HA  SER   236      49.769  83.122  62.350  1.00  0.00           H  
ATOM   3542  CB  SER   236      48.637  81.456  61.800  1.00  0.00           C  
ATOM   3543  HB2 SER   236      48.522  81.134  62.836  1.00  0.00           H  
ATOM   3544  HB3 SER   236      47.769  82.072  61.564  1.00  0.00           H  
ATOM   3545  OG  SER   236      48.614  80.360  60.951  1.00  0.00           O  
ATOM   3546  HG  SER   236      47.706  80.297  60.645  1.00  0.00           H  
ATOM   3547  C   SER   236      51.072  81.509  62.193  1.00  0.00           C  
ATOM   3548  O   SER   236      52.117  81.261  61.560  1.00  0.00           O  
ATOM   3549  N   ASP   237      51.027  81.158  63.460  1.00  0.00           N  
ATOM   3550  H   ASP   237      50.347  81.621  64.047  1.00  0.00           H  
ATOM   3551  CA  ASP   237      52.116  80.455  64.178  1.00  0.00           C  
ATOM   3552  HA  ASP   237      53.105  80.743  63.822  1.00  0.00           H  
ATOM   3553  CB  ASP   237      52.159  80.892  65.638  1.00  0.00           C  
ATOM   3554  HB2 ASP   237      53.165  80.737  66.026  1.00  0.00           H  
ATOM   3555  HB3 ASP   237      51.922  81.955  65.690  1.00  0.00           H  
ATOM   3556  CG  ASP   237      51.062  80.335  66.503  1.00  0.00           C  
ATOM   3557  OD1 ASP   237      49.893  80.749  66.538  1.00  0.00           O  
ATOM   3558  OD2 ASP   237      51.379  79.584  67.458  1.00  0.00           O  
ATOM   3559  C   ASP   237      52.086  78.964  63.950  1.00  0.00           C  
ATOM   3560  O   ASP   237      53.013  78.251  64.212  1.00  0.00           O  
ATOM   3561  N   THR   238      50.937  78.417  63.635  1.00  0.00           N  
ATOM   3562  H   THR   238      50.175  79.020  63.359  1.00  0.00           H  
ATOM   3563  CA  THR   238      50.741  76.969  63.432  1.00  0.00           C  
ATOM   3564  HA  THR   238      51.726  76.507  63.359  1.00  0.00           H  
ATOM   3565  CB  THR   238      50.057  76.256  64.618  1.00  0.00           C  
ATOM   3566  HB  THR   238      50.067  75.199  64.354  1.00  0.00           H  
ATOM   3567  CG2 THR   238      50.808  76.411  65.956  1.00  0.00           C  
ATOM   3568 HG21 THR   238      50.928  77.491  66.044  1.00  0.00           H  
ATOM   3569 HG22 THR   238      50.325  75.827  66.739  1.00  0.00           H  
ATOM   3570 HG23 THR   238      51.810  75.996  65.845  1.00  0.00           H  
ATOM   3571  OG1 THR   238      48.706  76.615  64.750  1.00  0.00           O  
ATOM   3572  HG1 THR   238      48.279  75.829  65.099  1.00  0.00           H  
ATOM   3573  C   THR   238      49.862  76.714  62.246  1.00  0.00           C  
ATOM   3574  O   THR   238      49.150  77.588  61.766  1.00  0.00           O  
ATOM   3575  N   ILE   239      49.990  75.521  61.671  1.00  0.00           N  
ATOM   3576  H   ILE   239      50.819  75.004  61.926  1.00  0.00           H  
ATOM   3577  CA  ILE   239      48.967  74.664  61.084  1.00  0.00           C  
ATOM   3578  HA  ILE   239      48.218  75.262  60.565  1.00  0.00           H  
ATOM   3579  CB  ILE   239      49.539  73.737  59.989  1.00  0.00           C  
ATOM   3580  HB  ILE   239      49.780  72.774  60.440  1.00  0.00           H  
ATOM   3581  CG2 ILE   239      48.438  73.559  58.937  1.00  0.00           C  
ATOM   3582 HG21 ILE   239      48.070  74.470  58.465  1.00  0.00           H  
ATOM   3583 HG22 ILE   239      48.820  73.012  58.075  1.00  0.00           H  
ATOM   3584 HG23 ILE   239      47.553  73.137  59.415  1.00  0.00           H  
ATOM   3585  CG1 ILE   239      50.818  74.203  59.346  1.00  0.00           C  
ATOM   3586 HG12 ILE   239      50.657  75.009  58.631  1.00  0.00           H  
ATOM   3587 HG13 ILE   239      51.552  74.605  60.045  1.00  0.00           H  
ATOM   3588  CD1 ILE   239      51.529  73.031  58.575  1.00  0.00           C  
ATOM   3589 HD11 ILE   239      51.557  72.156  59.225  1.00  0.00           H  
ATOM   3590 HD12 ILE   239      50.997  72.641  57.707  1.00  0.00           H  
ATOM   3591 HD13 ILE   239      52.573  73.286  58.389  1.00  0.00           H  
ATOM   3592  C   ILE   239      48.268  73.838  62.180  1.00  0.00           C  
ATOM   3593  O   ILE   239      48.770  73.007  62.896  1.00  0.00           O  
ATOM   3594  N   THR   240      47.038  74.118  62.364  1.00  0.00           N  
ATOM   3595  H   THR   240      46.557  74.600  61.619  1.00  0.00           H  
ATOM   3596  CA  THR   240      46.133  73.386  63.329  1.00  0.00           C  
ATOM   3597  HA  THR   240      46.785  73.082  64.148  1.00  0.00           H  
ATOM   3598  CB  THR   240      45.077  74.309  63.904  1.00  0.00           C  
ATOM   3599  HB  THR   240      44.324  74.564  63.158  1.00  0.00           H  
ATOM   3600  CG2 THR   240      44.196  73.575  64.922  1.00  0.00           C  
ATOM   3601 HG21 THR   240      44.769  72.840  65.487  1.00  0.00           H  
ATOM   3602 HG22 THR   240      43.660  74.206  65.632  1.00  0.00           H  
ATOM   3603 HG23 THR   240      43.372  72.992  64.510  1.00  0.00           H  
ATOM   3604  OG1 THR   240      45.509  75.478  64.513  1.00  0.00           O  
ATOM   3605  HG1 THR   240      45.751  76.066  63.793  1.00  0.00           H  
ATOM   3606  C   THR   240      45.443  72.333  62.487  1.00  0.00           C  
ATOM   3607  O   THR   240      44.863  72.750  61.471  1.00  0.00           O  
ATOM   3608  N   LEU   241      45.615  71.055  62.655  1.00  0.00           N  
ATOM   3609  H   LEU   241      46.216  70.718  63.394  1.00  0.00           H  
ATOM   3610  CA  LEU   241      44.766  69.994  62.133  1.00  0.00           C  
ATOM   3611  HA  LEU   241      44.474  70.280  61.123  1.00  0.00           H  
ATOM   3612  CB  LEU   241      45.461  68.636  62.175  1.00  0.00           C  
ATOM   3613  HB2 LEU   241      45.784  68.440  63.197  1.00  0.00           H  
ATOM   3614  HB3 LEU   241      44.734  67.966  61.715  1.00  0.00           H  
ATOM   3615  CG  LEU   241      46.777  68.538  61.380  1.00  0.00           C  
ATOM   3616  HG  LEU   241      47.454  69.366  61.589  1.00  0.00           H  
ATOM   3617  CD1 LEU   241      47.632  67.330  61.810  1.00  0.00           C  
ATOM   3618 HD11 LEU   241      48.599  67.389  61.310  1.00  0.00           H  
ATOM   3619 HD12 LEU   241      47.842  67.330  62.880  1.00  0.00           H  
ATOM   3620 HD13 LEU   241      47.152  66.364  61.653  1.00  0.00           H  
ATOM   3621  CD2 LEU   241      46.543  68.433  59.878  1.00  0.00           C  
ATOM   3622 HD21 LEU   241      47.483  68.121  59.423  1.00  0.00           H  
ATOM   3623 HD22 LEU   241      45.855  67.596  59.759  1.00  0.00           H  
ATOM   3624 HD23 LEU   241      46.091  69.331  59.458  1.00  0.00           H  
ATOM   3625  C   LEU   241      43.458  69.911  62.955  1.00  0.00           C  
ATOM   3626  O   LEU   241      43.574  69.424  64.100  1.00  0.00           O  
ATOM   3627  N   PRO   242      42.288  70.136  62.420  1.00  0.00           N  
ATOM   3628  CD  PRO   242      42.010  71.264  61.532  1.00  0.00           C  
ATOM   3629  HD2 PRO   242      42.467  71.128  60.551  1.00  0.00           H  
ATOM   3630  HD3 PRO   242      42.390  72.193  61.956  1.00  0.00           H  
ATOM   3631  CG  PRO   242      40.436  71.351  61.366  1.00  0.00           C  
ATOM   3632  HG2 PRO   242      40.230  71.138  60.318  1.00  0.00           H  
ATOM   3633  HG3 PRO   242      39.985  72.305  61.640  1.00  0.00           H  
ATOM   3634  CB  PRO   242      39.940  70.156  62.238  1.00  0.00           C  
ATOM   3635  HB2 PRO   242      39.499  69.399  61.589  1.00  0.00           H  
ATOM   3636  HB3 PRO   242      39.177  70.554  62.906  1.00  0.00           H  
ATOM   3637  CA  PRO   242      41.090  69.595  62.986  1.00  0.00           C  
ATOM   3638  HA  PRO   242      40.979  69.891  64.029  1.00  0.00           H  
ATOM   3639  C   PRO   242      41.162  68.079  63.044  1.00  0.00           C  
ATOM   3640  O   PRO   242      41.387  67.456  61.991  1.00  0.00           O  
ATOM   3641  N   CYX   243      40.633  67.554  64.187  1.00  0.00           N  
ATOM   3642  H   CYX   243      40.220  68.114  64.920  1.00  0.00           H  
ATOM   3643  CA  CYX   243      40.789  66.093  64.392  1.00  0.00           C  
ATOM   3644  HA  CYX   243      40.935  65.520  63.476  1.00  0.00           H  
ATOM   3645  CB  CYX   243      42.112  65.763  65.150  1.00  0.00           C  
ATOM   3646  HB2 CYX   243      42.031  66.175  66.156  1.00  0.00           H  
ATOM   3647  HB3 CYX   243      42.050  64.694  65.353  1.00  0.00           H  
ATOM   3648  SG  CYX   243      43.711  66.213  64.321  1.00  0.00           S  
ATOM   3649  C   CYX   243      39.589  65.458  65.009  1.00  0.00           C  
ATOM   3650  O   CYX   243      38.765  66.089  65.664  1.00  0.00           O  
ATOM   3651  N   ARG   244      39.448  64.172  64.677  1.00  0.00           N  
ATOM   3652  H   ARG   244      39.966  63.698  63.950  1.00  0.00           H  
ATOM   3653  CA  ARG   244      38.413  63.262  65.123  1.00  0.00           C  
ATOM   3654  HA  ARG   244      37.713  63.686  65.843  1.00  0.00           H  
ATOM   3655  CB  ARG   244      37.536  62.800  63.976  1.00  0.00           C  
ATOM   3656  HB2 ARG   244      38.146  62.330  63.204  1.00  0.00           H  
ATOM   3657  HB3 ARG   244      36.922  62.073  64.508  1.00  0.00           H  
ATOM   3658  CG  ARG   244      36.622  63.791  63.325  1.00  0.00           C  
ATOM   3659  HG2 ARG   244      35.773  63.901  63.999  1.00  0.00           H  
ATOM   3660  HG3 ARG   244      37.082  64.777  63.270  1.00  0.00           H  
ATOM   3661  CD  ARG   244      36.210  63.312  61.928  1.00  0.00           C  
ATOM   3662  HD2 ARG   244      37.056  62.844  61.425  1.00  0.00           H  
ATOM   3663  HD3 ARG   244      35.384  62.613  62.064  1.00  0.00           H  
ATOM   3664  NE  ARG   244      35.652  64.408  61.193  1.00  0.00           N  
ATOM   3665  HE  ARG   244      35.326  65.205  61.721  1.00  0.00           H  
ATOM   3666  CZ  ARG   244      35.286  64.544  59.916  1.00  0.00           C  
ATOM   3667  NH1 ARG   244      35.105  65.694  59.345  1.00  0.00           N  
ATOM   3668 HH11 ARG   244      35.629  66.431  59.795  1.00  0.00           H  
ATOM   3669 HH12 ARG   244      35.127  65.508  58.352  1.00  0.00           H  
ATOM   3670  NH2 ARG   244      35.133  63.549  59.152  1.00  0.00           N  
ATOM   3671 HH21 ARG   244      35.184  62.606  59.512  1.00  0.00           H  
ATOM   3672 HH22 ARG   244      34.700  63.781  58.269  1.00  0.00           H  
ATOM   3673  C   ARG   244      39.021  62.074  65.911  1.00  0.00           C  
ATOM   3674  O   ARG   244      39.918  61.386  65.368  1.00  0.00           O  
ATOM   3675  N   ILE   245      38.829  62.110  67.255  1.00  0.00           N  
ATOM   3676  H   ILE   245      38.032  62.641  67.576  1.00  0.00           H  
ATOM   3677  CA  ILE   245      39.678  61.361  68.230  1.00  0.00           C  
ATOM   3678  HA  ILE   245      40.347  60.680  67.704  1.00  0.00           H  
ATOM   3679  CB  ILE   245      40.538  62.240  69.142  1.00  0.00           C  
ATOM   3680  HB  ILE   245      39.892  62.633  69.926  1.00  0.00           H  
ATOM   3681  CG2 ILE   245      41.682  61.498  69.739  1.00  0.00           C  
ATOM   3682 HG21 ILE   245      41.407  60.567  70.235  1.00  0.00           H  
ATOM   3683 HG22 ILE   245      42.465  61.394  68.989  1.00  0.00           H  
ATOM   3684 HG23 ILE   245      42.125  62.109  70.525  1.00  0.00           H  
ATOM   3685  CG1 ILE   245      41.150  63.487  68.485  1.00  0.00           C  
ATOM   3686 HG12 ILE   245      42.050  63.779  69.027  1.00  0.00           H  
ATOM   3687 HG13 ILE   245      41.532  63.114  67.534  1.00  0.00           H  
ATOM   3688  CD1 ILE   245      40.364  64.762  68.361  1.00  0.00           C  
ATOM   3689 HD11 ILE   245      40.005  65.092  69.335  1.00  0.00           H  
ATOM   3690 HD12 ILE   245      40.959  65.557  67.913  1.00  0.00           H  
ATOM   3691 HD13 ILE   245      39.372  64.659  67.921  1.00  0.00           H  
ATOM   3692  C   ILE   245      38.791  60.463  69.045  1.00  0.00           C  
ATOM   3693  O   ILE   245      37.672  60.764  69.341  1.00  0.00           O  
ATOM   3694  N   LYS   246      39.228  59.190  69.189  1.00  0.00           N  
ATOM   3695  H   LYS   246      40.147  59.008  68.810  1.00  0.00           H  
ATOM   3696  CA  LYS   246      38.332  58.049  69.399  1.00  0.00           C  
ATOM   3697  HA  LYS   246      37.491  58.234  70.067  1.00  0.00           H  
ATOM   3698  CB  LYS   246      37.694  57.467  68.120  1.00  0.00           C  
ATOM   3699  HB2 LYS   246      38.398  57.350  67.296  1.00  0.00           H  
ATOM   3700  HB3 LYS   246      37.202  56.498  68.197  1.00  0.00           H  
ATOM   3701  CG  LYS   246      36.562  58.425  67.643  1.00  0.00           C  
ATOM   3702  HG2 LYS   246      35.966  58.718  68.508  1.00  0.00           H  
ATOM   3703  HG3 LYS   246      37.046  59.359  67.355  1.00  0.00           H  
ATOM   3704  CD  LYS   246      35.753  57.862  66.442  1.00  0.00           C  
ATOM   3705  HD2 LYS   246      35.473  58.761  65.893  1.00  0.00           H  
ATOM   3706  HD3 LYS   246      36.567  57.378  65.903  1.00  0.00           H  
ATOM   3707  CE  LYS   246      34.575  56.988  66.739  1.00  0.00           C  
ATOM   3708  HE2 LYS   246      34.442  56.353  65.864  1.00  0.00           H  
ATOM   3709  HE3 LYS   246      34.810  56.537  67.704  1.00  0.00           H  
ATOM   3710  NZ  LYS   246      33.366  57.765  67.141  1.00  0.00           N  
ATOM   3711  HZ1 LYS   246      32.750  58.023  66.383  1.00  0.00           H  
ATOM   3712  HZ2 LYS   246      32.792  57.246  67.790  1.00  0.00           H  
ATOM   3713  HZ3 LYS   246      33.616  58.684  67.478  1.00  0.00           H  
ATOM   3714  C   LYS   246      39.198  56.958  70.018  1.00  0.00           C  
ATOM   3715  O   LYS   246      40.160  56.500  69.430  1.00  0.00           O  
ATOM   3716  N   GLN   247      38.893  56.687  71.317  1.00  0.00           N  
ATOM   3717  H   GLN   247      38.129  57.141  71.797  1.00  0.00           H  
ATOM   3718  CA  GLN   247      39.499  55.538  72.031  1.00  0.00           C  
ATOM   3719  HA  GLN   247      40.544  55.471  71.729  1.00  0.00           H  
ATOM   3720  CB  GLN   247      39.352  55.776  73.535  1.00  0.00           C  
ATOM   3721  HB2 GLN   247      38.265  55.710  73.586  1.00  0.00           H  
ATOM   3722  HB3 GLN   247      39.931  55.017  74.062  1.00  0.00           H  
ATOM   3723  CG  GLN   247      39.908  57.113  74.024  1.00  0.00           C  
ATOM   3724  HG2 GLN   247      40.989  56.973  74.002  1.00  0.00           H  
ATOM   3725  HG3 GLN   247      39.515  57.906  73.388  1.00  0.00           H  
ATOM   3726  CD  GLN   247      39.489  57.266  75.524  1.00  0.00           C  
ATOM   3727  OE1 GLN   247      38.351  57.182  75.809  1.00  0.00           O  
ATOM   3728  NE2 GLN   247      40.353  57.549  76.434  1.00  0.00           N  
ATOM   3729 HE21 GLN   247      40.057  57.478  77.397  1.00  0.00           H  
ATOM   3730 HE22 GLN   247      41.219  57.989  76.156  1.00  0.00           H  
ATOM   3731  C   GLN   247      38.767  54.143  71.688  1.00  0.00           C  
ATOM   3732  O   GLN   247      37.549  54.153  71.409  1.00  0.00           O  
ATOM   3733  N   ILE   248      39.551  53.072  71.744  1.00  0.00           N  
ATOM   3734  H   ILE   248      40.545  53.211  71.855  1.00  0.00           H  
ATOM   3735  CA  ILE   248      39.032  51.671  71.976  1.00  0.00           C  
ATOM   3736  HA  ILE   248      38.086  51.618  71.438  1.00  0.00           H  
ATOM   3737  CB  ILE   248      39.942  50.538  71.436  1.00  0.00           C  
ATOM   3738  HB  ILE   248      40.946  50.615  71.854  1.00  0.00           H  
ATOM   3739  CG2 ILE   248      39.317  49.174  71.778  1.00  0.00           C  
ATOM   3740 HG21 ILE   248      40.082  48.414  71.619  1.00  0.00           H  
ATOM   3741 HG22 ILE   248      39.127  49.035  72.842  1.00  0.00           H  
ATOM   3742 HG23 ILE   248      38.446  48.928  71.170  1.00  0.00           H  
ATOM   3743  CG1 ILE   248      39.977  50.740  69.915  1.00  0.00           C  
ATOM   3744 HG12 ILE   248      39.123  50.238  69.460  1.00  0.00           H  
ATOM   3745 HG13 ILE   248      40.024  51.778  69.585  1.00  0.00           H  
ATOM   3746  CD1 ILE   248      41.212  50.003  69.327  1.00  0.00           C  
ATOM   3747 HD11 ILE   248      41.001  49.744  68.290  1.00  0.00           H  
ATOM   3748 HD12 ILE   248      42.030  50.721  69.274  1.00  0.00           H  
ATOM   3749 HD13 ILE   248      41.450  49.120  69.921  1.00  0.00           H  
ATOM   3750  C   ILE   248      38.542  51.613  73.408  1.00  0.00           C  
ATOM   3751  O   ILE   248      39.363  51.936  74.283  1.00  0.00           O  
ATOM   3752  N   ILE   249      37.325  51.068  73.571  1.00  0.00           N  
ATOM   3753  H   ILE   249      36.689  50.968  72.793  1.00  0.00           H  
ATOM   3754  CA  ILE   249      36.760  50.859  74.927  1.00  0.00           C  
ATOM   3755  HA  ILE   249      37.540  50.987  75.677  1.00  0.00           H  
ATOM   3756  CB  ILE   249      35.537  51.773  75.210  1.00  0.00           C  
ATOM   3757  HB  ILE   249      35.091  51.461  76.153  1.00  0.00           H  
ATOM   3758  CG2 ILE   249      35.968  53.214  75.507  1.00  0.00           C  
ATOM   3759 HG21 ILE   249      36.640  53.305  76.361  1.00  0.00           H  
ATOM   3760 HG22 ILE   249      36.505  53.636  74.658  1.00  0.00           H  
ATOM   3761 HG23 ILE   249      35.112  53.842  75.754  1.00  0.00           H  
ATOM   3762  CG1 ILE   249      34.369  51.642  74.188  1.00  0.00           C  
ATOM   3763 HG12 ILE   249      34.497  52.425  73.441  1.00  0.00           H  
ATOM   3764 HG13 ILE   249      34.443  50.739  73.582  1.00  0.00           H  
ATOM   3765  CD1 ILE   249      33.006  51.747  74.943  1.00  0.00           C  
ATOM   3766 HD11 ILE   249      32.975  52.567  75.660  1.00  0.00           H  
ATOM   3767 HD12 ILE   249      32.339  51.963  74.108  1.00  0.00           H  
ATOM   3768 HD13 ILE   249      32.728  50.829  75.460  1.00  0.00           H  
ATOM   3769  C   ILE   249      36.346  49.405  75.265  1.00  0.00           C  
ATOM   3770  O   ILE   249      36.140  49.081  76.473  1.00  0.00           O  
ATOM   3771  N   ASN   250      36.013  48.559  74.264  1.00  0.00           N  
ATOM   3772  H   ASN   250      36.317  48.913  73.368  1.00  0.00           H  
ATOM   3773  CA  ASN   250      35.676  47.162  74.419  1.00  0.00           C  
ATOM   3774  HA  ASN   250      36.193  46.874  75.334  1.00  0.00           H  
ATOM   3775  CB  ASN   250      34.083  47.112  74.578  1.00  0.00           C  
ATOM   3776  HB2 ASN   250      33.899  47.300  75.636  1.00  0.00           H  
ATOM   3777  HB3 ASN   250      33.573  47.822  73.927  1.00  0.00           H  
ATOM   3778  CG  ASN   250      33.585  45.755  74.223  1.00  0.00           C  
ATOM   3779  OD1 ASN   250      33.675  44.794  75.083  1.00  0.00           O  
ATOM   3780  ND2 ASN   250      33.446  45.394  72.961  1.00  0.00           N  
ATOM   3781 HD21 ASN   250      32.857  44.584  72.831  1.00  0.00           H  
ATOM   3782 HD22 ASN   250      33.775  45.930  72.171  1.00  0.00           H  
ATOM   3783  C   ASN   250      36.254  46.282  73.284  1.00  0.00           C  
ATOM   3784  O   ASN   250      36.117  46.585  72.112  1.00  0.00           O  
ATOM   3785  N   MET   251      36.841  45.155  73.626  1.00  0.00           N  
ATOM   3786  H   MET   251      36.986  44.921  74.597  1.00  0.00           H  
ATOM   3787  CA  MET   251      37.364  44.103  72.742  1.00  0.00           C  
ATOM   3788  HA  MET   251      37.889  44.475  71.863  1.00  0.00           H  
ATOM   3789  CB  MET   251      38.414  43.327  73.511  1.00  0.00           C  
ATOM   3790  HB2 MET   251      38.329  43.332  74.598  1.00  0.00           H  
ATOM   3791  HB3 MET   251      38.438  42.289  73.177  1.00  0.00           H  
ATOM   3792  CG  MET   251      39.786  43.913  73.217  1.00  0.00           C  
ATOM   3793  HG2 MET   251      39.883  43.704  72.151  1.00  0.00           H  
ATOM   3794  HG3 MET   251      39.807  45.001  73.278  1.00  0.00           H  
ATOM   3795  SD  MET   251      41.043  43.116  74.328  1.00  0.00           S  
ATOM   3796  CE  MET   251      41.844  41.979  73.098  1.00  0.00           C  
ATOM   3797  HE1 MET   251      41.755  42.403  72.097  1.00  0.00           H  
ATOM   3798  HE2 MET   251      42.851  41.783  73.466  1.00  0.00           H  
ATOM   3799  HE3 MET   251      41.334  41.030  72.934  1.00  0.00           H  
ATOM   3800  C   MET   251      36.193  43.219  72.162  1.00  0.00           C  
ATOM   3801  O   MET   251      35.809  42.226  72.781  1.00  0.00           O  
ATOM   3802  N   TRP   252      35.596  43.699  71.060  1.00  0.00           N  
ATOM   3803  H   TRP   252      36.157  44.201  70.387  1.00  0.00           H  
ATOM   3804  CA  TRP   252      34.409  43.199  70.432  1.00  0.00           C  
ATOM   3805  HA  TRP   252      33.779  42.927  71.280  1.00  0.00           H  
ATOM   3806  CB  TRP   252      33.738  44.295  69.640  1.00  0.00           C  
ATOM   3807  HB2 TRP   252      33.825  45.303  70.045  1.00  0.00           H  
ATOM   3808  HB3 TRP   252      34.253  44.443  68.691  1.00  0.00           H  
ATOM   3809  CG  TRP   252      32.183  44.090  69.443  1.00  0.00           C  
ATOM   3810  CD1 TRP   252      31.375  43.201  70.069  1.00  0.00           C  
ATOM   3811  HD1 TRP   252      31.695  42.451  70.778  1.00  0.00           H  
ATOM   3812  NE1 TRP   252      30.072  43.415  69.694  1.00  0.00           N  
ATOM   3813  HE1 TRP   252      29.288  42.905  70.076  1.00  0.00           H  
ATOM   3814  CE2 TRP   252      29.970  44.263  68.542  1.00  0.00           C  
ATOM   3815  CZ2 TRP   252      28.907  44.705  67.777  1.00  0.00           C  
ATOM   3816  HZ2 TRP   252      27.913  44.285  67.823  1.00  0.00           H  
ATOM   3817  CH2 TRP   252      29.159  45.708  66.821  1.00  0.00           C  
ATOM   3818  HH2 TRP   252      28.369  46.122  66.212  1.00  0.00           H  
ATOM   3819  CZ3 TRP   252      30.428  46.352  66.858  1.00  0.00           C  
ATOM   3820  HZ3 TRP   252      30.587  47.116  66.112  1.00  0.00           H  
ATOM   3821  CE3 TRP   252      31.550  45.895  67.641  1.00  0.00           C  
ATOM   3822  HE3 TRP   252      32.538  46.312  67.514  1.00  0.00           H  
ATOM   3823  CD2 TRP   252      31.313  44.849  68.538  1.00  0.00           C  
ATOM   3824  C   TRP   252      34.783  41.975  69.634  1.00  0.00           C  
ATOM   3825  O   TRP   252      34.422  41.815  68.459  1.00  0.00           O  
ATOM   3826  N   CYX   253      35.602  41.093  70.175  1.00  0.00           N  
ATOM   3827  H   CYX   253      35.718  41.152  71.176  1.00  0.00           H  
ATOM   3828  CA  CYX   253      36.519  40.217  69.389  1.00  0.00           C  
ATOM   3829  HA  CYX   253      36.729  40.571  68.380  1.00  0.00           H  
ATOM   3830  CB  CYX   253      37.814  40.156  70.296  1.00  0.00           C  
ATOM   3831  HB2 CYX   253      37.529  40.294  71.339  1.00  0.00           H  
ATOM   3832  HB3 CYX   253      38.297  39.182  70.218  1.00  0.00           H  
ATOM   3833  SG  CYX   253      38.943  41.489  69.943  1.00  0.00           S  
ATOM   3834  C   CYX   253      35.867  38.891  69.057  1.00  0.00           C  
ATOM   3835  O   CYX   253      36.208  38.329  68.039  1.00  0.00           O  
ATOM   3836  N   LYS   254      34.964  38.349  69.906  1.00  0.00           N  
ATOM   3837  H   LYS   254      34.713  38.992  70.644  1.00  0.00           H  
ATOM   3838  CA  LYS   254      34.248  37.105  69.651  1.00  0.00           C  
ATOM   3839  HA  LYS   254      35.019  36.404  69.334  1.00  0.00           H  
ATOM   3840  CB  LYS   254      33.492  36.656  70.953  1.00  0.00           C  
ATOM   3841  HB2 LYS   254      32.977  37.433  71.518  1.00  0.00           H  
ATOM   3842  HB3 LYS   254      32.739  35.894  70.753  1.00  0.00           H  
ATOM   3843  CG  LYS   254      34.471  36.003  71.937  1.00  0.00           C  
ATOM   3844  HG2 LYS   254      35.377  36.608  71.929  1.00  0.00           H  
ATOM   3845  HG3 LYS   254      34.121  36.036  72.969  1.00  0.00           H  
ATOM   3846  CD  LYS   254      34.672  34.522  71.582  1.00  0.00           C  
ATOM   3847  HD2 LYS   254      33.695  34.042  71.533  1.00  0.00           H  
ATOM   3848  HD3 LYS   254      35.124  34.485  70.591  1.00  0.00           H  
ATOM   3849  CE  LYS   254      35.430  33.680  72.570  1.00  0.00           C  
ATOM   3850  HE2 LYS   254      36.263  34.265  72.960  1.00  0.00           H  
ATOM   3851  HE3 LYS   254      34.693  33.621  73.371  1.00  0.00           H  
ATOM   3852  NZ  LYS   254      35.846  32.349  72.130  1.00  0.00           N  
ATOM   3853  HZ1 LYS   254      35.351  32.005  71.320  1.00  0.00           H  
ATOM   3854  HZ2 LYS   254      36.820  32.362  71.865  1.00  0.00           H  
ATOM   3855  HZ3 LYS   254      35.685  31.629  72.821  1.00  0.00           H  
ATOM   3856  C   LYS   254      33.247  37.234  68.458  1.00  0.00           C  
ATOM   3857  O   LYS   254      33.043  36.220  67.666  1.00  0.00           O  
ATOM   3858  N   VAL   255      32.621  38.436  68.277  1.00  0.00           N  
ATOM   3859  H   VAL   255      32.692  39.076  69.055  1.00  0.00           H  
ATOM   3860  CA  VAL   255      31.794  38.894  67.157  1.00  0.00           C  
ATOM   3861  HA  VAL   255      31.245  38.017  66.813  1.00  0.00           H  
ATOM   3862  CB  VAL   255      30.827  39.990  67.781  1.00  0.00           C  
ATOM   3863  HB  VAL   255      31.406  40.400  68.609  1.00  0.00           H  
ATOM   3864  CG1 VAL   255      30.420  41.145  66.869  1.00  0.00           C  
ATOM   3865 HG11 VAL   255      29.490  41.549  67.269  1.00  0.00           H  
ATOM   3866 HG12 VAL   255      31.209  41.896  66.817  1.00  0.00           H  
ATOM   3867 HG13 VAL   255      30.096  40.826  65.878  1.00  0.00           H  
ATOM   3868  CG2 VAL   255      29.584  39.296  68.198  1.00  0.00           C  
ATOM   3869 HG21 VAL   255      29.067  38.942  67.305  1.00  0.00           H  
ATOM   3870 HG22 VAL   255      29.793  38.487  68.898  1.00  0.00           H  
ATOM   3871 HG23 VAL   255      28.942  40.029  68.687  1.00  0.00           H  
ATOM   3872  C   VAL   255      32.539  39.415  65.912  1.00  0.00           C  
ATOM   3873  O   VAL   255      32.029  39.180  64.784  1.00  0.00           O  
ATOM   3874  N   GLY   256      33.509  40.310  66.101  1.00  0.00           N  
ATOM   3875  H   GLY   256      33.731  40.668  67.019  1.00  0.00           H  
ATOM   3876  CA  GLY   256      34.255  40.915  65.038  1.00  0.00           C  
ATOM   3877  HA2 GLY   256      34.424  40.237  64.201  1.00  0.00           H  
ATOM   3878  HA3 GLY   256      33.700  41.767  64.646  1.00  0.00           H  
ATOM   3879  C   GLY   256      35.667  41.419  65.538  1.00  0.00           C  
ATOM   3880  O   GLY   256      36.658  40.710  65.488  1.00  0.00           O  
ATOM   3881  N   LYS   257      35.720  42.692  65.938  1.00  0.00           N  
ATOM   3882  H   LYS   257      34.809  43.126  65.969  1.00  0.00           H  
ATOM   3883  CA  LYS   257      36.983  43.396  66.061  1.00  0.00           C  
ATOM   3884  HA  LYS   257      37.735  42.618  66.191  1.00  0.00           H  
ATOM   3885  CB  LYS   257      37.361  44.171  64.760  1.00  0.00           C  
ATOM   3886  HB2 LYS   257      36.527  44.571  64.184  1.00  0.00           H  
ATOM   3887  HB3 LYS   257      38.012  44.998  65.044  1.00  0.00           H  
ATOM   3888  CG  LYS   257      38.250  43.324  63.947  1.00  0.00           C  
ATOM   3889  HG2 LYS   257      39.141  43.040  64.506  1.00  0.00           H  
ATOM   3890  HG3 LYS   257      37.831  42.369  63.631  1.00  0.00           H  
ATOM   3891  CD  LYS   257      38.788  44.064  62.728  1.00  0.00           C  
ATOM   3892  HD2 LYS   257      38.796  45.139  62.909  1.00  0.00           H  
ATOM   3893  HD3 LYS   257      39.817  43.817  62.464  1.00  0.00           H  
ATOM   3894  CE  LYS   257      37.894  43.882  61.439  1.00  0.00           C  
ATOM   3895  HE2 LYS   257      38.169  42.890  61.078  1.00  0.00           H  
ATOM   3896  HE3 LYS   257      36.840  43.827  61.714  1.00  0.00           H  
ATOM   3897  NZ  LYS   257      38.182  44.746  60.296  1.00  0.00           N  
ATOM   3898  HZ1 LYS   257      37.701  44.570  59.426  1.00  0.00           H  
ATOM   3899  HZ2 LYS   257      37.994  45.706  60.546  1.00  0.00           H  
ATOM   3900  HZ3 LYS   257      39.163  44.690  60.065  1.00  0.00           H  
ATOM   3901  C   LYS   257      36.937  44.270  67.330  1.00  0.00           C  
ATOM   3902  O   LYS   257      37.141  43.798  68.477  1.00  0.00           O  
ATOM   3903  N   MET   258      36.611  45.569  67.195  1.00  0.00           N  
ATOM   3904  H   MET   258      36.559  45.938  66.256  1.00  0.00           H  
ATOM   3905  CA  MET   258      36.801  46.578  68.326  1.00  0.00           C  
ATOM   3906  HA  MET   258      36.967  46.128  69.305  1.00  0.00           H  
ATOM   3907  CB  MET   258      38.088  47.281  67.890  1.00  0.00           C  
ATOM   3908  HB2 MET   258      37.995  47.538  66.834  1.00  0.00           H  
ATOM   3909  HB3 MET   258      38.164  48.200  68.471  1.00  0.00           H  
ATOM   3910  CG  MET   258      39.401  46.542  68.150  1.00  0.00           C  
ATOM   3911  HG2 MET   258      39.377  45.648  67.527  1.00  0.00           H  
ATOM   3912  HG3 MET   258      40.280  47.135  67.898  1.00  0.00           H  
ATOM   3913  SD  MET   258      39.585  45.861  69.785  1.00  0.00           S  
ATOM   3914  CE  MET   258      41.293  45.438  69.908  1.00  0.00           C  
ATOM   3915  HE1 MET   258      41.687  45.058  68.965  1.00  0.00           H  
ATOM   3916  HE2 MET   258      41.844  46.363  70.074  1.00  0.00           H  
ATOM   3917  HE3 MET   258      41.400  44.782  70.772  1.00  0.00           H  
ATOM   3918  C   MET   258      35.619  47.586  68.239  1.00  0.00           C  
ATOM   3919  O   MET   258      35.125  47.916  67.174  1.00  0.00           O  
ATOM   3920  N   MET   259      35.168  47.987  69.433  1.00  0.00           N  
ATOM   3921  H   MET   259      35.460  47.516  70.278  1.00  0.00           H  
ATOM   3922  CA  MET   259      34.178  49.027  69.728  1.00  0.00           C  
ATOM   3923  HA  MET   259      33.677  49.273  68.791  1.00  0.00           H  
ATOM   3924  CB  MET   259      33.000  48.472  70.489  1.00  0.00           C  
ATOM   3925  HB2 MET   259      32.328  47.973  69.791  1.00  0.00           H  
ATOM   3926  HB3 MET   259      33.337  47.670  71.146  1.00  0.00           H  
ATOM   3927  CG  MET   259      32.147  49.599  71.167  1.00  0.00           C  
ATOM   3928  HG2 MET   259      32.781  50.242  71.777  1.00  0.00           H  
ATOM   3929  HG3 MET   259      31.818  50.249  70.356  1.00  0.00           H  
ATOM   3930  SD  MET   259      30.742  48.875  72.083  1.00  0.00           S  
ATOM   3931  CE  MET   259      29.701  48.349  70.671  1.00  0.00           C  
ATOM   3932  HE1 MET   259      30.183  48.462  69.699  1.00  0.00           H  
ATOM   3933  HE2 MET   259      29.507  47.286  70.808  1.00  0.00           H  
ATOM   3934  HE3 MET   259      28.790  48.946  70.691  1.00  0.00           H  
ATOM   3935  C   MET   259      34.724  50.376  70.237  1.00  0.00           C  
ATOM   3936  O   MET   259      35.463  50.423  71.269  1.00  0.00           O  
ATOM   3937  N   TYR   260      34.598  51.510  69.466  1.00  0.00           N  
ATOM   3938  H   TYR   260      34.066  51.498  68.608  1.00  0.00           H  
ATOM   3939  CA  TYR   260      35.184  52.802  69.810  1.00  0.00           C  
ATOM   3940  HA  TYR   260      36.009  52.587  70.489  1.00  0.00           H  
ATOM   3941  CB  TYR   260      35.743  53.566  68.591  1.00  0.00           C  
ATOM   3942  HB2 TYR   260      34.936  53.998  68.000  1.00  0.00           H  
ATOM   3943  HB3 TYR   260      36.322  54.371  69.044  1.00  0.00           H  
ATOM   3944  CG  TYR   260      36.655  52.796  67.650  1.00  0.00           C  
ATOM   3945  CD1 TYR   260      36.143  51.868  66.677  1.00  0.00           C  
ATOM   3946  HD1 TYR   260      35.083  51.908  66.475  1.00  0.00           H  
ATOM   3947  CE1 TYR   260      37.042  51.136  65.923  1.00  0.00           C  
ATOM   3948  HE1 TYR   260      36.635  50.594  65.082  1.00  0.00           H  
ATOM   3949  CZ  TYR   260      38.450  51.388  66.002  1.00  0.00           C  
ATOM   3950  OH  TYR   260      39.356  50.697  65.268  1.00  0.00           O  
ATOM   3951  HH  TYR   260      38.953  50.105  64.629  1.00  0.00           H  
ATOM   3952  CE2 TYR   260      38.979  52.414  66.865  1.00  0.00           C  
ATOM   3953  HE2 TYR   260      39.985  52.763  66.686  1.00  0.00           H  
ATOM   3954  CD2 TYR   260      38.058  53.065  67.730  1.00  0.00           C  
ATOM   3955  HD2 TYR   260      38.410  53.709  68.523  1.00  0.00           H  
ATOM   3956  C   TYR   260      34.207  53.691  70.543  1.00  0.00           C  
ATOM   3957  O   TYR   260      33.009  53.675  70.308  1.00  0.00           O  
ATOM   3958  N   ALA   261      34.657  54.581  71.433  1.00  0.00           N  
ATOM   3959  H   ALA   261      35.601  54.476  71.776  1.00  0.00           H  
ATOM   3960  CA  ALA   261      33.970  55.796  71.977  1.00  0.00           C  
ATOM   3961  HA  ALA   261      33.211  56.042  71.234  1.00  0.00           H  
ATOM   3962  CB  ALA   261      33.524  55.518  73.416  1.00  0.00           C  
ATOM   3963  HB1 ALA   261      33.141  54.504  73.536  1.00  0.00           H  
ATOM   3964  HB2 ALA   261      34.351  55.730  74.094  1.00  0.00           H  
ATOM   3965  HB3 ALA   261      32.830  56.318  73.673  1.00  0.00           H  
ATOM   3966  C   ALA   261      34.822  57.091  72.100  1.00  0.00           C  
ATOM   3967  O   ALA   261      36.039  56.921  71.986  1.00  0.00           O  
ATOM   3968  N   PRO   262      34.220  58.292  72.042  1.00  0.00           N  
ATOM   3969  CD  PRO   262      32.778  58.523  72.071  1.00  0.00           C  
ATOM   3970  HD2 PRO   262      32.328  58.243  73.024  1.00  0.00           H  
ATOM   3971  HD3 PRO   262      32.375  57.957  71.231  1.00  0.00           H  
ATOM   3972  CG  PRO   262      32.562  60.001  71.905  1.00  0.00           C  
ATOM   3973  HG2 PRO   262      32.142  60.395  72.831  1.00  0.00           H  
ATOM   3974  HG3 PRO   262      31.986  60.257  71.015  1.00  0.00           H  
ATOM   3975  CB  PRO   262      34.001  60.590  71.817  1.00  0.00           C  
ATOM   3976  HB2 PRO   262      34.065  61.442  72.494  1.00  0.00           H  
ATOM   3977  HB3 PRO   262      34.180  60.982  70.816  1.00  0.00           H  
ATOM   3978  CA  PRO   262      34.981  59.490  72.127  1.00  0.00           C  
ATOM   3979  HA  PRO   262      35.678  59.501  71.289  1.00  0.00           H  
ATOM   3980  C   PRO   262      35.688  59.691  73.443  1.00  0.00           C  
ATOM   3981  O   PRO   262      35.121  59.440  74.454  1.00  0.00           O  
ATOM   3982  N   PRO   263      36.878  60.292  73.422  1.00  0.00           N  
ATOM   3983  CD  PRO   263      37.678  60.660  72.225  1.00  0.00           C  
ATOM   3984  HD2 PRO   263      37.015  61.140  71.506  1.00  0.00           H  
ATOM   3985  HD3 PRO   263      38.271  59.810  71.885  1.00  0.00           H  
ATOM   3986  CG  PRO   263      38.766  61.630  72.664  1.00  0.00           C  
ATOM   3987  HG2 PRO   263      38.570  62.607  72.223  1.00  0.00           H  
ATOM   3988  HG3 PRO   263      39.705  61.177  72.347  1.00  0.00           H  
ATOM   3989  CB  PRO   263      38.601  61.675  74.221  1.00  0.00           C  
ATOM   3990  HB2 PRO   263      38.420  62.703  74.535  1.00  0.00           H  
ATOM   3991  HB3 PRO   263      39.573  61.337  74.579  1.00  0.00           H  
ATOM   3992  CA  PRO   263      37.526  60.724  74.638  1.00  0.00           C  
ATOM   3993  HA  PRO   263      37.860  59.842  75.184  1.00  0.00           H  
ATOM   3994  C   PRO   263      36.624  61.571  75.555  1.00  0.00           C  
ATOM   3995  O   PRO   263      36.004  62.522  75.034  1.00  0.00           O  
ATOM   3996  N   ILE   264      36.774  61.316  76.888  1.00  0.00           N  
ATOM   3997  H   ILE   264      37.654  60.850  77.056  1.00  0.00           H  
ATOM   3998  CA  ILE   264      35.973  61.928  77.980  1.00  0.00           C  
ATOM   3999  HA  ILE   264      35.797  62.984  77.772  1.00  0.00           H  
ATOM   4000  CB  ILE   264      34.553  61.412  78.325  1.00  0.00           C  
ATOM   4001  HB  ILE   264      33.881  61.864  77.595  1.00  0.00           H  
ATOM   4002  CG2 ILE   264      34.599  59.880  78.143  1.00  0.00           C  
ATOM   4003 HG21 ILE   264      35.087  59.273  78.905  1.00  0.00           H  
ATOM   4004 HG22 ILE   264      33.548  59.618  78.257  1.00  0.00           H  
ATOM   4005 HG23 ILE   264      34.922  59.545  77.157  1.00  0.00           H  
ATOM   4006  CG1 ILE   264      33.847  61.638  79.644  1.00  0.00           C  
ATOM   4007 HG12 ILE   264      32.881  61.134  79.668  1.00  0.00           H  
ATOM   4008 HG13 ILE   264      34.585  61.267  80.355  1.00  0.00           H  
ATOM   4009  CD1 ILE   264      33.534  63.087  79.912  1.00  0.00           C  
ATOM   4010 HD11 ILE   264      34.443  63.537  80.312  1.00  0.00           H  
ATOM   4011 HD12 ILE   264      33.166  63.497  78.972  1.00  0.00           H  
ATOM   4012 HD13 ILE   264      32.711  63.178  80.621  1.00  0.00           H  
ATOM   4013  C   ILE   264      36.889  61.921  79.220  1.00  0.00           C  
ATOM   4014  O   ILE   264      36.809  62.970  79.897  1.00  0.00           O  
ATOM   4015  N   SER   265      37.578  60.821  79.646  1.00  0.00           N  
ATOM   4016  H   SER   265      37.824  60.205  78.885  1.00  0.00           H  
ATOM   4017  CA  SER   265      38.187  60.562  80.882  1.00  0.00           C  
ATOM   4018  HA  SER   265      37.570  61.048  81.638  1.00  0.00           H  
ATOM   4019  CB  SER   265      38.266  59.004  81.151  1.00  0.00           C  
ATOM   4020  HB2 SER   265      38.989  58.544  80.477  1.00  0.00           H  
ATOM   4021  HB3 SER   265      38.625  58.837  82.166  1.00  0.00           H  
ATOM   4022  OG  SER   265      36.924  58.560  81.031  1.00  0.00           O  
ATOM   4023  HG  SER   265      36.691  58.287  80.140  1.00  0.00           H  
ATOM   4024  C   SER   265      39.573  61.163  80.931  1.00  0.00           C  
ATOM   4025  O   SER   265      40.462  60.862  80.115  1.00  0.00           O  
ATOM   4026  N   GLY   266      39.882  62.041  81.826  1.00  0.00           N  
ATOM   4027  H   GLY   266      39.109  62.509  82.276  1.00  0.00           H  
ATOM   4028  CA  GLY   266      41.236  62.665  81.955  1.00  0.00           C  
ATOM   4029  HA2 GLY   266      41.262  63.272  82.860  1.00  0.00           H  
ATOM   4030  HA3 GLY   266      42.088  61.996  82.070  1.00  0.00           H  
ATOM   4031  C   GLY   266      41.551  63.560  80.801  1.00  0.00           C  
ATOM   4032  O   GLY   266      41.052  64.663  80.750  1.00  0.00           O  
ATOM   4033  N   GLN   267      42.587  63.256  79.977  1.00  0.00           N  
ATOM   4034  H   GLN   267      43.068  62.406  80.236  1.00  0.00           H  
ATOM   4035  CA  GLN   267      43.024  64.048  78.887  1.00  0.00           C  
ATOM   4036  HA  GLN   267      42.288  64.801  78.607  1.00  0.00           H  
ATOM   4037  CB  GLN   267      44.340  64.767  79.099  1.00  0.00           C  
ATOM   4038  HB2 GLN   267      45.173  64.065  79.115  1.00  0.00           H  
ATOM   4039  HB3 GLN   267      44.523  65.411  78.239  1.00  0.00           H  
ATOM   4040  CG  GLN   267      44.609  65.635  80.298  1.00  0.00           C  
ATOM   4041  HG2 GLN   267      44.111  66.605  80.305  1.00  0.00           H  
ATOM   4042  HG3 GLN   267      44.184  65.083  81.137  1.00  0.00           H  
ATOM   4043  CD  GLN   267      46.025  65.860  80.616  1.00  0.00           C  
ATOM   4044  OE1 GLN   267      46.616  65.315  81.509  1.00  0.00           O  
ATOM   4045  NE2 GLN   267      46.702  66.542  79.689  1.00  0.00           N  
ATOM   4046 HE21 GLN   267      46.137  66.981  78.976  1.00  0.00           H  
ATOM   4047 HE22 GLN   267      47.582  66.975  79.929  1.00  0.00           H  
ATOM   4048  C   GLN   267      43.174  63.098  77.698  1.00  0.00           C  
ATOM   4049  O   GLN   267      43.708  62.016  77.765  1.00  0.00           O  
ATOM   4050  N   ILE   268      42.914  63.554  76.481  1.00  0.00           N  
ATOM   4051  H   ILE   268      42.356  64.393  76.420  1.00  0.00           H  
ATOM   4052  CA  ILE   268      43.798  63.205  75.290  1.00  0.00           C  
ATOM   4053  HA  ILE   268      43.705  62.127  75.159  1.00  0.00           H  
ATOM   4054  CB  ILE   268      43.232  63.951  74.075  1.00  0.00           C  
ATOM   4055  HB  ILE   268      43.062  64.997  74.330  1.00  0.00           H  
ATOM   4056  CG2 ILE   268      44.135  63.948  72.856  1.00  0.00           C  
ATOM   4057 HG21 ILE   268      43.585  63.898  71.916  1.00  0.00           H  
ATOM   4058 HG22 ILE   268      44.906  64.718  72.863  1.00  0.00           H  
ATOM   4059 HG23 ILE   268      44.699  63.016  72.866  1.00  0.00           H  
ATOM   4060  CG1 ILE   268      41.840  63.392  73.708  1.00  0.00           C  
ATOM   4061 HG12 ILE   268      41.935  62.624  72.940  1.00  0.00           H  
ATOM   4062 HG13 ILE   268      41.378  62.981  74.606  1.00  0.00           H  
ATOM   4063  CD1 ILE   268      41.024  64.497  73.152  1.00  0.00           C  
ATOM   4064 HD11 ILE   268      41.665  64.999  72.427  1.00  0.00           H  
ATOM   4065 HD12 ILE   268      40.102  64.011  72.835  1.00  0.00           H  
ATOM   4066 HD13 ILE   268      40.744  65.244  73.895  1.00  0.00           H  
ATOM   4067  C   ILE   268      45.269  63.467  75.552  1.00  0.00           C  
ATOM   4068  O   ILE   268      45.623  64.655  75.822  1.00  0.00           O  
ATOM   4069  N   ARG   269      46.032  62.394  75.366  1.00  0.00           N  
ATOM   4070  H   ARG   269      45.609  61.478  75.320  1.00  0.00           H  
ATOM   4071  CA  ARG   269      47.470  62.365  75.840  1.00  0.00           C  
ATOM   4072  HA  ARG   269      47.656  62.900  76.771  1.00  0.00           H  
ATOM   4073  CB  ARG   269      47.856  60.926  76.238  1.00  0.00           C  
ATOM   4074  HB2 ARG   269      47.609  60.266  75.407  1.00  0.00           H  
ATOM   4075  HB3 ARG   269      48.936  60.909  76.383  1.00  0.00           H  
ATOM   4076  CG  ARG   269      47.122  60.501  77.548  1.00  0.00           C  
ATOM   4077  HG2 ARG   269      47.802  60.724  78.370  1.00  0.00           H  
ATOM   4078  HG3 ARG   269      46.102  60.874  77.633  1.00  0.00           H  
ATOM   4079  CD  ARG   269      46.905  58.952  77.647  1.00  0.00           C  
ATOM   4080  HD2 ARG   269      47.754  58.434  77.202  1.00  0.00           H  
ATOM   4081  HD3 ARG   269      46.944  58.651  78.694  1.00  0.00           H  
ATOM   4082  NE  ARG   269      45.689  58.574  76.887  1.00  0.00           N  
ATOM   4083  HE  ARG   269      45.440  58.958  75.987  1.00  0.00           H  
ATOM   4084  CZ  ARG   269      44.857  57.609  77.275  1.00  0.00           C  
ATOM   4085  NH1 ARG   269      44.031  57.076  76.444  1.00  0.00           N  
ATOM   4086 HH11 ARG   269      43.682  57.719  75.747  1.00  0.00           H  
ATOM   4087 HH12 ARG   269      43.483  56.385  76.935  1.00  0.00           H  
ATOM   4088  NH2 ARG   269      44.993  56.906  78.332  1.00  0.00           N  
ATOM   4089 HH21 ARG   269      44.900  55.910  78.190  1.00  0.00           H  
ATOM   4090 HH22 ARG   269      44.881  57.409  79.201  1.00  0.00           H  
ATOM   4091  C   ARG   269      48.476  63.027  74.874  1.00  0.00           C  
ATOM   4092  O   ARG   269      49.226  63.888  75.263  1.00  0.00           O  
ATOM   4093  N   CYX   270      48.371  62.751  73.581  1.00  0.00           N  
ATOM   4094  H   CYX   270      47.779  61.939  73.481  1.00  0.00           H  
ATOM   4095  CA  CYX   270      49.514  62.838  72.627  1.00  0.00           C  
ATOM   4096  HA  CYX   270      50.224  62.118  73.036  1.00  0.00           H  
ATOM   4097  CB  CYX   270      49.082  62.301  71.243  1.00  0.00           C  
ATOM   4098  HB2 CYX   270      48.120  61.792  71.297  1.00  0.00           H  
ATOM   4099  HB3 CYX   270      48.758  63.171  70.673  1.00  0.00           H  
ATOM   4100  SG  CYX   270      50.399  61.646  70.227  1.00  0.00           S  
ATOM   4101  C   CYX   270      50.086  64.238  72.514  1.00  0.00           C  
ATOM   4102  O   CYX   270      49.525  65.137  71.838  1.00  0.00           O  
ATOM   4103  N   SER   271      51.419  64.243  72.758  1.00  0.00           N  
ATOM   4104  H   SER   271      51.663  63.366  73.195  1.00  0.00           H  
ATOM   4105  CA  SER   271      52.322  64.923  71.822  1.00  0.00           C  
ATOM   4106  HA  SER   271      51.826  65.182  70.886  1.00  0.00           H  
ATOM   4107  CB  SER   271      52.877  66.139  72.574  1.00  0.00           C  
ATOM   4108  HB2 SER   271      53.072  65.976  73.634  1.00  0.00           H  
ATOM   4109  HB3 SER   271      53.779  66.475  72.061  1.00  0.00           H  
ATOM   4110  OG  SER   271      51.948  67.197  72.608  1.00  0.00           O  
ATOM   4111  HG  SER   271      51.316  67.157  73.329  1.00  0.00           H  
ATOM   4112  C   SER   271      53.499  64.036  71.436  1.00  0.00           C  
ATOM   4113  O   SER   271      53.904  63.233  72.247  1.00  0.00           O  
ATOM   4114  N   SER   272      54.040  64.196  70.225  1.00  0.00           N  
ATOM   4115  H   SER   272      53.743  64.957  69.631  1.00  0.00           H  
ATOM   4116  CA  SER   272      55.054  63.390  69.620  1.00  0.00           C  
ATOM   4117  HA  SER   272      55.594  62.907  70.434  1.00  0.00           H  
ATOM   4118  CB  SER   272      54.289  62.193  69.037  1.00  0.00           C  
ATOM   4119  HB2 SER   272      53.493  61.891  69.718  1.00  0.00           H  
ATOM   4120  HB3 SER   272      53.806  62.343  68.072  1.00  0.00           H  
ATOM   4121  OG  SER   272      55.115  61.094  68.876  1.00  0.00           O  
ATOM   4122  HG  SER   272      54.916  60.408  69.518  1.00  0.00           H  
ATOM   4123  C   SER   272      55.935  64.150  68.648  1.00  0.00           C  
ATOM   4124  O   SER   272      55.767  65.392  68.402  1.00  0.00           O  
ATOM   4125  N   ASN   273      56.976  63.551  68.055  1.00  0.00           N  
ATOM   4126  H   ASN   273      57.009  62.560  68.246  1.00  0.00           H  
ATOM   4127  CA  ASN   273      57.851  64.117  67.022  1.00  0.00           C  
ATOM   4128  HA  ASN   273      57.683  65.192  67.085  1.00  0.00           H  
ATOM   4129  CB  ASN   273      59.369  63.994  67.419  1.00  0.00           C  
ATOM   4130  HB2 ASN   273      59.411  63.385  68.323  1.00  0.00           H  
ATOM   4131  HB3 ASN   273      59.818  63.499  66.558  1.00  0.00           H  
ATOM   4132  CG  ASN   273      60.027  65.282  67.781  1.00  0.00           C  
ATOM   4133  OD1 ASN   273      59.874  66.306  67.116  1.00  0.00           O  
ATOM   4134  ND2 ASN   273      60.995  65.345  68.604  1.00  0.00           N  
ATOM   4135 HD21 ASN   273      61.567  66.144  68.371  1.00  0.00           H  
ATOM   4136 HD22 ASN   273      61.580  64.522  68.591  1.00  0.00           H  
ATOM   4137  C   ASN   273      57.447  63.558  65.643  1.00  0.00           C  
ATOM   4138  O   ASN   273      57.486  62.352  65.442  1.00  0.00           O  
ATOM   4139  N   ILE   274      57.162  64.474  64.709  1.00  0.00           N  
ATOM   4140  H   ILE   274      57.323  65.468  64.786  1.00  0.00           H  
ATOM   4141  CA  ILE   274      57.091  63.976  63.296  1.00  0.00           C  
ATOM   4142  HA  ILE   274      56.675  62.972  63.208  1.00  0.00           H  
ATOM   4143  CB  ILE   274      56.425  65.011  62.396  1.00  0.00           C  
ATOM   4144  HB  ILE   274      57.095  65.853  62.219  1.00  0.00           H  
ATOM   4145  CG2 ILE   274      56.329  64.471  60.977  1.00  0.00           C  
ATOM   4146 HG21 ILE   274      57.255  64.124  60.519  1.00  0.00           H  
ATOM   4147 HG22 ILE   274      55.910  63.465  60.998  1.00  0.00           H  
ATOM   4148 HG23 ILE   274      55.808  65.175  60.328  1.00  0.00           H  
ATOM   4149  CG1 ILE   274      55.109  65.566  62.839  1.00  0.00           C  
ATOM   4150 HG12 ILE   274      54.199  65.133  62.424  1.00  0.00           H  
ATOM   4151 HG13 ILE   274      54.895  65.338  63.884  1.00  0.00           H  
ATOM   4152  CD1 ILE   274      54.965  67.115  62.570  1.00  0.00           C  
ATOM   4153 HD11 ILE   274      53.906  67.241  62.345  1.00  0.00           H  
ATOM   4154 HD12 ILE   274      55.126  67.708  63.470  1.00  0.00           H  
ATOM   4155 HD13 ILE   274      55.614  67.432  61.753  1.00  0.00           H  
ATOM   4156  C   ILE   274      58.530  63.846  62.771  1.00  0.00           C  
ATOM   4157  O   ILE   274      59.291  64.855  62.671  1.00  0.00           O  
ATOM   4158  N   THR   275      58.853  62.690  62.260  1.00  0.00           N  
ATOM   4159  H   THR   275      58.171  61.956  62.387  1.00  0.00           H  
ATOM   4160  CA  THR   275      60.220  62.344  61.852  1.00  0.00           C  
ATOM   4161  HA  THR   275      60.992  63.086  62.055  1.00  0.00           H  
ATOM   4162  CB  THR   275      60.719  61.176  62.657  1.00  0.00           C  
ATOM   4163  HB  THR   275      61.754  61.074  62.332  1.00  0.00           H  
ATOM   4164  CG2 THR   275      60.715  61.576  64.164  1.00  0.00           C  
ATOM   4165 HG21 THR   275      59.967  61.059  64.764  1.00  0.00           H  
ATOM   4166 HG22 THR   275      61.712  61.433  64.582  1.00  0.00           H  
ATOM   4167 HG23 THR   275      60.587  62.652  64.284  1.00  0.00           H  
ATOM   4168  OG1 THR   275      59.853  60.043  62.345  1.00  0.00           O  
ATOM   4169  HG1 THR   275      60.073  59.589  61.529  1.00  0.00           H  
ATOM   4170  C   THR   275      60.319  61.934  60.353  1.00  0.00           C  
ATOM   4171  O   THR   275      61.414  61.735  59.822  1.00  0.00           O  
ATOM   4172  N   GLY   276      59.218  61.890  59.665  1.00  0.00           N  
ATOM   4173  H   GLY   276      58.355  62.212  60.081  1.00  0.00           H  
ATOM   4174  CA  GLY   276      59.124  61.354  58.243  1.00  0.00           C  
ATOM   4175  HA2 GLY   276      59.682  61.998  57.563  1.00  0.00           H  
ATOM   4176  HA3 GLY   276      59.491  60.329  58.182  1.00  0.00           H  
ATOM   4177  C   GLY   276      57.712  61.261  57.659  1.00  0.00           C  
ATOM   4178  O   GLY   276      56.756  61.669  58.245  1.00  0.00           O  
ATOM   4179  N   LEU   277      57.643  60.818  56.419  1.00  0.00           N  
ATOM   4180  H   LEU   277      58.426  60.267  56.099  1.00  0.00           H  
ATOM   4181  CA  LEU   277      56.440  60.801  55.571  1.00  0.00           C  
ATOM   4182  HA  LEU   277      55.484  61.115  55.991  1.00  0.00           H  
ATOM   4183  CB  LEU   277      56.690  61.773  54.362  1.00  0.00           C  
ATOM   4184  HB2 LEU   277      57.760  61.666  54.184  1.00  0.00           H  
ATOM   4185  HB3 LEU   277      56.165  61.529  53.438  1.00  0.00           H  
ATOM   4186  CG  LEU   277      56.208  63.170  54.680  1.00  0.00           C  
ATOM   4187  HG  LEU   277      55.242  63.037  55.168  1.00  0.00           H  
ATOM   4188  CD1 LEU   277      57.152  63.911  55.632  1.00  0.00           C  
ATOM   4189 HD11 LEU   277      56.890  63.628  56.652  1.00  0.00           H  
ATOM   4190 HD12 LEU   277      58.157  63.584  55.365  1.00  0.00           H  
ATOM   4191 HD13 LEU   277      57.085  64.994  55.528  1.00  0.00           H  
ATOM   4192  CD2 LEU   277      56.037  64.155  53.460  1.00  0.00           C  
ATOM   4193 HD21 LEU   277      56.800  63.975  52.703  1.00  0.00           H  
ATOM   4194 HD22 LEU   277      55.041  63.899  53.099  1.00  0.00           H  
ATOM   4195 HD23 LEU   277      56.102  65.187  53.807  1.00  0.00           H  
ATOM   4196  C   LEU   277      56.132  59.407  54.908  1.00  0.00           C  
ATOM   4197  O   LEU   277      57.012  58.590  54.693  1.00  0.00           O  
ATOM   4198  N   LEU   278      54.918  59.224  54.475  1.00  0.00           N  
ATOM   4199  H   LEU   278      54.253  59.983  54.514  1.00  0.00           H  
ATOM   4200  CA  LEU   278      54.574  58.180  53.549  1.00  0.00           C  
ATOM   4201  HA  LEU   278      55.421  57.587  53.203  1.00  0.00           H  
ATOM   4202  CB  LEU   278      53.770  57.154  54.291  1.00  0.00           C  
ATOM   4203  HB2 LEU   278      52.740  57.506  54.345  1.00  0.00           H  
ATOM   4204  HB3 LEU   278      53.626  56.297  53.632  1.00  0.00           H  
ATOM   4205  CG  LEU   278      54.404  56.682  55.659  1.00  0.00           C  
ATOM   4206  HG  LEU   278      55.482  56.839  55.699  1.00  0.00           H  
ATOM   4207  CD1 LEU   278      53.774  57.416  56.851  1.00  0.00           C  
ATOM   4208 HD11 LEU   278      52.690  57.466  56.751  1.00  0.00           H  
ATOM   4209 HD12 LEU   278      53.995  56.894  57.782  1.00  0.00           H  
ATOM   4210 HD13 LEU   278      54.197  58.414  56.969  1.00  0.00           H  
ATOM   4211  CD2 LEU   278      54.235  55.184  55.821  1.00  0.00           C  
ATOM   4212 HD21 LEU   278      53.251  54.870  55.472  1.00  0.00           H  
ATOM   4213 HD22 LEU   278      54.937  54.611  55.216  1.00  0.00           H  
ATOM   4214 HD23 LEU   278      54.302  54.877  56.865  1.00  0.00           H  
ATOM   4215  C   LEU   278      53.782  58.857  52.404  1.00  0.00           C  
ATOM   4216  O   LEU   278      52.817  59.609  52.687  1.00  0.00           O  
ATOM   4217  N   LEU   279      54.233  58.643  51.201  1.00  0.00           N  
ATOM   4218  H   LEU   279      54.931  57.929  51.051  1.00  0.00           H  
ATOM   4219  CA  LEU   279      53.806  59.419  50.050  1.00  0.00           C  
ATOM   4220  HA  LEU   279      52.836  59.896  50.192  1.00  0.00           H  
ATOM   4221  CB  LEU   279      54.822  60.438  49.599  1.00  0.00           C  
ATOM   4222  HB2 LEU   279      55.842  60.162  49.867  1.00  0.00           H  
ATOM   4223  HB3 LEU   279      54.849  60.449  48.510  1.00  0.00           H  
ATOM   4224  CG  LEU   279      54.661  61.900  50.040  1.00  0.00           C  
ATOM   4225  HG  LEU   279      54.467  61.965  51.111  1.00  0.00           H  
ATOM   4226  CD1 LEU   279      55.962  62.749  49.760  1.00  0.00           C  
ATOM   4227 HD11 LEU   279      56.707  62.511  50.520  1.00  0.00           H  
ATOM   4228 HD12 LEU   279      56.381  62.372  48.828  1.00  0.00           H  
ATOM   4229 HD13 LEU   279      55.784  63.824  49.738  1.00  0.00           H  
ATOM   4230  CD2 LEU   279      53.590  62.648  49.209  1.00  0.00           C  
ATOM   4231 HD21 LEU   279      52.661  62.180  49.534  1.00  0.00           H  
ATOM   4232 HD22 LEU   279      53.605  63.686  49.540  1.00  0.00           H  
ATOM   4233 HD23 LEU   279      53.701  62.577  48.127  1.00  0.00           H  
ATOM   4234  C   LEU   279      53.702  58.393  48.931  1.00  0.00           C  
ATOM   4235  O   LEU   279      54.348  57.347  49.024  1.00  0.00           O  
ATOM   4236  N   THR   280      52.960  58.671  47.876  1.00  0.00           N  
ATOM   4237  H   THR   280      52.320  59.449  47.937  1.00  0.00           H  
ATOM   4238  CA  THR   280      53.147  58.173  46.459  1.00  0.00           C  
ATOM   4239  HA  THR   280      54.168  57.833  46.282  1.00  0.00           H  
ATOM   4240  CB  THR   280      52.228  56.949  46.114  1.00  0.00           C  
ATOM   4241  HB  THR   280      52.533  56.520  45.159  1.00  0.00           H  
ATOM   4242  CG2 THR   280      52.062  55.792  47.145  1.00  0.00           C  
ATOM   4243 HG21 THR   280      52.055  56.255  48.132  1.00  0.00           H  
ATOM   4244 HG22 THR   280      51.211  55.153  46.910  1.00  0.00           H  
ATOM   4245 HG23 THR   280      52.889  55.081  47.159  1.00  0.00           H  
ATOM   4246  OG1 THR   280      50.846  57.458  45.864  1.00  0.00           O  
ATOM   4247  HG1 THR   280      50.600  58.011  46.609  1.00  0.00           H  
ATOM   4248  C   THR   280      52.911  59.290  45.376  1.00  0.00           C  
ATOM   4249  O   THR   280      52.345  60.325  45.695  1.00  0.00           O  
ATOM   4250  N   ARG   281      53.392  59.137  44.112  1.00  0.00           N  
ATOM   4251  H   ARG   281      53.671  58.173  44.001  1.00  0.00           H  
ATOM   4252  CA  ARG   281      52.743  59.833  42.988  1.00  0.00           C  
ATOM   4253  HA  ARG   281      52.930  60.905  43.044  1.00  0.00           H  
ATOM   4254  CB  ARG   281      53.407  59.294  41.645  1.00  0.00           C  
ATOM   4255  HB2 ARG   281      53.157  58.234  41.590  1.00  0.00           H  
ATOM   4256  HB3 ARG   281      52.836  59.712  40.815  1.00  0.00           H  
ATOM   4257  CG  ARG   281      54.948  59.530  41.477  1.00  0.00           C  
ATOM   4258  HG2 ARG   281      55.106  60.606  41.402  1.00  0.00           H  
ATOM   4259  HG3 ARG   281      55.536  59.179  42.325  1.00  0.00           H  
ATOM   4260  CD  ARG   281      55.498  58.902  40.192  1.00  0.00           C  
ATOM   4261  HD2 ARG   281      56.587  58.884  40.211  1.00  0.00           H  
ATOM   4262  HD3 ARG   281      55.227  57.847  40.147  1.00  0.00           H  
ATOM   4263  NE  ARG   281      54.978  59.718  39.028  1.00  0.00           N  
ATOM   4264  HE  ARG   281      53.988  59.705  38.829  1.00  0.00           H  
ATOM   4265  CZ  ARG   281      55.627  59.999  37.938  1.00  0.00           C  
ATOM   4266  NH1 ARG   281      55.101  60.783  37.092  1.00  0.00           N  
ATOM   4267 HH11 ARG   281      55.344  60.531  36.144  1.00  0.00           H  
ATOM   4268 HH12 ARG   281      54.879  61.745  37.304  1.00  0.00           H  
ATOM   4269  NH2 ARG   281      56.962  59.857  37.841  1.00  0.00           N  
ATOM   4270 HH21 ARG   281      57.425  58.995  38.091  1.00  0.00           H  
ATOM   4271 HH22 ARG   281      57.416  60.442  37.154  1.00  0.00           H  
ATOM   4272  C   ARG   281      51.201  59.690  42.844  1.00  0.00           C  
ATOM   4273  O   ARG   281      50.630  58.703  43.235  1.00  0.00           O  
ATOM   4274  N   ASP   282      50.532  60.765  42.409  1.00  0.00           N  
ATOM   4275  H   ASP   282      51.068  61.613  42.290  1.00  0.00           H  
ATOM   4276  CA  ASP   282      49.164  60.740  41.805  1.00  0.00           C  
ATOM   4277  HA  ASP   282      48.511  60.475  42.636  1.00  0.00           H  
ATOM   4278  CB  ASP   282      48.941  62.154  41.250  1.00  0.00           C  
ATOM   4279  HB2 ASP   282      49.030  62.909  42.032  1.00  0.00           H  
ATOM   4280  HB3 ASP   282      49.724  62.293  40.504  1.00  0.00           H  
ATOM   4281  CG  ASP   282      47.594  62.378  40.633  1.00  0.00           C  
ATOM   4282  OD1 ASP   282      46.656  61.950  41.356  1.00  0.00           O  
ATOM   4283  OD2 ASP   282      47.382  63.310  39.765  1.00  0.00           O  
ATOM   4284  C   ASP   282      48.924  59.690  40.699  1.00  0.00           C  
ATOM   4285  O   ASP   282      49.920  59.259  40.148  1.00  0.00           O  
ATOM   4286  N   GLY   283      47.709  59.176  40.473  1.00  0.00           N  
ATOM   4287  H   GLY   283      46.963  59.616  40.991  1.00  0.00           H  
ATOM   4288  CA  GLY   283      47.378  57.982  39.677  1.00  0.00           C  
ATOM   4289  HA2 GLY   283      48.258  57.370  39.875  1.00  0.00           H  
ATOM   4290  HA3 GLY   283      46.481  57.440  39.977  1.00  0.00           H  
ATOM   4291  C   GLY   283      47.405  58.238  38.201  1.00  0.00           C  
ATOM   4292  O   GLY   283      46.343  58.390  37.586  1.00  0.00           O  
ATOM   4293  N   GLY   284      48.624  58.499  37.755  1.00  0.00           N  
ATOM   4294  H   GLY   284      49.397  58.476  38.404  1.00  0.00           H  
ATOM   4295  CA  GLY   284      49.041  58.605  36.357  1.00  0.00           C  
ATOM   4296  HA2 GLY   284      50.036  58.160  36.325  1.00  0.00           H  
ATOM   4297  HA3 GLY   284      48.375  58.049  35.696  1.00  0.00           H  
ATOM   4298  C   GLY   284      49.196  60.003  35.774  1.00  0.00           C  
ATOM   4299  O   GLY   284      48.275  60.472  35.105  1.00  0.00           O  
ATOM   4300  N   ASN   285      50.357  60.617  35.945  1.00  0.00           N  
ATOM   4301  H   ASN   285      51.097  60.235  36.517  1.00  0.00           H  
ATOM   4302  CA  ASN   285      50.650  61.923  35.397  1.00  0.00           C  
ATOM   4303  HA  ASN   285      49.741  62.480  35.626  1.00  0.00           H  
ATOM   4304  CB  ASN   285      51.792  62.386  36.389  1.00  0.00           C  
ATOM   4305  HB2 ASN   285      51.403  62.473  37.403  1.00  0.00           H  
ATOM   4306  HB3 ASN   285      52.653  61.721  36.325  1.00  0.00           H  
ATOM   4307  CG  ASN   285      52.172  63.808  36.142  1.00  0.00           C  
ATOM   4308  OD1 ASN   285      51.272  64.576  35.898  1.00  0.00           O  
ATOM   4309  ND2 ASN   285      53.458  64.134  35.956  1.00  0.00           N  
ATOM   4310 HD21 ASN   285      54.204  63.465  36.088  1.00  0.00           H  
ATOM   4311 HD22 ASN   285      53.714  65.105  35.855  1.00  0.00           H  
ATOM   4312  C   ASN   285      51.017  62.040  33.908  1.00  0.00           C  
ATOM   4313  O   ASN   285      52.091  61.745  33.443  1.00  0.00           O  
ATOM   4314  N   SER   286      50.143  62.600  33.088  1.00  0.00           N  
ATOM   4315  H   SER   286      49.362  63.048  33.546  1.00  0.00           H  
ATOM   4316  CA  SER   286      50.412  62.893  31.641  1.00  0.00           C  
ATOM   4317  HA  SER   286      51.107  62.136  31.277  1.00  0.00           H  
ATOM   4318  CB  SER   286      49.188  62.648  30.741  1.00  0.00           C  
ATOM   4319  HB2 SER   286      48.507  63.499  30.777  1.00  0.00           H  
ATOM   4320  HB3 SER   286      49.518  62.600  29.703  1.00  0.00           H  
ATOM   4321  OG  SER   286      48.542  61.459  31.100  1.00  0.00           O  
ATOM   4322  HG  SER   286      49.255  60.833  31.245  1.00  0.00           H  
ATOM   4323  C   SER   286      51.158  64.223  31.393  1.00  0.00           C  
ATOM   4324  O   SER   286      51.696  64.351  30.287  1.00  0.00           O  
ATOM   4325  N   ASN   287      51.272  65.125  32.364  1.00  0.00           N  
ATOM   4326  H   ASN   287      50.969  64.908  33.303  1.00  0.00           H  
ATOM   4327  CA  ASN   287      51.900  66.364  32.071  1.00  0.00           C  
ATOM   4328  HA  ASN   287      51.532  66.775  31.131  1.00  0.00           H  
ATOM   4329  CB  ASN   287      51.402  67.369  33.177  1.00  0.00           C  
ATOM   4330  HB2 ASN   287      50.319  67.396  33.298  1.00  0.00           H  
ATOM   4331  HB3 ASN   287      51.881  67.038  34.099  1.00  0.00           H  
ATOM   4332  CG  ASN   287      51.921  68.757  32.817  1.00  0.00           C  
ATOM   4333  OD1 ASN   287      53.023  69.165  33.059  1.00  0.00           O  
ATOM   4334  ND2 ASN   287      51.071  69.549  32.181  1.00  0.00           N  
ATOM   4335 HD21 ASN   287      51.407  70.480  31.980  1.00  0.00           H  
ATOM   4336 HD22 ASN   287      50.118  69.252  32.026  1.00  0.00           H  
ATOM   4337  C   ASN   287      53.437  66.215  32.115  1.00  0.00           C  
ATOM   4338  O   ASN   287      54.089  65.595  32.965  1.00  0.00           O  
ATOM   4339  N   ASN   288      54.136  67.083  31.316  1.00  0.00           N  
ATOM   4340  H   ASN   288      53.626  67.631  30.638  1.00  0.00           H  
ATOM   4341  CA  ASN   288      55.568  67.061  31.251  1.00  0.00           C  
ATOM   4342  HA  ASN   288      55.974  66.051  31.305  1.00  0.00           H  
ATOM   4343  CB  ASN   288      55.988  67.607  29.890  1.00  0.00           C  
ATOM   4344  HB2 ASN   288      55.205  67.447  29.148  1.00  0.00           H  
ATOM   4345  HB3 ASN   288      56.122  68.681  30.024  1.00  0.00           H  
ATOM   4346  CG  ASN   288      57.181  67.051  29.164  1.00  0.00           C  
ATOM   4347  OD1 ASN   288      57.756  66.112  29.673  1.00  0.00           O  
ATOM   4348  ND2 ASN   288      57.581  67.479  28.039  1.00  0.00           N  
ATOM   4349 HD21 ASN   288      58.259  66.820  27.683  1.00  0.00           H  
ATOM   4350 HD22 ASN   288      56.798  67.632  27.420  1.00  0.00           H  
ATOM   4351  C   ASN   288      56.277  67.820  32.359  1.00  0.00           C  
ATOM   4352  O   ASN   288      57.442  67.529  32.714  1.00  0.00           O  
ATOM   4353  N   GLU   289      55.741  68.878  32.909  1.00  0.00           N  
ATOM   4354  H   GLU   289      54.825  69.117  32.557  1.00  0.00           H  
ATOM   4355  CA  GLU   289      56.491  69.917  33.579  1.00  0.00           C  
ATOM   4356  HA  GLU   289      57.550  69.702  33.720  1.00  0.00           H  
ATOM   4357  CB  GLU   289      56.307  71.195  32.716  1.00  0.00           C  
ATOM   4358  HB2 GLU   289      55.371  71.293  32.165  1.00  0.00           H  
ATOM   4359  HB3 GLU   289      56.375  72.072  33.360  1.00  0.00           H  
ATOM   4360  CG  GLU   289      57.430  71.278  31.667  1.00  0.00           C  
ATOM   4361  HG2 GLU   289      57.626  70.270  31.300  1.00  0.00           H  
ATOM   4362  HG3 GLU   289      57.089  71.880  30.825  1.00  0.00           H  
ATOM   4363  CD  GLU   289      58.753  71.861  32.156  1.00  0.00           C  
ATOM   4364  OE1 GLU   289      58.829  73.075  32.362  1.00  0.00           O  
ATOM   4365  OE2 GLU   289      59.681  71.005  32.305  1.00  0.00           O  
ATOM   4366  C   GLU   289      55.967  69.999  35.045  1.00  0.00           C  
ATOM   4367  O   GLU   289      56.711  70.408  35.945  1.00  0.00           O  
ATOM   4368  N   SER   290      54.674  69.783  35.261  1.00  0.00           N  
ATOM   4369  H   SER   290      54.111  69.517  34.465  1.00  0.00           H  
ATOM   4370  CA  SER   290      54.221  69.342  36.567  1.00  0.00           C  
ATOM   4371  HA  SER   290      54.632  70.074  37.261  1.00  0.00           H  
ATOM   4372  CB  SER   290      52.669  69.262  36.606  1.00  0.00           C  
ATOM   4373  HB2 SER   290      52.404  68.470  35.905  1.00  0.00           H  
ATOM   4374  HB3 SER   290      52.416  68.931  37.614  1.00  0.00           H  
ATOM   4375  OG  SER   290      52.064  70.461  36.168  1.00  0.00           O  
ATOM   4376  HG  SER   290      52.472  70.527  35.302  1.00  0.00           H  
ATOM   4377  C   SER   290      54.778  67.956  36.838  1.00  0.00           C  
ATOM   4378  O   SER   290      54.823  67.097  35.966  1.00  0.00           O  
ATOM   4379  N   GLU   291      54.877  67.715  38.154  1.00  0.00           N  
ATOM   4380  H   GLU   291      54.814  68.520  38.760  1.00  0.00           H  
ATOM   4381  CA  GLU   291      55.064  66.350  38.660  1.00  0.00           C  
ATOM   4382  HA  GLU   291      54.433  65.774  37.983  1.00  0.00           H  
ATOM   4383  CB  GLU   291      56.516  65.965  38.552  1.00  0.00           C  
ATOM   4384  HB2 GLU   291      56.729  66.173  37.503  1.00  0.00           H  
ATOM   4385  HB3 GLU   291      57.244  66.524  39.140  1.00  0.00           H  
ATOM   4386  CG  GLU   291      56.752  64.497  38.907  1.00  0.00           C  
ATOM   4387  HG2 GLU   291      57.789  64.190  39.041  1.00  0.00           H  
ATOM   4388  HG3 GLU   291      56.404  64.140  39.877  1.00  0.00           H  
ATOM   4389  CD  GLU   291      55.931  63.609  37.928  1.00  0.00           C  
ATOM   4390  OE1 GLU   291      54.775  63.249  38.213  1.00  0.00           O  
ATOM   4391  OE2 GLU   291      56.428  63.334  36.863  1.00  0.00           O  
ATOM   4392  C   GLU   291      54.542  66.191  40.101  1.00  0.00           C  
ATOM   4393  O   GLU   291      54.895  66.889  41.061  1.00  0.00           O  
ATOM   4394  N   ILE   292      53.609  65.264  40.216  1.00  0.00           N  
ATOM   4395  H   ILE   292      53.828  64.395  39.750  1.00  0.00           H  
ATOM   4396  CA  ILE   292      52.403  65.440  41.058  1.00  0.00           C  
ATOM   4397  HA  ILE   292      52.515  66.418  41.525  1.00  0.00           H  
ATOM   4398  CB  ILE   292      51.100  65.496  40.179  1.00  0.00           C  
ATOM   4399  HB  ILE   292      50.870  64.534  39.720  1.00  0.00           H  
ATOM   4400  CG2 ILE   292      49.935  65.929  41.126  1.00  0.00           C  
ATOM   4401 HG21 ILE   292      50.028  65.578  42.154  1.00  0.00           H  
ATOM   4402 HG22 ILE   292      49.881  67.016  41.067  1.00  0.00           H  
ATOM   4403 HG23 ILE   292      49.068  65.494  40.629  1.00  0.00           H  
ATOM   4404  CG1 ILE   292      51.272  66.551  39.009  1.00  0.00           C  
ATOM   4405 HG12 ILE   292      51.738  67.443  39.429  1.00  0.00           H  
ATOM   4406 HG13 ILE   292      51.902  66.074  38.258  1.00  0.00           H  
ATOM   4407  CD1 ILE   292      49.998  66.914  38.208  1.00  0.00           C  
ATOM   4408 HD11 ILE   292      49.264  67.392  38.857  1.00  0.00           H  
ATOM   4409 HD12 ILE   292      50.182  67.649  37.424  1.00  0.00           H  
ATOM   4410 HD13 ILE   292      49.499  66.023  37.828  1.00  0.00           H  
ATOM   4411  C   ILE   292      52.444  64.374  42.218  1.00  0.00           C  
ATOM   4412  O   ILE   292      52.351  63.182  41.910  1.00  0.00           O  
ATOM   4413  N   PHE   293      52.315  64.801  43.479  1.00  0.00           N  
ATOM   4414  H   PHE   293      52.189  65.780  43.696  1.00  0.00           H  
ATOM   4415  CA  PHE   293      52.439  63.916  44.675  1.00  0.00           C  
ATOM   4416  HA  PHE   293      52.373  62.892  44.308  1.00  0.00           H  
ATOM   4417  CB  PHE   293      53.844  64.115  45.256  1.00  0.00           C  
ATOM   4418  HB2 PHE   293      53.891  65.083  45.755  1.00  0.00           H  
ATOM   4419  HB3 PHE   293      53.831  63.251  45.921  1.00  0.00           H  
ATOM   4420  CG  PHE   293      54.976  63.939  44.276  1.00  0.00           C  
ATOM   4421  CD1 PHE   293      55.530  65.023  43.671  1.00  0.00           C  
ATOM   4422  HD1 PHE   293      55.176  66.002  43.959  1.00  0.00           H  
ATOM   4423  CE1 PHE   293      56.699  64.883  42.999  1.00  0.00           C  
ATOM   4424  HE1 PHE   293      57.081  65.797  42.569  1.00  0.00           H  
ATOM   4425  CZ  PHE   293      57.194  63.607  42.658  1.00  0.00           C  
ATOM   4426  HZ  PHE   293      57.849  63.502  41.805  1.00  0.00           H  
ATOM   4427  CE2 PHE   293      56.580  62.514  43.190  1.00  0.00           C  
ATOM   4428  HE2 PHE   293      57.073  61.616  42.849  1.00  0.00           H  
ATOM   4429  CD2 PHE   293      55.410  62.644  43.941  1.00  0.00           C  
ATOM   4430  HD2 PHE   293      55.025  61.739  44.386  1.00  0.00           H  
ATOM   4431  C   PHE   293      51.317  63.977  45.730  1.00  0.00           C  
ATOM   4432  O   PHE   293      50.932  65.035  46.193  1.00  0.00           O  
ATOM   4433  N   ARG   294      50.859  62.763  46.206  1.00  0.00           N  
ATOM   4434  H   ARG   294      51.403  61.943  45.977  1.00  0.00           H  
ATOM   4435  CA  ARG   294      49.760  62.593  47.201  1.00  0.00           C  
ATOM   4436  HA  ARG   294      49.325  63.557  47.467  1.00  0.00           H  
ATOM   4437  CB  ARG   294      48.575  61.856  46.540  1.00  0.00           C  
ATOM   4438  HB2 ARG   294      48.928  60.850  46.308  1.00  0.00           H  
ATOM   4439  HB3 ARG   294      47.744  61.740  47.235  1.00  0.00           H  
ATOM   4440  CG  ARG   294      48.099  62.538  45.286  1.00  0.00           C  
ATOM   4441  HG2 ARG   294      48.187  63.616  45.421  1.00  0.00           H  
ATOM   4442  HG3 ARG   294      48.751  62.265  44.456  1.00  0.00           H  
ATOM   4443  CD  ARG   294      46.624  62.245  44.949  1.00  0.00           C  
ATOM   4444  HD2 ARG   294      46.520  61.162  44.880  1.00  0.00           H  
ATOM   4445  HD3 ARG   294      45.976  62.427  45.806  1.00  0.00           H  
ATOM   4446  NE  ARG   294      46.122  63.012  43.814  1.00  0.00           N  
ATOM   4447  HE  ARG   294      46.336  62.607  42.914  1.00  0.00           H  
ATOM   4448  CZ  ARG   294      45.079  63.850  43.896  1.00  0.00           C  
ATOM   4449  NH1 ARG   294      44.251  64.210  42.867  1.00  0.00           N  
ATOM   4450 HH11 ARG   294      43.283  64.410  43.074  1.00  0.00           H  
ATOM   4451 HH12 ARG   294      44.400  64.010  41.888  1.00  0.00           H  
ATOM   4452  NH2 ARG   294      44.627  64.351  45.023  1.00  0.00           N  
ATOM   4453 HH21 ARG   294      43.658  64.617  44.931  1.00  0.00           H  
ATOM   4454 HH22 ARG   294      45.192  64.414  45.859  1.00  0.00           H  
ATOM   4455  C   ARG   294      50.228  61.893  48.563  1.00  0.00           C  
ATOM   4456  O   ARG   294      50.754  60.821  48.490  1.00  0.00           O  
ATOM   4457  N   PRO   295      49.926  62.369  49.770  1.00  0.00           N  
ATOM   4458  CD  PRO   295      49.386  63.714  50.036  1.00  0.00           C  
ATOM   4459  HD2 PRO   295      48.339  63.692  49.731  1.00  0.00           H  
ATOM   4460  HD3 PRO   295      49.944  64.578  49.674  1.00  0.00           H  
ATOM   4461  CG  PRO   295      49.269  63.909  51.529  1.00  0.00           C  
ATOM   4462  HG2 PRO   295      48.311  64.280  51.891  1.00  0.00           H  
ATOM   4463  HG3 PRO   295      50.155  64.490  51.787  1.00  0.00           H  
ATOM   4464  CB  PRO   295      49.463  62.494  52.016  1.00  0.00           C  
ATOM   4465  HB2 PRO   295      48.447  62.212  52.291  1.00  0.00           H  
ATOM   4466  HB3 PRO   295      49.968  62.465  52.981  1.00  0.00           H  
ATOM   4467  CA  PRO   295      50.076  61.656  50.991  1.00  0.00           C  
ATOM   4468  HA  PRO   295      51.150  61.499  51.100  1.00  0.00           H  
ATOM   4469  C   PRO   295      49.465  60.268  51.134  1.00  0.00           C  
ATOM   4470  O   PRO   295      48.294  60.040  50.847  1.00  0.00           O  
ATOM   4471  N   GLY   296      50.203  59.307  51.681  1.00  0.00           N  
ATOM   4472  H   GLY   296      51.170  59.424  51.945  1.00  0.00           H  
ATOM   4473  CA  GLY   296      49.533  57.985  51.963  1.00  0.00           C  
ATOM   4474  HA2 GLY   296      49.191  58.060  52.996  1.00  0.00           H  
ATOM   4475  HA3 GLY   296      48.707  57.805  51.275  1.00  0.00           H  
ATOM   4476  C   GLY   296      50.587  56.846  51.785  1.00  0.00           C  
ATOM   4477  O   GLY   296      51.311  56.853  50.790  1.00  0.00           O  
ATOM   4478  N   GLY   297      50.757  55.995  52.865  1.00  0.00           N  
ATOM   4479  H   GLY   297      50.443  56.374  53.747  1.00  0.00           H  
ATOM   4480  CA  GLY   297      51.327  54.654  52.848  1.00  0.00           C  
ATOM   4481  HA2 GLY   297      52.415  54.593  52.888  1.00  0.00           H  
ATOM   4482  HA3 GLY   297      51.154  54.165  53.807  1.00  0.00           H  
ATOM   4483  C   GLY   297      50.848  53.956  51.486  1.00  0.00           C  
ATOM   4484  O   GLY   297      49.723  54.230  51.089  1.00  0.00           O  
ATOM   4485  N   GLY   298      51.674  53.289  50.736  1.00  0.00           N  
ATOM   4486  H   GLY   298      52.676  53.336  50.856  1.00  0.00           H  
ATOM   4487  CA  GLY   298      51.292  52.392  49.639  1.00  0.00           C  
ATOM   4488  HA2 GLY   298      50.832  53.046  48.897  1.00  0.00           H  
ATOM   4489  HA3 GLY   298      52.218  52.141  49.122  1.00  0.00           H  
ATOM   4490  C   GLY   298      50.698  51.064  50.169  1.00  0.00           C  
ATOM   4491  O   GLY   298      49.551  50.786  49.846  1.00  0.00           O  
ATOM   4492  N   ASP   299      51.393  50.350  50.990  1.00  0.00           N  
ATOM   4493  H   ASP   299      52.294  50.737  51.232  1.00  0.00           H  
ATOM   4494  CA  ASP   299      50.787  49.495  52.033  1.00  0.00           C  
ATOM   4495  HA  ASP   299      49.792  49.222  51.683  1.00  0.00           H  
ATOM   4496  CB  ASP   299      51.597  48.167  52.136  1.00  0.00           C  
ATOM   4497  HB2 ASP   299      51.833  47.790  51.141  1.00  0.00           H  
ATOM   4498  HB3 ASP   299      52.549  48.412  52.607  1.00  0.00           H  
ATOM   4499  CG  ASP   299      50.978  47.014  52.955  1.00  0.00           C  
ATOM   4500  OD1 ASP   299      50.873  45.838  52.509  1.00  0.00           O  
ATOM   4501  OD2 ASP   299      50.505  47.273  54.103  1.00  0.00           O  
ATOM   4502  C   ASP   299      50.628  50.333  53.360  1.00  0.00           C  
ATOM   4503  O   ASP   299      51.501  51.172  53.747  1.00  0.00           O  
ATOM   4504  N   MET   300      49.652  49.978  54.206  1.00  0.00           N  
ATOM   4505  H   MET   300      48.827  49.490  53.886  1.00  0.00           H  
ATOM   4506  CA  MET   300      49.643  50.448  55.666  1.00  0.00           C  
ATOM   4507  HA  MET   300      49.551  51.534  55.659  1.00  0.00           H  
ATOM   4508  CB  MET   300      48.440  49.763  56.348  1.00  0.00           C  
ATOM   4509  HB2 MET   300      47.589  50.233  55.854  1.00  0.00           H  
ATOM   4510  HB3 MET   300      48.372  48.715  56.056  1.00  0.00           H  
ATOM   4511  CG  MET   300      48.401  50.023  57.897  1.00  0.00           C  
ATOM   4512  HG2 MET   300      48.888  50.989  58.029  1.00  0.00           H  
ATOM   4513  HG3 MET   300      47.401  50.164  58.307  1.00  0.00           H  
ATOM   4514  SD  MET   300      49.036  48.752  58.975  1.00  0.00           S  
ATOM   4515  CE  MET   300      50.166  49.720  59.890  1.00  0.00           C  
ATOM   4516  HE1 MET   300      50.960  50.168  59.292  1.00  0.00           H  
ATOM   4517  HE2 MET   300      49.626  50.495  60.433  1.00  0.00           H  
ATOM   4518  HE3 MET   300      50.550  48.948  60.558  1.00  0.00           H  
ATOM   4519  C   MET   300      50.943  50.123  56.398  1.00  0.00           C  
ATOM   4520  O   MET   300      51.448  50.916  57.175  1.00  0.00           O  
ATOM   4521  N   ARG   301      51.585  48.949  56.077  1.00  0.00           N  
ATOM   4522  H   ARG   301      51.132  48.455  55.322  1.00  0.00           H  
ATOM   4523  CA  ARG   301      52.796  48.424  56.721  1.00  0.00           C  
ATOM   4524  HA  ARG   301      52.715  48.607  57.792  1.00  0.00           H  
ATOM   4525  CB  ARG   301      52.745  46.905  56.370  1.00  0.00           C  
ATOM   4526  HB2 ARG   301      52.676  46.701  55.301  1.00  0.00           H  
ATOM   4527  HB3 ARG   301      53.677  46.430  56.678  1.00  0.00           H  
ATOM   4528  CG  ARG   301      51.704  46.066  57.126  1.00  0.00           C  
ATOM   4529  HG2 ARG   301      52.020  46.050  58.169  1.00  0.00           H  
ATOM   4530  HG3 ARG   301      50.718  46.517  57.015  1.00  0.00           H  
ATOM   4531  CD  ARG   301      51.538  44.625  56.572  1.00  0.00           C  
ATOM   4532  HD2 ARG   301      52.558  44.294  56.770  1.00  0.00           H  
ATOM   4533  HD3 ARG   301      50.838  44.129  57.245  1.00  0.00           H  
ATOM   4534  NE  ARG   301      51.108  44.353  55.168  1.00  0.00           N  
ATOM   4535  HE  ARG   301      50.995  45.141  54.547  1.00  0.00           H  
ATOM   4536  CZ  ARG   301      51.011  43.179  54.595  1.00  0.00           C  
ATOM   4537  NH1 ARG   301      51.058  42.079  55.279  1.00  0.00           N  
ATOM   4538 HH11 ARG   301      51.149  42.108  56.285  1.00  0.00           H  
ATOM   4539 HH12 ARG   301      51.307  41.281  54.712  1.00  0.00           H  
ATOM   4540  NH2 ARG   301      50.723  43.055  53.308  1.00  0.00           N  
ATOM   4541 HH21 ARG   301      50.663  42.092  53.011  1.00  0.00           H  
ATOM   4542 HH22 ARG   301      50.389  43.855  52.789  1.00  0.00           H  
ATOM   4543  C   ARG   301      54.060  49.139  56.272  1.00  0.00           C  
ATOM   4544  O   ARG   301      55.160  48.864  56.762  1.00  0.00           O  
ATOM   4545  N   ASP   302      53.986  50.133  55.401  1.00  0.00           N  
ATOM   4546  H   ASP   302      53.147  50.490  54.966  1.00  0.00           H  
ATOM   4547  CA  ASP   302      55.154  51.033  55.192  1.00  0.00           C  
ATOM   4548  HA  ASP   302      56.027  50.406  55.015  1.00  0.00           H  
ATOM   4549  CB  ASP   302      54.802  51.763  53.949  1.00  0.00           C  
ATOM   4550  HB2 ASP   302      53.899  52.343  54.140  1.00  0.00           H  
ATOM   4551  HB3 ASP   302      55.580  52.520  53.854  1.00  0.00           H  
ATOM   4552  CG  ASP   302      54.774  50.925  52.659  1.00  0.00           C  
ATOM   4553  OD1 ASP   302      53.955  51.227  51.770  1.00  0.00           O  
ATOM   4554  OD2 ASP   302      55.583  49.976  52.557  1.00  0.00           O  
ATOM   4555  C   ASP   302      55.517  51.950  56.428  1.00  0.00           C  
ATOM   4556  O   ASP   302      56.717  52.252  56.481  1.00  0.00           O  
ATOM   4557  N   ASN   303      54.715  52.047  57.498  1.00  0.00           N  
ATOM   4558  H   ASN   303      53.726  51.910  57.347  1.00  0.00           H  
ATOM   4559  CA  ASN   303      55.119  52.230  58.885  1.00  0.00           C  
ATOM   4560  HA  ASN   303      55.373  53.280  59.031  1.00  0.00           H  
ATOM   4561  CB  ASN   303      53.853  51.835  59.747  1.00  0.00           C  
ATOM   4562  HB2 ASN   303      53.418  50.913  59.363  1.00  0.00           H  
ATOM   4563  HB3 ASN   303      54.302  51.601  60.712  1.00  0.00           H  
ATOM   4564  CG  ASN   303      52.843  53.012  59.796  1.00  0.00           C  
ATOM   4565  OD1 ASN   303      52.843  53.778  60.743  1.00  0.00           O  
ATOM   4566  ND2 ASN   303      52.071  53.320  58.793  1.00  0.00           N  
ATOM   4567 HD21 ASN   303      51.921  54.297  58.584  1.00  0.00           H  
ATOM   4568 HD22 ASN   303      51.786  52.610  58.134  1.00  0.00           H  
ATOM   4569  C   ASN   303      56.250  51.389  59.357  1.00  0.00           C  
ATOM   4570  O   ASN   303      56.832  51.806  60.309  1.00  0.00           O  
ATOM   4571  N   TRP   304      56.435  50.190  58.861  1.00  0.00           N  
ATOM   4572  H   TRP   304      55.700  49.826  58.272  1.00  0.00           H  
ATOM   4573  CA  TRP   304      57.387  49.177  59.379  1.00  0.00           C  
ATOM   4574  HA  TRP   304      57.819  49.526  60.317  1.00  0.00           H  
ATOM   4575  CB  TRP   304      56.642  47.895  59.626  1.00  0.00           C  
ATOM   4576  HB2 TRP   304      56.343  47.360  58.724  1.00  0.00           H  
ATOM   4577  HB3 TRP   304      57.352  47.261  60.157  1.00  0.00           H  
ATOM   4578  CG  TRP   304      55.488  47.952  60.625  1.00  0.00           C  
ATOM   4579  CD1 TRP   304      55.001  49.105  61.291  1.00  0.00           C  
ATOM   4580  HD1 TRP   304      55.495  50.056  61.423  1.00  0.00           H  
ATOM   4581  NE1 TRP   304      53.787  48.829  61.840  1.00  0.00           N  
ATOM   4582  HE1 TRP   304      53.333  49.571  62.353  1.00  0.00           H  
ATOM   4583  CE2 TRP   304      53.371  47.586  61.576  1.00  0.00           C  
ATOM   4584  CZ2 TRP   304      52.177  46.865  61.922  1.00  0.00           C  
ATOM   4585  HZ2 TRP   304      51.340  47.388  62.359  1.00  0.00           H  
ATOM   4586  CH2 TRP   304      52.136  45.533  61.515  1.00  0.00           C  
ATOM   4587  HH2 TRP   304      51.246  45.009  61.833  1.00  0.00           H  
ATOM   4588  CZ3 TRP   304      53.102  44.945  60.726  1.00  0.00           C  
ATOM   4589  HZ3 TRP   304      52.924  43.962  60.317  1.00  0.00           H  
ATOM   4590  CE3 TRP   304      54.215  45.747  60.349  1.00  0.00           C  
ATOM   4591  HE3 TRP   304      55.001  45.250  59.801  1.00  0.00           H  
ATOM   4592  CD2 TRP   304      54.371  47.063  60.748  1.00  0.00           C  
ATOM   4593  C   TRP   304      58.560  48.981  58.454  1.00  0.00           C  
ATOM   4594  O   TRP   304      59.678  49.191  58.947  1.00  0.00           O  
ATOM   4595  N   ARG   305      58.353  48.881  57.164  1.00  0.00           N  
ATOM   4596  H   ARG   305      57.396  48.841  56.843  1.00  0.00           H  
ATOM   4597  CA  ARG   305      59.421  49.157  56.191  1.00  0.00           C  
ATOM   4598  HA  ARG   305      60.053  48.278  56.064  1.00  0.00           H  
ATOM   4599  CB  ARG   305      58.764  49.396  54.818  1.00  0.00           C  
ATOM   4600  HB2 ARG   305      58.076  50.239  54.893  1.00  0.00           H  
ATOM   4601  HB3 ARG   305      59.562  49.729  54.155  1.00  0.00           H  
ATOM   4602  CG  ARG   305      58.025  48.158  54.351  1.00  0.00           C  
ATOM   4603  HG2 ARG   305      58.376  47.253  54.847  1.00  0.00           H  
ATOM   4604  HG3 ARG   305      56.938  48.216  54.411  1.00  0.00           H  
ATOM   4605  CD  ARG   305      58.243  48.056  52.828  1.00  0.00           C  
ATOM   4606  HD2 ARG   305      57.639  48.813  52.326  1.00  0.00           H  
ATOM   4607  HD3 ARG   305      59.190  48.443  52.450  1.00  0.00           H  
ATOM   4608  NE  ARG   305      57.689  46.797  52.245  1.00  0.00           N  
ATOM   4609  HE  ARG   305      58.343  46.040  52.383  1.00  0.00           H  
ATOM   4610  CZ  ARG   305      56.438  46.512  52.020  1.00  0.00           C  
ATOM   4611  NH1 ARG   305      55.441  47.356  52.185  1.00  0.00           N  
ATOM   4612 HH11 ARG   305      55.597  48.280  52.563  1.00  0.00           H  
ATOM   4613 HH12 ARG   305      54.525  46.952  52.316  1.00  0.00           H  
ATOM   4614  NH2 ARG   305      56.123  45.208  51.878  1.00  0.00           N  
ATOM   4615 HH21 ARG   305      56.865  44.524  51.910  1.00  0.00           H  
ATOM   4616 HH22 ARG   305      55.150  44.935  51.879  1.00  0.00           H  
ATOM   4617  C   ARG   305      60.342  50.436  56.509  1.00  0.00           C  
ATOM   4618  O   ARG   305      61.540  50.288  56.457  1.00  0.00           O  
ATOM   4619  N   SER   306      59.783  51.546  57.022  1.00  0.00           N  
ATOM   4620  H   SER   306      58.781  51.666  56.990  1.00  0.00           H  
ATOM   4621  CA  SER   306      60.616  52.748  57.504  1.00  0.00           C  
ATOM   4622  HA  SER   306      61.195  53.168  56.681  1.00  0.00           H  
ATOM   4623  CB  SER   306      59.590  53.841  57.827  1.00  0.00           C  
ATOM   4624  HB2 SER   306      58.910  53.578  58.637  1.00  0.00           H  
ATOM   4625  HB3 SER   306      60.044  54.790  58.111  1.00  0.00           H  
ATOM   4626  OG  SER   306      58.818  54.257  56.680  1.00  0.00           O  
ATOM   4627  HG  SER   306      58.039  53.712  56.545  1.00  0.00           H  
ATOM   4628  C   SER   306      61.577  52.451  58.705  1.00  0.00           C  
ATOM   4629  O   SER   306      62.109  53.440  59.202  1.00  0.00           O  
ATOM   4630  N   GLU   307      61.678  51.184  59.176  1.00  0.00           N  
ATOM   4631  H   GLU   307      61.138  50.464  58.718  1.00  0.00           H  
ATOM   4632  CA  GLU   307      62.592  50.772  60.229  1.00  0.00           C  
ATOM   4633  HA  GLU   307      63.473  51.401  60.093  1.00  0.00           H  
ATOM   4634  CB  GLU   307      61.952  51.155  61.570  1.00  0.00           C  
ATOM   4635  HB2 GLU   307      62.097  52.234  61.625  1.00  0.00           H  
ATOM   4636  HB3 GLU   307      60.913  50.828  61.606  1.00  0.00           H  
ATOM   4637  CG  GLU   307      62.745  50.650  62.827  1.00  0.00           C  
ATOM   4638  HG2 GLU   307      62.162  50.904  63.712  1.00  0.00           H  
ATOM   4639  HG3 GLU   307      62.801  49.562  62.829  1.00  0.00           H  
ATOM   4640  CD  GLU   307      64.142  51.296  62.952  1.00  0.00           C  
ATOM   4641  OE1 GLU   307      64.469  52.303  62.278  1.00  0.00           O  
ATOM   4642  OE2 GLU   307      64.931  50.797  63.813  1.00  0.00           O  
ATOM   4643  C   GLU   307      63.096  49.246  60.095  1.00  0.00           C  
ATOM   4644  O   GLU   307      64.111  48.941  60.700  1.00  0.00           O  
ATOM   4645  N   LEU   308      62.550  48.476  59.190  1.00  0.00           N  
ATOM   4646  H   LEU   308      61.629  48.699  58.839  1.00  0.00           H  
ATOM   4647  CA  LEU   308      62.877  47.038  59.073  1.00  0.00           C  
ATOM   4648  HA  LEU   308      63.494  46.730  59.917  1.00  0.00           H  
ATOM   4649  CB  LEU   308      61.617  46.167  58.778  1.00  0.00           C  
ATOM   4650  HB2 LEU   308      61.173  46.577  57.871  1.00  0.00           H  
ATOM   4651  HB3 LEU   308      61.970  45.162  58.547  1.00  0.00           H  
ATOM   4652  CG  LEU   308      60.600  46.079  59.958  1.00  0.00           C  
ATOM   4653  HG  LEU   308      60.318  47.004  60.461  1.00  0.00           H  
ATOM   4654  CD1 LEU   308      59.290  45.519  59.380  1.00  0.00           C  
ATOM   4655 HD11 LEU   308      58.602  45.514  60.226  1.00  0.00           H  
ATOM   4656 HD12 LEU   308      58.938  46.226  58.629  1.00  0.00           H  
ATOM   4657 HD13 LEU   308      59.461  44.521  58.976  1.00  0.00           H  
ATOM   4658  CD2 LEU   308      61.071  45.038  60.965  1.00  0.00           C  
ATOM   4659 HD21 LEU   308      61.313  44.151  60.379  1.00  0.00           H  
ATOM   4660 HD22 LEU   308      61.994  45.383  61.431  1.00  0.00           H  
ATOM   4661 HD23 LEU   308      60.348  44.775  61.737  1.00  0.00           H  
ATOM   4662  C   LEU   308      63.989  46.837  58.020  1.00  0.00           C  
ATOM   4663  O   LEU   308      64.426  45.659  57.831  1.00  0.00           O  
ATOM   4664  N   TYR   309      64.625  47.892  57.504  1.00  0.00           N  
ATOM   4665  H   TYR   309      64.335  48.809  57.812  1.00  0.00           H  
ATOM   4666  CA  TYR   309      65.911  47.815  56.756  1.00  0.00           C  
ATOM   4667  HA  TYR   309      65.696  47.339  55.799  1.00  0.00           H  
ATOM   4668  CB  TYR   309      66.425  49.278  56.371  1.00  0.00           C  
ATOM   4669  HB2 TYR   309      67.202  49.121  55.624  1.00  0.00           H  
ATOM   4670  HB3 TYR   309      65.556  49.817  55.995  1.00  0.00           H  
ATOM   4671  CG  TYR   309      67.002  50.039  57.586  1.00  0.00           C  
ATOM   4672  CD1 TYR   309      66.193  50.472  58.659  1.00  0.00           C  
ATOM   4673  HD1 TYR   309      65.175  50.802  58.512  1.00  0.00           H  
ATOM   4674  CE1 TYR   309      66.745  50.980  59.857  1.00  0.00           C  
ATOM   4675  HE1 TYR   309      66.113  51.306  60.669  1.00  0.00           H  
ATOM   4676  CZ  TYR   309      68.173  51.077  60.023  1.00  0.00           C  
ATOM   4677  OH  TYR   309      68.694  51.297  61.288  1.00  0.00           O  
ATOM   4678  HH  TYR   309      67.977  51.614  61.842  1.00  0.00           H  
ATOM   4679  CE2 TYR   309      68.987  50.446  59.032  1.00  0.00           C  
ATOM   4680  HE2 TYR   309      69.950  50.090  59.368  1.00  0.00           H  
ATOM   4681  CD2 TYR   309      68.361  49.947  57.846  1.00  0.00           C  
ATOM   4682  HD2 TYR   309      68.961  49.569  57.030  1.00  0.00           H  
ATOM   4683  C   TYR   309      67.075  47.037  57.483  1.00  0.00           C  
ATOM   4684  O   TYR   309      67.967  46.376  56.855  1.00  0.00           O  
ATOM   4685  N   LYS   310      66.903  47.038  58.777  1.00  0.00           N  
ATOM   4686  H   LYS   310      66.193  47.675  59.110  1.00  0.00           H  
ATOM   4687  CA  LYS   310      67.914  46.675  59.783  1.00  0.00           C  
ATOM   4688  HA  LYS   310      68.854  46.977  59.323  1.00  0.00           H  
ATOM   4689  CB  LYS   310      67.578  47.495  61.025  1.00  0.00           C  
ATOM   4690  HB2 LYS   310      66.853  48.280  60.810  1.00  0.00           H  
ATOM   4691  HB3 LYS   310      66.950  46.889  61.678  1.00  0.00           H  
ATOM   4692  CG  LYS   310      68.823  48.010  61.790  1.00  0.00           C  
ATOM   4693  HG2 LYS   310      69.631  47.280  61.753  1.00  0.00           H  
ATOM   4694  HG3 LYS   310      69.201  48.878  61.248  1.00  0.00           H  
ATOM   4695  CD  LYS   310      68.555  48.564  63.145  1.00  0.00           C  
ATOM   4696  HD2 LYS   310      67.876  49.397  62.956  1.00  0.00           H  
ATOM   4697  HD3 LYS   310      68.058  47.837  63.787  1.00  0.00           H  
ATOM   4698  CE  LYS   310      69.856  49.136  63.856  1.00  0.00           C  
ATOM   4699  HE2 LYS   310      70.668  48.526  63.462  1.00  0.00           H  
ATOM   4700  HE3 LYS   310      69.941  50.189  63.588  1.00  0.00           H  
ATOM   4701  NZ  LYS   310      69.651  49.036  65.341  1.00  0.00           N  
ATOM   4702  HZ1 LYS   310      68.716  49.305  65.614  1.00  0.00           H  
ATOM   4703  HZ2 LYS   310      69.959  48.153  65.721  1.00  0.00           H  
ATOM   4704  HZ3 LYS   310      70.182  49.757  65.808  1.00  0.00           H  
ATOM   4705  C   LYS   310      68.125  45.167  60.136  1.00  0.00           C  
ATOM   4706  O   LYS   310      68.872  44.891  61.021  1.00  0.00           O  
ATOM   4707  N   TYR   311      67.706  44.255  59.298  1.00  0.00           N  
ATOM   4708  H   TYR   311      67.575  44.458  58.317  1.00  0.00           H  
ATOM   4709  CA  TYR   311      67.329  42.820  59.537  1.00  0.00           C  
ATOM   4710  HA  TYR   311      67.891  42.512  60.419  1.00  0.00           H  
ATOM   4711  CB  TYR   311      65.886  42.690  60.029  1.00  0.00           C  
ATOM   4712  HB2 TYR   311      65.215  43.066  59.257  1.00  0.00           H  
ATOM   4713  HB3 TYR   311      65.567  41.649  60.083  1.00  0.00           H  
ATOM   4714  CG  TYR   311      65.561  43.254  61.386  1.00  0.00           C  
ATOM   4715  CD1 TYR   311      66.335  43.030  62.549  1.00  0.00           C  
ATOM   4716  HD1 TYR   311      66.974  42.165  62.647  1.00  0.00           H  
ATOM   4717  CE1 TYR   311      65.991  43.788  63.712  1.00  0.00           C  
ATOM   4718  HE1 TYR   311      66.463  43.677  64.677  1.00  0.00           H  
ATOM   4719  CZ  TYR   311      65.093  44.870  63.631  1.00  0.00           C  
ATOM   4720  OH  TYR   311      65.046  45.880  64.563  1.00  0.00           O  
ATOM   4721  HH  TYR   311      65.018  46.742  64.143  1.00  0.00           H  
ATOM   4722  CE2 TYR   311      64.389  45.163  62.393  1.00  0.00           C  
ATOM   4723  HE2 TYR   311      63.653  45.952  62.364  1.00  0.00           H  
ATOM   4724  CD2 TYR   311      64.476  44.172  61.414  1.00  0.00           C  
ATOM   4725  HD2 TYR   311      63.934  44.319  60.491  1.00  0.00           H  
ATOM   4726  C   TYR   311      67.569  41.961  58.325  1.00  0.00           C  
ATOM   4727  O   TYR   311      67.170  42.397  57.252  1.00  0.00           O  
ATOM   4728  N   LYS   312      67.952  40.688  58.473  1.00  0.00           N  
ATOM   4729  H   LYS   312      68.486  40.539  59.317  1.00  0.00           H  
ATOM   4730  CA  LYS   312      68.065  39.627  57.538  1.00  0.00           C  
ATOM   4731  HA  LYS   312      67.281  39.687  56.784  1.00  0.00           H  
ATOM   4732  CB  LYS   312      69.547  39.725  56.887  1.00  0.00           C  
ATOM   4733  HB2 LYS   312      69.606  40.756  56.539  1.00  0.00           H  
ATOM   4734  HB3 LYS   312      70.399  39.524  57.537  1.00  0.00           H  
ATOM   4735  CG  LYS   312      69.725  38.750  55.692  1.00  0.00           C  
ATOM   4736  HG2 LYS   312      69.761  37.715  56.031  1.00  0.00           H  
ATOM   4737  HG3 LYS   312      68.846  38.863  55.056  1.00  0.00           H  
ATOM   4738  CD  LYS   312      71.026  39.069  54.924  1.00  0.00           C  
ATOM   4739  HD2 LYS   312      71.019  40.090  54.544  1.00  0.00           H  
ATOM   4740  HD3 LYS   312      71.927  39.083  55.537  1.00  0.00           H  
ATOM   4741  CE  LYS   312      71.245  38.127  53.748  1.00  0.00           C  
ATOM   4742  HE2 LYS   312      70.863  37.157  54.067  1.00  0.00           H  
ATOM   4743  HE3 LYS   312      70.605  38.470  52.935  1.00  0.00           H  
ATOM   4744  NZ  LYS   312      72.613  38.166  53.217  1.00  0.00           N  
ATOM   4745  HZ1 LYS   312      72.912  39.110  53.020  1.00  0.00           H  
ATOM   4746  HZ2 LYS   312      73.246  37.758  53.890  1.00  0.00           H  
ATOM   4747  HZ3 LYS   312      72.644  37.564  52.407  1.00  0.00           H  
ATOM   4748  C   LYS   312      67.796  38.250  58.225  1.00  0.00           C  
ATOM   4749  O   LYS   312      68.508  38.042  59.197  1.00  0.00           O  
ATOM   4750  N   VAL   313      66.704  37.533  57.913  1.00  0.00           N  
ATOM   4751  H   VAL   313      66.301  37.649  56.994  1.00  0.00           H  
ATOM   4752  CA  VAL   313      66.244  36.293  58.615  1.00  0.00           C  
ATOM   4753  HA  VAL   313      66.492  36.328  59.676  1.00  0.00           H  
ATOM   4754  CB  VAL   313      64.675  36.290  58.388  1.00  0.00           C  
ATOM   4755  HB  VAL   313      64.371  36.396  57.347  1.00  0.00           H  
ATOM   4756  CG1 VAL   313      64.165  34.922  58.789  1.00  0.00           C  
ATOM   4757 HG11 VAL   313      63.134  35.017  59.129  1.00  0.00           H  
ATOM   4758 HG12 VAL   313      64.263  34.291  57.906  1.00  0.00           H  
ATOM   4759 HG13 VAL   313      64.759  34.457  59.576  1.00  0.00           H  
ATOM   4760  CG2 VAL   313      64.000  37.376  59.305  1.00  0.00           C  
ATOM   4761 HG21 VAL   313      62.933  37.151  59.302  1.00  0.00           H  
ATOM   4762 HG22 VAL   313      64.333  37.334  60.342  1.00  0.00           H  
ATOM   4763 HG23 VAL   313      64.095  38.367  58.862  1.00  0.00           H  
ATOM   4764  C   VAL   313      66.928  35.088  57.905  1.00  0.00           C  
ATOM   4765  O   VAL   313      66.747  34.902  56.685  1.00  0.00           O  
ATOM   4766  N   VAL   314      67.621  34.213  58.648  1.00  0.00           N  
ATOM   4767  H   VAL   314      67.752  34.393  59.633  1.00  0.00           H  
ATOM   4768  CA  VAL   314      68.658  33.356  58.124  1.00  0.00           C  
ATOM   4769  HA  VAL   314      68.509  33.250  57.049  1.00  0.00           H  
ATOM   4770  CB  VAL   314      70.032  34.010  58.253  1.00  0.00           C  
ATOM   4771  HB  VAL   314      70.838  33.419  57.819  1.00  0.00           H  
ATOM   4772  CG1 VAL   314      70.056  35.268  57.371  1.00  0.00           C  
ATOM   4773 HG11 VAL   314      69.559  36.132  57.811  1.00  0.00           H  
ATOM   4774 HG12 VAL   314      71.070  35.491  57.037  1.00  0.00           H  
ATOM   4775 HG13 VAL   314      69.542  35.092  56.425  1.00  0.00           H  
ATOM   4776  CG2 VAL   314      70.437  34.352  59.672  1.00  0.00           C  
ATOM   4777 HG21 VAL   314      69.992  35.312  59.934  1.00  0.00           H  
ATOM   4778 HG22 VAL   314      70.055  33.577  60.337  1.00  0.00           H  
ATOM   4779 HG23 VAL   314      71.508  34.245  59.839  1.00  0.00           H  
ATOM   4780  C   VAL   314      68.700  31.923  58.699  1.00  0.00           C  
ATOM   4781  O   VAL   314      68.569  31.762  59.882  1.00  0.00           O  
ATOM   4782  N   LYS   315      68.987  30.868  57.933  1.00  0.00           N  
ATOM   4783  H   LYS   315      69.239  31.132  56.992  1.00  0.00           H  
ATOM   4784  CA  LYS   315      68.952  29.433  58.275  1.00  0.00           C  
ATOM   4785  HA  LYS   315      68.415  29.407  59.223  1.00  0.00           H  
ATOM   4786  CB  LYS   315      68.207  28.623  57.209  1.00  0.00           C  
ATOM   4787  HB2 LYS   315      67.216  29.025  57.003  1.00  0.00           H  
ATOM   4788  HB3 LYS   315      68.815  28.446  56.322  1.00  0.00           H  
ATOM   4789  CG  LYS   315      67.810  27.273  57.682  1.00  0.00           C  
ATOM   4790  HG2 LYS   315      68.712  26.690  57.866  1.00  0.00           H  
ATOM   4791  HG3 LYS   315      67.400  27.240  58.691  1.00  0.00           H  
ATOM   4792  CD  LYS   315      66.803  26.556  56.724  1.00  0.00           C  
ATOM   4793  HD2 LYS   315      66.325  25.742  57.268  1.00  0.00           H  
ATOM   4794  HD3 LYS   315      66.074  27.292  56.385  1.00  0.00           H  
ATOM   4795  CE  LYS   315      67.430  25.964  55.431  1.00  0.00           C  
ATOM   4796  HE2 LYS   315      67.955  26.801  54.972  1.00  0.00           H  
ATOM   4797  HE3 LYS   315      67.951  25.086  55.813  1.00  0.00           H  
ATOM   4798  NZ  LYS   315      66.385  25.332  54.590  1.00  0.00           N  
ATOM   4799  HZ1 LYS   315      66.482  24.329  54.531  1.00  0.00           H  
ATOM   4800  HZ2 LYS   315      65.445  25.622  54.817  1.00  0.00           H  
ATOM   4801  HZ3 LYS   315      66.397  25.682  53.642  1.00  0.00           H  
ATOM   4802  C   LYS   315      70.264  28.689  58.670  1.00  0.00           C  
ATOM   4803  O   LYS   315      71.256  28.633  57.934  1.00  0.00           O  
ATOM   4804  N   ILE   316      70.368  28.175  59.891  1.00  0.00           N  
ATOM   4805  H   ILE   316      69.518  28.145  60.435  1.00  0.00           H  
ATOM   4806  CA  ILE   316      71.684  27.813  60.534  1.00  0.00           C  
ATOM   4807  HA  ILE   316      72.553  27.935  59.887  1.00  0.00           H  
ATOM   4808  CB  ILE   316      72.047  28.869  61.608  1.00  0.00           C  
ATOM   4809  HB  ILE   316      72.865  28.472  62.209  1.00  0.00           H  
ATOM   4810  CG2 ILE   316      72.522  30.078  60.874  1.00  0.00           C  
ATOM   4811 HG21 ILE   316      73.084  30.046  59.940  1.00  0.00           H  
ATOM   4812 HG22 ILE   316      71.732  30.749  60.538  1.00  0.00           H  
ATOM   4813 HG23 ILE   316      73.087  30.645  61.614  1.00  0.00           H  
ATOM   4814  CG1 ILE   316      70.946  29.253  62.612  1.00  0.00           C  
ATOM   4815 HG12 ILE   316      70.214  29.862  62.081  1.00  0.00           H  
ATOM   4816 HG13 ILE   316      70.384  28.408  63.010  1.00  0.00           H  
ATOM   4817  CD1 ILE   316      71.548  30.053  63.772  1.00  0.00           C  
ATOM   4818 HD11 ILE   316      70.954  29.966  64.682  1.00  0.00           H  
ATOM   4819 HD12 ILE   316      72.473  29.526  64.006  1.00  0.00           H  
ATOM   4820 HD13 ILE   316      71.623  31.117  63.551  1.00  0.00           H  
ATOM   4821  C   ILE   316      71.789  26.454  61.158  1.00  0.00           C  
ATOM   4822  O   ILE   316      72.902  25.947  61.465  1.00  0.00           O  
ATOM   4823  OXT ILE   316      70.787  25.799  61.409  1.00  0.00           O  
ATOM   4824  C1  0YB   317      67.545  71.853  33.403  1.00  0.00           C  
ATOM   4825  H1  0YB   317      66.831  72.430  32.815  1.00  0.00           H  
ATOM   4826  O5  0YB   317      67.172  70.411  33.371  1.00  0.00           O  
ATOM   4827  C5  0YB   317      67.214  69.711  31.975  1.00  0.00           C  
ATOM   4828  H5  0YB   317      66.455  70.229  31.388  1.00  0.00           H  
ATOM   4829  C6  0YB   317      66.945  68.234  32.050  1.00  0.00           C  
ATOM   4830  H62 0YB   317      67.160  67.757  33.007  1.00  0.00           H  
ATOM   4831  H61 0YB   317      67.577  67.674  31.360  1.00  0.00           H  
ATOM   4832  O6  0YB   317      65.566  68.055  31.737  1.00  0.00           O  
ATOM   4833  H6O 0YB   317      64.986  68.116  32.499  1.00  0.00           H  
ATOM   4834  C4  0YB   317      68.592  70.064  31.265  1.00  0.00           C  
ATOM   4835  H4  0YB   317      69.418  69.432  31.590  1.00  0.00           H  
ATOM   4836  O4  0YB   317      68.424  69.731  29.861  1.00  0.00           O  
ATOM   4837  H4O 0YB   317      69.299  69.668  29.471  1.00  0.00           H  
ATOM   4838  C3  0YB   317      69.085  71.523  31.394  1.00  0.00           C  
ATOM   4839  H3  0YB   317      68.388  72.182  30.878  1.00  0.00           H  
ATOM   4840  O3  0YB   317      70.381  71.760  30.753  1.00  0.00           O  
ATOM   4841  H3O 0YB   317      70.362  71.715  29.794  1.00  0.00           H  
ATOM   4842  C2  0YB   317      69.015  72.067  32.871  1.00  0.00           C  
ATOM   4843  H2  0YB   317      69.736  71.593  33.536  1.00  0.00           H  
ATOM   4844  N2  0YB   317      69.350  73.524  32.844  1.00  0.00           N  
ATOM   4845  H2N 0YB   317      68.953  73.990  32.040  1.00  0.00           H  
ATOM   4846  C2N 0YB   317      70.188  74.172  33.666  1.00  0.00           C  
ATOM   4847  O2N 0YB   317      70.369  73.696  34.794  1.00  0.00           O  
ATOM   4848  CME 0YB   317      70.861  75.486  33.120  1.00  0.00           C  
ATOM   4849  H3M 0YB   317      70.835  76.206  33.939  1.00  0.00           H  
ATOM   4850  H2M 0YB   317      71.889  75.338  32.790  1.00  0.00           H  
ATOM   4851  H1M 0YB   317      70.247  75.926  32.335  1.00  0.00           H  
ATOM   4852  C1  0YB   318      58.205  68.795  28.165  1.00  0.00           C  
ATOM   4853  H1  0YB   318      58.173  69.161  29.191  1.00  0.00           H  
ATOM   4854  O5  0YB   318      57.503  69.678  27.311  1.00  0.00           O  
ATOM   4855  C5  0YB   318      57.845  71.162  27.341  1.00  0.00           C  
ATOM   4856  H5  0YB   318      57.471  71.593  28.270  1.00  0.00           H  
ATOM   4857  C6  0YB   318      57.100  71.872  26.171  1.00  0.00           C  
ATOM   4858  H62 0YB   318      57.479  72.879  25.996  1.00  0.00           H  
ATOM   4859  H61 0YB   318      56.081  72.023  26.528  1.00  0.00           H  
ATOM   4860  O6  0YB   318      57.116  71.102  24.936  1.00  0.00           O  
ATOM   4861  H6O 0YB   318      56.205  70.821  24.828  1.00  0.00           H  
ATOM   4862  C4  0YB   318      59.341  71.378  27.265  1.00  0.00           C  
ATOM   4863  H4  0YB   318      59.647  71.577  26.238  1.00  0.00           H  
ATOM   4864  O4  0YB   318      59.594  72.589  27.908  1.00  0.00           O  
ATOM   4865  H4O 0YB   318      60.497  72.592  28.234  1.00  0.00           H  
ATOM   4866  C3  0YB   318      60.313  70.297  27.898  1.00  0.00           C  
ATOM   4867  H3  0YB   318      60.485  70.579  28.936  1.00  0.00           H  
ATOM   4868  O3  0YB   318      61.592  70.528  27.323  1.00  0.00           O  
ATOM   4869  H3O 0YB   318      62.266  70.362  27.986  1.00  0.00           H  
ATOM   4870  C2  0YB   318      59.719  68.883  27.692  1.00  0.00           C  
ATOM   4871  H2  0YB   318      59.838  68.580  26.652  1.00  0.00           H  
ATOM   4872  N2  0YB   318      60.529  67.922  28.441  1.00  0.00           N  
ATOM   4873  H2N 0YB   318      60.346  67.975  29.433  1.00  0.00           H  
ATOM   4874  C2N 0YB   318      60.989  66.750  27.908  1.00  0.00           C  
ATOM   4875  O2N 0YB   318      60.290  66.276  26.983  1.00  0.00           O  
ATOM   4876  CME 0YB   318      62.314  66.129  28.456  1.00  0.00           C  
ATOM   4877  H3M 0YB   318      62.711  66.670  29.314  1.00  0.00           H  
ATOM   4878  H2M 0YB   318      62.079  65.133  28.831  1.00  0.00           H  
ATOM   4879  H1M 0YB   318      63.024  66.034  27.634  1.00  0.00           H  
ATOM   4880  C1  0YB   319      45.574  75.171  48.442  1.00  0.00           C  
ATOM   4881  H1  0YB   319      44.833  74.472  48.056  1.00  0.00           H  
ATOM   4882  O5  0YB   319      46.420  75.774  47.435  1.00  0.00           O  
ATOM   4883  C5  0YB   319      45.911  76.930  46.642  1.00  0.00           C  
ATOM   4884  H5  0YB   319      45.116  76.652  45.950  1.00  0.00           H  
ATOM   4885  C6  0YB   319      47.181  77.424  45.901  1.00  0.00           C  
ATOM   4886  H62 0YB   319      48.113  77.321  46.457  1.00  0.00           H  
ATOM   4887  H61 0YB   319      47.021  78.441  45.544  1.00  0.00           H  
ATOM   4888  O6  0YB   319      47.257  76.652  44.689  1.00  0.00           O  
ATOM   4889  H6O 0YB   319      47.382  75.739  44.958  1.00  0.00           H  
ATOM   4890  C4  0YB   319      45.338  78.007  47.630  1.00  0.00           C  
ATOM   4891  H4  0YB   319      46.164  78.450  48.187  1.00  0.00           H  
ATOM   4892  O4  0YB   319      44.674  79.130  46.838  1.00  0.00           O  
ATOM   4893  H4O 0YB   319      44.372  79.796  47.460  1.00  0.00           H  
ATOM   4894  C3  0YB   319      44.230  77.343  48.505  1.00  0.00           C  
ATOM   4895  H3  0YB   319      43.454  76.973  47.834  1.00  0.00           H  
ATOM   4896  O3  0YB   319      43.530  78.338  49.315  1.00  0.00           O  
ATOM   4897  H3O 0YB   319      43.011  77.886  49.984  1.00  0.00           H  
ATOM   4898  C2  0YB   319      44.844  76.228  49.352  1.00  0.00           C  
ATOM   4899  H2  0YB   319      45.542  76.721  50.029  1.00  0.00           H  
ATOM   4900  N2  0YB   319      43.819  75.549  50.210  1.00  0.00           N  
ATOM   4901  H2N 0YB   319      43.094  75.080  49.686  1.00  0.00           H  
ATOM   4902  C2N 0YB   319      44.123  74.941  51.377  1.00  0.00           C  
ATOM   4903  O2N 0YB   319      45.240  74.815  51.771  1.00  0.00           O  
ATOM   4904  CME 0YB   319      42.971  74.522  52.255  1.00  0.00           C  
ATOM   4905  H3M 0YB   319      42.421  75.345  52.713  1.00  0.00           H  
ATOM   4906  H2M 0YB   319      42.214  73.997  51.673  1.00  0.00           H  
ATOM   4907  H1M 0YB   319      43.188  73.997  53.185  1.00  0.00           H  
ATOM   4908  C1  0YB   320      59.591  56.509  70.059  1.00  0.00           C  
ATOM   4909  H1  0YB   320      60.295  57.341  70.052  1.00  0.00           H  
ATOM   4910  O5  0YB   320      60.185  55.355  69.446  1.00  0.00           O  
ATOM   4911  C5  0YB   320      61.404  54.687  70.030  1.00  0.00           C  
ATOM   4912  H5  0YB   320      62.197  55.428  70.135  1.00  0.00           H  
ATOM   4913  C6  0YB   320      61.944  53.625  69.048  1.00  0.00           C  
ATOM   4914  H62 0YB   320      63.011  53.529  69.248  1.00  0.00           H  
ATOM   4915  H61 0YB   320      61.872  53.939  68.006  1.00  0.00           H  
ATOM   4916  O6  0YB   320      61.306  52.303  69.065  1.00  0.00           O  
ATOM   4917  H6O 0YB   320      60.902  52.139  68.209  1.00  0.00           H  
ATOM   4918  C4  0YB   320      60.947  54.096  71.392  1.00  0.00           C  
ATOM   4919  H4  0YB   320      60.323  53.230  71.173  1.00  0.00           H  
ATOM   4920  O4  0YB   320      62.143  53.694  72.124  1.00  0.00           O  
ATOM   4921  H4O 0YB   320      61.761  53.205  72.857  1.00  0.00           H  
ATOM   4922  C3  0YB   320      60.328  55.231  72.274  1.00  0.00           C  
ATOM   4923  H3  0YB   320      61.159  55.870  72.571  1.00  0.00           H  
ATOM   4924  O3  0YB   320      59.834  54.667  73.514  1.00  0.00           O  
ATOM   4925  H3O 0YB   320      59.936  55.398  74.128  1.00  0.00           H  
ATOM   4926  C2  0YB   320      59.190  56.084  71.485  1.00  0.00           C  
ATOM   4927  H2  0YB   320      58.299  55.483  71.305  1.00  0.00           H  
ATOM   4928  N2  0YB   320      58.806  57.306  72.279  1.00  0.00           N  
ATOM   4929  H2N 0YB   320      59.527  57.965  72.534  1.00  0.00           H  
ATOM   4930  C2N 0YB   320      57.538  57.763  72.510  1.00  0.00           C  
ATOM   4931  O2N 0YB   320      56.603  57.193  71.998  1.00  0.00           O  
ATOM   4932  CME 0YB   320      57.410  58.963  73.437  1.00  0.00           C  
ATOM   4933  H3M 0YB   320      56.464  59.466  73.239  1.00  0.00           H  
ATOM   4934  H2M 0YB   320      57.478  58.554  74.445  1.00  0.00           H  
ATOM   4935  H1M 0YB   320      58.181  59.726  73.330  1.00  0.00           H  
ATOM   4936  C1  0YB   321      57.035  77.156  36.516  1.00  0.00           C  
ATOM   4937  H1  0YB   321      57.433  76.650  37.395  1.00  0.00           H  
ATOM   4938  O5  0YB   321      58.110  77.993  36.019  1.00  0.00           O
[truncated: 563,659 more chars]
