# Supplementary material for: IgG1-b12–HIV-gp120 Interface in Solution: A Computational Study
Source: J Chem Inf Model. 2021 Dec 31;62(2):359–71. doi: 10.1021/acs.jcim.1c01143 (PMC8790758; doi:10.1021/acs.jcim.1c01143)
Supplement: Supplementary file 2 — ci1c01143_si_002.zip [file ci1c01143_si_002.zip › GP120_B12_pdbs/MINIMA_2D/minimum_2D_RMSD_BE.pdb]

ATOM      1  N   GLU     1      68.964  70.053  78.200  1.00  0.00           N  
ATOM      2  H1  GLU     1      68.229  69.436  78.513  1.00  0.00           H  
ATOM      3  H2  GLU     1      68.667  70.809  77.600  1.00  0.00           H  
ATOM      4  H3  GLU     1      69.431  70.423  79.016  1.00  0.00           H  
ATOM      5  CA  GLU     1      69.950  69.235  77.473  1.00  0.00           C  
ATOM      6  HA  GLU     1      70.020  68.297  78.023  1.00  0.00           H  
ATOM      7  CB  GLU     1      69.454  68.758  76.103  1.00  0.00           C  
ATOM      8  HB2 GLU     1      68.609  68.130  76.386  1.00  0.00           H  
ATOM      9  HB3 GLU     1      69.018  69.609  75.581  1.00  0.00           H  
ATOM     10  CG  GLU     1      70.493  67.977  75.282  1.00  0.00           C  
ATOM     11  HG2 GLU     1      71.268  68.711  75.058  1.00  0.00           H  
ATOM     12  HG3 GLU     1      70.871  67.142  75.872  1.00  0.00           H  
ATOM     13  CD  GLU     1      69.845  67.403  73.977  1.00  0.00           C  
ATOM     14  OE1 GLU     1      68.728  67.798  73.622  1.00  0.00           O  
ATOM     15  OE2 GLU     1      70.318  66.445  73.374  1.00  0.00           O  
ATOM     16  C   GLU     1      71.394  69.867  77.546  1.00  0.00           C  
ATOM     17  O   GLU     1      71.495  71.047  77.382  1.00  0.00           O  
ATOM     18  N   VAL     2      72.410  69.021  77.719  1.00  0.00           N  
ATOM     19  H   VAL     2      72.245  68.025  77.750  1.00  0.00           H  
ATOM     20  CA  VAL     2      73.851  69.450  77.641  1.00  0.00           C  
ATOM     21  HA  VAL     2      73.918  70.527  77.482  1.00  0.00           H  
ATOM     22  CB  VAL     2      74.518  69.101  79.058  1.00  0.00           C  
ATOM     23  HB  VAL     2      74.404  68.033  79.247  1.00  0.00           H  
ATOM     24  CG1 VAL     2      76.037  69.356  79.108  1.00  0.00           C  
ATOM     25 HG11 VAL     2      76.475  68.936  78.203  1.00  0.00           H  
ATOM     26 HG12 VAL     2      76.305  70.410  79.191  1.00  0.00           H  
ATOM     27 HG13 VAL     2      76.361  68.978  80.077  1.00  0.00           H  
ATOM     28  CG2 VAL     2      73.938  69.986  80.163  1.00  0.00           C  
ATOM     29 HG21 VAL     2      74.419  69.696  81.097  1.00  0.00           H  
ATOM     30 HG22 VAL     2      74.160  71.045  80.034  1.00  0.00           H  
ATOM     31 HG23 VAL     2      72.857  69.845  80.158  1.00  0.00           H  
ATOM     32  C   VAL     2      74.584  68.801  76.474  1.00  0.00           C  
ATOM     33  O   VAL     2      74.725  67.532  76.407  1.00  0.00           O  
ATOM     34  N   VAL     3      75.145  69.637  75.498  1.00  0.00           N  
ATOM     35  H   VAL     3      75.139  70.625  75.705  1.00  0.00           H  
ATOM     36  CA  VAL     3      75.479  69.202  74.177  1.00  0.00           C  
ATOM     37  HA  VAL     3      75.373  68.117  74.159  1.00  0.00           H  
ATOM     38  CB  VAL     3      74.610  69.968  73.131  1.00  0.00           C  
ATOM     39  HB  VAL     3      74.530  71.040  73.311  1.00  0.00           H  
ATOM     40  CG1 VAL     3      74.872  69.683  71.652  1.00  0.00           C  
ATOM     41 HG11 VAL     3      74.843  68.609  71.467  1.00  0.00           H  
ATOM     42 HG12 VAL     3      74.081  70.056  71.001  1.00  0.00           H  
ATOM     43 HG13 VAL     3      75.832  70.103  71.353  1.00  0.00           H  
ATOM     44  CG2 VAL     3      73.134  69.630  73.307  1.00  0.00           C  
ATOM     45 HG21 VAL     3      72.668  70.048  74.199  1.00  0.00           H  
ATOM     46 HG22 VAL     3      72.567  69.943  72.430  1.00  0.00           H  
ATOM     47 HG23 VAL     3      73.041  68.549  73.412  1.00  0.00           H  
ATOM     48  C   VAL     3      76.910  69.414  73.863  1.00  0.00           C  
ATOM     49  O   VAL     3      77.508  70.479  74.018  1.00  0.00           O  
ATOM     50  N   LEU     4      77.531  68.378  73.292  1.00  0.00           N  
ATOM     51  H   LEU     4      77.060  67.499  73.130  1.00  0.00           H  
ATOM     52  CA  LEU     4      78.902  68.521  72.778  1.00  0.00           C  
ATOM     53  HA  LEU     4      79.451  69.157  73.473  1.00  0.00           H  
ATOM     54  CB  LEU     4      79.638  67.229  72.886  1.00  0.00           C  
ATOM     55  HB2 LEU     4      79.111  66.499  72.272  1.00  0.00           H  
ATOM     56  HB3 LEU     4      80.596  67.286  72.370  1.00  0.00           H  
ATOM     57  CG  LEU     4      79.809  66.547  74.278  1.00  0.00           C  
ATOM     58  HG  LEU     4      78.859  66.134  74.617  1.00  0.00           H  
ATOM     59  CD1 LEU     4      80.765  65.339  74.049  1.00  0.00           C  
ATOM     60 HD11 LEU     4      80.919  64.901  75.035  1.00  0.00           H  
ATOM     61 HD12 LEU     4      80.274  64.533  73.504  1.00  0.00           H  
ATOM     62 HD13 LEU     4      81.695  65.629  73.560  1.00  0.00           H  
ATOM     63  CD2 LEU     4      80.597  67.358  75.321  1.00  0.00           C  
ATOM     64 HD21 LEU     4      80.568  66.941  76.328  1.00  0.00           H  
ATOM     65 HD22 LEU     4      81.635  67.577  75.074  1.00  0.00           H  
ATOM     66 HD23 LEU     4      80.093  68.322  75.385  1.00  0.00           H  
ATOM     67  C   LEU     4      78.971  69.094  71.409  1.00  0.00           C  
ATOM     68  O   LEU     4      78.231  68.740  70.512  1.00  0.00           O  
ATOM     69  N   VAL     5      79.835  70.132  71.180  1.00  0.00           N  
ATOM     70  H   VAL     5      80.402  70.441  71.957  1.00  0.00           H  
ATOM     71  CA  VAL     5      79.862  70.809  69.854  1.00  0.00           C  
ATOM     72  HA  VAL     5      79.005  70.461  69.276  1.00  0.00           H  
ATOM     73  CB  VAL     5      79.599  72.369  69.914  1.00  0.00           C  
ATOM     74  HB  VAL     5      79.747  72.699  68.885  1.00  0.00           H  
ATOM     75  CG1 VAL     5      78.207  72.661  70.525  1.00  0.00           C  
ATOM     76 HG11 VAL     5      78.255  72.251  71.533  1.00  0.00           H  
ATOM     77 HG12 VAL     5      78.156  73.750  70.537  1.00  0.00           H  
ATOM     78 HG13 VAL     5      77.501  72.087  69.924  1.00  0.00           H  
ATOM     79  CG2 VAL     5      80.535  73.124  70.744  1.00  0.00           C  
ATOM     80 HG21 VAL     5      80.382  72.767  71.762  1.00  0.00           H  
ATOM     81 HG22 VAL     5      81.549  73.150  70.347  1.00  0.00           H  
ATOM     82 HG23 VAL     5      80.204  74.163  70.750  1.00  0.00           H  
ATOM     83  C   VAL     5      81.209  70.520  69.171  1.00  0.00           C  
ATOM     84  O   VAL     5      82.253  70.752  69.724  1.00  0.00           O  
ATOM     85  N   ASN     6      81.011  70.023  67.930  1.00  0.00           N  
ATOM     86  H   ASN     6      80.051  69.822  67.689  1.00  0.00           H  
ATOM     87  CA  ASN     6      82.016  69.687  66.908  1.00  0.00           C  
ATOM     88  HA  ASN     6      81.382  69.372  66.080  1.00  0.00           H  
ATOM     89  CB  ASN     6      82.722  70.923  66.312  1.00  0.00           C  
ATOM     90  HB2 ASN     6      82.015  71.543  65.761  1.00  0.00           H  
ATOM     91  HB3 ASN     6      83.242  71.495  67.081  1.00  0.00           H  
ATOM     92  CG  ASN     6      83.592  70.622  65.160  1.00  0.00           C  
ATOM     93  OD1 ASN     6      83.280  69.790  64.340  1.00  0.00           O  
ATOM     94  ND2 ASN     6      84.666  71.355  64.913  1.00  0.00           N  
ATOM     95 HD21 ASN     6      84.979  71.907  65.698  1.00  0.00           H  
ATOM     96 HD22 ASN     6      85.300  70.915  64.261  1.00  0.00           H  
ATOM     97  C   ASN     6      82.925  68.500  67.261  1.00  0.00           C  
ATOM     98  O   ASN     6      84.130  68.532  67.262  1.00  0.00           O  
ATOM     99  N   VAL     7      82.233  67.373  67.252  1.00  0.00           N  
ATOM    100  H   VAL     7      81.247  67.474  67.057  1.00  0.00           H  
ATOM    101  CA  VAL     7      82.695  66.015  67.545  1.00  0.00           C  
ATOM    102  HA  VAL     7      83.660  66.064  68.048  1.00  0.00           H  
ATOM    103  CB  VAL     7      81.809  65.302  68.563  1.00  0.00           C  
ATOM    104  HB  VAL     7      80.864  64.994  68.117  1.00  0.00           H  
ATOM    105  CG1 VAL     7      82.531  64.085  69.182  1.00  0.00           C  
ATOM    106 HG11 VAL     7      82.372  63.240  68.513  1.00  0.00           H  
ATOM    107 HG12 VAL     7      83.556  64.260  69.509  1.00  0.00           H  
ATOM    108 HG13 VAL     7      81.990  63.748  70.066  1.00  0.00           H  
ATOM    109  CG2 VAL     7      81.691  66.214  69.758  1.00  0.00           C  
ATOM    110 HG21 VAL     7      81.244  65.732  70.628  1.00  0.00           H  
ATOM    111 HG22 VAL     7      82.648  66.677  69.998  1.00  0.00           H  
ATOM    112 HG23 VAL     7      81.002  67.028  69.530  1.00  0.00           H  
ATOM    113  C   VAL     7      82.869  65.193  66.360  1.00  0.00           C  
ATOM    114  O   VAL     7      83.815  64.380  66.303  1.00  0.00           O  
ATOM    115  N   THR     8      81.909  65.223  65.396  1.00  0.00           N  
ATOM    116  H   THR     8      81.229  65.960  65.520  1.00  0.00           H  
ATOM    117  CA  THR     8      82.066  64.630  64.070  1.00  0.00           C  
ATOM    118  HA  THR     8      81.141  64.824  63.527  1.00  0.00           H  
ATOM    119  CB  THR     8      83.076  65.350  63.246  1.00  0.00           C  
ATOM    120  HB  THR     8      84.071  64.995  63.516  1.00  0.00           H  
ATOM    121  CG2 THR     8      82.957  65.164  61.728  1.00  0.00           C  
ATOM    122 HG21 THR     8      81.935  65.387  61.421  1.00  0.00           H  
ATOM    123 HG22 THR     8      83.624  65.845  61.199  1.00  0.00           H  
ATOM    124 HG23 THR     8      83.215  64.152  61.417  1.00  0.00           H  
ATOM    125  OG1 THR     8      83.049  66.735  63.512  1.00  0.00           O  
ATOM    126  HG1 THR     8      83.954  66.986  63.710  1.00  0.00           H  
ATOM    127  C   THR     8      82.276  63.109  64.074  1.00  0.00           C  
ATOM    128  O   THR     8      83.367  62.549  63.857  1.00  0.00           O  
ATOM    129  N   GLU     9      81.212  62.445  64.522  1.00  0.00           N  
ATOM    130  H   GLU     9      80.369  62.992  64.419  1.00  0.00           H  
ATOM    131  CA  GLU     9      81.080  60.986  64.737  1.00  0.00           C  
ATOM    132  HA  GLU     9      82.063  60.525  64.650  1.00  0.00           H  
ATOM    133  CB  GLU     9      80.564  60.648  66.181  1.00  0.00           C  
ATOM    134  HB2 GLU     9      79.823  61.389  66.482  1.00  0.00           H  
ATOM    135  HB3 GLU     9      79.970  59.735  66.156  1.00  0.00           H  
ATOM    136  CG  GLU     9      81.777  60.484  67.181  1.00  0.00           C  
ATOM    137  HG2 GLU     9      82.392  61.355  66.954  1.00  0.00           H  
ATOM    138  HG3 GLU     9      81.389  60.456  68.200  1.00  0.00           H  
ATOM    139  CD  GLU     9      82.529  59.183  66.981  1.00  0.00           C  
ATOM    140  OE1 GLU     9      81.999  58.115  66.487  1.00  0.00           O  
ATOM    141  OE2 GLU     9      83.684  59.105  67.421  1.00  0.00           O  
ATOM    142  C   GLU     9      80.139  60.231  63.774  1.00  0.00           C  
ATOM    143  O   GLU     9      79.126  60.769  63.286  1.00  0.00           O  
ATOM    144  N   ASN    10      80.482  58.990  63.417  1.00  0.00           N  
ATOM    145  H   ASN    10      81.329  58.646  63.847  1.00  0.00           H  
ATOM    146  CA  ASN    10      79.642  58.126  62.593  1.00  0.00           C  
ATOM    147  HA  ASN    10      79.288  58.677  61.721  1.00  0.00           H  
ATOM    148  CB  ASN    10      80.631  57.023  62.072  1.00  0.00           C  
ATOM    149  HB2 ASN    10      81.412  57.516  61.492  1.00  0.00           H  
ATOM    150  HB3 ASN    10      81.060  56.453  62.896  1.00  0.00           H  
ATOM    151  CG  ASN    10      79.807  56.090  61.173  1.00  0.00           C  
ATOM    152  OD1 ASN    10      79.424  55.038  61.733  1.00  0.00           O  
ATOM    153  ND2 ASN    10      79.675  56.394  59.934  1.00  0.00           N  
ATOM    154 HD21 ASN    10      79.054  55.854  59.348  1.00  0.00           H  
ATOM    155 HD22 ASN    10      80.437  56.974  59.612  1.00  0.00           H  
ATOM    156  C   ASN    10      78.454  57.474  63.278  1.00  0.00           C  
ATOM    157  O   ASN    10      78.575  57.006  64.445  1.00  0.00           O  
ATOM    158  N   PHE    11      77.242  57.528  62.738  1.00  0.00           N  
ATOM    159  H   PHE    11      77.237  57.980  61.834  1.00  0.00           H  
ATOM    160  CA  PHE    11      75.950  57.054  63.218  1.00  0.00           C  
ATOM    161  HA  PHE    11      76.236  56.417  64.055  1.00  0.00           H  
ATOM    162  CB  PHE    11      75.094  58.201  63.679  1.00  0.00           C  
ATOM    163  HB2 PHE    11      75.147  59.059  63.009  1.00  0.00           H  
ATOM    164  HB3 PHE    11      74.026  58.010  63.575  1.00  0.00           H  
ATOM    165  CG  PHE    11      75.411  58.678  65.051  1.00  0.00           C  
ATOM    166  CD1 PHE    11      76.422  59.603  65.154  1.00  0.00           C  
ATOM    167  HD1 PHE    11      76.823  60.004  64.235  1.00  0.00           H  
ATOM    168  CE1 PHE    11      76.985  60.028  66.421  1.00  0.00           C  
ATOM    169  HE1 PHE    11      77.587  60.922  66.493  1.00  0.00           H  
ATOM    170  CZ  PHE    11      76.307  59.571  67.581  1.00  0.00           C  
ATOM    171  HZ  PHE    11      76.518  60.037  68.532  1.00  0.00           H  
ATOM    172  CE2 PHE    11      75.227  58.713  67.484  1.00  0.00           C  
ATOM    173  HE2 PHE    11      74.943  58.241  68.413  1.00  0.00           H  
ATOM    174  CD2 PHE    11      74.769  58.254  66.215  1.00  0.00           C  
ATOM    175  HD2 PHE    11      73.918  57.607  66.059  1.00  0.00           H  
ATOM    176  C   PHE    11      75.258  56.138  62.182  1.00  0.00           C  
ATOM    177  O   PHE    11      74.282  56.465  61.491  1.00  0.00           O  
ATOM    178  N   ASN    12      75.724  54.885  62.226  1.00  0.00           N  
ATOM    179  H   ASN    12      76.563  54.707  62.759  1.00  0.00           H  
ATOM    180  CA  ASN    12      75.303  53.988  61.169  1.00  0.00           C  
ATOM    181  HA  ASN    12      74.955  54.545  60.300  1.00  0.00           H  
ATOM    182  CB  ASN    12      76.535  53.239  60.720  1.00  0.00           C  
ATOM    183  HB2 ASN    12      77.328  53.986  60.726  1.00  0.00           H  
ATOM    184  HB3 ASN    12      76.699  52.369  61.356  1.00  0.00           H  
ATOM    185  CG  ASN    12      76.223  52.691  59.342  1.00  0.00           C  
ATOM    186  OD1 ASN    12      75.150  52.174  59.073  1.00  0.00           O  
ATOM    187  ND2 ASN    12      77.057  52.811  58.358  1.00  0.00           N  
ATOM    188 HD21 ASN    12      77.881  53.390  58.441  1.00  0.00           H  
ATOM    189 HD22 ASN    12      76.672  52.791  57.425  1.00  0.00           H  
ATOM    190  C   ASN    12      74.151  53.109  61.658  1.00  0.00           C  
ATOM    191  O   ASN    12      74.283  52.019  62.213  1.00  0.00           O  
ATOM    192  N   TRP    13      72.990  53.562  61.212  1.00  0.00           N  
ATOM    193  H   TRP    13      73.028  54.556  61.035  1.00  0.00           H  
ATOM    194  CA  TRP    13      71.687  52.930  61.349  1.00  0.00           C  
ATOM    195  HA  TRP    13      71.687  52.414  62.309  1.00  0.00           H  
ATOM    196  CB  TRP    13      70.575  53.923  61.392  1.00  0.00           C  
ATOM    197  HB2 TRP    13      69.653  53.348  61.298  1.00  0.00           H  
ATOM    198  HB3 TRP    13      70.380  54.339  62.380  1.00  0.00           H  
ATOM    199  CG  TRP    13      70.595  54.985  60.338  1.00  0.00           C  
ATOM    200  CD1 TRP    13      71.028  56.240  60.598  1.00  0.00           C  
ATOM    201  HD1 TRP    13      71.379  56.551  61.571  1.00  0.00           H  
ATOM    202  NE1 TRP    13      71.138  56.890  59.386  1.00  0.00           N  
ATOM    203  HE1 TRP    13      71.409  57.861  59.316  1.00  0.00           H  
ATOM    204  CE2 TRP    13      70.753  56.122  58.335  1.00  0.00           C  
ATOM    205  CZ2 TRP    13      70.632  56.351  56.970  1.00  0.00           C  
ATOM    206  HZ2 TRP    13      71.066  57.217  56.493  1.00  0.00           H  
ATOM    207  CH2 TRP    13      69.800  55.472  56.208  1.00  0.00           C  
ATOM    208  HH2 TRP    13      69.705  55.721  55.161  1.00  0.00           H  
ATOM    209  CZ3 TRP    13      69.253  54.347  56.825  1.00  0.00           C  
ATOM    210  HZ3 TRP    13      68.631  53.643  56.292  1.00  0.00           H  
ATOM    211  CE3 TRP    13      69.591  53.977  58.100  1.00  0.00           C  
ATOM    212  HE3 TRP    13      69.251  53.010  58.441  1.00  0.00           H  
ATOM    213  CD2 TRP    13      70.219  54.902  58.916  1.00  0.00           C  
ATOM    214  C   TRP    13      71.429  51.783  60.248  1.00  0.00           C  
ATOM    215  O   TRP    13      70.477  51.027  60.282  1.00  0.00           O  
ATOM    216  N   CYX    14      72.365  51.664  59.283  1.00  0.00           N  
ATOM    217  H   CYX    14      73.129  52.319  59.191  1.00  0.00           H  
ATOM    218  CA  CYX    14      72.396  50.417  58.499  1.00  0.00           C  
ATOM    219  HA  CYX    14      71.349  50.188  58.299  1.00  0.00           H  
ATOM    220  CB  CYX    14      72.926  50.612  57.050  1.00  0.00           C  
ATOM    221  HB2 CYX    14      73.938  51.017  57.080  1.00  0.00           H  
ATOM    222  HB3 CYX    14      73.005  49.595  56.665  1.00  0.00           H  
ATOM    223  SG  CYX    14      72.045  51.808  56.013  1.00  0.00           S  
ATOM    224  C   CYX    14      72.964  49.183  59.277  1.00  0.00           C  
ATOM    225  O   CYX    14      72.364  48.188  59.455  1.00  0.00           O  
ATOM    226  N   LYS    15      74.064  49.496  60.003  1.00  0.00           N  
ATOM    227  H   LYS    15      74.275  50.480  60.087  1.00  0.00           H  
ATOM    228  CA  LYS    15      74.851  48.484  60.631  1.00  0.00           C  
ATOM    229  HA  LYS    15      74.998  47.713  59.874  1.00  0.00           H  
ATOM    230  CB  LYS    15      76.304  48.953  60.787  1.00  0.00           C  
ATOM    231  HB2 LYS    15      76.363  49.992  61.114  1.00  0.00           H  
ATOM    232  HB3 LYS    15      76.787  48.453  61.627  1.00  0.00           H  
ATOM    233  CG  LYS    15      77.216  48.908  59.559  1.00  0.00           C  
ATOM    234  HG2 LYS    15      76.960  48.059  58.925  1.00  0.00           H  
ATOM    235  HG3 LYS    15      77.140  49.792  58.926  1.00  0.00           H  
ATOM    236  CD  LYS    15      78.720  48.871  60.105  1.00  0.00           C  
ATOM    237  HD2 LYS    15      78.826  49.683  60.825  1.00  0.00           H  
ATOM    238  HD3 LYS    15      78.738  47.866  60.526  1.00  0.00           H  
ATOM    239  CE  LYS    15      79.763  49.246  59.039  1.00  0.00           C  
ATOM    240  HE2 LYS    15      79.601  48.835  58.042  1.00  0.00           H  
ATOM    241  HE3 LYS    15      79.585  50.316  58.933  1.00  0.00           H  
ATOM    242  NZ  LYS    15      81.191  49.076  59.592  1.00  0.00           N  
ATOM    243  HZ1 LYS    15      81.210  49.058  60.602  1.00  0.00           H  
ATOM    244  HZ2 LYS    15      81.628  48.195  59.362  1.00  0.00           H  
ATOM    245  HZ3 LYS    15      81.859  49.789  59.336  1.00  0.00           H  
ATOM    246  C   LYS    15      74.159  47.955  61.879  1.00  0.00           C  
ATOM    247  O   LYS    15      74.104  46.749  62.098  1.00  0.00           O  
ATOM    248  N   ASN    16      73.920  48.822  62.834  1.00  0.00           N  
ATOM    249  H   ASN    16      73.973  49.806  62.614  1.00  0.00           H  
ATOM    250  CA  ASN    16      72.987  48.501  63.895  1.00  0.00           C  
ATOM    251  HA  ASN    16      72.835  47.428  64.012  1.00  0.00           H  
ATOM    252  CB  ASN    16      73.511  49.227  65.136  1.00  0.00           C  
ATOM    253  HB2 ASN    16      74.510  48.901  65.424  1.00  0.00           H  
ATOM    254  HB3 ASN    16      73.481  50.308  64.993  1.00  0.00           H  
ATOM    255  CG  ASN    16      72.650  48.999  66.368  1.00  0.00           C  
ATOM    256  OD1 ASN    16      72.175  47.931  66.703  1.00  0.00           O  
ATOM    257  ND2 ASN    16      72.115  50.119  66.795  1.00  0.00           N  
ATOM    258 HD21 ASN    16      71.444  49.975  67.536  1.00  0.00           H  
ATOM    259 HD22 ASN    16      72.656  50.966  66.688  1.00  0.00           H  
ATOM    260  C   ASN    16      71.650  49.089  63.481  1.00  0.00           C  
ATOM    261  O   ASN    16      71.525  50.252  63.183  1.00  0.00           O  
ATOM    262  N   ASP    17      70.670  48.203  63.562  1.00  0.00           N  
ATOM    263  H   ASP    17      70.993  47.360  64.014  1.00  0.00           H  
ATOM    264  CA  ASP    17      69.322  48.233  63.150  1.00  0.00           C  
ATOM    265  HA  ASP    17      69.163  49.179  62.631  1.00  0.00           H  
ATOM    266  CB  ASP    17      69.057  47.156  62.129  1.00  0.00           C  
ATOM    267  HB2 ASP    17      69.880  47.171  61.414  1.00  0.00           H  
ATOM    268  HB3 ASP    17      69.132  46.183  62.614  1.00  0.00           H  
ATOM    269  CG  ASP    17      67.688  47.208  61.469  1.00  0.00           C  
ATOM    270  OD1 ASP    17      67.049  46.165  61.241  1.00  0.00           O  
ATOM    271  OD2 ASP    17      67.279  48.307  61.041  1.00  0.00           O  
ATOM    272  C   ASP    17      68.499  48.232  64.424  1.00  0.00           C  
ATOM    273  O   ASP    17      68.118  47.199  64.941  1.00  0.00           O  
ATOM    274  N   MET    18      68.557  49.400  65.135  1.00  0.00           N  
ATOM    275  H   MET    18      68.995  50.155  64.627  1.00  0.00           H  
ATOM    276  CA  MET    18      68.278  49.646  66.568  1.00  0.00           C  
ATOM    277  HA  MET    18      69.032  49.011  67.035  1.00  0.00           H  
ATOM    278  CB  MET    18      68.452  51.068  67.035  1.00  0.00           C  
ATOM    279  HB2 MET    18      69.480  51.299  66.754  1.00  0.00           H  
ATOM    280  HB3 MET    18      67.794  51.706  66.445  1.00  0.00           H  
ATOM    281  CG  MET    18      68.152  51.353  68.553  1.00  0.00           C  
ATOM    282  HG2 MET    18      67.094  51.329  68.815  1.00  0.00           H  
ATOM    283  HG3 MET    18      68.551  50.491  69.087  1.00  0.00           H  
ATOM    284  SD  MET    18      69.030  52.815  69.244  1.00  0.00           S  
ATOM    285  CE  MET    18      70.811  52.490  68.950  1.00  0.00           C  
ATOM    286  HE1 MET    18      71.060  52.285  67.908  1.00  0.00           H  
ATOM    287  HE2 MET    18      71.324  53.377  69.319  1.00  0.00           H  
ATOM    288  HE3 MET    18      71.055  51.640  69.587  1.00  0.00           H  
ATOM    289  C   MET    18      66.897  49.105  67.068  1.00  0.00           C  
ATOM    290  O   MET    18      66.677  48.906  68.290  1.00  0.00           O  
ATOM    291  N   VAL    19      65.953  48.947  66.172  1.00  0.00           N  
ATOM    292  H   VAL    19      66.100  49.430  65.297  1.00  0.00           H  
ATOM    293  CA  VAL    19      64.735  48.165  66.444  1.00  0.00           C  
ATOM    294  HA  VAL    19      64.215  48.831  67.132  1.00  0.00           H  
ATOM    295  CB  VAL    19      63.871  47.835  65.226  1.00  0.00           C  
ATOM    296  HB  VAL    19      63.207  47.069  65.626  1.00  0.00           H  
ATOM    297  CG1 VAL    19      63.168  49.150  65.043  1.00  0.00           C  
ATOM    298 HG11 VAL    19      63.850  49.972  64.826  1.00  0.00           H  
ATOM    299 HG12 VAL    19      62.508  49.116  64.176  1.00  0.00           H  
ATOM    300 HG13 VAL    19      62.647  49.416  65.962  1.00  0.00           H  
ATOM    301  CG2 VAL    19      64.576  47.377  63.985  1.00  0.00           C  
ATOM    302 HG21 VAL    19      65.106  46.442  64.165  1.00  0.00           H  
ATOM    303 HG22 VAL    19      63.789  47.300  63.235  1.00  0.00           H  
ATOM    304 HG23 VAL    19      65.350  48.106  63.741  1.00  0.00           H  
ATOM    305  C   VAL    19      65.051  46.863  67.210  1.00  0.00           C  
ATOM    306  O   VAL    19      64.340  46.395  68.114  1.00  0.00           O  
ATOM    307  N   GLU    20      66.026  46.186  66.693  1.00  0.00           N  
ATOM    308  H   GLU    20      66.559  46.597  65.940  1.00  0.00           H  
ATOM    309  CA  GLU    20      66.387  44.818  67.035  1.00  0.00           C  
ATOM    310  HA  GLU    20      65.422  44.318  67.106  1.00  0.00           H  
ATOM    311  CB  GLU    20      67.324  44.308  65.927  1.00  0.00           C  
ATOM    312  HB2 GLU    20      66.878  44.595  64.974  1.00  0.00           H  
ATOM    313  HB3 GLU    20      68.292  44.800  66.022  1.00  0.00           H  
ATOM    314  CG  GLU    20      67.551  42.769  65.920  1.00  0.00           C  
ATOM    315  HG2 GLU    20      67.831  42.390  66.903  1.00  0.00           H  
ATOM    316  HG3 GLU    20      66.600  42.276  65.722  1.00  0.00           H  
ATOM    317  CD  GLU    20      68.676  42.432  64.906  1.00  0.00           C  
ATOM    318  OE1 GLU    20      68.368  42.074  63.696  1.00  0.00           O  
ATOM    319  OE2 GLU    20      69.845  42.697  65.193  1.00  0.00           O  
ATOM    320  C   GLU    20      66.931  44.809  68.448  1.00  0.00           C  
ATOM    321  O   GLU    20      66.921  43.773  69.162  1.00  0.00           O  
ATOM    322  N   GLN    21      67.532  45.881  68.898  1.00  0.00           N  
ATOM    323  H   GLN    21      67.465  46.712  68.329  1.00  0.00           H  
ATOM    324  CA  GLN    21      67.898  45.945  70.354  1.00  0.00           C  
ATOM    325  HA  GLN    21      68.284  45.019  70.781  1.00  0.00           H  
ATOM    326  CB  GLN    21      68.972  47.026  70.512  1.00  0.00           C  
ATOM    327  HB2 GLN    21      68.534  48.008  70.332  1.00  0.00           H  
ATOM    328  HB3 GLN    21      69.220  47.039  71.574  1.00  0.00           H  
ATOM    329  CG  GLN    21      70.290  46.788  69.788  1.00  0.00           C  
ATOM    330  HG2 GLN    21      70.738  45.885  70.202  1.00  0.00           H  
ATOM    331  HG3 GLN    21      70.188  46.513  68.738  1.00  0.00           H  
ATOM    332  CD  GLN    21      71.272  47.963  69.903  1.00  0.00           C  
ATOM    333  OE1 GLN    21      71.087  48.969  69.287  1.00  0.00           O  
ATOM    334  NE2 GLN    21      72.453  47.897  70.529  1.00  0.00           N  
ATOM    335 HE21 GLN    21      73.064  48.683  70.698  1.00  0.00           H  
ATOM    336 HE22 GLN    21      72.629  47.139  71.172  1.00  0.00           H  
ATOM    337  C   GLN    21      66.775  46.269  71.326  1.00  0.00           C  
ATOM    338  O   GLN    21      66.850  45.771  72.448  1.00  0.00           O  
ATOM    339  N   MET    22      65.832  47.058  70.814  1.00  0.00           N  
ATOM    340  H   MET    22      66.106  47.553  69.977  1.00  0.00           H  
ATOM    341  CA  MET    22      64.659  47.624  71.528  1.00  0.00           C  
ATOM    342  HA  MET    22      65.093  48.157  72.373  1.00  0.00           H  
ATOM    343  CB  MET    22      63.857  48.698  70.656  1.00  0.00           C  
ATOM    344  HB2 MET    22      64.596  49.470  70.438  1.00  0.00           H  
ATOM    345  HB3 MET    22      63.509  48.357  69.681  1.00  0.00           H  
ATOM    346  CG  MET    22      62.728  49.262  71.477  1.00  0.00           C  
ATOM    347  HG2 MET    22      61.857  48.632  71.299  1.00  0.00           H  
ATOM    348  HG3 MET    22      62.996  49.342  72.531  1.00  0.00           H  
ATOM    349  SD  MET    22      62.267  50.921  70.934  1.00  0.00           S  
ATOM    350  CE  MET    22      60.888  50.454  69.795  1.00  0.00           C  
ATOM    351  HE1 MET    22      60.166  49.821  70.311  1.00  0.00           H  
ATOM    352  HE2 MET    22      60.417  51.368  69.432  1.00  0.00           H  
ATOM    353  HE3 MET    22      61.261  49.846  68.970  1.00  0.00           H  
ATOM    354  C   MET    22      63.734  46.660  72.258  1.00  0.00           C  
ATOM    355  O   MET    22      63.445  46.843  73.415  1.00  0.00           O  
ATOM    356  N   HIE    23      62.992  45.753  71.561  1.00  0.00           N  
ATOM    357  H   HIE    23      63.458  45.254  70.816  1.00  0.00           H  
ATOM    358  CA  HIE    23      61.616  45.261  71.942  1.00  0.00           C  
ATOM    359  HA  HIE    23      61.407  45.674  72.929  1.00  0.00           H  
ATOM    360  CB  HIE    23      60.717  45.853  70.853  1.00  0.00           C  
ATOM    361  HB2 HIE    23      60.535  46.923  70.953  1.00  0.00           H  
ATOM    362  HB3 HIE    23      61.022  45.671  69.822  1.00  0.00           H  
ATOM    363  CG  HIE    23      59.261  45.324  70.905  1.00  0.00           C  
ATOM    364  ND1 HIE    23      58.323  45.603  71.893  1.00  0.00           N  
ATOM    365  CE1 HIE    23      57.383  44.672  71.734  1.00  0.00           C  
ATOM    366  HE1 HIE    23      56.473  44.660  72.316  1.00  0.00           H  
ATOM    367  NE2 HIE    23      57.619  43.849  70.716  1.00  0.00           N  
ATOM    368  HE2 HIE    23      57.061  43.116  70.303  1.00  0.00           H  
ATOM    369  CD2 HIE    23      58.827  44.211  70.172  1.00  0.00           C  
ATOM    370  HD2 HIE    23      59.507  43.656  69.542  1.00  0.00           H  
ATOM    371  C   HIE    23      61.645  43.735  72.065  1.00  0.00           C  
ATOM    372  O   HIE    23      61.580  43.018  71.058  1.00  0.00           O  
ATOM    373  N   GLU    24      61.921  43.269  73.285  1.00  0.00           N  
ATOM    374  H   GLU    24      62.439  43.824  73.951  1.00  0.00           H  
ATOM    375  CA  GLU    24      61.670  41.849  73.672  1.00  0.00           C  
ATOM    376  HA  GLU    24      62.186  41.103  73.068  1.00  0.00           H  
ATOM    377  CB  GLU    24      62.035  41.593  75.129  1.00  0.00           C  
ATOM    378  HB2 GLU    24      63.052  41.968  75.245  1.00  0.00           H  
ATOM    379  HB3 GLU    24      61.456  42.149  75.866  1.00  0.00           H  
ATOM    380  CG  GLU    24      62.083  40.072  75.458  1.00  0.00           C  
ATOM    381  HG2 GLU    24      61.823  39.908  76.504  1.00  0.00           H  
ATOM    382  HG3 GLU    24      61.376  39.531  74.829  1.00  0.00           H  
ATOM    383  CD  GLU    24      63.462  39.418  75.209  1.00  0.00           C  
ATOM    384  OE1 GLU    24      63.690  39.288  73.988  1.00  0.00           O  
ATOM    385  OE2 GLU    24      64.136  38.893  76.184  1.00  0.00           O  
ATOM    386  C   GLU    24      60.215  41.410  73.477  1.00  0.00           C  
ATOM    387  O   GLU    24      59.974  40.421  72.744  1.00  0.00           O  
ATOM    388  N   ASP    25      59.276  42.062  74.170  1.00  0.00           N  
ATOM    389  H   ASP    25      59.535  42.993  74.464  1.00  0.00           H  
ATOM    390  CA  ASP    25      58.027  41.540  74.710  1.00  0.00           C  
ATOM    391  HA  ASP    25      58.007  40.537  74.284  1.00  0.00           H  
ATOM    392  CB  ASP    25      58.135  41.412  76.194  1.00  0.00           C  
ATOM    393  HB2 ASP    25      58.946  40.708  76.380  1.00  0.00           H  
ATOM    394  HB3 ASP    25      58.336  42.371  76.671  1.00  0.00           H  
ATOM    395  CG  ASP    25      56.878  40.921  76.922  1.00  0.00           C  
ATOM    396  OD1 ASP    25      56.155  40.057  76.423  1.00  0.00           O  
ATOM    397  OD2 ASP    25      56.591  41.486  78.002  1.00  0.00           O  
ATOM    398  C   ASP    25      56.770  42.423  74.289  1.00  0.00           C  
ATOM    399  O   ASP    25      56.667  43.586  74.719  1.00  0.00           O  
ATOM    400  N   ILE    26      55.807  41.879  73.615  1.00  0.00           N  
ATOM    401  H   ILE    26      56.023  40.927  73.355  1.00  0.00           H  
ATOM    402  CA  ILE    26      54.414  42.194  73.537  1.00  0.00           C  
ATOM    403  HA  ILE    26      54.326  43.072  72.896  1.00  0.00           H  
ATOM    404  CB  ILE    26      53.652  41.019  72.868  1.00  0.00           C  
ATOM    405  HB  ILE    26      54.126  40.781  71.915  1.00  0.00           H  
ATOM    406  CG2 ILE    26      53.547  39.610  73.694  1.00  0.00           C  
ATOM    407 HG21 ILE    26      54.572  39.267  73.841  1.00  0.00           H  
ATOM    408 HG22 ILE    26      52.991  39.701  74.627  1.00  0.00           H  
ATOM    409 HG23 ILE    26      53.135  38.915  72.963  1.00  0.00           H  
ATOM    410  CG1 ILE    26      52.290  41.510  72.507  1.00  0.00           C  
ATOM    411 HG12 ILE    26      51.563  41.205  73.260  1.00  0.00           H  
ATOM    412 HG13 ILE    26      52.318  42.592  72.379  1.00  0.00           H  
ATOM    413  CD1 ILE    26      51.830  40.896  71.127  1.00  0.00           C  
ATOM    414 HD11 ILE    26      50.751  41.044  71.084  1.00  0.00           H  
ATOM    415 HD12 ILE    26      52.346  41.347  70.279  1.00  0.00           H  
ATOM    416 HD13 ILE    26      51.952  39.818  71.235  1.00  0.00           H  
ATOM    417  C   ILE    26      53.779  42.607  74.891  1.00  0.00           C  
ATOM    418  O   ILE    26      53.190  43.701  75.049  1.00  0.00           O  
ATOM    419  N   CYX    27      53.811  41.784  75.920  1.00  0.00           N  
ATOM    420  H   CYX    27      54.357  40.944  75.793  1.00  0.00           H  
ATOM    421  CA  CYX    27      53.188  42.037  77.263  1.00  0.00           C  
ATOM    422  HA  CYX    27      52.132  42.264  77.118  1.00  0.00           H  
ATOM    423  CB  CYX    27      53.428  40.806  78.155  1.00  0.00           C  
ATOM    424  HB2 CYX    27      53.854  40.040  77.508  1.00  0.00           H  
ATOM    425  HB3 CYX    27      54.233  41.052  78.848  1.00  0.00           H  
ATOM    426  SG  CYX    27      52.060  40.119  79.146  1.00  0.00           S  
ATOM    427  C   CYX    27      53.677  43.386  77.835  1.00  0.00           C  
ATOM    428  O   CYX    27      52.892  44.129  78.451  1.00  0.00           O  
ATOM    429  N   SER    28      54.967  43.635  77.834  1.00  0.00           N  
ATOM    430  H   SER    28      55.629  42.883  77.703  1.00  0.00           H  
ATOM    431  CA  SER    28      55.512  44.969  78.216  1.00  0.00           C  
ATOM    432  HA  SER    28      55.168  45.213  79.221  1.00  0.00           H  
ATOM    433  CB  SER    28      57.065  44.961  78.338  1.00  0.00           C  
ATOM    434  HB2 SER    28      57.547  44.860  77.365  1.00  0.00           H  
ATOM    435  HB3 SER    28      57.457  45.835  78.858  1.00  0.00           H  
ATOM    436  OG  SER    28      57.452  43.836  79.135  1.00  0.00           O  
ATOM    437  HG  SER    28      57.217  43.077  78.596  1.00  0.00           H  
ATOM    438  C   SER    28      55.050  46.161  77.371  1.00  0.00           C  
ATOM    439  O   SER    28      54.963  47.262  77.912  1.00  0.00           O  
ATOM    440  N   LEU    29      54.836  45.916  75.992  1.00  0.00           N  
ATOM    441  H   LEU    29      54.544  44.973  75.780  1.00  0.00           H  
ATOM    442  CA  LEU    29      54.373  46.949  75.091  1.00  0.00           C  
ATOM    443  HA  LEU    29      55.015  47.816  75.246  1.00  0.00           H  
ATOM    444  CB  LEU    29      54.537  46.479  73.593  1.00  0.00           C  
ATOM    445  HB2 LEU    29      55.511  45.995  73.522  1.00  0.00           H  
ATOM    446  HB3 LEU    29      53.807  45.688  73.418  1.00  0.00           H  
ATOM    447  CG  LEU    29      54.233  47.612  72.524  1.00  0.00           C  
ATOM    448  HG  LEU    29      54.214  48.547  73.084  1.00  0.00           H  
ATOM    449  CD1 LEU    29      55.306  47.726  71.355  1.00  0.00           C  
ATOM    450 HD11 LEU    29      56.303  47.837  71.781  1.00  0.00           H  
ATOM    451 HD12 LEU    29      55.234  46.824  70.747  1.00  0.00           H  
ATOM    452 HD13 LEU    29      55.023  48.597  70.765  1.00  0.00           H  
ATOM    453  CD2 LEU    29      52.868  47.481  71.748  1.00  0.00           C  
ATOM    454 HD21 LEU    29      52.092  47.594  72.505  1.00  0.00           H  
ATOM    455 HD22 LEU    29      52.628  48.297  71.067  1.00  0.00           H  
ATOM    456 HD23 LEU    29      52.839  46.502  71.270  1.00  0.00           H  
ATOM    457  C   LEU    29      52.920  47.409  75.337  1.00  0.00           C  
ATOM    458  O   LEU    29      52.746  48.608  75.135  1.00  0.00           O  
ATOM    459  N   TRP    30      52.147  46.738  76.153  1.00  0.00           N  
ATOM    460  H   TRP    30      52.554  45.848  76.400  1.00  0.00           H  
ATOM    461  CA  TRP    30      50.665  46.919  76.220  1.00  0.00           C  
ATOM    462  HA  TRP    30      50.332  47.848  75.755  1.00  0.00           H  
ATOM    463  CB  TRP    30      50.011  45.672  75.626  1.00  0.00           C  
ATOM    464  HB2 TRP    30      50.624  44.795  75.835  1.00  0.00           H  
ATOM    465  HB3 TRP    30      49.031  45.438  76.042  1.00  0.00           H  
ATOM    466  CG  TRP    30      49.923  45.765  74.141  1.00  0.00           C  
ATOM    467  CD1 TRP    30      50.668  45.051  73.252  1.00  0.00           C  
ATOM    468  HD1 TRP    30      51.482  44.400  73.536  1.00  0.00           H  
ATOM    469  NE1 TRP    30      50.399  45.492  72.006  1.00  0.00           N  
ATOM    470  HE1 TRP    30      50.664  44.919  71.218  1.00  0.00           H  
ATOM    471  CE2 TRP    30      49.398  46.460  72.002  1.00  0.00           C  
ATOM    472  CZ2 TRP    30      48.646  47.096  70.998  1.00  0.00           C  
ATOM    473  HZ2 TRP    30      48.880  46.801  69.985  1.00  0.00           H  
ATOM    474  CH2 TRP    30      47.625  48.018  71.359  1.00  0.00           C  
ATOM    475  HH2 TRP    30      47.072  48.445  70.536  1.00  0.00           H  
ATOM    476  CZ3 TRP    30      47.493  48.341  72.681  1.00  0.00           C  
ATOM    477  HZ3 TRP    30      46.681  49.023  72.887  1.00  0.00           H  
ATOM    478  CE3 TRP    30      48.323  47.788  73.675  1.00  0.00           C  
ATOM    479  HE3 TRP    30      48.199  48.063  74.712  1.00  0.00           H  
ATOM    480  CD2 TRP    30      49.192  46.728  73.371  1.00  0.00           C  
ATOM    481  C   TRP    30      50.238  47.006  77.686  1.00  0.00           C  
ATOM    482  O   TRP    30      50.676  46.244  78.506  1.00  0.00           O  
ATOM    483  N   ASP    31      49.243  47.909  77.985  1.00  0.00           N  
ATOM    484  H   ASP    31      48.892  48.532  77.272  1.00  0.00           H  
ATOM    485  CA  ASP    31      48.701  48.034  79.317  1.00  0.00           C  
ATOM    486  HA  ASP    31      48.923  47.186  79.965  1.00  0.00           H  
ATOM    487  CB  ASP    31      49.503  49.181  79.963  1.00  0.00           C  
ATOM    488  HB2 ASP    31      50.524  48.810  80.053  1.00  0.00           H  
ATOM    489  HB3 ASP    31      49.431  50.087  79.361  1.00  0.00           H  
ATOM    490  CG  ASP    31      49.011  49.580  81.353  1.00  0.00           C  
ATOM    491  OD1 ASP    31      49.143  48.834  82.342  1.00  0.00           O  
ATOM    492  OD2 ASP    31      48.393  50.686  81.518  1.00  0.00           O  
ATOM    493  C   ASP    31      47.122  48.173  79.361  1.00  0.00           C  
ATOM    494  O   ASP    31      46.550  49.128  78.852  1.00  0.00           O  
ATOM    495  N   GLN    32      46.487  47.263  80.039  1.00  0.00           N  
ATOM    496  H   GLN    32      47.069  46.588  80.515  1.00  0.00           H  
ATOM    497  CA  GLN    32      44.989  47.340  80.130  1.00  0.00           C  
ATOM    498  HA  GLN    32      44.530  47.339  79.142  1.00  0.00           H  
ATOM    499  CB  GLN    32      44.615  46.204  81.085  1.00  0.00           C  
ATOM    500  HB2 GLN    32      44.846  45.239  80.633  1.00  0.00           H  
ATOM    501  HB3 GLN    32      45.101  46.283  82.057  1.00  0.00           H  
ATOM    502  CG  GLN    32      43.081  46.164  81.345  1.00  0.00           C  
ATOM    503  HG2 GLN    32      42.812  46.830  82.165  1.00  0.00           H  
ATOM    504  HG3 GLN    32      42.583  46.471  80.425  1.00  0.00           H  
ATOM    505  CD  GLN    32      42.716  44.693  81.639  1.00  0.00           C  
ATOM    506  OE1 GLN    32      43.123  44.140  82.675  1.00  0.00           O  
ATOM    507  NE2 GLN    32      41.902  44.074  80.861  1.00  0.00           N  
ATOM    508 HE21 GLN    32      41.688  43.124  81.130  1.00  0.00           H  
ATOM    509 HE22 GLN    32      41.659  44.462  79.961  1.00  0.00           H  
ATOM    510  C   GLN    32      44.596  48.724  80.770  1.00  0.00           C  
ATOM    511  O   GLN    32      45.045  49.129  81.834  1.00  0.00           O  
ATOM    512  N   SER    33      43.554  49.349  80.175  1.00  0.00           N  
ATOM    513  H   SER    33      43.469  49.170  79.185  1.00  0.00           H  
ATOM    514  CA  SER    33      42.907  50.589  80.727  1.00  0.00           C  
ATOM    515  HA  SER    33      43.730  51.273  80.933  1.00  0.00           H  
ATOM    516  CB  SER    33      42.019  51.320  79.687  1.00  0.00           C  
ATOM    517  HB2 SER    33      41.136  50.706  79.511  1.00  0.00           H  
ATOM    518  HB3 SER    33      41.803  52.313  80.081  1.00  0.00           H  
ATOM    519  OG  SER    33      42.708  51.518  78.457  1.00  0.00           O  
ATOM    520  HG  SER    33      43.351  52.181  78.717  1.00  0.00           H  
ATOM    521  C   SER    33      42.147  50.251  82.010  1.00  0.00           C  
ATOM    522  O   SER    33      41.491  49.186  81.976  1.00  0.00           O  
ATOM    523  N   LEU    34      42.257  51.068  83.090  1.00  0.00           N  
ATOM    524  H   LEU    34      42.881  51.853  82.973  1.00  0.00           H  
ATOM    525  CA  LEU    34      41.663  50.786  84.421  1.00  0.00           C  
ATOM    526  HA  LEU    34      40.792  50.144  84.282  1.00  0.00           H  
ATOM    527  CB  LEU    34      42.753  50.089  85.254  1.00  0.00           C  
ATOM    528  HB2 LEU    34      43.605  49.714  84.687  1.00  0.00           H  
ATOM    529  HB3 LEU    34      43.091  50.800  86.008  1.00  0.00           H  
ATOM    530  CG  LEU    34      42.091  48.903  86.006  1.00  0.00           C  
ATOM    531  HG  LEU    34      41.088  49.147  86.358  1.00  0.00           H  
ATOM    532  CD1 LEU    34      41.869  47.647  85.163  1.00  0.00           C  
ATOM    533 HD11 LEU    34      41.364  46.846  85.702  1.00  0.00           H  
ATOM    534 HD12 LEU    34      41.252  47.928  84.309  1.00  0.00           H  
ATOM    535 HD13 LEU    34      42.802  47.172  84.862  1.00  0.00           H  
ATOM    536  CD2 LEU    34      42.951  48.677  87.221  1.00  0.00           C  
ATOM    537 HD21 LEU    34      43.964  48.701  86.818  1.00  0.00           H  
ATOM    538 HD22 LEU    34      42.836  49.487  87.942  1.00  0.00           H  
ATOM    539 HD23 LEU    34      42.673  47.731  87.686  1.00  0.00           H  
ATOM    540  C   LEU    34      41.062  52.009  85.154  1.00  0.00           C  
ATOM    541  O   LEU    34      40.321  51.886  86.105  1.00  0.00           O  
ATOM    542  N   LYS    35      41.370  53.216  84.589  1.00  0.00           N  
ATOM    543  H   LYS    35      41.776  53.330  83.671  1.00  0.00           H  
ATOM    544  CA  LYS    35      40.888  54.517  85.102  1.00  0.00           C  
ATOM    545  HA  LYS    35      41.116  54.480  86.167  1.00  0.00           H  
ATOM    546  CB  LYS    35      41.661  55.647  84.411  1.00  0.00           C  
ATOM    547  HB2 LYS    35      42.710  55.380  84.538  1.00  0.00           H  
ATOM    548  HB3 LYS    35      41.392  55.606  83.356  1.00  0.00           H  
ATOM    549  CG  LYS    35      41.283  56.984  85.079  1.00  0.00           C  
ATOM    550  HG2 LYS    35      40.209  57.045  85.256  1.00  0.00           H  
ATOM    551  HG3 LYS    35      41.791  57.031  86.043  1.00  0.00           H  
ATOM    552  CD  LYS    35      41.737  58.134  84.162  1.00  0.00           C  
ATOM    553  HD2 LYS    35      42.806  58.297  84.302  1.00  0.00           H  
ATOM    554  HD3 LYS    35      41.545  58.036  83.094  1.00  0.00           H  
ATOM    555  CE  LYS    35      40.977  59.333  84.699  1.00  0.00           C  
ATOM    556  HE2 LYS    35      39.900  59.341  84.532  1.00  0.00           H  
ATOM    557  HE3 LYS    35      41.070  59.482  85.775  1.00  0.00           H  
ATOM    558  NZ  LYS    35      41.524  60.558  84.061  1.00  0.00           N  
ATOM    559  HZ1 LYS    35      41.043  61.351  84.463  1.00  0.00           H  
ATOM    560  HZ2 LYS    35      42.512  60.736  84.176  1.00  0.00           H  
ATOM    561  HZ3 LYS    35      41.382  60.497  83.063  1.00  0.00           H  
ATOM    562  C   LYS    35      39.334  54.709  84.914  1.00  0.00           C  
ATOM    563  O   LYS    35      38.931  54.815  83.784  1.00  0.00           O  
ATOM    564  N   PRO    36      38.567  54.803  86.006  1.00  0.00           N  
ATOM    565  CD  PRO    36      38.934  54.432  87.362  1.00  0.00           C  
ATOM    566  HD2 PRO    36      39.390  55.283  87.869  1.00  0.00           H  
ATOM    567  HD3 PRO    36      39.439  53.467  87.381  1.00  0.00           H  
ATOM    568  CG  PRO    36      37.660  54.310  88.144  1.00  0.00           C  
ATOM    569  HG2 PRO    36      37.714  54.959  89.018  1.00  0.00           H  
ATOM    570  HG3 PRO    36      37.504  53.276  88.452  1.00  0.00           H  
ATOM    571  CB  PRO    36      36.562  54.729  87.218  1.00  0.00           C  
ATOM    572  HB2 PRO    36      36.174  55.658  87.636  1.00  0.00           H  
ATOM    573  HB3 PRO    36      35.726  54.031  87.219  1.00  0.00           H  
ATOM    574  CA  PRO    36      37.109  54.852  85.800  1.00  0.00           C  
ATOM    575  HA  PRO    36      36.742  53.978  85.261  1.00  0.00           H  
ATOM    576  C   PRO    36      36.596  56.091  85.084  1.00  0.00           C  
ATOM    577  O   PRO    36      36.917  57.224  85.536  1.00  0.00           O  
ATOM    578  N   CYX    37      35.803  55.972  84.035  1.00  0.00           N  
ATOM    579  H   CYX    37      35.550  55.025  83.793  1.00  0.00           H  
ATOM    580  CA  CYX    37      34.814  57.037  83.662  1.00  0.00           C  
ATOM    581  HA  CYX    37      35.381  57.960  83.541  1.00  0.00           H  
ATOM    582  CB  CYX    37      34.050  56.635  82.405  1.00  0.00           C  
ATOM    583  HB2 CYX    37      34.700  56.036  81.768  1.00  0.00           H  
ATOM    584  HB3 CYX    37      33.289  55.941  82.763  1.00  0.00           H  
ATOM    585  SG  CYX    37      33.276  57.992  81.578  1.00  0.00           S  
ATOM    586  C   CYX    37      33.899  57.245  84.855  1.00  0.00           C  
ATOM    587  O   CYX    37      34.079  58.210  85.614  1.00  0.00           O  
ATOM    588  N   VAL    38      33.013  56.331  85.207  1.00  0.00           N  
ATOM    589  H   VAL    38      33.075  55.584  84.530  1.00  0.00           H  
ATOM    590  CA  VAL    38      31.722  56.401  85.997  1.00  0.00           C  
ATOM    591  HA  VAL    38      31.290  55.400  86.030  1.00  0.00           H  
ATOM    592  CB  VAL    38      31.941  56.804  87.467  1.00  0.00           C  
ATOM    593  HB  VAL    38      32.037  57.885  87.564  1.00  0.00           H  
ATOM    594  CG1 VAL    38      30.664  56.335  88.287  1.00  0.00           C  
ATOM    595 HG11 VAL    38      30.766  56.395  89.370  1.00  0.00           H  
ATOM    596 HG12 VAL    38      29.793  56.951  88.064  1.00  0.00           H  
ATOM    597 HG13 VAL    38      30.457  55.283  88.090  1.00  0.00           H  
ATOM    598  CG2 VAL    38      33.130  56.163  88.258  1.00  0.00           C  
ATOM    599 HG21 VAL    38      33.019  55.082  88.165  1.00  0.00           H  
ATOM    600 HG22 VAL    38      34.131  56.406  87.902  1.00  0.00           H  
ATOM    601 HG23 VAL    38      33.016  56.542  89.274  1.00  0.00           H  
ATOM    602  C   VAL    38      30.678  57.381  85.396  1.00  0.00           C  
ATOM    603  O   VAL    38      29.500  56.975  85.294  1.00  0.00           O  
ATOM    604  N   LYS    39      31.028  58.560  84.831  1.00  0.00           N  
ATOM    605  H   LYS    39      32.031  58.679  84.817  1.00  0.00           H  
ATOM    606  CA  LYS    39      30.184  59.750  84.593  1.00  0.00           C  
ATOM    607  HA  LYS    39      29.593  60.012  85.471  1.00  0.00           H  
ATOM    608  CB  LYS    39      31.171  60.910  84.273  1.00  0.00           C  
ATOM    609  HB2 LYS    39      32.078  60.607  83.750  1.00  0.00           H  
ATOM    610  HB3 LYS    39      30.592  61.642  83.710  1.00  0.00           H  
ATOM    611  CG  LYS    39      31.496  61.646  85.613  1.00  0.00           C  
ATOM    612  HG2 LYS    39      30.501  61.731  86.049  1.00  0.00           H  
ATOM    613  HG3 LYS    39      32.135  61.053  86.268  1.00  0.00           H  
ATOM    614  CD  LYS    39      32.112  63.060  85.300  1.00  0.00           C  
ATOM    615  HD2 LYS    39      32.518  63.071  84.288  1.00  0.00           H  
ATOM    616  HD3 LYS    39      31.410  63.886  85.411  1.00  0.00           H  
ATOM    617  CE  LYS    39      33.210  63.234  86.297  1.00  0.00           C  
ATOM    618  HE2 LYS    39      33.127  64.166  86.855  1.00  0.00           H  
ATOM    619  HE3 LYS    39      33.141  62.528  87.125  1.00  0.00           H  
ATOM    620  NZ  LYS    39      34.487  63.318  85.719  1.00  0.00           N  
ATOM    621  HZ1 LYS    39      35.203  63.381  86.429  1.00  0.00           H  
ATOM    622  HZ2 LYS    39      34.666  62.602  85.029  1.00  0.00           H  
ATOM    623  HZ3 LYS    39      34.540  64.250  85.333  1.00  0.00           H  
ATOM    624  C   LYS    39      29.242  59.616  83.363  1.00  0.00           C  
ATOM    625  O   LYS    39      29.727  59.518  82.263  1.00  0.00           O  
ATOM    626  N   LEU    40      27.939  59.728  83.564  1.00  0.00           N  
ATOM    627  H   LEU    40      27.637  59.616  84.521  1.00  0.00           H  
ATOM    628  CA  LEU    40      26.921  59.845  82.617  1.00  0.00           C  
ATOM    629  HA  LEU    40      26.916  58.983  81.949  1.00  0.00           H  
ATOM    630  CB  LEU    40      25.558  59.825  83.370  1.00  0.00           C  
ATOM    631  HB2 LEU    40      25.403  58.775  83.616  1.00  0.00           H  
ATOM    632  HB3 LEU    40      25.564  60.378  84.309  1.00  0.00           H  
ATOM    633  CG  LEU    40      24.362  60.213  82.495  1.00  0.00           C  
ATOM    634  HG  LEU    40      24.362  61.157  81.950  1.00  0.00           H  
ATOM    635  CD1 LEU    40      24.096  59.214  81.382  1.00  0.00           C  
ATOM    636 HD11 LEU    40      23.074  59.452  81.087  1.00  0.00           H  
ATOM    637 HD12 LEU    40      24.775  59.298  80.533  1.00  0.00           H  
ATOM    638 HD13 LEU    40      24.275  58.215  81.781  1.00  0.00           H  
ATOM    639  CD2 LEU    40      23.132  60.203  83.479  1.00  0.00           C  
ATOM    640 HD21 LEU    40      22.209  60.503  82.981  1.00  0.00           H  
ATOM    641 HD22 LEU    40      23.066  59.140  83.714  1.00  0.00           H  
ATOM    642 HD23 LEU    40      23.341  60.728  84.410  1.00  0.00           H  
ATOM    643  C   LEU    40      27.160  61.060  81.768  1.00  0.00           C  
ATOM    644  O   LEU    40      27.020  62.154  82.232  1.00  0.00           O  
ATOM    645  N   THR    41      27.627  60.891  80.540  1.00  0.00           N  
ATOM    646  H   THR    41      27.747  59.908  80.338  1.00  0.00           H  
ATOM    647  CA  THR    41      28.143  61.893  79.632  1.00  0.00           C  
ATOM    648  HA  THR    41      27.652  62.839  79.861  1.00  0.00           H  
ATOM    649  CB  THR    41      29.681  61.976  79.736  1.00  0.00           C  
ATOM    650  HB  THR    41      30.078  62.408  78.817  1.00  0.00           H  
ATOM    651  CG2 THR    41      30.230  62.838  80.888  1.00  0.00           C  
ATOM    652 HG21 THR    41      29.467  63.570  81.153  1.00  0.00           H  
ATOM    653 HG22 THR    41      30.616  62.268  81.734  1.00  0.00           H  
ATOM    654 HG23 THR    41      31.038  63.482  80.540  1.00  0.00           H  
ATOM    655  OG1 THR    41      30.287  60.644  79.717  1.00  0.00           O  
ATOM    656  HG1 THR    41      29.960  60.179  80.490  1.00  0.00           H  
ATOM    657  C   THR    41      27.888  61.399  78.172  1.00  0.00           C  
ATOM    658  O   THR    41      27.664  60.201  78.105  1.00  0.00           O  
ATOM    659  N   PRO    42      28.059  62.214  77.135  1.00  0.00           N  
ATOM    660  CD  PRO    42      27.929  63.640  77.143  1.00  0.00           C  
ATOM    661  HD2 PRO    42      28.798  64.089  77.625  1.00  0.00           H  
ATOM    662  HD3 PRO    42      27.062  64.049  77.662  1.00  0.00           H  
ATOM    663  CG  PRO    42      27.846  64.098  75.651  1.00  0.00           C  
ATOM    664  HG2 PRO    42      28.688  64.705  75.318  1.00  0.00           H  
ATOM    665  HG3 PRO    42      26.838  64.470  75.469  1.00  0.00           H  
ATOM    666  CB  PRO    42      27.917  62.798  74.827  1.00  0.00           C  
ATOM    667  HB2 PRO    42      28.788  62.787  74.172  1.00  0.00           H  
ATOM    668  HB3 PRO    42      26.999  62.806  74.238  1.00  0.00           H  
ATOM    669  CA  PRO    42      27.937  61.663  75.818  1.00  0.00           C  
ATOM    670  HA  PRO    42      26.965  61.180  75.717  1.00  0.00           H  
ATOM    671  C   PRO    42      29.035  60.576  75.536  1.00  0.00           C  
ATOM    672  O   PRO    42      28.720  59.684  74.751  1.00  0.00           O  
ATOM    673  N   LEU    43      30.241  60.639  76.123  1.00  0.00           N  
ATOM    674  H   LEU    43      30.415  61.363  76.805  1.00  0.00           H  
ATOM    675  CA  LEU    43      31.300  59.699  75.989  1.00  0.00           C  
ATOM    676  HA  LEU    43      31.649  59.899  74.976  1.00  0.00           H  
ATOM    677  CB  LEU    43      32.302  60.009  77.048  1.00  0.00           C  
ATOM    678  HB2 LEU    43      31.980  59.809  78.070  1.00  0.00           H  
ATOM    679  HB3 LEU    43      33.069  59.250  76.896  1.00  0.00           H  
ATOM    680  CG  LEU    43      32.988  61.344  77.027  1.00  0.00           C  
ATOM    681  HG  LEU    43      32.252  61.973  77.527  1.00  0.00           H  
ATOM    682  CD1 LEU    43      34.137  61.246  78.030  1.00  0.00           C  
ATOM    683 HD11 LEU    43      34.899  60.472  77.935  1.00  0.00           H  
ATOM    684 HD12 LEU    43      34.545  62.234  78.239  1.00  0.00           H  
ATOM    685 HD13 LEU    43      33.661  61.092  78.998  1.00  0.00           H  
ATOM    686  CD2 LEU    43      33.455  61.800  75.706  1.00  0.00           C  
ATOM    687 HD21 LEU    43      32.699  62.380  75.176  1.00  0.00           H  
ATOM    688 HD22 LEU    43      34.393  62.343  75.822  1.00  0.00           H  
ATOM    689 HD23 LEU    43      33.715  61.063  74.946  1.00  0.00           H  
ATOM    690  C   LEU    43      30.872  58.268  76.096  1.00  0.00           C  
ATOM    691  O   LEU    43      31.619  57.454  75.480  1.00  0.00           O  
ATOM    692  N   CYX    44      29.875  57.940  76.853  1.00  0.00           N  
ATOM    693  H   CYX    44      29.185  58.640  77.085  1.00  0.00           H  
ATOM    694  CA  CYX    44      29.402  56.621  77.244  1.00  0.00           C  
ATOM    695  HA  CYX    44      30.029  55.954  76.652  1.00  0.00           H  
ATOM    696  CB  CYX    44      29.638  56.231  78.715  1.00  0.00           C  
ATOM    697  HB2 CYX    44      29.344  55.220  78.998  1.00  0.00           H  
ATOM    698  HB3 CYX    44      30.699  56.308  78.955  1.00  0.00           H  
ATOM    699  SG  CYX    44      28.985  57.467  79.818  1.00  0.00           S  
ATOM    700  C   CYX    44      27.974  56.327  76.830  1.00  0.00           C  
ATOM    701  O   CYX    44      27.129  57.211  76.786  1.00  0.00           O  
ATOM    702  N   VAL    45      27.731  55.058  76.628  1.00  0.00           N  
ATOM    703  H   VAL    45      28.363  54.353  76.978  1.00  0.00           H  
ATOM    704  CA  VAL    45      26.471  54.526  76.078  1.00  0.00           C  
ATOM    705  HA  VAL    45      26.079  55.347  75.478  1.00  0.00           H  
ATOM    706  CB  VAL    45      26.601  53.330  75.014  1.00  0.00           C  
ATOM    707  HB  VAL    45      25.612  52.875  74.973  1.00  0.00           H  
ATOM    708  CG1 VAL    45      27.036  53.950  73.667  1.00  0.00           C  
ATOM    709 HG11 VAL    45      26.229  54.563  73.266  1.00  0.00           H  
ATOM    710 HG12 VAL    45      27.993  54.468  73.723  1.00  0.00           H  
ATOM    711 HG13 VAL    45      27.326  53.115  73.030  1.00  0.00           H  
ATOM    712  CG2 VAL    45      27.485  52.216  75.572  1.00  0.00           C  
ATOM    713 HG21 VAL    45      27.164  51.896  76.563  1.00  0.00           H  
ATOM    714 HG22 VAL    45      27.683  51.412  74.863  1.00  0.00           H  
ATOM    715 HG23 VAL    45      28.506  52.557  75.739  1.00  0.00           H  
ATOM    716  C   VAL    45      25.326  54.171  77.104  1.00  0.00           C  
ATOM    717  O   VAL    45      24.882  52.983  77.123  1.00  0.00           O  
ATOM    718  N   GLY    46      24.845  55.176  77.788  1.00  0.00           N  
ATOM    719  H   GLY    46      25.411  56.001  77.652  1.00  0.00           H  
ATOM    720  CA  GLY    46      23.773  55.054  78.802  1.00  0.00           C  
ATOM    721  HA2 GLY    46      23.196  55.978  78.829  1.00  0.00           H  
ATOM    722  HA3 GLY    46      22.986  54.312  78.667  1.00  0.00           H  
ATOM    723  C   GLY    46      24.260  54.739  80.259  1.00  0.00           C  
ATOM    724  O   GLY    46      25.211  54.001  80.427  1.00  0.00           O  
ATOM    725  N   ALA    47      23.569  55.279  81.257  1.00  0.00           N  
ATOM    726  H   ALA    47      22.768  55.853  81.037  1.00  0.00           H  
ATOM    727  CA  ALA    47      24.049  55.208  82.689  1.00  0.00           C  
ATOM    728  HA  ALA    47      24.818  55.978  82.763  1.00  0.00           H  
ATOM    729  CB  ALA    47      22.931  55.749  83.631  1.00  0.00           C  
ATOM    730  HB1 ALA    47      22.627  56.733  83.274  1.00  0.00           H  
ATOM    731  HB2 ALA    47      22.077  55.080  83.522  1.00  0.00           H  
ATOM    732  HB3 ALA    47      23.376  55.828  84.623  1.00  0.00           H  
ATOM    733  C   ALA    47      24.742  53.936  83.141  1.00  0.00           C  
ATOM    734  O   ALA    47      25.754  54.007  83.888  1.00  0.00           O  
ATOM    735  N   GLY    48      24.119  52.758  82.929  1.00  0.00           N  
ATOM    736  H   GLY    48      23.256  52.875  82.418  1.00  0.00           H  
ATOM    737  CA  GLY    48      24.537  51.466  83.380  1.00  0.00           C  
ATOM    738  HA2 GLY    48      24.481  51.387  84.465  1.00  0.00           H  
ATOM    739  HA3 GLY    48      23.835  50.704  83.041  1.00  0.00           H  
ATOM    740  C   GLY    48      25.927  51.193  82.839  1.00  0.00           C  
ATOM    741  O   GLY    48      26.935  51.061  83.541  1.00  0.00           O  
ATOM    742  N   SER    49      26.048  51.226  81.525  1.00  0.00           N  
ATOM    743  H   SER    49      25.195  51.453  81.034  1.00  0.00           H  
ATOM    744  CA  SER    49      27.293  51.294  80.778  1.00  0.00           C  
ATOM    745  HA  SER    49      27.714  50.330  81.067  1.00  0.00           H  
ATOM    746  CB  SER    49      27.024  51.434  79.293  1.00  0.00           C  
ATOM    747  HB2 SER    49      26.441  52.288  78.948  1.00  0.00           H  
ATOM    748  HB3 SER    49      27.938  51.417  78.699  1.00  0.00           H  
ATOM    749  OG  SER    49      26.236  50.320  78.920  1.00  0.00           O  
ATOM    750  HG  SER    49      25.378  50.339  79.350  1.00  0.00           H  
ATOM    751  C   SER    49      28.329  52.384  81.277  1.00  0.00           C  
ATOM    752  O   SER    49      29.547  52.152  81.303  1.00  0.00           O  
ATOM    753  N   CYX    50      27.834  53.606  81.514  1.00  0.00           N  
ATOM    754  H   CYX    50      26.951  53.943  81.158  1.00  0.00           H  
ATOM    755  CA  CYX    50      28.748  54.651  82.028  1.00  0.00           C  
ATOM    756  HA  CYX    50      29.574  54.786  81.331  1.00  0.00           H  
ATOM    757  CB  CYX    50      28.008  55.951  82.187  1.00  0.00           C  
ATOM    758  HB2 CYX    50      27.225  55.830  82.935  1.00  0.00           H  
ATOM    759  HB3 CYX    50      28.713  56.623  82.676  1.00  0.00           H  
ATOM    760  SG  CYX    50      27.378  56.712  80.682  1.00  0.00           S  
ATOM    761  C   CYX    50      29.330  54.223  83.450  1.00  0.00           C  
ATOM    762  O   CYX    50      30.512  54.361  83.695  1.00  0.00           O  
ATOM    763  N   ASN    51      28.535  53.541  84.250  1.00  0.00           N  
ATOM    764  H   ASN    51      27.577  53.382  83.972  1.00  0.00           H  
ATOM    765  CA  ASN    51      28.907  53.252  85.590  1.00  0.00           C  
ATOM    766  HA  ASN    51      29.270  54.209  85.965  1.00  0.00           H  
ATOM    767  CB  ASN    51      27.687  52.941  86.482  1.00  0.00           C  
ATOM    768  HB2 ASN    51      27.577  53.629  87.320  1.00  0.00           H  
ATOM    769  HB3 ASN    51      26.725  53.091  85.991  1.00  0.00           H  
ATOM    770  CG  ASN    51      27.702  51.477  87.057  1.00  0.00           C  
ATOM    771  OD1 ASN    51      28.100  51.341  88.236  1.00  0.00           O  
ATOM    772  ND2 ASN    51      27.241  50.460  86.344  1.00  0.00           N  
ATOM    773 HD21 ASN    51      27.114  50.601  85.352  1.00  0.00           H  
ATOM    774 HD22 ASN    51      27.194  49.558  86.795  1.00  0.00           H  
ATOM    775  C   ASN    51      30.073  52.328  85.826  1.00  0.00           C  
ATOM    776  O   ASN    51      30.928  52.434  86.733  1.00  0.00           O  
ATOM    777  N   THR    52      30.182  51.381  84.856  1.00  0.00           N  
ATOM    778  H   THR    52      29.516  51.356  84.097  1.00  0.00           H  
ATOM    779  CA  THR    52      31.282  50.420  84.743  1.00  0.00           C  
ATOM    780  HA  THR    52      31.589  50.154  85.754  1.00  0.00           H  
ATOM    781  CB  THR    52      30.746  49.130  84.070  1.00  0.00           C  
ATOM    782  HB  THR    52      31.638  48.504  84.041  1.00  0.00           H  
ATOM    783  CG2 THR    52      29.628  48.436  84.846  1.00  0.00           C  
ATOM    784 HG21 THR    52      28.653  48.785  84.508  1.00  0.00           H  
ATOM    785 HG22 THR    52      29.578  47.378  84.588  1.00  0.00           H  
ATOM    786 HG23 THR    52      29.694  48.569  85.926  1.00  0.00           H  
ATOM    787  OG1 THR    52      30.359  49.492  82.769  1.00  0.00           O  
ATOM    788  HG1 THR    52      29.616  48.927  82.541  1.00  0.00           H  
ATOM    789  C   THR    52      32.465  50.855  83.900  1.00  0.00           C  
ATOM    790  O   THR    52      33.604  50.429  84.101  1.00  0.00           O  
ATOM    791  N   SER    53      32.244  51.726  82.889  1.00  0.00           N  
ATOM    792  H   SER    53      31.275  51.875  82.648  1.00  0.00           H  
ATOM    793  CA  SER    53      33.307  52.195  81.890  1.00  0.00           C  
ATOM    794  HA  SER    53      33.636  51.368  81.261  1.00  0.00           H  
ATOM    795  CB  SER    53      32.672  53.212  80.957  1.00  0.00           C  
ATOM    796  HB2 SER    53      32.206  54.046  81.482  1.00  0.00           H  
ATOM    797  HB3 SER    53      33.481  53.625  80.354  1.00  0.00           H  
ATOM    798  OG  SER    53      31.723  52.614  80.118  1.00  0.00           O  
ATOM    799  HG  SER    53      31.083  52.229  80.722  1.00  0.00           H  
ATOM    800  C   SER    53      34.595  52.720  82.563  1.00  0.00           C  
ATOM    801  O   SER    53      34.549  53.556  83.453  1.00  0.00           O  
ATOM    802  N   VAL    54      35.774  52.293  82.043  1.00  0.00           N  
ATOM    803  H   VAL    54      35.719  51.544  81.368  1.00  0.00           H  
ATOM    804  CA  VAL    54      36.946  53.143  81.945  1.00  0.00           C  
ATOM    805  HA  VAL    54      37.233  53.460  82.947  1.00  0.00           H  
ATOM    806  CB  VAL    54      38.207  52.356  81.432  1.00  0.00           C  
ATOM    807  HB  VAL    54      39.063  53.027  81.498  1.00  0.00           H  
ATOM    808  CG1 VAL    54      38.584  51.247  82.398  1.00  0.00           C  
ATOM    809 HG11 VAL    54      39.425  50.646  82.051  1.00  0.00           H  
ATOM    810 HG12 VAL    54      38.882  51.760  83.312  1.00  0.00           H  
ATOM    811 HG13 VAL    54      37.745  50.589  82.629  1.00  0.00           H  
ATOM    812  CG2 VAL    54      38.264  51.954  79.932  1.00  0.00           C  
ATOM    813 HG21 VAL    54      37.464  51.287  79.611  1.00  0.00           H  
ATOM    814 HG22 VAL    54      38.023  52.803  79.291  1.00  0.00           H  
ATOM    815 HG23 VAL    54      39.198  51.420  79.760  1.00  0.00           H  
ATOM    816  C   VAL    54      36.782  54.365  81.057  1.00  0.00           C  
ATOM    817  O   VAL    54      35.803  54.505  80.293  1.00  0.00           O  
ATOM    818  N   ILE    55      37.621  55.380  81.200  1.00  0.00           N  
ATOM    819  H   ILE    55      38.173  55.403  82.045  1.00  0.00           H  
ATOM    820  CA  ILE    55      37.829  56.332  80.163  1.00  0.00           C  
ATOM    821  HA  ILE    55      37.041  56.243  79.414  1.00  0.00           H  
ATOM    822  CB  ILE    55      37.689  57.728  80.750  1.00  0.00           C  
ATOM    823  HB  ILE    55      36.736  57.647  81.272  1.00  0.00           H  
ATOM    824  CG2 ILE    55      38.609  58.038  81.882  1.00  0.00           C  
ATOM    825 HG21 ILE    55      39.408  58.755  81.691  1.00  0.00           H  
ATOM    826 HG22 ILE    55      38.007  58.489  82.671  1.00  0.00           H  
ATOM    827 HG23 ILE    55      39.034  57.204  82.439  1.00  0.00           H  
ATOM    828  CG1 ILE    55      37.498  58.767  79.641  1.00  0.00           C  
ATOM    829 HG12 ILE    55      37.048  58.251  78.793  1.00  0.00           H  
ATOM    830 HG13 ILE    55      36.731  59.497  79.899  1.00  0.00           H  
ATOM    831  CD1 ILE    55      38.711  59.621  79.230  1.00  0.00           C  
ATOM    832 HD11 ILE    55      38.521  60.130  78.285  1.00  0.00           H  
ATOM    833 HD12 ILE    55      39.025  60.321  80.004  1.00  0.00           H  
ATOM    834 HD13 ILE    55      39.551  58.941  79.088  1.00  0.00           H  
ATOM    835  C   ILE    55      39.149  56.097  79.390  1.00  0.00           C  
ATOM    836  O   ILE    55      40.240  55.792  79.940  1.00  0.00           O  
ATOM    837  N   THR    56      39.058  56.320  78.092  1.00  0.00           N  
ATOM    838  H   THR    56      38.134  56.367  77.687  1.00  0.00           H  
ATOM    839  CA  THR    56      40.191  56.414  77.131  1.00  0.00           C  
ATOM    840  HA  THR    56      41.147  56.461  77.652  1.00  0.00           H  
ATOM    841  CB  THR    56      40.325  55.236  76.177  1.00  0.00           C  
ATOM    842  HB  THR    56      41.121  55.435  75.459  1.00  0.00           H  
ATOM    843  CG2 THR    56      40.496  53.893  76.805  1.00  0.00           C  
ATOM    844 HG21 THR    56      41.536  53.633  77.004  1.00  0.00           H  
ATOM    845 HG22 THR    56      39.907  53.812  77.719  1.00  0.00           H  
ATOM    846 HG23 THR    56      40.157  53.132  76.102  1.00  0.00           H  
ATOM    847  OG1 THR    56      39.139  55.143  75.521  1.00  0.00           O  
ATOM    848  HG1 THR    56      39.274  54.332  75.026  1.00  0.00           H  
ATOM    849  C   THR    56      40.159  57.745  76.414  1.00  0.00           C  
ATOM    850  O   THR    56      40.940  58.644  76.628  1.00  0.00           O  
ATOM    851  N   GLN    57      39.158  57.994  75.477  1.00  0.00           N  
ATOM    852  H   GLN    57      38.802  57.175  75.005  1.00  0.00           H  
ATOM    853  CA  GLN    57      38.702  59.317  74.977  1.00  0.00           C  
ATOM    854  HA  GLN    57      38.741  60.091  75.743  1.00  0.00           H  
ATOM    855  CB  GLN    57      39.568  59.875  73.783  1.00  0.00           C  
ATOM    856  HB2 GLN    57      39.351  60.934  73.650  1.00  0.00           H  
ATOM    857  HB3 GLN    57      40.611  59.848  74.100  1.00  0.00           H  
ATOM    858  CG  GLN    57      39.480  59.142  72.380  1.00  0.00           C  
ATOM    859  HG2 GLN    57      40.116  59.607  71.626  1.00  0.00           H  
ATOM    860  HG3 GLN    57      39.700  58.083  72.516  1.00  0.00           H  
ATOM    861  CD  GLN    57      38.137  59.339  71.713  1.00  0.00           C  
ATOM    862  OE1 GLN    57      37.274  60.151  71.991  1.00  0.00           O  
ATOM    863  NE2 GLN    57      37.750  58.486  70.814  1.00  0.00           N  
ATOM    864 HE21 GLN    57      36.762  58.288  70.890  1.00  0.00           H  
ATOM    865 HE22 GLN    57      38.327  57.670  70.668  1.00  0.00           H  
ATOM    866  C   GLN    57      37.209  59.434  74.749  1.00  0.00           C  
ATOM    867  O   GLN    57      36.530  60.414  75.092  1.00  0.00           O  
ATOM    868  N   ALA    58      36.621  58.381  74.249  1.00  0.00           N  
ATOM    869  H   ALA    58      37.213  57.786  73.687  1.00  0.00           H  
ATOM    870  CA  ALA    58      35.307  57.807  74.631  1.00  0.00           C  
ATOM    871  HA  ALA    58      34.564  58.599  74.544  1.00  0.00           H  
ATOM    872  CB  ALA    58      34.874  56.624  73.689  1.00  0.00           C  
ATOM    873  HB1 ALA    58      34.774  57.004  72.673  1.00  0.00           H  
ATOM    874  HB2 ALA    58      35.506  55.742  73.790  1.00  0.00           H  
ATOM    875  HB3 ALA    58      33.854  56.332  73.938  1.00  0.00           H  
ATOM    876  C   ALA    58      35.454  57.369  76.104  1.00  0.00           C  
ATOM    877  O   ALA    58      36.550  57.237  76.693  1.00  0.00           O  
ATOM    878  N   CYX    59      34.328  56.945  76.639  1.00  0.00           N  
ATOM    879  H   CYX    59      33.538  57.002  76.012  1.00  0.00           H  
ATOM    880  CA  CYX    59      34.265  56.080  77.829  1.00  0.00           C  
ATOM    881  HA  CYX    59      35.275  55.935  78.210  1.00  0.00           H  
ATOM    882  CB  CYX    59      33.360  56.707  78.913  1.00  0.00           C  
ATOM    883  HB2 CYX    59      32.451  57.126  78.483  1.00  0.00           H  
ATOM    884  HB3 CYX    59      33.105  55.910  79.611  1.00  0.00           H  
ATOM    885  SG  CYX    59      34.218  58.004  79.919  1.00  0.00           S  
ATOM    886  C   CYX    59      33.756  54.692  77.334  1.00  0.00           C  
ATOM    887  O   CYX    59      32.545  54.539  77.346  1.00  0.00           O  
ATOM    888  N   PRO    60      34.605  53.719  77.003  1.00  0.00           N  
ATOM    889  CD  PRO    60      36.063  53.838  76.824  1.00  0.00           C  
ATOM    890  HD2 PRO    60      36.688  53.780  77.715  1.00  0.00           H  
ATOM    891  HD3 PRO    60      36.380  54.753  76.322  1.00  0.00           H  
ATOM    892  CG  PRO    60      36.468  52.708  75.957  1.00  0.00           C  
ATOM    893  HG2 PRO    60      37.303  52.209  76.449  1.00  0.00           H  
ATOM    894  HG3 PRO    60      36.772  53.104  74.988  1.00  0.00           H  
ATOM    895  CB  PRO    60      35.234  51.785  75.723  1.00  0.00           C  
ATOM    896  HB2 PRO    60      35.410  50.762  76.057  1.00  0.00           H  
ATOM    897  HB3 PRO    60      34.770  51.802  74.737  1.00  0.00           H  
ATOM    898  CA  PRO    60      34.221  52.347  76.735  1.00  0.00           C  
ATOM    899  HA  PRO    60      33.269  52.301  76.205  1.00  0.00           H  
ATOM    900  C   PRO    60      34.214  51.595  78.028  1.00  0.00           C  
ATOM    901  O   PRO    60      34.988  51.787  78.965  1.00  0.00           O  
ATOM    902  N   LYS    61      33.420  50.521  78.095  1.00  0.00           N  
ATOM    903  H   LYS    61      32.579  50.553  77.537  1.00  0.00           H  
ATOM    904  CA  LYS    61      33.404  49.514  79.144  1.00  0.00           C  
ATOM    905  HA  LYS    61      32.909  49.952  80.010  1.00  0.00           H  
ATOM    906  CB  LYS    61      32.499  48.368  78.643  1.00  0.00           C  
ATOM    907  HB2 LYS    61      31.568  48.806  78.284  1.00  0.00           H  
ATOM    908  HB3 LYS    61      33.046  48.023  77.766  1.00  0.00           H  
ATOM    909  CG  LYS    61      32.263  47.347  79.714  1.00  0.00           C  
ATOM    910  HG2 LYS    61      33.217  47.141  80.199  1.00  0.00           H  
ATOM    911  HG3 LYS    61      31.540  47.683  80.457  1.00  0.00           H  
ATOM    912  CD  LYS    61      31.679  46.134  79.062  1.00  0.00           C  
ATOM    913  HD2 LYS    61      30.721  46.429  78.635  1.00  0.00           H  
ATOM    914  HD3 LYS    61      32.338  45.779  78.270  1.00  0.00           H  
ATOM    915  CE  LYS    61      31.393  45.039  80.096  1.00  0.00           C  
ATOM    916  HE2 LYS    61      32.277  44.651  80.601  1.00  0.00           H  
ATOM    917  HE3 LYS    61      30.788  45.449  80.905  1.00  0.00           H  
ATOM    918  NZ  LYS    61      30.611  43.915  79.480  1.00  0.00           N  
ATOM    919  HZ1 LYS    61      30.371  43.135  80.075  1.00  0.00           H  
ATOM    920  HZ2 LYS    61      29.739  44.324  79.174  1.00  0.00           H  
ATOM    921  HZ3 LYS    61      31.120  43.518  78.703  1.00  0.00           H  
ATOM    922  C   LYS    61      34.781  49.049  79.628  1.00  0.00           C  
ATOM    923  O   LYS    61      35.194  49.337  80.749  1.00  0.00           O  
ATOM    924  N   VAL    62      35.540  48.421  78.720  1.00  0.00           N  
ATOM    925  H   VAL    62      34.981  48.015  77.984  1.00  0.00           H  
ATOM    926  CA  VAL    62      36.912  47.934  78.764  1.00  0.00           C  
ATOM    927  HA  VAL    62      37.359  48.376  79.655  1.00  0.00           H  
ATOM    928  CB  VAL    62      36.993  46.486  79.128  1.00  0.00           C  
ATOM    929  HB  VAL    62      38.050  46.230  79.051  1.00  0.00           H  
ATOM    930  CG1 VAL    62      36.388  46.181  80.468  1.00  0.00           C  
ATOM    931 HG11 VAL    62      36.790  45.302  80.972  1.00  0.00           H  
ATOM    932 HG12 VAL    62      36.514  47.046  81.118  1.00  0.00           H  
ATOM    933 HG13 VAL    62      35.347  45.857  80.450  1.00  0.00           H  
ATOM    934  CG2 VAL    62      36.391  45.574  78.088  1.00  0.00           C  
ATOM    935 HG21 VAL    62      35.317  45.750  78.038  1.00  0.00           H  
ATOM    936 HG22 VAL    62      36.808  45.763  77.099  1.00  0.00           H  
ATOM    937 HG23 VAL    62      36.645  44.545  78.344  1.00  0.00           H  
ATOM    938  C   VAL    62      37.799  48.289  77.504  1.00  0.00           C  
ATOM    939  O   VAL    62      37.288  48.544  76.415  1.00  0.00           O  
ATOM    940  N   SER    63      39.118  48.310  77.711  1.00  0.00           N  
ATOM    941  H   SER    63      39.444  48.313  78.666  1.00  0.00           H  
ATOM    942  CA  SER    63      39.997  48.705  76.611  1.00  0.00           C  
ATOM    943  HA  SER    63      39.634  48.174  75.731  1.00  0.00           H  
ATOM    944  CB  SER    63      40.018  50.170  76.422  1.00  0.00           C  
ATOM    945  HB2 SER    63      40.050  50.716  77.365  1.00  0.00           H  
ATOM    946  HB3 SER    63      40.972  50.411  75.954  1.00  0.00           H  
ATOM    947  OG  SER    63      38.960  50.539  75.561  1.00  0.00           O  
ATOM    948  HG  SER    63      38.284  49.929  75.867  1.00  0.00           H  
ATOM    949  C   SER    63      41.393  48.147  76.847  1.00  0.00           C  
ATOM    950  O   SER    63      41.716  47.696  77.957  1.00  0.00           O  
ATOM    951  N   PHE    64      42.305  48.302  75.882  1.00  0.00           N  
ATOM    952  H   PHE    64      42.125  48.440  74.898  1.00  0.00           H  
ATOM    953  CA  PHE    64      43.795  48.254  76.034  1.00  0.00           C  
ATOM    954  HA  PHE    64      44.035  48.356  77.093  1.00  0.00           H  
ATOM    955  CB  PHE    64      44.275  46.934  75.379  1.00  0.00           C  
ATOM    956  HB2 PHE    64      43.431  46.571  74.793  1.00  0.00           H  
ATOM    957  HB3 PHE    64      45.156  47.157  74.777  1.00  0.00           H  
ATOM    958  CG  PHE    64      44.640  45.950  76.495  1.00  0.00           C  
ATOM    959  CD1 PHE    64      46.025  45.713  76.915  1.00  0.00           C  
ATOM    960  HD1 PHE    64      46.821  46.261  76.433  1.00  0.00           H  
ATOM    961  CE1 PHE    64      46.283  44.455  77.427  1.00  0.00           C  
ATOM    962  HE1 PHE    64      47.320  44.299  77.687  1.00  0.00           H  
ATOM    963  CZ  PHE    64      45.187  43.650  77.973  1.00  0.00           C  
ATOM    964  HZ  PHE    64      45.369  42.886  78.714  1.00  0.00           H  
ATOM    965  CE2 PHE    64      43.884  43.897  77.651  1.00  0.00           C  
ATOM    966  HE2 PHE    64      43.032  43.383  78.072  1.00  0.00           H  
ATOM    967  CD2 PHE    64      43.616  45.037  76.865  1.00  0.00           C  
ATOM    968  HD2 PHE    64      42.581  45.233  76.626  1.00  0.00           H  
ATOM    969  C   PHE    64      44.426  49.540  75.444  1.00  0.00           C  
ATOM    970  O   PHE    64      43.920  49.941  74.389  1.00  0.00           O  
ATOM    971  N   GLU    65      45.610  49.956  75.943  1.00  0.00           N  
ATOM    972  H   GLU    65      45.998  49.659  76.826  1.00  0.00           H  
ATOM    973  CA  GLU    65      46.369  51.104  75.241  1.00  0.00           C  
ATOM    974  HA  GLU    65      46.059  51.207  74.202  1.00  0.00           H  
ATOM    975  CB  GLU    65      45.945  52.431  75.995  1.00  0.00           C  
ATOM    976  HB2 GLU    65      44.859  52.404  75.910  1.00  0.00           H  
ATOM    977  HB3 GLU    65      46.258  52.480  77.038  1.00  0.00           H  
ATOM    978  CG  GLU    65      46.606  53.635  75.367  1.00  0.00           C  
ATOM    979  HG2 GLU    65      47.679  53.484  75.248  1.00  0.00           H  
ATOM    980  HG3 GLU    65      46.186  53.721  74.365  1.00  0.00           H  
ATOM    981  CD  GLU    65      46.444  54.909  76.190  1.00  0.00           C  
ATOM    982  OE1 GLU    65      45.750  54.915  77.270  1.00  0.00           O  
ATOM    983  OE2 GLU    65      47.123  55.892  75.862  1.00  0.00           O  
ATOM    984  C   GLU    65      47.867  50.857  75.328  1.00  0.00           C  
ATOM    985  O   GLU    65      48.337  50.455  76.408  1.00  0.00           O  
ATOM    986  N   PRO    66      48.659  51.205  74.315  1.00  0.00           N  
ATOM    987  CD  PRO    66      48.248  51.768  73.075  1.00  0.00           C  
ATOM    988  HD2 PRO    66      47.973  52.814  73.213  1.00  0.00           H  
ATOM    989  HD3 PRO    66      47.359  51.281  72.673  1.00  0.00           H  
ATOM    990  CG  PRO    66      49.519  51.709  72.252  1.00  0.00           C  
ATOM    991  HG2 PRO    66      50.018  52.650  72.021  1.00  0.00           H  
ATOM    992  HG3 PRO    66      49.236  51.309  71.278  1.00  0.00           H  
ATOM    993  CB  PRO    66      50.450  50.765  72.946  1.00  0.00           C  
ATOM    994  HB2 PRO    66      51.476  51.079  72.753  1.00  0.00           H  
ATOM    995  HB3 PRO    66      50.222  49.763  72.584  1.00  0.00           H  
ATOM    996  CA  PRO    66      50.017  50.849  74.382  1.00  0.00           C  
ATOM    997  HA  PRO    66      50.069  49.846  74.806  1.00  0.00           H  
ATOM    998  C   PRO    66      50.888  51.824  75.239  1.00  0.00           C  
ATOM    999  O   PRO    66      50.510  52.941  75.392  1.00  0.00           O  
ATOM   1000  N   ILE    67      51.903  51.264  75.898  1.00  0.00           N  
ATOM   1001  H   ILE    67      52.133  50.300  75.701  1.00  0.00           H  
ATOM   1002  CA  ILE    67      52.971  52.037  76.459  1.00  0.00           C  
ATOM   1003  HA  ILE    67      52.495  52.719  77.163  1.00  0.00           H  
ATOM   1004  CB  ILE    67      53.880  50.951  77.222  1.00  0.00           C  
ATOM   1005  HB  ILE    67      54.097  50.155  76.509  1.00  0.00           H  
ATOM   1006  CG2 ILE    67      55.227  51.388  77.585  1.00  0.00           C  
ATOM   1007 HG21 ILE    67      55.884  51.633  76.750  1.00  0.00           H  
ATOM   1008 HG22 ILE    67      55.139  52.277  78.209  1.00  0.00           H  
ATOM   1009 HG23 ILE    67      55.685  50.674  78.270  1.00  0.00           H  
ATOM   1010  CG1 ILE    67      53.126  50.358  78.416  1.00  0.00           C  
ATOM   1011 HG12 ILE    67      52.273  49.840  77.977  1.00  0.00           H  
ATOM   1012 HG13 ILE    67      53.832  49.656  78.859  1.00  0.00           H  
ATOM   1013  CD1 ILE    67      52.685  51.374  79.495  1.00  0.00           C  
ATOM   1014 HD11 ILE    67      51.942  52.053  79.077  1.00  0.00           H  
ATOM   1015 HD12 ILE    67      52.165  50.838  80.288  1.00  0.00           H  
ATOM   1016 HD13 ILE    67      53.530  51.899  79.941  1.00  0.00           H  
ATOM   1017  C   ILE    67      53.777  52.753  75.382  1.00  0.00           C  
ATOM   1018  O   ILE    67      54.152  52.060  74.419  1.00  0.00           O  
ATOM   1019  N   PRO    68      54.277  54.005  75.689  1.00  0.00           N  
ATOM   1020  CD  PRO    68      54.020  54.771  76.920  1.00  0.00           C  
ATOM   1021  HD2 PRO    68      54.434  54.245  77.781  1.00  0.00           H  
ATOM   1022  HD3 PRO    68      52.952  54.895  77.098  1.00  0.00           H  
ATOM   1023  CG  PRO    68      54.778  56.149  76.833  1.00  0.00           C  
ATOM   1024  HG2 PRO    68      55.631  56.119  77.511  1.00  0.00           H  
ATOM   1025  HG3 PRO    68      54.118  56.976  77.096  1.00  0.00           H  
ATOM   1026  CB  PRO    68      55.262  56.219  75.361  1.00  0.00           C  
ATOM   1027  HB2 PRO    68      56.273  56.616  75.269  1.00  0.00           H  
ATOM   1028  HB3 PRO    68      54.544  56.788  74.771  1.00  0.00           H  
ATOM   1029  CA  PRO    68      55.133  54.773  74.809  1.00  0.00           C  
ATOM   1030  HA  PRO    68      54.641  54.693  73.840  1.00  0.00           H  
ATOM   1031  C   PRO    68      56.550  54.152  74.737  1.00  0.00           C  
ATOM   1032  O   PRO    68      57.378  54.099  75.628  1.00  0.00           O  
ATOM   1033  N   ILE    69      56.803  53.431  73.595  1.00  0.00           N  
ATOM   1034  H   ILE    69      56.131  53.606  72.862  1.00  0.00           H  
ATOM   1035  CA  ILE    69      57.893  52.420  73.583  1.00  0.00           C  
ATOM   1036  HA  ILE    69      57.900  52.087  74.621  1.00  0.00           H  
ATOM   1037  CB  ILE    69      57.583  51.323  72.655  1.00  0.00           C  
ATOM   1038  HB  ILE    69      56.618  50.938  72.985  1.00  0.00           H  
ATOM   1039  CG2 ILE    69      57.335  51.788  71.160  1.00  0.00           C  
ATOM   1040 HG21 ILE    69      56.455  52.430  71.120  1.00  0.00           H  
ATOM   1041 HG22 ILE    69      58.182  52.335  70.746  1.00  0.00           H  
ATOM   1042 HG23 ILE    69      56.970  50.998  70.503  1.00  0.00           H  
ATOM   1043  CG1 ILE    69      58.573  50.081  72.672  1.00  0.00           C  
ATOM   1044 HG12 ILE    69      58.402  49.525  71.751  1.00  0.00           H  
ATOM   1045 HG13 ILE    69      59.579  50.499  72.622  1.00  0.00           H  
ATOM   1046  CD1 ILE    69      58.393  49.278  73.965  1.00  0.00           C  
ATOM   1047 HD11 ILE    69      58.924  49.692  74.822  1.00  0.00           H  
ATOM   1048 HD12 ILE    69      57.373  49.024  74.254  1.00  0.00           H  
ATOM   1049 HD13 ILE    69      58.998  48.384  73.820  1.00  0.00           H  
ATOM   1050  C   ILE    69      59.241  53.110  73.269  1.00  0.00           C  
ATOM   1051  O   ILE    69      59.361  53.967  72.412  1.00  0.00           O  
ATOM   1052  N   HIE    70      60.279  52.678  74.005  1.00  0.00           N  
ATOM   1053  H   HIE    70      60.129  51.816  74.510  1.00  0.00           H  
ATOM   1054  CA  HIE    70      61.661  53.151  74.025  1.00  0.00           C  
ATOM   1055  HA  HIE    70      61.920  53.468  73.015  1.00  0.00           H  
ATOM   1056  CB  HIE    70      61.811  54.328  74.981  1.00  0.00           C  
ATOM   1057  HB2 HIE    70      62.721  54.888  74.763  1.00  0.00           H  
ATOM   1058  HB3 HIE    70      60.985  55.030  74.871  1.00  0.00           H  
ATOM   1059  CG  HIE    70      61.781  53.969  76.493  1.00  0.00           C  
ATOM   1060  ND1 HIE    70      60.622  53.608  77.246  1.00  0.00           N  
ATOM   1061  CE1 HIE    70      61.082  53.398  78.464  1.00  0.00           C  
ATOM   1062  HE1 HIE    70      60.436  52.991  79.228  1.00  0.00           H  
ATOM   1063  NE2 HIE    70      62.428  53.570  78.603  1.00  0.00           N  
ATOM   1064  HE2 HIE    70      62.869  53.741  79.495  1.00  0.00           H  
ATOM   1065  CD2 HIE    70      62.880  53.822  77.310  1.00  0.00           C  
ATOM   1066  HD2 HIE    70      63.894  54.026  77.000  1.00  0.00           H  
ATOM   1067  C   HIE    70      62.717  52.126  74.385  1.00  0.00           C  
ATOM   1068  O   HIE    70      62.396  51.080  74.996  1.00  0.00           O  
ATOM   1069  N   TYR    71      63.996  52.349  74.007  1.00  0.00           N  
ATOM   1070  H   TYR    71      64.258  53.240  73.610  1.00  0.00           H  
ATOM   1071  CA  TYR    71      65.162  51.554  74.461  1.00  0.00           C  
ATOM   1072  HA  TYR    71      64.677  50.689  74.913  1.00  0.00           H  
ATOM   1073  CB  TYR    71      65.986  51.076  73.305  1.00  0.00           C  
ATOM   1074  HB2 TYR    71      65.395  50.406  72.680  1.00  0.00           H  
ATOM   1075  HB3 TYR    71      66.325  51.878  72.649  1.00  0.00           H  
ATOM   1076  CG  TYR    71      67.264  50.338  73.713  1.00  0.00           C  
ATOM   1077  CD1 TYR    71      67.152  48.969  73.984  1.00  0.00           C  
ATOM   1078  HD1 TYR    71      66.186  48.484  73.983  1.00  0.00           H  
ATOM   1079  CE1 TYR    71      68.298  48.236  74.375  1.00  0.00           C  
ATOM   1080  HE1 TYR    71      68.122  47.170  74.385  1.00  0.00           H  
ATOM   1081  CZ  TYR    71      69.521  48.889  74.421  1.00  0.00           C  
ATOM   1082  OH  TYR    71      70.633  48.170  74.672  1.00  0.00           O  
ATOM   1083  HH  TYR    71      70.494  47.273  74.984  1.00  0.00           H  
ATOM   1084  CE2 TYR    71      69.632  50.294  74.275  1.00  0.00           C  
ATOM   1085  HE2 TYR    71      70.573  50.776  74.493  1.00  0.00           H  
ATOM   1086  CD2 TYR    71      68.553  50.997  73.784  1.00  0.00           C  
ATOM   1087  HD2 TYR    71      68.661  51.994  73.382  1.00  0.00           H  
ATOM   1088  C   TYR    71      65.878  52.268  75.593  1.00  0.00           C  
ATOM   1089  O   TYR    71      66.016  53.534  75.498  1.00  0.00           O  
ATOM   1090  N   CYX    72      66.326  51.503  76.635  1.00  0.00           N  
ATOM   1091  H   CYX    72      66.058  50.532  76.714  1.00  0.00           H  
ATOM   1092  CA  CYX    72      67.321  51.919  77.655  1.00  0.00           C  
ATOM   1093  HA  CYX    72      67.558  52.971  77.499  1.00  0.00           H  
ATOM   1094  CB  CYX    72      66.666  51.806  79.013  1.00  0.00           C  
ATOM   1095  HB2 CYX    72      66.081  50.888  78.957  1.00  0.00           H  
ATOM   1096  HB3 CYX    72      67.440  51.681  79.769  1.00  0.00           H  
ATOM   1097  SG  CYX    72      65.463  53.071  79.386  1.00  0.00           S  
ATOM   1098  C   CYX    72      68.577  50.909  77.522  1.00  0.00           C  
ATOM   1099  O   CYX    72      68.411  49.676  77.342  1.00  0.00           O  
ATOM   1100  N   ALA    73      69.816  51.388  77.622  1.00  0.00           N  
ATOM   1101  H   ALA    73      69.906  52.317  78.008  1.00  0.00           H  
ATOM   1102  CA  ALA    73      71.006  50.540  77.694  1.00  0.00           C  
ATOM   1103  HA  ALA    73      70.980  49.736  76.959  1.00  0.00           H  
ATOM   1104  CB  ALA    73      72.195  51.471  77.238  1.00  0.00           C  
ATOM   1105  HB1 ALA    73      71.916  52.000  76.327  1.00  0.00           H  
ATOM   1106  HB2 ALA    73      72.468  52.183  78.017  1.00  0.00           H  
ATOM   1107  HB3 ALA    73      73.118  50.915  77.074  1.00  0.00           H  
ATOM   1108  C   ALA    73      71.175  49.815  79.052  1.00  0.00           C  
ATOM   1109  O   ALA    73      70.536  50.163  80.016  1.00  0.00           O  
ATOM   1110  N   PRO    74      71.881  48.595  79.051  1.00  0.00           N  
ATOM   1111  CD  PRO    74      72.297  47.903  77.833  1.00  0.00           C  
ATOM   1112  HD2 PRO    74      72.821  48.470  77.064  1.00  0.00           H  
ATOM   1113  HD3 PRO    74      71.378  47.572  77.349  1.00  0.00           H  
ATOM   1114  CG  PRO    74      73.113  46.653  78.308  1.00  0.00           C  
ATOM   1115  HG2 PRO    74      74.178  46.573  78.095  1.00  0.00           H  
ATOM   1116  HG3 PRO    74      72.634  45.752  77.925  1.00  0.00           H  
ATOM   1117  CB  PRO    74      72.975  46.708  79.837  1.00  0.00           C  
ATOM   1118  HB2 PRO    74      73.970  46.549  80.252  1.00  0.00           H  
ATOM   1119  HB3 PRO    74      72.264  45.920  80.089  1.00  0.00           H  
ATOM   1120  CA  PRO    74      72.384  47.995  80.283  1.00  0.00           C  
ATOM   1121  HA  PRO    74      71.436  47.826  80.794  1.00  0.00           H  
ATOM   1122  C   PRO    74      73.290  48.816  81.173  1.00  0.00           C  
ATOM   1123  O   PRO    74      73.913  49.811  80.786  1.00  0.00           O  
ATOM   1124  N   ALA    75      73.433  48.263  82.378  1.00  0.00           N  
ATOM   1125  H   ALA    75      72.796  47.553  82.709  1.00  0.00           H  
ATOM   1126  CA  ALA    75      74.660  48.524  83.173  1.00  0.00           C  
ATOM   1127  HA  ALA    75      74.551  49.595  83.343  1.00  0.00           H  
ATOM   1128  CB  ALA    75      74.536  47.710  84.510  1.00  0.00           C  
ATOM   1129  HB1 ALA    75      74.799  46.652  84.499  1.00  0.00           H  
ATOM   1130  HB2 ALA    75      75.015  48.294  85.296  1.00  0.00           H  
ATOM   1131  HB3 ALA    75      73.469  47.699  84.737  1.00  0.00           H  
ATOM   1132  C   ALA    75      76.017  48.345  82.455  1.00  0.00           C  
ATOM   1133  O   ALA    75      76.350  47.398  81.738  1.00  0.00           O  
ATOM   1134  N   GLY    76      76.821  49.425  82.593  1.00  0.00           N  
ATOM   1135  H   GLY    76      76.352  50.284  82.845  1.00  0.00           H  
ATOM   1136  CA  GLY    76      78.191  49.555  82.047  1.00  0.00           C  
ATOM   1137  HA2 GLY    76      78.653  50.408  82.545  1.00  0.00           H  
ATOM   1138  HA3 GLY    76      78.730  48.611  82.127  1.00  0.00           H  
ATOM   1139  C   GLY    76      78.178  49.938  80.545  1.00  0.00           C  
ATOM   1140  O   GLY    76      79.238  50.040  79.919  1.00  0.00           O  
ATOM   1141  N   PHE    77      76.986  50.024  79.903  1.00  0.00           N  
ATOM   1142  H   PHE    77      76.118  49.829  80.381  1.00  0.00           H  
ATOM   1143  CA  PHE    77      76.739  50.864  78.693  1.00  0.00           C  
ATOM   1144  HA  PHE    77      77.638  51.163  78.154  1.00  0.00           H  
ATOM   1145  CB  PHE    77      75.924  49.941  77.717  1.00  0.00           C  
ATOM   1146  HB2 PHE    77      75.032  49.599  78.241  1.00  0.00           H  
ATOM   1147  HB3 PHE    77      75.687  50.589  76.873  1.00  0.00           H  
ATOM   1148  CG  PHE    77      76.680  48.742  77.225  1.00  0.00           C  
ATOM   1149  CD1 PHE    77      76.648  47.494  77.883  1.00  0.00           C  
ATOM   1150  HD1 PHE    77      75.963  47.364  78.708  1.00  0.00           H  
ATOM   1151  CE1 PHE    77      77.595  46.513  77.582  1.00  0.00           C  
ATOM   1152  HE1 PHE    77      77.384  45.532  77.981  1.00  0.00           H  
ATOM   1153  CZ  PHE    77      78.566  46.783  76.680  1.00  0.00           C  
ATOM   1154  HZ  PHE    77      79.165  45.976  76.286  1.00  0.00           H  
ATOM   1155  CE2 PHE    77      78.626  47.975  76.008  1.00  0.00           C  
ATOM   1156  HE2 PHE    77      79.274  48.126  75.157  1.00  0.00           H  
ATOM   1157  CD2 PHE    77      77.682  48.995  76.199  1.00  0.00           C  
ATOM   1158  HD2 PHE    77      77.879  49.978  75.798  1.00  0.00           H  
ATOM   1159  C   PHE    77      75.936  52.178  78.870  1.00  0.00           C  
ATOM   1160  O   PHE    77      75.090  52.279  79.748  1.00  0.00           O  
ATOM   1161  N   ALA    78      76.326  53.249  78.172  1.00  0.00           N  
ATOM   1162  H   ALA    78      77.040  53.044  77.488  1.00  0.00           H  
ATOM   1163  CA  ALA    78      75.350  54.259  77.935  1.00  0.00           C  
ATOM   1164  HA  ALA    78      74.367  54.071  78.367  1.00  0.00           H  
ATOM   1165  CB  ALA    78      75.863  55.483  78.762  1.00  0.00           C  
ATOM   1166  HB1 ALA    78      76.838  55.774  78.371  1.00  0.00           H  
ATOM   1167  HB2 ALA    78      75.171  56.323  78.804  1.00  0.00           H  
ATOM   1168  HB3 ALA    78      75.983  55.130  79.787  1.00  0.00           H  
ATOM   1169  C   ALA    78      75.147  54.542  76.414  1.00  0.00           C  
ATOM   1170  O   ALA    78      75.320  53.600  75.664  1.00  0.00           O  
ATOM   1171  N   ILE    79      74.520  55.599  76.072  1.00  0.00           N  
ATOM   1172  H   ILE    79      74.324  56.254  76.815  1.00  0.00           H  
ATOM   1173  CA  ILE    79      74.089  56.024  74.769  1.00  0.00           C  
ATOM   1174  HA  ILE    79      74.472  55.270  74.081  1.00  0.00           H  
ATOM   1175  CB  ILE    79      72.553  55.861  74.620  1.00  0.00           C  
ATOM   1176  HB  ILE    79      71.964  56.535  75.242  1.00  0.00           H  
ATOM   1177  CG2 ILE    79      72.168  56.242  73.229  1.00  0.00           C  
ATOM   1178 HG21 ILE    79      72.720  57.146  72.974  1.00  0.00           H  
ATOM   1179 HG22 ILE    79      72.571  55.446  72.603  1.00  0.00           H  
ATOM   1180 HG23 ILE    79      71.081  56.324  73.189  1.00  0.00           H  
ATOM   1181  CG1 ILE    79      72.076  54.439  75.016  1.00  0.00           C  
ATOM   1182 HG12 ILE    79      72.612  53.648  74.491  1.00  0.00           H  
ATOM   1183 HG13 ILE    79      72.282  54.243  76.068  1.00  0.00           H  
ATOM   1184  CD1 ILE    79      70.579  54.175  74.879  1.00  0.00           C  
ATOM   1185 HD11 ILE    79      69.951  55.004  75.206  1.00  0.00           H  
ATOM   1186 HD12 ILE    79      70.263  53.916  73.868  1.00  0.00           H  
ATOM   1187 HD13 ILE    79      70.207  53.446  75.600  1.00  0.00           H  
ATOM   1188  C   ILE    79      74.638  57.398  74.396  1.00  0.00           C  
ATOM   1189  O   ILE    79      74.404  58.357  75.182  1.00  0.00           O  
ATOM   1190  N   LEU    80      75.337  57.516  73.237  1.00  0.00           N  
ATOM   1191  H   LEU    80      75.598  56.691  72.717  1.00  0.00           H  
ATOM   1192  CA  LEU    80      75.485  58.899  72.572  1.00  0.00           C  
ATOM   1193  HA  LEU    80      75.374  59.638  73.366  1.00  0.00           H  
ATOM   1194  CB  LEU    80      76.922  58.833  71.880  1.00  0.00           C  
ATOM   1195  HB2 LEU    80      77.671  58.286  72.453  1.00  0.00           H  
ATOM   1196  HB3 LEU    80      76.713  58.241  70.989  1.00  0.00           H  
ATOM   1197  CG  LEU    80      77.491  60.195  71.545  1.00  0.00           C  
ATOM   1198  HG  LEU    80      76.783  60.811  70.991  1.00  0.00           H  
ATOM   1199  CD1 LEU    80      78.101  60.963  72.783  1.00  0.00           C  
ATOM   1200 HD11 LEU    80      78.695  61.826  72.484  1.00  0.00           H  
ATOM   1201 HD12 LEU    80      77.323  61.302  73.467  1.00  0.00           H  
ATOM   1202 HD13 LEU    80      78.775  60.347  73.379  1.00  0.00           H  
ATOM   1203  CD2 LEU    80      78.689  60.016  70.588  1.00  0.00           C  
ATOM   1204 HD21 LEU    80      79.543  59.651  71.160  1.00  0.00           H  
ATOM   1205 HD22 LEU    80      78.359  59.406  69.747  1.00  0.00           H  
ATOM   1206 HD23 LEU    80      78.893  61.010  70.190  1.00  0.00           H  
ATOM   1207  C   LEU    80      74.363  59.096  71.537  1.00  0.00           C  
ATOM   1208  O   LEU    80      73.993  58.132  70.816  1.00  0.00           O  
ATOM   1209  N   LYS    81      73.743  60.281  71.544  1.00  0.00           N  
ATOM   1210  H   LYS    81      73.943  60.820  72.374  1.00  0.00           H  
ATOM   1211  CA  LYS    81      72.727  60.757  70.652  1.00  0.00           C  
ATOM   1212  HA  LYS    81      72.215  59.990  70.070  1.00  0.00           H  
ATOM   1213  CB  LYS    81      71.666  61.306  71.616  1.00  0.00           C  
ATOM   1214  HB2 LYS    81      71.388  60.473  72.262  1.00  0.00           H  
ATOM   1215  HB3 LYS    81      71.892  62.120  72.305  1.00  0.00           H  
ATOM   1216  CG  LYS    81      70.474  61.792  70.729  1.00  0.00           C  
ATOM   1217  HG2 LYS    81      70.895  62.553  70.071  1.00  0.00           H  
ATOM   1218  HG3 LYS    81      70.078  60.899  70.247  1.00  0.00           H  
ATOM   1219  CD  LYS    81      69.327  62.430  71.545  1.00  0.00           C  
ATOM   1220  HD2 LYS    81      68.452  62.135  70.966  1.00  0.00           H  
ATOM   1221  HD3 LYS    81      69.292  62.063  72.571  1.00  0.00           H  
ATOM   1222  CE  LYS    81      69.289  63.961  71.587  1.00  0.00           C  
ATOM   1223  HE2 LYS    81      70.309  64.315  71.735  1.00  0.00           H  
ATOM   1224  HE3 LYS    81      68.920  64.277  70.612  1.00  0.00           H  
ATOM   1225  NZ  LYS    81      68.441  64.534  72.644  1.00  0.00           N  
ATOM   1226  HZ1 LYS    81      68.954  65.352  72.940  1.00  0.00           H  
ATOM   1227  HZ2 LYS    81      67.544  64.863  72.318  1.00  0.00           H  
ATOM   1228  HZ3 LYS    81      68.352  63.855  73.386  1.00  0.00           H  
ATOM   1229  C   LYS    81      73.373  61.821  69.805  1.00  0.00           C  
ATOM   1230  O   LYS    81      73.889  62.812  70.312  1.00  0.00           O  
ATOM   1231  N   CYX    82      73.159  61.626  68.500  1.00  0.00           N  
ATOM   1232  H   CYX    82      72.702  60.800  68.141  1.00  0.00           H  
ATOM   1233  CA  CYX    82      73.302  62.741  67.508  1.00  0.00           C  
ATOM   1234  HA  CYX    82      74.265  63.250  67.551  1.00  0.00           H  
ATOM   1235  CB  CYX    82      73.240  62.166  66.085  1.00  0.00           C  
ATOM   1236  HB2 CYX    82      74.003  61.425  65.847  1.00  0.00           H  
ATOM   1237  HB3 CYX    82      72.308  61.601  66.120  1.00  0.00           H  
ATOM   1238  SG  CYX    82      73.263  63.314  64.735  1.00  0.00           S  
ATOM   1239  C   CYX    82      72.165  63.743  67.788  1.00  0.00           C  
ATOM   1240  O   CYX    82      71.024  63.338  67.591  1.00  0.00           O  
ATOM   1241  N   ASN    83      72.481  64.938  68.199  1.00  0.00           N  
ATOM   1242  H   ASN    83      73.473  65.132  68.187  1.00  0.00           H  
ATOM   1243  CA  ASN    83      71.584  66.016  68.452  1.00  0.00           C  
ATOM   1244  HA  ASN    83      70.574  65.666  68.666  1.00  0.00           H  
ATOM   1245  CB  ASN    83      72.019  66.756  69.713  1.00  0.00           C  
ATOM   1246  HB2 ASN    83      72.207  66.155  70.603  1.00  0.00           H  
ATOM   1247  HB3 ASN    83      73.002  67.153  69.459  1.00  0.00           H  
ATOM   1248  CG  ASN    83      70.962  67.829  70.049  1.00  0.00           C  
ATOM   1249  OD1 ASN    83      71.256  68.993  70.044  1.00  0.00           O  
ATOM   1250  ND2 ASN    83      69.813  67.379  70.418  1.00  0.00           N  
ATOM   1251 HD21 ASN    83      69.064  67.882  69.964  1.00  0.00           H  
ATOM   1252 HD22 ASN    83      69.735  67.352  71.425  1.00  0.00           H  
ATOM   1253  C   ASN    83      71.500  66.938  67.241  1.00  0.00           C  
ATOM   1254  O   ASN    83      70.476  67.591  66.985  1.00  0.00           O  
ATOM   1255  N   ASN    84      72.472  66.912  66.337  1.00  0.00           N  
ATOM   1256  H   ASN    84      73.385  66.554  66.579  1.00  0.00           H  
ATOM   1257  CA  ASN    84      72.325  67.613  65.082  1.00  0.00           C  
ATOM   1258  HA  ASN    84      72.247  68.677  65.308  1.00  0.00           H  
ATOM   1259  CB  ASN    84      73.646  67.437  64.342  1.00  0.00           C  
ATOM   1260  HB2 ASN    84      74.497  67.535  65.016  1.00  0.00           H  
ATOM   1261  HB3 ASN    84      73.744  66.415  63.975  1.00  0.00           H  
ATOM   1262  CG  ASN    84      73.703  68.420  63.223  1.00  0.00           C  
ATOM   1263  OD1 ASN    84      72.742  68.635  62.460  1.00  0.00           O  
ATOM   1264  ND2 ASN    84      74.585  69.403  63.318  1.00  0.00           N  
ATOM   1265 HD21 ASN    84      74.514  70.181  62.678  1.00  0.00           H  
ATOM   1266 HD22 ASN    84      75.507  69.066  63.553  1.00  0.00           H  
ATOM   1267  C   ASN    84      71.138  67.193  64.238  1.00  0.00           C  
ATOM   1268  O   ASN    84      71.160  66.065  63.749  1.00  0.00           O  
ATOM   1269  N   LYS    85      70.170  68.096  64.124  1.00  0.00           N  
ATOM   1270  H   LYS    85      70.215  68.913  64.717  1.00  0.00           H  
ATOM   1271  CA  LYS    85      68.895  67.895  63.434  1.00  0.00           C  
ATOM   1272  HA  LYS    85      68.567  66.893  63.712  1.00  0.00           H  
ATOM   1273  CB  LYS    85      67.959  68.979  63.976  1.00  0.00           C  
ATOM   1274  HB2 LYS    85      68.134  69.029  65.051  1.00  0.00           H  
ATOM   1275  HB3 LYS    85      68.261  69.924  63.525  1.00  0.00           H  
ATOM   1276  CG  LYS    85      66.481  68.723  63.693  1.00  0.00           C  
ATOM   1277  HG2 LYS    85      66.368  68.716  62.609  1.00  0.00           H  
ATOM   1278  HG3 LYS    85      66.112  67.793  64.127  1.00  0.00           H  
ATOM   1279  CD  LYS    85      65.611  69.820  64.260  1.00  0.00           C  
ATOM   1280  HD2 LYS    85      65.447  69.552  65.304  1.00  0.00           H  
ATOM   1281  HD3 LYS    85      66.054  70.794  64.054  1.00  0.00           H  
ATOM   1282  CE  LYS    85      64.281  69.852  63.668  1.00  0.00           C  
ATOM   1283  HE2 LYS    85      64.370  69.389  62.685  1.00  0.00           H  
ATOM   1284  HE3 LYS    85      63.557  69.202  64.158  1.00  0.00           H  
ATOM   1285  NZ  LYS    85      63.742  71.242  63.476  1.00  0.00           N  
ATOM   1286  HZ1 LYS    85      63.132  71.269  62.672  1.00  0.00           H  
ATOM   1287  HZ2 LYS    85      63.259  71.652  64.262  1.00  0.00           H  
ATOM   1288  HZ3 LYS    85      64.521  71.842  63.241  1.00  0.00           H  
ATOM   1289  C   LYS    85      69.027  67.854  61.856  1.00  0.00           C  
ATOM   1290  O   LYS    85      68.121  67.410  61.131  1.00  0.00           O  
ATOM   1291  N   THR    86      70.156  68.357  61.368  1.00  0.00           N  
ATOM   1292  H   THR    86      70.757  68.820  62.034  1.00  0.00           H  
ATOM   1293  CA  THR    86      70.597  68.386  59.955  1.00  0.00           C  
ATOM   1294  HA  THR    86      69.746  68.663  59.333  1.00  0.00           H  
ATOM   1295  CB  THR    86      71.778  69.375  59.631  1.00  0.00           C  
ATOM   1296  HB  THR    86      72.653  68.769  59.396  1.00  0.00           H  
ATOM   1297  CG2 THR    86      71.469  70.311  58.369  1.00  0.00           C  
ATOM   1298 HG21 THR    86      72.303  70.999  58.229  1.00  0.00           H  
ATOM   1299 HG22 THR    86      71.343  69.574  57.576  1.00  0.00           H  
ATOM   1300 HG23 THR    86      70.572  70.900  58.562  1.00  0.00           H  
ATOM   1301  OG1 THR    86      71.933  70.393  60.624  1.00  0.00           O  
ATOM   1302  HG1 THR    86      72.329  69.926  61.363  1.00  0.00           H  
ATOM   1303  C   THR    86      71.001  66.947  59.425  1.00  0.00           C  
ATOM   1304  O   THR    86      71.293  66.759  58.225  1.00  0.00           O  
ATOM   1305  N   PHE    87      71.423  66.061  60.344  1.00  0.00           N  
ATOM   1306  H   PHE    87      71.420  66.196  61.345  1.00  0.00           H  
ATOM   1307  CA  PHE    87      72.145  64.838  59.944  1.00  0.00           C  
ATOM   1308  HA  PHE    87      73.096  65.136  59.501  1.00  0.00           H  
ATOM   1309  CB  PHE    87      72.471  64.076  61.281  1.00  0.00           C  
ATOM   1310  HB2 PHE    87      73.340  64.664  61.577  1.00  0.00           H  
ATOM   1311  HB3 PHE    87      71.651  64.163  61.993  1.00  0.00           H  
ATOM   1312  CG  PHE    87      72.930  62.609  61.278  1.00  0.00           C  
ATOM   1313  CD1 PHE    87      74.099  62.271  60.629  1.00  0.00           C  
ATOM   1314  HD1 PHE    87      74.604  63.014  60.030  1.00  0.00           H  
ATOM   1315  CE1 PHE    87      74.429  60.935  60.290  1.00  0.00           C  
ATOM   1316  HE1 PHE    87      75.178  60.768  59.530  1.00  0.00           H  
ATOM   1317  CZ  PHE    87      73.618  59.938  60.806  1.00  0.00           C  
ATOM   1318  HZ  PHE    87      73.798  58.894  60.596  1.00  0.00           H  
ATOM   1319  CE2 PHE    87      72.496  60.264  61.634  1.00  0.00           C  
ATOM   1320  HE2 PHE    87      71.833  59.496  62.005  1.00  0.00           H  
ATOM   1321  CD2 PHE    87      72.103  61.612  61.796  1.00  0.00           C  
ATOM   1322  HD2 PHE    87      71.260  61.962  62.372  1.00  0.00           H  
ATOM   1323  C   PHE    87      71.394  63.873  58.998  1.00  0.00           C  
ATOM   1324  O   PHE    87      70.337  63.323  59.369  1.00  0.00           O  
ATOM   1325  N   ASN    88      71.888  63.766  57.735  1.00  0.00           N  
ATOM   1326  H   ASN    88      72.838  64.033  57.521  1.00  0.00           H  
ATOM   1327  CA  ASN    88      71.035  63.257  56.677  1.00  0.00           C  
ATOM   1328  HA  ASN    88      70.025  63.249  57.088  1.00  0.00           H  
ATOM   1329  CB  ASN    88      70.992  64.256  55.450  1.00  0.00           C  
ATOM   1330  HB2 ASN    88      69.960  64.221  55.098  1.00  0.00           H  
ATOM   1331  HB3 ASN    88      71.265  65.240  55.830  1.00  0.00           H  
ATOM   1332  CG  ASN    88      71.971  63.883  54.262  1.00  0.00           C  
ATOM   1333  OD1 ASN    88      73.153  63.700  54.447  1.00  0.00           O  
ATOM   1334  ND2 ASN    88      71.553  63.771  53.041  1.00  0.00           N  
ATOM   1335 HD21 ASN    88      72.190  63.159  52.551  1.00  0.00           H  
ATOM   1336 HD22 ASN    88      70.570  63.560  52.936  1.00  0.00           H  
ATOM   1337  C   ASN    88      71.329  61.767  56.319  1.00  0.00           C  
ATOM   1338  O   ASN    88      70.400  61.103  55.944  1.00  0.00           O  
ATOM   1339  N   GLY    89      72.570  61.321  56.530  1.00  0.00           N  
ATOM   1340  H   GLY    89      73.185  61.883  57.102  1.00  0.00           H  
ATOM   1341  CA  GLY    89      73.044  60.006  56.073  1.00  0.00           C  
ATOM   1342  HA2 GLY    89      72.203  59.469  55.636  1.00  0.00           H  
ATOM   1343  HA3 GLY    89      73.962  60.186  55.513  1.00  0.00           H  
ATOM   1344  C   GLY    89      73.362  59.131  57.208  1.00  0.00           C  
ATOM   1345  O   GLY    89      72.593  59.138  58.207  1.00  0.00           O  
ATOM   1346  N   THR    90      74.467  58.454  57.081  1.00  0.00           N  
ATOM   1347  H   THR    90      74.875  58.385  56.160  1.00  0.00           H  
ATOM   1348  CA  THR    90      74.946  57.475  58.048  1.00  0.00           C  
ATOM   1349  HA  THR    90      74.183  57.482  58.827  1.00  0.00           H  
ATOM   1350  CB  THR    90      75.051  56.060  57.537  1.00  0.00           C  
ATOM   1351  HB  THR    90      75.420  55.448  58.360  1.00  0.00           H  
ATOM   1352  CG2 THR    90      73.811  55.372  56.973  1.00  0.00           C  
ATOM   1353 HG21 THR    90      74.085  54.565  56.294  1.00  0.00           H  
ATOM   1354 HG22 THR    90      73.298  54.931  57.828  1.00  0.00           H  
ATOM   1355 HG23 THR    90      73.306  56.234  56.538  1.00  0.00           H  
ATOM   1356  OG1 THR    90      75.985  56.026  56.517  1.00  0.00           O  
ATOM   1357  HG1 THR    90      75.687  56.565  55.781  1.00  0.00           H  
ATOM   1358  C   THR    90      76.218  57.958  58.703  1.00  0.00           C  
ATOM   1359  O   THR    90      76.427  57.776  59.878  1.00  0.00           O  
ATOM   1360  N   GLY    91      77.075  58.685  57.940  1.00  0.00           N  
ATOM   1361  H   GLY    91      76.711  58.947  57.035  1.00  0.00           H  
ATOM   1362  CA  GLY    91      78.336  59.337  58.428  1.00  0.00           C  
ATOM   1363  HA2 GLY    91      78.421  59.106  59.489  1.00  0.00           H  
ATOM   1364  HA3 GLY    91      79.148  58.983  57.792  1.00  0.00           H  
ATOM   1365  C   GLY    91      78.194  60.863  58.256  1.00  0.00           C  
ATOM   1366  O   GLY    91      77.201  61.352  57.702  1.00  0.00           O  
ATOM   1367  N   PRO    92      79.114  61.608  58.877  1.00  0.00           N  
ATOM   1368  CD  PRO    92      80.329  62.107  58.255  1.00  0.00           C  
ATOM   1369  HD2 PRO    92      80.000  62.903  57.587  1.00  0.00           H  
ATOM   1370  HD3 PRO    92      80.685  61.329  57.579  1.00  0.00           H  
ATOM   1371  CG  PRO    92      81.292  62.481  59.328  1.00  0.00           C  
ATOM   1372  HG2 PRO    92      81.251  63.561  59.473  1.00  0.00           H  
ATOM   1373  HG3 PRO    92      82.296  62.139  59.077  1.00  0.00           H  
ATOM   1374  CB  PRO    92      80.691  61.819  60.624  1.00  0.00           C  
ATOM   1375  HB2 PRO    92      80.822  62.434  61.515  1.00  0.00           H  
ATOM   1376  HB3 PRO    92      81.139  60.862  60.892  1.00  0.00           H  
ATOM   1377  CA  PRO    92      79.239  61.734  60.379  1.00  0.00           C  
ATOM   1378  HA  PRO    92      78.893  60.823  60.867  1.00  0.00           H  
ATOM   1379  C   PRO    92      78.492  62.946  60.896  1.00  0.00           C  
ATOM   1380  O   PRO    92      78.407  64.002  60.263  1.00  0.00           O  
ATOM   1381  N   CYX    93      77.699  62.747  62.003  1.00  0.00           N  
ATOM   1382  H   CYX    93      77.893  61.887  62.496  1.00  0.00           H  
ATOM   1383  CA  CYX    93      77.122  63.891  62.752  1.00  0.00           C  
ATOM   1384  HA  CYX    93      76.429  64.359  62.053  1.00  0.00           H  
ATOM   1385  CB  CYX    93      76.219  63.230  63.758  1.00  0.00           C  
ATOM   1386  HB2 CYX    93      75.633  62.519  63.176  1.00  0.00           H  
ATOM   1387  HB3 CYX    93      76.891  62.580  64.318  1.00  0.00           H  
ATOM   1388  SG  CYX    93      75.140  64.191  64.810  1.00  0.00           S  
ATOM   1389  C   CYX    93      78.095  64.798  63.508  1.00  0.00           C  
ATOM   1390  O   CYX    93      78.980  64.318  64.230  1.00  0.00           O  
ATOM   1391  N   THR    94      77.817  66.073  63.503  1.00  0.00           N  
ATOM   1392  H   THR    94      77.059  66.484  62.977  1.00  0.00           H  
ATOM   1393  CA  THR    94      78.715  67.038  64.269  1.00  0.00           C  
ATOM   1394  HA  THR    94      79.747  66.710  64.147  1.00  0.00           H  
ATOM   1395  CB  THR    94      78.652  68.473  63.731  1.00  0.00           C  
ATOM   1396  HB  THR    94      79.234  69.252  64.223  1.00  0.00           H  
ATOM   1397  CG2 THR    94      78.935  68.731  62.230  1.00  0.00           C  
ATOM   1398 HG21 THR    94      79.055  69.801  62.058  1.00  0.00           H  
ATOM   1399 HG22 THR    94      79.839  68.280  61.822  1.00  0.00           H  
ATOM   1400 HG23 THR    94      78.066  68.412  61.654  1.00  0.00           H  
ATOM   1401  OG1 THR    94      77.326  68.786  63.952  1.00  0.00           O  
ATOM   1402  HG1 THR    94      77.321  69.734  63.804  1.00  0.00           H  
ATOM   1403  C   THR    94      78.498  66.940  65.781  1.00  0.00           C  
ATOM   1404  O   THR    94      79.512  66.826  66.471  1.00  0.00           O  
ATOM   1405  N   ASN    95      77.302  67.169  66.197  1.00  0.00           N  
ATOM   1406  H   ASN    95      76.558  67.156  65.514  1.00  0.00           H  
ATOM   1407  CA  ASN    95      76.947  67.553  67.593  1.00  0.00           C  
ATOM   1408  HA  ASN    95      77.880  67.680  68.143  1.00  0.00           H  
ATOM   1409  CB  ASN    95      76.171  68.911  67.652  1.00  0.00           C  
ATOM   1410  HB2 ASN    95      75.384  68.864  66.899  1.00  0.00           H  
ATOM   1411  HB3 ASN    95      75.815  69.048  68.673  1.00  0.00           H  
ATOM   1412  CG  ASN    95      76.935  70.118  67.136  1.00  0.00           C  
ATOM   1413  OD1 ASN    95      78.111  70.086  66.991  1.00  0.00           O  
ATOM   1414  ND2 ASN    95      76.226  71.258  66.970  1.00  0.00           N  
ATOM   1415 HD21 ASN    95      76.792  72.083  66.832  1.00  0.00           H  
ATOM   1416 HD22 ASN    95      75.399  71.465  67.511  1.00  0.00           H  
ATOM   1417  C   ASN    95      76.115  66.477  68.319  1.00  0.00           C  
ATOM   1418  O   ASN    95      75.163  65.969  67.702  1.00  0.00           O  
ATOM   1419  N   VAL    96      76.379  66.186  69.589  1.00  0.00           N  
ATOM   1420  H   VAL    96      76.972  66.833  70.088  1.00  0.00           H  
ATOM   1421  CA  VAL    96      75.860  64.961  70.309  1.00  0.00           C  
ATOM   1422  HA  VAL    96      74.963  64.716  69.741  1.00  0.00           H  
ATOM   1423  CB  VAL    96      76.889  63.807  70.218  1.00  0.00           C  
ATOM   1424  HB  VAL    96      76.484  63.092  70.935  1.00  0.00           H  
ATOM   1425  CG1 VAL    96      76.986  63.091  68.886  1.00  0.00           C  
ATOM   1426 HG11 VAL    96      76.103  62.475  68.718  1.00  0.00           H  
ATOM   1427 HG12 VAL    96      77.099  63.806  68.072  1.00  0.00           H  
ATOM   1428 HG13 VAL    96      77.920  62.528  68.877  1.00  0.00           H  
ATOM   1429  CG2 VAL    96      78.300  64.216  70.679  1.00  0.00           C  
ATOM   1430 HG21 VAL    96      78.187  64.535  71.715  1.00  0.00           H  
ATOM   1431 HG22 VAL    96      78.976  63.364  70.754  1.00  0.00           H  
ATOM   1432 HG23 VAL    96      78.818  64.975  70.093  1.00  0.00           H  
ATOM   1433  C   VAL    96      75.479  65.246  71.761  1.00  0.00           C  
ATOM   1434  O   VAL    96      76.070  66.092  72.375  1.00  0.00           O  
ATOM   1435  N   SER    97      74.584  64.451  72.374  1.00  0.00           N  
ATOM   1436  H   SER    97      74.024  63.818  71.820  1.00  0.00           H  
ATOM   1437  CA  SER    97      74.351  64.499  73.809  1.00  0.00           C  
ATOM   1438  HA  SER    97      75.149  65.075  74.278  1.00  0.00           H  
ATOM   1439  CB  SER    97      73.133  65.317  74.132  1.00  0.00           C  
ATOM   1440  HB2 SER    97      73.091  65.559  75.194  1.00  0.00           H  
ATOM   1441  HB3 SER    97      73.063  66.218  73.522  1.00  0.00           H  
ATOM   1442  OG  SER    97      71.991  64.468  73.821  1.00  0.00           O  
ATOM   1443  HG  SER    97      71.237  65.046  73.684  1.00  0.00           H  
ATOM   1444  C   SER    97      74.474  63.056  74.367  1.00  0.00           C  
ATOM   1445  O   SER    97      74.363  62.057  73.630  1.00  0.00           O  
ATOM   1446  N   THR    98      74.833  62.951  75.587  1.00  0.00           N  
ATOM   1447  H   THR    98      74.908  63.753  76.197  1.00  0.00           H  
ATOM   1448  CA  THR    98      75.009  61.682  76.288  1.00  0.00           C  
ATOM   1449  HA  THR    98      75.143  60.868  75.575  1.00  0.00           H  
ATOM   1450  CB  THR    98      76.201  61.841  77.218  1.00  0.00           C  
ATOM   1451  HB  THR    98      76.239  61.099  78.017  1.00  0.00           H  
ATOM   1452  CG2 THR    98      77.610  61.769  76.516  1.00  0.00           C  
ATOM   1453 HG21 THR    98      77.605  60.976  75.768  1.00  0.00           H  
ATOM   1454 HG22 THR    98      77.744  62.714  75.990  1.00  0.00           H  
ATOM   1455 HG23 THR    98      78.259  61.525  77.358  1.00  0.00           H  
ATOM   1456  OG1 THR    98      76.241  63.079  77.798  1.00  0.00           O  
ATOM   1457  HG1 THR    98      75.837  62.959  78.661  1.00  0.00           H  
ATOM   1458  C   THR    98      73.787  61.329  77.127  1.00  0.00           C  
ATOM   1459  O   THR    98      73.320  62.132  77.861  1.00  0.00           O  
ATOM   1460  N   VAL    99      73.190  60.145  76.990  1.00  0.00           N  
ATOM   1461  H   VAL    99      73.654  59.443  76.431  1.00  0.00           H  
ATOM   1462  CA  VAL    99      71.890  59.707  77.537  1.00  0.00           C  
ATOM   1463  HA  VAL    99      71.727  60.144  78.523  1.00  0.00           H  
ATOM   1464  CB  VAL    99      70.667  60.201  76.691  1.00  0.00           C  
ATOM   1465  HB  VAL    99      69.741  59.746  77.041  1.00  0.00           H  
ATOM   1466  CG1 VAL    99      70.454  61.682  76.845  1.00  0.00           C  
ATOM   1467 HG11 VAL    99      70.472  62.015  77.883  1.00  0.00           H  
ATOM   1468 HG12 VAL    99      71.206  62.167  76.223  1.00  0.00           H  
ATOM   1469 HG13 VAL    99      69.446  61.941  76.522  1.00  0.00           H  
ATOM   1470  CG2 VAL    99      70.822  59.878  75.191  1.00  0.00           C  
ATOM   1471 HG21 VAL    99      70.133  60.536  74.660  1.00  0.00           H  
ATOM   1472 HG22 VAL    99      71.786  60.269  74.866  1.00  0.00           H  
ATOM   1473 HG23 VAL    99      70.631  58.820  75.012  1.00  0.00           H  
ATOM   1474  C   VAL    99      71.858  58.225  77.802  1.00  0.00           C  
ATOM   1475  O   VAL    99      72.775  57.484  77.393  1.00  0.00           O  
ATOM   1476  N   GLN   100      70.791  57.781  78.496  1.00  0.00           N  
ATOM   1477  H   GLN   100      70.273  58.480  79.011  1.00  0.00           H  
ATOM   1478  CA  GLN   100      70.762  56.375  78.934  1.00  0.00           C  
ATOM   1479  HA  GLN   100      71.780  55.997  78.831  1.00  0.00           H  
ATOM   1480  CB  GLN   100      70.405  56.309  80.417  1.00  0.00           C  
ATOM   1481  HB2 GLN   100      70.874  57.139  80.946  1.00  0.00           H  
ATOM   1482  HB3 GLN   100      69.329  56.398  80.565  1.00  0.00           H  
ATOM   1483  CG  GLN   100      70.808  54.987  81.053  1.00  0.00           C  
ATOM   1484  HG2 GLN   100      70.629  54.930  82.126  1.00  0.00           H  
ATOM   1485  HG3 GLN   100      70.113  54.249  80.652  1.00  0.00           H  
ATOM   1486  CD  GLN   100      72.335  54.644  80.911  1.00  0.00           C  
ATOM   1487  OE1 GLN   100      73.226  55.482  80.972  1.00  0.00           O  
ATOM   1488  NE2 GLN   100      72.768  53.384  80.815  1.00  0.00           N  
ATOM   1489 HE21 GLN   100      73.711  53.302  80.462  1.00  0.00           H  
ATOM   1490 HE22 GLN   100      72.229  52.536  80.914  1.00  0.00           H  
ATOM   1491  C   GLN   100      69.646  55.676  78.115  1.00  0.00           C  
ATOM   1492  O   GLN   100      69.710  54.490  77.828  1.00  0.00           O  
ATOM   1493  N   CYX   101      68.578  56.450  77.707  1.00  0.00           N  
ATOM   1494  H   CYX   101      68.552  57.406  78.029  1.00  0.00           H  
ATOM   1495  CA  CYX   101      67.389  55.919  77.015  1.00  0.00           C  
ATOM   1496  HA  CYX   101      67.716  55.022  76.490  1.00  0.00           H  
ATOM   1497  CB  CYX   101      66.247  55.681  77.984  1.00  0.00           C  
ATOM   1498  HB2 CYX   101      65.847  56.665  78.229  1.00  0.00           H  
ATOM   1499  HB3 CYX   101      65.488  55.185  77.379  1.00  0.00           H  
ATOM   1500  SG  CYX   101      66.589  54.705  79.566  1.00  0.00           S  
ATOM   1501  C   CYX   101      66.901  56.807  75.811  1.00  0.00           C  
ATOM   1502  O   CYX   101      67.076  58.060  75.876  1.00  0.00           O  
ATOM   1503  N   THR   102      66.019  56.269  75.008  1.00  0.00           N  
ATOM   1504  H   THR   102      65.994  55.269  74.865  1.00  0.00           H  
ATOM   1505  CA  THR   102      65.361  56.937  73.850  1.00  0.00           C  
ATOM   1506  HA  THR   102      65.966  57.810  73.605  1.00  0.00           H  
ATOM   1507  CB  THR   102      65.190  56.026  72.629  1.00  0.00           C  
ATOM   1508  HB  THR   102      65.070  56.615  71.720  1.00  0.00           H  
ATOM   1509  CG2 THR   102      66.443  55.165  72.492  1.00  0.00           C  
ATOM   1510 HG21 THR   102      66.397  54.225  73.043  1.00  0.00           H  
ATOM   1511 HG22 THR   102      66.683  54.975  71.446  1.00  0.00           H  
ATOM   1512 HG23 THR   102      67.277  55.830  72.715  1.00  0.00           H  
ATOM   1513  OG1 THR   102      64.197  55.035  72.705  1.00  0.00           O  
ATOM   1514  HG1 THR   102      63.606  55.260  71.983  1.00  0.00           H  
ATOM   1515  C   THR   102      64.081  57.544  74.305  1.00  0.00           C  
ATOM   1516  O   THR   102      63.486  57.146  75.332  1.00  0.00           O  
ATOM   1517  N   HIE   103      63.457  58.400  73.458  1.00  0.00           N  
ATOM   1518  H   HIE   103      64.064  58.735  72.724  1.00  0.00           H  
ATOM   1519  CA  HIE   103      62.108  59.002  73.728  1.00  0.00           C  
ATOM   1520  HA  HIE   103      62.008  59.183  74.798  1.00  0.00           H  
ATOM   1521  CB  HIE   103      61.996  60.412  73.075  1.00  0.00           C  
ATOM   1522  HB2 HIE   103      62.945  60.948  73.095  1.00  0.00           H  
ATOM   1523  HB3 HIE   103      61.664  60.265  72.047  1.00  0.00           H  
ATOM   1524  CG  HIE   103      61.011  61.297  73.750  1.00  0.00           C  
ATOM   1525  ND1 HIE   103      59.607  61.302  73.556  1.00  0.00           N  
ATOM   1526  CE1 HIE   103      59.063  62.274  74.406  1.00  0.00           C  
ATOM   1527  HE1 HIE   103      58.028  62.547  74.552  1.00  0.00           H  
ATOM   1528  NE2 HIE   103      60.015  62.612  75.266  1.00  0.00           N  
ATOM   1529  HE2 HIE   103      59.861  63.510  75.702  1.00  0.00           H  
ATOM   1530  CD2 HIE   103      61.239  62.111  74.819  1.00  0.00           C  
ATOM   1531  HD2 HIE   103      62.179  62.236  75.336  1.00  0.00           H  
ATOM   1532  C   HIE   103      60.929  58.119  73.264  1.00  0.00           C  
ATOM   1533  O   HIE   103      60.962  57.425  72.253  1.00  0.00           O  
ATOM   1534  N   GLY   104      59.811  58.180  74.016  1.00  0.00           N  
ATOM   1535  H   GLY   104      59.909  58.738  74.853  1.00  0.00           H  
ATOM   1536  CA  GLY   104      58.668  57.202  74.061  1.00  0.00           C  
ATOM   1537  HA2 GLY   104      59.073  56.195  74.166  1.00  0.00           H  
ATOM   1538  HA3 GLY   104      58.122  57.436  74.974  1.00  0.00           H  
ATOM   1539  C   GLY   104      57.710  57.202  72.907  1.00  0.00           C  
ATOM   1540  O   GLY   104      56.766  57.954  72.967  1.00  0.00           O  
ATOM   1541  N   ILE   105      58.095  56.399  71.890  1.00  0.00           N  
ATOM   1542  H   ILE   105      58.858  55.760  72.065  1.00  0.00           H  
ATOM   1543  CA  ILE   105      57.458  56.235  70.551  1.00  0.00           C  
ATOM   1544  HA  ILE   105      57.644  57.190  70.061  1.00  0.00           H  
ATOM   1545  CB  ILE   105      58.105  55.185  69.582  1.00  0.00           C  
ATOM   1546  HB  ILE   105      57.837  54.231  70.037  1.00  0.00           H  
ATOM   1547  CG2 ILE   105      57.449  55.148  68.166  1.00  0.00           C  
ATOM   1548 HG21 ILE   105      57.961  54.638  67.350  1.00  0.00           H  
ATOM   1549 HG22 ILE   105      56.420  54.807  68.275  1.00  0.00           H  
ATOM   1550 HG23 ILE   105      57.492  56.207  67.912  1.00  0.00           H  
ATOM   1551  CG1 ILE   105      59.583  55.368  69.459  1.00  0.00           C  
ATOM   1552 HG12 ILE   105      59.845  56.214  68.824  1.00  0.00           H  
ATOM   1553 HG13 ILE   105      59.960  55.590  70.458  1.00  0.00           H  
ATOM   1554  CD1 ILE   105      60.364  54.136  69.097  1.00  0.00           C  
ATOM   1555 HD11 ILE   105      61.405  54.441  68.990  1.00  0.00           H  
ATOM   1556 HD12 ILE   105      60.135  53.318  69.780  1.00  0.00           H  
ATOM   1557 HD13 ILE   105      60.087  53.708  68.133  1.00  0.00           H  
ATOM   1558  C   ILE   105      55.942  55.990  70.616  1.00  0.00           C  
ATOM   1559  O   ILE   105      55.478  54.937  71.182  1.00  0.00           O  
ATOM   1560  N   ARG   106      55.135  56.910  70.070  1.00  0.00           N  
ATOM   1561  H   ARG   106      55.473  57.531  69.349  1.00  0.00           H  
ATOM   1562  CA  ARG   106      53.727  57.013  70.338  1.00  0.00           C  
ATOM   1563  HA  ARG   106      53.319  56.007  70.233  1.00  0.00           H  
ATOM   1564  CB  ARG   106      53.547  57.430  71.819  1.00  0.00           C  
ATOM   1565  HB2 ARG   106      53.805  56.577  72.446  1.00  0.00           H  
ATOM   1566  HB3 ARG   106      54.303  58.191  72.012  1.00  0.00           H  
ATOM   1567  CG  ARG   106      52.133  57.943  72.144  1.00  0.00           C  
ATOM   1568  HG2 ARG   106      51.969  58.918  71.685  1.00  0.00           H  
ATOM   1569  HG3 ARG   106      51.366  57.268  71.763  1.00  0.00           H  
ATOM   1570  CD  ARG   106      52.063  58.113  73.672  1.00  0.00           C  
ATOM   1571  HD2 ARG   106      52.115  57.119  74.115  1.00  0.00           H  
ATOM   1572  HD3 ARG   106      52.941  58.678  73.985  1.00  0.00           H  
ATOM   1573  NE  ARG   106      50.827  58.762  74.186  1.00  0.00           N  
ATOM   1574  HE  ARG   106      51.010  59.438  74.913  1.00  0.00           H  
ATOM   1575  CZ  ARG   106      49.611  58.284  74.289  1.00  0.00           C  
ATOM   1576  NH1 ARG   106      48.834  58.770  75.150  1.00  0.00           N  
ATOM   1577 HH11 ARG   106      49.172  59.495  75.768  1.00  0.00           H  
ATOM   1578 HH12 ARG   106      47.918  58.364  75.273  1.00  0.00           H  
ATOM   1579  NH2 ARG   106      49.170  57.294  73.647  1.00  0.00           N  
ATOM   1580 HH21 ARG   106      48.174  57.154  73.558  1.00  0.00           H  
ATOM   1581 HH22 ARG   106      49.823  56.535  73.516  1.00  0.00           H  
ATOM   1582  C   ARG   106      53.204  58.060  69.394  1.00  0.00           C  
ATOM   1583  O   ARG   106      53.438  59.249  69.588  1.00  0.00           O  
ATOM   1584  N   PRO   107      52.497  57.824  68.258  1.00  0.00           N  
ATOM   1585  CD  PRO   107      52.524  58.645  67.091  1.00  0.00           C  
ATOM   1586  HD2 PRO   107      53.568  58.934  66.971  1.00  0.00           H  
ATOM   1587  HD3 PRO   107      51.857  59.491  67.256  1.00  0.00           H  
ATOM   1588  CG  PRO   107      51.956  57.829  65.899  1.00  0.00           C  
ATOM   1589  HG2 PRO   107      52.726  57.305  65.334  1.00  0.00           H  
ATOM   1590  HG3 PRO   107      51.259  58.428  65.313  1.00  0.00           H  
ATOM   1591  CB  PRO   107      51.120  56.807  66.623  1.00  0.00           C  
ATOM   1592  HB2 PRO   107      50.936  55.899  66.049  1.00  0.00           H  
ATOM   1593  HB3 PRO   107      50.117  57.153  66.872  1.00  0.00           H  
ATOM   1594  CA  PRO   107      51.789  56.546  67.967  1.00  0.00           C  
ATOM   1595  HA  PRO   107      51.011  56.369  68.710  1.00  0.00           H  
ATOM   1596  C   PRO   107      52.738  55.347  67.843  1.00  0.00           C  
ATOM   1597  O   PRO   107      53.904  55.479  67.550  1.00  0.00           O  
ATOM   1598  N   VAL   108      52.253  54.215  68.193  1.00  0.00           N  
ATOM   1599  H   VAL   108      51.246  54.161  68.251  1.00  0.00           H  
ATOM   1600  CA  VAL   108      53.071  52.939  68.154  1.00  0.00           C  
ATOM   1601  HA  VAL   108      54.048  53.156  68.585  1.00  0.00           H  
ATOM   1602  CB  VAL   108      52.480  51.974  69.190  1.00  0.00           C  
ATOM   1603  HB  VAL   108      52.223  52.516  70.100  1.00  0.00           H  
ATOM   1604  CG1 VAL   108      51.214  51.232  68.820  1.00  0.00           C  
ATOM   1605 HG11 VAL   108      51.137  50.258  69.305  1.00  0.00           H  
ATOM   1606 HG12 VAL   108      50.378  51.842  69.164  1.00  0.00           H  
ATOM   1607 HG13 VAL   108      51.058  51.115  67.748  1.00  0.00           H  
ATOM   1608  CG2 VAL   108      53.541  50.941  69.611  1.00  0.00           C  
ATOM   1609 HG21 VAL   108      54.396  51.465  70.039  1.00  0.00           H  
ATOM   1610 HG22 VAL   108      53.149  50.321  70.417  1.00  0.00           H  
ATOM   1611 HG23 VAL   108      53.779  50.293  68.768  1.00  0.00           H  
ATOM   1612  C   VAL   108      53.146  52.251  66.820  1.00  0.00           C  
ATOM   1613  O   VAL   108      54.073  51.502  66.608  1.00  0.00           O  
ATOM   1614  N   VAL   109      52.247  52.650  65.872  1.00  0.00           N  
ATOM   1615  H   VAL   109      51.465  53.245  66.108  1.00  0.00           H  
ATOM   1616  CA  VAL   109      52.270  52.179  64.425  1.00  0.00           C  
ATOM   1617  HA  VAL   109      53.248  51.732  64.248  1.00  0.00           H  
ATOM   1618  CB  VAL   109      51.338  50.966  64.202  1.00  0.00           C  
ATOM   1619  HB  VAL   109      51.186  50.724  63.150  1.00  0.00           H  
ATOM   1620  CG1 VAL   109      51.718  49.727  64.988  1.00  0.00           C  
ATOM   1621 HG11 VAL   109      51.841  49.920  66.054  1.00  0.00           H  
ATOM   1622 HG12 VAL   109      50.971  48.937  64.908  1.00  0.00           H  
ATOM   1623 HG13 VAL   109      52.668  49.289  64.684  1.00  0.00           H  
ATOM   1624  CG2 VAL   109      49.900  51.354  64.735  1.00  0.00           C  
ATOM   1625 HG21 VAL   109      49.747  51.318  65.813  1.00  0.00           H  
ATOM   1626 HG22 VAL   109      49.619  52.369  64.451  1.00  0.00           H  
ATOM   1627 HG23 VAL   109      49.102  50.660  64.468  1.00  0.00           H  
ATOM   1628  C   VAL   109      52.179  53.388  63.465  1.00  0.00           C  
ATOM   1629  O   VAL   109      51.627  54.466  63.819  1.00  0.00           O  
ATOM   1630  N   SER   110      52.713  53.223  62.283  1.00  0.00           N  
ATOM   1631  H   SER   110      53.283  52.418  62.066  1.00  0.00           H  
ATOM   1632  CA  SER   110      52.316  53.940  61.119  1.00  0.00           C  
ATOM   1633  HA  SER   110      51.229  54.007  61.073  1.00  0.00           H  
ATOM   1634  CB  SER   110      52.811  55.431  61.097  1.00  0.00           C  
ATOM   1635  HB2 SER   110      52.955  55.818  62.106  1.00  0.00           H  
ATOM   1636  HB3 SER   110      53.783  55.443  60.604  1.00  0.00           H  
ATOM   1637  OG  SER   110      51.841  56.137  60.398  1.00  0.00           O  
ATOM   1638  HG  SER   110      52.306  56.302  59.575  1.00  0.00           H  
ATOM   1639  C   SER   110      52.850  53.189  59.868  1.00  0.00           C  
ATOM   1640  O   SER   110      53.948  52.679  59.871  1.00  0.00           O  
ATOM   1641  N   SER   111      52.099  53.068  58.773  1.00  0.00           N  
ATOM   1642  H   SER   111      51.150  53.403  58.865  1.00  0.00           H  
ATOM   1643  CA  SER   111      52.420  52.274  57.590  1.00  0.00           C  
ATOM   1644  HA  SER   111      53.300  51.642  57.715  1.00  0.00           H  
ATOM   1645  CB  SER   111      51.266  51.380  57.196  1.00  0.00           C  
ATOM   1646  HB2 SER   111      51.710  50.509  56.714  1.00  0.00           H  
ATOM   1647  HB3 SER   111      50.928  51.027  58.170  1.00  0.00           H  
ATOM   1648  OG  SER   111      50.228  52.004  56.413  1.00  0.00           O  
ATOM   1649  HG  SER   111      49.925  51.432  55.703  1.00  0.00           H  
ATOM   1650  C   SER   111      52.874  53.162  56.417  1.00  0.00           C  
ATOM   1651  O   SER   111      53.955  52.876  55.860  1.00  0.00           O  
ATOM   1652  N   GLN   112      52.105  54.100  55.954  1.00  0.00           N  
ATOM   1653  H   GLN   112      51.199  54.238  56.377  1.00  0.00           H  
ATOM   1654  CA  GLN   112      52.389  54.885  54.640  1.00  0.00           C  
ATOM   1655  HA  GLN   112      53.215  54.324  54.202  1.00  0.00           H  
ATOM   1656  CB  GLN   112      51.229  54.763  53.570  1.00  0.00           C  
ATOM   1657  HB2 GLN   112      50.355  55.202  54.052  1.00  0.00           H  
ATOM   1658  HB3 GLN   112      51.556  55.450  52.789  1.00  0.00           H  
ATOM   1659  CG  GLN   112      51.020  53.286  53.128  1.00  0.00           C  
ATOM   1660  HG2 GLN   112      51.865  52.867  52.583  1.00  0.00           H  
ATOM   1661  HG3 GLN   112      50.972  52.686  54.038  1.00  0.00           H  
ATOM   1662  CD  GLN   112      49.778  53.201  52.352  1.00  0.00           C  
ATOM   1663  OE1 GLN   112      49.314  54.055  51.651  1.00  0.00           O  
ATOM   1664  NE2 GLN   112      49.075  52.117  52.534  1.00  0.00           N  
ATOM   1665 HE21 GLN   112      49.401  51.310  53.046  1.00  0.00           H  
ATOM   1666 HE22 GLN   112      48.163  52.048  52.107  1.00  0.00           H  
ATOM   1667  C   GLN   112      52.687  56.329  54.880  1.00  0.00           C  
ATOM   1668  O   GLN   112      53.798  56.797  54.496  1.00  0.00           O  
ATOM   1669  N   LEU   113      51.835  57.027  55.654  1.00  0.00           N  
ATOM   1670  H   LEU   113      51.096  56.486  56.081  1.00  0.00           H  
ATOM   1671  CA  LEU   113      52.344  58.152  56.396  1.00  0.00           C  
ATOM   1672  HA  LEU   113      53.016  58.720  55.753  1.00  0.00           H  
ATOM   1673  CB  LEU   113      51.188  59.050  56.888  1.00  0.00           C  
ATOM   1674  HB2 LEU   113      50.734  58.669  57.802  1.00  0.00           H  
ATOM   1675  HB3 LEU   113      51.727  59.910  57.287  1.00  0.00           H  
ATOM   1676  CG  LEU   113      50.157  59.440  55.820  1.00  0.00           C  
ATOM   1677  HG  LEU   113      49.673  58.513  55.511  1.00  0.00           H  
ATOM   1678  CD1 LEU   113      49.058  60.419  56.303  1.00  0.00           C  
ATOM   1679 HD11 LEU   113      48.374  60.500  55.458  1.00  0.00           H  
ATOM   1680 HD12 LEU   113      48.596  60.093  57.235  1.00  0.00           H  
ATOM   1681 HD13 LEU   113      49.438  61.401  56.584  1.00  0.00           H  
ATOM   1682  CD2 LEU   113      50.783  60.015  54.532  1.00  0.00           C  
ATOM   1683 HD21 LEU   113      51.141  61.037  54.651  1.00  0.00           H  
ATOM   1684 HD22 LEU   113      51.583  59.391  54.133  1.00  0.00           H  
ATOM   1685 HD23 LEU   113      49.991  60.247  53.820  1.00  0.00           H  
ATOM   1686  C   LEU   113      53.243  57.755  57.578  1.00  0.00           C  
ATOM   1687  O   LEU   113      53.027  56.682  58.219  1.00  0.00           O  
ATOM   1688  N   LEU   114      54.249  58.615  57.953  1.00  0.00           N  
ATOM   1689  H   LEU   114      54.328  59.440  57.375  1.00  0.00           H  
ATOM   1690  CA  LEU   114      54.733  58.796  59.309  1.00  0.00           C  
ATOM   1691  HA  LEU   114      54.410  57.950  59.916  1.00  0.00           H  
ATOM   1692  CB  LEU   114      56.280  58.946  59.352  1.00  0.00           C  
ATOM   1693  HB2 LEU   114      56.550  59.837  58.784  1.00  0.00           H  
ATOM   1694  HB3 LEU   114      56.510  58.965  60.417  1.00  0.00           H  
ATOM   1695  CG  LEU   114      57.022  57.724  58.754  1.00  0.00           C  
ATOM   1696  HG  LEU   114      56.842  57.639  57.682  1.00  0.00           H  
ATOM   1697  CD1 LEU   114      58.533  57.953  58.892  1.00  0.00           C  
ATOM   1698 HD11 LEU   114      59.015  57.001  58.669  1.00  0.00           H  
ATOM   1699 HD12 LEU   114      58.879  58.567  58.061  1.00  0.00           H  
ATOM   1700 HD13 LEU   114      58.760  58.371  59.872  1.00  0.00           H  
ATOM   1701  CD2 LEU   114      56.735  56.598  59.662  1.00  0.00           C  
ATOM   1702 HD21 LEU   114      55.741  56.231  59.406  1.00  0.00           H  
ATOM   1703 HD22 LEU   114      57.380  55.765  59.384  1.00  0.00           H  
ATOM   1704 HD23 LEU   114      56.965  56.772  60.713  1.00  0.00           H  
ATOM   1705  C   LEU   114      54.099  59.946  60.059  1.00  0.00           C  
ATOM   1706  O   LEU   114      53.853  61.009  59.571  1.00  0.00           O  
ATOM   1707  N   LEU   115      54.061  59.801  61.394  1.00  0.00           N  
ATOM   1708  H   LEU   115      54.516  58.981  61.770  1.00  0.00           H  
ATOM   1709  CA  LEU   115      53.268  60.690  62.240  1.00  0.00           C  
ATOM   1710  HA  LEU   115      53.130  61.650  61.742  1.00  0.00           H  
ATOM   1711  CB  LEU   115      51.936  60.166  62.724  1.00  0.00           C  
ATOM   1712  HB2 LEU   115      52.206  59.266  63.277  1.00  0.00           H  
ATOM   1713  HB3 LEU   115      51.561  61.005  63.309  1.00  0.00           H  
ATOM   1714  CG  LEU   115      50.902  59.884  61.676  1.00  0.00           C  
ATOM   1715  HG  LEU   115      51.364  59.170  60.995  1.00  0.00           H  
ATOM   1716  CD1 LEU   115      49.738  59.085  62.278  1.00  0.00           C  
ATOM   1717 HD11 LEU   115      49.246  59.835  62.896  1.00  0.00           H  
ATOM   1718 HD12 LEU   115      49.136  58.657  61.476  1.00  0.00           H  
ATOM   1719 HD13 LEU   115      50.160  58.296  62.899  1.00  0.00           H  
ATOM   1720  CD2 LEU   115      50.449  61.129  60.857  1.00  0.00           C  
ATOM   1721 HD21 LEU   115      49.955  61.815  61.544  1.00  0.00           H  
ATOM   1722 HD22 LEU   115      51.346  61.582  60.433  1.00  0.00           H  
ATOM   1723 HD23 LEU   115      49.779  60.749  60.085  1.00  0.00           H  
ATOM   1724  C   LEU   115      54.052  61.032  63.508  1.00  0.00           C  
ATOM   1725  O   LEU   115      54.360  60.118  64.268  1.00  0.00           O  
ATOM   1726  N   ASN   116      54.104  62.306  63.853  1.00  0.00           N  
ATOM   1727  H   ASN   116      53.582  62.938  63.263  1.00  0.00           H  
ATOM   1728  CA  ASN   116      54.413  62.930  65.157  1.00  0.00           C  
ATOM   1729  HA  ASN   116      54.283  64.012  65.152  1.00  0.00           H  
ATOM   1730  CB  ASN   116      53.406  62.369  66.180  1.00  0.00           C  
ATOM   1731  HB2 ASN   116      52.411  62.600  65.799  1.00  0.00           H  
ATOM   1732  HB3 ASN   116      53.592  61.295  66.170  1.00  0.00           H  
ATOM   1733  CG  ASN   116      53.575  62.838  67.602  1.00  0.00           C  
ATOM   1734  OD1 ASN   116      53.138  63.977  67.813  1.00  0.00           O  
ATOM   1735  ND2 ASN   116      53.717  61.969  68.558  1.00  0.00           N  
ATOM   1736 HD21 ASN   116      52.998  62.166  69.239  1.00  0.00           H  
ATOM   1737 HD22 ASN   116      53.617  61.008  68.266  1.00  0.00           H  
ATOM   1738  C   ASN   116      55.920  62.674  65.445  1.00  0.00           C  
ATOM   1739  O   ASN   116      56.401  62.963  66.503  1.00  0.00           O  
ATOM   1740  N   GLY   117      56.666  62.219  64.498  1.00  0.00           N  
ATOM   1741  H   GLY   117      56.218  61.976  63.626  1.00  0.00           H  
ATOM   1742  CA  GLY   117      58.109  61.825  64.615  1.00  0.00           C  
ATOM   1743  HA2 GLY   117      58.267  61.545  65.656  1.00  0.00           H  
ATOM   1744  HA3 GLY   117      58.204  60.953  63.968  1.00  0.00           H  
ATOM   1745  C   GLY   117      59.081  62.933  64.198  1.00  0.00           C  
ATOM   1746  O   GLY   117      58.708  64.114  64.101  1.00  0.00           O  
ATOM   1747  N   SER   118      60.248  62.418  63.926  1.00  0.00           N  
ATOM   1748  H   SER   118      60.287  61.428  64.126  1.00  0.00           H  
ATOM   1749  CA  SER   118      61.459  63.223  63.709  1.00  0.00           C  
ATOM   1750  HA  SER   118      61.529  64.039  64.428  1.00  0.00           H  
ATOM   1751  CB  SER   118      62.696  62.413  63.957  1.00  0.00           C  
ATOM   1752  HB2 SER   118      62.902  61.631  63.227  1.00  0.00           H  
ATOM   1753  HB3 SER   118      63.490  63.159  63.938  1.00  0.00           H  
ATOM   1754  OG  SER   118      62.809  61.842  65.250  1.00  0.00           O  
ATOM   1755  HG  SER   118      62.149  61.150  65.340  1.00  0.00           H  
ATOM   1756  C   SER   118      61.575  63.970  62.346  1.00  0.00           C  
ATOM   1757  O   SER   118      61.711  63.367  61.317  1.00  0.00           O  
ATOM   1758  N   LEU   119      61.262  65.246  62.342  1.00  0.00           N  
ATOM   1759  H   LEU   119      60.986  65.595  63.249  1.00  0.00           H  
ATOM   1760  CA  LEU   119      61.711  66.266  61.388  1.00  0.00           C  
ATOM   1761  HA  LEU   119      61.478  65.941  60.374  1.00  0.00           H  
ATOM   1762  CB  LEU   119      60.978  67.527  61.808  1.00  0.00           C  
ATOM   1763  HB2 LEU   119      61.129  67.745  62.865  1.00  0.00           H  
ATOM   1764  HB3 LEU   119      61.273  68.424  61.264  1.00  0.00           H  
ATOM   1765  CG  LEU   119      59.447  67.453  61.672  1.00  0.00           C  
ATOM   1766  HG  LEU   119      59.087  66.522  62.111  1.00  0.00           H  
ATOM   1767  CD1 LEU   119      58.940  68.682  62.430  1.00  0.00           C  
ATOM   1768 HD11 LEU   119      57.866  68.773  62.269  1.00  0.00           H  
ATOM   1769 HD12 LEU   119      59.107  68.539  63.497  1.00  0.00           H  
ATOM   1770 HD13 LEU   119      59.330  69.616  62.025  1.00  0.00           H  
ATOM   1771  CD2 LEU   119      59.011  67.650  60.192  1.00  0.00           C  
ATOM   1772 HD21 LEU   119      57.929  67.725  60.083  1.00  0.00           H  
ATOM   1773 HD22 LEU   119      59.603  68.441  59.731  1.00  0.00           H  
ATOM   1774 HD23 LEU   119      59.296  66.713  59.714  1.00  0.00           H  
ATOM   1775  C   LEU   119      63.190  66.655  61.296  1.00  0.00           C  
ATOM   1776  O   LEU   119      63.871  66.798  62.273  1.00  0.00           O  
ATOM   1777  N   ALA   120      63.702  66.971  60.071  1.00  0.00           N  
ATOM   1778  H   ALA   120      63.011  66.826  59.349  1.00  0.00           H  
ATOM   1779  CA  ALA   120      65.099  67.311  59.768  1.00  0.00           C  
ATOM   1780  HA  ALA   120      65.723  67.143  60.646  1.00  0.00           H  
ATOM   1781  CB  ALA   120      65.530  66.409  58.670  1.00  0.00           C  
ATOM   1782  HB1 ALA   120      65.101  66.663  57.701  1.00  0.00           H  
ATOM   1783  HB2 ALA   120      66.620  66.445  58.681  1.00  0.00           H  
ATOM   1784  HB3 ALA   120      65.218  65.413  58.981  1.00  0.00           H  
ATOM   1785  C   ALA   120      65.250  68.814  59.399  1.00  0.00           C  
ATOM   1786  O   ALA   120      64.380  69.389  58.836  1.00  0.00           O  
ATOM   1787  N   GLU   121      66.309  69.370  59.940  1.00  0.00           N  
ATOM   1788  H   GLU   121      66.919  68.682  60.358  1.00  0.00           H  
ATOM   1789  CA  GLU   121      66.723  70.811  59.761  1.00  0.00           C  
ATOM   1790  HA  GLU   121      65.853  71.372  60.101  1.00  0.00           H  
ATOM   1791  CB  GLU   121      67.996  71.200  60.527  1.00  0.00           C  
ATOM   1792  HB2 GLU   121      67.942  70.619  61.448  1.00  0.00           H  
ATOM   1793  HB3 GLU   121      68.850  71.078  59.861  1.00  0.00           H  
ATOM   1794  CG  GLU   121      68.037  72.658  60.908  1.00  0.00           C  
ATOM   1795  HG2 GLU   121      69.088  72.846  61.128  1.00  0.00           H  
ATOM   1796  HG3 GLU   121      67.789  73.337  60.093  1.00  0.00           H  
ATOM   1797  CD  GLU   121      67.139  72.890  62.136  1.00  0.00           C  
ATOM   1798  OE1 GLU   121      67.641  73.645  62.953  1.00  0.00           O  
ATOM   1799  OE2 GLU   121      65.910  72.562  62.111  1.00  0.00           O  
ATOM   1800  C   GLU   121      66.842  71.169  58.217  1.00  0.00           C  
ATOM   1801  O   GLU   121      67.302  70.325  57.449  1.00  0.00           O  
ATOM   1802  N   GLU   122      66.318  72.314  57.800  1.00  0.00           N  
ATOM   1803  H   GLU   122      65.541  72.623  58.366  1.00  0.00           H  
ATOM   1804  CA  GLU   122      66.543  72.950  56.423  1.00  0.00           C  
ATOM   1805  HA  GLU   122      66.240  73.984  56.586  1.00  0.00           H  
ATOM   1806  CB  GLU   122      68.104  72.994  56.137  1.00  0.00           C  
ATOM   1807  HB2 GLU   122      68.563  73.326  57.069  1.00  0.00           H  
ATOM   1808  HB3 GLU   122      68.400  71.975  55.890  1.00  0.00           H  
ATOM   1809  CG  GLU   122      68.472  73.984  55.011  1.00  0.00           C  
ATOM   1810  HG2 GLU   122      69.410  73.604  54.607  1.00  0.00           H  
ATOM   1811  HG3 GLU   122      67.685  73.964  54.258  1.00  0.00           H  
ATOM   1812  CD  GLU   122      68.627  75.495  55.391  1.00  0.00           C  
ATOM   1813  OE1 GLU   122      69.722  76.099  55.249  1.00  0.00           O  
ATOM   1814  OE2 GLU   122      67.727  75.945  56.092  1.00  0.00           O  
ATOM   1815  C   GLU   122      65.723  72.368  55.290  1.00  0.00           C  
ATOM   1816  O   GLU   122      65.232  73.171  54.461  1.00  0.00           O  
ATOM   1817  N   GLU   123      65.449  71.048  55.224  1.00  0.00           N  
ATOM   1818  H   GLU   123      66.054  70.478  55.799  1.00  0.00           H  
ATOM   1819  CA  GLU   123      65.005  70.374  53.971  1.00  0.00           C  
ATOM   1820  HA  GLU   123      64.176  70.926  53.529  1.00  0.00           H  
ATOM   1821  CB  GLU   123      66.203  70.334  52.901  1.00  0.00           C  
ATOM   1822  HB2 GLU   123      66.583  71.347  52.763  1.00  0.00           H  
ATOM   1823  HB3 GLU   123      67.038  69.730  53.256  1.00  0.00           H  
ATOM   1824  CG  GLU   123      65.818  69.891  51.448  1.00  0.00           C  
ATOM   1825  HG2 GLU   123      66.713  70.001  50.835  1.00  0.00           H  
ATOM   1826  HG3 GLU   123      65.552  68.836  51.512  1.00  0.00           H  
ATOM   1827  CD  GLU   123      64.657  70.643  50.907  1.00  0.00           C  
ATOM   1828  OE1 GLU   123      64.917  71.824  50.546  1.00  0.00           O  
ATOM   1829  OE2 GLU   123      63.504  70.173  50.750  1.00  0.00           O  
ATOM   1830  C   GLU   123      64.531  68.964  54.240  1.00  0.00           C  
ATOM   1831  O   GLU   123      65.337  68.269  54.905  1.00  0.00           O  
ATOM   1832  N   VAL   124      63.583  68.481  53.419  1.00  0.00           N  
ATOM   1833  H   VAL   124      63.115  69.168  52.846  1.00  0.00           H  
ATOM   1834  CA  VAL   124      63.317  67.037  53.228  1.00  0.00           C  
ATOM   1835  HA  VAL   124      62.785  66.830  54.157  1.00  0.00           H  
ATOM   1836  CB  VAL   124      62.418  66.746  51.941  1.00  0.00           C  
ATOM   1837  HB  VAL   124      63.019  67.123  51.113  1.00  0.00           H  
ATOM   1838  CG1 VAL   124      62.285  65.261  51.600  1.00  0.00           C  
ATOM   1839 HG11 VAL   124      61.736  65.254  50.659  1.00  0.00           H  
ATOM   1840 HG12 VAL   124      63.222  64.705  51.548  1.00  0.00           H  
ATOM   1841 HG13 VAL   124      61.581  64.844  52.320  1.00  0.00           H  
ATOM   1842  CG2 VAL   124      61.008  67.413  52.136  1.00  0.00           C  
ATOM   1843 HG21 VAL   124      60.194  66.945  51.583  1.00  0.00           H  
ATOM   1844 HG22 VAL   124      60.812  67.439  53.208  1.00  0.00           H  
ATOM   1845 HG23 VAL   124      61.118  68.419  51.729  1.00  0.00           H  
ATOM   1846  C   VAL   124      64.584  66.128  53.166  1.00  0.00           C  
ATOM   1847  O   VAL   124      65.425  66.281  52.274  1.00  0.00           O  
ATOM   1848  N   VAL   125      64.618  65.060  53.888  1.00  0.00           N  
ATOM   1849  H   VAL   125      63.976  64.939  54.658  1.00  0.00           H  
ATOM   1850  CA  VAL   125      65.629  63.935  53.834  1.00  0.00           C  
ATOM   1851  HA  VAL   125      66.338  64.198  53.048  1.00  0.00           H  
ATOM   1852  CB  VAL   125      66.491  63.833  55.083  1.00  0.00           C  
ATOM   1853  HB  VAL   125      67.297  63.109  54.962  1.00  0.00           H  
ATOM   1854  CG1 VAL   125      67.101  65.169  55.337  1.00  0.00           C  
ATOM   1855 HG11 VAL   125      67.887  65.188  56.092  1.00  0.00           H  
ATOM   1856 HG12 VAL   125      67.392  65.633  54.394  1.00  0.00           H  
ATOM   1857 HG13 VAL   125      66.333  65.794  55.792  1.00  0.00           H  
ATOM   1858  CG2 VAL   125      65.763  63.359  56.315  1.00  0.00           C  
ATOM   1859 HG21 VAL   125      65.102  64.144  56.681  1.00  0.00           H  
ATOM   1860 HG22 VAL   125      65.111  62.538  56.020  1.00  0.00           H  
ATOM   1861 HG23 VAL   125      66.430  62.965  57.083  1.00  0.00           H  
ATOM   1862  C   VAL   125      64.965  62.672  53.318  1.00  0.00           C  
ATOM   1863  O   VAL   125      64.106  62.202  54.039  1.00  0.00           O  
ATOM   1864  N   ILE   126      65.388  62.189  52.132  1.00  0.00           N  
ATOM   1865  H   ILE   126      66.090  62.748  51.669  1.00  0.00           H  
ATOM   1866  CA  ILE   126      65.213  60.796  51.757  1.00  0.00           C  
ATOM   1867  HA  ILE   126      64.239  60.436  52.087  1.00  0.00           H  
ATOM   1868  CB  ILE   126      65.156  60.539  50.256  1.00  0.00           C  
ATOM   1869  HB  ILE   126      66.201  60.461  49.958  1.00  0.00           H  
ATOM   1870  CG2 ILE   126      64.505  59.086  49.951  1.00  0.00           C  
ATOM   1871 HG21 ILE   126      63.445  58.992  50.190  1.00  0.00           H  
ATOM   1872 HG22 ILE   126      64.715  58.887  48.901  1.00  0.00           H  
ATOM   1873 HG23 ILE   126      64.983  58.433  50.682  1.00  0.00           H  
ATOM   1874  CG1 ILE   126      64.574  61.596  49.340  1.00  0.00           C  
ATOM   1875 HG12 ILE   126      65.208  62.483  49.317  1.00  0.00           H  
ATOM   1876 HG13 ILE   126      64.403  61.185  48.345  1.00  0.00           H  
ATOM   1877  CD1 ILE   126      63.201  62.214  49.793  1.00  0.00           C  
ATOM   1878 HD11 ILE   126      62.960  63.132  49.257  1.00  0.00           H  
ATOM   1879 HD12 ILE   126      62.436  61.444  49.689  1.00  0.00           H  
ATOM   1880 HD13 ILE   126      63.226  62.577  50.820  1.00  0.00           H  
ATOM   1881  C   ILE   126      66.328  59.925  52.386  1.00  0.00           C  
ATOM   1882  O   ILE   126      67.472  60.084  52.020  1.00  0.00           O  
ATOM   1883  N   ARG   127      66.109  58.967  53.290  1.00  0.00           N  
ATOM   1884  H   ARG   127      65.136  58.732  53.428  1.00  0.00           H  
ATOM   1885  CA  ARG   127      67.022  57.886  53.663  1.00  0.00           C  
ATOM   1886  HA  ARG   127      67.998  58.088  53.222  1.00  0.00           H  
ATOM   1887  CB  ARG   127      67.183  57.871  55.194  1.00  0.00           C  
ATOM   1888  HB2 ARG   127      66.231  57.857  55.725  1.00  0.00           H  
ATOM   1889  HB3 ARG   127      67.761  57.004  55.514  1.00  0.00           H  
ATOM   1890  CG  ARG   127      67.892  59.095  55.661  1.00  0.00           C  
ATOM   1891  HG2 ARG   127      68.869  59.332  55.239  1.00  0.00           H  
ATOM   1892  HG3 ARG   127      67.351  59.965  55.286  1.00  0.00           H  
ATOM   1893  CD  ARG   127      67.941  59.294  57.247  1.00  0.00           C  
ATOM   1894  HD2 ARG   127      68.809  58.761  57.634  1.00  0.00           H  
ATOM   1895  HD3 ARG   127      68.169  60.315  57.552  1.00  0.00           H  
ATOM   1896  NE  ARG   127      66.660  58.877  57.944  1.00  0.00           N  
ATOM   1897  HE  ARG   127      66.001  59.605  58.180  1.00  0.00           H  
ATOM   1898  CZ  ARG   127      66.652  57.786  58.659  1.00  0.00           C  
ATOM   1899  NH1 ARG   127      67.275  56.727  58.326  1.00  0.00           N  
ATOM   1900 HH11 ARG   127      68.187  56.817  57.901  1.00  0.00           H  
ATOM   1901 HH12 ARG   127      67.034  55.886  58.830  1.00  0.00           H  
ATOM   1902  NH2 ARG   127      65.938  57.746  59.697  1.00  0.00           N  
ATOM   1903 HH21 ARG   127      65.260  58.494  59.675  1.00  0.00           H  
ATOM   1904 HH22 ARG   127      66.024  56.981  60.350  1.00  0.00           H  
ATOM   1905  C   ARG   127      66.739  56.440  53.158  1.00  0.00           C  
ATOM   1906  O   ARG   127      65.568  56.009  53.207  1.00  0.00           O  
ATOM   1907  N   SER   128      67.769  55.633  52.791  1.00  0.00           N  
ATOM   1908  H   SER   128      68.621  56.159  52.659  1.00  0.00           H  
ATOM   1909  CA  SER   128      67.714  54.181  52.466  1.00  0.00           C  
ATOM   1910  HA  SER   128      67.047  53.662  53.154  1.00  0.00           H  
ATOM   1911  CB  SER   128      67.120  53.938  51.044  1.00  0.00           C  
ATOM   1912  HB2 SER   128      66.187  54.461  50.836  1.00  0.00           H  
ATOM   1913  HB3 SER   128      67.844  54.195  50.270  1.00  0.00           H  
ATOM   1914  OG  SER   128      66.863  52.537  50.948  1.00  0.00           O  
ATOM   1915  HG  SER   128      65.939  52.436  51.188  1.00  0.00           H  
ATOM   1916  C   SER   128      69.080  53.463  52.756  1.00  0.00           C  
ATOM   1917  O   SER   128      70.141  54.096  52.926  1.00  0.00           O  
ATOM   1918  N   CYX   129      69.062  52.126  52.905  1.00  0.00           N  
ATOM   1919  H   CYX   129      68.172  51.651  52.850  1.00  0.00           H  
ATOM   1920  CA  CYX   129      70.281  51.257  52.839  1.00  0.00           C  
ATOM   1921  HA  CYX   129      71.125  51.886  53.121  1.00  0.00           H  
ATOM   1922  CB  CYX   129      70.339  50.281  54.039  1.00  0.00           C  
ATOM   1923  HB2 CYX   129      69.519  49.580  53.883  1.00  0.00           H  
ATOM   1924  HB3 CYX   129      71.236  49.665  53.977  1.00  0.00           H  
ATOM   1925  SG  CYX   129      70.121  51.023  55.667  1.00  0.00           S  
ATOM   1926  C   CYX   129      70.578  50.572  51.475  1.00  0.00           C  
ATOM   1927  O   CYX   129      71.717  50.202  51.203  1.00  0.00           O  
ATOM   1928  N   ASN   130      69.629  50.429  50.579  1.00  0.00           N  
ATOM   1929  H   ASN   130      68.753  50.842  50.867  1.00  0.00           H  
ATOM   1930  CA  ASN   130      69.825  50.122  49.123  1.00  0.00           C  
ATOM   1931  HA  ASN   130      70.815  50.447  48.803  1.00  0.00           H  
ATOM   1932  CB  ASN   130      69.754  48.532  49.007  1.00  0.00           C  
ATOM   1933  HB2 ASN   130      70.598  48.207  49.616  1.00  0.00           H  
ATOM   1934  HB3 ASN   130      68.768  48.121  49.223  1.00  0.00           H  
ATOM   1935  CG  ASN   130      70.013  48.187  47.548  1.00  0.00           C  
ATOM   1936  OD1 ASN   130      69.175  48.407  46.662  1.00  0.00           O  
ATOM   1937  ND2 ASN   130      71.071  47.446  47.339  1.00  0.00           N  
ATOM   1938 HD21 ASN   130      70.751  46.488  47.333  1.00  0.00           H  
ATOM   1939 HD22 ASN   130      71.709  47.481  48.121  1.00  0.00           H  
ATOM   1940  C   ASN   130      68.770  50.869  48.273  1.00  0.00           C  
ATOM   1941  O   ASN   130      67.579  50.728  48.592  1.00  0.00           O  
ATOM   1942  N   PHE   131      69.072  51.707  47.320  1.00  0.00           N  
ATOM   1943  H   PHE   131      70.068  51.870  47.295  1.00  0.00           H  
ATOM   1944  CA  PHE   131      68.067  52.453  46.515  1.00  0.00           C  
ATOM   1945  HA  PHE   131      67.101  52.507  47.017  1.00  0.00           H  
ATOM   1946  CB  PHE   131      68.529  53.934  46.286  1.00  0.00           C  
ATOM   1947  HB2 PHE   131      69.488  53.960  45.769  1.00  0.00           H  
ATOM   1948  HB3 PHE   131      67.802  54.362  45.596  1.00  0.00           H  
ATOM   1949  CG  PHE   131      68.437  54.811  47.478  1.00  0.00           C  
ATOM   1950  CD1 PHE   131      67.170  55.318  47.783  1.00  0.00           C  
ATOM   1951  HD1 PHE   131      66.267  54.983  47.295  1.00  0.00           H  
ATOM   1952  CE1 PHE   131      67.054  56.347  48.761  1.00  0.00           C  
ATOM   1953  HE1 PHE   131      66.123  56.891  48.816  1.00  0.00           H  
ATOM   1954  CZ  PHE   131      68.189  56.881  49.351  1.00  0.00           C  
ATOM   1955  HZ  PHE   131      67.992  57.650  50.083  1.00  0.00           H  
ATOM   1956  CE2 PHE   131      69.450  56.258  49.211  1.00  0.00           C  
ATOM   1957  HE2 PHE   131      70.240  56.629  49.848  1.00  0.00           H  
ATOM   1958  CD2 PHE   131      69.598  55.283  48.188  1.00  0.00           C  
ATOM   1959  HD2 PHE   131      70.563  54.799  48.149  1.00  0.00           H  
ATOM   1960  C   PHE   131      67.632  51.839  45.163  1.00  0.00           C  
ATOM   1961  O   PHE   131      66.834  52.412  44.403  1.00  0.00           O  
ATOM   1962  N   THR   132      68.124  50.664  44.852  1.00  0.00           N  
ATOM   1963  H   THR   132      68.743  50.206  45.505  1.00  0.00           H  
ATOM   1964  CA  THR   132      67.595  49.791  43.760  1.00  0.00           C  
ATOM   1965  HA  THR   132      67.109  50.378  42.981  1.00  0.00           H  
ATOM   1966  CB  THR   132      68.875  49.021  43.226  1.00  0.00           C  
ATOM   1967  HB  THR   132      69.405  48.583  44.072  1.00  0.00           H  
ATOM   1968  CG2 THR   132      68.542  48.014  42.069  1.00  0.00           C  
ATOM   1969 HG21 THR   132      69.531  47.729  41.712  1.00  0.00           H  
ATOM   1970 HG22 THR   132      67.947  47.171  42.421  1.00  0.00           H  
ATOM   1971 HG23 THR   132      68.115  48.580  41.241  1.00  0.00           H  
ATOM   1972  OG1 THR   132      69.659  50.021  42.623  1.00  0.00           O  
ATOM   1973  HG1 THR   132      70.188  50.503  43.263  1.00  0.00           H  
ATOM   1974  C   THR   132      66.599  48.693  44.217  1.00  0.00           C  
ATOM   1975  O   THR   132      65.644  48.544  43.433  1.00  0.00           O  
ATOM   1976  N   ASP   133      66.778  47.855  45.254  1.00  0.00           N  
ATOM   1977  H   ASP   133      67.570  48.147  45.810  1.00  0.00           H  
ATOM   1978  CA  ASP   133      66.074  46.668  45.611  1.00  0.00           C  
ATOM   1979  HA  ASP   133      65.682  46.185  44.716  1.00  0.00           H  
ATOM   1980  CB  ASP   133      67.168  45.714  46.179  1.00  0.00           C  
ATOM   1981  HB2 ASP   133      68.012  45.726  45.490  1.00  0.00           H  
ATOM   1982  HB3 ASP   133      67.533  45.984  47.170  1.00  0.00           H  
ATOM   1983  CG  ASP   133      66.605  44.302  46.111  1.00  0.00           C  
ATOM   1984  OD1 ASP   133      67.469  43.411  46.057  1.00  0.00           O  
ATOM   1985  OD2 ASP   133      65.479  44.119  46.655  1.00  0.00           O  
ATOM   1986  C   ASP   133      64.854  46.931  46.577  1.00  0.00           C  
ATOM   1987  O   ASP   133      65.000  47.187  47.779  1.00  0.00           O  
ATOM   1988  N   ASN   134      63.733  46.446  46.107  1.00  0.00           N  
ATOM   1989  H   ASN   134      63.679  46.253  45.117  1.00  0.00           H  
ATOM   1990  CA  ASN   134      62.410  46.619  46.735  1.00  0.00           C  
ATOM   1991  HA  ASN   134      62.259  47.625  47.125  1.00  0.00           H  
ATOM   1992  CB  ASN   134      61.343  46.468  45.654  1.00  0.00           C  
ATOM   1993  HB2 ASN   134      60.447  46.772  46.195  1.00  0.00           H  
ATOM   1994  HB3 ASN   134      61.497  47.105  44.783  1.00  0.00           H  
ATOM   1995  CG  ASN   134      61.098  45.085  45.194  1.00  0.00           C  
ATOM   1996  OD1 ASN   134      60.242  44.384  45.752  1.00  0.00           O  
ATOM   1997  ND2 ASN   134      61.922  44.550  44.241  1.00  0.00           N  
ATOM   1998 HD21 ASN   134      62.543  45.129  43.693  1.00  0.00           H  
ATOM   1999 HD22 ASN   134      61.994  43.543  44.212  1.00  0.00           H  
ATOM   2000  C   ASN   134      62.286  45.778  48.062  1.00  0.00           C  
ATOM   2001  O   ASN   134      61.318  45.878  48.770  1.00  0.00           O  
ATOM   2002  N   ALA   135      63.139  44.769  48.355  1.00  0.00           N  
ATOM   2003  H   ALA   135      63.775  44.453  47.638  1.00  0.00           H  
ATOM   2004  CA  ALA   135      63.377  44.291  49.759  1.00  0.00           C  
ATOM   2005  HA  ALA   135      62.408  43.847  49.988  1.00  0.00           H  
ATOM   2006  CB  ALA   135      64.315  43.131  49.816  1.00  0.00           C  
ATOM   2007  HB1 ALA   135      64.233  42.716  50.820  1.00  0.00           H  
ATOM   2008  HB2 ALA   135      64.059  42.504  48.962  1.00  0.00           H  
ATOM   2009  HB3 ALA   135      65.366  43.385  49.676  1.00  0.00           H  
ATOM   2010  C   ALA   135      63.696  45.341  50.859  1.00  0.00           C  
ATOM   2011  O   ALA   135      63.456  45.094  52.090  1.00  0.00           O  
ATOM   2012  N   LYS   136      64.314  46.460  50.538  1.00  0.00           N  
ATOM   2013  H   LYS   136      64.669  46.483  49.593  1.00  0.00           H  
ATOM   2014  CA  LYS   136      64.534  47.643  51.393  1.00  0.00           C  
ATOM   2015  HA  LYS   136      64.592  47.307  52.428  1.00  0.00           H  
ATOM   2016  CB  LYS   136      65.901  48.228  51.012  1.00  0.00           C  
ATOM   2017  HB2 LYS   136      65.993  48.137  49.930  1.00  0.00           H  
ATOM   2018  HB3 LYS   136      65.872  49.304  51.185  1.00  0.00           H  
ATOM   2019  CG  LYS   136      67.007  47.704  51.804  1.00  0.00           C  
ATOM   2020  HG2 LYS   136      67.814  48.421  51.655  1.00  0.00           H  
ATOM   2021  HG3 LYS   136      66.842  47.782  52.878  1.00  0.00           H  
ATOM   2022  CD  LYS   136      67.576  46.346  51.534  1.00  0.00           C  
ATOM   2023  HD2 LYS   136      66.992  45.577  52.039  1.00  0.00           H  
ATOM   2024  HD3 LYS   136      67.593  46.057  50.483  1.00  0.00           H  
ATOM   2025  CE  LYS   136      69.017  46.135  52.004  1.00  0.00           C  
ATOM   2026  HE2 LYS   136      69.645  46.844  51.463  1.00  0.00           H  
ATOM   2027  HE3 LYS   136      69.155  46.413  53.049  1.00  0.00           H  
ATOM   2028  NZ  LYS   136      69.547  44.764  51.810  1.00  0.00           N  
ATOM   2029  HZ1 LYS   136      68.894  44.020  52.009  1.00  0.00           H  
ATOM   2030  HZ2 LYS   136      70.034  44.654  50.933  1.00  0.00           H  
ATOM   2031  HZ3 LYS   136      70.327  44.557  52.417  1.00  0.00           H  
ATOM   2032  C   LYS   136      63.415  48.625  51.212  1.00  0.00           C  
ATOM   2033  O   LYS   136      62.731  48.774  50.232  1.00  0.00           O  
ATOM   2034  N   THR   137      63.200  49.335  52.370  1.00  0.00           N  
ATOM   2035  H   THR   137      63.755  49.060  53.169  1.00  0.00           H  
ATOM   2036  CA  THR   137      62.388  50.577  52.467  1.00  0.00           C  
ATOM   2037  HA  THR   137      61.584  50.524  51.733  1.00  0.00           H  
ATOM   2038  CB  THR   137      61.763  50.762  53.864  1.00  0.00           C  
ATOM   2039  HB  THR   137      62.542  50.858  54.620  1.00  0.00           H  
ATOM   2040  CG2 THR   137      60.748  51.828  54.009  1.00  0.00           C  
ATOM   2041 HG21 THR   137      61.244  52.791  53.889  1.00  0.00           H  
ATOM   2042 HG22 THR   137      59.867  51.623  53.400  1.00  0.00           H  
ATOM   2043 HG23 THR   137      60.493  52.043  55.047  1.00  0.00           H  
ATOM   2044  OG1 THR   137      61.108  49.595  54.290  1.00  0.00           O  
ATOM   2045  HG1 THR   137      60.871  49.810  55.195  1.00  0.00           H  
ATOM   2046  C   THR   137      63.162  51.800  52.192  1.00  0.00           C  
ATOM   2047  O   THR   137      64.387  51.882  52.324  1.00  0.00           O  
ATOM   2048  N   ILE   138      62.464  52.752  51.498  1.00  0.00           N  
ATOM   2049  H   ILE   138      61.547  52.522  51.144  1.00  0.00           H  
ATOM   2050  CA  ILE   138      62.808  54.175  51.390  1.00  0.00           C  
ATOM   2051  HA  ILE   138      63.876  54.141  51.602  1.00  0.00           H  
ATOM   2052  CB  ILE   138      62.657  54.636  49.908  1.00  0.00           C  
ATOM   2053  HB  ILE   138      61.616  54.598  49.588  1.00  0.00           H  
ATOM   2054  CG2 ILE   138      63.304  56.072  49.741  1.00  0.00           C  
ATOM   2055 HG21 ILE   138      64.300  55.961  50.171  1.00  0.00           H  
ATOM   2056 HG22 ILE   138      63.467  56.239  48.677  1.00  0.00           H  
ATOM   2057 HG23 ILE   138      62.641  56.842  50.136  1.00  0.00           H  
ATOM   2058  CG1 ILE   138      63.367  53.700  48.785  1.00  0.00           C  
ATOM   2059 HG12 ILE   138      64.443  53.871  48.741  1.00  0.00           H  
ATOM   2060 HG13 ILE   138      63.403  52.646  49.059  1.00  0.00           H  
ATOM   2061  CD1 ILE   138      62.791  53.942  47.347  1.00  0.00           C  
ATOM   2062 HD11 ILE   138      61.709  53.806  47.342  1.00  0.00           H  
ATOM   2063 HD12 ILE   138      63.165  54.891  46.961  1.00  0.00           H  
ATOM   2064 HD13 ILE   138      63.318  53.227  46.717  1.00  0.00           H  
ATOM   2065  C   ILE   138      62.094  55.087  52.421  1.00  0.00           C  
ATOM   2066  O   ILE   138      60.874  55.226  52.393  1.00  0.00           O  
ATOM   2067  N   ILE   139      62.834  55.787  53.244  1.00  0.00           N  
ATOM   2068  H   ILE   139      63.830  55.789  53.074  1.00  0.00           H  
ATOM   2069  CA  ILE   139      62.324  56.671  54.316  1.00  0.00           C  
ATOM   2070  HA  ILE   139      61.275  56.409  54.451  1.00  0.00           H  
ATOM   2071  CB  ILE   139      63.131  56.577  55.691  1.00  0.00           C  
ATOM   2072  HB  ILE   139      64.168  56.859  55.509  1.00  0.00           H  
ATOM   2073  CG2 ILE   139      62.633  57.515  56.793  1.00  0.00           C  
ATOM   2074 HG21 ILE   139      62.623  58.566  56.503  1.00  0.00           H  
ATOM   2075 HG22 ILE   139      61.637  57.299  57.181  1.00  0.00           H  
ATOM   2076 HG23 ILE   139      63.365  57.485  57.600  1.00  0.00           H  
ATOM   2077  CG1 ILE   139      63.215  55.146  56.146  1.00  0.00           C  
ATOM   2078 HG12 ILE   139      62.772  55.079  57.139  1.00  0.00           H  
ATOM   2079 HG13 ILE   139      62.747  54.414  55.488  1.00  0.00           H  
ATOM   2080  CD1 ILE   139      64.663  54.536  56.310  1.00  0.00           C  
ATOM   2081 HD11 ILE   139      65.277  54.614  55.413  1.00  0.00           H  
ATOM   2082 HD12 ILE   139      65.194  55.183  57.009  1.00  0.00           H  
ATOM   2083 HD13 ILE   139      64.629  53.516  56.691  1.00  0.00           H  
ATOM   2084  C   ILE   139      62.269  58.138  53.811  1.00  0.00           C  
ATOM   2085  O   ILE   139      63.338  58.644  53.440  1.00  0.00           O  
ATOM   2086  N   VAL   140      61.305  59.002  54.075  1.00  0.00           N  
ATOM   2087  H   VAL   140      60.435  58.698  54.489  1.00  0.00           H  
ATOM   2088  CA  VAL   140      61.293  60.414  53.560  1.00  0.00           C  
ATOM   2089  HA  VAL   140      62.271  60.740  53.206  1.00  0.00           H  
ATOM   2090  CB  VAL   140      60.198  60.546  52.469  1.00  0.00           C  
ATOM   2091  HB  VAL   140      59.233  60.387  52.951  1.00  0.00           H  
ATOM   2092  CG1 VAL   140      60.293  62.051  51.996  1.00  0.00           C  
ATOM   2093 HG11 VAL   140      59.822  62.170  51.020  1.00  0.00           H  
ATOM   2094 HG12 VAL   140      59.716  62.652  52.699  1.00  0.00           H  
ATOM   2095 HG13 VAL   140      61.348  62.323  52.021  1.00  0.00           H  
ATOM   2096  CG2 VAL   140      60.458  59.715  51.265  1.00  0.00           C  
ATOM   2097 HG21 VAL   140      60.279  58.702  51.627  1.00  0.00           H  
ATOM   2098 HG22 VAL   140      59.794  60.002  50.450  1.00  0.00           H  
ATOM   2099 HG23 VAL   140      61.507  59.652  50.975  1.00  0.00           H  
ATOM   2100  C   VAL   140      60.792  61.267  54.817  1.00  0.00           C  
ATOM   2101  O   VAL   140      59.613  61.312  55.113  1.00  0.00           O  
ATOM   2102  N   GLN   141      61.727  61.974  55.492  1.00  0.00           N  
ATOM   2103  H   GLN   141      62.723  61.925  55.330  1.00  0.00           H  
ATOM   2104  CA  GLN   141      61.305  62.816  56.650  1.00  0.00           C  
ATOM   2105  HA  GLN   141      60.291  62.595  56.983  1.00  0.00           H  
ATOM   2106  CB  GLN   141      62.263  62.583  57.840  1.00  0.00           C  
ATOM   2107  HB2 GLN   141      63.282  62.891  57.604  1.00  0.00           H  
ATOM   2108  HB3 GLN   141      61.904  63.204  58.661  1.00  0.00           H  
ATOM   2109  CG  GLN   141      62.191  61.211  58.447  1.00  0.00           C  
ATOM   2110  HG2 GLN   141      61.292  61.060  59.045  1.00  0.00           H  
ATOM   2111  HG3 GLN   141      62.156  60.523  57.603  1.00  0.00           H  
ATOM   2112  CD  GLN   141      63.507  60.869  59.234  1.00  0.00           C  
ATOM   2113  OE1 GLN   141      64.298  60.014  58.903  1.00  0.00           O  
ATOM   2114  NE2 GLN   141      63.687  61.438  60.428  1.00  0.00           N  
ATOM   2115 HE21 GLN   141      62.890  62.010  60.670  1.00  0.00           H  
ATOM   2116 HE22 GLN   141      64.418  61.070  61.019  1.00  0.00           H  
ATOM   2117  C   GLN   141      61.297  64.272  56.261  1.00  0.00           C  
ATOM   2118  O   GLN   141      62.159  64.799  55.529  1.00  0.00           O  
ATOM   2119  N   LEU   142      60.241  64.969  56.699  1.00  0.00           N  
ATOM   2120  H   LEU   142      59.785  64.701  57.559  1.00  0.00           H  
ATOM   2121  CA  LEU   142      60.011  66.381  56.306  1.00  0.00           C  
ATOM   2122  HA  LEU   142      60.130  66.437  55.224  1.00  0.00           H  
ATOM   2123  CB  LEU   142      58.438  66.684  56.617  1.00  0.00           C  
ATOM   2124  HB2 LEU   142      58.205  66.117  57.519  1.00  0.00           H  
ATOM   2125  HB3 LEU   142      58.193  67.743  56.700  1.00  0.00           H  
ATOM   2126  CG  LEU   142      57.518  65.994  55.526  1.00  0.00           C  
ATOM   2127  HG  LEU   142      58.073  65.089  55.282  1.00  0.00           H  
ATOM   2128  CD1 LEU   142      56.074  65.724  56.047  1.00  0.00           C  
ATOM   2129 HD11 LEU   142      55.525  65.028  55.412  1.00  0.00           H  
ATOM   2130 HD12 LEU   142      56.166  65.325  57.057  1.00  0.00           H  
ATOM   2131 HD13 LEU   142      55.590  66.689  56.198  1.00  0.00           H  
ATOM   2132  CD2 LEU   142      57.509  66.956  54.315  1.00  0.00           C  
ATOM   2133 HD21 LEU   142      58.463  67.472  54.207  1.00  0.00           H  
ATOM   2134 HD22 LEU   142      57.404  66.353  53.412  1.00  0.00           H  
ATOM   2135 HD23 LEU   142      56.714  67.679  54.491  1.00  0.00           H  
ATOM   2136  C   LEU   142      60.972  67.328  57.012  1.00  0.00           C  
ATOM   2137  O   LEU   142      61.415  67.035  58.137  1.00  0.00           O  
ATOM   2138  N   ASN   143      61.120  68.573  56.526  1.00  0.00           N  
ATOM   2139  H   ASN   143      60.520  68.755  55.734  1.00  0.00           H  
ATOM   2140  CA  ASN   143      61.445  69.730  57.330  1.00  0.00           C  
ATOM   2141  HA  ASN   143      61.966  69.366  58.216  1.00  0.00           H  
ATOM   2142  CB  ASN   143      62.446  70.537  56.500  1.00  0.00           C  
ATOM   2143  HB2 ASN   143      63.351  69.929  56.495  1.00  0.00           H  
ATOM   2144  HB3 ASN   143      62.070  70.711  55.492  1.00  0.00           H  
ATOM   2145  CG  ASN   143      62.883  71.852  57.189  1.00  0.00           C  
ATOM   2146  OD1 ASN   143      62.795  72.012  58.402  1.00  0.00           O  
ATOM   2147  ND2 ASN   143      62.988  72.920  56.446  1.00  0.00           N  
ATOM   2148 HD21 ASN   143      63.303  73.586  57.137  1.00  0.00           H  
ATOM   2149 HD22 ASN   143      63.529  72.689  55.625  1.00  0.00           H  
ATOM   2150  C   ASN   143      60.257  70.582  57.793  1.00  0.00           C  
ATOM   2151  O   ASN   143      60.145  70.631  58.988  1.00  0.00           O  
ATOM   2152  N   THR   144      59.265  70.803  56.972  1.00  0.00           N  
ATOM   2153  H   THR   144      59.572  70.992  56.029  1.00  0.00           H  
ATOM   2154  CA  THR   144      57.959  71.421  57.368  1.00  0.00           C  
ATOM   2155  HA  THR   144      58.036  71.787  58.392  1.00  0.00           H  
ATOM   2156  CB  THR   144      57.659  72.447  56.343  1.00  0.00           C  
ATOM   2157  HB  THR   144      57.587  71.967  55.367  1.00  0.00           H  
ATOM   2158  CG2 THR   144      56.402  73.224  56.539  1.00  0.00           C  
ATOM   2159 HG21 THR   144      56.042  73.823  55.702  1.00  0.00           H  
ATOM   2160 HG22 THR   144      55.574  72.532  56.688  1.00  0.00           H  
ATOM   2161 HG23 THR   144      56.529  73.820  57.443  1.00  0.00           H  
ATOM   2162  OG1 THR   144      58.654  73.451  56.466  1.00  0.00           O  
ATOM   2163  HG1 THR   144      58.596  73.823  57.349  1.00  0.00           H  
ATOM   2164  C   THR   144      56.877  70.300  57.508  1.00  0.00           C  
ATOM   2165  O   THR   144      56.344  69.838  56.471  1.00  0.00           O  
ATOM   2166  N   SER   145      56.498  70.063  58.740  1.00  0.00           N  
ATOM   2167  H   SER   145      57.207  70.327  59.409  1.00  0.00           H  
ATOM   2168  CA  SER   145      55.342  69.180  59.057  1.00  0.00           C  
ATOM   2169  HA  SER   145      55.483  68.164  58.687  1.00  0.00           H  
ATOM   2170  CB  SER   145      55.297  68.963  60.588  1.00  0.00           C  
ATOM   2171  HB2 SER   145      54.440  68.331  60.825  1.00  0.00           H  
ATOM   2172  HB3 SER   145      56.235  68.434  60.754  1.00  0.00           H  
ATOM   2173  OG  SER   145      55.061  70.205  61.270  1.00  0.00           O  
ATOM   2174  HG  SER   145      54.107  70.302  61.242  1.00  0.00           H  
ATOM   2175  C   SER   145      54.029  69.686  58.482  1.00  0.00           C  
ATOM   2176  O   SER   145      53.899  70.839  57.989  1.00  0.00           O  
ATOM   2177  N   VAL   146      52.935  68.893  58.644  1.00  0.00           N  
ATOM   2178  H   VAL   146      53.045  67.914  58.868  1.00  0.00           H  
ATOM   2179  CA  VAL   146      51.589  69.268  58.150  1.00  0.00           C  
ATOM   2180  HA  VAL   146      51.351  70.255  58.544  1.00  0.00           H  
ATOM   2181  CB  VAL   146      51.588  69.247  56.556  1.00  0.00           C  
ATOM   2182  HB  VAL   146      52.117  70.129  56.195  1.00  0.00           H  
ATOM   2183  CG1 VAL   146      52.272  68.053  55.870  1.00  0.00           C  
ATOM   2184 HG11 VAL   146      53.298  67.780  56.120  1.00  0.00           H  
ATOM   2185 HG12 VAL   146      51.642  67.171  55.982  1.00  0.00           H  
ATOM   2186 HG13 VAL   146      52.455  68.204  54.806  1.00  0.00           H  
ATOM   2187  CG2 VAL   146      50.197  69.325  55.828  1.00  0.00           C  
ATOM   2188 HG21 VAL   146      49.659  70.197  56.200  1.00  0.00           H  
ATOM   2189 HG22 VAL   146      50.269  69.365  54.741  1.00  0.00           H  
ATOM   2190 HG23 VAL   146      49.644  68.468  56.212  1.00  0.00           H  
ATOM   2191  C   VAL   146      50.551  68.433  58.960  1.00  0.00           C  
ATOM   2192  O   VAL   146      50.681  67.249  59.015  1.00  0.00           O  
ATOM   2193  N   GLU   147      49.398  69.072  59.347  1.00  0.00           N  
ATOM   2194  H   GLU   147      49.444  70.075  59.241  1.00  0.00           H  
ATOM   2195  CA  GLU   147      48.382  68.479  60.199  1.00  0.00           C  
ATOM   2196  HA  GLU   147      48.904  67.972  61.010  1.00  0.00           H  
ATOM   2197  CB  GLU   147      47.426  69.397  60.927  1.00  0.00           C  
ATOM   2198  HB2 GLU   147      46.599  69.612  60.250  1.00  0.00           H  
ATOM   2199  HB3 GLU   147      47.045  68.932  61.836  1.00  0.00           H  
ATOM   2200  CG  GLU   147      48.115  70.736  61.312  1.00  0.00           C  
ATOM   2201  HG2 GLU   147      47.785  71.033  62.307  1.00  0.00           H  
ATOM   2202  HG3 GLU   147      49.197  70.644  61.414  1.00  0.00           H  
ATOM   2203  CD  GLU   147      47.838  71.819  60.248  1.00  0.00           C  
ATOM   2204  OE1 GLU   147      48.282  71.687  59.073  1.00  0.00           O  
ATOM   2205  OE2 GLU   147      47.300  72.904  60.617  1.00  0.00           O  
ATOM   2206  C   GLU   147      47.564  67.441  59.471  1.00  0.00           C  
ATOM   2207  O   GLU   147      47.265  67.626  58.248  1.00  0.00           O  
ATOM   2208  N   ILE   148      47.104  66.378  60.228  1.00  0.00           N  
ATOM   2209  H   ILE   148      47.562  66.254  61.119  1.00  0.00           H  
ATOM   2210  CA  ILE   148      46.016  65.478  59.829  1.00  0.00           C  
ATOM   2211  HA  ILE   148      45.462  66.011  59.056  1.00  0.00           H  
ATOM   2212  CB  ILE   148      46.556  64.113  59.362  1.00  0.00           C  
ATOM   2213  HB  ILE   148      47.101  64.269  58.432  1.00  0.00           H  
ATOM   2214  CG2 ILE   148      47.538  63.373  60.288  1.00  0.00           C  
ATOM   2215 HG21 ILE   148      46.941  62.745  60.950  1.00  0.00           H  
ATOM   2216 HG22 ILE   148      48.312  62.807  59.770  1.00  0.00           H  
ATOM   2217 HG23 ILE   148      48.023  64.075  60.967  1.00  0.00           H  
ATOM   2218  CG1 ILE   148      45.416  63.176  58.963  1.00  0.00           C  
ATOM   2219 HG12 ILE   148      44.731  62.894  59.762  1.00  0.00           H  
ATOM   2220 HG13 ILE   148      44.848  63.764  58.242  1.00  0.00           H  
ATOM   2221  CD1 ILE   148      45.807  61.901  58.268  1.00  0.00           C  
ATOM   2222 HD11 ILE   148      45.838  61.138  59.046  1.00  0.00           H  
ATOM   2223 HD12 ILE   148      45.151  61.629  57.441  1.00  0.00           H  
ATOM   2224 HD13 ILE   148      46.832  62.025  57.919  1.00  0.00           H  
ATOM   2225  C   ILE   148      45.067  65.212  61.020  1.00  0.00           C  
ATOM   2226  O   ILE   148      45.529  64.898  62.068  1.00  0.00           O  
ATOM   2227  N   ASN   149      43.757  65.259  60.788  1.00  0.00           N  
ATOM   2228  H   ASN   149      43.487  65.522  59.851  1.00  0.00           H  
ATOM   2229  CA  ASN   149      42.717  65.059  61.766  1.00  0.00           C  
ATOM   2230  HA  ASN   149      43.130  64.775  62.734  1.00  0.00           H  
ATOM   2231  CB  ASN   149      42.106  66.476  62.048  1.00  0.00           C  
ATOM   2232  HB2 ASN   149      42.965  67.118  62.244  1.00  0.00           H  
ATOM   2233  HB3 ASN   149      41.565  66.839  61.174  1.00  0.00           H  
ATOM   2234  CG  ASN   149      41.112  66.541  63.227  1.00  0.00           C  
ATOM   2235  OD1 ASN   149      40.850  65.540  63.883  1.00  0.00           O  
ATOM   2236  ND2 ASN   149      40.571  67.694  63.540  1.00  0.00           N  
ATOM   2237 HD21 ASN   149      40.803  68.286  62.755  1.00  0.00           H  
ATOM   2238 HD22 ASN   149      39.570  67.619  63.656  1.00  0.00           H  
ATOM   2239  C   ASN   149      41.592  64.126  61.180  1.00  0.00           C  
ATOM   2240  O   ASN   149      41.458  64.059  59.933  1.00  0.00           O  
ATOM   2241  N   CYX   150      40.999  63.357  62.052  1.00  0.00           N  
ATOM   2242  H   CYX   150      41.257  63.588  63.001  1.00  0.00           H  
ATOM   2243  CA  CYX   150      40.004  62.328  61.880  1.00  0.00           C  
ATOM   2244  HA  CYX   150      39.767  62.469  60.825  1.00  0.00           H  
ATOM   2245  CB  CYX   150      40.727  60.976  62.060  1.00  0.00           C  
ATOM   2246  HB2 CYX   150      40.854  60.838  63.134  1.00  0.00           H  
ATOM   2247  HB3 CYX   150      40.115  60.135  61.733  1.00  0.00           H  
ATOM   2248  SG  CYX   150      42.394  60.804  61.351  1.00  0.00           S  
ATOM   2249  C   CYX   150      38.808  62.457  62.784  1.00  0.00           C  
ATOM   2250  O   CYX   150      37.770  61.846  62.587  1.00  0.00           O  
ATOM   2251  N   THR   151      38.880  63.346  63.809  1.00  0.00           N  
ATOM   2252  H   THR   151      39.659  63.985  63.741  1.00  0.00           H  
ATOM   2253  CA  THR   151      37.878  63.572  64.829  1.00  0.00           C  
ATOM   2254  HA  THR   151      37.795  62.714  65.496  1.00  0.00           H  
ATOM   2255  CB  THR   151      38.249  64.892  65.685  1.00  0.00           C  
ATOM   2256  HB  THR   151      38.449  65.778  65.083  1.00  0.00           H  
ATOM   2257  CG2 THR   151      37.369  65.261  66.885  1.00  0.00           C  
ATOM   2258 HG21 THR   151      37.817  66.098  67.422  1.00  0.00           H  
ATOM   2259 HG22 THR   151      36.397  65.620  66.547  1.00  0.00           H  
ATOM   2260 HG23 THR   151      37.266  64.451  67.607  1.00  0.00           H  
ATOM   2261  OG1 THR   151      39.537  64.612  66.261  1.00  0.00           O  
ATOM   2262  HG1 THR   151      40.172  65.246  65.920  1.00  0.00           H  
ATOM   2263  C   THR   151      36.454  63.866  64.368  1.00  0.00           C  
ATOM   2264  O   THR   151      36.279  64.696  63.465  1.00  0.00           O  
ATOM   2265  N   GLY   152      35.485  63.153  64.994  1.00  0.00           N  
ATOM   2266  H   GLY   152      35.732  62.587  65.793  1.00  0.00           H  
ATOM   2267  CA  GLY   152      34.071  63.417  64.749  1.00  0.00           C  
ATOM   2268  HA2 GLY   152      33.542  63.091  65.644  1.00  0.00           H  
ATOM   2269  HA3 GLY   152      33.923  64.457  64.457  1.00  0.00           H  
ATOM   2270  C   GLY   152      33.413  62.542  63.624  1.00  0.00           C  
ATOM   2271  O   GLY   152      32.585  61.738  63.818  1.00  0.00           O  
ATOM   2272  N   ALA   153      34.012  62.654  62.419  1.00  0.00           N  
ATOM   2273  H   ALA   153      34.555  63.491  62.262  1.00  0.00           H  
ATOM   2274  CA  ALA   153      33.604  61.960  61.189  1.00  0.00           C  
ATOM   2275  HA  ALA   153      32.521  61.836  61.172  1.00  0.00           H  
ATOM   2276  CB  ALA   153      34.152  62.603  59.916  1.00  0.00           C  
ATOM   2277  HB1 ALA   153      35.095  62.169  59.582  1.00  0.00           H  
ATOM   2278  HB2 ALA   153      33.419  62.379  59.141  1.00  0.00           H  
ATOM   2279  HB3 ALA   153      34.379  63.668  59.963  1.00  0.00           H  
ATOM   2280  C   ALA   153      34.050  60.483  61.299  1.00  0.00           C  
ATOM   2281  O   ALA   153      33.218  59.580  61.269  1.00  0.00           O  
ATOM   2282  N   GLY   154      35.345  60.259  61.506  1.00  0.00           N  
ATOM   2283  H   GLY   154      35.982  61.025  61.674  1.00  0.00           H  
ATOM   2284  CA  GLY   154      35.992  58.938  61.443  1.00  0.00           C  
ATOM   2285  HA2 GLY   154      36.508  58.783  62.391  1.00  0.00           H  
ATOM   2286  HA3 GLY   154      35.272  58.122  61.389  1.00  0.00           H  
ATOM   2287  C   GLY   154      36.986  58.822  60.229  1.00  0.00           C  
ATOM   2288  O   GLY   154      38.008  58.285  60.456  1.00  0.00           O  
ATOM   2289  N   HIE   155      36.644  59.421  59.109  1.00  0.00           N  
ATOM   2290  H   HIE   155      35.687  59.739  59.064  1.00  0.00           H  
ATOM   2291  CA  HIE   155      37.427  59.768  57.879  1.00  0.00           C  
ATOM   2292  HA  HIE   155      38.080  58.929  57.640  1.00  0.00           H  
ATOM   2293  CB  HIE   155      36.507  59.974  56.688  1.00  0.00           C  
ATOM   2294  HB2 HIE   155      37.146  60.224  55.840  1.00  0.00           H  
ATOM   2295  HB3 HIE   155      35.983  59.098  56.306  1.00  0.00           H  
ATOM   2296  CG  HIE   155      35.567  61.108  56.779  1.00  0.00           C  
ATOM   2297  ND1 HIE   155      34.191  61.012  56.891  1.00  0.00           N  
ATOM   2298  CE1 HIE   155      33.689  62.148  56.417  1.00  0.00           C  
ATOM   2299  HE1 HIE   155      32.654  62.301  56.151  1.00  0.00           H  
ATOM   2300  NE2 HIE   155      34.644  63.000  56.099  1.00  0.00           N  
ATOM   2301  HE2 HIE   155      34.575  64.004  56.185  1.00  0.00           H  
ATOM   2302  CD2 HIE   155      35.844  62.379  56.323  1.00  0.00           C  
ATOM   2303  HD2 HIE   155      36.861  62.695  56.146  1.00  0.00           H  
ATOM   2304  C   HIE   155      38.405  60.934  58.184  1.00  0.00           C  
ATOM   2305  O   HIE   155      38.000  61.992  58.472  1.00  0.00           O  
ATOM   2306  N   CYX   156      39.623  60.746  57.820  1.00  0.00           N  
ATOM   2307  H   CYX   156      39.769  59.861  57.356  1.00  0.00           H  
ATOM   2308  CA  CYX   156      40.676  61.763  57.984  1.00  0.00           C  
ATOM   2309  HA  CYX   156      40.486  62.338  58.891  1.00  0.00           H  
ATOM   2310  CB  CYX   156      42.153  61.246  58.212  1.00  0.00           C  
ATOM   2311  HB2 CYX   156      42.533  60.704  57.346  1.00  0.00           H  
ATOM   2312  HB3 CYX   156      42.884  62.017  58.456  1.00  0.00           H  
ATOM   2313  SG  CYX   156      42.122  59.970  59.491  1.00  0.00           S  
ATOM   2314  C   CYX   156      40.787  62.687  56.764  1.00  0.00           C  
ATOM   2315  O   CYX   156      40.361  62.356  55.675  1.00  0.00           O  
ATOM   2316  N   ASN   157      41.387  63.833  56.952  1.00  0.00           N  
ATOM   2317  H   ASN   157      41.951  63.911  57.785  1.00  0.00           H  
ATOM   2318  CA  ASN   157      41.391  64.926  55.935  1.00  0.00           C  
ATOM   2319  HA  ASN   157      41.381  64.576  54.903  1.00  0.00           H  
ATOM   2320  CB  ASN   157      40.180  65.856  56.295  1.00  0.00           C  
ATOM   2321  HB2 ASN   157      39.897  65.633  57.324  1.00  0.00           H  
ATOM   2322  HB3 ASN   157      40.478  66.904  56.267  1.00  0.00           H  
ATOM   2323  CG  ASN   157      38.936  65.606  55.339  1.00  0.00           C  
ATOM   2324  OD1 ASN   157      39.108  65.341  54.143  1.00  0.00           O  
ATOM   2325  ND2 ASN   157      37.729  65.602  55.831  1.00  0.00           N  
ATOM   2326 HD21 ASN   157      36.933  65.663  55.212  1.00  0.00           H  
ATOM   2327 HD22 ASN   157      37.530  65.679  56.818  1.00  0.00           H  
ATOM   2328  C   ASN   157      42.702  65.657  56.057  1.00  0.00           C  
ATOM   2329  O   ASN   157      43.153  65.956  57.197  1.00  0.00           O  
ATOM   2330  N   ILE   158      43.255  66.074  54.909  1.00  0.00           N  
ATOM   2331  H   ILE   158      42.785  65.741  54.080  1.00  0.00           H  
ATOM   2332  CA  ILE   158      44.441  66.942  54.771  1.00  0.00           C  
ATOM   2333  HA  ILE   158      44.686  67.386  55.736  1.00  0.00           H  
ATOM   2334  CB  ILE   158      45.743  66.112  54.360  1.00  0.00           C  
ATOM   2335  HB  ILE   158      45.600  65.539  53.443  1.00  0.00           H  
ATOM   2336  CG2 ILE   158      46.821  67.107  53.913  1.00  0.00           C  
ATOM   2337 HG21 ILE   158      47.750  66.582  53.692  1.00  0.00           H  
ATOM   2338 HG22 ILE   158      46.434  67.549  52.995  1.00  0.00           H  
ATOM   2339 HG23 ILE   158      47.075  67.844  54.675  1.00  0.00           H  
ATOM   2340  CG1 ILE   158      46.350  65.147  55.402  1.00  0.00           C  
ATOM   2341 HG12 ILE   158      47.419  65.115  55.193  1.00  0.00           H  
ATOM   2342 HG13 ILE   158      46.325  65.508  56.430  1.00  0.00           H  
ATOM   2343  CD1 ILE   158      45.775  63.769  55.206  1.00  0.00           C  
ATOM   2344 HD11 ILE   158      44.700  63.694  55.370  1.00  0.00           H  
ATOM   2345 HD12 ILE   158      46.109  63.354  54.255  1.00  0.00           H  
ATOM   2346 HD13 ILE   158      46.074  63.232  56.106  1.00  0.00           H  
ATOM   2347  C   ILE   158      44.090  68.067  53.827  1.00  0.00           C  
ATOM   2348  O   ILE   158      43.576  67.903  52.718  1.00  0.00           O  
ATOM   2349  N   ALA   159      44.543  69.311  54.065  1.00  0.00           N  
ATOM   2350  H   ALA   159      44.983  69.529  54.947  1.00  0.00           H  
ATOM   2351  CA  ALA   159      44.206  70.472  53.247  1.00  0.00           C  
ATOM   2352  HA  ALA   159      43.142  70.449  53.008  1.00  0.00           H  
ATOM   2353  CB  ALA   159      44.417  71.759  54.095  1.00  0.00           C  
ATOM   2354  HB1 ALA   159      44.155  71.606  55.142  1.00  0.00           H  
ATOM   2355  HB2 ALA   159      45.478  72.008  54.063  1.00  0.00           H  
ATOM   2356  HB3 ALA   159      43.870  72.589  53.649  1.00  0.00           H  
ATOM   2357  C   ALA   159      45.119  70.509  51.945  1.00  0.00           C  
ATOM   2358  O   ALA   159      46.266  70.175  52.001  1.00  0.00           O  
ATOM   2359  N   ARG   160      44.551  70.822  50.797  1.00  0.00           N  
ATOM   2360  H   ARG   160      43.708  71.379  50.795  1.00  0.00           H  
ATOM   2361  CA  ARG   160      45.147  70.500  49.486  1.00  0.00           C  
ATOM   2362  HA  ARG   160      45.450  69.459  49.599  1.00  0.00           H  
ATOM   2363  CB  ARG   160      43.981  70.727  48.485  1.00  0.00           C  
ATOM   2364  HB2 ARG   160      43.411  71.615  48.759  1.00  0.00           H  
ATOM   2365  HB3 ARG   160      44.486  70.815  47.524  1.00  0.00           H  
ATOM   2366  CG  ARG   160      43.115  69.456  48.414  1.00  0.00           C  
ATOM   2367  HG2 ARG   160      43.778  68.646  48.111  1.00  0.00           H  
ATOM   2368  HG3 ARG   160      42.850  69.147  49.425  1.00  0.00           H  
ATOM   2369  CD  ARG   160      41.866  69.439  47.590  1.00  0.00           C  
ATOM   2370  HD2 ARG   160      41.037  69.961  48.069  1.00  0.00           H  
ATOM   2371  HD3 ARG   160      42.021  69.904  46.617  1.00  0.00           H  
ATOM   2372  NE  ARG   160      41.337  68.103  47.379  1.00  0.00           N  
ATOM   2373  HE  ARG   160      40.395  67.945  47.707  1.00  0.00           H  
ATOM   2374  CZ  ARG   160      41.702  67.292  46.424  1.00  0.00           C  
ATOM   2375  NH1 ARG   160      40.903  66.386  45.952  1.00  0.00           N  
ATOM   2376 HH11 ARG   160      39.978  66.218  46.321  1.00  0.00           H  
ATOM   2377 HH12 ARG   160      41.028  66.054  45.006  1.00  0.00           H  
ATOM   2378  NH2 ARG   160      42.854  67.364  45.859  1.00  0.00           N  
ATOM   2379 HH21 ARG   160      42.983  66.835  45.008  1.00  0.00           H  
ATOM   2380 HH22 ARG   160      43.426  68.190  45.959  1.00  0.00           H  
ATOM   2381  C   ARG   160      46.380  71.299  49.040  1.00  0.00           C  
ATOM   2382  O   ARG   160      47.379  70.773  48.650  1.00  0.00           O  
ATOM   2383  N   ALA   161      46.329  72.631  49.298  1.00  0.00           N  
ATOM   2384  H   ALA   161      45.536  72.894  49.865  1.00  0.00           H  
ATOM   2385  CA  ALA   161      47.403  73.565  48.980  1.00  0.00           C  
ATOM   2386  HA  ALA   161      47.659  73.329  47.947  1.00  0.00           H  
ATOM   2387  CB  ALA   161      46.845  74.964  48.980  1.00  0.00           C  
ATOM   2388  HB1 ALA   161      47.608  75.733  49.101  1.00  0.00           H  
ATOM   2389  HB2 ALA   161      46.389  75.196  48.018  1.00  0.00           H  
ATOM   2390  HB3 ALA   161      46.044  75.019  49.718  1.00  0.00           H  
ATOM   2391  C   ALA   161      48.689  73.305  49.779  1.00  0.00           C  
ATOM   2392  O   ALA   161      49.767  73.418  49.181  1.00  0.00           O  
ATOM   2393  N   LYS   162      48.591  72.663  50.949  1.00  0.00           N  
ATOM   2394  H   LYS   162      47.706  72.679  51.436  1.00  0.00           H  
ATOM   2395  CA  LYS   162      49.771  72.253  51.768  1.00  0.00           C  
ATOM   2396  HA  LYS   162      50.670  72.854  51.630  1.00  0.00           H  
ATOM   2397  CB  LYS   162      49.433  72.040  53.216  1.00  0.00           C  
ATOM   2398  HB2 LYS   162      48.513  71.456  53.259  1.00  0.00           H  
ATOM   2399  HB3 LYS   162      50.302  71.522  53.620  1.00  0.00           H  
ATOM   2400  CG  LYS   162      49.131  73.339  54.005  1.00  0.00           C  
ATOM   2401  HG2 LYS   162      50.049  73.920  54.099  1.00  0.00           H  
ATOM   2402  HG3 LYS   162      48.437  73.963  53.442  1.00  0.00           H  
ATOM   2403  CD  LYS   162      48.518  73.046  55.356  1.00  0.00           C  
ATOM   2404  HD2 LYS   162      47.431  73.010  55.280  1.00  0.00           H  
ATOM   2405  HD3 LYS   162      48.783  72.078  55.781  1.00  0.00           H  
ATOM   2406  CE  LYS   162      48.841  74.063  56.425  1.00  0.00           C  
ATOM   2407  HE2 LYS   162      49.149  74.964  55.894  1.00  0.00           H  
ATOM   2408  HE3 LYS   162      47.936  74.233  57.009  1.00  0.00           H  
ATOM   2409  NZ  LYS   162      49.894  73.685  57.416  1.00  0.00           N  
ATOM   2410  HZ1 LYS   162      50.788  73.329  57.109  1.00  0.00           H  
ATOM   2411  HZ2 LYS   162      50.175  74.468  57.988  1.00  0.00           H  
ATOM   2412  HZ3 LYS   162      49.552  72.952  58.021  1.00  0.00           H  
ATOM   2413  C   LYS   162      50.190  70.820  51.311  1.00  0.00           C  
ATOM   2414  O   LYS   162      51.365  70.659  51.012  1.00  0.00           O  
ATOM   2415  N   TRP   163      49.236  69.910  51.006  1.00  0.00           N  
ATOM   2416  H   TRP   163      48.241  70.075  51.066  1.00  0.00           H  
ATOM   2417  CA  TRP   163      49.641  68.596  50.545  1.00  0.00           C  
ATOM   2418  HA  TRP   163      50.491  68.195  51.097  1.00  0.00           H  
ATOM   2419  CB  TRP   163      48.527  67.694  50.554  1.00  0.00           C  
ATOM   2420  HB2 TRP   163      47.930  67.750  51.464  1.00  0.00           H  
ATOM   2421  HB3 TRP   163      47.785  67.915  49.788  1.00  0.00           H  
ATOM   2422  CG  TRP   163      48.920  66.307  50.275  1.00  0.00           C  
ATOM   2423  CD1 TRP   163      48.745  65.709  49.061  1.00  0.00           C  
ATOM   2424  HD1 TRP   163      48.076  66.158  48.341  1.00  0.00           H  
ATOM   2425  NE1 TRP   163      49.511  64.566  49.037  1.00  0.00           N  
ATOM   2426  HE1 TRP   163      49.460  63.783  48.400  1.00  0.00           H  
ATOM   2427  CE2 TRP   163      50.270  64.449  50.191  1.00  0.00           C  
ATOM   2428  CZ2 TRP   163      51.157  63.459  50.667  1.00  0.00           C  
ATOM   2429  HZ2 TRP   163      51.413  62.748  49.895  1.00  0.00           H  
ATOM   2430  CH2 TRP   163      51.686  63.605  51.971  1.00  0.00           C  
ATOM   2431  HH2 TRP   163      52.554  63.056  52.306  1.00  0.00           H  
ATOM   2432  CZ3 TRP   163      51.197  64.665  52.786  1.00  0.00           C  
ATOM   2433  HZ3 TRP   163      51.405  64.705  53.845  1.00  0.00           H  
ATOM   2434  CE3 TRP   163      50.564  65.774  52.161  1.00  0.00           C  
ATOM   2435  HE3 TRP   163      50.276  66.650  52.723  1.00  0.00           H  
ATOM   2436  CD2 TRP   163      49.894  65.547  50.984  1.00  0.00           C  
ATOM   2437  C   TRP   163      50.292  68.609  49.082  1.00  0.00           C  
ATOM   2438  O   TRP   163      51.353  67.992  48.936  1.00  0.00           O  
ATOM   2439  N   ASN   164      49.871  69.552  48.291  1.00  0.00           N  
ATOM   2440  H   ASN   164      48.931  69.891  48.442  1.00  0.00           H  
ATOM   2441  CA  ASN   164      50.513  69.713  46.929  1.00  0.00           C  
ATOM   2442  HA  ASN   164      50.676  68.764  46.417  1.00  0.00           H  
ATOM   2443  CB  ASN   164      49.640  70.644  46.077  1.00  0.00           C  
ATOM   2444  HB2 ASN   164      49.493  71.557  46.654  1.00  0.00           H  
ATOM   2445  HB3 ASN   164      50.236  70.945  45.216  1.00  0.00           H  
ATOM   2446  CG  ASN   164      48.375  70.000  45.561  1.00  0.00           C  
ATOM   2447  OD1 ASN   164      48.001  68.912  46.031  1.00  0.00           O  
ATOM   2448  ND2 ASN   164      47.795  70.570  44.540  1.00  0.00           N  
ATOM   2449 HD21 ASN   164      48.382  70.874  43.777  1.00  0.00           H  
ATOM   2450 HD22 ASN   164      47.202  69.862  44.133  1.00  0.00           H  
ATOM   2451  C   ASN   164      51.967  70.211  47.009  1.00  0.00           C  
ATOM   2452  O   ASN   164      52.860  69.752  46.334  1.00  0.00           O  
ATOM   2453  N   ASN   165      52.173  71.292  47.837  1.00  0.00           N  
ATOM   2454  H   ASN   165      51.544  71.432  48.615  1.00  0.00           H  
ATOM   2455  CA  ASN   165      53.591  71.713  48.158  1.00  0.00           C  
ATOM   2456  HA  ASN   165      53.950  71.997  47.169  1.00  0.00           H  
ATOM   2457  CB  ASN   165      53.576  73.043  48.926  1.00  0.00           C  
ATOM   2458  HB2 ASN   165      52.858  73.693  48.427  1.00  0.00           H  
ATOM   2459  HB3 ASN   165      53.273  72.739  49.928  1.00  0.00           H  
ATOM   2460  CG  ASN   165      55.015  73.638  48.895  1.00  0.00           C  
ATOM   2461  OD1 ASN   165      55.617  73.543  47.834  1.00  0.00           O  
ATOM   2462  ND2 ASN   165      55.515  74.175  49.923  1.00  0.00           N  
ATOM   2463 HD21 ASN   165      56.395  74.669  49.892  1.00  0.00           H  
ATOM   2464 HD22 ASN   165      54.915  74.433  50.694  1.00  0.00           H  
ATOM   2465  C   ASN   165      54.520  70.577  48.735  1.00  0.00           C  
ATOM   2466  O   ASN   165      55.557  70.367  48.124  1.00  0.00           O  
ATOM   2467  N   THR   166      54.066  69.778  49.724  1.00  0.00           N  
ATOM   2468  H   THR   166      53.220  70.139  50.141  1.00  0.00           H  
ATOM   2469  CA  THR   166      54.739  68.626  50.285  1.00  0.00           C  
ATOM   2470  HA  THR   166      55.599  69.014  50.832  1.00  0.00           H  
ATOM   2471  CB  THR   166      53.943  67.993  51.438  1.00  0.00           C  
ATOM   2472  HB  THR   166      53.055  67.479  51.070  1.00  0.00           H  
ATOM   2473  CG2 THR   166      54.711  66.952  52.327  1.00  0.00           C  
ATOM   2474 HG21 THR   166      54.285  66.763  53.312  1.00  0.00           H  
ATOM   2475 HG22 THR   166      54.757  65.951  51.898  1.00  0.00           H  
ATOM   2476 HG23 THR   166      55.696  67.386  52.500  1.00  0.00           H  
ATOM   2477  OG1 THR   166      53.513  68.917  52.415  1.00  0.00           O  
ATOM   2478  HG1 THR   166      54.258  69.105  52.991  1.00  0.00           H  
ATOM   2479  C   THR   166      55.000  67.455  49.315  1.00  0.00           C  
ATOM   2480  O   THR   166      56.117  66.927  49.357  1.00  0.00           O  
ATOM   2481  N   LEU   167      54.150  66.999  48.433  1.00  0.00           N  
ATOM   2482  H   LEU   167      53.167  67.209  48.522  1.00  0.00           H  
ATOM   2483  CA  LEU   167      54.415  66.091  47.346  1.00  0.00           C  
ATOM   2484  HA  LEU   167      54.905  65.261  47.854  1.00  0.00           H  
ATOM   2485  CB  LEU   167      53.263  65.609  46.469  1.00  0.00           C  
ATOM   2486  HB2 LEU   167      52.634  66.461  46.210  1.00  0.00           H  
ATOM   2487  HB3 LEU   167      53.671  65.183  45.553  1.00  0.00           H  
ATOM   2488  CG  LEU   167      52.472  64.442  47.197  1.00  0.00           C  
ATOM   2489  HG  LEU   167      52.398  64.810  48.220  1.00  0.00           H  
ATOM   2490  CD1 LEU   167      51.173  64.141  46.507  1.00  0.00           C  
ATOM   2491 HD11 LEU   167      51.247  63.876  45.453  1.00  0.00           H  
ATOM   2492 HD12 LEU   167      50.594  63.380  47.031  1.00  0.00           H  
ATOM   2493 HD13 LEU   167      50.542  65.030  46.488  1.00  0.00           H  
ATOM   2494  CD2 LEU   167      53.110  63.054  47.261  1.00  0.00           C  
ATOM   2495 HD21 LEU   167      52.593  62.279  46.696  1.00  0.00           H  
ATOM   2496 HD22 LEU   167      54.134  63.041  46.886  1.00  0.00           H  
ATOM   2497 HD23 LEU   167      53.138  62.773  48.314  1.00  0.00           H  
ATOM   2498  C   LEU   167      55.538  66.708  46.475  1.00  0.00           C  
ATOM   2499  O   LEU   167      56.492  65.978  46.353  1.00  0.00           O  
ATOM   2500  N   LYS   168      55.484  67.924  46.001  1.00  0.00           N  
ATOM   2501  H   LYS   168      54.633  68.462  46.081  1.00  0.00           H  
ATOM   2502  CA  LYS   168      56.608  68.524  45.243  1.00  0.00           C  
ATOM   2503  HA  LYS   168      56.824  67.962  44.334  1.00  0.00           H  
ATOM   2504  CB  LYS   168      56.230  69.954  45.061  1.00  0.00           C  
ATOM   2505  HB2 LYS   168      55.148  70.059  44.978  1.00  0.00           H  
ATOM   2506  HB3 LYS   168      56.586  70.630  45.838  1.00  0.00           H  
ATOM   2507  CG  LYS   168      56.777  70.490  43.726  1.00  0.00           C  
ATOM   2508  HG2 LYS   168      57.863  70.405  43.737  1.00  0.00           H  
ATOM   2509  HG3 LYS   168      56.313  69.822  43.000  1.00  0.00           H  
ATOM   2510  CD  LYS   168      56.383  71.924  43.369  1.00  0.00           C  
ATOM   2511  HD2 LYS   168      55.368  72.231  43.624  1.00  0.00           H  
ATOM   2512  HD3 LYS   168      57.097  72.600  43.839  1.00  0.00           H  
ATOM   2513  CE  LYS   168      56.520  72.180  41.919  1.00  0.00           C  
ATOM   2514  HE2 LYS   168      57.545  71.967  41.616  1.00  0.00           H  
ATOM   2515  HE3 LYS   168      55.853  71.475  41.423  1.00  0.00           H  
ATOM   2516  NZ  LYS   168      56.208  73.578  41.688  1.00  0.00           N  
ATOM   2517  HZ1 LYS   168      55.334  73.804  42.140  1.00  0.00           H  
ATOM   2518  HZ2 LYS   168      56.977  74.138  42.025  1.00  0.00           H  
ATOM   2519  HZ3 LYS   168      56.093  73.849  40.722  1.00  0.00           H  
ATOM   2520  C   LYS   168      57.951  68.617  45.973  1.00  0.00           C  
ATOM   2521  O   LYS   168      58.999  68.251  45.425  1.00  0.00           O  
ATOM   2522  N   GLN   169      57.992  68.907  47.219  1.00  0.00           N  
ATOM   2523  H   GLN   169      57.181  69.257  47.708  1.00  0.00           H  
ATOM   2524  CA  GLN   169      59.315  69.048  47.918  1.00  0.00           C  
ATOM   2525  HA  GLN   169      60.006  69.580  47.265  1.00  0.00           H  
ATOM   2526  CB  GLN   169      59.295  69.904  49.152  1.00  0.00           C  
ATOM   2527  HB2 GLN   169      60.277  69.805  49.615  1.00  0.00           H  
ATOM   2528  HB3 GLN   169      59.147  70.925  48.799  1.00  0.00           H  
ATOM   2529  CG  GLN   169      58.158  69.569  50.190  1.00  0.00           C  
ATOM   2530  HG2 GLN   169      57.219  69.543  49.636  1.00  0.00           H  
ATOM   2531  HG3 GLN   169      58.098  68.580  50.643  1.00  0.00           H  
ATOM   2532  CD  GLN   169      57.948  70.637  51.208  1.00  0.00           C  
ATOM   2533  OE1 GLN   169      57.691  70.260  52.339  1.00  0.00           O  
ATOM   2534  NE2 GLN   169      58.145  71.949  50.904  1.00  0.00           N  
ATOM   2535 HE21 GLN   169      58.054  72.163  49.921  1.00  0.00           H  
ATOM   2536 HE22 GLN   169      57.927  72.691  51.554  1.00  0.00           H  
ATOM   2537  C   GLN   169      59.897  67.611  48.038  1.00  0.00           C  
ATOM   2538  O   GLN   169      61.129  67.478  47.899  1.00  0.00           O  
ATOM   2539  N   ILE   170      59.087  66.598  48.370  1.00  0.00           N  
ATOM   2540  H   ILE   170      58.118  66.882  48.321  1.00  0.00           H  
ATOM   2541  CA  ILE   170      59.476  65.155  48.425  1.00  0.00           C  
ATOM   2542  HA  ILE   170      60.327  65.043  49.098  1.00  0.00           H  
ATOM   2543  CB  ILE   170      58.210  64.347  48.959  1.00  0.00           C  
ATOM   2544  HB  ILE   170      57.287  64.804  48.602  1.00  0.00           H  
ATOM   2545  CG2 ILE   170      58.129  62.833  48.744  1.00  0.00           C  
ATOM   2546 HG21 ILE   170      59.160  62.498  48.857  1.00  0.00           H  
ATOM   2547 HG22 ILE   170      57.507  62.357  49.503  1.00  0.00           H  
ATOM   2548 HG23 ILE   170      57.710  62.532  47.784  1.00  0.00           H  
ATOM   2549  CG1 ILE   170      58.218  64.667  50.475  1.00  0.00           C  
ATOM   2550 HG12 ILE   170      59.137  64.297  50.931  1.00  0.00           H  
ATOM   2551 HG13 ILE   170      58.248  65.751  50.592  1.00  0.00           H  
ATOM   2552  CD1 ILE   170      56.965  64.167  51.242  1.00  0.00           C  
ATOM   2553 HD11 ILE   170      57.001  64.614  52.235  1.00  0.00           H  
ATOM   2554 HD12 ILE   170      56.063  64.488  50.720  1.00  0.00           H  
ATOM   2555 HD13 ILE   170      56.943  63.105  51.484  1.00  0.00           H  
ATOM   2556  C   ILE   170      59.875  64.679  47.028  1.00  0.00           C  
ATOM   2557  O   ILE   170      61.015  64.202  46.810  1.00  0.00           O  
ATOM   2558  N   ALA   171      59.016  64.865  46.072  1.00  0.00           N  
ATOM   2559  H   ALA   171      58.067  65.133  46.293  1.00  0.00           H  
ATOM   2560  CA  ALA   171      59.327  64.385  44.660  1.00  0.00           C  
ATOM   2561  HA  ALA   171      59.446  63.305  44.569  1.00  0.00           H  
ATOM   2562  CB  ALA   171      58.123  64.671  43.767  1.00  0.00           C  
ATOM   2563  HB1 ALA   171      58.152  65.744  43.577  1.00  0.00           H  
ATOM   2564  HB2 ALA   171      58.193  64.146  42.815  1.00  0.00           H  
ATOM   2565  HB3 ALA   171      57.265  64.394  44.380  1.00  0.00           H  
ATOM   2566  C   ALA   171      60.563  65.041  44.080  1.00  0.00           C  
ATOM   2567  O   ALA   171      61.382  64.305  43.411  1.00  0.00           O  
ATOM   2568  N   SER   172      60.768  66.364  44.251  1.00  0.00           N  
ATOM   2569  H   SER   172      60.022  66.958  44.584  1.00  0.00           H  
ATOM   2570  CA  SER   172      62.054  67.029  43.992  1.00  0.00           C  
ATOM   2571  HA  SER   172      62.130  67.078  42.905  1.00  0.00           H  
ATOM   2572  CB  SER   172      62.015  68.458  44.510  1.00  0.00           C  
ATOM   2573  HB2 SER   172      61.708  68.539  45.553  1.00  0.00           H  
ATOM   2574  HB3 SER   172      63.010  68.892  44.413  1.00  0.00           H  
ATOM   2575  OG  SER   172      61.061  69.205  43.742  1.00  0.00           O  
ATOM   2576  HG  SER   172      60.942  69.873  44.421  1.00  0.00           H  
ATOM   2577  C   SER   172      63.300  66.288  44.513  1.00  0.00           C  
ATOM   2578  O   SER   172      64.318  66.201  43.791  1.00  0.00           O  
ATOM   2579  N   LYS   173      63.245  65.794  45.746  1.00  0.00           N  
ATOM   2580  H   LYS   173      62.478  65.971  46.379  1.00  0.00           H  
ATOM   2581  CA  LYS   173      64.369  65.041  46.383  1.00  0.00           C  
ATOM   2582  HA  LYS   173      65.324  65.472  46.083  1.00  0.00           H  
ATOM   2583  CB  LYS   173      64.290  65.291  47.939  1.00  0.00           C  
ATOM   2584  HB2 LYS   173      63.293  65.072  48.321  1.00  0.00           H  
ATOM   2585  HB3 LYS   173      64.930  64.563  48.437  1.00  0.00           H  
ATOM   2586  CG  LYS   173      64.585  66.771  48.252  1.00  0.00           C  
ATOM   2587  HG2 LYS   173      63.753  67.377  47.892  1.00  0.00           H  
ATOM   2588  HG3 LYS   173      64.501  66.868  49.335  1.00  0.00           H  
ATOM   2589  CD  LYS   173      65.899  67.244  47.731  1.00  0.00           C  
ATOM   2590  HD2 LYS   173      66.535  66.362  47.793  1.00  0.00           H  
ATOM   2591  HD3 LYS   173      65.718  67.739  46.777  1.00  0.00           H  
ATOM   2592  CE  LYS   173      66.530  68.302  48.586  1.00  0.00           C  
ATOM   2593  HE2 LYS   173      65.879  69.110  48.921  1.00  0.00           H  
ATOM   2594  HE3 LYS   173      66.887  67.639  49.374  1.00  0.00           H  
ATOM   2595  NZ  LYS   173      67.709  68.896  47.843  1.00  0.00           N  
ATOM   2596  HZ1 LYS   173      68.334  69.559  48.277  1.00  0.00           H  
ATOM   2597  HZ2 LYS   173      68.278  68.129  47.514  1.00  0.00           H  
ATOM   2598  HZ3 LYS   173      67.340  69.378  47.035  1.00  0.00           H  
ATOM   2599  C   LYS   173      64.516  63.568  46.022  1.00  0.00           C  
ATOM   2600  O   LYS   173      65.588  63.056  45.714  1.00  0.00           O  
ATOM   2601  N   LEU   174      63.363  62.893  45.669  1.00  0.00           N  
ATOM   2602  H   LEU   174      62.491  63.385  45.800  1.00  0.00           H  
ATOM   2603  CA  LEU   174      63.350  61.642  44.975  1.00  0.00           C  
ATOM   2604  HA  LEU   174      63.999  60.988  45.557  1.00  0.00           H  
ATOM   2605  CB  LEU   174      61.941  61.039  44.868  1.00  0.00           C  
ATOM   2606  HB2 LEU   174      61.222  61.856  44.813  1.00  0.00           H  
ATOM   2607  HB3 LEU   174      61.800  60.463  43.953  1.00  0.00           H  
ATOM   2608  CG  LEU   174      61.581  60.128  46.120  1.00  0.00           C  
ATOM   2609  HG  LEU   174      62.101  60.412  47.034  1.00  0.00           H  
ATOM   2610  CD1 LEU   174      60.101  60.184  46.348  1.00  0.00           C  
ATOM   2611 HD11 LEU   174      59.549  60.135  45.409  1.00  0.00           H  
ATOM   2612 HD12 LEU   174      59.915  59.334  47.006  1.00  0.00           H  
ATOM   2613 HD13 LEU   174      59.799  61.115  46.829  1.00  0.00           H  
ATOM   2614  CD2 LEU   174      61.902  58.628  45.867  1.00  0.00           C  
ATOM   2615 HD21 LEU   174      61.339  58.242  45.017  1.00  0.00           H  
ATOM   2616 HD22 LEU   174      62.972  58.576  45.665  1.00  0.00           H  
ATOM   2617 HD23 LEU   174      61.654  58.041  46.751  1.00  0.00           H  
ATOM   2618  C   LEU   174      63.932  61.718  43.482  1.00  0.00           C  
ATOM   2619  O   LEU   174      64.580  60.789  43.010  1.00  0.00           O  
ATOM   2620  N   ARG   175      63.838  62.858  42.816  1.00  0.00           N  
ATOM   2621  H   ARG   175      62.960  63.337  42.953  1.00  0.00           H  
ATOM   2622  CA  ARG   175      64.609  63.048  41.487  1.00  0.00           C  
ATOM   2623  HA  ARG   175      64.582  62.129  40.901  1.00  0.00           H  
ATOM   2624  CB  ARG   175      63.886  64.153  40.691  1.00  0.00           C  
ATOM   2625  HB2 ARG   175      62.907  63.704  40.521  1.00  0.00           H  
ATOM   2626  HB3 ARG   175      63.875  65.038  41.328  1.00  0.00           H  
ATOM   2627  CG  ARG   175      64.509  64.487  39.376  1.00  0.00           C  
ATOM   2628  HG2 ARG   175      65.598  64.508  39.333  1.00  0.00           H  
ATOM   2629  HG3 ARG   175      64.191  63.717  38.673  1.00  0.00           H  
ATOM   2630  CD  ARG   175      64.124  65.882  38.829  1.00  0.00           C  
ATOM   2631  HD2 ARG   175      64.026  65.811  37.746  1.00  0.00           H  
ATOM   2632  HD3 ARG   175      63.064  66.057  39.016  1.00  0.00           H  
ATOM   2633  NE  ARG   175      65.078  66.994  39.285  1.00  0.00           N  
ATOM   2634  HE  ARG   175      66.084  66.947  39.215  1.00  0.00           H  
ATOM   2635  CZ  ARG   175      64.734  67.884  40.167  1.00  0.00           C  
ATOM   2636  NH1 ARG   175      63.467  68.154  40.529  1.00  0.00           N  
ATOM   2637 HH11 ARG   175      63.362  68.871  41.232  1.00  0.00           H  
ATOM   2638 HH12 ARG   175      62.712  67.763  39.983  1.00  0.00           H  
ATOM   2639  NH2 ARG   175      65.723  68.408  40.891  1.00  0.00           N  
ATOM   2640 HH21 ARG   175      65.612  69.331  41.287  1.00  0.00           H  
ATOM   2641 HH22 ARG   175      66.538  67.830  41.036  1.00  0.00           H  
ATOM   2642  C   ARG   175      66.076  63.380  41.738  1.00  0.00           C  
ATOM   2643  O   ARG   175      66.973  62.883  40.973  1.00  0.00           O  
ATOM   2644  N   GLU   176      66.415  63.947  42.906  1.00  0.00           N  
ATOM   2645  H   GLU   176      65.686  64.273  43.525  1.00  0.00           H  
ATOM   2646  CA  GLU   176      67.856  64.064  43.325  1.00  0.00           C  
ATOM   2647  HA  GLU   176      68.387  64.473  42.465  1.00  0.00           H  
ATOM   2648  CB  GLU   176      67.971  64.896  44.490  1.00  0.00           C  
ATOM   2649  HB2 GLU   176      67.294  65.749  44.464  1.00  0.00           H  
ATOM   2650  HB3 GLU   176      67.652  64.386  45.399  1.00  0.00           H  
ATOM   2651  CG  GLU   176      69.389  65.503  44.441  1.00  0.00           C  
ATOM   2652  HG2 GLU   176      70.113  64.773  44.804  1.00  0.00           H  
ATOM   2653  HG3 GLU   176      69.675  65.916  43.474  1.00  0.00           H  
ATOM   2654  CD  GLU   176      69.584  66.644  45.452  1.00  0.00           C  
ATOM   2655  OE1 GLU   176      69.238  66.545  46.615  1.00  0.00           O  
ATOM   2656  OE2 GLU   176      70.005  67.710  44.953  1.00  0.00           O  
ATOM   2657  C   GLU   176      68.479  62.652  43.639  1.00  0.00           C  
ATOM   2658  O   GLU   176      69.663  62.417  43.392  1.00  0.00           O  
ATOM   2659  N   GLN   177      67.624  61.672  44.048  1.00  0.00           N  
ATOM   2660  H   GLN   177      66.763  61.970  44.484  1.00  0.00           H  
ATOM   2661  CA  GLN   177      67.957  60.325  44.267  1.00  0.00           C  
ATOM   2662  HA  GLN   177      68.886  60.295  44.838  1.00  0.00           H  
ATOM   2663  CB  GLN   177      66.943  59.664  45.260  1.00  0.00           C  
ATOM   2664  HB2 GLN   177      65.908  59.619  44.920  1.00  0.00           H  
ATOM   2665  HB3 GLN   177      67.223  58.611  45.253  1.00  0.00           H  
ATOM   2666  CG  GLN   177      66.956  60.042  46.758  1.00  0.00           C  
ATOM   2667  HG2 GLN   177      66.396  60.970  46.871  1.00  0.00           H  
ATOM   2668  HG3 GLN   177      66.351  59.341  47.333  1.00  0.00           H  
ATOM   2669  CD  GLN   177      68.393  60.036  47.460  1.00  0.00           C  
ATOM   2670  OE1 GLN   177      69.387  59.589  46.905  1.00  0.00           O  
ATOM   2671  NE2 GLN   177      68.537  61.094  48.253  1.00  0.00           N  
ATOM   2672 HE21 GLN   177      69.275  61.039  48.941  1.00  0.00           H  
ATOM   2673 HE22 GLN   177      67.716  61.679  48.312  1.00  0.00           H  
ATOM   2674  C   GLN   177      68.050  59.571  42.949  1.00  0.00           C  
ATOM   2675  O   GLN   177      68.960  58.817  42.856  1.00  0.00           O  
ATOM   2676  N   PHE   178      67.130  59.811  42.008  1.00  0.00           N  
ATOM   2677  H   PHE   178      66.429  60.519  42.175  1.00  0.00           H  
ATOM   2678  CA  PHE   178      66.969  58.870  40.879  1.00  0.00           C  
ATOM   2679  HA  PHE   178      67.566  57.972  41.035  1.00  0.00           H  
ATOM   2680  CB  PHE   178      65.520  58.351  40.852  1.00  0.00           C  
ATOM   2681  HB2 PHE   178      64.706  59.074  40.798  1.00  0.00           H  
ATOM   2682  HB3 PHE   178      65.408  57.819  39.907  1.00  0.00           H  
ATOM   2683  CG  PHE   178      65.135  57.315  41.874  1.00  0.00           C  
ATOM   2684  CD1 PHE   178      64.654  57.688  43.140  1.00  0.00           C  
ATOM   2685  HD1 PHE   178      64.143  58.621  43.328  1.00  0.00           H  
ATOM   2686  CE1 PHE   178      64.852  56.813  44.236  1.00  0.00           C  
ATOM   2687  HE1 PHE   178      64.734  57.160  45.251  1.00  0.00           H  
ATOM   2688  CZ  PHE   178      65.198  55.493  44.125  1.00  0.00           C  
ATOM   2689  HZ  PHE   178      65.095  54.810  44.955  1.00  0.00           H  
ATOM   2690  CE2 PHE   178      65.316  54.978  42.797  1.00  0.00           C  
ATOM   2691  HE2 PHE   178      65.489  53.926  42.623  1.00  0.00           H  
ATOM   2692  CD2 PHE   178      65.215  55.924  41.630  1.00  0.00           C  
ATOM   2693  HD2 PHE   178      65.363  55.522  40.638  1.00  0.00           H  
ATOM   2694  C   PHE   178      67.430  59.352  39.517  1.00  0.00           C  
ATOM   2695  O   PHE   178      67.768  58.505  38.661  1.00  0.00           O  
ATOM   2696  N   GLY   179      67.522  60.670  39.242  1.00  0.00           N  
ATOM   2697  H   GLY   179      67.155  61.353  39.889  1.00  0.00           H  
ATOM   2698  CA  GLY   179      68.362  61.189  38.129  1.00  0.00           C  
ATOM   2699  HA2 GLY   179      69.364  61.266  38.552  1.00  0.00           H  
ATOM   2700  HA3 GLY   179      68.482  60.648  37.191  1.00  0.00           H  
ATOM   2701  C   GLY   179      67.992  62.626  37.823  1.00  0.00           C  
ATOM   2702  O   GLY   179      66.880  63.047  37.965  1.00  0.00           O  
ATOM   2703  N   ASN   180      68.898  63.373  37.194  1.00  0.00           N  
ATOM   2704  H   ASN   180      69.823  62.973  37.125  1.00  0.00           H  
ATOM   2705  CA  ASN   180      68.837  64.806  36.793  1.00  0.00           C  
ATOM   2706  HA  ASN   180      68.979  65.404  37.693  1.00  0.00           H  
ATOM   2707  CB  ASN   180      70.028  65.136  35.806  1.00  0.00           C  
ATOM   2708  HB2 ASN   180      70.937  64.808  36.311  1.00  0.00           H  
ATOM   2709  HB3 ASN   180      69.913  64.612  34.857  1.00  0.00           H  
ATOM   2710  CG  ASN   180      69.971  66.634  35.502  1.00  0.00           C  
ATOM   2711  OD1 ASN   180      70.081  67.484  36.413  1.00  0.00           O  
ATOM   2712  ND2 ASN   180      69.685  67.035  34.278  1.00  0.00           N  
ATOM   2713 HD21 ASN   180      69.735  68.031  34.120  1.00  0.00           H  
ATOM   2714 HD22 ASN   180      69.679  66.304  33.580  1.00  0.00           H  
ATOM   2715  C   ASN   180      67.511  65.312  36.341  1.00  0.00           C  
ATOM   2716  O   ASN   180      67.087  66.309  36.890  1.00  0.00           O  
ATOM   2717  N   ASN   181      66.814  64.763  35.353  1.00  0.00           N  
ATOM   2718  H   ASN   181      67.199  63.889  35.023  1.00  0.00           H  
ATOM   2719  CA  ASN   181      65.461  65.156  34.809  1.00  0.00           C  
ATOM   2720  HA  ASN   181      65.145  65.994  35.431  1.00  0.00           H  
ATOM   2721  CB  ASN   181      65.655  65.708  33.430  1.00  0.00           C  
ATOM   2722  HB2 ASN   181      66.613  66.227  33.393  1.00  0.00           H  
ATOM   2723  HB3 ASN   181      65.670  64.843  32.767  1.00  0.00           H  
ATOM   2724  CG  ASN   181      64.604  66.745  33.002  1.00  0.00           C  
ATOM   2725  OD1 ASN   181      64.081  67.466  33.824  1.00  0.00           O  
ATOM   2726  ND2 ASN   181      64.370  66.832  31.767  1.00  0.00           N  
ATOM   2727 HD21 ASN   181      64.768  66.038  31.286  1.00  0.00           H  
ATOM   2728 HD22 ASN   181      63.369  66.894  31.650  1.00  0.00           H  
ATOM   2729  C   ASN   181      64.369  64.105  34.806  1.00  0.00           C  
ATOM   2730  O   ASN   181      63.472  64.145  34.024  1.00  0.00           O  
ATOM   2731  N   LYS   182      64.549  63.089  35.612  1.00  0.00           N  
ATOM   2732  H   LYS   182      65.318  63.277  36.240  1.00  0.00           H  
ATOM   2733  CA  LYS   182      63.750  61.881  35.700  1.00  0.00           C  
ATOM   2734  HA  LYS   182      63.736  61.346  34.751  1.00  0.00           H  
ATOM   2735  CB  LYS   182      64.543  60.985  36.718  1.00  0.00           C  
ATOM   2736  HB2 LYS   182      65.573  60.965  36.361  1.00  0.00           H  
ATOM   2737  HB3 LYS   182      64.661  61.362  37.733  1.00  0.00           H  
ATOM   2738  CG  LYS   182      64.116  59.488  36.626  1.00  0.00           C  
ATOM   2739  HG2 LYS   182      64.318  59.144  37.641  1.00  0.00           H  
ATOM   2740  HG3 LYS   182      63.037  59.500  36.469  1.00  0.00           H  
ATOM   2741  CD  LYS   182      64.854  58.636  35.538  1.00  0.00           C  
ATOM   2742  HD2 LYS   182      64.509  58.976  34.562  1.00  0.00           H  
ATOM   2743  HD3 LYS   182      65.911  58.769  35.768  1.00  0.00           H  
ATOM   2744  CE  LYS   182      64.377  57.167  35.876  1.00  0.00           C  
ATOM   2745  HE2 LYS   182      64.322  57.049  36.958  1.00  0.00           H  
ATOM   2746  HE3 LYS   182      63.368  57.023  35.490  1.00  0.00           H  
ATOM   2747  NZ  LYS   182      65.360  56.134  35.469  1.00  0.00           N  
ATOM   2748  HZ1 LYS   182      64.998  55.191  35.504  1.00  0.00           H  
ATOM   2749  HZ2 LYS   182      65.600  56.286  34.501  1.00  0.00           H  
ATOM   2750  HZ3 LYS   182      66.240  56.261  35.947  1.00  0.00           H  
ATOM   2751  C   LYS   182      62.325  62.194  36.036  1.00  0.00           C  
ATOM   2752  O   LYS   182      62.029  62.922  36.971  1.00  0.00           O  
ATOM   2753  N   THR   183      61.431  61.549  35.328  1.00  0.00           N  
ATOM   2754  H   THR   183      61.747  60.811  34.715  1.00  0.00           H  
ATOM   2755  CA  THR   183      60.033  61.386  35.768  1.00  0.00           C  
ATOM   2756  HA  THR   183      59.783  62.424  35.985  1.00  0.00           H  
ATOM   2757  CB  THR   183      59.094  60.919  34.726  1.00  0.00           C  
ATOM   2758  HB  THR   183      59.504  60.111  34.119  1.00  0.00           H  
ATOM   2759  CG2 THR   183      57.697  60.635  35.243  1.00  0.00           C  
ATOM   2760 HG21 THR   183      57.006  60.276  34.480  1.00  0.00           H  
ATOM   2761 HG22 THR   183      57.762  59.936  36.077  1.00  0.00           H  
ATOM   2762 HG23 THR   183      57.228  61.524  35.665  1.00  0.00           H  
ATOM   2763  OG1 THR   183      58.951  62.019  33.887  1.00  0.00           O  
ATOM   2764  HG1 THR   183      59.857  62.264  33.685  1.00  0.00           H  
ATOM   2765  C   THR   183      59.923  60.410  36.992  1.00  0.00           C  
ATOM   2766  O   THR   183      60.367  59.251  37.012  1.00  0.00           O  
ATOM   2767  N   ILE   184      59.202  60.954  37.984  1.00  0.00           N  
ATOM   2768  H   ILE   184      58.784  61.863  37.845  1.00  0.00           H  
ATOM   2769  CA  ILE   184      58.874  60.178  39.214  1.00  0.00           C  
ATOM   2770  HA  ILE   184      59.379  59.216  39.298  1.00  0.00           H  
ATOM   2771  CB  ILE   184      59.367  61.028  40.470  1.00  0.00           C  
ATOM   2772  HB  ILE   184      58.849  61.973  40.307  1.00  0.00           H  
ATOM   2773  CG2 ILE   184      58.982  60.474  41.797  1.00  0.00           C  
ATOM   2774 HG21 ILE   184      57.898  60.488  41.902  1.00  0.00           H  
ATOM   2775 HG22 ILE   184      59.319  59.439  41.864  1.00  0.00           H  
ATOM   2776 HG23 ILE   184      59.450  61.141  42.521  1.00  0.00           H  
ATOM   2777  CG1 ILE   184      60.889  61.349  40.347  1.00  0.00           C  
ATOM   2778 HG12 ILE   184      61.045  61.860  39.396  1.00  0.00           H  
ATOM   2779 HG13 ILE   184      61.256  62.034  41.111  1.00  0.00           H  
ATOM   2780  CD1 ILE   184      61.861  60.187  40.518  1.00  0.00           C  
ATOM   2781 HD11 ILE   184      62.876  60.447  40.220  1.00  0.00           H  
ATOM   2782 HD12 ILE   184      61.881  59.846  41.553  1.00  0.00           H  
ATOM   2783 HD13 ILE   184      61.630  59.313  39.909  1.00  0.00           H  
ATOM   2784  C   ILE   184      57.369  59.835  39.325  1.00  0.00           C  
ATOM   2785  O   ILE   184      56.606  60.778  39.052  1.00  0.00           O  
ATOM   2786  N   ILE   185      56.881  58.591  39.287  1.00  0.00           N  
ATOM   2787  H   ILE   185      57.627  57.914  39.224  1.00  0.00           H  
ATOM   2788  CA  ILE   185      55.528  58.160  39.337  1.00  0.00           C  
ATOM   2789  HA  ILE   185      54.772  58.919  39.138  1.00  0.00           H  
ATOM   2790  CB  ILE   185      55.192  57.018  38.211  1.00  0.00           C  
ATOM   2791  HB  ILE   185      55.734  56.094  38.414  1.00  0.00           H  
ATOM   2792  CG2 ILE   185      53.726  56.536  38.233  1.00  0.00           C  
ATOM   2793 HG21 ILE   185      53.597  55.951  37.322  1.00  0.00           H  
ATOM   2794 HG22 ILE   185      53.587  55.846  39.065  1.00  0.00           H  
ATOM   2795 HG23 ILE   185      53.017  57.364  38.225  1.00  0.00           H  
ATOM   2796  CG1 ILE   185      55.491  57.498  36.774  1.00  0.00           C  
ATOM   2797 HG12 ILE   185      54.655  57.347  36.090  1.00  0.00           H  
ATOM   2798 HG13 ILE   185      55.709  58.566  36.777  1.00  0.00           H  
ATOM   2799  CD1 ILE   185      56.667  56.762  36.129  1.00  0.00           C  
ATOM   2800 HD11 ILE   185      56.467  55.832  35.595  1.00  0.00           H  
ATOM   2801 HD12 ILE   185      57.319  57.437  35.575  1.00  0.00           H  
ATOM   2802 HD13 ILE   185      57.254  56.259  36.897  1.00  0.00           H  
ATOM   2803  C   ILE   185      55.240  57.609  40.744  1.00  0.00           C  
ATOM   2804  O   ILE   185      56.004  56.710  41.218  1.00  0.00           O  
ATOM   2805  N   PHE   186      54.213  58.169  41.464  1.00  0.00           N  
ATOM   2806  H   PHE   186      53.668  58.866  40.977  1.00  0.00           H  
ATOM   2807  CA  PHE   186      53.665  57.511  42.648  1.00  0.00           C  
ATOM   2808  HA  PHE   186      54.407  56.817  43.043  1.00  0.00           H  
ATOM   2809  CB  PHE   186      53.360  58.519  43.802  1.00  0.00           C  
ATOM   2810  HB2 PHE   186      52.523  59.121  43.448  1.00  0.00           H  
ATOM   2811  HB3 PHE   186      52.997  57.928  44.643  1.00  0.00           H  
ATOM   2812  CG  PHE   186      54.504  59.372  44.380  1.00  0.00           C  
ATOM   2813  CD1 PHE   186      54.851  59.300  45.718  1.00  0.00           C  
ATOM   2814  HD1 PHE   186      54.332  58.556  46.303  1.00  0.00           H  
ATOM   2815  CE1 PHE   186      56.034  59.896  46.166  1.00  0.00           C  
ATOM   2816  HE1 PHE   186      56.286  59.814  47.213  1.00  0.00           H  
ATOM   2817  CZ  PHE   186      56.740  60.765  45.357  1.00  0.00           C  
ATOM   2818  HZ  PHE   186      57.591  61.292  45.762  1.00  0.00           H  
ATOM   2819  CE2 PHE   186      56.274  61.008  44.060  1.00  0.00           C  
ATOM   2820  HE2 PHE   186      56.587  61.911  43.557  1.00  0.00           H  
ATOM   2821  CD2 PHE   186      55.281  60.213  43.547  1.00  0.00           C  
ATOM   2822  HD2 PHE   186      54.856  60.413  42.574  1.00  0.00           H  
ATOM   2823  C   PHE   186      52.358  56.800  42.270  1.00  0.00           C  
ATOM   2824  O   PHE   186      51.502  57.505  41.770  1.00  0.00           O  
ATOM   2825  N   LYS   187      52.125  55.551  42.699  1.00  0.00           N  
ATOM   2826  H   LYS   187      53.006  55.069  42.804  1.00  0.00           H  
ATOM   2827  CA  LYS   187      50.895  54.750  42.811  1.00  0.00           C  
ATOM   2828  HA  LYS   187      50.159  55.043  42.062  1.00  0.00           H  
ATOM   2829  CB  LYS   187      51.344  53.261  42.648  1.00  0.00           C  
ATOM   2830  HB2 LYS   187      52.177  53.036  43.314  1.00  0.00           H  
ATOM   2831  HB3 LYS   187      50.565  52.599  43.027  1.00  0.00           H  
ATOM   2832  CG  LYS   187      51.645  52.869  41.149  1.00  0.00           C  
ATOM   2833  HG2 LYS   187      50.715  53.221  40.704  1.00  0.00           H  
ATOM   2834  HG3 LYS   187      52.483  53.491  40.834  1.00  0.00           H  
ATOM   2835  CD  LYS   187      51.731  51.404  40.783  1.00  0.00           C  
ATOM   2836  HD2 LYS   187      52.430  50.922  41.466  1.00  0.00           H  
ATOM   2837  HD3 LYS   187      50.744  50.959  40.907  1.00  0.00           H  
ATOM   2838  CE  LYS   187      51.925  51.221  39.241  1.00  0.00           C  
ATOM   2839  HE2 LYS   187      50.953  51.242  38.748  1.00  0.00           H  
ATOM   2840  HE3 LYS   187      52.631  51.932  38.813  1.00  0.00           H  
ATOM   2841  NZ  LYS   187      52.445  49.906  38.842  1.00  0.00           N  
ATOM   2842  HZ1 LYS   187      53.275  49.681  39.371  1.00  0.00           H  
ATOM   2843  HZ2 LYS   187      51.683  49.265  39.016  1.00  0.00           H  
ATOM   2844  HZ3 LYS   187      52.567  49.853  37.841  1.00  0.00           H  
ATOM   2845  C   LYS   187      50.226  54.920  44.112  1.00  0.00           C  
ATOM   2846  O   LYS   187      50.886  55.256  45.090  1.00  0.00           O  
ATOM   2847  N   GLN   188      49.028  54.291  44.187  1.00  0.00           N  
ATOM   2848  H   GLN   188      48.633  54.144  43.269  1.00  0.00           H  
ATOM   2849  CA  GLN   188      48.438  53.627  45.384  1.00  0.00           C  
ATOM   2850  HA  GLN   188      48.381  54.446  46.101  1.00  0.00           H  
ATOM   2851  CB  GLN   188      46.993  53.193  45.010  1.00  0.00           C  
ATOM   2852  HB2 GLN   188      46.507  53.029  45.972  1.00  0.00           H  
ATOM   2853  HB3 GLN   188      46.466  54.045  44.581  1.00  0.00           H  
ATOM   2854  CG  GLN   188      46.739  51.948  44.157  1.00  0.00           C  
ATOM   2855  HG2 GLN   188      47.534  51.970  43.412  1.00  0.00           H  
ATOM   2856  HG3 GLN   188      46.881  50.982  44.642  1.00  0.00           H  
ATOM   2857  CD  GLN   188      45.265  51.941  43.616  1.00  0.00           C  
ATOM   2858  OE1 GLN   188      45.031  52.605  42.604  1.00  0.00           O  
ATOM   2859  NE2 GLN   188      44.277  51.321  44.257  1.00  0.00           N  
ATOM   2860 HE21 GLN   188      44.599  50.615  44.903  1.00  0.00           H  
ATOM   2861 HE22 GLN   188      43.365  51.283  43.823  1.00  0.00           H  
ATOM   2862  C   GLN   188      49.257  52.447  45.857  1.00  0.00           C  
ATOM   2863  O   GLN   188      49.848  51.731  45.115  1.00  0.00           O  
ATOM   2864  N   SER   189      49.035  52.089  47.196  1.00  0.00           N  
ATOM   2865  H   SER   189      48.234  52.363  47.747  1.00  0.00           H  
ATOM   2866  CA  SER   189      49.571  50.872  47.880  1.00  0.00           C  
ATOM   2867  HA  SER   189      50.487  50.571  47.371  1.00  0.00           H  
ATOM   2868  CB  SER   189      49.941  51.300  49.317  1.00  0.00           C  
ATOM   2869  HB2 SER   189      49.052  51.779  49.727  1.00  0.00           H  
ATOM   2870  HB3 SER   189      50.290  50.418  49.853  1.00  0.00           H  
ATOM   2871  OG  SER   189      50.971  52.198  49.327  1.00  0.00           O  
ATOM   2872  HG  SER   189      51.745  51.658  49.151  1.00  0.00           H  
ATOM   2873  C   SER   189      48.617  49.593  47.831  1.00  0.00           C  
ATOM   2874  O   SER   189      47.363  49.767  47.964  1.00  0.00           O  
ATOM   2875  N   SER   190      49.170  48.406  47.696  1.00  0.00           N  
ATOM   2876  H   SER   190      50.164  48.282  47.565  1.00  0.00           H  
ATOM   2877  CA  SER   190      48.376  47.291  47.234  1.00  0.00           C  
ATOM   2878  HA  SER   190      47.332  47.367  47.536  1.00  0.00           H  
ATOM   2879  CB  SER   190      48.509  47.170  45.700  1.00  0.00           C  
ATOM   2880  HB2 SER   190      49.536  47.008  45.373  1.00  0.00           H  
ATOM   2881  HB3 SER   190      47.883  46.342  45.365  1.00  0.00           H  
ATOM   2882  OG  SER   190      47.947  48.321  45.112  1.00  0.00           O  
ATOM   2883  HG  SER   190      47.044  48.106  44.870  1.00  0.00           H  
ATOM   2884  C   SER   190      48.838  45.949  47.856  1.00  0.00           C  
ATOM   2885  O   SER   190      50.010  45.898  48.235  1.00  0.00           O  
ATOM   2886  N   GLY   191      48.122  44.847  47.784  1.00  0.00           N  
ATOM   2887  H   GLY   191      47.305  44.877  47.191  1.00  0.00           H  
ATOM   2888  CA  GLY   191      48.460  43.513  48.428  1.00  0.00           C  
ATOM   2889  HA2 GLY   191      48.883  42.915  47.620  1.00  0.00           H  
ATOM   2890  HA3 GLY   191      49.247  43.621  49.174  1.00  0.00           H  
ATOM   2891  C   GLY   191      47.264  42.856  49.155  1.00  0.00           C  
ATOM   2892  O   GLY   191      46.149  42.741  48.623  1.00  0.00           O  
ATOM   2893  N   GLY   192      47.543  42.207  50.311  1.00  0.00           N  
ATOM   2894  H   GLY   192      48.491  42.350  50.628  1.00  0.00           H  
ATOM   2895  CA  GLY   192      46.713  41.122  50.846  1.00  0.00           C  
ATOM   2896  HA2 GLY   192      46.107  40.740  50.025  1.00  0.00           H  
ATOM   2897  HA3 GLY   192      47.397  40.387  51.270  1.00  0.00           H  
ATOM   2898  C   GLY   192      45.676  41.477  51.981  1.00  0.00           C  
ATOM   2899  O   GLY   192      44.825  40.667  52.415  1.00  0.00           O  
ATOM   2900  N   ASP   193      46.108  42.435  52.804  1.00  0.00           N  
ATOM   2901  H   ASP   193      46.868  43.012  52.473  1.00  0.00           H  
ATOM   2902  CA  ASP   193      45.410  42.824  54.023  1.00  0.00           C  
ATOM   2903  HA  ASP   193      44.431  42.346  54.027  1.00  0.00           H  
ATOM   2904  CB  ASP   193      46.359  42.399  55.182  1.00  0.00           C  
ATOM   2905  HB2 ASP   193      47.385  42.361  54.815  1.00  0.00           H  
ATOM   2906  HB3 ASP   193      46.310  43.236  55.878  1.00  0.00           H  
ATOM   2907  CG  ASP   193      45.985  41.038  55.773  1.00  0.00           C  
ATOM   2908  OD1 ASP   193      46.890  40.282  56.179  1.00  0.00           O  
ATOM   2909  OD2 ASP   193      44.742  40.700  55.860  1.00  0.00           O  
ATOM   2910  C   ASP   193      45.019  44.358  54.031  1.00  0.00           C  
ATOM   2911  O   ASP   193      45.758  45.154  53.452  1.00  0.00           O  
ATOM   2912  N   PRO   194      44.158  44.811  54.958  1.00  0.00           N  
ATOM   2913  CD  PRO   194      43.122  43.967  55.521  1.00  0.00           C  
ATOM   2914  HD2 PRO   194      43.546  43.194  56.163  1.00  0.00           H  
ATOM   2915  HD3 PRO   194      42.534  43.449  54.764  1.00  0.00           H  
ATOM   2916  CG  PRO   194      42.088  44.886  56.319  1.00  0.00           C  
ATOM   2917  HG2 PRO   194      41.651  44.396  57.189  1.00  0.00           H  
ATOM   2918  HG3 PRO   194      41.348  45.236  55.599  1.00  0.00           H  
ATOM   2919  CB  PRO   194      42.901  46.176  56.560  1.00  0.00           C  
ATOM   2920  HB2 PRO   194      43.500  45.940  57.439  1.00  0.00           H  
ATOM   2921  HB3 PRO   194      42.307  47.083  56.676  1.00  0.00           H  
ATOM   2922  CA  PRO   194      43.911  46.192  55.421  1.00  0.00           C  
ATOM   2923  HA  PRO   194      43.464  46.748  54.597  1.00  0.00           H  
ATOM   2924  C   PRO   194      45.208  46.933  55.843  1.00  0.00           C  
ATOM   2925  O   PRO   194      45.487  47.997  55.296  1.00  0.00           O  
ATOM   2926  N   GLU   195      46.075  46.350  56.643  1.00  0.00           N  
ATOM   2927  H   GLU   195      45.771  45.470  57.035  1.00  0.00           H  
ATOM   2928  CA  GLU   195      47.459  46.840  57.028  1.00  0.00           C  
ATOM   2929  HA  GLU   195      47.350  47.755  57.610  1.00  0.00           H  
ATOM   2930  CB  GLU   195      48.026  45.677  57.957  1.00  0.00           C  
ATOM   2931  HB2 GLU   195      47.451  44.802  57.656  1.00  0.00           H  
ATOM   2932  HB3 GLU   195      49.046  45.415  57.678  1.00  0.00           H  
ATOM   2933  CG  GLU   195      47.941  45.810  59.493  1.00  0.00           C  
ATOM   2934  HG2 GLU   195      48.981  45.740  59.812  1.00  0.00           H  
ATOM   2935  HG3 GLU   195      47.623  46.810  59.788  1.00  0.00           H  
ATOM   2936  CD  GLU   195      47.215  44.834  60.294  1.00  0.00           C  
ATOM   2937  OE1 GLU   195      47.138  43.634  59.964  1.00  0.00           O  
ATOM   2938  OE2 GLU   195      46.650  45.198  61.335  1.00  0.00           O  
ATOM   2939  C   GLU   195      48.367  47.126  55.815  1.00  0.00           C  
ATOM   2940  O   GLU   195      49.348  47.859  55.830  1.00  0.00           O  
ATOM   2941  N   ILE   196      48.176  46.409  54.716  1.00  0.00           N  
ATOM   2942  H   ILE   196      47.222  46.076  54.727  1.00  0.00           H  
ATOM   2943  CA  ILE   196      48.917  46.636  53.500  1.00  0.00           C  
ATOM   2944  HA  ILE   196      49.934  46.966  53.711  1.00  0.00           H  
ATOM   2945  CB  ILE   196      48.912  45.294  52.671  1.00  0.00           C  
ATOM   2946  HB  ILE   196      47.896  45.067  52.350  1.00  0.00           H  
ATOM   2947  CG2 ILE   196      49.848  45.510  51.497  1.00  0.00           C  
ATOM   2948 HG21 ILE   196      50.800  45.944  51.800  1.00  0.00           H  
ATOM   2949 HG22 ILE   196      50.041  44.588  50.950  1.00  0.00           H  
ATOM   2950 HG23 ILE   196      49.419  46.173  50.745  1.00  0.00           H  
ATOM   2951  CG1 ILE   196      49.426  44.110  53.564  1.00  0.00           C  
ATOM   2952 HG12 ILE   196      48.698  43.985  54.366  1.00  0.00           H  
ATOM   2953 HG13 ILE   196      49.339  43.267  52.880  1.00  0.00           H  
ATOM   2954  CD1 ILE   196      50.813  44.302  54.231  1.00  0.00           C  
ATOM   2955 HD11 ILE   196      51.477  44.849  53.561  1.00  0.00           H  
ATOM   2956 HD12 ILE   196      50.668  44.886  55.140  1.00  0.00           H  
ATOM   2957 HD13 ILE   196      51.233  43.327  54.474  1.00  0.00           H  
ATOM   2958  C   ILE   196      48.257  47.755  52.721  1.00  0.00           C  
ATOM   2959  O   ILE   196      49.021  48.676  52.257  1.00  0.00           O  
ATOM   2960  N   VAL   197      46.972  47.710  52.388  1.00  0.00           N  
ATOM   2961  H   VAL   197      46.442  46.899  52.673  1.00  0.00           H  
ATOM   2962  CA  VAL   197      46.424  48.553  51.333  1.00  0.00           C  
ATOM   2963  HA  VAL   197      47.197  48.727  50.584  1.00  0.00           H  
ATOM   2964  CB  VAL   197      45.252  47.913  50.582  1.00  0.00           C  
ATOM   2965  HB  VAL   197      44.850  48.539  49.785  1.00  0.00           H  
ATOM   2966  CG1 VAL   197      45.666  46.546  49.940  1.00  0.00           C  
ATOM   2967 HG11 VAL   197      46.699  46.342  50.223  1.00  0.00           H  
ATOM   2968 HG12 VAL   197      45.087  45.730  50.372  1.00  0.00           H  
ATOM   2969 HG13 VAL   197      45.486  46.681  48.874  1.00  0.00           H  
ATOM   2970  CG2 VAL   197      44.097  47.555  51.602  1.00  0.00           C  
ATOM   2971 HG21 VAL   197      44.545  47.244  52.545  1.00  0.00           H  
ATOM   2972 HG22 VAL   197      43.567  48.499  51.729  1.00  0.00           H  
ATOM   2973 HG23 VAL   197      43.447  46.777  51.202  1.00  0.00           H  
ATOM   2974  C   VAL   197      46.093  49.874  51.941  1.00  0.00           C  
ATOM   2975  O   VAL   197      46.146  50.848  51.223  1.00  0.00           O  
ATOM   2976  N   THR   198      45.419  49.875  53.161  1.00  0.00           N  
ATOM   2977  H   THR   198      45.483  48.996  53.654  1.00  0.00           H  
ATOM   2978  CA  THR   198      45.114  51.110  53.772  1.00  0.00           C  
ATOM   2979  HA  THR   198      44.680  51.808  53.057  1.00  0.00           H  
ATOM   2980  CB  THR   198      44.070  50.887  54.797  1.00  0.00           C  
ATOM   2981  HB  THR   198      43.758  51.857  55.182  1.00  0.00           H  
ATOM   2982  CG2 THR   198      42.705  50.259  54.290  1.00  0.00           C  
ATOM   2983 HG21 THR   198      42.839  49.356  53.695  1.00  0.00           H  
ATOM   2984 HG22 THR   198      42.072  50.085  55.160  1.00  0.00           H  
ATOM   2985 HG23 THR   198      42.243  51.000  53.639  1.00  0.00           H  
ATOM   2986  OG1 THR   198      44.364  50.154  55.911  1.00  0.00           O  
ATOM   2987  HG1 THR   198      44.743  49.322  55.615  1.00  0.00           H  
ATOM   2988  C   THR   198      46.365  51.721  54.504  1.00  0.00           C  
ATOM   2989  O   THR   198      47.200  51.051  55.090  1.00  0.00           O  
ATOM   2990  N   HIE   199      46.540  53.028  54.480  1.00  0.00           N  
ATOM   2991  H   HIE   199      45.808  53.527  53.995  1.00  0.00           H  
ATOM   2992  CA  HIE   199      47.322  53.697  55.456  1.00  0.00           C  
ATOM   2993  HA  HIE   199      48.337  53.350  55.258  1.00  0.00           H  
ATOM   2994  CB  HIE   199      47.353  55.139  55.171  1.00  0.00           C  
ATOM   2995  HB2 HIE   199      47.908  55.255  54.240  1.00  0.00           H  
ATOM   2996  HB3 HIE   199      46.343  55.541  55.092  1.00  0.00           H  
ATOM   2997  CG  HIE   199      48.205  55.928  56.106  1.00  0.00           C  
ATOM   2998  ND1 HIE   199      49.352  55.292  56.603  1.00  0.00           N  
ATOM   2999  CE1 HIE   199      49.510  55.811  57.796  1.00  0.00           C  
ATOM   3000  HE1 HIE   199      50.425  55.708  58.360  1.00  0.00           H  
ATOM   3001  NE2 HIE   199      48.604  56.759  58.060  1.00  0.00           N  
ATOM   3002  HE2 HIE   199      48.483  57.145  58.985  1.00  0.00           H  
ATOM   3003  CD2 HIE   199      47.734  56.807  57.015  1.00  0.00           C  
ATOM   3004  HD2 HIE   199      46.665  56.940  57.093  1.00  0.00           H  
ATOM   3005  C   HIE   199      46.836  53.294  56.911  1.00  0.00           C  
ATOM   3006  O   HIE   199      45.615  53.487  57.186  1.00  0.00           O  
ATOM   3007  N   TRP   200      47.762  52.769  57.729  1.00  0.00           N  
ATOM   3008  H   TRP   200      48.735  52.688  57.474  1.00  0.00           H  
ATOM   3009  CA  TRP   200      47.432  52.141  58.974  1.00  0.00           C  
ATOM   3010  HA  TRP   200      46.404  52.321  59.290  1.00  0.00           H  
ATOM   3011  CB  TRP   200      47.723  50.637  58.838  1.00  0.00           C  
ATOM   3012  HB2 TRP   200      47.032  50.262  58.084  1.00  0.00           H  
ATOM   3013  HB3 TRP   200      48.756  50.600  58.492  1.00  0.00           H  
ATOM   3014  CG  TRP   200      47.610  49.861  60.088  1.00  0.00           C  
ATOM   3015  CD1 TRP   200      46.502  49.888  60.862  1.00  0.00           C  
ATOM   3016  HD1 TRP   200      45.621  50.469  60.631  1.00  0.00           H  
ATOM   3017  NE1 TRP   200      46.742  49.096  61.960  1.00  0.00           N  
ATOM   3018  HE1 TRP   200      46.179  49.314  62.770  1.00  0.00           H  
ATOM   3019  CE2 TRP   200      48.062  48.541  62.000  1.00  0.00           C  
ATOM   3020  CZ2 TRP   200      48.746  47.799  62.980  1.00  0.00           C  
ATOM   3021  HZ2 TRP   200      48.299  47.426  63.889  1.00  0.00           H  
ATOM   3022  CH2 TRP   200      50.130  47.492  62.706  1.00  0.00           C  
ATOM   3023  HH2 TRP   200      50.744  46.979  63.432  1.00  0.00           H  
ATOM   3024  CZ3 TRP   200      50.765  48.040  61.581  1.00  0.00           C  
ATOM   3025  HZ3 TRP   200      51.829  47.873  61.497  1.00  0.00           H  
ATOM   3026  CE3 TRP   200      50.055  48.960  60.774  1.00  0.00           C  
ATOM   3027  HE3 TRP   200      50.664  49.592  60.145  1.00  0.00           H  
ATOM   3028  CD2 TRP   200      48.609  49.047  60.801  1.00  0.00           C  
ATOM   3029  C   TRP   200      48.264  52.794  60.076  1.00  0.00           C  
ATOM   3030  O   TRP   200      49.439  53.131  59.815  1.00  0.00           O  
ATOM   3031  N   PHE   201      47.664  53.016  61.244  1.00  0.00           N  
ATOM   3032  H   PHE   201      46.712  52.690  61.328  1.00  0.00           H  
ATOM   3033  CA  PHE   201      48.044  53.938  62.316  1.00  0.00           C  
ATOM   3034  HA  PHE   201      48.970  53.521  62.711  1.00  0.00           H  
ATOM   3035  CB  PHE   201      48.245  55.400  61.973  1.00  0.00           C  
ATOM   3036  HB2 PHE   201      48.715  55.869  62.838  1.00  0.00           H  
ATOM   3037  HB3 PHE   201      48.897  55.658  61.138  1.00  0.00           H  
ATOM   3038  CG  PHE   201      46.975  56.109  61.559  1.00  0.00           C  
ATOM   3039  CD1 PHE   201      46.489  55.779  60.261  1.00  0.00           C  
ATOM   3040  HD1 PHE   201      46.997  55.015  59.692  1.00  0.00           H  
ATOM   3041  CE1 PHE   201      45.446  56.506  59.671  1.00  0.00           C  
ATOM   3042  HE1 PHE   201      45.213  56.266  58.644  1.00  0.00           H  
ATOM   3043  CZ  PHE   201      44.828  57.587  60.391  1.00  0.00           C  
ATOM   3044  HZ  PHE   201      44.050  58.176  59.929  1.00  0.00           H  
ATOM   3045  CE2 PHE   201      45.477  58.070  61.544  1.00  0.00           C  
ATOM   3046  HE2 PHE   201      45.057  58.921  62.061  1.00  0.00           H  
ATOM   3047  CD2 PHE   201      46.512  57.262  62.179  1.00  0.00           C  
ATOM   3048  HD2 PHE   201      46.620  57.316  63.252  1.00  0.00           H  
ATOM   3049  C   PHE   201      47.106  53.830  63.504  1.00  0.00           C  
ATOM   3050  O   PHE   201      46.042  53.224  63.450  1.00  0.00           O  
ATOM   3051  N   ASN   202      47.575  54.326  64.657  1.00  0.00           N  
ATOM   3052  H   ASN   202      48.521  54.672  64.585  1.00  0.00           H  
ATOM   3053  CA  ASN   202      46.783  54.471  65.920  1.00  0.00           C  
ATOM   3054  HA  ASN   202      45.746  54.315  65.622  1.00  0.00           H  
ATOM   3055  CB  ASN   202      47.097  53.339  66.945  1.00  0.00           C  
ATOM   3056  HB2 ASN   202      46.221  52.932  67.450  1.00  0.00           H  
ATOM   3057  HB3 ASN   202      47.542  52.500  66.410  1.00  0.00           H  
ATOM   3058  CG  ASN   202      48.286  53.787  67.801  1.00  0.00           C  
ATOM   3059  OD1 ASN   202      49.389  53.958  67.346  1.00  0.00           O  
ATOM   3060  ND2 ASN   202      48.090  53.953  69.108  1.00  0.00           N  
ATOM   3061 HD21 ASN   202      48.808  54.423  69.641  1.00  0.00           H  
ATOM   3062 HD22 ASN   202      47.366  53.421  69.568  1.00  0.00           H  
ATOM   3063  C   ASN   202      46.765  55.881  66.527  1.00  0.00           C  
ATOM   3064  O   ASN   202      47.620  56.734  66.175  1.00  0.00           O  
ATOM   3065  N   CYX   203      45.825  56.156  67.436  1.00  0.00           N  
ATOM   3066  H   CYX   203      45.005  55.571  67.505  1.00  0.00           H  
ATOM   3067  CA  CYX   203      45.760  57.244  68.404  1.00  0.00           C  
ATOM   3068  HA  CYX   203      46.761  57.675  68.415  1.00  0.00           H  
ATOM   3069  CB  CYX   203      44.651  58.314  68.067  1.00  0.00           C  
ATOM   3070  HB2 CYX   203      44.045  57.968  67.230  1.00  0.00           H  
ATOM   3071  HB3 CYX   203      44.076  58.459  68.982  1.00  0.00           H  
ATOM   3072  SG  CYX   203      45.284  59.946  67.476  1.00  0.00           S  
ATOM   3073  C   CYX   203      45.487  56.648  69.757  1.00  0.00           C  
ATOM   3074  O   CYX   203      44.357  56.206  70.002  1.00  0.00           O  
ATOM   3075  N   GLY   204      46.560  56.169  70.485  1.00  0.00           N  
ATOM   3076  H   GLY   204      47.479  56.478  70.202  1.00  0.00           H  
ATOM   3077  CA  GLY   204      46.427  55.327  71.668  1.00  0.00           C  
ATOM   3078  HA2 GLY   204      47.428  55.096  72.032  1.00  0.00           H  
ATOM   3079  HA3 GLY   204      45.885  55.745  72.517  1.00  0.00           H  
ATOM   3080  C   GLY   204      45.714  54.014  71.415  1.00  0.00           C  
ATOM   3081  O   GLY   204      46.239  53.054  70.853  1.00  0.00           O  
ATOM   3082  N   GLY   205      44.409  54.043  71.809  1.00  0.00           N  
ATOM   3083  H   GLY   205      43.873  54.855  72.082  1.00  0.00           H  
ATOM   3084  CA  GLY   205      43.584  52.829  71.713  1.00  0.00           C  
ATOM   3085  HA2 GLY   205      44.103  51.874  71.797  1.00  0.00           H  
ATOM   3086  HA3 GLY   205      42.931  52.803  72.585  1.00  0.00           H  
ATOM   3087  C   GLY   205      42.554  52.686  70.540  1.00  0.00           C  
ATOM   3088  O   GLY   205      42.279  51.606  69.995  1.00  0.00           O  
ATOM   3089  N   GLU   206      42.219  53.835  69.834  1.00  0.00           N  
ATOM   3090  H   GLU   206      42.626  54.733  70.055  1.00  0.00           H  
ATOM   3091  CA  GLU   206      41.714  53.741  68.454  1.00  0.00           C  
ATOM   3092  HA  GLU   206      41.016  52.913  68.332  1.00  0.00           H  
ATOM   3093  CB  GLU   206      40.909  54.974  68.177  1.00  0.00           C  
ATOM   3094  HB2 GLU   206      41.479  55.788  68.624  1.00  0.00           H  
ATOM   3095  HB3 GLU   206      40.835  55.235  67.121  1.00  0.00           H  
ATOM   3096  CG  GLU   206      39.409  54.939  68.577  1.00  0.00           C  
ATOM   3097  HG2 GLU   206      38.805  55.585  67.939  1.00  0.00           H  
ATOM   3098  HG3 GLU   206      39.048  53.930  68.376  1.00  0.00           H  
ATOM   3099  CD  GLU   206      39.266  55.412  70.080  1.00  0.00           C  
ATOM   3100  OE1 GLU   206      38.444  54.865  70.798  1.00  0.00           O  
ATOM   3101  OE2 GLU   206      39.926  56.350  70.446  1.00  0.00           O  
ATOM   3102  C   GLU   206      42.918  53.595  67.515  1.00  0.00           C  
ATOM   3103  O   GLU   206      43.725  54.459  67.412  1.00  0.00           O  
ATOM   3104  N   PHE   207      42.972  52.467  66.823  1.00  0.00           N  
ATOM   3105  H   PHE   207      42.181  51.852  66.949  1.00  0.00           H  
ATOM   3106  CA  PHE   207      43.619  52.314  65.514  1.00  0.00           C  
ATOM   3107  HA  PHE   207      44.603  52.779  65.580  1.00  0.00           H  
ATOM   3108  CB  PHE   207      43.949  50.762  65.290  1.00  0.00           C  
ATOM   3109  HB2 PHE   207      43.028  50.222  65.511  1.00  0.00           H  
ATOM   3110  HB3 PHE   207      44.167  50.629  64.230  1.00  0.00           H  
ATOM   3111  CG  PHE   207      45.167  50.254  66.108  1.00  0.00           C  
ATOM   3112  CD1 PHE   207      45.096  50.177  67.525  1.00  0.00           C  
ATOM   3113  HD1 PHE   207      44.273  50.687  68.002  1.00  0.00           H  
ATOM   3114  CE1 PHE   207      46.218  49.783  68.286  1.00  0.00           C  
ATOM   3115  HE1 PHE   207      46.169  49.966  69.350  1.00  0.00           H  
ATOM   3116  CZ  PHE   207      47.477  49.588  67.621  1.00  0.00           C  
ATOM   3117  HZ  PHE   207      48.369  49.400  68.200  1.00  0.00           H  
ATOM   3118  CE2 PHE   207      47.454  49.268  66.242  1.00  0.00           C  
ATOM   3119  HE2 PHE   207      48.361  48.951  65.749  1.00  0.00           H  
ATOM   3120  CD2 PHE   207      46.320  49.624  65.484  1.00  0.00           C  
ATOM   3121  HD2 PHE   207      46.251  49.392  64.431  1.00  0.00           H  
ATOM   3122  C   PHE   207      42.769  52.851  64.404  1.00  0.00           C  
ATOM   3123  O   PHE   207      41.528  52.736  64.476  1.00  0.00           O  
ATOM   3124  N   PHE   208      43.297  53.180  63.269  1.00  0.00           N  
ATOM   3125  H   PHE   208      44.283  52.982  63.186  1.00  0.00           H  
ATOM   3126  CA  PHE   208      42.600  53.530  62.023  1.00  0.00           C  
ATOM   3127  HA  PHE   208      41.542  53.267  62.048  1.00  0.00           H  
ATOM   3128  CB  PHE   208      42.884  55.040  61.825  1.00  0.00           C  
ATOM   3129  HB2 PHE   208      43.956  55.219  61.736  1.00  0.00           H  
ATOM   3130  HB3 PHE   208      42.556  55.220  60.801  1.00  0.00           H  
ATOM   3131  CG  PHE   208      42.249  55.964  62.868  1.00  0.00           C  
ATOM   3132  CD1 PHE   208      41.091  56.636  62.500  1.00  0.00           C  
ATOM   3133  HD1 PHE   208      40.660  56.431  61.531  1.00  0.00           H  
ATOM   3134  CE1 PHE   208      40.360  57.336  63.457  1.00  0.00           C  
ATOM   3135  HE1 PHE   208      39.419  57.796  63.193  1.00  0.00           H  
ATOM   3136  CZ  PHE   208      40.889  57.555  64.719  1.00  0.00           C  
ATOM   3137  HZ  PHE   208      40.298  57.971  65.521  1.00  0.00           H  
ATOM   3138  CE2 PHE   208      42.077  56.922  65.063  1.00  0.00           C  
ATOM   3139  HE2 PHE   208      42.407  56.952  66.091  1.00  0.00           H  
ATOM   3140  CD2 PHE   208      42.854  56.157  64.161  1.00  0.00           C  
ATOM   3141  HD2 PHE   208      43.689  55.545  64.470  1.00  0.00           H  
ATOM   3142  C   PHE   208      43.249  52.736  60.848  1.00  0.00           C  
ATOM   3143  O   PHE   208      44.456  52.607  60.743  1.00  0.00           O  
ATOM   3144  N   TYR   209      42.450  52.567  59.775  1.00  0.00           N  
ATOM   3145  H   TYR   209      41.469  52.753  59.931  1.00  0.00           H  
ATOM   3146  CA  TYR   209      42.827  51.903  58.495  1.00  0.00           C  
ATOM   3147  HA  TYR   209      43.887  51.923  58.243  1.00  0.00           H  
ATOM   3148  CB  TYR   209      42.371  50.419  58.594  1.00  0.00           C  
ATOM   3149  HB2 TYR   209      41.327  50.322  58.893  1.00  0.00           H  
ATOM   3150  HB3 TYR   209      42.451  50.017  57.584  1.00  0.00           H  
ATOM   3151  CG  TYR   209      43.044  49.452  59.586  1.00  0.00           C  
ATOM   3152  CD1 TYR   209      43.818  48.338  59.164  1.00  0.00           C  
ATOM   3153  HD1 TYR   209      44.052  48.078  58.142  1.00  0.00           H  
ATOM   3154  CE1 TYR   209      44.424  47.457  60.078  1.00  0.00           C  
ATOM   3155  HE1 TYR   209      45.182  46.736  59.809  1.00  0.00           H  
ATOM   3156  CZ  TYR   209      44.003  47.507  61.402  1.00  0.00           C  
ATOM   3157  OH  TYR   209      44.458  46.518  62.265  1.00  0.00           O  
ATOM   3158  HH  TYR   209      45.169  45.985  61.902  1.00  0.00           H  
ATOM   3159  CE2 TYR   209      43.422  48.654  61.861  1.00  0.00           C  
ATOM   3160  HE2 TYR   209      43.293  48.805  62.923  1.00  0.00           H  
ATOM   3161  CD2 TYR   209      42.710  49.488  60.963  1.00  0.00           C  
ATOM   3162  HD2 TYR   209      42.029  50.252  61.309  1.00  0.00           H  
ATOM   3163  C   TYR   209      42.097  52.664  57.324  1.00  0.00           C  
ATOM   3164  O   TYR   209      40.913  52.577  57.213  1.00  0.00           O  
ATOM   3165  N   CYX   210      42.851  53.605  56.725  1.00  0.00           N  
ATOM   3166  H   CYX   210      43.849  53.452  56.743  1.00  0.00           H  
ATOM   3167  CA  CYX   210      42.228  54.642  55.807  1.00  0.00           C  
ATOM   3168  HA  CYX   210      41.140  54.584  55.821  1.00  0.00           H  
ATOM   3169  CB  CYX   210      42.582  56.011  56.213  1.00  0.00           C  
ATOM   3170  HB2 CYX   210      43.658  56.116  56.070  1.00  0.00           H  
ATOM   3171  HB3 CYX   210      42.211  56.764  55.518  1.00  0.00           H  
ATOM   3172  SG  CYX   210      42.160  56.493  57.925  1.00  0.00           S  
ATOM   3173  C   CYX   210      42.641  54.272  54.309  1.00  0.00           C  
ATOM   3174  O   CYX   210      43.778  53.935  53.941  1.00  0.00           O  
ATOM   3175  N   ASN   211      41.623  54.373  53.465  1.00  0.00           N  
ATOM   3176  H   ASN   211      40.748  54.643  53.891  1.00  0.00           H  
ATOM   3177  CA  ASN   211      41.795  54.583  52.122  1.00  0.00           C  
ATOM   3178  HA  ASN   211      42.215  53.653  51.737  1.00  0.00           H  
ATOM   3179  CB  ASN   211      40.381  54.725  51.472  1.00  0.00           C  
ATOM   3180  HB2 ASN   211      39.670  54.040  51.932  1.00  0.00           H  
ATOM   3181  HB3 ASN   211      39.993  55.720  51.692  1.00  0.00           H  
ATOM   3182  CG  ASN   211      40.423  54.575  49.961  1.00  0.00           C  
ATOM   3183  OD1 ASN   211      41.480  54.831  49.379  1.00  0.00           O  
ATOM   3184  ND2 ASN   211      39.346  54.347  49.286  1.00  0.00           N  
ATOM   3185 HD21 ASN   211      39.542  53.590  48.647  1.00  0.00           H  
ATOM   3186 HD22 ASN   211      38.616  54.170  49.962  1.00  0.00           H  
ATOM   3187  C   ASN   211      42.807  55.752  51.710  1.00  0.00           C  
ATOM   3188  O   ASN   211      42.554  56.927  52.040  1.00  0.00           O  
ATOM   3189  N   SER   212      44.047  55.489  51.269  1.00  0.00           N  
ATOM   3190  H   SER   212      44.333  54.527  51.157  1.00  0.00           H  
ATOM   3191  CA  SER   212      45.172  56.446  51.073  1.00  0.00           C  
ATOM   3192  HA  SER   212      44.930  57.448  51.429  1.00  0.00           H  
ATOM   3193  CB  SER   212      46.421  55.906  51.692  1.00  0.00           C  
ATOM   3194  HB2 SER   212      47.198  56.669  51.646  1.00  0.00           H  
ATOM   3195  HB3 SER   212      46.231  55.586  52.716  1.00  0.00           H  
ATOM   3196  OG  SER   212      46.883  54.743  51.019  1.00  0.00           O  
ATOM   3197  HG  SER   212      47.787  54.579  51.298  1.00  0.00           H  
ATOM   3198  C   SER   212      45.420  56.778  49.591  1.00  0.00           C  
ATOM   3199  O   SER   212      46.449  57.402  49.223  1.00  0.00           O  
ATOM   3200  N   THR   213      44.446  56.478  48.720  1.00  0.00           N  
ATOM   3201  H   THR   213      43.681  55.989  49.163  1.00  0.00           H  
ATOM   3202  CA  THR   213      44.572  56.395  47.248  1.00  0.00           C  
ATOM   3203  HA  THR   213      45.383  55.706  47.013  1.00  0.00           H  
ATOM   3204  CB  THR   213      43.357  55.546  46.702  1.00  0.00           C  
ATOM   3205  HB  THR   213      42.439  56.132  46.764  1.00  0.00           H  
ATOM   3206  CG2 THR   213      43.391  54.989  45.258  1.00  0.00           C  
ATOM   3207 HG21 THR   213      42.804  54.071  45.269  1.00  0.00           H  
ATOM   3208 HG22 THR   213      42.844  55.681  44.618  1.00  0.00           H  
ATOM   3209 HG23 THR   213      44.386  54.673  44.943  1.00  0.00           H  
ATOM   3210  OG1 THR   213      43.141  54.423  47.470  1.00  0.00           O  
ATOM   3211  HG1 THR   213      42.538  54.651  48.182  1.00  0.00           H  
ATOM   3212  C   THR   213      44.774  57.622  46.379  1.00  0.00           C  
ATOM   3213  O   THR   213      45.719  57.727  45.585  1.00  0.00           O  
ATOM   3214  N   GLN   214      43.908  58.637  46.655  1.00  0.00           N  
ATOM   3215  H   GLN   214      43.320  58.497  47.463  1.00  0.00           H  
ATOM   3216  CA  GLN   214      43.917  59.950  45.993  1.00  0.00           C  
ATOM   3217  HA  GLN   214      43.893  59.738  44.924  1.00  0.00           H  
ATOM   3218  CB  GLN   214      42.621  60.686  46.470  1.00  0.00           C  
ATOM   3219  HB2 GLN   214      41.764  60.038  46.282  1.00  0.00           H  
ATOM   3220  HB3 GLN   214      42.562  60.812  47.551  1.00  0.00           H  
ATOM   3221  CG  GLN   214      42.387  62.088  45.808  1.00  0.00           C  
ATOM   3222  HG2 GLN   214      42.725  62.929  46.413  1.00  0.00           H  
ATOM   3223  HG3 GLN   214      42.835  62.036  44.816  1.00  0.00           H  
ATOM   3224  CD  GLN   214      40.940  62.591  45.607  1.00  0.00           C  
ATOM   3225  OE1 GLN   214      40.135  62.555  46.473  1.00  0.00           O  
ATOM   3226  NE2 GLN   214      40.540  62.916  44.394  1.00  0.00           N  
ATOM   3227 HE21 GLN   214      39.589  63.257  44.391  1.00  0.00           H  
ATOM   3228 HE22 GLN   214      41.128  62.563  43.653  1.00  0.00           H  
ATOM   3229  C   GLN   214      45.117  60.713  46.447  1.00  0.00           C  
ATOM   3230  O   GLN   214      45.877  61.283  45.610  1.00  0.00           O  
ATOM   3231  N   LEU   215      45.345  60.784  47.813  1.00  0.00           N  
ATOM   3232  H   LEU   215      44.807  60.183  48.421  1.00  0.00           H  
ATOM   3233  CA  LEU   215      46.490  61.381  48.511  1.00  0.00           C  
ATOM   3234  HA  LEU   215      46.343  62.457  48.605  1.00  0.00           H  
ATOM   3235  CB  LEU   215      46.555  60.848  49.957  1.00  0.00           C  
ATOM   3236  HB2 LEU   215      45.556  60.872  50.392  1.00  0.00           H  
ATOM   3237  HB3 LEU   215      46.760  59.777  49.969  1.00  0.00           H  
ATOM   3238  CG  LEU   215      47.541  61.524  50.870  1.00  0.00           C  
ATOM   3239  HG  LEU   215      48.535  61.441  50.430  1.00  0.00           H  
ATOM   3240  CD1 LEU   215      47.209  62.958  50.990  1.00  0.00           C  
ATOM   3241 HD11 LEU   215      47.409  63.361  49.998  1.00  0.00           H  
ATOM   3242 HD12 LEU   215      46.192  63.123  51.349  1.00  0.00           H  
ATOM   3243 HD13 LEU   215      47.828  63.501  51.704  1.00  0.00           H  
ATOM   3244  CD2 LEU   215      47.462  60.903  52.261  1.00  0.00           C  
ATOM   3245 HD21 LEU   215      46.486  61.084  52.712  1.00  0.00           H  
ATOM   3246 HD22 LEU   215      47.567  59.819  52.312  1.00  0.00           H  
ATOM   3247 HD23 LEU   215      48.098  61.498  52.916  1.00  0.00           H  
ATOM   3248  C   LEU   215      47.842  61.068  47.817  1.00  0.00           C  
ATOM   3249  O   LEU   215      48.671  61.981  47.697  1.00  0.00           O  
ATOM   3250  N   PHE   216      48.037  59.801  47.458  1.00  0.00           N  
ATOM   3251  H   PHE   216      47.269  59.160  47.597  1.00  0.00           H  
ATOM   3252  CA  PHE   216      49.283  59.425  46.719  1.00  0.00           C  
ATOM   3253  HA  PHE   216      50.087  60.124  46.953  1.00  0.00           H  
ATOM   3254  CB  PHE   216      49.785  58.108  47.400  1.00  0.00           C  
ATOM   3255  HB2 PHE   216      48.877  57.524  47.553  1.00  0.00           H  
ATOM   3256  HB3 PHE   216      50.439  57.504  46.773  1.00  0.00           H  
ATOM   3257  CG  PHE   216      50.476  58.175  48.748  1.00  0.00           C  
ATOM   3258  CD1 PHE   216      49.888  57.433  49.790  1.00  0.00           C  
ATOM   3259  HD1 PHE   216      48.910  56.988  49.680  1.00  0.00           H  
ATOM   3260  CE1 PHE   216      50.536  57.534  51.062  1.00  0.00           C  
ATOM   3261  HE1 PHE   216      49.914  57.160  51.863  1.00  0.00           H  
ATOM   3262  CZ  PHE   216      51.769  58.233  51.280  1.00  0.00           C  
ATOM   3263  HZ  PHE   216      52.409  58.055  52.132  1.00  0.00           H  
ATOM   3264  CE2 PHE   216      52.301  58.913  50.183  1.00  0.00           C  
ATOM   3265  HE2 PHE   216      53.219  59.477  50.265  1.00  0.00           H  
ATOM   3266  CD2 PHE   216      51.630  58.912  48.945  1.00  0.00           C  
ATOM   3267  HD2 PHE   216      51.979  59.587  48.178  1.00  0.00           H  
ATOM   3268  C   PHE   216      49.313  59.390  45.208  1.00  0.00           C  
ATOM   3269  O   PHE   216      50.171  60.066  44.658  1.00  0.00           O  
ATOM   3270  N   ASN   217      48.382  58.711  44.530  1.00  0.00           N  
ATOM   3271  H   ASN   217      47.561  58.387  45.022  1.00  0.00           H  
ATOM   3272  CA  ASN   217      48.455  58.450  43.042  1.00  0.00           C  
ATOM   3273  HA  ASN   217      49.304  57.767  43.012  1.00  0.00           H  
ATOM   3274  CB  ASN   217      47.258  57.671  42.624  1.00  0.00           C  
ATOM   3275  HB2 ASN   217      47.291  56.720  43.155  1.00  0.00           H  
ATOM   3276  HB3 ASN   217      46.372  58.210  42.959  1.00  0.00           H  
ATOM   3277  CG  ASN   217      47.146  57.243  41.189  1.00  0.00           C  
ATOM   3278  OD1 ASN   217      48.127  56.959  40.523  1.00  0.00           O  
ATOM   3279  ND2 ASN   217      45.941  57.139  40.706  1.00  0.00           N  
ATOM   3280 HD21 ASN   217      46.060  56.644  39.834  1.00  0.00           H  
ATOM   3281 HD22 ASN   217      45.365  56.588  41.327  1.00  0.00           H  
ATOM   3282  C   ASN   217      48.727  59.637  42.122  1.00  0.00           C  
ATOM   3283  O   ASN   217      47.798  60.436  41.935  1.00  0.00           O  
ATOM   3284  N   SER   218      49.954  59.770  41.582  1.00  0.00           N  
ATOM   3285  H   SER   218      50.576  59.021  41.850  1.00  0.00           H  
ATOM   3286  CA  SER   218      50.517  61.024  40.993  1.00  0.00           C  
ATOM   3287  HA  SER   218      49.864  61.445  40.229  1.00  0.00           H  
ATOM   3288  CB  SER   218      50.739  62.207  41.996  1.00  0.00           C  
ATOM   3289  HB2 SER   218      51.172  63.065  41.482  1.00  0.00           H  
ATOM   3290  HB3 SER   218      49.808  62.612  42.392  1.00  0.00           H  
ATOM   3291  OG  SER   218      51.638  61.913  43.080  1.00  0.00           O  
ATOM   3292  HG  SER   218      51.125  61.366  43.678  1.00  0.00           H  
ATOM   3293  C   SER   218      51.766  60.734  40.058  1.00  0.00           C  
ATOM   3294  O   SER   218      52.266  59.643  39.948  1.00  0.00           O  
ATOM   3295  N   THR   219      52.141  61.716  39.183  1.00  0.00           N  
ATOM   3296  H   THR   219      51.669  62.605  39.275  1.00  0.00           H  
ATOM   3297  CA  THR   219      53.356  61.759  38.374  1.00  0.00           C  
ATOM   3298  HA  THR   219      54.197  61.181  38.756  1.00  0.00           H  
ATOM   3299  CB  THR   219      52.991  61.164  37.012  1.00  0.00           C  
ATOM   3300  HB  THR   219      52.118  61.697  36.635  1.00  0.00           H  
ATOM   3301  CG2 THR   219      54.090  61.134  35.989  1.00  0.00           C  
ATOM   3302 HG21 THR   219      53.721  60.674  35.072  1.00  0.00           H  
ATOM   3303 HG22 THR   219      54.444  62.126  35.710  1.00  0.00           H  
ATOM   3304 HG23 THR   219      54.894  60.527  36.403  1.00  0.00           H  
ATOM   3305  OG1 THR   219      52.627  59.790  37.194  1.00  0.00           O  
ATOM   3306  HG1 THR   219      52.571  59.589  38.131  1.00  0.00           H  
ATOM   3307  C   THR   219      53.932  63.232  38.348  1.00  0.00           C  
ATOM   3308  O   THR   219      53.231  64.208  38.622  1.00  0.00           O  
ATOM   3309  N   TRP   220      55.291  63.388  38.218  1.00  0.00           N  
ATOM   3310  H   TRP   220      55.934  62.610  38.249  1.00  0.00           H  
ATOM   3311  CA  TRP   220      56.054  64.627  38.467  1.00  0.00           C  
ATOM   3312  HA  TRP   220      55.477  65.542  38.333  1.00  0.00           H  
ATOM   3313  CB  TRP   220      56.565  64.688  39.936  1.00  0.00           C  
ATOM   3314  HB2 TRP   220      57.241  63.835  39.993  1.00  0.00           H  
ATOM   3315  HB3 TRP   220      56.974  65.685  40.099  1.00  0.00           H  
ATOM   3316  CG  TRP   220      55.534  64.446  40.969  1.00  0.00           C  
ATOM   3317  CD1 TRP   220      55.080  63.241  41.296  1.00  0.00           C  
ATOM   3318  HD1 TRP   220      55.465  62.354  40.814  1.00  0.00           H  
ATOM   3319  NE1 TRP   220      54.101  63.400  42.323  1.00  0.00           N  
ATOM   3320  HE1 TRP   220      53.717  62.596  42.799  1.00  0.00           H  
ATOM   3321  CE2 TRP   220      53.617  64.701  42.359  1.00  0.00           C  
ATOM   3322  CZ2 TRP   220      52.558  65.323  42.950  1.00  0.00           C  
ATOM   3323  HZ2 TRP   220      51.848  64.622  43.365  1.00  0.00           H  
ATOM   3324  CH2 TRP   220      52.415  66.720  42.995  1.00  0.00           C  
ATOM   3325  HH2 TRP   220      51.467  67.152  43.277  1.00  0.00           H  
ATOM   3326  CZ3 TRP   220      53.414  67.491  42.389  1.00  0.00           C  
ATOM   3327  HZ3 TRP   220      53.520  68.557  42.526  1.00  0.00           H  
ATOM   3328  CE3 TRP   220      54.471  66.844  41.659  1.00  0.00           C  
ATOM   3329  HE3 TRP   220      55.299  67.432  41.291  1.00  0.00           H  
ATOM   3330  CD2 TRP   220      54.649  65.399  41.712  1.00  0.00           C  
ATOM   3331  C   TRP   220      57.276  64.603  37.586  1.00  0.00           C  
ATOM   3332  O   TRP   220      57.799  63.573  37.244  1.00  0.00           O  
ATOM   3333  N   PHE   221      57.547  65.757  36.972  1.00  0.00           N  
ATOM   3334  H   PHE   221      56.898  66.502  37.179  1.00  0.00           H  
ATOM   3335  CA  PHE   221      58.612  66.084  36.046  1.00  0.00           C  
ATOM   3336  HA  PHE   221      58.542  67.155  35.856  1.00  0.00           H  
ATOM   3337  CB  PHE   221      59.945  65.798  36.646  1.00  0.00           C  
ATOM   3338  HB2 PHE   221      60.115  64.732  36.490  1.00  0.00           H  
ATOM   3339  HB3 PHE   221      60.825  66.184  36.132  1.00  0.00           H  
ATOM   3340  CG  PHE   221      60.090  66.295  38.052  1.00  0.00           C  
ATOM   3341  CD1 PHE   221      60.045  67.678  38.318  1.00  0.00           C  
ATOM   3342  HD1 PHE   221      60.060  68.399  37.513  1.00  0.00           H  
ATOM   3343  CE1 PHE   221      59.920  68.171  39.664  1.00  0.00           C  
ATOM   3344  HE1 PHE   221      59.855  69.210  39.952  1.00  0.00           H  
ATOM   3345  CZ  PHE   221      59.890  67.188  40.699  1.00  0.00           C  
ATOM   3346  HZ  PHE   221      59.695  67.414  41.737  1.00  0.00           H  
ATOM   3347  CE2 PHE   221      60.017  65.816  40.345  1.00  0.00           C  
ATOM   3348  HE2 PHE   221      60.145  65.167  41.198  1.00  0.00           H  
ATOM   3349  CD2 PHE   221      60.205  65.329  39.069  1.00  0.00           C  
ATOM   3350  HD2 PHE   221      60.475  64.333  38.750  1.00  0.00           H  
ATOM   3351  C   PHE   221      58.527  65.439  34.721  1.00  0.00           C  
ATOM   3352  O   PHE   221      59.344  65.842  33.856  1.00  0.00           O  
ATOM   3353  N   ASN   222      57.525  64.633  34.466  1.00  0.00           N  
ATOM   3354  H   ASN   222      56.834  64.329  35.136  1.00  0.00           H  
ATOM   3355  CA  ASN   222      57.027  64.427  33.140  1.00  0.00           C  
ATOM   3356  HA  ASN   222      57.882  64.253  32.487  1.00  0.00           H  
ATOM   3357  CB  ASN   222      56.050  63.269  33.096  1.00  0.00           C  
ATOM   3358  HB2 ASN   222      56.465  62.416  33.632  1.00  0.00           H  
ATOM   3359  HB3 ASN   222      55.223  63.545  33.750  1.00  0.00           H  
ATOM   3360  CG  ASN   222      55.551  63.009  31.643  1.00  0.00           C  
ATOM   3361  OD1 ASN   222      55.022  63.817  30.983  1.00  0.00           O  
ATOM   3362  ND2 ASN   222      55.691  61.829  31.184  1.00  0.00           N  
ATOM   3363 HD21 ASN   222      55.972  61.965  30.223  1.00  0.00           H  
ATOM   3364 HD22 ASN   222      56.417  61.273  31.611  1.00  0.00           H  
ATOM   3365  C   ASN   222      56.390  65.780  32.799  1.00  0.00           C  
ATOM   3366  O   ASN   222      55.331  66.140  33.263  1.00  0.00           O  
ATOM   3367  N   SER   223      57.135  66.432  31.989  1.00  0.00           N  
ATOM   3368  H   SER   223      57.963  65.954  31.663  1.00  0.00           H  
ATOM   3369  CA  SER   223      57.126  67.867  31.890  1.00  0.00           C  
ATOM   3370  HA  SER   223      57.384  68.157  32.908  1.00  0.00           H  
ATOM   3371  CB  SER   223      58.185  68.370  30.961  1.00  0.00           C  
ATOM   3372  HB2 SER   223      58.327  69.449  31.028  1.00  0.00           H  
ATOM   3373  HB3 SER   223      59.110  67.936  31.340  1.00  0.00           H  
ATOM   3374  OG  SER   223      58.055  67.940  29.611  1.00  0.00           O  
ATOM   3375  HG  SER   223      58.644  67.193  29.484  1.00  0.00           H  
ATOM   3376  C   SER   223      55.701  68.462  31.532  1.00  0.00           C  
ATOM   3377  O   SER   223      55.400  69.541  32.037  1.00  0.00           O  
ATOM   3378  N   THR   224      54.929  67.697  30.763  1.00  0.00           N  
ATOM   3379  H   THR   224      55.301  66.780  30.557  1.00  0.00           H  
ATOM   3380  CA  THR   224      53.633  68.112  30.176  1.00  0.00           C  
ATOM   3381  HA  THR   224      53.346  69.151  30.338  1.00  0.00           H  
ATOM   3382  CB  THR   224      53.567  67.914  28.626  1.00  0.00           C  
ATOM   3383  HB  THR   224      52.554  68.036  28.243  1.00  0.00           H  
ATOM   3384  CG2 THR   224      54.477  68.985  27.958  1.00  0.00           C  
ATOM   3385 HG21 THR   224      55.510  68.667  28.099  1.00  0.00           H  
ATOM   3386 HG22 THR   224      54.186  68.876  26.913  1.00  0.00           H  
ATOM   3387 HG23 THR   224      54.183  69.997  28.238  1.00  0.00           H  
ATOM   3388  OG1 THR   224      54.101  66.628  28.325  1.00  0.00           O  
ATOM   3389  HG1 THR   224      54.058  66.593  27.366  1.00  0.00           H  
ATOM   3390  C   THR   224      52.494  67.291  30.787  1.00  0.00           C  
ATOM   3391  O   THR   224      51.297  67.725  30.739  1.00  0.00           O  
ATOM   3392  N   TRP   225      52.813  66.090  31.232  1.00  0.00           N  
ATOM   3393  H   TRP   225      53.717  66.062  31.683  1.00  0.00           H  
ATOM   3394  CA  TRP   225      51.835  65.033  31.623  1.00  0.00           C  
ATOM   3395  HA  TRP   225      50.866  65.469  31.383  1.00  0.00           H  
ATOM   3396  CB  TRP   225      51.991  63.693  30.845  1.00  0.00           C  
ATOM   3397  HB2 TRP   225      52.716  63.771  30.036  1.00  0.00           H  
ATOM   3398  HB3 TRP   225      52.397  62.806  31.331  1.00  0.00           H  
ATOM   3399  CG  TRP   225      50.665  63.291  30.111  1.00  0.00           C  
ATOM   3400  CD1 TRP   225      49.827  62.360  30.517  1.00  0.00           C  
ATOM   3401  HD1 TRP   225      49.876  61.869  31.477  1.00  0.00           H  
ATOM   3402  NE1 TRP   225      48.670  62.385  29.699  1.00  0.00           N  
ATOM   3403  HE1 TRP   225      47.840  61.853  29.919  1.00  0.00           H  
ATOM   3404  CE2 TRP   225      48.911  63.141  28.569  1.00  0.00           C  
ATOM   3405  CZ2 TRP   225      48.134  63.394  27.444  1.00  0.00           C  
ATOM   3406  HZ2 TRP   225      47.335  62.717  27.182  1.00  0.00           H  
ATOM   3407  CH2 TRP   225      48.580  64.413  26.636  1.00  0.00           C  
ATOM   3408  HH2 TRP   225      48.112  64.561  25.674  1.00  0.00           H  
ATOM   3409  CZ3 TRP   225      49.627  65.240  26.998  1.00  0.00           C  
ATOM   3410  HZ3 TRP   225      49.805  66.097  26.365  1.00  0.00           H  
ATOM   3411  CE3 TRP   225      50.427  64.928  28.081  1.00  0.00           C  
ATOM   3412  HE3 TRP   225      51.339  65.452  28.324  1.00  0.00           H  
ATOM   3413  CD2 TRP   225      50.103  63.889  28.891  1.00  0.00           C  
ATOM   3414  C   TRP   225      51.864  64.862  33.135  1.00  0.00           C  
ATOM   3415  O   TRP   225      51.331  63.921  33.685  1.00  0.00           O  
ATOM   3416  N   SER   226      52.611  65.705  33.952  1.00  0.00           N  
ATOM   3417  H   SER   226      53.005  66.577  33.631  1.00  0.00           H  
ATOM   3418  CA  SER   226      52.568  65.622  35.405  1.00  0.00           C  
ATOM   3419  HA  SER   226      52.773  64.563  35.567  1.00  0.00           H  
ATOM   3420  CB  SER   226      53.612  66.525  36.078  1.00  0.00           C  
ATOM   3421  HB2 SER   226      53.377  67.529  35.726  1.00  0.00           H  
ATOM   3422  HB3 SER   226      53.499  66.469  37.161  1.00  0.00           H  
ATOM   3423  OG  SER   226      54.884  66.185  35.911  1.00  0.00           O  
ATOM   3424  HG  SER   226      55.141  66.564  35.068  1.00  0.00           H  
ATOM   3425  C   SER   226      51.205  65.901  35.867  1.00  0.00           C  
ATOM   3426  O   SER   226      50.488  66.729  35.302  1.00  0.00           O  
ATOM   3427  N   THR   227      50.803  65.337  37.015  1.00  0.00           N  
ATOM   3428  H   THR   227      51.440  65.039  37.739  1.00  0.00           H  
ATOM   3429  CA  THR   227      49.408  65.092  37.286  1.00  0.00           C  
ATOM   3430  HA  THR   227      48.865  64.974  36.348  1.00  0.00           H  
ATOM   3431  CB  THR   227      49.174  63.889  38.253  1.00  0.00           C  
ATOM   3432  HB  THR   227      48.247  64.014  38.813  1.00  0.00           H  
ATOM   3433  CG2 THR   227      49.071  62.470  37.547  1.00  0.00           C  
ATOM   3434 HG21 THR   227      48.492  61.798  38.180  1.00  0.00           H  
ATOM   3435 HG22 THR   227      48.702  62.538  36.524  1.00  0.00           H  
ATOM   3436 HG23 THR   227      50.055  62.014  37.443  1.00  0.00           H  
ATOM   3437  OG1 THR   227      50.198  63.828  39.125  1.00  0.00           O  
ATOM   3438  HG1 THR   227      49.906  64.270  39.926  1.00  0.00           H  
ATOM   3439  C   THR   227      48.714  66.342  37.944  1.00  0.00           C  
ATOM   3440  O   THR   227      47.483  66.369  37.983  1.00  0.00           O  
ATOM   3441  N   GLU   228      49.402  67.332  38.517  1.00  0.00           N  
ATOM   3442  H   GLU   228      50.378  67.151  38.705  1.00  0.00           H  
ATOM   3443  CA  GLU   228      48.849  68.568  38.963  1.00  0.00           C  
ATOM   3444  HA  GLU   228      48.138  68.372  39.766  1.00  0.00           H  
ATOM   3445  CB  GLU   228      50.021  69.315  39.532  1.00  0.00           C  
ATOM   3446  HB2 GLU   228      51.005  69.108  39.112  1.00  0.00           H  
ATOM   3447  HB3 GLU   228      49.809  70.369  39.353  1.00  0.00           H  
ATOM   3448  CG  GLU   228      50.122  68.924  41.020  1.00  0.00           C  
ATOM   3449  HG2 GLU   228      50.070  67.839  41.115  1.00  0.00           H  
ATOM   3450  HG3 GLU   228      51.112  69.222  41.365  1.00  0.00           H  
ATOM   3451  CD  GLU   228      49.018  69.663  41.842  1.00  0.00           C  
ATOM   3452  OE1 GLU   228      49.183  70.854  42.162  1.00  0.00           O  
ATOM   3453  OE2 GLU   228      48.034  68.956  42.210  1.00  0.00           O  
ATOM   3454  C   GLU   228      48.038  69.416  37.917  1.00  0.00           C  
ATOM   3455  O   GLU   228      46.845  69.569  38.124  1.00  0.00           O  
ATOM   3456  N   GLY   229      48.651  69.540  36.760  1.00  0.00           N  
ATOM   3457  H   GLY   229      49.466  68.969  36.588  1.00  0.00           H  
ATOM   3458  CA  GLY   229      47.928  70.030  35.616  1.00  0.00           C  
ATOM   3459  HA2 GLY   229      47.208  70.789  35.923  1.00  0.00           H  
ATOM   3460  HA3 GLY   229      48.531  70.520  34.852  1.00  0.00           H  
ATOM   3461  C   GLY   229      47.058  68.928  34.997  1.00  0.00           C  
ATOM   3462  O   GLY   229      45.925  69.241  34.722  1.00  0.00           O  
ATOM   3463  N   SER   230      47.704  67.834  34.566  1.00  0.00           N  
ATOM   3464  H   SER   230      48.659  67.750  34.884  1.00  0.00           H  
ATOM   3465  CA  SER   230      47.125  66.888  33.604  1.00  0.00           C  
ATOM   3466  HA  SER   230      46.712  67.445  32.763  1.00  0.00           H  
ATOM   3467  CB  SER   230      48.207  65.937  33.013  1.00  0.00           C  
ATOM   3468  HB2 SER   230      47.966  65.359  32.121  1.00  0.00           H  
ATOM   3469  HB3 SER   230      49.062  66.562  32.754  1.00  0.00           H  
ATOM   3470  OG  SER   230      48.550  64.902  33.907  1.00  0.00           O  
ATOM   3471  HG  SER   230      49.510  64.896  33.918  1.00  0.00           H  
ATOM   3472  C   SER   230      46.033  66.070  34.176  1.00  0.00           C  
ATOM   3473  O   SER   230      45.448  65.446  33.242  1.00  0.00           O  
ATOM   3474  N   ASN   231      45.696  66.007  35.446  1.00  0.00           N  
ATOM   3475  H   ASN   231      46.474  66.345  35.995  1.00  0.00           H  
ATOM   3476  CA  ASN   231      44.873  64.964  36.031  1.00  0.00           C  
ATOM   3477  HA  ASN   231      44.086  64.699  35.325  1.00  0.00           H  
ATOM   3478  CB  ASN   231      45.807  63.787  36.252  1.00  0.00           C  
ATOM   3479  HB2 ASN   231      46.633  63.796  35.541  1.00  0.00           H  
ATOM   3480  HB3 ASN   231      46.253  63.698  37.243  1.00  0.00           H  
ATOM   3481  CG  ASN   231      45.199  62.368  36.113  1.00  0.00           C  
ATOM   3482  OD1 ASN   231      44.025  62.123  36.375  1.00  0.00           O  
ATOM   3483  ND2 ASN   231      46.068  61.447  35.865  1.00  0.00           N  
ATOM   3484 HD21 ASN   231      45.637  60.571  35.607  1.00  0.00           H  
ATOM   3485 HD22 ASN   231      46.954  61.784  35.516  1.00  0.00           H  
ATOM   3486  C   ASN   231      44.150  65.133  37.330  1.00  0.00           C  
ATOM   3487  O   ASN   231      42.993  64.674  37.401  1.00  0.00           O  
ATOM   3488  N   ASN   232      44.681  65.973  38.263  1.00  0.00           N  
ATOM   3489  H   ASN   232      45.644  66.252  38.135  1.00  0.00           H  
ATOM   3490  CA  ASN   232      44.251  66.004  39.646  1.00  0.00           C  
ATOM   3491  HA  ASN   232      44.239  65.000  40.070  1.00  0.00           H  
ATOM   3492  CB  ASN   232      45.287  66.879  40.456  1.00  0.00           C  
ATOM   3493  HB2 ASN   232      46.185  66.269  40.549  1.00  0.00           H  
ATOM   3494  HB3 ASN   232      45.427  67.767  39.840  1.00  0.00           H  
ATOM   3495  CG  ASN   232      44.833  67.281  41.823  1.00  0.00           C  
ATOM   3496  OD1 ASN   232      44.759  66.456  42.728  1.00  0.00           O  
ATOM   3497  ND2 ASN   232      44.312  68.465  41.981  1.00  0.00           N  
ATOM   3498 HD21 ASN   232      43.874  68.686  42.864  1.00  0.00           H  
ATOM   3499 HD22 ASN   232      44.713  69.174  41.384  1.00  0.00           H  
ATOM   3500  C   ASN   232      42.812  66.639  39.874  1.00  0.00           C  
ATOM   3501  O   ASN   232      42.123  66.129  40.733  1.00  0.00           O  
ATOM   3502  N   THR   233      42.428  67.627  39.024  1.00  0.00           N  
ATOM   3503  H   THR   233      43.007  67.793  38.213  1.00  0.00           H  
ATOM   3504  CA  THR   233      40.991  67.906  38.745  1.00  0.00           C  
ATOM   3505  HA  THR   233      41.088  68.671  37.975  1.00  0.00           H  
ATOM   3506  CB  THR   233      40.242  66.719  38.076  1.00  0.00           C  
ATOM   3507  HB  THR   233      40.333  65.838  38.711  1.00  0.00           H  
ATOM   3508  CG2 THR   233      38.812  67.093  37.846  1.00  0.00           C  
ATOM   3509 HG21 THR   233      38.187  66.411  37.269  1.00  0.00           H  
ATOM   3510 HG22 THR   233      38.276  67.374  38.753  1.00  0.00           H  
ATOM   3511 HG23 THR   233      38.719  67.958  37.189  1.00  0.00           H  
ATOM   3512  OG1 THR   233      40.849  66.404  36.811  1.00  0.00           O  
ATOM   3513  HG1 THR   233      41.528  65.787  37.093  1.00  0.00           H  
ATOM   3514  C   THR   233      40.208  68.610  39.943  1.00  0.00           C  
ATOM   3515  O   THR   233      39.851  69.785  39.881  1.00  0.00           O  
ATOM   3516  N   GLU   234      39.919  67.833  40.978  1.00  0.00           N  
ATOM   3517  H   GLU   234      40.611  67.114  41.133  1.00  0.00           H  
ATOM   3518  CA  GLU   234      38.930  68.200  42.004  1.00  0.00           C  
ATOM   3519  HA  GLU   234      38.023  68.448  41.453  1.00  0.00           H  
ATOM   3520  CB  GLU   234      38.717  66.929  42.812  1.00  0.00           C  
ATOM   3521  HB2 GLU   234      38.440  66.116  42.140  1.00  0.00           H  
ATOM   3522  HB3 GLU   234      39.669  66.635  43.253  1.00  0.00           H  
ATOM   3523  CG  GLU   234      37.629  66.932  43.858  1.00  0.00           C  
ATOM   3524  HG2 GLU   234      37.634  67.985  44.138  1.00  0.00           H  
ATOM   3525  HG3 GLU   234      36.627  66.890  43.433  1.00  0.00           H  
ATOM   3526  CD  GLU   234      37.812  65.881  44.902  1.00  0.00           C  
ATOM   3527  OE1 GLU   234      37.922  64.674  44.559  1.00  0.00           O  
ATOM   3528  OE2 GLU   234      37.970  66.211  46.094  1.00  0.00           O  
ATOM   3529  C   GLU   234      39.483  69.297  42.899  1.00  0.00           C  
ATOM   3530  O   GLU   234      40.448  69.132  43.641  1.00  0.00           O  
ATOM   3531  N   GLY   235      38.920  70.486  42.748  1.00  0.00           N  
ATOM   3532  H   GLY   235      38.519  70.659  41.837  1.00  0.00           H  
ATOM   3533  CA  GLY   235      39.194  71.675  43.612  1.00  0.00           C  
ATOM   3534  HA2 GLY   235      40.231  71.618  43.943  1.00  0.00           H  
ATOM   3535  HA3 GLY   235      39.136  72.539  42.950  1.00  0.00           H  
ATOM   3536  C   GLY   235      38.331  71.936  44.823  1.00  0.00           C  
ATOM   3537  O   GLY   235      37.796  73.012  45.004  1.00  0.00           O  
ATOM   3538  N   SER   236      38.264  70.897  45.649  1.00  0.00           N  
ATOM   3539  H   SER   236      38.751  70.041  45.423  1.00  0.00           H  
ATOM   3540  CA  SER   236      37.687  70.930  46.933  1.00  0.00           C  
ATOM   3541  HA  SER   236      36.817  71.586  46.927  1.00  0.00           H  
ATOM   3542  CB  SER   236      37.236  69.482  47.331  1.00  0.00           C  
ATOM   3543  HB2 SER   236      36.809  69.571  48.330  1.00  0.00           H  
ATOM   3544  HB3 SER   236      36.443  69.181  46.645  1.00  0.00           H  
ATOM   3545  OG  SER   236      38.296  68.569  47.438  1.00  0.00           O  
ATOM   3546  HG  SER   236      38.085  67.775  46.940  1.00  0.00           H  
ATOM   3547  C   SER   236      38.705  71.408  47.961  1.00  0.00           C  
ATOM   3548  O   SER   236      39.769  71.946  47.616  1.00  0.00           O  
ATOM   3549  N   ASP   237      38.379  71.291  49.279  1.00  0.00           N  
ATOM   3550  H   ASP   237      37.570  70.802  49.633  1.00  0.00           H  
ATOM   3551  CA  ASP   237      39.196  71.973  50.335  1.00  0.00           C  
ATOM   3552  HA  ASP   237      39.745  72.778  49.847  1.00  0.00           H  
ATOM   3553  CB  ASP   237      38.356  72.495  51.522  1.00  0.00           C  
ATOM   3554  HB2 ASP   237      37.475  73.006  51.134  1.00  0.00           H  
ATOM   3555  HB3 ASP   237      37.823  71.672  51.997  1.00  0.00           H  
ATOM   3556  CG  ASP   237      39.206  73.414  52.472  1.00  0.00           C  
ATOM   3557  OD1 ASP   237      39.717  74.406  51.922  1.00  0.00           O  
ATOM   3558  OD2 ASP   237      39.471  73.145  53.632  1.00  0.00           O  
ATOM   3559  C   ASP   237      40.316  70.987  50.907  1.00  0.00           C  
ATOM   3560  O   ASP   237      41.375  71.449  51.381  1.00  0.00           O  
ATOM   3561  N   THR   238      40.109  69.672  50.775  1.00  0.00           N  
ATOM   3562  H   THR   238      39.271  69.456  50.255  1.00  0.00           H  
ATOM   3563  CA  THR   238      40.867  68.588  51.477  1.00  0.00           C  
ATOM   3564  HA  THR   238      41.848  69.024  51.663  1.00  0.00           H  
ATOM   3565  CB  THR   238      40.283  68.147  52.792  1.00  0.00           C  
ATOM   3566  HB  THR   238      40.886  67.259  52.981  1.00  0.00           H  
ATOM   3567  CG2 THR   238      40.466  69.158  54.000  1.00  0.00           C  
ATOM   3568 HG21 THR   238      39.782  70.001  53.902  1.00  0.00           H  
ATOM   3569 HG22 THR   238      40.263  68.677  54.957  1.00  0.00           H  
ATOM   3570 HG23 THR   238      41.508  69.450  54.129  1.00  0.00           H  
ATOM   3571  OG1 THR   238      38.911  67.790  52.626  1.00  0.00           O  
ATOM   3572  HG1 THR   238      38.872  67.044  53.228  1.00  0.00           H  
ATOM   3573  C   THR   238      41.082  67.431  50.462  1.00  0.00           C  
ATOM   3574  O   THR   238      40.172  67.064  49.670  1.00  0.00           O  
ATOM   3575  N   ILE   239      42.137  66.688  50.704  1.00  0.00           N  
ATOM   3576  H   ILE   239      42.605  66.995  51.545  1.00  0.00           H  
ATOM   3577  CA  ILE   239      42.142  65.248  50.384  1.00  0.00           C  
ATOM   3578  HA  ILE   239      41.558  65.051  49.485  1.00  0.00           H  
ATOM   3579  CB  ILE   239      43.570  64.681  50.070  1.00  0.00           C  
ATOM   3580  HB  ILE   239      44.158  64.673  50.987  1.00  0.00           H  
ATOM   3581  CG2 ILE   239      43.370  63.201  49.661  1.00  0.00           C  
ATOM   3582 HG21 ILE   239      42.674  62.652  50.295  1.00  0.00           H  
ATOM   3583 HG22 ILE   239      43.029  63.228  48.626  1.00  0.00           H  
ATOM   3584 HG23 ILE   239      44.328  62.683  49.718  1.00  0.00           H  
ATOM   3585  CG1 ILE   239      44.279  65.559  49.047  1.00  0.00           C  
ATOM   3586 HG12 ILE   239      44.852  64.915  48.380  1.00  0.00           H  
ATOM   3587 HG13 ILE   239      43.527  66.073  48.449  1.00  0.00           H  
ATOM   3588  CD1 ILE   239      45.163  66.624  49.635  1.00  0.00           C  
ATOM   3589 HD11 ILE   239      45.800  66.954  48.814  1.00  0.00           H  
ATOM   3590 HD12 ILE   239      44.583  67.389  50.152  1.00  0.00           H  
ATOM   3591 HD13 ILE   239      45.848  66.175  50.355  1.00  0.00           H  
ATOM   3592  C   ILE   239      41.402  64.436  51.420  1.00  0.00           C  
ATOM   3593  O   ILE   239      41.769  64.360  52.547  1.00  0.00           O  
ATOM   3594  N   THR   240      40.337  63.825  51.013  1.00  0.00           N  
ATOM   3595  H   THR   240      40.051  63.964  50.054  1.00  0.00           H  
ATOM   3596  CA  THR   240      39.539  63.013  51.896  1.00  0.00           C  
ATOM   3597  HA  THR   240      39.641  63.294  52.944  1.00  0.00           H  
ATOM   3598  CB  THR   240      38.026  63.342  51.641  1.00  0.00           C  
ATOM   3599  HB  THR   240      37.741  62.923  50.676  1.00  0.00           H  
ATOM   3600  CG2 THR   240      37.192  62.748  52.782  1.00  0.00           C  
ATOM   3601 HG21 THR   240      36.134  62.887  52.561  1.00  0.00           H  
ATOM   3602 HG22 THR   240      37.261  61.661  52.797  1.00  0.00           H  
ATOM   3603 HG23 THR   240      37.366  63.224  53.747  1.00  0.00           H  
ATOM   3604  OG1 THR   240      37.628  64.662  51.658  1.00  0.00           O  
ATOM   3605  HG1 THR   240      38.481  65.073  51.816  1.00  0.00           H  
ATOM   3606  C   THR   240      39.856  61.524  51.851  1.00  0.00           C  
ATOM   3607  O   THR   240      39.888  60.937  50.744  1.00  0.00           O  
ATOM   3608  N   LEU   241      40.107  60.922  52.997  1.00  0.00           N  
ATOM   3609  H   LEU   241      40.109  61.428  53.871  1.00  0.00           H  
ATOM   3610  CA  LEU   241      40.496  59.525  53.133  1.00  0.00           C  
ATOM   3611  HA  LEU   241      40.628  59.041  52.165  1.00  0.00           H  
ATOM   3612  CB  LEU   241      41.781  59.351  53.962  1.00  0.00           C  
ATOM   3613  HB2 LEU   241      41.588  59.777  54.947  1.00  0.00           H  
ATOM   3614  HB3 LEU   241      41.964  58.276  53.962  1.00  0.00           H  
ATOM   3615  CG  LEU   241      43.146  59.850  53.386  1.00  0.00           C  
ATOM   3616  HG  LEU   241      43.593  59.089  52.746  1.00  0.00           H  
ATOM   3617  CD1 LEU   241      43.190  61.277  52.768  1.00  0.00           C  
ATOM   3618 HD11 LEU   241      44.214  61.487  52.457  1.00  0.00           H  
ATOM   3619 HD12 LEU   241      42.459  61.283  51.960  1.00  0.00           H  
ATOM   3620 HD13 LEU   241      42.850  61.947  53.557  1.00  0.00           H  
ATOM   3621  CD2 LEU   241      44.242  59.991  54.528  1.00  0.00           C  
ATOM   3622 HD21 LEU   241      44.318  59.082  55.124  1.00  0.00           H  
ATOM   3623 HD22 LEU   241      45.209  60.037  54.027  1.00  0.00           H  
ATOM   3624 HD23 LEU   241      44.124  60.912  55.099  1.00  0.00           H  
ATOM   3625  C   LEU   241      39.320  58.845  53.933  1.00  0.00           C  
ATOM   3626  O   LEU   241      39.238  58.922  55.137  1.00  0.00           O  
ATOM   3627  N   PRO   242      38.443  58.095  53.234  1.00  0.00           N  
ATOM   3628  CD  PRO   242      38.194  58.174  51.786  1.00  0.00           C  
ATOM   3629  HD2 PRO   242      39.027  57.718  51.252  1.00  0.00           H  
ATOM   3630  HD3 PRO   242      38.115  59.228  51.518  1.00  0.00           H  
ATOM   3631  CG  PRO   242      36.877  57.557  51.622  1.00  0.00           C  
ATOM   3632  HG2 PRO   242      36.787  57.054  50.660  1.00  0.00           H  
ATOM   3633  HG3 PRO   242      36.081  58.278  51.813  1.00  0.00           H  
ATOM   3634  CB  PRO   242      36.840  56.443  52.724  1.00  0.00           C  
ATOM   3635  HB2 PRO   242      37.322  55.530  52.375  1.00  0.00           H  
ATOM   3636  HB3 PRO   242      35.826  56.158  53.005  1.00  0.00           H  
ATOM   3637  CA  PRO   242      37.588  57.073  53.863  1.00  0.00           C  
ATOM   3638  HA  PRO   242      36.878  57.538  54.547  1.00  0.00           H  
ATOM   3639  C   PRO   242      38.295  56.121  54.772  1.00  0.00           C  
ATOM   3640  O   PRO   242      39.365  55.626  54.381  1.00  0.00           O  
ATOM   3641  N   CYX   243      37.901  55.961  56.047  1.00  0.00           N  
ATOM   3642  H   CYX   243      36.915  56.174  56.100  1.00  0.00           H  
ATOM   3643  CA  CYX   243      38.506  55.184  57.111  1.00  0.00           C  
ATOM   3644  HA  CYX   243      39.333  54.616  56.686  1.00  0.00           H  
ATOM   3645  CB  CYX   243      39.131  56.092  58.162  1.00  0.00           C  
ATOM   3646  HB2 CYX   243      38.302  56.628  58.625  1.00  0.00           H  
ATOM   3647  HB3 CYX   243      39.543  55.482  58.965  1.00  0.00           H  
ATOM   3648  SG  CYX   243      40.331  57.322  57.690  1.00  0.00           S  
ATOM   3649  C   CYX   243      37.572  54.132  57.655  1.00  0.00           C  
ATOM   3650  O   CYX   243      36.445  54.493  57.999  1.00  0.00           O  
ATOM   3651  N   ARG   244      38.093  52.911  57.833  1.00  0.00           N  
ATOM   3652  H   ARG   244      39.010  52.688  57.473  1.00  0.00           H  
ATOM   3653  CA  ARG   244      37.701  52.031  58.975  1.00  0.00           C  
ATOM   3654  HA  ARG   244      36.653  52.171  59.240  1.00  0.00           H  
ATOM   3655  CB  ARG   244      37.991  50.573  58.568  1.00  0.00           C  
ATOM   3656  HB2 ARG   244      38.803  50.521  57.843  1.00  0.00           H  
ATOM   3657  HB3 ARG   244      38.392  49.909  59.334  1.00  0.00           H  
ATOM   3658  CG  ARG   244      36.851  49.803  57.970  1.00  0.00           C  
ATOM   3659  HG2 ARG   244      37.104  48.745  57.897  1.00  0.00           H  
ATOM   3660  HG3 ARG   244      35.966  49.986  58.580  1.00  0.00           H  
ATOM   3661  CD  ARG   244      36.567  50.126  56.442  1.00  0.00           C  
ATOM   3662  HD2 ARG   244      36.581  51.214  56.396  1.00  0.00           H  
ATOM   3663  HD3 ARG   244      37.449  49.719  55.947  1.00  0.00           H  
ATOM   3664  NE  ARG   244      35.327  49.423  56.001  1.00  0.00           N  
ATOM   3665  HE  ARG   244      35.000  48.635  56.542  1.00  0.00           H  
ATOM   3666  CZ  ARG   244      34.656  49.633  54.834  1.00  0.00           C  
ATOM   3667  NH1 ARG   244      34.464  50.870  54.404  1.00  0.00           N  
ATOM   3668 HH11 ARG   244      34.073  51.026  53.486  1.00  0.00           H  
ATOM   3669 HH12 ARG   244      34.684  51.705  54.928  1.00  0.00           H  
ATOM   3670  NH2 ARG   244      33.930  48.761  54.329  1.00  0.00           N  
ATOM   3671 HH21 ARG   244      33.423  48.950  53.476  1.00  0.00           H  
ATOM   3672 HH22 ARG   244      34.337  47.837  54.309  1.00  0.00           H  
ATOM   3673  C   ARG   244      38.461  52.485  60.242  1.00  0.00           C  
ATOM   3674  O   ARG   244      39.617  52.967  60.148  1.00  0.00           O  
ATOM   3675  N   ILE   245      37.783  52.398  61.427  1.00  0.00           N  
ATOM   3676  H   ILE   245      36.844  52.034  61.349  1.00  0.00           H  
ATOM   3677  CA  ILE   245      38.355  52.758  62.744  1.00  0.00           C  
ATOM   3678  HA  ILE   245      39.423  52.951  62.641  1.00  0.00           H  
ATOM   3679  CB  ILE   245      37.710  54.092  63.287  1.00  0.00           C  
ATOM   3680  HB  ILE   245      36.726  53.875  63.702  1.00  0.00           H  
ATOM   3681  CG2 ILE   245      38.480  54.509  64.503  1.00  0.00           C  
ATOM   3682 HG21 ILE   245      38.547  53.663  65.187  1.00  0.00           H  
ATOM   3683 HG22 ILE   245      39.493  54.701  64.151  1.00  0.00           H  
ATOM   3684 HG23 ILE   245      38.054  55.422  64.920  1.00  0.00           H  
ATOM   3685  CG1 ILE   245      37.604  55.211  62.259  1.00  0.00           C  
ATOM   3686 HG12 ILE   245      37.460  56.097  62.877  1.00  0.00           H  
ATOM   3687 HG13 ILE   245      38.497  55.168  61.635  1.00  0.00           H  
ATOM   3688  CD1 ILE   245      36.261  55.296  61.493  1.00  0.00           C  
ATOM   3689 HD11 ILE   245      35.321  55.133  62.021  1.00  0.00           H  
ATOM   3690 HD12 ILE   245      36.279  56.296  61.061  1.00  0.00           H  
ATOM   3691 HD13 ILE   245      36.228  54.608  60.648  1.00  0.00           H  
ATOM   3692  C   ILE   245      38.179  51.545  63.659  1.00  0.00           C  
ATOM   3693  O   ILE   245      37.071  50.937  63.707  1.00  0.00           O  
ATOM   3694  N   LYS   246      39.148  51.144  64.500  1.00  0.00           N  
ATOM   3695  H   LYS   246      39.960  51.744  64.476  1.00  0.00           H  
ATOM   3696  CA  LYS   246      39.136  49.872  65.280  1.00  0.00           C  
ATOM   3697  HA  LYS   246      38.152  49.403  65.323  1.00  0.00           H  
ATOM   3698  CB  LYS   246      40.023  48.856  64.605  1.00  0.00           C  
ATOM   3699  HB2 LYS   246      40.907  49.355  64.210  1.00  0.00           H  
ATOM   3700  HB3 LYS   246      40.233  48.089  65.351  1.00  0.00           H  
ATOM   3701  CG  LYS   246      39.371  48.052  63.465  1.00  0.00           C  
ATOM   3702  HG2 LYS   246      38.436  47.602  63.801  1.00  0.00           H  
ATOM   3703  HG3 LYS   246      39.232  48.705  62.603  1.00  0.00           H  
ATOM   3704  CD  LYS   246      40.322  46.945  62.905  1.00  0.00           C  
ATOM   3705  HD2 LYS   246      40.770  47.528  62.100  1.00  0.00           H  
ATOM   3706  HD3 LYS   246      41.170  46.674  63.534  1.00  0.00           H  
ATOM   3707  CE  LYS   246      39.651  45.606  62.596  1.00  0.00           C  
ATOM   3708  HE2 LYS   246      40.190  44.712  62.909  1.00  0.00           H  
ATOM   3709  HE3 LYS   246      38.721  45.448  63.141  1.00  0.00           H  
ATOM   3710  NZ  LYS   246      39.253  45.448  61.144  1.00  0.00           N  
ATOM   3711  HZ1 LYS   246      39.408  44.488  60.872  1.00  0.00           H  
ATOM   3712  HZ2 LYS   246      38.263  45.628  61.062  1.00  0.00           H  
ATOM   3713  HZ3 LYS   246      39.790  46.023  60.509  1.00  0.00           H  
ATOM   3714  C   LYS   246      39.559  50.265  66.737  1.00  0.00           C  
ATOM   3715  O   LYS   246      40.611  50.767  67.002  1.00  0.00           O  
ATOM   3716  N   GLN   247      38.656  50.279  67.706  1.00  0.00           N  
ATOM   3717  H   GLN   247      37.678  50.360  67.466  1.00  0.00           H  
ATOM   3718  CA  GLN   247      38.992  50.291  69.232  1.00  0.00           C  
ATOM   3719  HA  GLN   247      39.655  51.133  69.435  1.00  0.00           H  
ATOM   3720  CB  GLN   247      37.655  50.401  69.886  1.00  0.00           C  
ATOM   3721  HB2 GLN   247      37.041  51.043  69.254  1.00  0.00           H  
ATOM   3722  HB3 GLN   247      37.154  49.436  69.961  1.00  0.00           H  
ATOM   3723  CG  GLN   247      37.685  51.109  71.275  1.00  0.00           C  
ATOM   3724  HG2 GLN   247      37.787  50.332  72.033  1.00  0.00           H  
ATOM   3725  HG3 GLN   247      38.478  51.846  71.397  1.00  0.00           H  
ATOM   3726  CD  GLN   247      36.445  51.961  71.547  1.00  0.00           C  
ATOM   3727  OE1 GLN   247      35.456  51.519  72.123  1.00  0.00           O  
ATOM   3728  NE2 GLN   247      36.442  53.229  71.210  1.00  0.00           N  
ATOM   3729 HE21 GLN   247      37.211  53.678  70.735  1.00  0.00           H  
ATOM   3730 HE22 GLN   247      35.577  53.747  71.272  1.00  0.00           H  
ATOM   3731  C   GLN   247      39.725  48.935  69.692  1.00  0.00           C  
ATOM   3732  O   GLN   247      39.194  47.861  69.347  1.00  0.00           O  
ATOM   3733  N   ILE   248      40.976  49.005  70.183  1.00  0.00           N  
ATOM   3734  H   ILE   248      41.506  49.857  70.069  1.00  0.00           H  
ATOM   3735  CA  ILE   248      41.650  47.787  70.727  1.00  0.00           C  
ATOM   3736  HA  ILE   248      41.417  46.889  70.154  1.00  0.00           H  
ATOM   3737  CB  ILE   248      43.202  47.783  70.530  1.00  0.00           C  
ATOM   3738  HB  ILE   248      43.349  48.143  69.511  1.00  0.00           H  
ATOM   3739  CG2 ILE   248      44.015  48.737  71.359  1.00  0.00           C  
ATOM   3740 HG21 ILE   248      43.554  49.725  71.329  1.00  0.00           H  
ATOM   3741 HG22 ILE   248      44.029  48.367  72.384  1.00  0.00           H  
ATOM   3742 HG23 ILE   248      45.058  48.770  71.046  1.00  0.00           H  
ATOM   3743  CG1 ILE   248      43.823  46.305  70.492  1.00  0.00           C  
ATOM   3744 HG12 ILE   248      43.368  45.790  69.646  1.00  0.00           H  
ATOM   3745 HG13 ILE   248      44.896  46.419  70.337  1.00  0.00           H  
ATOM   3746  CD1 ILE   248      43.804  45.570  71.813  1.00  0.00           C  
ATOM   3747 HD11 ILE   248      44.372  44.640  71.852  1.00  0.00           H  
ATOM   3748 HD12 ILE   248      44.167  46.150  72.661  1.00  0.00           H  
ATOM   3749 HD13 ILE   248      42.806  45.157  71.960  1.00  0.00           H  
ATOM   3750  C   ILE   248      41.075  47.408  72.138  1.00  0.00           C  
ATOM   3751  O   ILE   248      41.320  48.067  73.131  1.00  0.00           O  
ATOM   3752  N   ILE   249      40.120  46.450  72.113  1.00  0.00           N  
ATOM   3753  H   ILE   249      40.106  45.843  71.305  1.00  0.00           H  
ATOM   3754  CA  ILE   249      39.363  46.185  73.356  1.00  0.00           C  
ATOM   3755  HA  ILE   249      39.378  47.097  73.953  1.00  0.00           H  
ATOM   3756  CB  ILE   249      37.841  45.775  73.131  1.00  0.00           C  
ATOM   3757  HB  ILE   249      37.261  45.799  74.053  1.00  0.00           H  
ATOM   3758  CG2 ILE   249      37.328  46.871  72.183  1.00  0.00           C  
ATOM   3759 HG21 ILE   249      37.745  47.843  72.446  1.00  0.00           H  
ATOM   3760 HG22 ILE   249      37.667  46.565  71.194  1.00  0.00           H  
ATOM   3761 HG23 ILE   249      36.261  46.945  71.972  1.00  0.00           H  
ATOM   3762  CG1 ILE   249      37.646  44.373  72.628  1.00  0.00           C  
ATOM   3763 HG12 ILE   249      38.277  44.277  71.744  1.00  0.00           H  
ATOM   3764 HG13 ILE   249      38.112  43.611  73.253  1.00  0.00           H  
ATOM   3765  CD1 ILE   249      36.173  43.980  72.500  1.00  0.00           C  
ATOM   3766 HD11 ILE   249      35.909  43.641  71.498  1.00  0.00           H  
ATOM   3767 HD12 ILE   249      35.825  43.257  73.238  1.00  0.00           H  
ATOM   3768 HD13 ILE   249      35.454  44.798  72.468  1.00  0.00           H  
ATOM   3769  C   ILE   249      39.994  45.110  74.273  1.00  0.00           C  
ATOM   3770  O   ILE   249      39.980  45.292  75.451  1.00  0.00           O  
ATOM   3771  N   ASN   250      40.798  44.168  73.768  1.00  0.00           N  
ATOM   3772  H   ASN   250      40.978  44.271  72.780  1.00  0.00           H  
ATOM   3773  CA  ASN   250      41.568  43.166  74.574  1.00  0.00           C  
ATOM   3774  HA  ASN   250      41.683  43.649  75.545  1.00  0.00           H  
ATOM   3775  CB  ASN   250      40.714  41.857  74.677  1.00  0.00           C  
ATOM   3776  HB2 ASN   250      40.368  41.518  73.700  1.00  0.00           H  
ATOM   3777  HB3 ASN   250      41.335  41.044  75.055  1.00  0.00           H  
ATOM   3778  CG  ASN   250      39.362  42.039  75.431  1.00  0.00           C  
ATOM   3779  OD1 ASN   250      38.221  41.942  74.964  1.00  0.00           O  
ATOM   3780  ND2 ASN   250      39.518  42.066  76.728  1.00  0.00           N  
ATOM   3781 HD21 ASN   250      38.685  41.929  77.282  1.00  0.00           H  
ATOM   3782 HD22 ASN   250      40.448  41.800  77.019  1.00  0.00           H  
ATOM   3783  C   ASN   250      42.946  42.851  74.044  1.00  0.00           C  
ATOM   3784  O   ASN   250      43.171  42.679  72.878  1.00  0.00           O  
ATOM   3785  N   MET   251      43.774  42.352  74.928  1.00  0.00           N  
ATOM   3786  H   MET   251      43.460  42.236  75.881  1.00  0.00           H  
ATOM   3787  CA  MET   251      45.050  41.685  74.601  1.00  0.00           C  
ATOM   3788  HA  MET   251      44.984  41.330  73.573  1.00  0.00           H  
ATOM   3789  CB  MET   251      46.190  42.809  74.626  1.00  0.00           C  
ATOM   3790  HB2 MET   251      45.754  43.805  74.694  1.00  0.00           H  
ATOM   3791  HB3 MET   251      46.672  42.684  75.595  1.00  0.00           H  
ATOM   3792  CG  MET   251      47.107  42.822  73.371  1.00  0.00           C  
ATOM   3793  HG2 MET   251      46.539  42.739  72.444  1.00  0.00           H  
ATOM   3794  HG3 MET   251      47.543  43.817  73.286  1.00  0.00           H  
ATOM   3795  SD  MET   251      48.421  41.565  73.233  1.00  0.00           S  
ATOM   3796  CE  MET   251      49.462  41.887  74.721  1.00  0.00           C  
ATOM   3797  HE1 MET   251      50.042  40.993  74.950  1.00  0.00           H  
ATOM   3798  HE2 MET   251      50.140  42.730  74.594  1.00  0.00           H  
ATOM   3799  HE3 MET   251      48.842  42.168  75.573  1.00  0.00           H  
ATOM   3800  C   MET   251      45.334  40.509  75.479  1.00  0.00           C  
ATOM   3801  O   MET   251      45.134  40.663  76.669  1.00  0.00           O  
ATOM   3802  N   TRP   252      45.975  39.490  74.978  1.00  0.00           N  
ATOM   3803  H   TRP   252      46.351  39.735  74.073  1.00  0.00           H  
ATOM   3804  CA  TRP   252      46.425  38.320  75.741  1.00  0.00           C  
ATOM   3805  HA  TRP   252      46.517  38.618  76.785  1.00  0.00           H  
ATOM   3806  CB  TRP   252      45.490  37.108  75.672  1.00  0.00           C  
ATOM   3807  HB2 TRP   252      45.386  36.750  74.648  1.00  0.00           H  
ATOM   3808  HB3 TRP   252      45.968  36.268  76.177  1.00  0.00           H  
ATOM   3809  CG  TRP   252      44.104  37.263  76.223  1.00  0.00           C  
ATOM   3810  CD1 TRP   252      43.738  37.029  77.548  1.00  0.00           C  
ATOM   3811  HD1 TRP   252      44.346  36.581  78.319  1.00  0.00           H  
ATOM   3812  NE1 TRP   252      42.400  37.182  77.616  1.00  0.00           N  
ATOM   3813  HE1 TRP   252      41.871  36.939  78.441  1.00  0.00           H  
ATOM   3814  CE2 TRP   252      41.835  37.519  76.440  1.00  0.00           C  
ATOM   3815  CZ2 TRP   252      40.554  37.743  76.074  1.00  0.00           C  
ATOM   3816  HZ2 TRP   252      39.747  37.542  76.763  1.00  0.00           H  
ATOM   3817  CH2 TRP   252      40.237  38.367  74.830  1.00  0.00           C  
ATOM   3818  HH2 TRP   252      39.259  38.623  74.449  1.00  0.00           H  
ATOM   3819  CZ3 TRP   252      41.331  38.579  73.968  1.00  0.00           C  
ATOM   3820  HZ3 TRP   252      41.055  38.984  73.005  1.00  0.00           H  
ATOM   3821  CE3 TRP   252      42.637  38.244  74.283  1.00  0.00           C  
ATOM   3822  HE3 TRP   252      43.387  38.267  73.506  1.00  0.00           H  
ATOM   3823  CD2 TRP   252      42.920  37.685  75.559  1.00  0.00           C  
ATOM   3824  C   TRP   252      47.871  37.860  75.228  1.00  0.00           C  
ATOM   3825  O   TRP   252      48.044  37.488  74.042  1.00  0.00           O  
ATOM   3826  N   CYX   253      48.854  37.844  76.136  1.00  0.00           N  
ATOM   3827  H   CYX   253      48.675  38.087  77.100  1.00  0.00           H  
ATOM   3828  CA  CYX   253      50.324  37.753  75.770  1.00  0.00           C  
ATOM   3829  HA  CYX   253      50.364  38.422  74.910  1.00  0.00           H  
ATOM   3830  CB  CYX   253      51.296  38.398  76.830  1.00  0.00           C  
ATOM   3831  HB2 CYX   253      51.687  37.633  77.500  1.00  0.00           H  
ATOM   3832  HB3 CYX   253      52.196  38.773  76.342  1.00  0.00           H  
ATOM   3833  SG  CYX   253      50.588  39.702  77.885  1.00  0.00           S  
ATOM   3834  C   CYX   253      50.773  36.423  75.253  1.00  0.00           C  
ATOM   3835  O   CYX   253      51.418  36.363  74.170  1.00  0.00           O  
ATOM   3836  N   LYS   254      50.311  35.352  75.958  1.00  0.00           N  
ATOM   3837  H   LYS   254      49.778  35.543  76.794  1.00  0.00           H  
ATOM   3838  CA  LYS   254      50.721  33.972  75.800  1.00  0.00           C  
ATOM   3839  HA  LYS   254      51.761  33.931  75.475  1.00  0.00           H  
ATOM   3840  CB  LYS   254      50.623  33.318  77.207  1.00  0.00           C  
ATOM   3841  HB2 LYS   254      49.624  33.391  77.639  1.00  0.00           H  
ATOM   3842  HB3 LYS   254      51.007  32.304  77.093  1.00  0.00           H  
ATOM   3843  CG  LYS   254      51.520  34.044  78.247  1.00  0.00           C  
ATOM   3844  HG2 LYS   254      52.540  34.122  77.869  1.00  0.00           H  
ATOM   3845  HG3 LYS   254      51.069  35.018  78.439  1.00  0.00           H  
ATOM   3846  CD  LYS   254      51.602  33.313  79.624  1.00  0.00           C  
ATOM   3847  HD2 LYS   254      50.551  33.226  79.899  1.00  0.00           H  
ATOM   3848  HD3 LYS   254      52.057  32.326  79.543  1.00  0.00           H  
ATOM   3849  CE  LYS   254      52.393  34.062  80.753  1.00  0.00           C  
ATOM   3850  HE2 LYS   254      53.002  34.819  80.259  1.00  0.00           H  
ATOM   3851  HE3 LYS   254      51.572  34.517  81.307  1.00  0.00           H  
ATOM   3852  NZ  LYS   254      53.264  33.117  81.517  1.00  0.00           N  
ATOM   3853  HZ1 LYS   254      53.654  33.492  82.369  1.00  0.00           H  
ATOM   3854  HZ2 LYS   254      52.753  32.277  81.748  1.00  0.00           H  
ATOM   3855  HZ3 LYS   254      54.085  32.859  80.987  1.00  0.00           H  
ATOM   3856  C   LYS   254      50.032  33.195  74.605  1.00  0.00           C  
ATOM   3857  O   LYS   254      50.687  32.203  74.220  1.00  0.00           O  
ATOM   3858  N   VAL   255      48.981  33.614  73.871  1.00  0.00           N  
ATOM   3859  H   VAL   255      48.275  34.138  74.368  1.00  0.00           H  
ATOM   3860  CA  VAL   255      48.729  33.356  72.479  1.00  0.00           C  
ATOM   3861  HA  VAL   255      49.264  32.446  72.203  1.00  0.00           H  
ATOM   3862  CB  VAL   255      47.272  33.134  72.163  1.00  0.00           C  
ATOM   3863  HB  VAL   255      47.102  33.083  71.087  1.00  0.00           H  
ATOM   3864  CG1 VAL   255      46.873  31.680  72.536  1.00  0.00           C  
ATOM   3865 HG11 VAL   255      47.264  31.216  73.442  1.00  0.00           H  
ATOM   3866 HG12 VAL   255      45.799  31.649  72.719  1.00  0.00           H  
ATOM   3867 HG13 VAL   255      46.987  31.024  71.673  1.00  0.00           H  
ATOM   3868  CG2 VAL   255      46.373  34.126  72.899  1.00  0.00           C  
ATOM   3869 HG21 VAL   255      46.192  33.988  73.966  1.00  0.00           H  
ATOM   3870 HG22 VAL   255      46.619  35.160  72.660  1.00  0.00           H  
ATOM   3871 HG23 VAL   255      45.372  33.954  72.502  1.00  0.00           H  
ATOM   3872  C   VAL   255      49.242  34.521  71.562  1.00  0.00           C  
ATOM   3873  O   VAL   255      49.283  34.278  70.382  1.00  0.00           O  
ATOM   3874  N   GLY   256      49.535  35.689  72.039  1.00  0.00           N  
ATOM   3875  H   GLY   256      49.530  35.800  73.043  1.00  0.00           H  
ATOM   3876  CA  GLY   256      50.188  36.823  71.386  1.00  0.00           C  
ATOM   3877  HA2 GLY   256      50.725  37.450  72.099  1.00  0.00           H  
ATOM   3878  HA3 GLY   256      50.866  36.409  70.640  1.00  0.00           H  
ATOM   3879  C   GLY   256      49.261  37.847  70.698  1.00  0.00           C  
ATOM   3880  O   GLY   256      49.699  38.582  69.789  1.00  0.00           O  
ATOM   3881  N   LYS   257      47.990  37.857  71.144  1.00  0.00           N  
ATOM   3882  H   LYS   257      47.834  37.311  71.978  1.00  0.00           H  
ATOM   3883  CA  LYS   257      46.842  38.292  70.281  1.00  0.00           C  
ATOM   3884  HA  LYS   257      47.185  38.501  69.268  1.00  0.00           H  
ATOM   3885  CB  LYS   257      45.702  37.296  70.304  1.00  0.00           C  
ATOM   3886  HB2 LYS   257      45.670  36.756  71.250  1.00  0.00           H  
ATOM   3887  HB3 LYS   257      44.746  37.795  70.145  1.00  0.00           H  
ATOM   3888  CG  LYS   257      45.788  36.320  69.123  1.00  0.00           C  
ATOM   3889  HG2 LYS   257      45.884  36.933  68.227  1.00  0.00           H  
ATOM   3890  HG3 LYS   257      46.743  35.795  69.104  1.00  0.00           H  
ATOM   3891  CD  LYS   257      44.549  35.425  69.208  1.00  0.00           C  
ATOM   3892  HD2 LYS   257      44.360  35.186  70.255  1.00  0.00           H  
ATOM   3893  HD3 LYS   257      43.722  36.089  68.955  1.00  0.00           H  
ATOM   3894  CE  LYS   257      44.566  34.155  68.366  1.00  0.00           C  
ATOM   3895  HE2 LYS   257      45.238  33.485  68.901  1.00  0.00           H  
ATOM   3896  HE3 LYS   257      43.614  33.627  68.407  1.00  0.00           H  
ATOM   3897  NZ  LYS   257      44.979  34.452  67.023  1.00  0.00           N  
ATOM   3898  HZ1 LYS   257      45.912  34.840  66.999  1.00  0.00           H  
ATOM   3899  HZ2 LYS   257      44.842  33.728  66.333  1.00  0.00           H  
ATOM   3900  HZ3 LYS   257      44.454  35.236  66.663  1.00  0.00           H  
ATOM   3901  C   LYS   257      46.214  39.593  70.832  1.00  0.00           C  
ATOM   3902  O   LYS   257      45.747  39.553  71.970  1.00  0.00           O  
ATOM   3903  N   MET   258      46.060  40.612  70.023  1.00  0.00           N  
ATOM   3904  H   MET   258      46.288  40.546  69.041  1.00  0.00           H  
ATOM   3905  CA  MET   258      45.201  41.790  70.178  1.00  0.00           C  
ATOM   3906  HA  MET   258      45.201  42.000  71.248  1.00  0.00           H  
ATOM   3907  CB  MET   258      45.781  43.065  69.392  1.00  0.00           C  
ATOM   3908  HB2 MET   258      45.384  43.979  69.834  1.00  0.00           H  
ATOM   3909  HB3 MET   258      46.849  43.109  69.605  1.00  0.00           H  
ATOM   3910  CG  MET   258      45.304  43.125  67.925  1.00  0.00           C  
ATOM   3911  HG2 MET   258      45.028  42.115  67.622  1.00  0.00           H  
ATOM   3912  HG3 MET   258      44.299  43.545  67.882  1.00  0.00           H  
ATOM   3913  SD  MET   258      46.367  43.922  66.721  1.00  0.00           S  
ATOM   3914  CE  MET   258      46.321  45.497  67.545  1.00  0.00           C  
ATOM   3915  HE1 MET   258      47.036  45.603  68.360  1.00  0.00           H  
ATOM   3916  HE2 MET   258      46.435  46.333  66.855  1.00  0.00           H  
ATOM   3917  HE3 MET   258      45.362  45.660  68.036  1.00  0.00           H  
ATOM   3918  C   MET   258      43.754  41.366  69.747  1.00  0.00           C  
ATOM   3919  O   MET   258      43.603  40.368  69.013  1.00  0.00           O  
ATOM   3920  N   MET   259      42.697  42.022  70.218  1.00  0.00           N  
ATOM   3921  H   MET   259      42.808  42.584  71.049  1.00  0.00           H  
ATOM   3922  CA  MET   259      41.311  41.925  69.593  1.00  0.00           C  
ATOM   3923  HA  MET   259      41.448  41.696  68.536  1.00  0.00           H  
ATOM   3924  CB  MET   259      40.462  40.811  70.317  1.00  0.00           C  
ATOM   3925  HB2 MET   259      41.049  40.321  71.093  1.00  0.00           H  
ATOM   3926  HB3 MET   259      39.545  41.241  70.721  1.00  0.00           H  
ATOM   3927  CG  MET   259      40.206  39.686  69.254  1.00  0.00           C  
ATOM   3928  HG2 MET   259      39.468  39.971  68.504  1.00  0.00           H  
ATOM   3929  HG3 MET   259      41.170  39.417  68.822  1.00  0.00           H  
ATOM   3930  SD  MET   259      39.556  38.155  70.004  1.00  0.00           S  
ATOM   3931  CE  MET   259      41.063  37.332  70.610  1.00  0.00           C  
ATOM   3932  HE1 MET   259      41.674  38.067  71.135  1.00  0.00           H  
ATOM   3933  HE2 MET   259      40.765  36.597  71.358  1.00  0.00           H  
ATOM   3934  HE3 MET   259      41.472  36.652  69.863  1.00  0.00           H  
ATOM   3935  C   MET   259      40.648  43.304  69.569  1.00  0.00           C  
ATOM   3936  O   MET   259      40.915  44.128  70.434  1.00  0.00           O  
ATOM   3937  N   TYR   260      39.874  43.607  68.493  1.00  0.00           N  
ATOM   3938  H   TYR   260      39.922  42.987  67.697  1.00  0.00           H  
ATOM   3939  CA  TYR   260      39.191  44.884  68.359  1.00  0.00           C  
ATOM   3940  HA  TYR   260      39.646  45.505  69.131  1.00  0.00           H  
ATOM   3941  CB  TYR   260      39.497  45.458  66.975  1.00  0.00           C  
ATOM   3942  HB2 TYR   260      38.980  44.916  66.183  1.00  0.00           H  
ATOM   3943  HB3 TYR   260      39.033  46.445  66.972  1.00  0.00           H  
ATOM   3944  CG  TYR   260      41.003  45.649  66.703  1.00  0.00           C  
ATOM   3945  CD1 TYR   260      41.582  44.685  65.842  1.00  0.00           C  
ATOM   3946  HD1 TYR   260      41.088  43.750  65.621  1.00  0.00           H  
ATOM   3947  CE1 TYR   260      42.844  44.882  65.300  1.00  0.00           C  
ATOM   3948  HE1 TYR   260      43.177  44.204  64.529  1.00  0.00           H  
ATOM   3949  CZ  TYR   260      43.606  46.016  65.642  1.00  0.00           C  
ATOM   3950  OH  TYR   260      44.717  46.244  64.970  1.00  0.00           O  
ATOM   3951  HH  TYR   260      44.602  46.256  64.017  1.00  0.00           H  
ATOM   3952  CE2 TYR   260      43.146  46.783  66.739  1.00  0.00           C  
ATOM   3953  HE2 TYR   260      43.742  47.522  67.254  1.00  0.00           H  
ATOM   3954  CD2 TYR   260      41.799  46.674  67.219  1.00  0.00           C  
ATOM   3955  HD2 TYR   260      41.433  47.318  68.005  1.00  0.00           H  
ATOM   3956  C   TYR   260      37.698  44.893  68.660  1.00  0.00           C  
ATOM   3957  O   TYR   260      37.079  43.830  68.594  1.00  0.00           O  
ATOM   3958  N   ALA   261      37.033  46.120  68.715  1.00  0.00           N  
ATOM   3959  H   ALA   261      37.616  46.931  68.864  1.00  0.00           H  
ATOM   3960  CA  ALA   261      35.657  46.392  68.161  1.00  0.00           C  
ATOM   3961  HA  ALA   261      35.221  45.618  67.529  1.00  0.00           H  
ATOM   3962  CB  ALA   261      34.696  46.521  69.416  1.00  0.00           C  
ATOM   3963  HB1 ALA   261      35.115  47.289  70.066  1.00  0.00           H  
ATOM   3964  HB2 ALA   261      33.663  46.759  69.159  1.00  0.00           H  
ATOM   3965  HB3 ALA   261      34.662  45.551  69.912  1.00  0.00           H  
ATOM   3966  C   ALA   261      35.576  47.704  67.367  1.00  0.00           C  
ATOM   3967  O   ALA   261      36.535  48.456  67.223  1.00  0.00           O  
ATOM   3968  N   PRO   262      34.421  47.970  66.763  1.00  0.00           N  
ATOM   3969  CD  PRO   262      33.588  46.943  66.120  1.00  0.00           C  
ATOM   3970  HD2 PRO   262      33.336  46.144  66.818  1.00  0.00           H  
ATOM   3971  HD3 PRO   262      34.115  46.572  65.241  1.00  0.00           H  
ATOM   3972  CG  PRO   262      32.310  47.601  65.611  1.00  0.00           C  
ATOM   3973  HG2 PRO   262      31.474  47.213  66.194  1.00  0.00           H  
ATOM   3974  HG3 PRO   262      32.186  47.553  64.529  1.00  0.00           H  
ATOM   3975  CB  PRO   262      32.465  49.086  65.947  1.00  0.00           C  
ATOM   3976  HB2 PRO   262      31.818  49.455  66.743  1.00  0.00           H  
ATOM   3977  HB3 PRO   262      32.418  49.570  64.972  1.00  0.00           H  
ATOM   3978  CA  PRO   262      33.872  49.288  66.482  1.00  0.00           C  
ATOM   3979  HA  PRO   262      34.416  49.637  65.604  1.00  0.00           H  
ATOM   3980  C   PRO   262      34.096  50.293  67.628  1.00  0.00           C  
ATOM   3981  O   PRO   262      33.729  49.993  68.779  1.00  0.00           O  
ATOM   3982  N   PRO   263      34.561  51.496  67.352  1.00  0.00           N  
ATOM   3983  CD  PRO   263      35.406  51.855  66.316  1.00  0.00           C  
ATOM   3984  HD2 PRO   263      35.007  51.899  65.303  1.00  0.00           H  
ATOM   3985  HD3 PRO   263      36.261  51.180  66.359  1.00  0.00           H  
ATOM   3986  CG  PRO   263      35.956  53.308  66.641  1.00  0.00           C  
ATOM   3987  HG2 PRO   263      35.764  53.932  65.768  1.00  0.00           H  
ATOM   3988  HG3 PRO   263      37.019  53.285  66.879  1.00  0.00           H  
ATOM   3989  CB  PRO   263      35.184  53.798  67.803  1.00  0.00           C  
ATOM   3990  HB2 PRO   263      34.675  54.745  67.624  1.00  0.00           H  
ATOM   3991  HB3 PRO   263      35.806  53.967  68.682  1.00  0.00           H  
ATOM   3992  CA  PRO   263      34.205  52.630  68.091  1.00  0.00           C  
ATOM   3993  HA  PRO   263      34.351  52.454  69.157  1.00  0.00           H  
ATOM   3994  C   PRO   263      32.805  53.091  67.695  1.00  0.00           C  
ATOM   3995  O   PRO   263      32.338  52.969  66.618  1.00  0.00           O  
ATOM   3996  N   ILE   264      32.090  53.739  68.647  1.00  0.00           N  
ATOM   3997  H   ILE   264      32.700  54.041  69.393  1.00  0.00           H  
ATOM   3998  CA  ILE   264      30.878  54.512  68.523  1.00  0.00           C  
ATOM   3999  HA  ILE   264      30.119  53.838  68.126  1.00  0.00           H  
ATOM   4000  CB  ILE   264      30.375  54.968  69.893  1.00  0.00           C  
ATOM   4001  HB  ILE   264      31.151  55.588  70.344  1.00  0.00           H  
ATOM   4002  CG2 ILE   264      29.149  55.903  69.857  1.00  0.00           C  
ATOM   4003 HG21 ILE   264      29.445  56.886  69.493  1.00  0.00           H  
ATOM   4004 HG22 ILE   264      28.468  55.401  69.169  1.00  0.00           H  
ATOM   4005 HG23 ILE   264      28.803  56.039  70.882  1.00  0.00           H  
ATOM   4006  CG1 ILE   264      30.099  53.710  70.780  1.00  0.00           C  
ATOM   4007 HG12 ILE   264      30.895  52.965  70.768  1.00  0.00           H  
ATOM   4008 HG13 ILE   264      29.955  53.985  71.825  1.00  0.00           H  
ATOM   4009  CD1 ILE   264      28.769  52.965  70.439  1.00  0.00           C  
ATOM   4010 HD11 ILE   264      27.897  53.538  70.755  1.00  0.00           H  
ATOM   4011 HD12 ILE   264      28.612  52.852  69.366  1.00  0.00           H  
ATOM   4012 HD13 ILE   264      28.791  51.907  70.700  1.00  0.00           H  
ATOM   4013  C   ILE   264      31.099  55.666  67.566  1.00  0.00           C  
ATOM   4014  O   ILE   264      32.007  56.554  67.732  1.00  0.00           O  
ATOM   4015  N   SER   265      30.127  55.897  66.688  1.00  0.00           N  
ATOM   4016  H   SER   265      29.389  55.218  66.805  1.00  0.00           H  
ATOM   4017  CA  SER   265      29.977  57.068  65.852  1.00  0.00           C  
ATOM   4018  HA  SER   265      30.700  57.058  65.037  1.00  0.00           H  
ATOM   4019  CB  SER   265      28.566  57.132  65.316  1.00  0.00           C  
ATOM   4020  HB2 SER   265      27.846  57.311  66.115  1.00  0.00           H  
ATOM   4021  HB3 SER   265      28.542  57.960  64.608  1.00  0.00           H  
ATOM   4022  OG  SER   265      28.306  55.896  64.646  1.00  0.00           O  
ATOM   4023  HG  SER   265      28.444  55.999  63.701  1.00  0.00           H  
ATOM   4024  C   SER   265      30.189  58.414  66.694  1.00  0.00           C  
ATOM   4025  O   SER   265      29.534  58.621  67.712  1.00  0.00           O  
ATOM   4026  N   GLY   266      31.125  59.247  66.323  1.00  0.00           N  
ATOM   4027  H   GLY   266      31.772  58.950  65.607  1.00  0.00           H  
ATOM   4028  CA  GLY   266      31.386  60.622  66.811  1.00  0.00           C  
ATOM   4029  HA2 GLY   266      32.116  60.952  66.071  1.00  0.00           H  
ATOM   4030  HA3 GLY   266      30.434  61.152  66.814  1.00  0.00           H  
ATOM   4031  C   GLY   266      32.048  60.585  68.178  1.00  0.00           C  
ATOM   4032  O   GLY   266      32.484  61.595  68.681  1.00  0.00           O  
ATOM   4033  N   GLN   267      32.212  59.473  68.889  1.00  0.00           N  
ATOM   4034  H   GLN   267      31.961  58.648  68.362  1.00  0.00           H  
ATOM   4035  CA  GLN   267      33.165  59.413  69.996  1.00  0.00           C  
ATOM   4036  HA  GLN   267      33.385  60.398  70.409  1.00  0.00           H  
ATOM   4037  CB  GLN   267      32.603  58.544  71.161  1.00  0.00           C  
ATOM   4038  HB2 GLN   267      32.415  57.549  70.758  1.00  0.00           H  
ATOM   4039  HB3 GLN   267      33.451  58.490  71.844  1.00  0.00           H  
ATOM   4040  CG  GLN   267      31.426  59.025  71.984  1.00  0.00           C  
ATOM   4041  HG2 GLN   267      30.522  58.797  71.419  1.00  0.00           H  
ATOM   4042  HG3 GLN   267      31.400  58.377  72.861  1.00  0.00           H  
ATOM   4043  CD  GLN   267      31.674  60.537  72.390  1.00  0.00           C  
ATOM   4044  OE1 GLN   267      32.765  61.000  72.794  1.00  0.00           O  
ATOM   4045  NE2 GLN   267      30.695  61.337  72.547  1.00  0.00           N  
ATOM   4046 HE21 GLN   267      30.921  62.299  72.758  1.00  0.00           H  
ATOM   4047 HE22 GLN   267      29.762  61.089  72.251  1.00  0.00           H  
ATOM   4048  C   GLN   267      34.505  59.074  69.450  1.00  0.00           C  
ATOM   4049  O   GLN   267      34.937  57.997  69.765  1.00  0.00           O  
ATOM   4050  N   ILE   268      34.974  59.761  68.451  1.00  0.00           N  
ATOM   4051  H   ILE   268      34.513  60.647  68.297  1.00  0.00           H  
ATOM   4052  CA  ILE   268      36.258  59.497  67.702  1.00  0.00           C  
ATOM   4053  HA  ILE   268      36.846  58.821  68.322  1.00  0.00           H  
ATOM   4054  CB  ILE   268      36.120  58.762  66.315  1.00  0.00           C  
ATOM   4055  HB  ILE   268      35.451  59.445  65.792  1.00  0.00           H  
ATOM   4056  CG2 ILE   268      37.544  58.727  65.627  1.00  0.00           C  
ATOM   4057 HG21 ILE   268      37.895  59.733  65.398  1.00  0.00           H  
ATOM   4058 HG22 ILE   268      38.051  58.001  66.263  1.00  0.00           H  
ATOM   4059 HG23 ILE   268      37.614  58.131  64.717  1.00  0.00           H  
ATOM   4060  CG1 ILE   268      35.330  57.506  66.453  1.00  0.00           C  
ATOM   4061 HG12 ILE   268      36.017  56.860  67.000  1.00  0.00           H  
ATOM   4062 HG13 ILE   268      34.464  57.706  67.084  1.00  0.00           H  
ATOM   4063  CD1 ILE   268      34.834  56.914  65.104  1.00  0.00           C  
ATOM   4064 HD11 ILE   268      35.380  55.995  64.892  1.00  0.00           H  
ATOM   4065 HD12 ILE   268      33.760  56.728  65.108  1.00  0.00           H  
ATOM   4066 HD13 ILE   268      34.931  57.633  64.290  1.00  0.00           H  
ATOM   4067  C   ILE   268      37.068  60.760  67.667  1.00  0.00           C  
ATOM   4068  O   ILE   268      36.567  61.847  67.358  1.00  0.00           O  
ATOM   4069  N   ARG   269      38.231  60.703  68.187  1.00  0.00           N  
ATOM   4070  H   ARG   269      38.613  59.819  68.490  1.00  0.00           H  
ATOM   4071  CA  ARG   269      39.136  61.882  68.410  1.00  0.00           C  
ATOM   4072  HA  ARG   269      38.800  62.660  67.725  1.00  0.00           H  
ATOM   4073  CB  ARG   269      39.035  62.352  69.872  1.00  0.00           C  
ATOM   4074  HB2 ARG   269      38.999  61.500  70.551  1.00  0.00           H  
ATOM   4075  HB3 ARG   269      39.947  62.853  70.197  1.00  0.00           H  
ATOM   4076  CG  ARG   269      37.757  63.169  70.234  1.00  0.00           C  
ATOM   4077  HG2 ARG   269      37.749  64.068  69.618  1.00  0.00           H  
ATOM   4078  HG3 ARG   269      36.950  62.566  69.818  1.00  0.00           H  
ATOM   4079  CD  ARG   269      37.741  63.502  71.738  1.00  0.00           C  
ATOM   4080  HD2 ARG   269      37.988  62.663  72.389  1.00  0.00           H  
ATOM   4081  HD3 ARG   269      38.532  64.252  71.726  1.00  0.00           H  
ATOM   4082  NE  ARG   269      36.452  64.061  72.058  1.00  0.00           N  
ATOM   4083  HE  ARG   269      36.376  65.058  72.203  1.00  0.00           H  
ATOM   4084  CZ  ARG   269      35.280  63.468  72.042  1.00  0.00           C  
ATOM   4085  NH1 ARG   269      34.196  64.148  72.309  1.00  0.00           N  
ATOM   4086 HH11 ARG   269      34.401  64.798  73.054  1.00  0.00           H  
ATOM   4087 HH12 ARG   269      33.236  63.836  72.300  1.00  0.00           H  
ATOM   4088  NH2 ARG   269      35.101  62.208  71.897  1.00  0.00           N  
ATOM   4089 HH21 ARG   269      35.920  61.634  72.038  1.00  0.00           H  
ATOM   4090 HH22 ARG   269      34.280  61.890  72.391  1.00  0.00           H  
ATOM   4091  C   ARG   269      40.559  61.512  68.020  1.00  0.00           C  
ATOM   4092  O   ARG   269      41.181  60.682  68.658  1.00  0.00           O  
ATOM   4093  N   CYX   270      41.158  62.091  66.944  1.00  0.00           N  
ATOM   4094  H   CYX   270      40.608  62.721  66.378  1.00  0.00           H  
ATOM   4095  CA  CYX   270      42.598  61.925  66.628  1.00  0.00           C  
ATOM   4096  HA  CYX   270      43.198  61.920  67.539  1.00  0.00           H  
ATOM   4097  CB  CYX   270      42.818  60.684  65.755  1.00  0.00           C  
ATOM   4098  HB2 CYX   270      42.315  59.775  66.085  1.00  0.00           H  
ATOM   4099  HB3 CYX   270      42.408  60.956  64.782  1.00  0.00           H  
ATOM   4100  SG  CYX   270      44.600  60.195  65.536  1.00  0.00           S  
ATOM   4101  C   CYX   270      42.981  63.198  65.850  1.00  0.00           C  
ATOM   4102  O   CYX   270      42.269  63.390  64.835  1.00  0.00           O  
ATOM   4103  N   SER   271      44.088  63.907  66.145  1.00  0.00           N  
ATOM   4104  H   SER   271      44.646  63.480  66.871  1.00  0.00           H  
ATOM   4105  CA  SER   271      44.716  64.939  65.325  1.00  0.00           C  
ATOM   4106  HA  SER   271      44.415  64.789  64.288  1.00  0.00           H  
ATOM   4107  CB  SER   271      44.259  66.348  65.645  1.00  0.00           C  
ATOM   4108  HB2 SER   271      43.184  66.377  65.822  1.00  0.00           H  
ATOM   4109  HB3 SER   271      44.633  66.633  66.628  1.00  0.00           H  
ATOM   4110  OG  SER   271      44.606  67.219  64.628  1.00  0.00           O  
ATOM   4111  HG  SER   271      45.268  67.812  64.991  1.00  0.00           H  
ATOM   4112  C   SER   271      46.248  64.961  65.576  1.00  0.00           C  
ATOM   4113  O   SER   271      46.719  64.592  66.674  1.00  0.00           O  
ATOM   4114  N   SER   272      47.083  65.026  64.528  1.00  0.00           N  
ATOM   4115  H   SER   272      46.568  65.071  63.661  1.00  0.00           H  
ATOM   4116  CA  SER   272      48.491  64.650  64.585  1.00  0.00           C  
ATOM   4117  HA  SER   272      48.983  64.819  65.543  1.00  0.00           H  
ATOM   4118  CB  SER   272      48.568  63.140  64.183  1.00  0.00           C  
ATOM   4119  HB2 SER   272      48.111  62.527  64.960  1.00  0.00           H  
ATOM   4120  HB3 SER   272      48.306  62.963  63.140  1.00  0.00           H  
ATOM   4121  OG  SER   272      49.891  62.685  64.206  1.00  0.00           O  
ATOM   4122  HG  SER   272      49.976  62.358  65.105  1.00  0.00           H  
ATOM   4123  C   SER   272      49.172  65.547  63.537  1.00  0.00           C  
ATOM   4124  O   SER   272      48.579  66.013  62.584  1.00  0.00           O  
ATOM   4125  N   ASN   273      50.543  65.800  63.657  1.00  0.00           N  
ATOM   4126  H   ASN   273      51.027  65.586  64.517  1.00  0.00           H  
ATOM   4127  CA  ASN   273      51.377  66.166  62.515  1.00  0.00           C  
ATOM   4128  HA  ASN   273      50.725  66.680  61.809  1.00  0.00           H  
ATOM   4129  CB  ASN   273      52.625  66.987  62.968  1.00  0.00           C  
ATOM   4130  HB2 ASN   273      53.078  66.423  63.783  1.00  0.00           H  
ATOM   4131  HB3 ASN   273      53.273  67.071  62.095  1.00  0.00           H  
ATOM   4132  CG  ASN   273      52.478  68.376  63.600  1.00  0.00           C  
ATOM   4133  OD1 ASN   273      51.414  68.976  63.467  1.00  0.00           O  
ATOM   4134  ND2 ASN   273      53.041  68.579  64.771  1.00  0.00           N  
ATOM   4135 HD21 ASN   273      52.876  67.821  65.419  1.00  0.00           H  
ATOM   4136 HD22 ASN   273      52.666  69.463  65.082  1.00  0.00           H  
ATOM   4137  C   ASN   273      51.792  64.913  61.741  1.00  0.00           C  
ATOM   4138  O   ASN   273      52.405  64.063  62.334  1.00  0.00           O  
ATOM   4139  N   ILE   274      51.644  64.863  60.455  1.00  0.00           N  
ATOM   4140  H   ILE   274      51.032  65.584  60.101  1.00  0.00           H  
ATOM   4141  CA  ILE   274      52.480  64.143  59.483  1.00  0.00           C  
ATOM   4142  HA  ILE   274      52.465  63.085  59.745  1.00  0.00           H  
ATOM   4143  CB  ILE   274      51.949  64.399  58.057  1.00  0.00           C  
ATOM   4144  HB  ILE   274      52.092  65.417  57.696  1.00  0.00           H  
ATOM   4145  CG2 ILE   274      52.708  63.509  57.146  1.00  0.00           C  
ATOM   4146 HG21 ILE   274      52.655  62.438  57.342  1.00  0.00           H  
ATOM   4147 HG22 ILE   274      52.398  63.527  56.101  1.00  0.00           H  
ATOM   4148 HG23 ILE   274      53.774  63.736  57.113  1.00  0.00           H  
ATOM   4149  CG1 ILE   274      50.394  64.077  58.045  1.00  0.00           C  
ATOM   4150 HG12 ILE   274      50.191  63.123  58.530  1.00  0.00           H  
ATOM   4151 HG13 ILE   274      49.889  64.742  58.746  1.00  0.00           H  
ATOM   4152  CD1 ILE   274      49.670  64.283  56.764  1.00  0.00           C  
ATOM   4153 HD11 ILE   274      48.705  63.776  56.763  1.00  0.00           H  
ATOM   4154 HD12 ILE   274      49.535  65.358  56.643  1.00  0.00           H  
ATOM   4155 HD13 ILE   274      50.173  64.022  55.833  1.00  0.00           H  
ATOM   4156  C   ILE   274      53.900  64.797  59.556  1.00  0.00           C  
ATOM   4157  O   ILE   274      54.037  66.014  59.386  1.00  0.00           O  
ATOM   4158  N   THR   275      54.954  64.010  59.674  1.00  0.00           N  
ATOM   4159  H   THR   275      54.706  63.056  59.894  1.00  0.00           H  
ATOM   4160  CA  THR   275      56.306  64.356  59.748  1.00  0.00           C  
ATOM   4161  HA  THR   275      56.378  65.407  59.467  1.00  0.00           H  
ATOM   4162  CB  THR   275      56.872  64.387  61.170  1.00  0.00           C  
ATOM   4163  HB  THR   275      57.881  64.784  61.058  1.00  0.00           H  
ATOM   4164  CG2 THR   275      55.981  65.265  62.106  1.00  0.00           C  
ATOM   4165 HG21 THR   275      56.579  65.530  62.978  1.00  0.00           H  
ATOM   4166 HG22 THR   275      55.652  66.148  61.558  1.00  0.00           H  
ATOM   4167 HG23 THR   275      55.097  64.647  62.260  1.00  0.00           H  
ATOM   4168  OG1 THR   275      56.934  63.122  61.678  1.00  0.00           O  
ATOM   4169  HG1 THR   275      57.696  62.662  61.317  1.00  0.00           H  
ATOM   4170  C   THR   275      57.167  63.575  58.772  1.00  0.00           C  
ATOM   4171  O   THR   275      58.305  63.946  58.564  1.00  0.00           O  
ATOM   4172  N   GLY   276      56.584  62.713  57.928  1.00  0.00           N  
ATOM   4173  H   GLY   276      55.647  62.403  58.141  1.00  0.00           H  
ATOM   4174  CA  GLY   276      57.357  62.036  56.849  1.00  0.00           C  
ATOM   4175  HA2 GLY   276      57.685  62.812  56.157  1.00  0.00           H  
ATOM   4176  HA3 GLY   276      58.223  61.545  57.294  1.00  0.00           H  
ATOM   4177  C   GLY   276      56.439  61.015  56.098  1.00  0.00           C  
ATOM   4178  O   GLY   276      55.287  60.764  56.507  1.00  0.00           O  
ATOM   4179  N   LEU   277      57.044  60.278  55.185  1.00  0.00           N  
ATOM   4180  H   LEU   277      57.807  60.623  54.620  1.00  0.00           H  
ATOM   4181  CA  LEU   277      56.425  59.046  54.632  1.00  0.00           C  
ATOM   4182  HA  LEU   277      55.811  58.660  55.446  1.00  0.00           H  
ATOM   4183  CB  LEU   277      55.516  59.264  53.490  1.00  0.00           C  
ATOM   4184  HB2 LEU   277      55.146  58.295  53.155  1.00  0.00           H  
ATOM   4185  HB3 LEU   277      54.650  59.851  53.796  1.00  0.00           H  
ATOM   4186  CG  LEU   277      56.149  59.987  52.268  1.00  0.00           C  
ATOM   4187  HG  LEU   277      57.080  60.455  52.586  1.00  0.00           H  
ATOM   4188  CD1 LEU   277      56.507  58.998  51.191  1.00  0.00           C  
ATOM   4189 HD11 LEU   277      57.094  58.147  51.535  1.00  0.00           H  
ATOM   4190 HD12 LEU   277      55.558  58.678  50.760  1.00  0.00           H  
ATOM   4191 HD13 LEU   277      57.018  59.689  50.520  1.00  0.00           H  
ATOM   4192  CD2 LEU   277      55.277  61.168  51.807  1.00  0.00           C  
ATOM   4193 HD21 LEU   277      55.499  62.029  52.438  1.00  0.00           H  
ATOM   4194 HD22 LEU   277      55.602  61.408  50.795  1.00  0.00           H  
ATOM   4195 HD23 LEU   277      54.213  60.933  51.826  1.00  0.00           H  
ATOM   4196  C   LEU   277      57.443  57.877  54.305  1.00  0.00           C  
ATOM   4197  O   LEU   277      58.680  58.032  54.276  1.00  0.00           O  
ATOM   4198  N   LEU   278      56.936  56.682  54.124  1.00  0.00           N  
ATOM   4199  H   LEU   278      55.929  56.615  54.080  1.00  0.00           H  
ATOM   4200  CA  LEU   278      57.720  55.405  53.851  1.00  0.00           C  
ATOM   4201  HA  LEU   278      58.780  55.637  53.749  1.00  0.00           H  
ATOM   4202  CB  LEU   278      57.347  54.379  54.892  1.00  0.00           C  
ATOM   4203  HB2 LEU   278      56.281  54.160  54.825  1.00  0.00           H  
ATOM   4204  HB3 LEU   278      57.884  53.458  54.664  1.00  0.00           H  
ATOM   4205  CG  LEU   278      57.621  54.658  56.394  1.00  0.00           C  
ATOM   4206  HG  LEU   278      57.125  55.613  56.571  1.00  0.00           H  
ATOM   4207  CD1 LEU   278      57.272  53.508  57.324  1.00  0.00           C  
ATOM   4208 HD11 LEU   278      57.366  53.793  58.372  1.00  0.00           H  
ATOM   4209 HD12 LEU   278      56.248  53.197  57.120  1.00  0.00           H  
ATOM   4210 HD13 LEU   278      57.946  52.710  57.010  1.00  0.00           H  
ATOM   4211  CD2 LEU   278      59.158  54.887  56.550  1.00  0.00           C  
ATOM   4212 HD21 LEU   278      59.561  54.704  57.547  1.00  0.00           H  
ATOM   4213 HD22 LEU   278      59.688  54.245  55.847  1.00  0.00           H  
ATOM   4214 HD23 LEU   278      59.327  55.935  56.303  1.00  0.00           H  
ATOM   4215  C   LEU   278      57.315  54.925  52.436  1.00  0.00           C  
ATOM   4216  O   LEU   278      56.130  54.980  52.204  1.00  0.00           O  
ATOM   4217  N   LEU   279      58.234  54.348  51.689  1.00  0.00           N  
ATOM   4218  H   LEU   279      59.161  54.312  52.089  1.00  0.00           H  
ATOM   4219  CA  LEU   279      58.083  54.066  50.260  1.00  0.00           C  
ATOM   4220  HA  LEU   279      57.036  53.779  50.162  1.00  0.00           H  
ATOM   4221  CB  LEU   279      58.511  55.405  49.662  1.00  0.00           C  
ATOM   4222  HB2 LEU   279      58.015  56.215  50.197  1.00  0.00           H  
ATOM   4223  HB3 LEU   279      59.564  55.632  49.827  1.00  0.00           H  
ATOM   4224  CG  LEU   279      58.255  55.582  48.145  1.00  0.00           C  
ATOM   4225  HG  LEU   279      57.969  54.597  47.775  1.00  0.00           H  
ATOM   4226  CD1 LEU   279      57.078  56.547  47.933  1.00  0.00           C  
ATOM   4227 HD11 LEU   279      56.345  56.364  48.718  1.00  0.00           H  
ATOM   4228 HD12 LEU   279      57.366  57.537  48.286  1.00  0.00           H  
ATOM   4229 HD13 LEU   279      56.714  56.577  46.906  1.00  0.00           H  
ATOM   4230  CD2 LEU   279      59.560  56.099  47.451  1.00  0.00           C  
ATOM   4231 HD21 LEU   279      59.361  56.146  46.380  1.00  0.00           H  
ATOM   4232 HD22 LEU   279      59.871  57.109  47.717  1.00  0.00           H  
ATOM   4233 HD23 LEU   279      60.311  55.355  47.715  1.00  0.00           H  
ATOM   4234  C   LEU   279      58.968  52.926  49.681  1.00  0.00           C  
ATOM   4235  O   LEU   279      60.039  52.728  50.222  1.00  0.00           O  
ATOM   4236  N   THR   280      58.642  52.343  48.544  1.00  0.00           N  
ATOM   4237  H   THR   280      57.750  52.601  48.149  1.00  0.00           H  
ATOM   4238  CA  THR   280      59.395  51.390  47.765  1.00  0.00           C  
ATOM   4239  HA  THR   280      60.399  51.371  48.188  1.00  0.00           H  
ATOM   4240  CB  THR   280      58.768  50.016  47.863  1.00  0.00           C  
ATOM   4241  HB  THR   280      58.531  49.929  48.923  1.00  0.00           H  
ATOM   4242  CG2 THR   280      57.387  49.956  47.210  1.00  0.00           C  
ATOM   4243 HG21 THR   280      56.667  50.313  47.946  1.00  0.00           H  
ATOM   4244 HG22 THR   280      57.343  50.462  46.246  1.00  0.00           H  
ATOM   4245 HG23 THR   280      57.003  48.947  47.061  1.00  0.00           H  
ATOM   4246  OG1 THR   280      59.563  48.923  47.460  1.00  0.00           O  
ATOM   4247  HG1 THR   280      59.472  48.779  46.516  1.00  0.00           H  
ATOM   4248  C   THR   280      59.658  51.805  46.274  1.00  0.00           C  
ATOM   4249  O   THR   280      58.795  52.458  45.744  1.00  0.00           O  
ATOM   4250  N   ARG   281      60.603  51.239  45.540  1.00  0.00           N  
ATOM   4251  H   ARG   281      61.476  50.928  45.940  1.00  0.00           H  
ATOM   4252  CA  ARG   281      60.433  50.988  44.095  1.00  0.00           C  
ATOM   4253  HA  ARG   281      60.007  51.847  43.576  1.00  0.00           H  
ATOM   4254  CB  ARG   281      61.768  50.522  43.552  1.00  0.00           C  
ATOM   4255  HB2 ARG   281      62.274  49.773  44.161  1.00  0.00           H  
ATOM   4256  HB3 ARG   281      61.520  50.077  42.589  1.00  0.00           H  
ATOM   4257  CG  ARG   281      62.664  51.801  43.456  1.00  0.00           C  
ATOM   4258  HG2 ARG   281      62.070  52.708  43.570  1.00  0.00           H  
ATOM   4259  HG3 ARG   281      63.491  51.657  44.151  1.00  0.00           H  
ATOM   4260  CD  ARG   281      63.394  51.827  42.113  1.00  0.00           C  
ATOM   4261  HD2 ARG   281      62.588  51.831  41.378  1.00  0.00           H  
ATOM   4262  HD3 ARG   281      63.932  52.775  42.089  1.00  0.00           H  
ATOM   4263  NE  ARG   281      64.256  50.649  41.831  1.00  0.00           N  
ATOM   4264  HE  ARG   281      64.467  49.988  42.565  1.00  0.00           H  
ATOM   4265  CZ  ARG   281      65.063  50.623  40.787  1.00  0.00           C  
ATOM   4266  NH1 ARG   281      65.433  49.491  40.287  1.00  0.00           N  
ATOM   4267 HH11 ARG   281      65.386  48.623  40.801  1.00  0.00           H  
ATOM   4268 HH12 ARG   281      66.147  49.494  39.573  1.00  0.00           H  
ATOM   4269  NH2 ARG   281      65.199  51.543  39.901  1.00  0.00           N  
ATOM   4270 HH21 ARG   281      64.435  51.658  39.251  1.00  0.00           H  
ATOM   4271 HH22 ARG   281      66.147  51.691  39.585  1.00  0.00           H  
ATOM   4272  C   ARG   281      59.338  49.919  44.045  1.00  0.00           C  
ATOM   4273  O   ARG   281      59.321  48.875  44.799  1.00  0.00           O  
ATOM   4274  N   ASP   282      58.466  50.049  43.059  1.00  0.00           N  
ATOM   4275  H   ASP   282      58.600  50.898  42.528  1.00  0.00           H  
ATOM   4276  CA  ASP   282      57.413  49.066  42.695  1.00  0.00           C  
ATOM   4277  HA  ASP   282      56.936  48.688  43.599  1.00  0.00           H  
ATOM   4278  CB  ASP   282      56.198  49.697  42.030  1.00  0.00           C  
ATOM   4279  HB2 ASP   282      55.773  50.405  42.741  1.00  0.00           H  
ATOM   4280  HB3 ASP   282      56.586  50.311  41.217  1.00  0.00           H  
ATOM   4281  CG  ASP   282      55.034  48.738  41.650  1.00  0.00           C  
ATOM   4282  OD1 ASP   282      54.858  47.607  42.227  1.00  0.00           O  
ATOM   4283  OD2 ASP   282      54.209  49.020  40.796  1.00  0.00           O  
ATOM   4284  C   ASP   282      57.910  47.800  41.930  1.00  0.00           C  
ATOM   4285  O   ASP   282      57.700  47.599  40.718  1.00  0.00           O  
ATOM   4286  N   GLY   283      58.746  46.984  42.591  1.00  0.00           N  
ATOM   4287  H   GLY   283      58.927  47.230  43.554  1.00  0.00           H  
ATOM   4288  CA  GLY   283      59.548  45.881  41.927  1.00  0.00           C  
ATOM   4289  HA2 GLY   283      59.949  45.117  42.593  1.00  0.00           H  
ATOM   4290  HA3 GLY   283      58.850  45.427  41.223  1.00  0.00           H  
ATOM   4291  C   GLY   283      60.824  46.393  41.134  1.00  0.00           C  
ATOM   4292  O   GLY   283      61.723  45.579  41.008  1.00  0.00           O  
ATOM   4293  N   GLY   284      60.937  47.613  40.595  1.00  0.00           N  
ATOM   4294  H   GLY   284      60.113  48.193  40.534  1.00  0.00           H  
ATOM   4295  CA  GLY   284      62.201  48.180  40.184  1.00  0.00           C  
ATOM   4296  HA2 GLY   284      62.321  49.102  40.754  1.00  0.00           H  
ATOM   4297  HA3 GLY   284      63.005  47.493  40.446  1.00  0.00           H  
ATOM   4298  C   GLY   284      62.164  48.321  38.675  1.00  0.00           C  
ATOM   4299  O   GLY   284      62.162  47.331  37.898  1.00  0.00           O  
ATOM   4300  N   ASN   285      61.716  49.461  38.096  1.00  0.00           N  
ATOM   4301  H   ASN   285      61.847  50.277  38.677  1.00  0.00           H  
ATOM   4302  CA  ASN   285      61.304  49.656  36.681  1.00  0.00           C  
ATOM   4303  HA  ASN   285      60.757  48.751  36.416  1.00  0.00           H  
ATOM   4304  CB  ASN   285      60.342  50.817  36.459  1.00  0.00           C  
ATOM   4305  HB2 ASN   285      59.775  50.950  37.380  1.00  0.00           H  
ATOM   4306  HB3 ASN   285      60.964  51.677  36.211  1.00  0.00           H  
ATOM   4307  CG  ASN   285      59.347  50.550  35.377  1.00  0.00           C  
ATOM   4308  OD1 ASN   285      59.535  51.130  34.302  1.00  0.00           O  
ATOM   4309  ND2 ASN   285      58.533  49.529  35.414  1.00  0.00           N  
ATOM   4310 HD21 ASN   285      58.137  49.287  36.311  1.00  0.00           H  
ATOM   4311 HD22 ASN   285      58.154  49.232  34.526  1.00  0.00           H  
ATOM   4312  C   ASN   285      62.559  49.703  35.742  1.00  0.00           C  
ATOM   4313  O   ASN   285      62.456  49.376  34.558  1.00  0.00           O  
ATOM   4314  N   SER   286      63.676  50.272  36.205  1.00  0.00           N  
ATOM   4315  H   SER   286      63.603  50.611  37.153  1.00  0.00           H  
ATOM   4316  CA  SER   286      65.028  50.069  35.639  1.00  0.00           C  
ATOM   4317  HA  SER   286      65.749  50.656  36.209  1.00  0.00           H  
ATOM   4318  CB  SER   286      65.442  48.617  35.856  1.00  0.00           C  
ATOM   4319  HB2 SER   286      64.725  47.959  35.364  1.00  0.00           H  
ATOM   4320  HB3 SER   286      66.402  48.351  35.414  1.00  0.00           H  
ATOM   4321  OG  SER   286      65.421  48.215  37.236  1.00  0.00           O  
ATOM   4322  HG  SER   286      66.222  48.618  37.578  1.00  0.00           H  
ATOM   4323  C   SER   286      65.253  50.491  34.249  1.00  0.00           C  
ATOM   4324  O   SER   286      66.030  49.883  33.447  1.00  0.00           O  
ATOM   4325  N   ASN   287      64.822  51.721  33.925  1.00  0.00           N  
ATOM   4326  H   ASN   287      64.757  52.337  34.723  1.00  0.00           H  
ATOM   4327  CA  ASN   287      64.930  52.293  32.570  1.00  0.00           C  
ATOM   4328  HA  ASN   287      65.714  51.737  32.055  1.00  0.00           H  
ATOM   4329  CB  ASN   287      63.555  52.085  31.887  1.00  0.00           C  
ATOM   4330  HB2 ASN   287      63.645  51.967  30.807  1.00  0.00           H  
ATOM   4331  HB3 ASN   287      63.098  51.156  32.228  1.00  0.00           H  
ATOM   4332  CG  ASN   287      62.542  53.231  32.193  1.00  0.00           C  
ATOM   4333  OD1 ASN   287      62.789  54.374  31.839  1.00  0.00           O  
ATOM   4334  ND2 ASN   287      61.333  52.894  32.563  1.00  0.00           N  
ATOM   4335 HD21 ASN   287      60.823  53.545  33.143  1.00  0.00           H  
ATOM   4336 HD22 ASN   287      60.997  51.948  32.456  1.00  0.00           H  
ATOM   4337  C   ASN   287      65.544  53.730  32.560  1.00  0.00           C  
ATOM   4338  O   ASN   287      65.918  54.287  33.591  1.00  0.00           O  
ATOM   4339  N   ASN   288      65.647  54.329  31.349  1.00  0.00           N  
ATOM   4340  H   ASN   288      65.578  53.598  30.656  1.00  0.00           H  
ATOM   4341  CA  ASN   288      66.170  55.670  31.211  1.00  0.00           C  
ATOM   4342  HA  ASN   288      67.160  55.769  31.658  1.00  0.00           H  
ATOM   4343  CB  ASN   288      66.411  55.971  29.730  1.00  0.00           C  
ATOM   4344  HB2 ASN   288      66.992  55.213  29.204  1.00  0.00           H  
ATOM   4345  HB3 ASN   288      65.399  56.078  29.339  1.00  0.00           H  
ATOM   4346  CG  ASN   288      67.091  57.320  29.590  1.00  0.00           C  
ATOM   4347  OD1 ASN   288      67.995  57.704  30.330  1.00  0.00           O  
ATOM   4348  ND2 ASN   288      66.931  58.016  28.500  1.00  0.00           N  
ATOM   4349 HD21 ASN   288      67.740  58.612  28.400  1.00  0.00           H  
ATOM   4350 HD22 ASN   288      66.724  57.452  27.688  1.00  0.00           H  
ATOM   4351  C   ASN   288      65.229  56.677  31.965  1.00  0.00           C  
ATOM   4352  O   ASN   288      65.708  57.335  32.885  1.00  0.00           O  
ATOM   4353  N   GLU   289      64.028  56.940  31.451  1.00  0.00           N  
ATOM   4354  H   GLU   289      63.753  56.458  30.607  1.00  0.00           H  
ATOM   4355  CA  GLU   289      63.188  58.167  31.733  1.00  0.00           C  
ATOM   4356  HA  GLU   289      63.932  58.945  31.902  1.00  0.00           H  
ATOM   4357  CB  GLU   289      62.331  58.518  30.470  1.00  0.00           C  
ATOM   4358  HB2 GLU   289      63.072  58.517  29.671  1.00  0.00           H  
ATOM   4359  HB3 GLU   289      61.611  57.721  30.286  1.00  0.00           H  
ATOM   4360  CG  GLU   289      61.741  59.916  30.574  1.00  0.00           C  
ATOM   4361  HG2 GLU   289      60.766  59.807  31.050  1.00  0.00           H  
ATOM   4362  HG3 GLU   289      62.291  60.547  31.271  1.00  0.00           H  
ATOM   4363  CD  GLU   289      61.684  60.699  29.317  1.00  0.00           C  
ATOM   4364  OE1 GLU   289      60.631  60.829  28.678  1.00  0.00           O  
ATOM   4365  OE2 GLU   289      62.756  61.176  28.864  1.00  0.00           O  
ATOM   4366  C   GLU   289      62.308  58.128  33.001  1.00  0.00           C  
ATOM   4367  O   GLU   289      62.269  59.148  33.676  1.00  0.00           O  
ATOM   4368  N   SER   290      61.762  56.966  33.359  1.00  0.00           N  
ATOM   4369  H   SER   290      61.944  56.163  32.774  1.00  0.00           H  
ATOM   4370  CA  SER   290      60.654  56.914  34.347  1.00  0.00           C  
ATOM   4371  HA  SER   290      60.571  57.868  34.867  1.00  0.00           H  
ATOM   4372  CB  SER   290      59.346  56.687  33.670  1.00  0.00           C  
ATOM   4373  HB2 SER   290      59.528  55.978  32.862  1.00  0.00           H  
ATOM   4374  HB3 SER   290      58.692  56.195  34.389  1.00  0.00           H  
ATOM   4375  OG  SER   290      58.737  57.836  33.061  1.00  0.00           O  
ATOM   4376  HG  SER   290      58.709  57.721  32.108  1.00  0.00           H  
ATOM   4377  C   SER   290      60.893  55.820  35.462  1.00  0.00           C  
ATOM   4378  O   SER   290      61.386  54.715  35.254  1.00  0.00           O  
ATOM   4379  N   GLU   291      60.614  56.135  36.729  1.00  0.00           N  
ATOM   4380  H   GLU   291      60.285  57.082  36.857  1.00  0.00           H  
ATOM   4381  CA  GLU   291      60.653  55.144  37.862  1.00  0.00           C  
ATOM   4382  HA  GLU   291      60.560  54.141  37.444  1.00  0.00           H  
ATOM   4383  CB  GLU   291      62.086  55.210  38.525  1.00  0.00           C  
ATOM   4384  HB2 GLU   291      62.840  55.097  37.745  1.00  0.00           H  
ATOM   4385  HB3 GLU   291      62.186  56.160  39.049  1.00  0.00           H  
ATOM   4386  CG  GLU   291      62.381  54.120  39.540  1.00  0.00           C  
ATOM   4387  HG2 GLU   291      63.357  54.224  40.015  1.00  0.00           H  
ATOM   4388  HG3 GLU   291      61.627  54.280  40.312  1.00  0.00           H  
ATOM   4389  CD  GLU   291      62.247  52.645  39.049  1.00  0.00           C  
ATOM   4390  OE1 GLU   291      63.031  52.161  38.232  1.00  0.00           O  
ATOM   4391  OE2 GLU   291      61.300  51.971  39.493  1.00  0.00           O  
ATOM   4392  C   GLU   291      59.467  55.258  38.810  1.00  0.00           C  
ATOM   4393  O   GLU   291      58.936  56.373  39.122  1.00  0.00           O  
ATOM   4394  N   ILE   292      58.916  54.090  39.073  1.00  0.00           N  
ATOM   4395  H   ILE   292      59.491  53.271  38.933  1.00  0.00           H  
ATOM   4396  CA  ILE   292      57.618  53.812  39.647  1.00  0.00           C  
ATOM   4397  HA  ILE   292      56.976  54.689  39.564  1.00  0.00           H  
ATOM   4398  CB  ILE   292      56.836  52.697  38.869  1.00  0.00           C  
ATOM   4399  HB  ILE   292      57.359  51.742  38.848  1.00  0.00           H  
ATOM   4400  CG2 ILE   292      55.405  52.497  39.448  1.00  0.00           C  
ATOM   4401 HG21 ILE   292      55.498  52.528  40.534  1.00  0.00           H  
ATOM   4402 HG22 ILE   292      54.854  53.417  39.252  1.00  0.00           H  
ATOM   4403 HG23 ILE   292      54.925  51.565  39.153  1.00  0.00           H  
ATOM   4404  CG1 ILE   292      56.583  53.123  37.339  1.00  0.00           C  
ATOM   4405 HG12 ILE   292      55.786  53.865  37.282  1.00  0.00           H  
ATOM   4406 HG13 ILE   292      57.507  53.576  36.981  1.00  0.00           H  
ATOM   4407  CD1 ILE   292      56.082  52.045  36.402  1.00  0.00           C  
ATOM   4408 HD11 ILE   292      55.060  51.777  36.667  1.00  0.00           H  
ATOM   4409 HD12 ILE   292      56.046  52.223  35.327  1.00  0.00           H  
ATOM   4410 HD13 ILE   292      56.747  51.211  36.625  1.00  0.00           H  
ATOM   4411  C   ILE   292      57.688  53.432  41.126  1.00  0.00           C  
ATOM   4412  O   ILE   292      58.118  52.351  41.453  1.00  0.00           O  
ATOM   4413  N   PHE   293      57.197  54.305  41.960  1.00  0.00           N  
ATOM   4414  H   PHE   293      56.885  55.194  41.595  1.00  0.00           H  
ATOM   4415  CA  PHE   293      57.111  54.193  43.411  1.00  0.00           C  
ATOM   4416  HA  PHE   293      57.797  53.386  43.672  1.00  0.00           H  
ATOM   4417  CB  PHE   293      57.696  55.490  44.067  1.00  0.00           C  
ATOM   4418  HB2 PHE   293      57.065  56.322  43.754  1.00  0.00           H  
ATOM   4419  HB3 PHE   293      57.697  55.453  45.157  1.00  0.00           H  
ATOM   4420  CG  PHE   293      59.062  55.759  43.535  1.00  0.00           C  
ATOM   4421  CD1 PHE   293      59.338  56.798  42.563  1.00  0.00           C  
ATOM   4422  HD1 PHE   293      58.467  57.245  42.108  1.00  0.00           H  
ATOM   4423  CE1 PHE   293      60.596  56.857  41.972  1.00  0.00           C  
ATOM   4424  HE1 PHE   293      60.843  57.566  41.196  1.00  0.00           H  
ATOM   4425  CZ  PHE   293      61.692  56.254  42.702  1.00  0.00           C  
ATOM   4426  HZ  PHE   293      62.672  56.252  42.248  1.00  0.00           H  
ATOM   4427  CE2 PHE   293      61.500  55.497  43.853  1.00  0.00           C  
ATOM   4428  HE2 PHE   293      62.317  55.053  44.403  1.00  0.00           H  
ATOM   4429  CD2 PHE   293      60.146  55.166  44.151  1.00  0.00           C  
ATOM   4430  HD2 PHE   293      59.960  54.485  44.968  1.00  0.00           H  
ATOM   4431  C   PHE   293      55.735  53.868  43.951  1.00  0.00           C  
ATOM   4432  O   PHE   293      54.706  54.559  43.656  1.00  0.00           O  
ATOM   4433  N   ARG   294      55.662  52.810  44.746  1.00  0.00           N  
ATOM   4434  H   ARG   294      56.541  52.334  44.887  1.00  0.00           H  
ATOM   4435  CA  ARG   294      54.571  52.467  45.722  1.00  0.00           C  
ATOM   4436  HA  ARG   294      53.678  53.019  45.428  1.00  0.00           H  
ATOM   4437  CB  ARG   294      54.322  50.928  45.800  1.00  0.00           C  
ATOM   4438  HB2 ARG   294      55.289  50.470  45.590  1.00  0.00           H  
ATOM   4439  HB3 ARG   294      53.926  50.580  46.754  1.00  0.00           H  
ATOM   4440  CG  ARG   294      53.306  50.587  44.780  1.00  0.00           C  
ATOM   4441  HG2 ARG   294      52.351  50.945  45.162  1.00  0.00           H  
ATOM   4442  HG3 ARG   294      53.542  51.005  43.801  1.00  0.00           H  
ATOM   4443  CD  ARG   294      53.062  49.113  44.553  1.00  0.00           C  
ATOM   4444  HD2 ARG   294      53.997  48.552  44.546  1.00  0.00           H  
ATOM   4445  HD3 ARG   294      52.339  48.828  45.317  1.00  0.00           H  
ATOM   4446  NE  ARG   294      52.397  48.785  43.268  1.00  0.00           N  
ATOM   4447  HE  ARG   294      52.949  48.234  42.627  1.00  0.00           H  
ATOM   4448  CZ  ARG   294      51.090  48.668  43.050  1.00  0.00           C  
ATOM   4449  NH1 ARG   294      50.682  47.741  42.213  1.00  0.00           N  
ATOM   4450 HH11 ARG   294      49.774  47.879  41.792  1.00  0.00           H  
ATOM   4451 HH12 ARG   294      51.238  47.010  41.792  1.00  0.00           H  
ATOM   4452  NH2 ARG   294      50.187  49.426  43.586  1.00  0.00           N  
ATOM   4453 HH21 ARG   294      50.377  49.903  44.455  1.00  0.00           H  
ATOM   4454 HH22 ARG   294      49.253  49.056  43.476  1.00  0.00           H  
ATOM   4455  C   ARG   294      54.924  52.998  47.115  1.00  0.00           C  
ATOM   4456  O   ARG   294      55.945  52.559  47.624  1.00  0.00           O  
ATOM   4457  N   PRO   295      54.030  53.536  47.960  1.00  0.00           N  
ATOM   4458  CD  PRO   295      52.900  54.282  47.582  1.00  0.00           C  
ATOM   4459  HD2 PRO   295      51.991  53.714  47.383  1.00  0.00           H  
ATOM   4460  HD3 PRO   295      53.075  54.909  46.708  1.00  0.00           H  
ATOM   4461  CG  PRO   295      52.608  55.216  48.696  1.00  0.00           C  
ATOM   4462  HG2 PRO   295      51.548  55.264  48.946  1.00  0.00           H  
ATOM   4463  HG3 PRO   295      53.094  56.144  48.393  1.00  0.00           H  
ATOM   4464  CB  PRO   295      53.364  54.694  49.965  1.00  0.00           C  
ATOM   4465  HB2 PRO   295      52.650  54.405  50.737  1.00  0.00           H  
ATOM   4466  HB3 PRO   295      54.082  55.359  50.446  1.00  0.00           H  
ATOM   4467  CA  PRO   295      54.168  53.583  49.394  1.00  0.00           C  
ATOM   4468  HA  PRO   295      55.178  53.988  49.446  1.00  0.00           H  
ATOM   4469  C   PRO   295      54.061  52.259  50.253  1.00  0.00           C  
ATOM   4470  O   PRO   295      53.432  51.267  49.848  1.00  0.00           O  
ATOM   4471  N   GLY   296      54.520  52.465  51.524  1.00  0.00           N  
ATOM   4472  H   GLY   296      55.068  53.285  51.743  1.00  0.00           H  
ATOM   4473  CA  GLY   296      54.363  51.471  52.490  1.00  0.00           C  
ATOM   4474  HA2 GLY   296      53.612  51.833  53.192  1.00  0.00           H  
ATOM   4475  HA3 GLY   296      54.056  50.509  52.081  1.00  0.00           H  
ATOM   4476  C   GLY   296      55.651  51.117  53.247  1.00  0.00           C  
ATOM   4477  O   GLY   296      56.692  50.958  52.582  1.00  0.00           O  
ATOM   4478  N   GLY   297      55.725  51.060  54.623  1.00  0.00           N  
ATOM   4479  H   GLY   297      55.050  51.529  55.210  1.00  0.00           H  
ATOM   4480  CA  GLY   297      56.803  50.441  55.295  1.00  0.00           C  
ATOM   4481  HA2 GLY   297      57.761  50.908  55.066  1.00  0.00           H  
ATOM   4482  HA3 GLY   297      56.671  50.573  56.369  1.00  0.00           H  
ATOM   4483  C   GLY   297      56.900  48.952  55.016  1.00  0.00           C  
ATOM   4484  O   GLY   297      55.775  48.344  55.016  1.00  0.00           O  
ATOM   4485  N   GLY   298      58.024  48.258  54.766  1.00  0.00           N  
ATOM   4486  H   GLY   298      58.922  48.719  54.811  1.00  0.00           H  
ATOM   4487  CA  GLY   298      57.959  46.887  54.496  1.00  0.00           C  
ATOM   4488  HA2 GLY   298      57.043  46.643  53.958  1.00  0.00           H  
ATOM   4489  HA3 GLY   298      58.723  46.621  53.766  1.00  0.00           H  
ATOM   4490  C   GLY   298      58.138  45.896  55.712  1.00  0.00           C  
ATOM   4491  O   GLY   298      57.832  44.743  55.534  1.00  0.00           O  
ATOM   4492  N   ASP   299      58.610  46.415  56.837  1.00  0.00           N  
ATOM   4493  H   ASP   299      59.019  47.338  56.834  1.00  0.00           H  
ATOM   4494  CA  ASP   299      58.328  45.861  58.138  1.00  0.00           C  
ATOM   4495  HA  ASP   299      57.920  44.851  58.082  1.00  0.00           H  
ATOM   4496  CB  ASP   299      59.751  45.721  58.750  1.00  0.00           C  
ATOM   4497  HB2 ASP   299      60.393  44.944  58.336  1.00  0.00           H  
ATOM   4498  HB3 ASP   299      60.294  46.661  58.653  1.00  0.00           H  
ATOM   4499  CG  ASP   299      59.855  45.417  60.237  1.00  0.00           C  
ATOM   4500  OD1 ASP   299      60.866  45.642  60.914  1.00  0.00           O  
ATOM   4501  OD2 ASP   299      58.824  45.292  60.901  1.00  0.00           O  
ATOM   4502  C   ASP   299      57.434  46.872  58.875  1.00  0.00           C  
ATOM   4503  O   ASP   299      57.605  48.097  58.749  1.00  0.00           O  
ATOM   4504  N   MET   300      56.500  46.378  59.604  1.00  0.00           N  
ATOM   4505  H   MET   300      56.346  45.382  59.536  1.00  0.00           H  
ATOM   4506  CA  MET   300      55.797  47.135  60.689  1.00  0.00           C  
ATOM   4507  HA  MET   300      55.014  47.758  60.258  1.00  0.00           H  
ATOM   4508  CB  MET   300      55.114  46.169  61.633  1.00  0.00           C  
ATOM   4509  HB2 MET   300      54.412  45.581  61.041  1.00  0.00           H  
ATOM   4510  HB3 MET   300      55.885  45.542  62.082  1.00  0.00           H  
ATOM   4511  CG  MET   300      54.436  46.814  62.867  1.00  0.00           C  
ATOM   4512  HG2 MET   300      54.288  47.866  62.622  1.00  0.00           H  
ATOM   4513  HG3 MET   300      53.485  46.295  62.978  1.00  0.00           H  
ATOM   4514  SD  MET   300      55.457  46.669  64.334  1.00  0.00           S  
ATOM   4515  CE  MET   300      55.766  48.384  64.715  1.00  0.00           C  
ATOM   4516  HE1 MET   300      55.051  48.714  65.468  1.00  0.00           H  
ATOM   4517  HE2 MET   300      56.774  48.520  65.108  1.00  0.00           H  
ATOM   4518  HE3 MET   300      55.766  49.005  63.819  1.00  0.00           H  
ATOM   4519  C   MET   300      56.757  48.156  61.432  1.00  0.00           C  
ATOM   4520  O   MET   300      56.395  49.321  61.510  1.00  0.00           O  
ATOM   4521  N   ARG   301      57.973  47.746  61.798  1.00  0.00           N  
ATOM   4522  H   ARG   301      58.198  46.845  61.401  1.00  0.00           H  
ATOM   4523  CA  ARG   301      58.838  48.497  62.668  1.00  0.00           C  
ATOM   4524  HA  ARG   301      58.261  49.080  63.386  1.00  0.00           H  
ATOM   4525  CB  ARG   301      59.709  47.568  63.495  1.00  0.00           C  
ATOM   4526  HB2 ARG   301      60.570  47.242  62.912  1.00  0.00           H  
ATOM   4527  HB3 ARG   301      60.180  48.206  64.244  1.00  0.00           H  
ATOM   4528  CG  ARG   301      58.980  46.421  64.181  1.00  0.00           C  
ATOM   4529  HG2 ARG   301      58.318  46.817  64.952  1.00  0.00           H  
ATOM   4530  HG3 ARG   301      58.378  45.781  63.537  1.00  0.00           H  
ATOM   4531  CD  ARG   301      60.124  45.482  64.771  1.00  0.00           C  
ATOM   4532  HD2 ARG   301      60.733  46.089  65.440  1.00  0.00           H  
ATOM   4533  HD3 ARG   301      59.683  44.596  65.229  1.00  0.00           H  
ATOM   4534  NE  ARG   301      60.905  44.965  63.603  1.00  0.00           N  
ATOM   4535  HE  ARG   301      60.584  45.211  62.677  1.00  0.00           H  
ATOM   4536  CZ  ARG   301      62.063  44.302  63.601  1.00  0.00           C  
ATOM   4537  NH1 ARG   301      62.557  44.004  62.461  1.00  0.00           N  
ATOM   4538 HH11 ARG   301      63.487  43.626  62.344  1.00  0.00           H  
ATOM   4539 HH12 ARG   301      62.142  44.565  61.731  1.00  0.00           H  
ATOM   4540  NH2 ARG   301      62.619  43.789  64.669  1.00  0.00           N  
ATOM   4541 HH21 ARG   301      62.436  44.238  65.555  1.00  0.00           H  
ATOM   4542 HH22 ARG   301      62.763  42.789  64.685  1.00  0.00           H  
ATOM   4543  C   ARG   301      59.644  49.662  62.026  1.00  0.00           C  
ATOM   4544  O   ARG   301      60.578  50.311  62.534  1.00  0.00           O  
ATOM   4545  N   ASP   302      59.435  49.863  60.713  1.00  0.00           N  
ATOM   4546  H   ASP   302      58.941  49.109  60.259  1.00  0.00           H  
ATOM   4547  CA  ASP   302      60.026  50.927  59.937  1.00  0.00           C  
ATOM   4548  HA  ASP   302      61.095  50.814  60.115  1.00  0.00           H  
ATOM   4549  CB  ASP   302      59.686  50.800  58.447  1.00  0.00           C  
ATOM   4550  HB2 ASP   302      58.607  50.651  58.401  1.00  0.00           H  
ATOM   4551  HB3 ASP   302      59.899  51.716  57.895  1.00  0.00           H  
ATOM   4552  CG  ASP   302      60.410  49.622  57.850  1.00  0.00           C  
ATOM   4553  OD1 ASP   302      61.530  49.237  58.325  1.00  0.00           O  
ATOM   4554  OD2 ASP   302      60.027  49.310  56.694  1.00  0.00           O  
ATOM   4555  C   ASP   302      59.666  52.358  60.475  1.00  0.00           C  
ATOM   4556  O   ASP   302      60.542  53.205  60.509  1.00  0.00           O  
ATOM   4557  N   ASN   303      58.485  52.579  61.074  1.00  0.00           N  
ATOM   4558  H   ASN   303      57.825  51.815  61.054  1.00  0.00           H  
ATOM   4559  CA  ASN   303      58.013  53.622  62.026  1.00  0.00           C  
ATOM   4560  HA  ASN   303      58.106  54.595  61.544  1.00  0.00           H  
ATOM   4561  CB  ASN   303      56.543  53.458  62.411  1.00  0.00           C  
ATOM   4562  HB2 ASN   303      56.249  54.452  62.748  1.00  0.00           H  
ATOM   4563  HB3 ASN   303      55.919  53.397  61.519  1.00  0.00           H  
ATOM   4564  CG  ASN   303      56.262  52.445  63.477  1.00  0.00           C  
ATOM   4565  OD1 ASN   303      56.897  51.420  63.577  1.00  0.00           O  
ATOM   4566  ND2 ASN   303      55.463  52.760  64.438  1.00  0.00           N  
ATOM   4567 HD21 ASN   303      54.946  51.992  64.842  1.00  0.00           H  
ATOM   4568 HD22 ASN   303      55.280  53.753  64.461  1.00  0.00           H  
ATOM   4569  C   ASN   303      59.014  53.852  63.182  1.00  0.00           C  
ATOM   4570  O   ASN   303      59.499  55.021  63.306  1.00  0.00           O  
ATOM   4571  N   TRP   304      59.290  52.875  64.042  1.00  0.00           N  
ATOM   4572  H   TRP   304      58.665  52.082  64.020  1.00  0.00           H  
ATOM   4573  CA  TRP   304      60.315  52.943  65.137  1.00  0.00           C  
ATOM   4574  HA  TRP   304      60.099  53.691  65.900  1.00  0.00           H  
ATOM   4575  CB  TRP   304      60.335  51.614  65.872  1.00  0.00           C  
ATOM   4576  HB2 TRP   304      60.512  50.823  65.144  1.00  0.00           H  
ATOM   4577  HB3 TRP   304      61.165  51.596  66.579  1.00  0.00           H  
ATOM   4578  CG  TRP   304      59.120  51.213  66.616  1.00  0.00           C  
ATOM   4579  CD1 TRP   304      57.855  51.706  66.439  1.00  0.00           C  
ATOM   4580  HD1 TRP   304      57.483  52.562  65.896  1.00  0.00           H  
ATOM   4581  NE1 TRP   304      56.934  51.048  67.184  1.00  0.00           N  
ATOM   4582  HE1 TRP   304      55.951  51.101  66.959  1.00  0.00           H  
ATOM   4583  CE2 TRP   304      57.483  49.925  67.668  1.00  0.00           C  
ATOM   4584  CZ2 TRP   304      56.857  48.892  68.258  1.00  0.00           C  
ATOM   4585  HZ2 TRP   304      55.779  48.882  68.318  1.00  0.00           H  
ATOM   4586  CH2 TRP   304      57.596  47.758  68.664  1.00  0.00           C  
ATOM   4587  HH2 TRP   304      57.026  46.890  68.963  1.00  0.00           H  
ATOM   4588  CZ3 TRP   304      58.910  47.687  68.319  1.00  0.00           C  
ATOM   4589  HZ3 TRP   304      59.418  46.742  68.436  1.00  0.00           H  
ATOM   4590  CE3 TRP   304      59.531  48.744  67.649  1.00  0.00           C  
ATOM   4591  HE3 TRP   304      60.575  48.645  67.391  1.00  0.00           H  
ATOM   4592  CD2 TRP   304      58.852  49.948  67.334  1.00  0.00           C  
ATOM   4593  C   TRP   304      61.687  53.254  64.646  1.00  0.00           C  
ATOM   4594  O   TRP   304      62.371  54.143  65.214  1.00  0.00           O  
ATOM   4595  N   ARG   305      62.301  52.564  63.658  1.00  0.00           N  
ATOM   4596  H   ARG   305      61.869  51.692  63.386  1.00  0.00           H  
ATOM   4597  CA  ARG   305      63.503  52.923  62.874  1.00  0.00           C  
ATOM   4598  HA  ARG   305      64.429  52.689  63.400  1.00  0.00           H  
ATOM   4599  CB  ARG   305      63.574  52.107  61.597  1.00  0.00           C  
ATOM   4600  HB2 ARG   305      62.609  52.189  61.099  1.00  0.00           H  
ATOM   4601  HB3 ARG   305      64.363  52.463  60.935  1.00  0.00           H  
ATOM   4602  CG  ARG   305      63.962  50.630  61.712  1.00  0.00           C  
ATOM   4603  HG2 ARG   305      64.804  50.512  62.395  1.00  0.00           H  
ATOM   4604  HG3 ARG   305      63.140  49.974  61.995  1.00  0.00           H  
ATOM   4605  CD  ARG   305      64.386  50.112  60.325  1.00  0.00           C  
ATOM   4606  HD2 ARG   305      63.589  50.125  59.582  1.00  0.00           H  
ATOM   4607  HD3 ARG   305      65.301  50.578  59.958  1.00  0.00           H  
ATOM   4608  NE  ARG   305      64.647  48.676  60.473  1.00  0.00           N  
ATOM   4609  HE  ARG   305      65.626  48.497  60.644  1.00  0.00           H  
ATOM   4610  CZ  ARG   305      63.828  47.695  60.435  1.00  0.00           C  
ATOM   4611  NH1 ARG   305      62.540  47.801  60.358  1.00  0.00           N  
ATOM   4612 HH11 ARG   305      62.105  48.544  59.830  1.00  0.00           H  
ATOM   4613 HH12 ARG   305      61.925  47.042  60.613  1.00  0.00           H  
ATOM   4614  NH2 ARG   305      64.342  46.486  60.395  1.00  0.00           N  
ATOM   4615 HH21 ARG   305      65.340  46.367  60.487  1.00  0.00           H  
ATOM   4616 HH22 ARG   305      63.812  45.769  59.919  1.00  0.00           H  
ATOM   4617  C   ARG   305      63.641  54.435  62.560  1.00  0.00           C  
ATOM   4618  O   ARG   305      64.693  54.998  62.751  1.00  0.00           O  
ATOM   4619  N   SER   306      62.597  55.007  61.957  1.00  0.00           N  
ATOM   4620  H   SER   306      61.872  54.347  61.716  1.00  0.00           H  
ATOM   4621  CA  SER   306      62.495  56.373  61.534  1.00  0.00           C  
ATOM   4622  HA  SER   306      63.341  56.678  60.917  1.00  0.00           H  
ATOM   4623  CB  SER   306      61.244  56.567  60.651  1.00  0.00           C  
ATOM   4624  HB2 SER   306      60.248  56.655  61.086  1.00  0.00           H  
ATOM   4625  HB3 SER   306      61.423  57.479  60.081  1.00  0.00           H  
ATOM   4626  OG  SER   306      61.198  55.589  59.647  1.00  0.00           O  
ATOM   4627  HG  SER   306      60.915  54.696  59.859  1.00  0.00           H  
ATOM   4628  C   SER   306      62.594  57.341  62.731  1.00  0.00           C  
ATOM   4629  O   SER   306      62.991  58.509  62.548  1.00  0.00           O  
ATOM   4630  N   GLU   307      62.425  56.789  63.963  1.00  0.00           N  
ATOM   4631  H   GLU   307      61.881  55.963  64.164  1.00  0.00           H  
ATOM   4632  CA  GLU   307      62.870  57.517  65.182  1.00  0.00           C  
ATOM   4633  HA  GLU   307      63.029  58.569  64.942  1.00  0.00           H  
ATOM   4634  CB  GLU   307      61.741  57.418  66.240  1.00  0.00           C  
ATOM   4635  HB2 GLU   307      61.657  56.368  66.520  1.00  0.00           H  
ATOM   4636  HB3 GLU   307      62.061  58.037  67.078  1.00  0.00           H  
ATOM   4637  CG  GLU   307      60.305  57.887  65.937  1.00  0.00           C  
ATOM   4638  HG2 GLU   307      59.896  57.064  65.352  1.00  0.00           H  
ATOM   4639  HG3 GLU   307      59.841  57.936  66.922  1.00  0.00           H  
ATOM   4640  CD  GLU   307      60.443  59.221  65.247  1.00  0.00           C  
ATOM   4641  OE1 GLU   307      61.173  60.060  65.779  1.00  0.00           O  
ATOM   4642  OE2 GLU   307      59.943  59.420  64.150  1.00  0.00           O  
ATOM   4643  C   GLU   307      64.292  57.056  65.792  1.00  0.00           C  
ATOM   4644  O   GLU   307      64.981  57.872  66.361  1.00  0.00           O  
ATOM   4645  N   LEU   308      64.634  55.773  65.664  1.00  0.00           N  
ATOM   4646  H   LEU   308      64.007  55.078  65.285  1.00  0.00           H  
ATOM   4647  CA  LEU   308      65.810  55.309  66.467  1.00  0.00           C  
ATOM   4648  HA  LEU   308      65.827  55.869  67.402  1.00  0.00           H  
ATOM   4649  CB  LEU   308      65.694  53.810  66.791  1.00  0.00           C  
ATOM   4650  HB2 LEU   308      65.664  53.264  65.849  1.00  0.00           H  
ATOM   4651  HB3 LEU   308      66.591  53.493  67.324  1.00  0.00           H  
ATOM   4652  CG  LEU   308      64.478  53.595  67.735  1.00  0.00           C  
ATOM   4653  HG  LEU   308      63.716  54.351  67.545  1.00  0.00           H  
ATOM   4654  CD1 LEU   308      63.835  52.204  67.691  1.00  0.00           C  
ATOM   4655 HD11 LEU   308      64.391  51.393  68.161  1.00  0.00           H  
ATOM   4656 HD12 LEU   308      62.905  52.311  68.250  1.00  0.00           H  
ATOM   4657 HD13 LEU   308      63.640  51.822  66.689  1.00  0.00           H  
ATOM   4658  CD2 LEU   308      64.747  53.945  69.198  1.00  0.00           C  
ATOM   4659 HD21 LEU   308      64.018  53.473  69.857  1.00  0.00           H  
ATOM   4660 HD22 LEU   308      65.769  53.596  69.349  1.00  0.00           H  
ATOM   4661 HD23 LEU   308      64.672  54.970  69.560  1.00  0.00           H  
ATOM   4662  C   LEU   308      67.170  55.665  65.795  1.00  0.00           C  
ATOM   4663  O   LEU   308      68.204  55.518  66.376  1.00  0.00           O  
ATOM   4664  N   TYR   309      67.085  55.982  64.501  1.00  0.00           N  
ATOM   4665  H   TYR   309      66.208  55.736  64.065  1.00  0.00           H  
ATOM   4666  CA  TYR   309      68.241  56.305  63.635  1.00  0.00           C  
ATOM   4667  HA  TYR   309      68.661  55.425  63.148  1.00  0.00           H  
ATOM   4668  CB  TYR   309      67.685  57.176  62.522  1.00  0.00           C  
ATOM   4669  HB2 TYR   309      68.473  57.217  61.770  1.00  0.00           H  
ATOM   4670  HB3 TYR   309      66.768  56.769  62.096  1.00  0.00           H  
ATOM   4671  CG  TYR   309      67.243  58.626  62.739  1.00  0.00           C  
ATOM   4672  CD1 TYR   309      66.041  58.978  63.383  1.00  0.00           C  
ATOM   4673  HD1 TYR   309      65.347  58.179  63.601  1.00  0.00           H  
ATOM   4674  CE1 TYR   309      65.585  60.282  63.487  1.00  0.00           C  
ATOM   4675  HE1 TYR   309      64.742  60.550  64.105  1.00  0.00           H  
ATOM   4676  CZ  TYR   309      66.242  61.347  62.754  1.00  0.00           C  
ATOM   4677  OH  TYR   309      65.706  62.602  62.580  1.00  0.00           O  
ATOM   4678  HH  TYR   309      66.396  63.259  62.471  1.00  0.00           H  
ATOM   4679  CE2 TYR   309      67.431  60.990  62.107  1.00  0.00           C  
ATOM   4680  HE2 TYR   309      67.988  61.762  61.598  1.00  0.00           H  
ATOM   4681  CD2 TYR   309      67.907  59.677  62.069  1.00  0.00           C  
ATOM   4682  HD2 TYR   309      68.792  59.463  61.488  1.00  0.00           H  
ATOM   4683  C   TYR   309      69.416  57.066  64.272  1.00  0.00           C  
ATOM   4684  O   TYR   309      70.580  56.846  63.971  1.00  0.00           O  
ATOM   4685  N   LYS   310      69.042  58.001  65.153  1.00  0.00           N  
ATOM   4686  H   LYS   310      68.074  58.069  65.433  1.00  0.00           H  
ATOM   4687  CA  LYS   310      69.876  59.043  65.733  1.00  0.00           C  
ATOM   4688  HA  LYS   310      70.521  59.530  65.001  1.00  0.00           H  
ATOM   4689  CB  LYS   310      68.929  60.239  66.196  1.00  0.00           C  
ATOM   4690  HB2 LYS   310      69.445  61.005  66.774  1.00  0.00           H  
ATOM   4691  HB3 LYS   310      68.938  60.775  65.247  1.00  0.00           H  
ATOM   4692  CG  LYS   310      67.503  59.917  66.859  1.00  0.00           C  
ATOM   4693  HG2 LYS   310      66.919  59.441  66.071  1.00  0.00           H  
ATOM   4694  HG3 LYS   310      67.632  59.190  67.661  1.00  0.00           H  
ATOM   4695  CD  LYS   310      66.613  61.048  67.396  1.00  0.00           C  
ATOM   4696  HD2 LYS   310      66.846  61.327  68.424  1.00  0.00           H  
ATOM   4697  HD3 LYS   310      66.667  61.828  66.637  1.00  0.00           H  
ATOM   4698  CE  LYS   310      65.156  60.518  67.362  1.00  0.00           C  
ATOM   4699  HE2 LYS   310      64.938  60.248  66.329  1.00  0.00           H  
ATOM   4700  HE3 LYS   310      65.071  59.677  68.051  1.00  0.00           H  
ATOM   4701  NZ  LYS   310      64.276  61.606  67.873  1.00  0.00           N  
ATOM   4702  HZ1 LYS   310      63.302  61.376  67.740  1.00  0.00           H  
ATOM   4703  HZ2 LYS   310      64.450  61.847  68.838  1.00  0.00           H  
ATOM   4704  HZ3 LYS   310      64.515  62.475  67.417  1.00  0.00           H  
ATOM   4705  C   LYS   310      70.934  58.593  66.792  1.00  0.00           C  
ATOM   4706  O   LYS   310      71.892  59.252  67.184  1.00  0.00           O  
ATOM   4707  N   TYR   311      70.700  57.471  67.420  1.00  0.00           N  
ATOM   4708  H   TYR   311      70.044  56.853  66.964  1.00  0.00           H  
ATOM   4709  CA  TYR   311      71.268  57.013  68.623  1.00  0.00           C  
ATOM   4710  HA  TYR   311      71.703  57.848  69.173  1.00  0.00           H  
ATOM   4711  CB  TYR   311      70.241  56.328  69.514  1.00  0.00           C  
ATOM   4712  HB2 TYR   311      69.784  55.488  68.992  1.00  0.00           H  
ATOM   4713  HB3 TYR   311      70.789  55.924  70.365  1.00  0.00           H  
ATOM   4714  CG  TYR   311      69.036  57.208  69.995  1.00  0.00           C  
ATOM   4715  CD1 TYR   311      69.247  58.166  71.019  1.00  0.00           C  
ATOM   4716  HD1 TYR   311      70.222  58.357  71.442  1.00  0.00           H  
ATOM   4717  CE1 TYR   311      68.182  58.920  71.584  1.00  0.00           C  
ATOM   4718  HE1 TYR   311      68.442  59.759  72.212  1.00  0.00           H  
ATOM   4719  CZ  TYR   311      66.866  58.730  71.130  1.00  0.00           C  
ATOM   4720  OH  TYR   311      65.783  59.319  71.718  1.00  0.00           O  
ATOM   4721  HH  TYR   311      65.875  60.184  72.125  1.00  0.00           H  
ATOM   4722  CE2 TYR   311      66.705  58.011  69.920  1.00  0.00           C  
ATOM   4723  HE2 TYR   311      65.723  57.982  69.471  1.00  0.00           H  
ATOM   4724  CD2 TYR   311      67.772  57.289  69.393  1.00  0.00           C  
ATOM   4725  HD2 TYR   311      67.518  56.609  68.593  1.00  0.00           H  
ATOM   4726  C   TYR   311      72.339  55.986  68.248  1.00  0.00           C  
ATOM   4727  O   TYR   311      72.149  55.190  67.321  1.00  0.00           O  
ATOM   4728  N   LYS   312      73.355  55.867  69.077  1.00  0.00           N  
ATOM   4729  H   LYS   312      73.524  56.635  69.711  1.00  0.00           H  
ATOM   4730  CA  LYS   312      74.218  54.664  69.237  1.00  0.00           C  
ATOM   4731  HA  LYS   312      73.604  53.779  69.068  1.00  0.00           H  
ATOM   4732  CB  LYS   312      75.421  54.624  68.260  1.00  0.00           C  
ATOM   4733  HB2 LYS   312      75.787  53.598  68.225  1.00  0.00           H  
ATOM   4734  HB3 LYS   312      75.069  54.900  67.266  1.00  0.00           H  
ATOM   4735  CG  LYS   312      76.600  55.499  68.648  1.00  0.00           C  
ATOM   4736  HG2 LYS   312      76.332  56.485  69.026  1.00  0.00           H  
ATOM   4737  HG3 LYS   312      77.255  54.959  69.331  1.00  0.00           H  
ATOM   4738  CD  LYS   312      77.504  55.708  67.365  1.00  0.00           C  
ATOM   4739  HD2 LYS   312      77.779  54.761  66.899  1.00  0.00           H  
ATOM   4740  HD3 LYS   312      77.119  56.486  66.706  1.00  0.00           H  
ATOM   4741  CE  LYS   312      78.826  56.348  67.842  1.00  0.00           C  
ATOM   4742  HE2 LYS   312      78.648  57.372  68.171  1.00  0.00           H  
ATOM   4743  HE3 LYS   312      79.320  55.705  68.570  1.00  0.00           H  
ATOM   4744  NZ  LYS   312      79.824  56.281  66.742  1.00  0.00           N  
ATOM   4745  HZ1 LYS   312      80.585  56.922  66.918  1.00  0.00           H  
ATOM   4746  HZ2 LYS   312      80.136  55.322  66.680  1.00  0.00           H  
ATOM   4747  HZ3 LYS   312      79.462  56.609  65.859  1.00  0.00           H  
ATOM   4748  C   LYS   312      74.698  54.284  70.608  1.00  0.00           C  
ATOM   4749  O   LYS   312      74.781  55.148  71.475  1.00  0.00           O  
ATOM   4750  N   VAL   313      74.792  53.020  70.946  1.00  0.00           N  
ATOM   4751  H   VAL   313      74.809  52.338  70.202  1.00  0.00           H  
ATOM   4752  CA  VAL   313      75.071  52.418  72.306  1.00  0.00           C  
ATOM   4753  HA  VAL   313      74.631  53.115  73.020  1.00  0.00           H  
ATOM   4754  CB  VAL   313      74.490  51.068  72.445  1.00  0.00           C  
ATOM   4755  HB  VAL   313      75.074  50.401  71.811  1.00  0.00           H  
ATOM   4756  CG1 VAL   313      74.648  50.557  73.904  1.00  0.00           C  
ATOM   4757 HG11 VAL   313      73.897  49.799  74.126  1.00  0.00           H  
ATOM   4758 HG12 VAL   313      75.653  50.169  74.072  1.00  0.00           H  
ATOM   4759 HG13 VAL   313      74.432  51.343  74.627  1.00  0.00           H  
ATOM   4760  CG2 VAL   313      72.941  51.011  72.173  1.00  0.00           C  
ATOM   4761 HG21 VAL   313      72.467  51.658  72.912  1.00  0.00           H  
ATOM   4762 HG22 VAL   313      72.749  51.375  71.164  1.00  0.00           H  
ATOM   4763 HG23 VAL   313      72.632  49.969  72.253  1.00  0.00           H  
ATOM   4764  C   VAL   313      76.605  52.425  72.424  1.00  0.00           C  
ATOM   4765  O   VAL   313      77.298  52.037  71.453  1.00  0.00           O  
ATOM   4766  N   VAL   314      77.152  52.910  73.556  1.00  0.00           N  
ATOM   4767  H   VAL   314      76.533  53.302  74.251  1.00  0.00           H  
ATOM   4768  CA  VAL   314      78.568  53.101  73.905  1.00  0.00           C  
ATOM   4769  HA  VAL   314      79.129  52.481  73.207  1.00  0.00           H  
ATOM   4770  CB  VAL   314      78.957  54.609  73.814  1.00  0.00           C  
ATOM   4771  HB  VAL   314      80.028  54.679  74.002  1.00  0.00           H  
ATOM   4772  CG1 VAL   314      78.645  55.068  72.356  1.00  0.00           C  
ATOM   4773 HG11 VAL   314      77.570  55.157  72.202  1.00  0.00           H  
ATOM   4774 HG12 VAL   314      79.056  56.070  72.234  1.00  0.00           H  
ATOM   4775 HG13 VAL   314      79.088  54.414  71.604  1.00  0.00           H  
ATOM   4776  CG2 VAL   314      78.159  55.613  74.708  1.00  0.00           C  
ATOM   4777 HG21 VAL   314      78.247  56.590  74.233  1.00  0.00           H  
ATOM   4778 HG22 VAL   314      77.140  55.260  74.867  1.00  0.00           H  
ATOM   4779 HG23 VAL   314      78.569  55.580  75.717  1.00  0.00           H  
ATOM   4780  C   VAL   314      78.944  52.479  75.293  1.00  0.00           C  
ATOM   4781  O   VAL   314      78.111  52.268  76.169  1.00  0.00           O  
ATOM   4782  N   LYS   315      80.223  52.099  75.481  1.00  0.00           N  
ATOM   4783  H   LYS   315      80.906  52.422  74.811  1.00  0.00           H  
ATOM   4784  CA  LYS   315      80.713  51.471  76.764  1.00  0.00           C  
ATOM   4785  HA  LYS   315      79.911  50.860  77.176  1.00  0.00           H  
ATOM   4786  CB  LYS   315      81.701  50.390  76.348  1.00  0.00           C  
ATOM   4787  HB2 LYS   315      81.356  49.665  75.610  1.00  0.00           H  
ATOM   4788  HB3 LYS   315      82.678  50.790  76.075  1.00  0.00           H  
ATOM   4789  CG  LYS   315      81.847  49.585  77.648  1.00  0.00           C  
ATOM   4790  HG2 LYS   315      82.258  50.203  78.446  1.00  0.00           H  
ATOM   4791  HG3 LYS   315      80.871  49.196  77.940  1.00  0.00           H  
ATOM   4792  CD  LYS   315      82.849  48.420  77.476  1.00  0.00           C  
ATOM   4793  HD2 LYS   315      82.293  47.797  76.775  1.00  0.00           H  
ATOM   4794  HD3 LYS   315      83.772  48.690  76.963  1.00  0.00           H  
ATOM   4795  CE  LYS   315      83.001  47.719  78.802  1.00  0.00           C  
ATOM   4796  HE2 LYS   315      82.422  48.131  79.628  1.00  0.00           H  
ATOM   4797  HE3 LYS   315      82.638  46.695  78.889  1.00  0.00           H  
ATOM   4798  NZ  LYS   315      84.396  47.700  79.166  1.00  0.00           N  
ATOM   4799  HZ1 LYS   315      84.562  47.088  79.952  1.00  0.00           H  
ATOM   4800  HZ2 LYS   315      84.940  47.349  78.390  1.00  0.00           H  
ATOM   4801  HZ3 LYS   315      84.689  48.628  79.435  1.00  0.00           H  
ATOM   4802  C   LYS   315      81.155  52.478  77.780  1.00  0.00           C  
ATOM   4803  O   LYS   315      81.687  53.498  77.457  1.00  0.00           O  
ATOM   4804  N   ILE   316      80.602  52.398  79.026  1.00  0.00           N  
ATOM   4805  H   ILE   316      80.359  51.443  79.247  1.00  0.00           H  
ATOM   4806  CA  ILE   316      81.102  53.225  80.203  1.00  0.00           C  
ATOM   4807  HA  ILE   316      81.164  54.241  79.812  1.00  0.00           H  
ATOM   4808  CB  ILE   316      80.120  53.317  81.312  1.00  0.00           C  
ATOM   4809  HB  ILE   316      79.728  52.304  81.407  1.00  0.00           H  
ATOM   4810  CG2 ILE   316      80.729  53.793  82.616  1.00  0.00           C  
ATOM   4811 HG21 ILE   316      79.930  54.093  83.294  1.00  0.00           H  
ATOM   4812 HG22 ILE   316      81.363  53.032  83.070  1.00  0.00           H  
ATOM   4813 HG23 ILE   316      81.296  54.711  82.461  1.00  0.00           H  
ATOM   4814  CG1 ILE   316      78.896  54.164  80.911  1.00  0.00           C  
ATOM   4815 HG12 ILE   316      78.670  53.916  79.874  1.00  0.00           H  
ATOM   4816 HG13 ILE   316      78.075  53.833  81.547  1.00  0.00           H  
ATOM   4817  CD1 ILE   316      79.000  55.675  80.805  1.00  0.00           C  
ATOM   4818 HD11 ILE   316      78.339  55.994  80.000  1.00  0.00           H  
ATOM   4819 HD12 ILE   316      78.655  56.133  81.732  1.00  0.00           H  
ATOM   4820 HD13 ILE   316      80.049  55.907  80.625  1.00  0.00           H  
ATOM   4821  C   ILE   316      82.467  52.702  80.619  1.00  0.00           C  
ATOM   4822  O   ILE   316      83.466  53.351  80.328  1.00  0.00           O  
ATOM   4823  OXT ILE   316      82.500  51.484  80.921  1.00  0.00           O  
ATOM   4824  C1  0YB   317      64.716  68.039  30.993  1.00  0.00           C  
ATOM   4825  H1  0YB   317      65.107  68.803  31.665  1.00  0.00           H  
ATOM   4826  O5  0YB   317      63.355  68.396  30.536  1.00  0.00           O  
ATOM   4827  C5  0YB   317      63.357  69.619  29.781  1.00  0.00           C  
ATOM   4828  H5  0YB   317      63.789  70.491  30.270  1.00  0.00           H  
ATOM   4829  C6  0YB   317      61.852  69.999  29.485  1.00  0.00           C  
ATOM   4830  H62 0YB   317      61.165  69.235  29.847  1.00  0.00           H  
ATOM   4831  H61 0YB   317      61.583  70.231  28.455  1.00  0.00           H  
ATOM   4832  O6  0YB   317      61.571  71.193  30.229  1.00  0.00           O  
ATOM   4833  H6O 0YB   317      61.547  70.977  31.164  1.00  0.00           H  
ATOM   4834  C4  0YB   317      64.102  69.306  28.445  1.00  0.00           C  
ATOM   4835  H4  0YB   317      63.415  68.580  28.011  1.00  0.00           H  
ATOM   4836  O4  0YB   317      64.056  70.522  27.652  1.00  0.00           O  
ATOM   4837  H4O 0YB   317      64.552  70.424  26.835  1.00  0.00           H  
ATOM   4838  C3  0YB   317      65.517  68.775  28.561  1.00  0.00           C  
ATOM   4839  H3  0YB   317      66.168  69.632  28.734  1.00  0.00           H  
ATOM   4840  O3  0YB   317      65.848  68.190  27.255  1.00  0.00           O  
ATOM   4841  H3O 0YB   317      65.608  68.797  26.551  1.00  0.00           H  
ATOM   4842  C2  0YB   317      65.625  67.830  29.712  1.00  0.00           C  
ATOM   4843  H2  0YB   317      65.388  66.837  29.330  1.00  0.00           H  
ATOM   4844  N2  0YB   317      67.047  67.732  30.164  1.00  0.00           N  
ATOM   4845  H2N 0YB   317      67.421  68.290  30.918  1.00  0.00           H  
ATOM   4846  C2N 0YB   317      67.989  67.033  29.611  1.00  0.00           C  
ATOM   4847  O2N 0YB   317      67.818  66.565  28.471  1.00  0.00           O  
ATOM   4848  CME 0YB   317      69.355  67.017  30.288  1.00  0.00           C  
ATOM   4849  H3M 0YB   317      69.298  67.460  31.282  1.00  0.00           H  
ATOM   4850  H2M 0YB   317      69.621  65.973  30.456  1.00  0.00           H  
ATOM   4851  H1M 0YB   317      70.143  67.482  29.695  1.00  0.00           H  
ATOM   4852  C1  0YB   318      65.780  58.878  28.480  1.00  0.00           C  
ATOM   4853  H1  0YB   318      65.147  58.671  29.344  1.00  0.00           H  
ATOM   4854  O5  0YB   318      64.996  58.358  27.307  1.00  0.00           O  
ATOM   4855  C5  0YB   318      64.078  59.174  26.633  1.00  0.00           C  
ATOM   4856  H5  0YB   318      63.265  59.392  27.325  1.00  0.00           H  
ATOM   4857  C6  0YB   318      63.517  58.416  25.421  1.00  0.00           C  
ATOM   4858  H62 0YB   318      64.340  58.121  24.769  1.00  0.00           H  
ATOM   4859  H61 0YB   318      62.899  59.150  24.906  1.00  0.00           H  
ATOM   4860  O6  0YB   318      62.722  57.400  25.929  1.00  0.00           O  
ATOM   4861  H6O 0YB   318      62.056  57.834  26.467  1.00  0.00           H  
ATOM   4862  C4  0YB   318      64.700  60.593  26.286  1.00  0.00           C  
ATOM   4863  H4  0YB   318      64.948  60.441  25.235  1.00  0.00           H  
ATOM   4864  O4  0YB   318      63.626  61.540  26.339  1.00  0.00           O  
ATOM   4865  H4O 0YB   318      63.283  61.557  27.236  1.00  0.00           H  
ATOM   4866  C3  0YB   318      65.842  61.130  27.153  1.00  0.00           C  
ATOM   4867  H3  0YB   318      65.573  62.168  27.344  1.00  0.00           H  
ATOM   4868  O3  0YB   318      67.060  61.083  26.420  1.00  0.00           O  
ATOM   4869  H3O 0YB   318      67.214  61.928  25.991  1.00  0.00           H  
ATOM   4870  C2  0YB   318      66.081  60.387  28.509  1.00  0.00           C  
ATOM   4871  H2  0YB   318      67.135  60.503  28.760  1.00  0.00           H  
ATOM   4872  N2  0YB   318      65.353  60.994  29.684  1.00  0.00           N  
ATOM   4873  H2N 0YB   318      64.426  61.307  29.433  1.00  0.00           H  
ATOM   4874  C2N 0YB   318      65.831  61.380  30.856  1.00  0.00           C  
ATOM   4875  O2N 0YB   318      66.936  61.066  31.264  1.00  0.00           O  
ATOM   4876  CME 0YB   318      64.854  61.913  31.908  1.00  0.00           C  
ATOM   4877  H3M 0YB   318      64.237  61.125  32.339  1.00  0.00           H  
ATOM   4878  H2M 0YB   318      65.421  62.315  32.748  1.00  0.00           H  
ATOM   4879  H1M 0YB   318      64.294  62.768  31.529  1.00  0.00           H  
ATOM   4880  C1  0YB   319      45.150  58.323  40.532  1.00  0.00           C  
ATOM   4881  H1  0YB   319      45.680  59.195  40.914  1.00  0.00           H  
ATOM   4882  O5  0YB   319      44.008  58.110  41.378  1.00  0.00           O  
ATOM   4883  C5  0YB   319      43.241  59.330  41.662  1.00  0.00           C  
ATOM   4884  H5  0YB   319      44.000  60.041  41.988  1.00  0.00           H  
ATOM   4885  C6  0YB   319      42.293  59.075  42.810  1.00  0.00           C  
ATOM   4886  H62 0YB   319      42.816  58.614  43.647  1.00  0.00           H  
ATOM   4887  H61 0YB   319      41.517  58.423  42.409  1.00  0.00           H  
ATOM   4888  O6  0YB   319      41.636  60.261  43.216  1.00  0.00           O  
ATOM   4889  H6O 0YB   319      40.692  60.287  43.040  1.00  0.00           H  
ATOM   4890  C4  0YB   319      42.587  59.869  40.294  1.00  0.00           C  
ATOM   4891  H4  0YB   319      41.874  59.060  40.139  1.00  0.00           H  
ATOM   4892  O4  0YB   319      41.900  61.107  40.336  1.00  0.00           O  
ATOM   4893  H4O 0YB   319      41.752  61.370  39.424  1.00  0.00           H  
ATOM   4894  C3  0YB   319      43.597  59.802  39.116  1.00  0.00           C  
ATOM   4895  H3  0YB   319      44.166  60.719  39.269  1.00  0.00           H  
ATOM   4896  O3  0YB   319      42.860  60.080  37.819  1.00  0.00           O  
ATOM   4897  H3O 0YB   319      43.244  60.828  37.356  1.00  0.00           H  
ATOM   4898  C2  0YB   319      44.676  58.687  39.049  1.00  0.00           C  
ATOM   4899  H2  0YB   319      44.181  57.838  38.578  1.00  0.00           H  
ATOM   4900  N2  0YB   319      45.707  59.030  38.110  1.00  0.00           N  
ATOM   4901  H2N 0YB   319      45.782  59.969  37.746  1.00  0.00           H  
ATOM   4902  C2N 0YB   319      46.505  58.134  37.529  1.00  0.00           C  
ATOM   4903  O2N 0YB   319      46.526  56.933  37.835  1.00  0.00           O  
ATOM   4904  CME 0YB   319      47.787  58.664  36.887  1.00  0.00           C  
ATOM   4905  H3M 0YB   319      48.418  57.885  36.461  1.00  0.00           H  
ATOM   4906  H2M 0YB   319      47.637  59.318  36.028  1.00  0.00           H  
ATOM   4907  H1M 0YB   319      48.373  59.276  37.572  1.00  0.00           H  
ATOM   4908  C1  0YB   320      54.945  62.027  69.264  1.00  0.00           C  
ATOM   4909  H1  0YB   320      55.383  63.000  69.039  1.00  0.00           H  
ATOM   4910  O5  0YB   320      55.729  61.064  68.474  1.00  0.00           O  
ATOM   4911  C5  0YB   320      57.062  60.657  69.007  1.00  0.00           C  
ATOM   4912  H5  0YB   320      57.835  61.393  68.786  1.00  0.00           H  
ATOM   4913  C6  0YB   320      57.578  59.540  68.095  1.00  0.00           C  
ATOM   4914  H62 0YB   320      58.474  59.126  68.557  1.00  0.00           H  
ATOM   4915  H61 0YB   320      57.853  59.787  67.069  1.00  0.00           H  
ATOM   4916  O6  0YB   320      56.606  58.459  67.975  1.00  0.00           O  
ATOM   4917  H6O 0YB   320      56.251  58.416  67.084  1.00  0.00           H  
ATOM   4918  C4  0YB   320      57.042  60.273  70.517  1.00  0.00           C  
ATOM   4919  H4  0YB   320      56.541  59.310  70.612  1.00  0.00           H  
ATOM   4920  O4  0YB   320      58.330  60.083  71.060  1.00  0.00           O  
ATOM   4921  H4O 0YB   320      58.393  60.299  71.993  1.00  0.00           H  
ATOM   4922  C3  0YB   320      56.303  61.450  71.371  1.00  0.00           C  
ATOM   4923  H3  0YB   320      56.899  62.363  71.367  1.00  0.00           H  
ATOM   4924  O3  0YB   320      56.302  60.976  72.727  1.00  0.00           O  
ATOM   4925  H3O 0YB   320      56.284  60.039  72.934  1.00  0.00           H  
ATOM   4926  C2  0YB   320      54.870  61.764  70.832  1.00  0.00           C  
ATOM   4927  H2  0YB   320      54.273  60.886  71.079  1.00  0.00           H  
ATOM   4928  N2  0YB   320      54.170  62.875  71.559  1.00  0.00           N  
ATOM   4929  H2N 0YB   320      54.772  63.611  71.900  1.00  0.00           H  
ATOM   4930  C2N 0YB   320      52.817  63.108  71.564  1.00  0.00           C  
ATOM   4931  O2N 0YB   320      52.092  62.426  70.845  1.00  0.00           O  
ATOM   4932  CME 0YB   320      52.434  64.370  72.202  1.00  0.00           C  
ATOM   4933  H3M 0YB   320      51.488  64.710  71.782  1.00  0.00           H  
ATOM   4934  H2M 0YB   320      52.193  64.110  73.233  1.00  0.00           H  
ATOM   4935  H1M 0YB   320      53.091  65.226  72.046  1.00  0.00           H  
ATOM   4936  C1  0YB   321      54.667  60.736  31.290  1.00  0.00           C  
ATOM   4937  H1  0YB   321      53.739  61.091  31.737  1.00  0.00           H  
ATOM   4938  O5  0YB   321      55.379  59.823  32.193  1.00  0.00           O
[truncated: 563,659 more chars]
